# Supplementary material for: Genomic characterization of the Yersinia genus
Source: Genome Biol. 2010 Jan 4;11(1):R1. doi: 10.1186/gb-2010-11-1-r1 (PMC2847712; doi:10.1186/gb-2010-11-1-r1)
Supplement: Additional file 1 — Statistics from running DIYA [89] and frameshift detection programs on the eight genomes sequenced in this study and various other enterobacterial genomes downloaded from NCBI. [file gb-2010-11-1-r1-S1.xls]

## Sheet: Sheet1
species	strain	NCBI GPID	pseudo contig length	gc	% coding	avg_intergenic_length	genes	frameshifts (fsfind)	pseudogenes(cluster)	hypothetical	ncRNA	avg_gene_length	contigs
Escherichia coli	K-12	225	4639675	50	87	165.17	4395	186	29	538	130	919	1
Escherichia coli	O157:H7 Sakai	226	5498450	50	87	159.81	5472	nd	63	583	145	875	1
Escherichia coli	O157:H7 EDL933 (ecoli0004X)	259	5528445	50	86	161.63	5545	nd	110	597	142	865	1
Escherichia coli	CFT073	313	5231428	50	87	161.21	5081	nd	80	583	129	897	1
Escherichia coli	UT189	16259	5179989	50	87	158.36	4985	nd	30	613	131	909	2
Escherichia coli	Strain 536	16235	4938920	50	87	158.85	4725	nd	64	586	123	914	1
Escherichia coli	APEC	16718	5323430	50	87	158.16	5234	nd	38	624	138	887	2
Photorhabdus luminescens	subsp.	9605	5688987	42	84	202.06	5377	450	44	544	128	888	1
Salmonella typhimurium	LT2	241	4951389	52	87	159.18	4881	194	22	564	128	884	2
Shigella boydii	Sb227	13146	4519823	51	85	171.27	4685	323	nd	566	134	822	1
Shigella dysenteriae	Sd197	13145	4551976	50	82	189.8	5135	456	nd	782	127	727	2
Shigella flexneri	2a 301 (sflex0001X)	301	4607203	50	85	164.12	4837	401	244	604	139	816	1
Shigella flexneri	2a 2457T	408	4599354	50	85	165.75	4833	383	245	602	143	814	1
Shigella flexneri	Strain 5 8401	16375	4574284	50	85	166.74	4732	294	225	585	140	828	1
Sodalis glossinidius	morsitans'	16309	4171146	54	79	171.84	6284	958	1172	524	113	529	1
Yersinia aldovae	ATCC_35236	29741	4291003	47	84	187.04	4171	238	133	650	64	873	142
Yersinia bercovieri	ATCC_43970	16104	4328018	48	85	184.21	4092	155	66	649	65	904	177
Yersinia enterocolitica	Strain 8081	190	4615899	47	84	194.59	4317	177	25	693	123	905	1
Yersinia frederiksenii	ATCC_33641	29743	4878806	46	85	178.65	4568	170	nd	697	71	915	155
Yersinia intermedia	ATCC_29909	29755	4693828	47	84	191.32	4337	139	22	639	66	918	117
Yersinia kristensenii	ATCC_33638	29761	4647983	47	85	176.22	4435	208	100	684	66	901	120
Yersinia mollaretii	ATCC_43969	16105	4548216	48	85	182.65	4186	146	35	699	63	931	157
Yersinia pestis	CO92	34	4829909	47	82	221.11	4434	174	77	1022	106	900	4
Yersinia pestis	KIM	288	4701763	47	83	217.2	4322	164	89	1010	115	903	2
Yersinia pestis	Microtus	10638	4781529	47	82	219.94	4395	163	76	1013	115	901	4
Yersinia pestis	Antiqua	16645	4783401	47	82	225.79	4380	160	93	963	110	900	3
Yersinia pestis	Nepal516	16646	4646322	47	82	216.87	4295	161	76	990	114	896	3
Yersinia pestis	Angola	16067	4572462	47	82	228.16	4230	206	111	918	112	886	2
Yersinia pseudotuberculosis	IP_32953	12950	4813214	47	83	214.4	4402	130	22	949	126	914	2
Yersinia pseudotuberculosis	IP_31758	16070	4723306	47	83	217	4246	137	18	952	126	928	1
Yersinia rohdei	ATCC_43380	29767	4312403	46	84	186.86	4039	125	32	659	57	907	105
Yersinia ruckeri	ATCC_29473	29769	3728834	47	84	188.77	3509	102	35	527	54	900	138
A set of Enterobacterial genomes was automatically annotated using DIYA. Completed genomes were aggreated with extrachromosomal elements (plasmids). Last two columns are numbers of pseudogeness detected by FSFind and an in-house cluster-based method (see materials and methods).
nd; analysis not done.
