# Supplementary material for: Genomic characterization of the Yersinia genus
Source: Genome Biol. 2010 Jan 4;11(1):R1. doi: 10.1186/gb-2010-11-1-r1 (PMC2847712; doi:10.1186/gb-2010-11-1-r1)
Supplement: Additional file 3 — These consist of ISfinder [40], RepeatScout [41]and amosvalidate [37] results (GFF format); repeats found by RepeatScout in fasta format, scaffold files (NCBI AGP format); and information about length of contigs, read count, estimated repeat number, count in scaffold and whether or not the contig was placed by SOMA [39]. [file gb-2010-11-1-r1-S3.gz]

Archive with 43 entries (42 files):
- additional_files
- additional_files/kristensenii-ISfinder.gff
- additional_files/aldovae-ISfinder.gff
- additional_files/mollaretii-ISfinder.gff
- additional_files/fredriksenii-ISfinder.gff
- additional_files/bercovieri-ISfinder.gff
- additional_files/intermedia-ISfinder.gff
- additional_files/rohdei-ISfinder.gff
- additional_files/ruckeri-ISfinder.gff
- additional_files/kristensenii-RS.gff
- additional_files/aldovae-RS.gff
- additional_files/mollaretii-RS.gff
- additional_files/fredriksenii-RS.gff
- additional_files/bercovieri-RS.gff
- additional_files/intermedia-RS.gff
- additional_files/rohdei-RS.gff
- additional_files/ruckeri-RS.gff
- additional_files/all_repeats.fa
- additional_files/kristensenii-scaffold.agp
- additional_files/aldovae-scaffold.agp
- additional_files/mollaretii-scaffold.agp
- additional_files/fredriksenii-scaffold.agp
- additional_files/bercovieri-scaffold.agp
- additional_files/intermedia-scaffold.agp
- additional_files/rohdei-scaffold.agp
- additional_files/ruckeri-scaffold.agp
- additional_files/kristensenii-contig-info.txt
- additional_files/aldovae-contig-info.txt
- additional_files/mollaretii-contig-info.txt
- additional_files/fredriksenii-contig-info.txt
- additional_files/bercovieri-contig-info.txt
- additional_files/intermedia-contig-info.txt
- additional_files/rohdei-contig-info.txt
- additional_files/ruckeri-contig-info.txt
- additional_files/aldovae.amosvalidate.gff
- additional_files/README.txt
- additional_files/bercovieri.amosvalidate.gff
- additional_files/fredriksenii.amosvalidate.gff
- additional_files/intermedia.amosvalidate.gff
- additional_files/kristensenii.amosvalidate.gff
- additional_files/mollaretii.amosvalidate.gff
- additional_files/rohdei.amosvalidate.gff
- additional_files/ruckeri.amosvalidate.gff
