# Supplementary material for: Genomic characterization of the Yersinia genus
Source: Genome Biol. 2010 Jan 4;11(1):R1. doi: 10.1186/gb-2010-11-1-r1 (PMC2847712; doi:10.1186/gb-2010-11-1-r1)
Supplement: Additional file 3 — These consist of ISfinder [40], RepeatScout [41]and amosvalidate [37] results (GFF format); repeats found by RepeatScout in fasta format, scaffold files (NCBI AGP format); and information about length of contigs, read count, estimated repeat number, count in scaffold and whether or not the contig was placed by SOMA [39]. [file gb-2010-11-1-r1-S3.gz › additional_files/kristensenii-ISfinder.gff]

IS911	BLASTN	match	690	1060	101	+	. ID=match_sequence1 Target=EST:contig00002 115765 116135
IS911	BLASTN	match	930	1060	51	+	. ID=match_hsp1 Target=EST:contig00002 116005 116135 Parent=match_sequence1
IS911	BLASTN	match	690	805	40	+	. ID=match_hsp2 Target=EST:contig00002 115765 115880 Parent=match_sequence1
ISAlg	BLASTN	match	1143	1258	96	+	. ID=match_sequence2 Target=EST:contig00002 116209 116324
ISAlg	BLASTN	match	1143	1258	48	+	. ID=match_hsp3 Target=EST:contig00002 116209 116324 Parent=match_sequence2
IS30H	BLASTN	match	1	1221	94	+	. ID=match_sequence3 Target=EST:contig00002 114191 115411
IS30H	BLASTN	match	1	223	47	+	. ID=match_hsp4 Target=EST:contig00002 114191 114413 Parent=match_sequence3
IS30H	BLASTN	match	1164	1221	42	+	. ID=match_hsp5 Target=EST:contig00002 115354 115411 Parent=match_sequence3
IS30H	BLASTN	match	1002	1106	37	+	. ID=match_hsp6 Target=EST:contig00002 115192 115296 Parent=match_sequence3
ISSba5	BLASTN	match	1133	1260	88	+	. ID=match_sequence4 Target=EST:contig00002 116197 116324
ISSba5	BLASTN	match	1133	1260	44	+	. ID=match_hsp7 Target=EST:contig00002 116197 116324 Parent=match_sequence4
ISVch4	BLASTN	match	1143	1258	88	+	. ID=match_sequence5 Target=EST:contig00002 116209 116324
ISVch4	BLASTN	match	1143	1258	44	+	. ID=match_hsp8 Target=EST:contig00002 116209 116324 Parent=match_sequence5
IS30D	BLASTN	match	1164	1221	76	+	. ID=match_sequence6 Target=EST:contig00002 115354 115411
IS30D	BLASTN	match	1164	1221	38	+	. ID=match_hsp9 Target=EST:contig00002 115354 115411 Parent=match_sequence6
IS30	BLASTN	match	1164	1221	76	+	. ID=match_sequence7 Target=EST:contig00002 115354 115411
IS30	BLASTN	match	1164	1221	38	+	. ID=match_hsp10 Target=EST:contig00002 115354 115411 Parent=match_sequence7
ISAlg	BLASTN	match	1143	1254	88	+	. ID=match_sequence8 Target=EST:contig00051 49224 49335
ISAlg	BLASTN	match	1143	1254	44	+	. ID=match_hsp11 Target=EST:contig00051 49224 49335 Parent=match_sequence8
ISVch4	BLASTN	match	1194	1254	74	+	. ID=match_sequence9 Target=EST:contig00051 49275 49335
ISVch4	BLASTN	match	1194	1254	37	+	. ID=match_hsp12 Target=EST:contig00051 49275 49335 Parent=match_sequence9
ISAlg	BLASTN	match	1143	1254	88	+	. ID=match_sequence10 Target=EST:contig00051(44001,93420) 5224 5335
ISAlg	BLASTN	match	1143	1254	44	+	. ID=match_hsp13 Target=EST:contig00051(44001,93420) 5224 5335 Parent=match_sequence10
ISVch4	BLASTN	match	1194	1254	74	+	. ID=match_sequence11 Target=EST:contig00051(44001,93420) 5275 5335
ISVch4	BLASTN	match	1194	1254	37	+	. ID=match_hsp14 Target=EST:contig00051(44001,93420) 5275 5335 Parent=match_sequence11
ISYen2A	BLASTN	match	4	1136	1818	-	. ID=match_sequence12 Target=EST:contig00169
ISYen2A	BLASTN	match	4	1136	917	-	. ID=match_hsp15 Target=EST:contig00169 25334 24203 Parent=match_sequence12
ISYen2B	BLASTN	match	4	1130	1764	-	. ID=match_sequence13 Target=EST:contig00169
ISYen2B	BLASTN	match	4	1130	890	-	. ID=match_hsp16 Target=EST:contig00169 25334 24203 Parent=match_sequence13
IS609	BLASTN	match	1	187	188	-	. ID=match_sequence14 Target=EST:contig00464
IS609	BLASTN	match	1	187	95	-	. ID=match_hsp17 Target=EST:contig00464 22098 21912 Parent=match_sequence14
