# Supplementary material for: Genomic characterization of the Yersinia genus
Source: Genome Biol. 2010 Jan 4;11(1):R1. doi: 10.1186/gb-2010-11-1-r1 (PMC2847712; doi:10.1186/gb-2010-11-1-r1)
Supplement: Additional file 3 — These consist of ISfinder [40], RepeatScout [41]and amosvalidate [37] results (GFF format); repeats found by RepeatScout in fasta format, scaffold files (NCBI AGP format); and information about length of contigs, read count, estimated repeat number, count in scaffold and whether or not the contig was placed by SOMA [39]. [file gb-2010-11-1-r1-S3.gz › additional_files/aldovae-ISfinder.gff]

IS1400	BLASTN	match	1122	1207	123	+	. ID=match_sequence1 Target=EST:contig00007 1 86
IS1400	BLASTN	match	1122	1207	62	+	. ID=match_hsp1 Target=EST:contig00007 1 86 Parent=match_sequence1
ISVch4	BLASTN	match	1134	1253	103	-	. ID=match_sequence2 Target=EST:contig00011
ISVch4	BLASTN	match	1134	1253	52	-	. ID=match_hsp2 Target=EST:contig00011 829 710 Parent=match_sequence2
ISAlg	BLASTN	match	1134	1253	96	-	. ID=match_sequence3 Target=EST:contig00011
ISAlg	BLASTN	match	1134	1253	48	-	. ID=match_hsp3 Target=EST:contig00011 829 710 Parent=match_sequence3
ISSba5	BLASTN	match	1145	1255	86	-	. ID=match_sequence4 Target=EST:contig00011
ISSba5	BLASTN	match	1145	1255	43	-	. ID=match_hsp4 Target=EST:contig00011 820 710 Parent=match_sequence4
ISSlo2	BLASTN	match	1145	1203	70	-	. ID=match_sequence5 Target=EST:contig00011
ISSlo2	BLASTN	match	1145	1203	35	-	. ID=match_hsp5 Target=EST:contig00011 817 759 Parent=match_sequence5
ISShfr6	BLASTN	match	1163	1243	66	-	. ID=match_sequence6 Target=EST:contig00011
ISShfr6	BLASTN	match	1163	1243	33	-	. ID=match_hsp6 Target=EST:contig00011 802 722 Parent=match_sequence6
IS1328	BLASTN	match	274	392	174	-	. ID=match_sequence7 Target=EST:contig00017
IS1328	BLASTN	match	274	392	88	-	. ID=match_hsp7 Target=EST:contig00017 122 3 Parent=match_sequence7
ISEch4	BLASTN	match	279	373	64	-	. ID=match_sequence8 Target=EST:contig00017
ISEch4	BLASTN	match	279	373	32	-	. ID=match_hsp8 Target=EST:contig00017 122 27 Parent=match_sequence8
ISYps1	BLASTN	match	123	705	367	-	. ID=match_sequence9 Target=EST:contig00050
ISYps1	BLASTN	match	123	438	185	-	. ID=match_hsp9 Target=EST:contig00050 920 607 Parent=match_sequence9
ISYps1	BLASTN	match	560	705	74	-	. ID=match_hsp10 Target=EST:contig00050 485 340 Parent=match_sequence9
IS1327	BLASTN	match	63	709	125	-	. ID=match_sequence10 Target=EST:contig00050
IS1327	BLASTN	match	63	237	63	-	. ID=match_hsp11 Target=EST:contig00050 980 806 Parent=match_sequence10
IS1327	BLASTN	match	572	709	34	-	. ID=match_hsp12 Target=EST:contig00050 474 337 Parent=match_sequence10
ISYps7	BLASTN	match	733	785	74	-	. ID=match_sequence11 Target=EST:contig00050
ISYps7	BLASTN	match	733	785	37	-	. ID=match_hsp13 Target=EST:contig00050 174 122 Parent=match_sequence11
IS285	BLASTN	match	1	1318	787	-	. ID=match_sequence12 Target=EST:contig00111
IS285	BLASTN	match	522	1318	397	-	. ID=match_hsp14 Target=EST:contig00111 99344 98551 Parent=match_sequence12
IS285	BLASTN	match	1	454	206	-	. ID=match_hsp15 Target=EST:contig00111 99826 99373 Parent=match_sequence12
IS1414	BLASTN	match	523	1151	226	-	. ID=match_sequence13 Target=EST:contig00111
IS1414	BLASTN	match	523	932	114	-	. ID=match_hsp16 Target=EST:contig00111 99344 98935 Parent=match_sequence13
IS1414	BLASTN	match	1066	1151	46	-	. ID=match_hsp17 Target=EST:contig00111 98801 98716 Parent=match_sequence13
ISYen2A	BLASTN	match	770	879	186	+	. ID=match_sequence14 Target=EST:contig00147 2 111
ISYen2A	BLASTN	match	770	879	94	+	. ID=match_hsp18 Target=EST:contig00147 2 111 Parent=match_sequence14
ISYen2B	BLASTN	match	770	879	178	+	. ID=match_sequence15 Target=EST:contig00147 2 111
ISYen2B	BLASTN	match	770	879	90	+	. ID=match_hsp19 Target=EST:contig00147 2 111 Parent=match_sequence15
IS285	BLASTN	match	16	122	172	-	. ID=match_sequence16 Target=EST:contig00225
IS285	BLASTN	match	16	122	87	-	. ID=match_hsp20 Target=EST:contig00225 107 1 Parent=match_sequence16
IS1400	BLASTN	match	404	502	149	+	. ID=match_sequence17 Target=EST:contig00226 1 99
IS1400	BLASTN	match	404	502	75	+	. ID=match_hsp21 Target=EST:contig00226 1 99 Parent=match_sequence17
IS1400	BLASTN	match	1035	1207	232	+	. ID=match_sequence18 Target=EST:contig00230 2 174
IS1400	BLASTN	match	1035	1207	117	+	. ID=match_hsp22 Target=EST:contig00230 2 174 Parent=match_sequence18
IS15DIV	BLASTN	match	164	214	70	+	. ID=match_sequence19 Target=EST:contig00230 13484 13534
IS15DIV	BLASTN	match	164	214	35	+	. ID=match_hsp23 Target=EST:contig00230 13484 13534 Parent=match_sequence19
IS15DIII	BLASTN	match	238	288	70	+	. ID=match_sequence20 Target=EST:contig00230 13484 13534
IS15DIII	BLASTN	match	238	288	35	+	. ID=match_hsp24 Target=EST:contig00230 13484 13534 Parent=match_sequence20
IS15DII	BLASTN	match	606	656	70	-	. ID=match_sequence21 Target=EST:contig00230
IS15DII	BLASTN	match	606	656	35	-	. ID=match_hsp25 Target=EST:contig00230 13534 13484 Parent=match_sequence21
IS15DI	BLASTN	match	606	656	70	-	. ID=match_sequence22 Target=EST:contig00230
IS15DI	BLASTN	match	606	656	35	-	. ID=match_hsp26 Target=EST:contig00230 13534 13484 Parent=match_sequence22
IS15	BLASTN	match	1259	1309	70	-	. ID=match_sequence23 Target=EST:contig00230
IS15	BLASTN	match	1259	1309	35	-	. ID=match_hsp27 Target=EST:contig00230 13534 13484 Parent=match_sequence23
IS26	BLASTN	match	606	656	70	-	. ID=match_sequence24 Target=EST:contig00230
IS26	BLASTN	match	606	656	35	-	. ID=match_hsp28 Target=EST:contig00230 13534 13484 Parent=match_sequence24
IS1400	BLASTN	match	605	812	270	+	. ID=match_sequence25 Target=EST:contig00235 1 208
IS1400	BLASTN	match	605	812	136	+	. ID=match_hsp29 Target=EST:contig00235 1 208 Parent=match_sequence25
IS1351	BLASTN	match	616	779	88	+	. ID=match_sequence26 Target=EST:contig00235 12 175
IS1351	BLASTN	match	616	779	44	+	. ID=match_hsp30 Target=EST:contig00235 12 175 Parent=match_sequence26
IS1328	BLASTN	match	856	1077	226	-	. ID=match_sequence27 Target=EST:contig00236
IS1328	BLASTN	match	856	1077	114	-	. ID=match_hsp31 Target=EST:contig00236 225 4 Parent=match_sequence27
ISYen2A	BLASTN	match	2248	2368	224	+	. ID=match_sequence28 Target=EST:contig00238 1 121
ISYen2A	BLASTN	match	2248	2368	113	+	. ID=match_hsp32 Target=EST:contig00238 1 121 Parent=match_sequence28
ISYen2B	BLASTN	match	2241	2361	224	+	. ID=match_sequence29 Target=EST:contig00238 1 121
ISYen2B	BLASTN	match	2241	2361	113	+	. ID=match_hsp33 Target=EST:contig00238 1 121 Parent=match_sequence29
ISYen3	BLASTN	match	1	65	105	-	. ID=match_sequence30 Target=EST:contig00240
ISYen3	BLASTN	match	1	65	53	-	. ID=match_hsp34 Target=EST:contig00240 58620 58556 Parent=match_sequence30
IS1222	BLASTN	match	1	65	105	-	. ID=match_sequence31 Target=EST:contig00240
IS1222	BLASTN	match	1	65	53	-	. ID=match_hsp35 Target=EST:contig00240 58620 58556 Parent=match_sequence31
ISSpr2	BLASTN	match	1	50	92	-	. ID=match_sequence32 Target=EST:contig00240
ISSpr2	BLASTN	match	1	50	46	-	. ID=match_hsp36 Target=EST:contig00240 58620 58571 Parent=match_sequence32
ISRaq1	BLASTN	match	1	65	90	-	. ID=match_sequence33 Target=EST:contig00240
ISRaq1	BLASTN	match	1	65	45	-	. ID=match_hsp37 Target=EST:contig00240 58620 58556 Parent=match_sequence33
ISEhe4	BLASTN	match	1	65	90	-	. ID=match_sequence34 Target=EST:contig00240
ISEhe4	BLASTN	match	1	65	45	-	. ID=match_hsp38 Target=EST:contig00240 58620 58556 Parent=match_sequence34
IS1328	BLASTN	match	598	692	117	-	. ID=match_sequence35 Target=EST:contig00243
IS1328	BLASTN	match	598	692	59	-	. ID=match_hsp39 Target=EST:contig00243 133 39 Parent=match_sequence35
ISYen2A	BLASTN	match	769	1985	1945	+	. ID=match_sequence36 Target=EST:contig00248 1 1216
ISYen2A	BLASTN	match	769	1985	981	+	. ID=match_hsp40 Target=EST:contig00248 1 1216 Parent=match_sequence36
ISYen2B	BLASTN	match	769	1981	1897	+	. ID=match_sequence37 Target=EST:contig00248 1 1219
ISYen2B	BLASTN	match	769	1981	957	+	. ID=match_hsp41 Target=EST:contig00248 1 1219 Parent=match_sequence37
ISYen2A	BLASTN	match	231	305	109	-	. ID=match_sequence38 Target=EST:contig00249
ISYen2A	BLASTN	match	231	305	55	-	. ID=match_hsp42 Target=EST:contig00249 206 132 Parent=match_sequence38
ISYen2B	BLASTN	match	231	305	109	-	. ID=match_sequence39 Target=EST:contig00249
ISYen2B	BLASTN	match	231	305	55	-	. ID=match_hsp43 Target=EST:contig00249 206 132 Parent=match_sequence39
IS1328	BLASTN	match	1086	1232	260	-	. ID=match_sequence40 Target=EST:contig00255
IS1328	BLASTN	match	1086	1232	131	-	. ID=match_hsp44 Target=EST:contig00255 147 1 Parent=match_sequence40
ISEch4	BLASTN	match	1121	1227	157	-	. ID=match_sequence41 Target=EST:contig00255
ISEch4	BLASTN	match	1121	1227	79	-	. ID=match_hsp45 Target=EST:contig00255 119 13 Parent=match_sequence41
ISPlu13	BLASTN	match	1133	1222	100	-	. ID=match_sequence42 Target=EST:contig00255
ISPlu13	BLASTN	match	1133	1222	50	-	. ID=match_hsp46 Target=EST:contig00255 110 21 Parent=match_sequence42
ISSfl8	BLASTN	match	1132	1175	72	-	. ID=match_sequence43 Target=EST:contig00255
ISSfl8	BLASTN	match	1132	1175	36	-	. ID=match_hsp47 Target=EST:contig00255 114 71 Parent=match_sequence43
IS1400	BLASTN	match	1	126	100	-	. ID=match_sequence44 Target=EST:contig00257
IS1400	BLASTN	match	1	126	50	-	. ID=match_hsp48 Target=EST:contig00257 58033 57909 Parent=match_sequence44
IS1635	BLASTN	match	513	861	597	-	. ID=match_sequence45 Target=EST:contig00258
IS1635	BLASTN	match	513	861	301	-	. ID=match_hsp49 Target=EST:contig00258 65478 65130 Parent=match_sequence45
ISEca11	BLASTN	match	1	499	543	-	. ID=match_sequence46 Target=EST:contig00258
ISEca11	BLASTN	match	1	499	274	-	. ID=match_hsp50 Target=EST:contig00258 34893 34395 Parent=match_sequence46
ISYps1	BLASTN	match	49	693	444	-	. ID=match_sequence47 Target=EST:contig00258
ISYps1	BLASTN	match	170	693	224	-	. ID=match_hsp51 Target=EST:contig00258 51183 50660 Parent=match_sequence47
ISYps1	BLASTN	match	49	446	198	-	. ID=match_hsp52 Target=EST:contig00258 35328 34931 Parent=match_sequence47
ISYen2A	BLASTN	match	2	178	295	+	. ID=match_sequence48 Target=EST:contig00258 58920 59096
ISYen2A	BLASTN	match	2	178	149	+	. ID=match_hsp53 Target=EST:contig00258 58920 59096 Parent=match_sequence48
ISYen2B	BLASTN	match	2	178	295	+	. ID=match_sequence49 Target=EST:contig00258 58920 59096
ISYen2B	BLASTN	match	2	178	149	+	. ID=match_hsp54 Target=EST:contig00258 58920 59096 Parent=match_sequence49
IS285	BLASTN	match	1083	1318	212	-	. ID=match_sequence50 Target=EST:contig00258
IS285	BLASTN	match	1083	1318	107	-	. ID=match_hsp55 Target=EST:contig00258 58918 58684 Parent=match_sequence50
IS1327	BLASTN	match	62	695	133	-	. ID=match_sequence51 Target=EST:contig00258
IS1327	BLASTN	match	63	213	67	-	. ID=match_hsp56 Target=EST:contig00258 51290 51140 Parent=match_sequence51
IS1327	BLASTN	match	62	240	55	-	. ID=match_hsp57 Target=EST:contig00258 35315 35137 Parent=match_sequence51
IS1327	BLASTN	match	525	695	47	-	. ID=match_hsp58 Target=EST:contig00258 50829 50659 Parent=match_sequence51
IS1328	BLASTN	match	1	181	280	-	. ID=match_sequence52 Target=EST:contig00273
IS1328	BLASTN	match	1	181	141	-	. ID=match_hsp59 Target=EST:contig00273 180 1 Parent=match_sequence52
ISEch4	BLASTN	match	1	122	98	-	. ID=match_sequence53 Target=EST:contig00273
ISEch4	BLASTN	match	1	122	49	-	. ID=match_hsp60 Target=EST:contig00273 181 65 Parent=match_sequence53
ISYps1	BLASTN	match	89	254	115	+	. ID=match_sequence54 Target=EST:contig00275 92 255
ISYps1	BLASTN	match	89	254	58	+	. ID=match_hsp61 Target=EST:contig00275 92 255 Parent=match_sequence54
IS1400	BLASTN	match	532	812	406	+	. ID=match_sequence55 Target=EST:contig00276 1 281
IS1400	BLASTN	match	532	812	205	+	. ID=match_hsp62 Target=EST:contig00276 1 281 Parent=match_sequence55
IS1351	BLASTN	match	589	776	119	+	. ID=match_sequence56 Target=EST:contig00276 58 245
IS1351	BLASTN	match	589	776	60	+	. ID=match_hsp63 Target=EST:contig00276 58 245 Parent=match_sequence56
ISYen2A	BLASTN	match	2	153	293	+	. ID=match_sequence57 Target=EST:contig00278 1 152
ISYen2A	BLASTN	match	2	153	148	+	. ID=match_hsp64 Target=EST:contig00278 1 152 Parent=match_sequence57
ISYen2B	BLASTN	match	2	153	293	+	. ID=match_sequence58 Target=EST:contig00278 1 152
ISYen2B	BLASTN	match	2	153	148	+	. ID=match_hsp65 Target=EST:contig00278 1 152 Parent=match_sequence58
ISYps1	BLASTN	match	1	705	759	+	. ID=match_sequence59 Target=EST:contig00279 12120 12829
ISYps1	BLASTN	match	1	705	383	+	. ID=match_hsp66 Target=EST:contig00279 12120 12829 Parent=match_sequence59
IS1327	BLASTN	match	66	709	84	+	. ID=match_sequence60 Target=EST:contig00279 12187 12832
IS1327	BLASTN	match	544	709	42	+	. ID=match_hsp67 Target=EST:contig00279 12667 12832 Parent=match_sequence60
IS1327	BLASTN	match	66	237	41	+	. ID=match_hsp68 Target=EST:contig00279 12187 12359 Parent=match_sequence60
ISAma2	BLASTN	match	130	790	74	+	. ID=match_sequence61 Target=EST:contig00282 127 787
ISAma2	BLASTN	match	130	258	37	+	. ID=match_hsp69 Target=EST:contig00282 127 255 Parent=match_sequence61
ISAma2	BLASTN	match	697	790	34	+	. ID=match_hsp70 Target=EST:contig00282 694 787 Parent=match_sequence61
IS1400	BLASTN	match	832	938	141	+	. ID=match_sequence62 Target=EST:contig00296 20 126
IS1400	BLASTN	match	832	938	71	+	. ID=match_hsp71 Target=EST:contig00296 20 126 Parent=match_sequence62
ISYen2A	BLASTN	match	2134	2242	184	+	. ID=match_sequence63 Target=EST:contig00298 1 109
ISYen2A	BLASTN	match	2134	2242	93	+	. ID=match_hsp72 Target=EST:contig00298 1 109 Parent=match_sequence63
ISYen2B	BLASTN	match	2127	2235	176	+	. ID=match_sequence64 Target=EST:contig00298 1 109
ISYen2B	BLASTN	match	2127	2235	89	+	. ID=match_hsp73 Target=EST:contig00298 1 109 Parent=match_sequence64
IS1400	BLASTN	match	1081	1207	188	-	. ID=match_sequence65 Target=EST:contig00309
IS1400	BLASTN	match	1081	1207	95	-	. ID=match_hsp74 Target=EST:contig00309 7863 7737 Parent=match_sequence65
IS1328	BLASTN	match	1263	1343	145	-	. ID=match_sequence66 Target=EST:contig00316
IS1328	BLASTN	match	1263	1343	73	-	. ID=match_hsp75 Target=EST:contig00316 145678 145598 Parent=match_sequence66
ISEch4	BLASTN	match	1282	1354	129	-	. ID=match_sequence67 Target=EST:contig00316
ISEch4	BLASTN	match	1282	1354	65	-	. ID=match_hsp76 Target=EST:contig00316 145670 145598 Parent=match_sequence67
ISSfl8	BLASTN	match	1285	1357	82	-	. ID=match_sequence68 Target=EST:contig00316
ISSfl8	BLASTN	match	1285	1357	41	-	. ID=match_hsp77 Target=EST:contig00316 145669 145598 Parent=match_sequence68
ISYen2A	BLASTN	match	336	453	218	+	. ID=match_sequence69 Target=EST:contig00319 2 119
ISYen2A	BLASTN	match	336	453	110	+	. ID=match_hsp78 Target=EST:contig00319 2 119 Parent=match_sequence69
ISYen2B	BLASTN	match	336	453	218	+	. ID=match_sequence70 Target=EST:contig00319 2 119
ISYen2B	BLASTN	match	336	453	110	+	. ID=match_hsp79 Target=EST:contig00319 2 119 Parent=match_sequence70
IS285	BLASTN	match	123	731	406	-	. ID=match_sequence71 Target=EST:contig00324
IS285	BLASTN	match	123	731	205	-	. ID=match_hsp80 Target=EST:contig00324 655 47 Parent=match_sequence71
IS1414	BLASTN	match	553	731	78	-	. ID=match_sequence72 Target=EST:contig00324
IS1414	BLASTN	match	553	731	39	-	. ID=match_hsp81 Target=EST:contig00324 226 48 Parent=match_sequence72
IS1400	BLASTN	match	17	234	369	-	. ID=match_sequence73 Target=EST:contig00326
IS1400	BLASTN	match	17	234	186	-	. ID=match_hsp82 Target=EST:contig00326 240 23 Parent=match_sequence73
IS285	BLASTN	match	16	118	133	-	. ID=match_sequence74 Target=EST:contig00327
IS285	BLASTN	match	16	118	67	-	. ID=match_hsp83 Target=EST:contig00327 107 5 Parent=match_sequence74
IS1327	BLASTN	match	63	210	103	+	. ID=match_sequence75 Target=EST:contig00327 580 727
IS1327	BLASTN	match	63	210	52	+	. ID=match_hsp84 Target=EST:contig00327 580 727 Parent=match_sequence75
ISSod2	BLASTN	match	32	341	92	+	. ID=match_sequence76 Target=EST:contig00327 1690 1998
ISSod2	BLASTN	match	204	341	46	+	. ID=match_hsp85 Target=EST:contig00327 1861 1998 Parent=match_sequence76
ISSod2	BLASTN	match	32	173	38	+	. ID=match_hsp86 Target=EST:contig00327 1690 1830 Parent=match_sequence76
ISYps1	BLASTN	match	284	358	86	+	. ID=match_sequence77 Target=EST:contig00327 801 875
ISYps1	BLASTN	match	284	358	43	+	. ID=match_hsp87 Target=EST:contig00327 801 875 Parent=match_sequence77
ISAca1	BLASTN	match	206	345	80	+	. ID=match_sequence78 Target=EST:contig00327 1863 2002
ISAca1	BLASTN	match	206	345	40	+	. ID=match_hsp88 Target=EST:contig00327 1863 2002 Parent=match_sequence78
ISKpn10	BLASTN	match	213	345	74	+	. ID=match_sequence79 Target=EST:contig00327 1870 2002
ISKpn10	BLASTN	match	213	345	37	+	. ID=match_hsp89 Target=EST:contig00327 1870 2002 Parent=match_sequence79
ISYps1	BLASTN	match	301	438	131	+	. ID=match_sequence80 Target=EST:contig00338 1 138
ISYps1	BLASTN	match	301	438	66	+	. ID=match_hsp90 Target=EST:contig00338 1 138 Parent=match_sequence80
ISYen2A	BLASTN	match	335	454	230	+	. ID=match_sequence81 Target=EST:contig00341 1 120
ISYen2A	BLASTN	match	335	454	116	+	. ID=match_hsp91 Target=EST:contig00341 1 120 Parent=match_sequence81
ISYen2B	BLASTN	match	335	454	230	+	. ID=match_sequence82 Target=EST:contig00341 1 120
ISYen2B	BLASTN	match	335	454	116	+	. ID=match_hsp92 Target=EST:contig00341 1 120 Parent=match_sequence82
IS1328	BLASTN	match	679	774	88	-	. ID=match_sequence83 Target=EST:contig00345
IS1328	BLASTN	match	679	774	44	-	. ID=match_hsp93 Target=EST:contig00345 102 7 Parent=match_sequence83
ISSod4	BLASTN	match	655	878	96	-	. ID=match_sequence84 Target=EST:contig00346
ISSod4	BLASTN	match	655	878	48	-	. ID=match_hsp94 Target=EST:contig00346 643 420 Parent=match_sequence84
ISSod5	BLASTN	match	801	879	70	-	. ID=match_sequence85 Target=EST:contig00346
ISSod5	BLASTN	match	801	879	35	-	. ID=match_hsp95 Target=EST:contig00346 498 420 Parent=match_sequence85
IS285	BLASTN	match	748	800	66	-	. ID=match_sequence86 Target=EST:contig00346
IS285	BLASTN	match	748	800	33	-	. ID=match_hsp96 Target=EST:contig00346 577 525 Parent=match_sequence86
IS1400	BLASTN	match	280	400	96	+	. ID=match_sequence87 Target=EST:contig00351 2 122
IS1400	BLASTN	match	280	400	48	+	. ID=match_hsp97 Target=EST:contig00351 2 122 Parent=match_sequence87
ISYen2B	BLASTN	match	1983	2124	274	+	. ID=match_sequence88 Target=EST:contig00354 1 142
ISYen2B	BLASTN	match	1983	2124	138	+	. ID=match_hsp98 Target=EST:contig00354 1 142 Parent=match_sequence88
ISYen2A	BLASTN	match	1990	2131	266	+	. ID=match_sequence89 Target=EST:contig00354 1 142
ISYen2A	BLASTN	match	1990	2131	134	+	. ID=match_hsp99 Target=EST:contig00354 1 142 Parent=match_sequence89
ISYen2A	BLASTN	match	455	768	575	+	. ID=match_sequence90 Target=EST:contig00355 1 314
ISYen2A	BLASTN	match	455	768	290	+	. ID=match_hsp100 Target=EST:contig00355 1 314 Parent=match_sequence90
ISYen2B	BLASTN	match	455	768	575	+	. ID=match_sequence91 Target=EST:contig00355 1 314
ISYen2B	BLASTN	match	455	768	290	+	. ID=match_hsp101 Target=EST:contig00355 1 314 Parent=match_sequence91
IS1400	BLASTN	match	814	940	165	+	. ID=match_sequence92 Target=EST:contig00366 1 127
IS1400	BLASTN	match	814	940	83	+	. ID=match_hsp102 Target=EST:contig00366 1 127 Parent=match_sequence92
IS285	BLASTN	match	751	1265	206	+	. ID=match_sequence93 Target=EST:contig00369 4 516
IS285	BLASTN	match	970	1265	104	+	. ID=match_hsp103 Target=EST:contig00369 222 516 Parent=match_sequence93
IS285	BLASTN	match	751	899	69	+	. ID=match_hsp104 Target=EST:contig00369 4 152 Parent=match_sequence93
IS1414	BLASTN	match	1030	1275	139	+	. ID=match_sequence94 Target=EST:contig00369 283 528
IS1414	BLASTN	match	1030	1275	70	+	. ID=match_hsp105 Target=EST:contig00369 283 528 Parent=match_sequence94
ISAma2	BLASTN	match	130	258	74	-	. ID=match_sequence95 Target=EST:contig00371
ISAma2	BLASTN	match	130	258	37	-	. ID=match_hsp106 Target=EST:contig00371 151 23 Parent=match_sequence95
ISYen2A	BLASTN	match	1919	1985	125	+	. ID=match_sequence96 Target=EST:contig00372 2182 2248
ISYen2A	BLASTN	match	1919	1985	63	+	. ID=match_hsp107 Target=EST:contig00372 2182 2248 Parent=match_sequence96
ISYen2B	BLASTN	match	1912	1982	125	+	. ID=match_sequence97 Target=EST:contig00372 2182 2252
ISYen2B	BLASTN	match	1912	1982	63	+	. ID=match_hsp108 Target=EST:contig00372 2182 2252 Parent=match_sequence97
