# Supplementary material for: Genomic characterization of the Yersinia genus
Source: Genome Biol. 2010 Jan 4;11(1):R1. doi: 10.1186/gb-2010-11-1-r1 (PMC2847712; doi:10.1186/gb-2010-11-1-r1)
Supplement: Additional file 3 — These consist of ISfinder [40], RepeatScout [41]and amosvalidate [37] results (GFF format); repeats found by RepeatScout in fasta format, scaffold files (NCBI AGP format); and information about length of contigs, read count, estimated repeat number, count in scaffold and whether or not the contig was placed by SOMA [39]. [file gb-2010-11-1-r1-S3.gz › additional_files/mollaretii-ISfinder.gff]

ISSba14	BLASTN	match	3768	3815	72	-	. ID=match_sequence1 Target=EST:contig00631
ISSba14	BLASTN	match	3768	3815	36	-	. ID=match_hsp1 Target=EST:contig00631 8237 8190 Parent=match_sequence1
IS1635	BLASTN	match	816	860	74	+	. ID=match_sequence2 Target=EST:contig00804 79434 79478
IS1635	BLASTN	match	816	860	37	+	. ID=match_hsp2 Target=EST:contig00804 79434 79478 Parent=match_sequence2
IS5075	BLASTN	match	914	1327	733	-	. ID=match_sequence3 Target=EST:contig01459
IS5075	BLASTN	match	914	1327	370	-	. ID=match_hsp3 Target=EST:contig01459 423 10 Parent=match_sequence3
IS4321L	BLASTN	match	914	1336	664	-	. ID=match_sequence4 Target=EST:contig01459
IS4321L	BLASTN	match	914	1336	335	-	. ID=match_hsp4 Target=EST:contig01459 423 1 Parent=match_sequence4
IS4321R	BLASTN	match	913	1326	654	-	. ID=match_sequence5 Target=EST:contig01459
IS4321R	BLASTN	match	913	1326	330	-	. ID=match_hsp5 Target=EST:contig01459 423 10 Parent=match_sequence5
IS4321	BLASTN	match	914	1327	646	-	. ID=match_sequence6 Target=EST:contig01459
IS4321	BLASTN	match	914	1327	326	-	. ID=match_hsp6 Target=EST:contig01459 423 10 Parent=match_sequence6
ISPlu13	BLASTN	match	1232	1263	64	-	. ID=match_sequence7 Target=EST:contig01459
ISPlu13	BLASTN	match	1232	1263	32	-	. ID=match_hsp7 Target=EST:contig01459 131 100 Parent=match_sequence7
IS5075	BLASTN	match	1	913	1300	-	. ID=match_sequence8 Target=EST:contig01467
IS5075	BLASTN	match	1	913	656	-	. ID=match_hsp8 Target=EST:contig01467 913 1 Parent=match_sequence8
IS4321R	BLASTN	match	1	912	1142	-	. ID=match_sequence9 Target=EST:contig01467
IS4321R	BLASTN	match	1	912	576	-	. ID=match_hsp9 Target=EST:contig01467 913 1 Parent=match_sequence9
IS4321	BLASTN	match	1	913	1134	-	. ID=match_sequence10 Target=EST:contig01467
IS4321	BLASTN	match	1	913	572	-	. ID=match_hsp10 Target=EST:contig01467 913 1 Parent=match_sequence10
IS4321L	BLASTN	match	1	913	1134	-	. ID=match_sequence11 Target=EST:contig01467
IS4321L	BLASTN	match	1	913	572	-	. ID=match_hsp11 Target=EST:contig01467 913 1 Parent=match_sequence11
ISPlu13	BLASTN	match	306	538	98	-	. ID=match_sequence12 Target=EST:contig01467
ISPlu13	BLASTN	match	306	538	49	-	. ID=match_hsp12 Target=EST:contig01467 630 398 Parent=match_sequence12
ISAzvi4	BLASTN	match	290	372	70	-	. ID=match_sequence13 Target=EST:contig01467
ISAzvi4	BLASTN	match	290	372	35	-	. ID=match_hsp13 Target=EST:contig01467 630 548 Parent=match_sequence13
ISSpr1	BLASTN	match	1000	1234	283	-	. ID=match_sequence14 Target=EST:contig01527
ISSpr1	BLASTN	match	1000	1234	143	-	. ID=match_hsp14 Target=EST:contig01527 28592 28359 Parent=match_sequence14
ISEhe1	BLASTN	match	1	120	143	-	. ID=match_sequence15 Target=EST:contig01527
ISEhe1	BLASTN	match	1	120	72	-	. ID=match_hsp15 Target=EST:contig01527 32918 32799 Parent=match_sequence15
ISSpu2	BLASTN	match	1	786	135	-	. ID=match_sequence16 Target=EST:contig01527
ISSpu2	BLASTN	match	1	208	68	-	. ID=match_hsp16 Target=EST:contig01527 32915 32708 Parent=match_sequence16
ISSpu2	BLASTN	match	346	457	44	-	. ID=match_hsp17 Target=EST:contig01527 32570 32459 Parent=match_sequence16
ISSpu2	BLASTN	match	625	786	42	-	. ID=match_hsp18 Target=EST:contig01527 32291 32130 Parent=match_sequence16
IS630	BLASTN	match	79	781	121	-	. ID=match_sequence17 Target=EST:contig01527
IS630	BLASTN	match	79	535	61	-	. ID=match_hsp19 Target=EST:contig01527 32838 32382 Parent=match_sequence17
IS630	BLASTN	match	633	781	45	-	. ID=match_hsp20 Target=EST:contig01527 32284 32136 Parent=match_sequence17
ISSod16	BLASTN	match	1	69	82	-	. ID=match_sequence18 Target=EST:contig01527
ISSod16	BLASTN	match	1	69	41	-	. ID=match_hsp21 Target=EST:contig01527 32916 32848 Parent=match_sequence18
IS1400	BLASTN	match	30	171	139	+	. ID=match_sequence19 Target=EST:contig01542 36247 36388
IS1400	BLASTN	match	30	171	70	+	. ID=match_hsp22 Target=EST:contig01542 36247 36388 Parent=match_sequence19
ISSso4	BLASTN	match	136	579	121	-	. ID=match_sequence20 Target=EST:contig01542
ISSso4	BLASTN	match	136	303	61	-	. ID=match_hsp23 Target=EST:contig01542 11236 11068 Parent=match_sequence20
ISSso4	BLASTN	match	467	579	37	-	. ID=match_hsp24 Target=EST:contig01542 10915 10803 Parent=match_sequence20
ISSpu2	BLASTN	match	99	186	72	+	. ID=match_sequence21 Target=EST:contig01616 78713 78800
ISSpu2	BLASTN	match	99	186	36	+	. ID=match_hsp25 Target=EST:contig01616 78713 78800 Parent=match_sequence21
ISSba14	BLASTN	match	204	3703	737	-	. ID=match_sequence22 Target=EST:contig01618
ISSba14	BLASTN	match	2349	3703	372	-	. ID=match_hsp26 Target=EST:contig01618 1440 86 Parent=match_sequence22
ISSba14	BLASTN	match	1438	2008	203	-	. ID=match_hsp27 Target=EST:contig01618 2351 1781 Parent=match_sequence22
ISSba14	BLASTN	match	204	687	96	-	. ID=match_hsp28 Target=EST:contig01618 3585 3102 Parent=match_sequence22
ISSba14	BLASTN	match	2091	2260	50	-	. ID=match_hsp29 Target=EST:contig01618 1698 1529 Parent=match_sequence22
ISSba14	BLASTN	match	1044	1291	44	-	. ID=match_hsp30 Target=EST:contig01618 2745 2498 Parent=match_sequence22
ISSba14	BLASTN	match	788	973	42	-	. ID=match_hsp31 Target=EST:contig01618 3001 2816 Parent=match_sequence22
ISYps3	BLASTN	match	3131	3538	262	+	. ID=match_sequence23 Target=EST:contig01618 3106 3513
ISYps3	BLASTN	match	3131	3538	132	+	. ID=match_hsp32 Target=EST:contig01618 3106 3513 Parent=match_sequence23
IS5075	BLASTN	match	1	75	141	+	. ID=match_sequence24 Target=EST:contig01618 5516 5590
IS5075	BLASTN	match	1	75	71	+	. ID=match_hsp33 Target=EST:contig01618 5516 5590 Parent=match_sequence24
IS4321	BLASTN	match	1	75	125	+	. ID=match_sequence25 Target=EST:contig01618 5516 5590
IS4321	BLASTN	match	1	75	63	+	. ID=match_hsp34 Target=EST:contig01618 5516 5590 Parent=match_sequence25
IS4321R	BLASTN	match	1	74	125	+	. ID=match_sequence26 Target=EST:contig01618 5516 5590
IS4321R	BLASTN	match	1	74	63	+	. ID=match_hsp35 Target=EST:contig01618 5516 5590 Parent=match_sequence26
IS4321L	BLASTN	match	1	75	125	+	. ID=match_sequence27 Target=EST:contig01618 5516 5590
IS4321L	BLASTN	match	1	75	63	+	. ID=match_hsp36 Target=EST:contig01618 5516 5590 Parent=match_sequence27
