# Supplementary material for: Genomic characterization of the Yersinia genus
Source: Genome Biol. 2010 Jan 4;11(1):R1. doi: 10.1186/gb-2010-11-1-r1 (PMC2847712; doi:10.1186/gb-2010-11-1-r1)
Supplement: Additional file 3 — These consist of ISfinder [40], RepeatScout [41]and amosvalidate [37] results (GFF format); repeats found by RepeatScout in fasta format, scaffold files (NCBI AGP format); and information about length of contigs, read count, estimated repeat number, count in scaffold and whether or not the contig was placed by SOMA [39]. [file gb-2010-11-1-r1-S3.gz › additional_files/fredriksenii-ISfinder.gff]

IS1414	BLASTN	match	1	1301	1154	+	. ID=match_sequence1 Target=EST:contig00016 18747 20048
IS1414	BLASTN	match	1	1301	582	+	. ID=match_hsp1 Target=EST:contig00016 18747 20048 Parent=match_sequence1
IS285	BLASTN	match	386	788	196	+	. ID=match_sequence2 Target=EST:contig00016 19133 19534
IS285	BLASTN	match	386	788	99	+	. ID=match_hsp2 Target=EST:contig00016 19133 19534 Parent=match_sequence2
IS15DIV	BLASTN	match	512	741	155	-	. ID=match_sequence3 Target=EST:contig00016
IS15DIV	BLASTN	match	512	741	78	-	. ID=match_hsp3 Target=EST:contig00016 18035 17807 Parent=match_sequence3
IS15DII	BLASTN	match	79	308	155	+	. ID=match_sequence4 Target=EST:contig00016 17807 18035
IS15DII	BLASTN	match	79	308	78	+	. ID=match_hsp4 Target=EST:contig00016 17807 18035 Parent=match_sequence4
IS15DI	BLASTN	match	79	308	155	+	. ID=match_sequence5 Target=EST:contig00016 17807 18035
IS15DI	BLASTN	match	79	308	78	+	. ID=match_hsp5 Target=EST:contig00016 17807 18035 Parent=match_sequence5
IS15	BLASTN	match	79	961	155	+	. ID=match_sequence6 Target=EST:contig00016 17807 18035
IS15	BLASTN	match	79	308	78	+	. ID=match_hsp6 Target=EST:contig00016 17807 18035 Parent=match_sequence6
IS15	BLASTN	match	732	961	78	+	. ID=match_hsp7 Target=EST:contig00016 17807 18035 Parent=match_sequence6
IS26	BLASTN	match	79	308	155	+	. ID=match_sequence7 Target=EST:contig00016 17807 18035
IS26	BLASTN	match	79	308	78	+	. ID=match_hsp8 Target=EST:contig00016 17807 18035 Parent=match_sequence7
IS1006	BLASTN	match	62	346	153	+	. ID=match_sequence8 Target=EST:contig00016 17791 18074
IS1006	BLASTN	match	62	346	77	+	. ID=match_hsp9 Target=EST:contig00016 17791 18074 Parent=match_sequence8
IS1008	BLASTN	match	64	269	147	+	. ID=match_sequence9 Target=EST:contig00016 17792 17996
IS1008	BLASTN	match	64	269	74	+	. ID=match_hsp10 Target=EST:contig00016 17792 17996 Parent=match_sequence9
ISOur1	BLASTN	match	64	269	139	+	. ID=match_sequence10 Target=EST:contig00016 17792 17996
ISOur1	BLASTN	match	64	269	70	+	. ID=match_hsp11 Target=EST:contig00016 17792 17996 Parent=match_sequence10
IS1007	BLASTN	match	82	348	133	+	. ID=match_sequence11 Target=EST:contig00016 17810 18075
IS1007	BLASTN	match	82	348	67	+	. ID=match_hsp12 Target=EST:contig00016 17810 18075 Parent=match_sequence11
IS15DIII	BLASTN	match	586	737	111	-	. ID=match_sequence12 Target=EST:contig00016
IS15DIII	BLASTN	match	586	737	56	-	. ID=match_hsp13 Target=EST:contig00016 18035 17885 Parent=match_sequence12
ISEhe5	BLASTN	match	606	709	119	+	. ID=match_sequence13 Target=EST:contig00250 4 107
ISEhe5	BLASTN	match	606	709	60	+	. ID=match_hsp14 Target=EST:contig00250 4 107 Parent=match_sequence13
ISYps7	BLASTN	match	607	711	82	+	. ID=match_sequence14 Target=EST:contig00250 4 108
ISYps7	BLASTN	match	607	711	41	+	. ID=match_hsp15 Target=EST:contig00250 4 108 Parent=match_sequence14
IS1006	BLASTN	match	120	175	80	+	. ID=match_sequence15 Target=EST:contig00260 2069 2124
IS1006	BLASTN	match	120	175	40	+	. ID=match_hsp16 Target=EST:contig00260 2069 2124 Parent=match_sequence15
IS15DIV	BLASTN	match	125	159	70	+	. ID=match_sequence16 Target=EST:contig00850 4 38
IS15DIV	BLASTN	match	125	159	35	+	. ID=match_hsp17 Target=EST:contig00850 4 38 Parent=match_sequence16
IS15DIII	BLASTN	match	199	233	70	+	. ID=match_sequence17 Target=EST:contig00850 4 38
IS15DIII	BLASTN	match	199	233	35	+	. ID=match_hsp18 Target=EST:contig00850 4 38 Parent=match_sequence17
IS15DII	BLASTN	match	661	695	70	-	. ID=match_sequence18 Target=EST:contig00850
IS15DII	BLASTN	match	661	695	35	-	. ID=match_hsp19 Target=EST:contig00850 38 4 Parent=match_sequence18
IS15DI	BLASTN	match	661	695	70	-	. ID=match_sequence19 Target=EST:contig00850
IS15DI	BLASTN	match	661	695	35	-	. ID=match_hsp20 Target=EST:contig00850 38 4 Parent=match_sequence19
IS15	BLASTN	match	1314	1523	70	-	. ID=match_sequence20 Target=EST:contig00850
IS15	BLASTN	match	1314	1348	35	-	. ID=match_hsp21 Target=EST:contig00850 38 4 Parent=match_sequence20
IS15	BLASTN	match	1489	1523	35	-	. ID=match_hsp22 Target=EST:contig00850 38 4 Parent=match_sequence20
IS26	BLASTN	match	661	695	70	-	. ID=match_sequence21 Target=EST:contig00850
IS26	BLASTN	match	661	695	35	-	. ID=match_hsp23 Target=EST:contig00850 38 4 Parent=match_sequence21
ISEhe5	BLASTN	match	509	785	224	-	. ID=match_sequence22 Target=EST:contig01121
ISEhe5	BLASTN	match	509	785	113	-	. ID=match_hsp24 Target=EST:contig01121 447 171 Parent=match_sequence22
ISYps7	BLASTN	match	543	752	194	-	. ID=match_sequence23 Target=EST:contig01121
ISYps7	BLASTN	match	543	752	98	-	. ID=match_hsp25 Target=EST:contig01121 414 205 Parent=match_sequence23
IS1635	BLASTN	match	1	807	739	-	. ID=match_sequence24 Target=EST:contig01128
IS1635	BLASTN	match	1	807	373	-	. ID=match_hsp26 Target=EST:contig01128 41982 41178 Parent=match_sequence24
IS15DI	BLASTN	match	661	820	167	-	. ID=match_sequence25 Target=EST:contig01128
IS15DI	BLASTN	match	661	820	84	-	. ID=match_hsp27 Target=EST:contig01128 49137 48979 Parent=match_sequence25
IS15	BLASTN	match	1314	1648	167	-	. ID=match_sequence26 Target=EST:contig01128
IS15	BLASTN	match	1314	1473	84	-	. ID=match_hsp28 Target=EST:contig01128 49137 48979 Parent=match_sequence26
IS15	BLASTN	match	1489	1648	80	-	. ID=match_hsp29 Target=EST:contig01128 49137 48979 Parent=match_sequence26
IS26	BLASTN	match	661	820	167	-	. ID=match_sequence27 Target=EST:contig01128
IS26	BLASTN	match	661	820	84	-	. ID=match_hsp30 Target=EST:contig01128 49137 48979 Parent=match_sequence27
IS15DIV	BLASTN	match	1	159	165	+	. ID=match_sequence28 Target=EST:contig01128 48980 49137
IS15DIV	BLASTN	match	1	159	83	+	. ID=match_hsp31 Target=EST:contig01128 48980 49137 Parent=match_sequence28
IS15DIII	BLASTN	match	74	233	159	+	. ID=match_sequence29 Target=EST:contig01128 48979 49137
IS15DIII	BLASTN	match	74	233	80	+	. ID=match_hsp32 Target=EST:contig01128 48979 49137 Parent=match_sequence29
IS15DII	BLASTN	match	661	820	159	-	. ID=match_sequence30 Target=EST:contig01128
IS15DII	BLASTN	match	661	820	80	-	. ID=match_hsp33 Target=EST:contig01128 49137 48979 Parent=match_sequence30
ISPpr9	BLASTN	match	82	257	96	-	. ID=match_sequence31 Target=EST:contig01128
ISPpr9	BLASTN	match	82	257	48	-	. ID=match_hsp34 Target=EST:contig01128 41899 41724 Parent=match_sequence31
ISEc11	BLASTN	match	69	116	72	-	. ID=match_sequence32 Target=EST:contig01128
ISEc11	BLASTN	match	69	116	36	-	. ID=match_hsp35 Target=EST:contig01128 42280 42233 Parent=match_sequence32
ISSso1	BLASTN	match	69	116	72	-	. ID=match_sequence33 Target=EST:contig01128
ISSso1	BLASTN	match	69	116	36	-	. ID=match_hsp36 Target=EST:contig01128 42280 42233 Parent=match_sequence33
IS911	BLASTN	match	268	393	107	-	. ID=match_sequence34 Target=EST:contig01163
IS911	BLASTN	match	268	393	54	-	. ID=match_hsp37 Target=EST:contig01163 15533 15408 Parent=match_sequence34
ISAlg	BLASTN	match	1143	1258	103	-	. ID=match_sequence35 Target=EST:contig01163
ISAlg	BLASTN	match	1143	1258	52	-	. ID=match_hsp38 Target=EST:contig01163 14685 14570 Parent=match_sequence35
ISVch4	BLASTN	match	1143	1258	96	-	. ID=match_sequence36 Target=EST:contig01163
ISVch4	BLASTN	match	1143	1258	48	-	. ID=match_hsp39 Target=EST:contig01163 14685 14570 Parent=match_sequence36
IS903B	BLASTN	match	852	1001	76	+	. ID=match_sequence37 Target=EST:contig01163 15851 16000
IS903B	BLASTN	match	852	1001	38	+	. ID=match_hsp40 Target=EST:contig01163 15851 16000 Parent=match_sequence37
IS903	BLASTN	match	852	1001	76	+	. ID=match_sequence38 Target=EST:contig01163 15851 16000
IS903	BLASTN	match	852	1001	38	+	. ID=match_hsp41 Target=EST:contig01163 15851 16000 Parent=match_sequence38
IS102	BLASTN	match	852	1001	76	+	. ID=match_sequence39 Target=EST:contig01163 15851 16000
IS102	BLASTN	match	852	1001	38	+	. ID=match_hsp42 Target=EST:contig01163 15851 16000 Parent=match_sequence39
IS1635	BLASTN	match	23	179	176	-	. ID=match_sequence40 Target=EST:contig01183
IS1635	BLASTN	match	23	179	89	-	. ID=match_hsp43 Target=EST:contig01183 283 127 Parent=match_sequence40
IS1008	BLASTN	match	58	272	188	-	. ID=match_sequence41 Target=EST:contig01234
IS1008	BLASTN	match	58	272	95	-	. ID=match_hsp44 Target=EST:contig01234 6030 5816 Parent=match_sequence41
IS1006	BLASTN	match	51	304	186	-	. ID=match_sequence42 Target=EST:contig01234
IS1006	BLASTN	match	51	304	94	-	. ID=match_hsp45 Target=EST:contig01234 6036 5783 Parent=match_sequence42
IS15DIV	BLASTN	match	470	819	186	+	. ID=match_sequence43 Target=EST:contig01234 5738 6087
IS15DIV	BLASTN	match	470	819	94	+	. ID=match_hsp46 Target=EST:contig01234 5738 6087 Parent=match_sequence43
IS15DII	BLASTN	match	1	350	186	-	. ID=match_sequence44 Target=EST:contig01234
IS15DII	BLASTN	match	1	350	94	-	. ID=match_hsp47 Target=EST:contig01234 6087 5738 Parent=match_sequence44
IS15DI	BLASTN	match	1	350	186	-	. ID=match_sequence45 Target=EST:contig01234
IS15DI	BLASTN	match	1	350	94	-	. ID=match_hsp48 Target=EST:contig01234 6087 5738 Parent=match_sequence45
IS15	BLASTN	match	1	1003	186	-	. ID=match_sequence46 Target=EST:contig01234
IS15	BLASTN	match	1	350	94	-	. ID=match_hsp49 Target=EST:contig01234 6087 5738 Parent=match_sequence46
IS15	BLASTN	match	654	1003	94	-	. ID=match_hsp50 Target=EST:contig01234 6087 5738 Parent=match_sequence46
IS26	BLASTN	match	1	350	186	-	. ID=match_sequence47 Target=EST:contig01234
IS26	BLASTN	match	1	350	94	-	. ID=match_hsp51 Target=EST:contig01234 6087 5738 Parent=match_sequence47
ISOur1	BLASTN	match	58	272	180	-	. ID=match_sequence48 Target=EST:contig01234
ISOur1	BLASTN	match	58	272	91	-	. ID=match_hsp52 Target=EST:contig01234 6030 5816 Parent=match_sequence48
ISYps1	BLASTN	match	297	426	163	-	. ID=match_sequence49 Target=EST:contig01234
ISYps1	BLASTN	match	297	426	82	-	. ID=match_hsp53 Target=EST:contig01234 5795 5666 Parent=match_sequence49
IS1007	BLASTN	match	82	272	133	-	. ID=match_sequence50 Target=EST:contig01234
IS1007	BLASTN	match	82	272	67	-	. ID=match_hsp54 Target=EST:contig01234 6006 5816 Parent=match_sequence50
IS15DIII	BLASTN	match	544	731	111	+	. ID=match_sequence51 Target=EST:contig01234 5738 5925
IS15DIII	BLASTN	match	544	731	56	+	. ID=match_hsp55 Target=EST:contig01234 5738 5925 Parent=match_sequence51
ISYps1	BLASTN	match	60	549	496	-	. ID=match_sequence52 Target=EST:contig01236
ISYps1	BLASTN	match	60	549	250	-	. ID=match_hsp56 Target=EST:contig01236 841 352 Parent=match_sequence52
ISSpr1	BLASTN	match	1117	1234	131	+	. ID=match_sequence53 Target=EST:contig01240 200717 200834
ISSpr1	BLASTN	match	1117	1234	66	+	. ID=match_hsp57 Target=EST:contig01240 200717 200834 Parent=match_sequence53
