# Supplementary material for: Genomic characterization of the Yersinia genus
Source: Genome Biol. 2010 Jan 4;11(1):R1. doi: 10.1186/gb-2010-11-1-r1 (PMC2847712; doi:10.1186/gb-2010-11-1-r1)
Supplement: Additional file 3 — These consist of ISfinder [40], RepeatScout [41]and amosvalidate [37] results (GFF format); repeats found by RepeatScout in fasta format, scaffold files (NCBI AGP format); and information about length of contigs, read count, estimated repeat number, count in scaffold and whether or not the contig was placed by SOMA [39]. [file gb-2010-11-1-r1-S3.gz › additional_files/bercovieri-ISfinder.gff]

IS102	BLASTN	match	643	727	66	+	. ID=match_sequence1 Target=EST:contig00129 2 86
IS102	BLASTN	match	643	727	33	+	. ID=match_hsp1 Target=EST:contig00129 2 86 Parent=match_sequence1
IS1351	BLASTN	match	14	82	74	-	. ID=match_sequence2 Target=EST:contig00186
IS1351	BLASTN	match	14	82	37	-	. ID=match_hsp2 Target=EST:contig00186 78704 78636 Parent=match_sequence2
IS903B	BLASTN	match	848	1057	172	-	. ID=match_sequence3 Target=EST:contig00973
IS903B	BLASTN	match	848	1057	87	-	. ID=match_hsp3 Target=EST:contig00973 210 1 Parent=match_sequence3
IS903	BLASTN	match	848	1057	172	-	. ID=match_sequence4 Target=EST:contig00973
IS903	BLASTN	match	848	1057	87	-	. ID=match_hsp4 Target=EST:contig00973 210 1 Parent=match_sequence4
IS102	BLASTN	match	848	1057	172	-	. ID=match_sequence5 Target=EST:contig00973
IS102	BLASTN	match	848	1057	87	-	. ID=match_hsp5 Target=EST:contig00973 210 1 Parent=match_sequence5
IS102	BLASTN	match	1	847	529	-	. ID=match_sequence6 Target=EST:contig01100
IS102	BLASTN	match	217	847	267	-	. ID=match_hsp6 Target=EST:contig01100 631 1 Parent=match_sequence6
IS102	BLASTN	match	1	139	47	-	. ID=match_hsp7 Target=EST:contig01100 776 639 Parent=match_sequence6
IS903B	BLASTN	match	1	847	478	-	. ID=match_sequence7 Target=EST:contig01100
IS903B	BLASTN	match	219	847	241	-	. ID=match_hsp8 Target=EST:contig01100 629 1 Parent=match_sequence7
IS903B	BLASTN	match	1	139	55	-	. ID=match_hsp9 Target=EST:contig01100 776 639 Parent=match_sequence7
IS903	BLASTN	match	1	847	438	-	. ID=match_sequence8 Target=EST:contig01100
IS903	BLASTN	match	219	847	221	-	. ID=match_hsp10 Target=EST:contig01100 629 1 Parent=match_sequence8
IS903	BLASTN	match	1	139	51	-	. ID=match_hsp11 Target=EST:contig01100 776 639 Parent=match_sequence8
IS1541C	BLASTN	match	3	704	1049	+	. ID=match_sequence9 Target=EST:contig01106 1 704
IS1541C	BLASTN	match	3	704	529	+	. ID=match_hsp12 Target=EST:contig01106 1 704 Parent=match_sequence9
IS200G	BLASTN	match	5	703	1011	+	. ID=match_sequence10 Target=EST:contig01106 4 704
IS200G	BLASTN	match	5	703	510	+	. ID=match_hsp13 Target=EST:contig01106 4 704 Parent=match_sequence10
IS1541A	BLASTN	match	7	705	1011	+	. ID=match_sequence11 Target=EST:contig01106 4 704
IS1541A	BLASTN	match	7	705	510	+	. ID=match_hsp14 Target=EST:contig01106 4 704 Parent=match_sequence11
IS1541B	BLASTN	match	6	705	1005	+	. ID=match_sequence12 Target=EST:contig01106 4 704
IS1541B	BLASTN	match	6	705	507	+	. ID=match_hsp15 Target=EST:contig01106 4 704 Parent=match_sequence12
IS200F	BLASTN	match	8	705	688	+	. ID=match_sequence13 Target=EST:contig01106 6 704
IS200F	BLASTN	match	8	705	347	+	. ID=match_hsp16 Target=EST:contig01106 6 704 Parent=match_sequence13
IS200	BLASTN	match	9	703	630	+	. ID=match_sequence14 Target=EST:contig01106 8 704
IS200	BLASTN	match	9	703	318	+	. ID=match_hsp17 Target=EST:contig01106 8 704 Parent=match_sequence14
IS200H	BLASTN	match	8	704	626	+	. ID=match_sequence15 Target=EST:contig01106 6 704
IS200H	BLASTN	match	8	704	316	+	. ID=match_hsp18 Target=EST:contig01106 6 704 Parent=match_sequence15
IS1541D	BLASTN	match	3	705	618	+	. ID=match_sequence16 Target=EST:contig01106 1 704
IS1541D	BLASTN	match	3	705	312	+	. ID=match_hsp19 Target=EST:contig01106 1 704 Parent=match_sequence16
IS200I	BLASTN	match	1	684	617	+	. ID=match_sequence17 Target=EST:contig01106 21 704
IS200I	BLASTN	match	1	684	311	+	. ID=match_hsp20 Target=EST:contig01106 21 704 Parent=match_sequence17
IS200P	BLASTN	match	10	704	599	+	. ID=match_sequence18 Target=EST:contig01106 8 704
IS200P	BLASTN	match	10	704	302	+	. ID=match_hsp21 Target=EST:contig01106 8 704 Parent=match_sequence18
IS200C	BLASTN	match	1	601	529	+	. ID=match_sequence19 Target=EST:contig01106 43 644
IS200C	BLASTN	match	1	601	267	+	. ID=match_hsp22 Target=EST:contig01106 43 644 Parent=match_sequence19
IS200B	BLASTN	match	1	601	513	+	. ID=match_sequence20 Target=EST:contig01106 43 644
IS200B	BLASTN	match	1	601	259	+	. ID=match_hsp23 Target=EST:contig01106 43 644 Parent=match_sequence20
IS200E	BLASTN	match	1	601	505	+	. ID=match_sequence21 Target=EST:contig01106 43 644
IS200E	BLASTN	match	1	601	255	+	. ID=match_hsp24 Target=EST:contig01106 43 644 Parent=match_sequence21
IS200D	BLASTN	match	1	601	272	+	. ID=match_sequence22 Target=EST:contig01106 43 644
IS200D	BLASTN	match	1	189	137	+	. ID=match_hsp25 Target=EST:contig01106 43 231 Parent=match_sequence22
IS200D	BLASTN	match	325	601	123	+	. ID=match_hsp26 Target=EST:contig01106 367 644 Parent=match_sequence22
IS1541D	BLASTN	match	618	709	127	+	. ID=match_sequence23 Target=EST:contig01108 374 465
IS1541D	BLASTN	match	618	709	64	+	. ID=match_hsp27 Target=EST:contig01108 374 465 Parent=match_sequence23
IS200G	BLASTN	match	616	707	119	+	. ID=match_sequence24 Target=EST:contig01108 374 465
IS200G	BLASTN	match	616	707	60	+	. ID=match_hsp28 Target=EST:contig01108 374 465 Parent=match_sequence24
IS1541A	BLASTN	match	618	709	119	+	. ID=match_sequence25 Target=EST:contig01108 374 465
IS1541A	BLASTN	match	618	709	60	+	. ID=match_hsp29 Target=EST:contig01108 374 465 Parent=match_sequence25
IS1541C	BLASTN	match	617	708	111	+	. ID=match_sequence26 Target=EST:contig01108 374 465
IS1541C	BLASTN	match	617	708	56	+	. ID=match_hsp30 Target=EST:contig01108 374 465 Parent=match_sequence26
IS1541B	BLASTN	match	630	709	111	+	. ID=match_sequence27 Target=EST:contig01108 386 465
IS1541B	BLASTN	match	630	709	56	+	. ID=match_hsp31 Target=EST:contig01108 386 465 Parent=match_sequence27
IS200F	BLASTN	match	629	709	98	+	. ID=match_sequence28 Target=EST:contig01108 385 465
IS200F	BLASTN	match	629	709	49	+	. ID=match_hsp32 Target=EST:contig01108 385 465 Parent=match_sequence28
IS200P	BLASTN	match	629	708	90	+	. ID=match_sequence29 Target=EST:contig01108 385 465
IS200P	BLASTN	match	629	708	45	+	. ID=match_hsp33 Target=EST:contig01108 385 465 Parent=match_sequence29
IS200	BLASTN	match	628	707	90	+	. ID=match_sequence30 Target=EST:contig01108 385 465
IS200	BLASTN	match	628	707	45	+	. ID=match_hsp34 Target=EST:contig01108 385 465 Parent=match_sequence30
IS200I	BLASTN	match	610	691	84	+	. ID=match_sequence31 Target=EST:contig01108 387 468
IS200I	BLASTN	match	610	691	42	+	. ID=match_hsp35 Target=EST:contig01108 387 468 Parent=match_sequence31
IS200H	BLASTN	match	629	708	82	+	. ID=match_sequence32 Target=EST:contig01108 385 465
IS200H	BLASTN	match	629	708	41	+	. ID=match_hsp36 Target=EST:contig01108 385 465 Parent=match_sequence32
IS1328	BLASTN	match	1	45	74	-	. ID=match_sequence33 Target=EST:contig01175
IS1328	BLASTN	match	1	45	37	-	. ID=match_hsp37 Target=EST:contig01175 7969 7925 Parent=match_sequence33
ISEch4	BLASTN	match	1	51	70	-	. ID=match_sequence34 Target=EST:contig01175
ISEch4	BLASTN	match	1	51	35	-	. ID=match_hsp38 Target=EST:contig01175 7970 7920 Parent=match_sequence34
