# Supplementary material for: Genomic characterization of the Yersinia genus
Source: Genome Biol. 2010 Jan 4;11(1):R1. doi: 10.1186/gb-2010-11-1-r1 (PMC2847712; doi:10.1186/gb-2010-11-1-r1)
Supplement: Additional file 3 — These consist of ISfinder [40], RepeatScout [41]and amosvalidate [37] results (GFF format); repeats found by RepeatScout in fasta format, scaffold files (NCBI AGP format); and information about length of contigs, read count, estimated repeat number, count in scaffold and whether or not the contig was placed by SOMA [39]. [file gb-2010-11-1-r1-S3.gz › additional_files/intermedia-ISfinder.gff]

IS4321L	BLASTN	match	1105	1337	238	-	. ID=match_sequence1 Target=EST:contig00584
IS4321L	BLASTN	match	1105	1337	120	-	. ID=match_hsp1 Target=EST:contig00584 110116 109882 Parent=match_sequence1
IS4321R	BLASTN	match	1104	1326	226	-	. ID=match_sequence2 Target=EST:contig00584
IS4321R	BLASTN	match	1104	1326	114	-	. ID=match_hsp2 Target=EST:contig00584 110116 109892 Parent=match_sequence2
IS4321	BLASTN	match	1105	1327	218	-	. ID=match_sequence3 Target=EST:contig00584
IS4321	BLASTN	match	1105	1327	110	-	. ID=match_hsp3 Target=EST:contig00584 110116 109892 Parent=match_sequence3
IS5075	BLASTN	match	1105	1327	218	-	. ID=match_sequence4 Target=EST:contig00584
IS5075	BLASTN	match	1105	1327	110	-	. ID=match_hsp4 Target=EST:contig00584 110116 109892 Parent=match_sequence4
ISSfl8	BLASTN	match	1285	1357	74	-	. ID=match_sequence5 Target=EST:contig00584
ISSfl8	BLASTN	match	1285	1357	37	-	. ID=match_hsp5 Target=EST:contig00584 109964 109892 Parent=match_sequence5
ISSba14	BLASTN	match	3028	3119	96	+	. ID=match_sequence6 Target=EST:contig00780 12 103
ISSba14	BLASTN	match	3028	3119	48	+	. ID=match_hsp6 Target=EST:contig00780 12 103 Parent=match_sequence6
ISSpr2	BLASTN	match	464	968	129	-	. ID=match_sequence7 Target=EST:contig01174
ISSpr2	BLASTN	match	680	968	65	-	. ID=match_hsp7 Target=EST:contig01174 181719 181432 Parent=match_sequence7
ISSpr2	BLASTN	match	464	540	45	-	. ID=match_hsp8 Target=EST:contig01174 181920 181844 Parent=match_sequence7
IS1222	BLASTN	match	1	540	90	-	. ID=match_sequence8 Target=EST:contig01174
IS1222	BLASTN	match	464	540	45	-	. ID=match_hsp9 Target=EST:contig01174 181920 181844 Parent=match_sequence8
IS1222	BLASTN	match	1	75	39	-	. ID=match_hsp10 Target=EST:contig01174 182014 181940 Parent=match_sequence8
ISRaq1	BLASTN	match	1	75	86	-	. ID=match_sequence9 Target=EST:contig01174
ISRaq1	BLASTN	match	1	75	43	-	. ID=match_hsp11 Target=EST:contig01174 182014 181940 Parent=match_sequence9
ISYen3	BLASTN	match	1	540	78	-	. ID=match_sequence10 Target=EST:contig01174
ISYen3	BLASTN	match	1	75	39	-	. ID=match_hsp12 Target=EST:contig01174 182014 181940 Parent=match_sequence10
ISYen3	BLASTN	match	462	540	39	-	. ID=match_hsp13 Target=EST:contig01174 181922 181844 Parent=match_sequence10
IS630	BLASTN	match	997	1153	98	-	. ID=match_sequence11 Target=EST:contig01178
IS630	BLASTN	match	997	1153	49	-	. ID=match_hsp14 Target=EST:contig01178 15612 15456 Parent=match_sequence11
ISYps1	BLASTN	match	49	809	432	+	. ID=match_sequence12 Target=EST:contig01198 12219 12979
ISYps1	BLASTN	match	49	809	218	+	. ID=match_hsp15 Target=EST:contig01198 12219 12979 Parent=match_sequence12
IS1327	BLASTN	match	74	484	107	+	. ID=match_sequence13 Target=EST:contig01198 12244 12653
IS1327	BLASTN	match	287	484	54	+	. ID=match_hsp16 Target=EST:contig01198 12457 12653 Parent=match_sequence13
IS1327	BLASTN	match	74	237	48	+	. ID=match_hsp17 Target=EST:contig01198 12244 12407 Parent=match_sequence13
