# Supplementary material for: Genomic characterization of the Yersinia genus
Source: Genome Biol. 2010 Jan 4;11(1):R1. doi: 10.1186/gb-2010-11-1-r1 (PMC2847712; doi:10.1186/gb-2010-11-1-r1)
Supplement: Additional file 3 — These consist of ISfinder [40], RepeatScout [41]and amosvalidate [37] results (GFF format); repeats found by RepeatScout in fasta format, scaffold files (NCBI AGP format); and information about length of contigs, read count, estimated repeat number, count in scaffold and whether or not the contig was placed by SOMA [39]. [file gb-2010-11-1-r1-S3.gz › additional_files/rohdei-ISfinder.gff]

ISYps1	BLASTN	match	50	261	103	-	. ID=match_sequence1 Target=EST:contig00014
ISYps1	BLASTN	match	50	261	52	-	. ID=match_hsp1 Target=EST:contig00014 1406 1195 Parent=match_sequence1
ISEca11	BLASTN	match	1132	1200	90	+	. ID=match_sequence2 Target=EST:contig00116 92631 92699
ISEca11	BLASTN	match	1132	1200	45	+	. ID=match_hsp2 Target=EST:contig00116 92631 92699 Parent=match_sequence2
IS911	BLASTN	match	11	206	149	+	. ID=match_sequence3 Target=EST:contig00202 10845 11040
IS911	BLASTN	match	11	206	75	+	. ID=match_hsp3 Target=EST:contig00202 10845 11040 Parent=match_sequence3
ISYps1	BLASTN	match	49	211	133	-	. ID=match_sequence4 Target=EST:contig00202
ISYps1	BLASTN	match	49	211	67	-	. ID=match_hsp4 Target=EST:contig00202 534 372 Parent=match_sequence4
ISYps1	BLASTN	match	75	600	567	-	. ID=match_sequence5 Target=EST:contig00228
ISYps1	BLASTN	match	75	600	286	-	. ID=match_hsp5 Target=EST:contig00228 6753 6228 Parent=match_sequence5
ISYps1	BLASTN	match	89	434	147	+	. ID=match_sequence6 Target=EST:contig00233 2773 3118
ISYps1	BLASTN	match	89	434	74	+	. ID=match_hsp6 Target=EST:contig00233 2773 3118 Parent=match_sequence6
IS1327	BLASTN	match	77	223	70	+	. ID=match_sequence7 Target=EST:contig00233 2761 2907
IS1327	BLASTN	match	77	223	35	+	. ID=match_hsp7 Target=EST:contig00233 2761 2907 Parent=match_sequence7
IS1400	BLASTN	match	679	1206	291	+	. ID=match_sequence8 Target=EST:contig00239 4090 4537
IS1400	BLASTN	match	679	957	147	+	. ID=match_hsp8 Target=EST:contig00239 4090 4367 Parent=match_sequence8
IS1400	BLASTN	match	1031	1206	116	+	. ID=match_hsp9 Target=EST:contig00239 4362 4537 Parent=match_sequence8
ISSba17	BLASTN	match	3	379	186	+	. ID=match_sequence9 Target=EST:contig00261 43752 44112
ISSba17	BLASTN	match	3	188	94	+	. ID=match_hsp10 Target=EST:contig00261 43752 43936 Parent=match_sequence9
ISSba17	BLASTN	match	305	379	39	+	. ID=match_hsp11 Target=EST:contig00261 44038 44112 Parent=match_sequence9
ISSba10	BLASTN	match	1	186	186	+	. ID=match_sequence10 Target=EST:contig00261 43752 43936
ISSba10	BLASTN	match	1	186	94	+	. ID=match_hsp12 Target=EST:contig00261 43752 43936 Parent=match_sequence10
