# Supplementary material for: Genomic characterization of the Yersinia genus
Source: Genome Biol. 2010 Jan 4;11(1):R1. doi: 10.1186/gb-2010-11-1-r1 (PMC2847712; doi:10.1186/gb-2010-11-1-r1)
Supplement: Additional file 3 — These consist of ISfinder [40], RepeatScout [41]and amosvalidate [37] results (GFF format); repeats found by RepeatScout in fasta format, scaffold files (NCBI AGP format); and information about length of contigs, read count, estimated repeat number, count in scaffold and whether or not the contig was placed by SOMA [39]. [file gb-2010-11-1-r1-S3.gz › additional_files/ruckeri-ISfinder.gff]

ISSm1	BLASTN	match	1215	1367	224	-	.	ID=match_sequence1;Target=EST:contig00001++
ISSm1	BLASTN	match	1215	1367	113	-	.	ID=match_hsp1;Target=EST:contig00001+25074+24923;Parent=match_sequence1
IS1618	BLASTN	match	1212	1363	176	-	.	ID=match_sequence2;Target=EST:contig00001++
IS1618	BLASTN	match	1212	1363	89	-	.	ID=match_hsp2;Target=EST:contig00001+25074+24923;Parent=match_sequence2
IS609	BLASTN	match	154	1737	274	-	. ID=match_sequence3 Target=EST:contig00009
IS609	BLASTN	match	154	531	138	-	. ID=match_hsp3 Target=EST:contig00009 1604 1227 Parent=match_sequence3
IS609	BLASTN	match	1474	1737	88	-	. ID=match_hsp4 Target=EST:contig00009 283 20 Parent=match_sequence3
IS609	BLASTN	match	1164	1251	36	-	. ID=match_hsp5 Target=EST:contig00009 594 507 Parent=match_sequence3
IS285	BLASTN	match	429	1318	607	+	. ID=match_sequence4 Target=EST:contig00028 12 898
IS285	BLASTN	match	429	1318	306	+	. ID=match_hsp6 Target=EST:contig00028 12 898 Parent=match_sequence4
IS1414	BLASTN	match	523	1275	182	+	. ID=match_sequence5 Target=EST:contig00028 105 857
IS1414	BLASTN	match	523	886	92	+	. ID=match_hsp7 Target=EST:contig00028 105 468 Parent=match_sequence5
IS1414	BLASTN	match	1029	1275	59	+	. ID=match_hsp8 Target=EST:contig00028 611 857 Parent=match_sequence5
ISAs3	BLASTN	match	1249	1326	68	+	. ID=match_sequence6 Target=EST:contig00028 822 898
ISAs3	BLASTN	match	1249	1326	34	+	. ID=match_hsp9 Target=EST:contig00028 822 898 Parent=match_sequence6
ISYps1	BLASTN	match	1	147	161	-	. ID=match_sequence7 Target=EST:contig00037
ISYps1	BLASTN	match	1	147	81	-	. ID=match_hsp10 Target=EST:contig00037 155 7 Parent=match_sequence7
IS1327	BLASTN	match	55	144	68	-	. ID=match_sequence8 Target=EST:contig00037
IS1327	BLASTN	match	55	144	34	-	. ID=match_hsp11 Target=EST:contig00037 99 10 Parent=match_sequence8
ISSfl9	BLASTN	match	26	93	80	-	. ID=match_sequence9 Target=EST:contig00308
ISSfl9	BLASTN	match	26	93	40	-	. ID=match_hsp12 Target=EST:contig00308 289 222 Parent=match_sequence9
ISEc16	BLASTN	match	276	1214	759	-	. ID=match_sequence10 Target=EST:contig00310
ISEc16	BLASTN	match	276	1214	383	-	. ID=match_hsp13 Target=EST:contig00310 106914 105976 Parent=match_sequence10
ISEc17	BLASTN	match	294	1228	490	-	. ID=match_sequence11 Target=EST:contig00310
ISEc17	BLASTN	match	662	1228	247	-	. ID=match_hsp14 Target=EST:contig00310 106542 105976 Parent=match_sequence11
ISEc17	BLASTN	match	294	451	106	-	. ID=match_hsp15 Target=EST:contig00310 106898 106741 Parent=match_sequence11
IS3	BLASTN	match	294	1228	490	-	. ID=match_sequence12 Target=EST:contig00310
IS3	BLASTN	match	662	1228	247	-	. ID=match_hsp16 Target=EST:contig00310 106542 105976 Parent=match_sequence12
IS3	BLASTN	match	294	451	106	-	. ID=match_hsp17 Target=EST:contig00310 106898 106741 Parent=match_sequence12
IS3E	BLASTN	match	236	1173	476	-	. ID=match_sequence13 Target=EST:contig00310
IS3E	BLASTN	match	622	1173	240	-	. ID=match_hsp18 Target=EST:contig00310 106542 105991 Parent=match_sequence13
IS3E	BLASTN	match	236	411	92	-	. ID=match_hsp19 Target=EST:contig00310 106916 106741 Parent=match_sequence13
IS3G	BLASTN	match	257	1176	398	-	. ID=match_sequence14 Target=EST:contig00310
IS3G	BLASTN	match	608	1176	201	-	. ID=match_hsp20 Target=EST:contig00310 106559 105991 Parent=match_sequence14
IS3G	BLASTN	match	257	414	102	-	. ID=match_hsp21 Target=EST:contig00310 106898 106741 Parent=match_sequence14
IS3F	BLASTN	match	257	1176	383	-	. ID=match_sequence15 Target=EST:contig00310
IS3F	BLASTN	match	608	1176	193	-	. ID=match_hsp22 Target=EST:contig00310 106559 105991 Parent=match_sequence15
IS3F	BLASTN	match	257	414	102	-	. ID=match_hsp23 Target=EST:contig00310 106898 106741 Parent=match_sequence15
IS3H	BLASTN	match	239	1179	381	-	. ID=match_sequence16 Target=EST:contig00310
IS3H	BLASTN	match	628	1179	192	-	. ID=match_hsp24 Target=EST:contig00310 106542 105991 Parent=match_sequence16
IS3H	BLASTN	match	239	414	96	-	. ID=match_hsp25 Target=EST:contig00310 106916 106741 Parent=match_sequence16
ISSty2	BLASTN	match	274	1229	345	-	. ID=match_sequence17 Target=EST:contig00310
ISSty2	BLASTN	match	688	1229	174	-	. ID=match_hsp26 Target=EST:contig00310 106517 105976 Parent=match_sequence17
ISSty2	BLASTN	match	274	568	119	-	. ID=match_hsp27 Target=EST:contig00310 106919 106625 Parent=match_sequence17
IS1230B	BLASTN	match	292	1216	281	-	. ID=match_sequence18 Target=EST:contig00310
IS1230B	BLASTN	match	787	1216	142	-	. ID=match_hsp28 Target=EST:contig00310 106405 105976 Parent=match_sequence18
IS1230B	BLASTN	match	292	451	108	-	. ID=match_hsp29 Target=EST:contig00310 106901 106742 Parent=match_sequence18
IS1230B	BLASTN	match	688	784	45	-	. ID=match_hsp30 Target=EST:contig00310 106517 106421 Parent=match_sequence18
IS285	BLASTN	match	16	97	94	+	. ID=match_sequence19 Target=EST:contig00312 998 1079
IS285	BLASTN	match	16	97	47	+	. ID=match_hsp31 Target=EST:contig00312 998 1079 Parent=match_sequence19
IS1635	BLASTN	match	1	475	704	+	. ID=match_sequence20 Target=EST:contig00315 18101 18575
IS1635	BLASTN	match	1	475	355	+	. ID=match_hsp32 Target=EST:contig00315 18101 18575 Parent=match_sequence20
ISPpr9	BLASTN	match	82	236	101	+	. ID=match_sequence21 Target=EST:contig00315 18184 18338
ISPpr9	BLASTN	match	82	236	51	+	. ID=match_hsp33 Target=EST:contig00315 18184 18338 Parent=match_sequence21
ISSpr1	BLASTN	match	1	98	123	+	. ID=match_sequence22 Target=EST:contig00322 42495 42592
ISSpr1	BLASTN	match	1	98	62	+	. ID=match_hsp34 Target=EST:contig00322 42495 42592 Parent=match_sequence22
IS1400	BLASTN	match	17	1207	952	-	. ID=match_sequence23 Target=EST:contig00328
IS1400	BLASTN	match	340	1207	480	-	. ID=match_hsp35 Target=EST:contig00328 4452 3585 Parent=match_sequence23
IS1400	BLASTN	match	17	138	98	-	. ID=match_hsp36 Target=EST:contig00328 4764 4644 Parent=match_sequence23
IS1400	BLASTN	match	160	307	80	-	. ID=match_hsp37 Target=EST:contig00328 4632 4485 Parent=match_sequence23
ISYps1	BLASTN	match	383	465	293	+	. ID=match_sequence24 Target=EST:contig00328 3446 3528
ISYps1	BLASTN	match	87	630	293	-	. ID=match_sequence24 Target=EST:contig00328 3528 3446
ISYps1	BLASTN	match	383	465	51	+	. ID=match_hsp38 Target=EST:contig00328 3446 3528 Parent=match_sequence24
ISYps1	BLASTN	match	87	630	148	-	. ID=match_hsp39 Target=EST:contig00328 12823 12278 Parent=match_sequence24
IS1351	BLASTN	match	589	1073	107	-	. ID=match_sequence25 Target=EST:contig00328
IS1351	BLASTN	match	952	1073	54	-	. ID=match_hsp40 Target=EST:contig00328 3840 3719 Parent=match_sequence25
IS1351	BLASTN	match	589	715	35	-	. ID=match_hsp41 Target=EST:contig00328 4203 4077 Parent=match_sequence25
IS1327	BLASTN	match	582	694	72	-	. ID=match_sequence26 Target=EST:contig00328
IS1327	BLASTN	match	582	694	36	-	. ID=match_hsp42 Target=EST:contig00328 12327 12213 Parent=match_sequence26
IS1400	BLASTN	match	92	226	109	+	. ID=match_sequence27 Target=EST:contig00339 11 145
IS1400	BLASTN	match	92	226	55	+	. ID=match_hsp43 Target=EST:contig00339 11 145 Parent=match_sequence27
IS285	BLASTN	match	51	97	78	+	. ID=match_sequence28 Target=EST:contig00343 90132 90178
IS285	BLASTN	match	51	97	39	+	. ID=match_hsp44 Target=EST:contig00343 90132 90178 Parent=match_sequence28
ISSusp2	BLASTN	match	153	233	74	-	. ID=match_sequence29 Target=EST:contig00350
ISSusp2	BLASTN	match	153	233	37	-	. ID=match_hsp45 Target=EST:contig00350 844 764 Parent=match_sequence29
ISSpr1	BLASTN	match	597	1234	644	-	. ID=match_sequence30 Target=EST:contig00354
ISSpr1	BLASTN	match	597	1234	325	-	. ID=match_hsp46 Target=EST:contig00354 641 4 Parent=match_sequence30
IS1400	BLASTN	match	1	138	141	+	. ID=match_sequence31 Target=EST:contig00355 41052 41190
IS1400	BLASTN	match	1	138	71	+	. ID=match_hsp47 Target=EST:contig00355 41052 41190 Parent=match_sequence31
ISSpr1	BLASTN	match	1	567	504	-	. ID=match_sequence32 Target=EST:contig00364
ISSpr1	BLASTN	match	1	567	254	-	. ID=match_hsp48 Target=EST:contig00364 583 17 Parent=match_sequence32
ISPpu21	BLASTN	match	267	326	88	-	. ID=match_sequence33 Target=EST:contig00364
ISPpu21	BLASTN	match	267	326	44	-	. ID=match_hsp49 Target=EST:contig00364 315 256 Parent=match_sequence33
ISPsy29	BLASTN	match	267	325	86	-	. ID=match_sequence34 Target=EST:contig00364
ISPsy29	BLASTN	match	267	325	43	-	. ID=match_hsp50 Target=EST:contig00364 314 256 Parent=match_sequence34
ISPen2	BLASTN	match	268	355	82	-	. ID=match_sequence35 Target=EST:contig00364
ISPen2	BLASTN	match	268	355	41	-	. ID=match_hsp51 Target=EST:contig00364 314 227 Parent=match_sequence35
ISGpr3	BLASTN	match	286	329	80	-	. ID=match_sequence36 Target=EST:contig00364
ISGpr3	BLASTN	match	286	329	40	-	. ID=match_hsp52 Target=EST:contig00364 299 256 Parent=match_sequence36
IS285	BLASTN	match	105	412	167	+	. ID=match_sequence37 Target=EST:contig00365 3 311
IS285	BLASTN	match	105	412	84	+	. ID=match_hsp53 Target=EST:contig00365 3 311 Parent=match_sequence37
IS1222	BLASTN	match	1178	1221	80	-	. ID=match_sequence38 Target=EST:contig00366
IS1222	BLASTN	match	1178	1221	40	-	. ID=match_hsp54 Target=EST:contig00366 2851 2808 Parent=match_sequence38
ISEca11	BLASTN	match	1	813	210	-	. ID=match_sequence39 Target=EST:contig00368
ISEca11	BLASTN	match	1	320	106	-	. ID=match_hsp55 Target=EST:contig00368 872 551 Parent=match_sequence39
ISEca11	BLASTN	match	677	813	52	-	. ID=match_hsp56 Target=EST:contig00368 180 40 Parent=match_sequence39
ISSpu4	BLASTN	match	758	870	74	-	. ID=match_sequence40 Target=EST:contig00368
ISSpu4	BLASTN	match	758	870	37	-	. ID=match_hsp57 Target=EST:contig00368 5473 5361 Parent=match_sequence40
ISSty2	BLASTN	match	1	1226	470	+	. ID=match_sequence41 Target=EST:contig00370 86922 88133
ISSty2	BLASTN	match	602	1226	237	+	. ID=match_hsp58 Target=EST:contig00370 87509 88133 Parent=match_sequence41
ISSty2	BLASTN	match	277	562	110	+	. ID=match_hsp59 Target=EST:contig00370 87196 87481 Parent=match_sequence41
ISSty2	BLASTN	match	1	65	41	+	. ID=match_hsp60 Target=EST:contig00370 86922 86986 Parent=match_sequence41
IS1230B	BLASTN	match	286	1213	464	+	. ID=match_sequence42 Target=EST:contig00370 87205 88133
IS1230B	BLASTN	match	788	1213	234	+	. ID=match_hsp61 Target=EST:contig00370 87708 88133 Parent=match_sequence42
IS1230B	BLASTN	match	286	560	99	+	. ID=match_hsp62 Target=EST:contig00370 87205 87479 Parent=match_sequence42
IS1230B	BLASTN	match	602	769	40	+	. ID=match_hsp63 Target=EST:contig00370 87509 87676 Parent=match_sequence42
ISEc16	BLASTN	match	1	1211	392	+	. ID=match_sequence43 Target=EST:contig00370 86922 88133
ISEc16	BLASTN	match	594	1211	198	+	. ID=match_hsp64 Target=EST:contig00370 87516 88133 Parent=match_sequence43
ISEc16	BLASTN	match	1	456	117	+	. ID=match_hsp65 Target=EST:contig00370 86922 87378 Parent=match_sequence43
ISEc17	BLASTN	match	282	1258	337	+	. ID=match_sequence44 Target=EST:contig00370 87202 88165
ISEc17	BLASTN	match	602	1258	170	+	. ID=match_hsp66 Target=EST:contig00370 87510 88165 Parent=match_sequence44
ISEc17	BLASTN	match	282	451	114	+	. ID=match_hsp67 Target=EST:contig00370 87202 87371 Parent=match_sequence44
IS3	BLASTN	match	282	1258	329	+	. ID=match_sequence45 Target=EST:contig00370 87202 88165
IS3	BLASTN	match	602	1258	166	+	. ID=match_hsp68 Target=EST:contig00370 87510 88165 Parent=match_sequence45
IS3	BLASTN	match	282	451	114	+	. ID=match_hsp69 Target=EST:contig00370 87202 87371 Parent=match_sequence45
IS3E	BLASTN	match	206	1181	327	+	. ID=match_sequence46 Target=EST:contig00370 87166 88129
IS3E	BLASTN	match	562	1181	165	+	. ID=match_hsp70 Target=EST:contig00370 87510 88129 Parent=match_sequence46
IS3E	BLASTN	match	206	411	94	+	. ID=match_hsp71 Target=EST:contig00370 87166 87371 Parent=match_sequence46
IS3G	BLASTN	match	245	1184	226	+	. ID=match_sequence47 Target=EST:contig00370 87202 88129
IS3G	BLASTN	match	245	414	114	+	. ID=match_hsp72 Target=EST:contig00370 87202 87371 Parent=match_sequence47
IS3G	BLASTN	match	917	1184	104	+	. ID=match_hsp73 Target=EST:contig00370 87862 88129 Parent=match_sequence47
IS3G	BLASTN	match	565	878	94	+	. ID=match_hsp74 Target=EST:contig00370 87510 87823 Parent=match_sequence47
IS3F	BLASTN	match	245	1184	226	+	. ID=match_sequence48 Target=EST:contig00370 87202 88129
IS3F	BLASTN	match	245	414	114	+	. ID=match_hsp75 Target=EST:contig00370 87202 87371 Parent=match_sequence48
IS3F	BLASTN	match	917	1184	100	+	. ID=match_hsp76 Target=EST:contig00370 87862 88129 Parent=match_sequence48
IS3F	BLASTN	match	565	878	94	+	. ID=match_hsp77 Target=EST:contig00370 87510 87823 Parent=match_sequence48
IS3H	BLASTN	match	209	1187	202	+	. ID=match_sequence49 Target=EST:contig00370 87166 88129
IS3H	BLASTN	match	568	881	102	+	. ID=match_hsp78 Target=EST:contig00370 87510 87823 Parent=match_sequence49
IS3H	BLASTN	match	209	414	98	+	. ID=match_hsp79 Target=EST:contig00370 87166 87371 Parent=match_sequence49
IS3H	BLASTN	match	961	1187	91	+	. ID=match_hsp80 Target=EST:contig00370 87903 88129 Parent=match_sequence49
IS1635	BLASTN	match	1	857	256	-	. ID=match_sequence50 Target=EST:contig00379
IS1635	BLASTN	match	1	209	129	-	. ID=match_hsp81 Target=EST:contig00379 777 569 Parent=match_sequence50
IS1635	BLASTN	match	708	857	110	-	. ID=match_hsp82 Target=EST:contig00379 569 420 Parent=match_sequence50
ISSpr1	BLASTN	match	28	95	88	-	. ID=match_sequence51 Target=EST:contig00387
ISSpr1	BLASTN	match	28	95	44	-	. ID=match_hsp83 Target=EST:contig00387 4304 4237 Parent=match_sequence51
ISYps1	BLASTN	match	4	649	329	-	. ID=match_sequence52 Target=EST:contig00388
ISYps1	BLASTN	match	4	402	166	-	. ID=match_hsp84 Target=EST:contig00388 710 312 Parent=match_sequence52
ISYps1	BLASTN	match	470	649	68	-	. ID=match_hsp85 Target=EST:contig00388 244 65 Parent=match_sequence52
IS1327	BLASTN	match	62	691	119	-	. ID=match_sequence53 Target=EST:contig00388
IS1327	BLASTN	match	62	237	60	-	. ID=match_hsp86 Target=EST:contig00388 652 477 Parent=match_sequence53
IS1327	BLASTN	match	571	691	57	-	. ID=match_hsp87 Target=EST:contig00388 144 24 Parent=match_sequence53
ISRaq1	BLASTN	match	3	1218	2062	+	. ID=match_sequence54 Target=EST:contig00392 1 1216
ISRaq1	BLASTN	match	3	1218	1040	+	. ID=match_hsp88 Target=EST:contig00392 1 1216 Parent=match_sequence54
ISSpr2	BLASTN	match	3	1218	1578	+	. ID=match_sequence55 Target=EST:contig00392 1 1216
ISSpr2	BLASTN	match	3	1218	796	+	. ID=match_hsp89 Target=EST:contig00392 1 1216 Parent=match_sequence55
IS1222	BLASTN	match	3	1091	1178	+	. ID=match_sequence56 Target=EST:contig00392 1 1089
IS1222	BLASTN	match	3	1091	594	+	. ID=match_hsp90 Target=EST:contig00392 1 1089 Parent=match_sequence56
ISEhe4	BLASTN	match	3	1089	957	+	. ID=match_sequence57 Target=EST:contig00392 1 1087
ISEhe4	BLASTN	match	3	1089	483	+	. ID=match_hsp91 Target=EST:contig00392 1 1087 Parent=match_sequence57
ISYen3	BLASTN	match	3	1011	793	+	. ID=match_sequence58 Target=EST:contig00392 1 1090
ISYen3	BLASTN	match	3	546	400	+	. ID=match_hsp92 Target=EST:contig00392 1 544 Parent=match_sequence58
ISYen3	BLASTN	match	545	1011	227	+	. ID=match_hsp93 Target=EST:contig00392 624 1090 Parent=match_sequence58
ISSpr1	BLASTN	match	1	62	92	+	. ID=match_sequence59 Target=EST:contig00394 34397 34458
ISSpr1	BLASTN	match	1	62	46	+	. ID=match_hsp94 Target=EST:contig00394 34397 34458 Parent=match_sequence59
IS609	BLASTN	match	95	379	176	+	. ID=match_sequence60 Target=EST:contig00408 83393 83675
IS609	BLASTN	match	95	379	89	+	. ID=match_hsp95 Target=EST:contig00408 83393 83675 Parent=match_sequence60
IS1400	BLASTN	match	496	1192	620	+	. ID=match_sequence61 Target=EST:contig00415 14 710
IS1400	BLASTN	match	496	1192	313	+	. ID=match_hsp96 Target=EST:contig00415 14 710 Parent=match_sequence61
IS1351	BLASTN	match	501	1073	157	+	. ID=match_sequence62 Target=EST:contig00415 19 591
IS1351	BLASTN	match	501	867	79	+	. ID=match_hsp97 Target=EST:contig00415 19 385 Parent=match_sequence62
IS1351	BLASTN	match	946	1073	44	+	. ID=match_hsp98 Target=EST:contig00415 464 591 Parent=match_sequence62
ISAs8	BLASTN	match	580	645	68	-	. ID=match_sequence63 Target=EST:contig00415
ISAs8	BLASTN	match	580	645	34	-	. ID=match_hsp99 Target=EST:contig00415 5375 5310 Parent=match_sequence63
