# Supplementary material for: Genomic characterization of the Yersinia genus
Source: Genome Biol. 2010 Jan 4;11(1):R1. doi: 10.1186/gb-2010-11-1-r1 (PMC2847712; doi:10.1186/gb-2010-11-1-r1)
Supplement: Additional file 3 — These consist of ISfinder [40], RepeatScout [41]and amosvalidate [37] results (GFF format); repeats found by RepeatScout in fasta format, scaffold files (NCBI AGP format); and information about length of contigs, read count, estimated repeat number, count in scaffold and whether or not the contig was placed by SOMA [39]. [file gb-2010-11-1-r1-S3.gz › additional_files/kristensenii-RS.gff]

contig00405	BLASTN	match	18986	19111	155	+	.	ID=match_sequence1;Target=EST:kristensenii0+1+126
contig00405	BLASTN	match	9677	9763	155	-	.	ID=match_sequence1;Target=EST:kristensenii0+126+1
contig00405	BLASTN	match	18986	19111	78	+	.	ID=match_hsp1;Target=EST:kristensenii0+1+126;Parent=match_sequence1
contig00405	BLASTN	match	9677	9763	47	-	.	ID=match_hsp2;Target=EST:kristensenii0+87+1;Parent=match_sequence1
contig00340	BLASTN	match	1721	39808	153	-	.	ID=match_sequence2;Target=EST:kristensenii0++
contig00340	BLASTN	match	39684	39808	77	-	.	ID=match_hsp3;Target=EST:kristensenii0+127+3;Parent=match_sequence2
contig00340	BLASTN	match	1721	1802	46	-	.	ID=match_hsp4;Target=EST:kristensenii0+90+9;Parent=match_sequence2
contig00482	BLASTN	match	3545	60599	145	-	.	ID=match_sequence3;Target=EST:kristensenii0++
contig00482	BLASTN	match	3545	3657	73	-	.	ID=match_hsp5;Target=EST:kristensenii0+126+14;Parent=match_sequence3
contig00482	BLASTN	match	60491	60599	33	-	.	ID=match_hsp6;Target=EST:kristensenii0+121+14;Parent=match_sequence3
contig00019	BLASTN	match	37060	143373	133	-	.	ID=match_sequence4;Target=EST:kristensenii0++
contig00019	BLASTN	match	143251	143373	67	-	.	ID=match_hsp7;Target=EST:kristensenii0+123+1;Parent=match_sequence4
contig00019	BLASTN	match	101022	101106	45	-	.	ID=match_hsp8;Target=EST:kristensenii0+106+22;Parent=match_sequence4
contig00019	BLASTN	match	37060	37140	37	-	.	ID=match_hsp9;Target=EST:kristensenii0+82+2;Parent=match_sequence4
contig00300	BLASTN	match	34562	34663	131	-	.	ID=match_sequence5;Target=EST:kristensenii0++
contig00300	BLASTN	match	34562	34663	66	-	.	ID=match_hsp10;Target=EST:kristensenii0+123+22;Parent=match_sequence5
contig00421	BLASTN	match	94591	169371	129	+	.	ID=match_sequence6;Target=EST:kristensenii0+1+127
contig00421	BLASTN	match	189732	216826	129	-	.	ID=match_sequence6;Target=EST:kristensenii0+127+1
contig00421	BLASTN	match	169271	169371	65	+	.	ID=match_hsp11;Target=EST:kristensenii0+5+105;Parent=match_sequence6
contig00421	BLASTN	match	94591	94717	35	+	.	ID=match_hsp12;Target=EST:kristensenii0+1+127;Parent=match_sequence6
contig00421	BLASTN	match	105640	105760	34	+	.	ID=match_hsp13;Target=EST:kristensenii0+2+123;Parent=match_sequence6
contig00421	BLASTN	match	189732	189828	57	-	.	ID=match_hsp14;Target=EST:kristensenii0+97+1;Parent=match_sequence6
contig00421	BLASTN	match	216742	216826	33	-	.	ID=match_hsp15;Target=EST:kristensenii0+106+22;Parent=match_sequence6
contig00477	BLASTN	match	37115	37189	125	+	.	ID=match_sequence7;Target=EST:kristensenii0+25+99
contig00477	BLASTN	match	87609	220293	125	-	.	ID=match_sequence7;Target=EST:kristensenii0+99+25
contig00477	BLASTN	match	37115	37189	39	+	.	ID=match_hsp16;Target=EST:kristensenii0+25+99;Parent=match_sequence7
contig00477	BLASTN	match	87609	87719	63	-	.	ID=match_hsp17;Target=EST:kristensenii0+124+14;Parent=match_sequence7
contig00477	BLASTN	match	220186	220293	48	-	.	ID=match_hsp18;Target=EST:kristensenii0+121+14;Parent=match_sequence7
contig00477	BLASTN	match	205454	205505	36	-	.	ID=match_hsp19;Target=EST:kristensenii0+80+29;Parent=match_sequence7
contig00023	BLASTN	match	7310	7435	123	+	.	ID=match_sequence8;Target=EST:kristensenii0+2+127
contig00023	BLASTN	match	7310	7435	62	+	.	ID=match_hsp20;Target=EST:kristensenii0+2+127;Parent=match_sequence8
contig00458	BLASTN	match	48783	52788	123	+	.	ID=match_sequence9;Target=EST:kristensenii0+4+120
contig00458	BLASTN	match	48783	48888	62	+	.	ID=match_hsp21;Target=EST:kristensenii0+15+120;Parent=match_sequence9
contig00458	BLASTN	match	52699	52788	46	+	.	ID=match_hsp22;Target=EST:kristensenii0+4+93;Parent=match_sequence9
contig00394	BLASTN	match	61187	61295	121	+	.	ID=match_sequence10;Target=EST:kristensenii0+2+110
contig00394	BLASTN	match	36209	36328	121	-	.	ID=match_sequence10;Target=EST:kristensenii0+110+2
contig00394	BLASTN	match	61187	61295	61	+	.	ID=match_hsp23;Target=EST:kristensenii0+2+110;Parent=match_sequence10
contig00394	BLASTN	match	36209	36328	57	-	.	ID=match_hsp24;Target=EST:kristensenii0+122+2;Parent=match_sequence10
contig00461	BLASTN	match	8846	61792	113	+	.	ID=match_sequence11;Target=EST:kristensenii0+1+126
contig00461	BLASTN	match	23618	23697	113	-	.	ID=match_sequence11;Target=EST:kristensenii0+126+1
contig00461	BLASTN	match	8846	8970	57	+	.	ID=match_hsp25;Target=EST:kristensenii0+2+126;Parent=match_sequence11
contig00461	BLASTN	match	21632	21757	46	+	.	ID=match_hsp26;Target=EST:kristensenii0+1+126;Parent=match_sequence11
contig00461	BLASTN	match	61724	61792	41	+	.	ID=match_hsp27;Target=EST:kristensenii0+14+82;Parent=match_sequence11
contig00461	BLASTN	match	23618	23697	40	-	.	ID=match_hsp28;Target=EST:kristensenii0+123+44;Parent=match_sequence11
contig00479	BLASTN	match	17217	17441	107	+	.	ID=match_sequence12;Target=EST:kristensenii0+13+114
contig00479	BLASTN	match	17217	17318	54	+	.	ID=match_hsp29;Target=EST:kristensenii0+13+114;Parent=match_sequence12
contig00479	BLASTN	match	17340	17441	46	+	.	ID=match_hsp30;Target=EST:kristensenii0+13+114;Parent=match_sequence12
contig00125	BLASTN	match	183200	183320	107	+	.	ID=match_sequence13;Target=EST:kristensenii0+4+124
contig00125	BLASTN	match	93275	206283	107	-	.	ID=match_sequence13;Target=EST:kristensenii0+124+4
contig00125	BLASTN	match	183200	183320	37	+	.	ID=match_hsp31;Target=EST:kristensenii0+4+124;Parent=match_sequence13
contig00125	BLASTN	match	124079	124180	54	-	.	ID=match_hsp32;Target=EST:kristensenii0+114+13;Parent=match_sequence13
contig00125	BLASTN	match	93275	93397	47	-	.	ID=match_hsp33;Target=EST:kristensenii0+125+3;Parent=match_sequence13
contig00125	BLASTN	match	98774	98852	47	-	.	ID=match_hsp34;Target=EST:kristensenii0+84+6;Parent=match_sequence13
contig00125	BLASTN	match	206158	206283	38	-	.	ID=match_hsp35;Target=EST:kristensenii0+127+2;Parent=match_sequence13
contig00125	BLASTN	match	174526	174606	34	-	.	ID=match_hsp36;Target=EST:kristensenii0+82+1;Parent=match_sequence13
contig00125	BLASTN	match	96540	96603	32	-	.	ID=match_hsp37;Target=EST:kristensenii0+107+44;Parent=match_sequence13
contig00286	BLASTN	match	18	110	105	+	.	ID=match_sequence14;Target=EST:kristensenii0+13+105
contig00286	BLASTN	match	18	110	53	+	.	ID=match_hsp38;Target=EST:kristensenii0+13+105;Parent=match_sequence14
contig00457	BLASTN	match	16770	16878	105	-	.	ID=match_sequence15;Target=EST:kristensenii0++
contig00457	BLASTN	match	16770	16878	53	-	.	ID=match_hsp39;Target=EST:kristensenii0+122+14;Parent=match_sequence15
contig00484	BLASTN	match	30709	89219	105	+	.	ID=match_sequence16;Target=EST:kristensenii0+5+119
contig00484	BLASTN	match	89107	89219	53	+	.	ID=match_hsp40;Target=EST:kristensenii0+5+117;Parent=match_sequence16
contig00484	BLASTN	match	30709	30766	46	+	.	ID=match_hsp41;Target=EST:kristensenii0+62+119;Parent=match_sequence16
contig00484	BLASTN	match	89047	89095	33	+	.	ID=match_hsp42;Target=EST:kristensenii0+69+117;Parent=match_sequence16
contig00423	BLASTN	match	45397	45516	105	+	.	ID=match_sequence17;Target=EST:kristensenii0+7+126
contig00423	BLASTN	match	36350	84327	105	-	.	ID=match_sequence17;Target=EST:kristensenii0+126+7
contig00423	BLASTN	match	45397	45516	44	+	.	ID=match_hsp43;Target=EST:kristensenii0+7+126;Parent=match_sequence17
contig00423	BLASTN	match	71269	71357	53	-	.	ID=match_hsp44;Target=EST:kristensenii0+117+29;Parent=match_sequence17
contig00423	BLASTN	match	43386	43444	43	-	.	ID=match_hsp45;Target=EST:kristensenii0+86+28;Parent=match_sequence17
contig00423	BLASTN	match	36350	36407	42	-	.	ID=match_hsp46;Target=EST:kristensenii0+86+29;Parent=match_sequence17
contig00423	BLASTN	match	84224	84327	41	-	.	ID=match_hsp47;Target=EST:kristensenii0+107+3;Parent=match_sequence17
contig00423	BLASTN	match	48795	48853	39	-	.	ID=match_hsp48;Target=EST:kristensenii0+123+65;Parent=match_sequence17
contig00453(1,216000)	BLASTN	match	29463	29587	105	+	.	ID=match_sequence18;Target=EST:kristensenii0+3+127
contig00453(1,216000)	BLASTN	match	33596	33673	105	-	.	ID=match_sequence18;Target=EST:kristensenii0+127+3
contig00453(1,216000)	BLASTN	match	29463	29587	53	+	.	ID=match_hsp49;Target=EST:kristensenii0+3+127;Parent=match_sequence18
contig00453(1,216000)	BLASTN	match	33596	33673	34	-	.	ID=match_hsp50;Target=EST:kristensenii0+83+6;Parent=match_sequence18
contig00453	BLASTN	match	29463	254986	105	+	.	ID=match_sequence19;Target=EST:kristensenii0+3+127
contig00453	BLASTN	match	33596	33673	105	-	.	ID=match_sequence19;Target=EST:kristensenii0+127+3
contig00453	BLASTN	match	29463	29587	53	+	.	ID=match_hsp51;Target=EST:kristensenii0+3+127;Parent=match_sequence19
contig00453	BLASTN	match	254906	254986	33	+	.	ID=match_hsp52;Target=EST:kristensenii0+19+99;Parent=match_sequence19
contig00453	BLASTN	match	33596	33673	34	-	.	ID=match_hsp53;Target=EST:kristensenii0+83+6;Parent=match_sequence19
contig00472	BLASTN	match	3	96	100	-	.	ID=match_sequence20;Target=EST:kristensenii0++
contig00472	BLASTN	match	3	96	50	-	.	ID=match_hsp54;Target=EST:kristensenii0+122+29;Parent=match_sequence20
contig00445	BLASTN	match	17726	39222	100	+	.	ID=match_sequence21;Target=EST:kristensenii0+1+122
contig00445	BLASTN	match	37171	86499	100	-	.	ID=match_sequence21;Target=EST:kristensenii0+122+1
contig00445	BLASTN	match	17726	17807	46	+	.	ID=match_hsp55;Target=EST:kristensenii0+1+82;Parent=match_sequence21
contig00445	BLASTN	match	21148	21256	41	+	.	ID=match_hsp56;Target=EST:kristensenii0+14+122;Parent=match_sequence21
contig00445	BLASTN	match	39162	39222	41	+	.	ID=match_hsp57;Target=EST:kristensenii0+46+106;Parent=match_sequence21
contig00445	BLASTN	match	37171	37272	50	-	.	ID=match_hsp58;Target=EST:kristensenii0+115+14;Parent=match_sequence21
contig00445	BLASTN	match	86404	86499	48	-	.	ID=match_hsp59;Target=EST:kristensenii0+115+20;Parent=match_sequence21
contig00445	BLASTN	match	84976	85033	42	-	.	ID=match_hsp60;Target=EST:kristensenii0+105+48;Parent=match_sequence21
contig00445	BLASTN	match	42457	42573	41	-	.	ID=match_hsp61;Target=EST:kristensenii0+122+6;Parent=match_sequence21
contig00445	BLASTN	match	41435	41542	40	-	.	ID=match_hsp62;Target=EST:kristensenii0+121+14;Parent=match_sequence21
contig00445	BLASTN	match	78528	78650	40	-	.	ID=match_hsp63;Target=EST:kristensenii0+126+3;Parent=match_sequence21
contig00411	BLASTN	match	29221	29329	98	-	.	ID=match_sequence22;Target=EST:kristensenii0++
contig00411	BLASTN	match	29221	29329	49	-	.	ID=match_hsp64;Target=EST:kristensenii0+114+6;Parent=match_sequence22
contig00443	BLASTN	match	20261	20376	96	-	.	ID=match_sequence23;Target=EST:kristensenii0++
contig00443	BLASTN	match	20261	20376	48	-	.	ID=match_hsp65;Target=EST:kristensenii0+120+5;Parent=match_sequence23
contig00474	BLASTN	match	10576	10666	94	+	.	ID=match_sequence24;Target=EST:kristensenii0+28+118
contig00474	BLASTN	match	12009	12134	94	-	.	ID=match_sequence24;Target=EST:kristensenii0+118+28
contig00474	BLASTN	match	10576	10666	47	+	.	ID=match_hsp66;Target=EST:kristensenii0+28+118;Parent=match_sequence24
contig00474	BLASTN	match	12009	12134	46	-	.	ID=match_hsp67;Target=EST:kristensenii0+126+1;Parent=match_sequence24
contig00487	BLASTN	match	18917	19007	94	+	.	ID=match_sequence25;Target=EST:kristensenii0+9+99
contig00487	BLASTN	match	18917	19007	47	+	.	ID=match_hsp68;Target=EST:kristensenii0+9+99;Parent=match_sequence25
contig00440	BLASTN	match	35403	35629	92	-	.	ID=match_sequence26;Target=EST:kristensenii0++
contig00440	BLASTN	match	35524	35629	46	-	.	ID=match_hsp69;Target=EST:kristensenii0+126+21;Parent=match_sequence26
contig00440	BLASTN	match	35403	35522	44	-	.	ID=match_hsp70;Target=EST:kristensenii0+123+5;Parent=match_sequence26
contig00297	BLASTN	match	32395	74722	92	+	.	ID=match_sequence27;Target=EST:kristensenii0+1+82
contig00297	BLASTN	match	74641	74722	46	+	.	ID=match_hsp71;Target=EST:kristensenii0+1+82;Parent=match_sequence27
contig00297	BLASTN	match	32395	32450	32	+	.	ID=match_hsp72;Target=EST:kristensenii0+5+60;Parent=match_sequence27
contig00257	BLASTN	match	177500	177571	88	+	.	ID=match_sequence28;Target=EST:kristensenii0+9+80
contig00257	BLASTN	match	177500	177571	44	+	.	ID=match_hsp73;Target=EST:kristensenii0+9+80;Parent=match_sequence28
contig00299	BLASTN	match	23962	29042	86	+	.	ID=match_sequence29;Target=EST:kristensenii0+1+106
contig00299	BLASTN	match	12395	12521	86	-	.	ID=match_sequence29;Target=EST:kristensenii0+106+1
contig00299	BLASTN	match	23962	24067	42	+	.	ID=match_hsp74;Target=EST:kristensenii0+1+106;Parent=match_sequence29
contig00299	BLASTN	match	28947	29042	36	+	.	ID=match_hsp75;Target=EST:kristensenii0+3+98;Parent=match_sequence29
contig00299	BLASTN	match	12395	12521	43	-	.	ID=match_hsp76;Target=EST:kristensenii0+127+1;Parent=match_sequence29
contig00002	BLASTN	match	6286	101983	86	-	.	ID=match_sequence30;Target=EST:kristensenii0++
contig00002	BLASTN	match	101897	101983	43	-	.	ID=match_hsp77;Target=EST:kristensenii0+98+12;Parent=match_sequence30
contig00002	BLASTN	match	6286	6367	38	-	.	ID=match_hsp78;Target=EST:kristensenii0+83+2;Parent=match_sequence30
contig00412	BLASTN	match	65620	110997	84	+	.	ID=match_sequence31;Target=EST:kristensenii0+6+111
contig00412	BLASTN	match	65620	65705	42	+	.	ID=match_hsp79;Target=EST:kristensenii0+22+107;Parent=match_sequence31
contig00412	BLASTN	match	110892	110997	34	+	.	ID=match_hsp80;Target=EST:kristensenii0+6+111;Parent=match_sequence31
contig00020	BLASTN	match	101725	101804	80	+	.	ID=match_sequence32;Target=EST:kristensenii0+1+80
contig00020	BLASTN	match	101725	101804	40	+	.	ID=match_hsp81;Target=EST:kristensenii0+1+80;Parent=match_sequence32
contig00302	BLASTN	match	29315	29408	78	-	.	ID=match_sequence33;Target=EST:kristensenii0++
contig00302	BLASTN	match	29315	29408	39	-	.	ID=match_hsp82;Target=EST:kristensenii0+127+34;Parent=match_sequence33
contig00488	BLASTN	match	45911	46037	78	+	.	ID=match_sequence34;Target=EST:kristensenii0+1+127
contig00488	BLASTN	match	77555	77679	78	-	.	ID=match_sequence34;Target=EST:kristensenii0+127+1
contig00488	BLASTN	match	45911	46037	39	+	.	ID=match_hsp83;Target=EST:kristensenii0+1+127;Parent=match_sequence34
contig00488	BLASTN	match	77555	77679	33	-	.	ID=match_hsp84;Target=EST:kristensenii0+127+3;Parent=match_sequence34
contig00449	BLASTN	match	2111	2168	76	-	.	ID=match_sequence35;Target=EST:kristensenii0++
contig00449	BLASTN	match	2111	2168	38	-	.	ID=match_hsp85;Target=EST:kristensenii0+119+62;Parent=match_sequence35
contig00387	BLASTN	match	1012	1085	76	-	.	ID=match_sequence36;Target=EST:kristensenii0++
contig00387	BLASTN	match	1012	1085	38	-	.	ID=match_hsp86;Target=EST:kristensenii0+82+9;Parent=match_sequence36
contig00465	BLASTN	match	1	84	74	+	.	ID=match_sequence37;Target=EST:kristensenii0+36+120
contig00465	BLASTN	match	1	84	37	+	.	ID=match_hsp87;Target=EST:kristensenii0+36+120;Parent=match_sequence37
contig00187	BLASTN	match	1	52	72	-	.	ID=match_sequence38;Target=EST:kristensenii0++
contig00187	BLASTN	match	1	52	36	-	.	ID=match_hsp88;Target=EST:kristensenii0+80+29;Parent=match_sequence38
contig00485	BLASTN	match	4181	4216	72	+	.	ID=match_sequence39;Target=EST:kristensenii0+44+79
contig00485	BLASTN	match	4181	4216	36	+	.	ID=match_hsp89;Target=EST:kristensenii0+44+79;Parent=match_sequence39
contig00136(1,65356)	BLASTN	match	15357	15436	72	+	.	ID=match_sequence40;Target=EST:kristensenii0+1+80
contig00136(1,65356)	BLASTN	match	15357	15436	36	+	.	ID=match_hsp90;Target=EST:kristensenii0+1+80;Parent=match_sequence40
contig00136	BLASTN	match	15357	15436	72	+	.	ID=match_sequence41;Target=EST:kristensenii0+1+80
contig00136	BLASTN	match	15357	15436	36	+	.	ID=match_hsp91;Target=EST:kristensenii0+1+80;Parent=match_sequence41
contig00481	BLASTN	match	1119	1200	68	+	.	ID=match_sequence42;Target=EST:kristensenii0+1+82
contig00481	BLASTN	match	1119	1200	34	+	.	ID=match_hsp92;Target=EST:kristensenii0+1+82;Parent=match_sequence42
contig00296	BLASTN	match	8030	8127	68	-	.	ID=match_sequence43;Target=EST:kristensenii0++
contig00296	BLASTN	match	8030	8127	34	-	.	ID=match_hsp93;Target=EST:kristensenii0+125+28;Parent=match_sequence43
contig00301	BLASTN	match	11	88	68	-	.	ID=match_sequence44;Target=EST:kristensenii0++
contig00301	BLASTN	match	11	88	34	-	.	ID=match_hsp94;Target=EST:kristensenii0+80+3;Parent=match_sequence44
contig00424	BLASTN	match	33014	33123	68	+	.	ID=match_sequence45;Target=EST:kristensenii0+1+110
contig00424	BLASTN	match	33014	33123	34	+	.	ID=match_hsp95;Target=EST:kristensenii0+1+110;Parent=match_sequence45
contig00459	BLASTN	match	32050	32175	68	-	.	ID=match_sequence46;Target=EST:kristensenii0++
contig00459	BLASTN	match	32050	32175	34	-	.	ID=match_hsp96;Target=EST:kristensenii0+126+1;Parent=match_sequence46
contig00426	BLASTN	match	3	79	66	-	.	ID=match_sequence47;Target=EST:kristensenii0++
contig00426	BLASTN	match	3	79	33	-	.	ID=match_hsp97;Target=EST:kristensenii0+80+4;Parent=match_sequence47
contig00453(216001,297921)	BLASTN	match	38906	38986	66	+	.	ID=match_sequence48;Target=EST:kristensenii0+19+99
contig00453(216001,297921)	BLASTN	match	38906	38986	33	+	.	ID=match_hsp98;Target=EST:kristensenii0+19+99;Parent=match_sequence48
contig00408	BLASTN	match	84598	84658	66	+	.	ID=match_sequence49;Target=EST:kristensenii0+22+82
contig00408	BLASTN	match	84598	84658	33	+	.	ID=match_hsp99;Target=EST:kristensenii0+22+82;Parent=match_sequence49
contig00404	BLASTN	match	14396	14670	276	-	. ID=match_sequence50 Target=EST:kristensenii1
contig00404	BLASTN	match	14516	14670	139	-	. ID=match_hsp100 Target=EST:kristensenii1 156 2 Parent=match_sequence50
contig00404	BLASTN	match	14396	14435	32	-	. ID=match_hsp101 Target=EST:kristensenii1 201 162 Parent=match_sequence50
contig00459	BLASTN	match	28597	28797	258	-	. ID=match_sequence51 Target=EST:kristensenii1
contig00459	BLASTN	match	28597	28797	130	-	. ID=match_hsp102 Target=EST:kristensenii1 201 1 Parent=match_sequence51
contig00426	BLASTN	match	880	1080	256	+	. ID=match_sequence52 Target=EST:kristensenii1 1 201
contig00426	BLASTN	match	40	79	256	-	. ID=match_sequence52 Target=EST:kristensenii1 201 1
contig00426	BLASTN	match	880	1080	129	+	. ID=match_hsp103 Target=EST:kristensenii1 1 201 Parent=match_sequence52
contig00426	BLASTN	match	40	79	32	-	. ID=match_hsp104 Target=EST:kristensenii1 43 4 Parent=match_sequence52
contig00440	BLASTN	match	54612	54799	248	+	. ID=match_sequence53 Target=EST:kristensenii1 9 197
contig00440	BLASTN	match	16337	16533	248	-	. ID=match_sequence53 Target=EST:kristensenii1 197 9
contig00440	BLASTN	match	54612	54799	57	+	. ID=match_hsp105 Target=EST:kristensenii1 9 197 Parent=match_sequence53
contig00440	BLASTN	match	16337	16533	125	-	. ID=match_hsp106 Target=EST:kristensenii1 197 1 Parent=match_sequence53
contig00303	BLASTN	match	108	242	228	-	. ID=match_sequence54 Target=EST:kristensenii1
contig00303	BLASTN	match	108	242	115	-	. ID=match_hsp107 Target=EST:kristensenii1 135 1 Parent=match_sequence54
contig00257	BLASTN	match	23809	23991	228	-	. ID=match_sequence55 Target=EST:kristensenii1
contig00257	BLASTN	match	23809	23991	115	-	. ID=match_hsp108 Target=EST:kristensenii1 193 11 Parent=match_sequence55
contig00484	BLASTN	match	78260	87502	220	+	. ID=match_sequence56 Target=EST:kristensenii1 2 201
contig00484	BLASTN	match	78260	78418	111	+	. ID=match_hsp109 Target=EST:kristensenii1 2 160 Parent=match_sequence56
contig00484	BLASTN	match	87378	87412	35	+	. ID=match_hsp110 Target=EST:kristensenii1 3 37 Parent=match_sequence56
contig00484	BLASTN	match	87429	87502	34	+	. ID=match_hsp111 Target=EST:kristensenii1 128 201 Parent=match_sequence56
contig00125	BLASTN	match	20569	78016	220	+	. ID=match_sequence57 Target=EST:kristensenii1 1 124
contig00125	BLASTN	match	31797	206283	220	-	. ID=match_sequence57 Target=EST:kristensenii1 124 1
contig00125	BLASTN	match	20569	20683	83	+	. ID=match_hsp112 Target=EST:kristensenii1 10 124 Parent=match_sequence57
contig00125	BLASTN	match	77980	78016	33	+	. ID=match_hsp113 Target=EST:kristensenii1 1 37 Parent=match_sequence57
contig00125	BLASTN	match	96523	96696	111	-	. ID=match_hsp114 Target=EST:kristensenii1 198 24 Parent=match_sequence57
contig00125	BLASTN	match	31797	31943	91	-	. ID=match_hsp115 Target=EST:kristensenii1 158 12 Parent=match_sequence57
contig00125	BLASTN	match	124078	124147	38	-	. ID=match_hsp116 Target=EST:kristensenii1 189 120 Parent=match_sequence57
contig00125	BLASTN	match	174562	174606	37	-	. ID=match_hsp117 Target=EST:kristensenii1 45 1 Parent=match_sequence57
contig00125	BLASTN	match	195999	196035	37	-	. ID=match_hsp118 Target=EST:kristensenii1 37 1 Parent=match_sequence57
contig00125	BLASTN	match	206158	206240	35	-	. ID=match_hsp119 Target=EST:kristensenii1 201 119 Parent=match_sequence57
contig00125	BLASTN	match	174481	174560	33	-	. ID=match_hsp120 Target=EST:kristensenii1 201 121 Parent=match_sequence57
contig00125	BLASTN	match	98774	98813	32	-	. ID=match_hsp121 Target=EST:kristensenii1 158 119 Parent=match_sequence57
contig00125	BLASTN	match	206248	206283	32	-	. ID=match_hsp122 Target=EST:kristensenii1 37 2 Parent=match_sequence57
contig00461	BLASTN	match	8892	21731	218	+	. ID=match_sequence58 Target=EST:kristensenii1 119 174
contig00461	BLASTN	match	34820	34953	218	-	. ID=match_sequence58 Target=EST:kristensenii1 174 119
contig00461	BLASTN	match	8892	8925	34	+	. ID=match_hsp123 Target=EST:kristensenii1 122 155 Parent=match_sequence58
contig00461	BLASTN	match	21676	21731	32	+	. ID=match_hsp124 Target=EST:kristensenii1 119 174 Parent=match_sequence58
contig00461	BLASTN	match	34820	34953	110	-	. ID=match_hsp125 Target=EST:kristensenii1 134 1 Parent=match_sequence58
contig00443	BLASTN	match	725	915	190	-	. ID=match_sequence59 Target=EST:kristensenii1
contig00443	BLASTN	match	725	915	96	-	. ID=match_hsp126 Target=EST:kristensenii1 200 5 Parent=match_sequence59
contig00488	BLASTN	match	26484	50090	186	+	. ID=match_sequence60 Target=EST:kristensenii1 1 201
contig00488	BLASTN	match	26484	26676	94	+	. ID=match_hsp127 Target=EST:kristensenii1 8 201 Parent=match_sequence60
contig00488	BLASTN	match	49895	50090	82	+	. ID=match_hsp128 Target=EST:kristensenii1 2 201 Parent=match_sequence60
contig00488	BLASTN	match	45958	46037	44	+	. ID=match_hsp129 Target=EST:kristensenii1 122 201 Parent=match_sequence60
contig00488	BLASTN	match	45911	45955	41	+	. ID=match_hsp130 Target=EST:kristensenii1 1 45 Parent=match_sequence60
contig00453(1,216000)	BLASTN	match	172857	198550	180	+	. ID=match_sequence61 Target=EST:kristensenii1 1 199
contig00453(1,216000)	BLASTN	match	198404	198550	91	+	. ID=match_hsp131 Target=EST:kristensenii1 44 190 Parent=match_sequence61
contig00453(1,216000)	BLASTN	match	173539	173574	36	+	. ID=match_hsp132 Target=EST:kristensenii1 2 37 Parent=match_sequence61
contig00453(1,216000)	BLASTN	match	173641	173678	34	+	. ID=match_hsp133 Target=EST:kristensenii1 162 199 Parent=match_sequence61
contig00453(1,216000)	BLASTN	match	172857	172893	33	+	. ID=match_hsp134 Target=EST:kristensenii1 1 37 Parent=match_sequence61
contig00453	BLASTN	match	172857	198550	180	+	. ID=match_sequence62 Target=EST:kristensenii1 1 199
contig00453	BLASTN	match	198404	198550	91	+	. ID=match_hsp135 Target=EST:kristensenii1 44 190 Parent=match_sequence62
contig00453	BLASTN	match	173539	173574	36	+	. ID=match_hsp136 Target=EST:kristensenii1 2 37 Parent=match_sequence62
contig00453	BLASTN	match	173641	173678	34	+	. ID=match_hsp137 Target=EST:kristensenii1 162 199 Parent=match_sequence62
contig00453	BLASTN	match	172857	172893	33	+	. ID=match_hsp138 Target=EST:kristensenii1 1 37 Parent=match_sequence62
contig00298	BLASTN	match	47	139	145	-	. ID=match_sequence63 Target=EST:kristensenii1
contig00298	BLASTN	match	47	139	73	-	. ID=match_hsp139 Target=EST:kristensenii1 103 11 Parent=match_sequence63
contig00302	BLASTN	match	13955	13993	141	+	. ID=match_sequence64 Target=EST:kristensenii1 5 43
contig00302	BLASTN	match	22043	22145	141	-	. ID=match_sequence64 Target=EST:kristensenii1 43 5
contig00302	BLASTN	match	13955	13993	35	+	. ID=match_hsp140 Target=EST:kristensenii1 5 43 Parent=match_sequence64
contig00302	BLASTN	match	22043	22145	71	-	. ID=match_hsp141 Target=EST:kristensenii1 103 1 Parent=match_sequence64
contig00478	BLASTN	match	3390	3474	129	+	. ID=match_sequence65 Target=EST:kristensenii1 36 120
contig00478	BLASTN	match	3390	3474	65	+	. ID=match_hsp142 Target=EST:kristensenii1 36 120 Parent=match_sequence65
contig00477	BLASTN	match	27052	152005	107	+	. ID=match_sequence66 Target=EST:kristensenii1 1 201
contig00477	BLASTN	match	24	220259	107	-	. ID=match_sequence66 Target=EST:kristensenii1 201 1
contig00477	BLASTN	match	151923	152005	39	+	. ID=match_hsp143 Target=EST:kristensenii1 119 201 Parent=match_sequence66
contig00477	BLASTN	match	27052	27089	34	+	. ID=match_hsp144 Target=EST:kristensenii1 1 38 Parent=match_sequence66
contig00477	BLASTN	match	62020	62105	54	-	. ID=match_hsp145 Target=EST:kristensenii1 106 21 Parent=match_sequence66
contig00477	BLASTN	match	24	68	41	-	. ID=match_hsp146 Target=EST:kristensenii1 45 1 Parent=match_sequence66
contig00477	BLASTN	match	87632	87687	40	-	. ID=match_hsp147 Target=EST:kristensenii1 175 120 Parent=match_sequence66
contig00477	BLASTN	match	158933	158995	39	-	. ID=match_hsp148 Target=EST:kristensenii1 201 139 Parent=match_sequence66
contig00477	BLASTN	match	220224	220259	32	-	. ID=match_hsp149 Target=EST:kristensenii1 157 122 Parent=match_sequence66
contig00423	BLASTN	match	95053	95112	103	+	. ID=match_sequence67 Target=EST:kristensenii1 52 111
contig00423	BLASTN	match	36350	77845	103	-	. ID=match_sequence67 Target=EST:kristensenii1 111 52
contig00423	BLASTN	match	95053	95112	52	+	. ID=match_hsp150 Target=EST:kristensenii1 52 111 Parent=match_sequence67
contig00423	BLASTN	match	36350	36391	38	-	. ID=match_hsp151 Target=EST:kristensenii1 160 119 Parent=match_sequence67
contig00423	BLASTN	match	43386	43427	38	-	. ID=match_hsp152 Target=EST:kristensenii1 160 119 Parent=match_sequence67
contig00423	BLASTN	match	77766	77845	36	-	. ID=match_hsp153 Target=EST:kristensenii1 198 119 Parent=match_sequence67
contig00423	BLASTN	match	72815	72871	33	-	. ID=match_hsp154 Target=EST:kristensenii1 201 145 Parent=match_sequence67
contig00423	BLASTN	match	72905	72941	33	-	. ID=match_hsp155 Target=EST:kristensenii1 37 1 Parent=match_sequence67
contig00487	BLASTN	match	18909	19035	101	+	. ID=match_sequence68 Target=EST:kristensenii1 1 201
contig00487	BLASTN	match	18953	19035	51	+	. ID=match_hsp156 Target=EST:kristensenii1 119 201 Parent=match_sequence68
contig00487	BLASTN	match	18909	18953	33	+	. ID=match_hsp157 Target=EST:kristensenii1 1 45 Parent=match_sequence68
contig00299	BLASTN	match	24005	34264	101	+	. ID=match_sequence69 Target=EST:kristensenii1 5 201
contig00299	BLASTN	match	12395	26033	101	-	. ID=match_sequence69 Target=EST:kristensenii1 201 5
contig00299	BLASTN	match	34166	34264	51	+	. ID=match_hsp158 Target=EST:kristensenii1 5 103 Parent=match_sequence69
contig00299	BLASTN	match	24005	24088	32	+	. ID=match_hsp159 Target=EST:kristensenii1 118 201 Parent=match_sequence69
contig00299	BLASTN	match	12395	12475	45	-	. ID=match_hsp160 Target=EST:kristensenii1 201 121 Parent=match_sequence69
contig00299	BLASTN	match	12477	12521	37	-	. ID=match_hsp161 Target=EST:kristensenii1 45 1 Parent=match_sequence69
contig00299	BLASTN	match	25954	26033	36	-	. ID=match_hsp162 Target=EST:kristensenii1 201 122 Parent=match_sequence69
contig00019	BLASTN	match	101001	101081	98	-	. ID=match_sequence70 Target=EST:kristensenii1
contig00019	BLASTN	match	101001	101081	49	-	. ID=match_hsp163 Target=EST:kristensenii1 201 121 Parent=match_sequence70
contig00445	BLASTN	match	17726	80759	96	+	. ID=match_sequence71 Target=EST:kristensenii1 1 201
contig00445	BLASTN	match	24226	85033	96	-	. ID=match_sequence71 Target=EST:kristensenii1 201 1
contig00445	BLASTN	match	39162	39239	46	+	. ID=match_hsp164 Target=EST:kristensenii1 120 197 Parent=match_sequence71
contig00445	BLASTN	match	17726	17768	43	+	. ID=match_hsp165 Target=EST:kristensenii1 1 43 Parent=match_sequence71
contig00445	BLASTN	match	80677	80759	39	+	. ID=match_hsp166 Target=EST:kristensenii1 119 201 Parent=match_sequence71
contig00445	BLASTN	match	84954	85033	48	-	. ID=match_hsp167 Target=EST:kristensenii1 201 122 Parent=match_sequence71
contig00445	BLASTN	match	24226	24279	46	-	. ID=match_hsp168 Target=EST:kristensenii1 93 40 Parent=match_sequence71
contig00394	BLASTN	match	61187	145427	96	+	. ID=match_sequence72 Target=EST:kristensenii1 1 198
contig00394	BLASTN	match	36244	50088	96	-	. ID=match_sequence72 Target=EST:kristensenii1 198 1
contig00394	BLASTN	match	61230	61309	48	+	. ID=match_hsp169 Target=EST:kristensenii1 119 198 Parent=match_sequence72
contig00394	BLASTN	match	145348	145427	44	+	. ID=match_hsp170 Target=EST:kristensenii1 1 80 Parent=match_sequence72
contig00394	BLASTN	match	61187	61222	36	+	. ID=match_hsp171 Target=EST:kristensenii1 2 37 Parent=match_sequence72
contig00394	BLASTN	match	50004	50088	45	-	. ID=match_hsp172 Target=EST:kristensenii1 102 18 Parent=match_sequence72
contig00394	BLASTN	match	36244	36285	38	-	. ID=match_hsp173 Target=EST:kristensenii1 160 119 Parent=match_sequence72
contig00340	BLASTN	match	1684	39766	94	-	. ID=match_sequence73 Target=EST:kristensenii1
contig00340	BLASTN	match	1684	1766	47	-	. ID=match_hsp174 Target=EST:kristensenii1 201 119 Parent=match_sequence73
contig00340	BLASTN	match	1770	1810	37	-	. ID=match_hsp175 Target=EST:kristensenii1 41 1 Parent=match_sequence73
contig00340	BLASTN	match	39695	39766	36	-	. ID=match_hsp176 Target=EST:kristensenii1 190 119 Parent=match_sequence73
contig00408	BLASTN	match	66311	84674	94	+	. ID=match_sequence74 Target=EST:kristensenii1 60 173
contig00408	BLASTN	match	66311	66420	47	+	. ID=match_hsp177 Target=EST:kristensenii1 60 172 Parent=match_sequence74
contig00408	BLASTN	match	84624	84674	32	+	. ID=match_hsp178 Target=EST:kristensenii1 122 173 Parent=match_sequence74
contig00474	BLASTN	match	16086	16270	92	-	. ID=match_sequence75 Target=EST:kristensenii1
contig00474	BLASTN	match	16086	16270	46	-	. ID=match_hsp179 Target=EST:kristensenii1 195 7 Parent=match_sequence75
contig00405	BLASTN	match	9637	9763	92	-	. ID=match_sequence76 Target=EST:kristensenii1
contig00405	BLASTN	match	9637	9714	46	-	. ID=match_hsp180 Target=EST:kristensenii1 201 124 Parent=match_sequence76
contig00405	BLASTN	match	9719	9763	45	-	. ID=match_hsp181 Target=EST:kristensenii1 45 1 Parent=match_sequence76
contig00020	BLASTN	match	24195	160518	90	-	. ID=match_sequence77 Target=EST:kristensenii1
contig00020	BLASTN	match	24195	24274	45	-	. ID=match_hsp182 Target=EST:kristensenii1 126 44 Parent=match_sequence77
contig00020	BLASTN	match	160420	160518	35	-	. ID=match_hsp183 Target=EST:kristensenii1 102 4 Parent=match_sequence77
contig00412	BLASTN	match	12565	65725	88	+	. ID=match_sequence78 Target=EST:kristensenii1 1 201
contig00412	BLASTN	match	65642	65725	44	+	. ID=match_hsp184 Target=EST:kristensenii1 118 201 Parent=match_sequence78
contig00412	BLASTN	match	12565	12601	33	+	. ID=match_hsp185 Target=EST:kristensenii1 1 37 Parent=match_sequence78
contig00481	BLASTN	match	1119	1155	82	+	. ID=match_sequence79 Target=EST:kristensenii1 1 37
contig00481	BLASTN	match	22	66	82	-	. ID=match_sequence79 Target=EST:kristensenii1 37 1
contig00481	BLASTN	match	1119	1155	37	+	. ID=match_hsp186 Target=EST:kristensenii1 1 37 Parent=match_sequence79
contig00481	BLASTN	match	22	66	41	-	. ID=match_hsp187 Target=EST:kristensenii1 45 1 Parent=match_sequence79
contig00424	BLASTN	match	33014	33130	82	+	. ID=match_sequence80 Target=EST:kristensenii1 1 191
contig00424	BLASTN	match	33070	33130	41	+	. ID=match_hsp188 Target=EST:kristensenii1 131 191 Parent=match_sequence80
contig00424	BLASTN	match	33014	33050	33	+	. ID=match_hsp189 Target=EST:kristensenii1 1 37 Parent=match_sequence80
contig00297	BLASTN	match	72954	74759	82	+	. ID=match_sequence81 Target=EST:kristensenii1 1 201
contig00297	BLASTN	match	49	87	82	-	. ID=match_sequence81 Target=EST:kristensenii1 201 1
contig00297	BLASTN	match	74641	74685	41	+	. ID=match_hsp190 Target=EST:kristensenii1 1 45 Parent=match_sequence81
contig00297	BLASTN	match	74685	74759	39	+	. ID=match_hsp191 Target=EST:kristensenii1 119 193 Parent=match_sequence81
contig00297	BLASTN	match	72954	73038	34	+	. ID=match_hsp192 Target=EST:kristensenii1 119 201 Parent=match_sequence81
contig00297	BLASTN	match	49	87	35	-	. ID=match_hsp193 Target=EST:kristensenii1 45 7 Parent=match_sequence81
contig00002	BLASTN	match	6244	101950	82	-	. ID=match_sequence82 Target=EST:kristensenii1
contig00002	BLASTN	match	6244	6324	41	-	. ID=match_hsp194 Target=EST:kristensenii1 199 119 Parent=match_sequence82
contig00002	BLASTN	match	101905	101950	38	-	. ID=match_hsp195 Target=EST:kristensenii1 164 119 Parent=match_sequence82
contig00002	BLASTN	match	46617	46653	37	-	. ID=match_hsp196 Target=EST:kristensenii1 37 1 Parent=match_sequence82
contig00002	BLASTN	match	6332	6367	32	-	. ID=match_hsp197 Target=EST:kristensenii1 37 2 Parent=match_sequence82
contig00421	BLASTN	match	189706	193560	78	-	. ID=match_sequence83 Target=EST:kristensenii1
contig00421	BLASTN	match	189786	189828	39	-	. ID=match_hsp198 Target=EST:kristensenii1 43 1 Parent=match_sequence83
contig00421	BLASTN	match	193518	193560	39	-	. ID=match_hsp199 Target=EST:kristensenii1 43 1 Parent=match_sequence83
contig00421	BLASTN	match	189706	189784	35	-	. ID=match_hsp200 Target=EST:kristensenii1 197 119 Parent=match_sequence83
contig00422	BLASTN	match	12163	14164	76	-	. ID=match_sequence84 Target=EST:kristensenii1
contig00422	BLASTN	match	12163	12200	38	-	. ID=match_hsp201 Target=EST:kristensenii1 41 4 Parent=match_sequence84
contig00422	BLASTN	match	14128	14164	33	-	. ID=match_hsp202 Target=EST:kristensenii1 37 1 Parent=match_sequence84
contig00427	BLASTN	match	8525	8668	76	+	. ID=match_sequence85 Target=EST:kristensenii1 2 200
contig00427	BLASTN	match	8607	8668	38	+	. ID=match_hsp203 Target=EST:kristensenii1 139 200 Parent=match_sequence85
contig00427	BLASTN	match	8525	8560	32	+	. ID=match_hsp204 Target=EST:kristensenii1 2 37 Parent=match_sequence85
contig00465	BLASTN	match	10	46	74	+	. ID=match_sequence86 Target=EST:kristensenii1 119 155
contig00465	BLASTN	match	10	46	37	+	. ID=match_hsp205 Target=EST:kristensenii1 119 155 Parent=match_sequence86
contig00300	BLASTN	match	34575	34639	74	-	. ID=match_sequence87 Target=EST:kristensenii1
contig00300	BLASTN	match	34575	34639	37	-	. ID=match_hsp206 Target=EST:kristensenii1 184 120 Parent=match_sequence87
contig00023	BLASTN	match	7352	7435	72	+	. ID=match_sequence88 Target=EST:kristensenii1 118 201
contig00023	BLASTN	match	7352	7435	36	+	. ID=match_hsp207 Target=EST:kristensenii1 118 201 Parent=match_sequence88
contig00485	BLASTN	match	4173	4235	72	+	. ID=match_sequence89 Target=EST:kristensenii1 109 171
contig00485	BLASTN	match	4173	4235	36	+	. ID=match_hsp208 Target=EST:kristensenii1 109 171 Parent=match_sequence89
contig00136(1,65356)	BLASTN	match	15357	15483	72	+	. ID=match_sequence90 Target=EST:kristensenii1 1 201
contig00136(1,65356)	BLASTN	match	15400	15483	36	+	. ID=match_hsp209 Target=EST:kristensenii1 118 201 Parent=match_sequence90
contig00136(1,65356)	BLASTN	match	15357	15399	35	+	. ID=match_hsp210 Target=EST:kristensenii1 1 43 Parent=match_sequence90
contig00136	BLASTN	match	15357	15483	72	+	. ID=match_sequence91 Target=EST:kristensenii1 1 201
contig00136	BLASTN	match	15400	15483	36	+	. ID=match_hsp211 Target=EST:kristensenii1 118 201 Parent=match_sequence91
contig00136	BLASTN	match	15357	15399	35	+	. ID=match_hsp212 Target=EST:kristensenii1 1 43 Parent=match_sequence91
contig00458	BLASTN	match	48814	52819	72	+	. ID=match_sequence92 Target=EST:kristensenii1 4 198
contig00458	BLASTN	match	52740	52819	36	+	. ID=match_hsp213 Target=EST:kristensenii1 119 198 Parent=match_sequence92
contig00458	BLASTN	match	48814	48855	34	+	. ID=match_hsp214 Target=EST:kristensenii1 120 161 Parent=match_sequence92
contig00458	BLASTN	match	52699	52740	34	+	. ID=match_hsp215 Target=EST:kristensenii1 4 45 Parent=match_sequence92
contig00051(44001,93420)	BLASTN	match	48066	48143	68	-	. ID=match_sequence93 Target=EST:kristensenii1
contig00051(44001,93420)	BLASTN	match	48066	48143	34	-	. ID=match_hsp216 Target=EST:kristensenii1 197 120 Parent=match_sequence93
contig00012	BLASTN	match	33655	33688	68	+	. ID=match_sequence94 Target=EST:kristensenii1 1 34
contig00012	BLASTN	match	33655	33688	34	+	. ID=match_hsp217 Target=EST:kristensenii1 1 34 Parent=match_sequence94
contig00051	BLASTN	match	92066	92143	68	-	. ID=match_sequence95 Target=EST:kristensenii1
contig00051	BLASTN	match	92066	92143	34	-	. ID=match_hsp218 Target=EST:kristensenii1 197 120 Parent=match_sequence95
contig00472	BLASTN	match	40	80	66	-	. ID=match_sequence96 Target=EST:kristensenii1
contig00472	BLASTN	match	40	80	33	-	. ID=match_hsp219 Target=EST:kristensenii1 159 119 Parent=match_sequence96
contig00144	BLASTN	match	52	88	66	-	. ID=match_sequence97 Target=EST:kristensenii1
contig00144	BLASTN	match	52	88	33	-	. ID=match_hsp220 Target=EST:kristensenii1 37 1 Parent=match_sequence97
contig00411	BLASTN	match	49505	49572	64	-	. ID=match_sequence98 Target=EST:kristensenii1
contig00411	BLASTN	match	49505	49572	32	-	. ID=match_hsp221 Target=EST:kristensenii1 195 128 Parent=match_sequence98
contig00458	BLASTN	match	6617	6722	163	-	. ID=match_sequence99 Target=EST:kristensenii2
contig00458	BLASTN	match	6617	6722	82	-	. ID=match_hsp222 Target=EST:kristensenii2 109 4 Parent=match_sequence99
contig00012	BLASTN	match	35252	35349	147	+	. ID=match_sequence100 Target=EST:kristensenii2 2 99
contig00012	BLASTN	match	24067	24168	147	-	. ID=match_sequence100 Target=EST:kristensenii2 99 2
contig00012	BLASTN	match	35252	35349	74	+	. ID=match_hsp223 Target=EST:kristensenii2 2 99 Parent=match_sequence100
contig00012	BLASTN	match	24067	24168	58	-	. ID=match_hsp224 Target=EST:kristensenii2 109 8 Parent=match_sequence100
contig00405	BLASTN	match	47275	47377	141	+	. ID=match_sequence101 Target=EST:kristensenii2 8 110
contig00405	BLASTN	match	47275	47377	71	+	. ID=match_hsp225 Target=EST:kristensenii2 8 110 Parent=match_sequence101
contig00477	BLASTN	match	8754	8848	141	+	. ID=match_sequence102 Target=EST:kristensenii2 16 110
contig00477	BLASTN	match	8754	8848	71	+	. ID=match_hsp226 Target=EST:kristensenii2 16 110 Parent=match_sequence102
contig00453(1,216000)	BLASTN	match	43545	194221	139	+	. ID=match_sequence103 Target=EST:kristensenii2 5 110
contig00453(1,216000)	BLASTN	match	177736	177776	139	-	. ID=match_sequence103 Target=EST:kristensenii2 110 5
contig00453(1,216000)	BLASTN	match	143630	143734	70	+	. ID=match_hsp227 Target=EST:kristensenii2 5 110 Parent=match_sequence103
contig00453(1,216000)	BLASTN	match	194143	194221	59	+	. ID=match_hsp228 Target=EST:kristensenii2 15 93 Parent=match_sequence103
contig00453(1,216000)	BLASTN	match	43545	43613	42	+	. ID=match_hsp229 Target=EST:kristensenii2 15 84 Parent=match_sequence103
contig00453(1,216000)	BLASTN	match	177736	177776	33	-	. ID=match_hsp230 Target=EST:kristensenii2 72 32 Parent=match_sequence103
contig00453	BLASTN	match	43545	257920	139	+	. ID=match_sequence104 Target=EST:kristensenii2 5 110
contig00453	BLASTN	match	177736	177776	139	-	. ID=match_sequence104 Target=EST:kristensenii2 110 5
contig00453	BLASTN	match	143630	143734	70	+	. ID=match_hsp231 Target=EST:kristensenii2 5 110 Parent=match_sequence104
contig00453	BLASTN	match	194143	194221	59	+	. ID=match_hsp232 Target=EST:kristensenii2 15 93 Parent=match_sequence104
contig00453	BLASTN	match	43545	43613	42	+	. ID=match_hsp233 Target=EST:kristensenii2 15 84 Parent=match_sequence104
contig00453	BLASTN	match	257850	257920	39	+	. ID=match_hsp234 Target=EST:kristensenii2 17 86 Parent=match_sequence104
contig00453	BLASTN	match	177736	177776	33	-	. ID=match_hsp235 Target=EST:kristensenii2 72 32 Parent=match_sequence104
contig00484	BLASTN	match	62883	70394	137	-	. ID=match_sequence105 Target=EST:kristensenii2
contig00484	BLASTN	match	70286	70394	69	-	. ID=match_hsp236 Target=EST:kristensenii2 110 2 Parent=match_sequence105
contig00484	BLASTN	match	62883	62971	65	-	. ID=match_hsp237 Target=EST:kristensenii2 97 9 Parent=match_sequence105
contig00408	BLASTN	match	20159	20255	137	+	. ID=match_sequence106 Target=EST:kristensenii2 7 103
contig00408	BLASTN	match	20159	20255	69	+	. ID=match_hsp238 Target=EST:kristensenii2 7 103 Parent=match_sequence106
contig00297	BLASTN	match	54282	54379	131	-	. ID=match_sequence107 Target=EST:kristensenii2
contig00297	BLASTN	match	54282	54379	66	-	. ID=match_hsp239 Target=EST:kristensenii2 106 9 Parent=match_sequence107
contig00488	BLASTN	match	1191	1285	117	+	. ID=match_sequence108 Target=EST:kristensenii2 16 110
contig00488	BLASTN	match	1191	1285	59	+	. ID=match_hsp240 Target=EST:kristensenii2 16 110 Parent=match_sequence108
contig00002	BLASTN	match	92014	92111	117	-	. ID=match_sequence109 Target=EST:kristensenii2
contig00002	BLASTN	match	92014	92111	59	-	. ID=match_hsp241 Target=EST:kristensenii2 104 6 Parent=match_sequence109
contig00474	BLASTN	match	10332	10401	115	+	. ID=match_sequence110 Target=EST:kristensenii2 17 86
contig00474	BLASTN	match	10332	10401	58	+	. ID=match_hsp242 Target=EST:kristensenii2 17 86 Parent=match_sequence110
contig00427	BLASTN	match	49893	50001	115	-	. ID=match_sequence111 Target=EST:kristensenii2
contig00427	BLASTN	match	49893	50001	58	-	. ID=match_hsp243 Target=EST:kristensenii2 110 1 Parent=match_sequence111
contig00300	BLASTN	match	15730	15829	111	-	. ID=match_sequence112 Target=EST:kristensenii2
contig00300	BLASTN	match	15730	15829	56	-	. ID=match_hsp244 Target=EST:kristensenii2 107 8 Parent=match_sequence112
contig00125	BLASTN	match	99456	99525	107	+	. ID=match_sequence113 Target=EST:kristensenii2 17 86
contig00125	BLASTN	match	133975	134061	107	-	. ID=match_sequence113 Target=EST:kristensenii2 86 17
contig00125	BLASTN	match	99456	99525	54	+	. ID=match_hsp245 Target=EST:kristensenii2 17 86 Parent=match_sequence113
contig00125	BLASTN	match	133975	134061	39	-	. ID=match_hsp246 Target=EST:kristensenii2 95 9 Parent=match_sequence113
contig00421	BLASTN	match	24796	24896	105	+	. ID=match_sequence114 Target=EST:kristensenii2 10 110
contig00421	BLASTN	match	24796	24896	53	+	. ID=match_hsp247 Target=EST:kristensenii2 10 110 Parent=match_sequence114
contig00385	BLASTN	match	13827	13927	98	-	. ID=match_sequence115 Target=EST:kristensenii2
contig00385	BLASTN	match	13827	13927	49	-	. ID=match_hsp248 Target=EST:kristensenii2 110 10 Parent=match_sequence115
contig00423	BLASTN	match	82641	82725	90	+	. ID=match_sequence116 Target=EST:kristensenii2 22 106
contig00423	BLASTN	match	82641	82725	45	+	. ID=match_hsp249 Target=EST:kristensenii2 22 106 Parent=match_sequence116
contig00453(216001,297921)	BLASTN	match	41850	41920	78	+	. ID=match_sequence117 Target=EST:kristensenii2 17 86
contig00453(216001,297921)	BLASTN	match	41850	41920	39	+	. ID=match_hsp250 Target=EST:kristensenii2 17 86 Parent=match_sequence117
contig00257	BLASTN	match	154934	155016	72	+	. ID=match_sequence118 Target=EST:kristensenii2 2 85
contig00257	BLASTN	match	154934	155016	36	+	. ID=match_hsp251 Target=EST:kristensenii2 2 85 Parent=match_sequence118
contig00303	BLASTN	match	1032	1086	70	-	. ID=match_sequence119 Target=EST:kristensenii2
contig00303	BLASTN	match	1032	1086	35	-	. ID=match_hsp252 Target=EST:kristensenii2 56 2 Parent=match_sequence119
contig00434_1	BLASTN	match	1	1648	3267	-	. ID=match_sequence120 Target=EST:kristensenii4
contig00434_1	BLASTN	match	1	1648	1648	-	. ID=match_hsp253 Target=EST:kristensenii4 8248 6601 Parent=match_sequence120
contig00434_1	BLASTN	match	1	1648	1648	-	. ID=match_hsp254 Target=EST:kristensenii4 6600 4953 Parent=match_sequence120
contig00434_1	BLASTN	match	1	1648	1648	-	. ID=match_hsp255 Target=EST:kristensenii4 4952 3305 Parent=match_sequence120
contig00434_1	BLASTN	match	1	1648	1648	-	. ID=match_hsp256 Target=EST:kristensenii4 3304 1657 Parent=match_sequence120
contig00434_1	BLASTN	match	1	1648	1648	-	. ID=match_hsp257 Target=EST:kristensenii4 1656 9 Parent=match_sequence120
contig00434_2	BLASTN	match	1	1648	3267	-	. ID=match_sequence121 Target=EST:kristensenii4
contig00434_2	BLASTN	match	1	1648	1648	-	. ID=match_hsp258 Target=EST:kristensenii4 8248 6601 Parent=match_sequence121
contig00434_2	BLASTN	match	1	1648	1648	-	. ID=match_hsp259 Target=EST:kristensenii4 6600 4953 Parent=match_sequence121
contig00434_2	BLASTN	match	1	1648	1648	-	. ID=match_hsp260 Target=EST:kristensenii4 4952 3305 Parent=match_sequence121
contig00434_2	BLASTN	match	1	1648	1648	-	. ID=match_hsp261 Target=EST:kristensenii4 3304 1657 Parent=match_sequence121
contig00434_2	BLASTN	match	1	1648	1648	-	. ID=match_hsp262 Target=EST:kristensenii4 1656 9 Parent=match_sequence121
contig00434_3	BLASTN	match	1	1648	3267	-	. ID=match_sequence122 Target=EST:kristensenii4
contig00434_3	BLASTN	match	1	1648	1648	-	. ID=match_hsp263 Target=EST:kristensenii4 8248 6601 Parent=match_sequence122
contig00434_3	BLASTN	match	1	1648	1648	-	. ID=match_hsp264 Target=EST:kristensenii4 6600 4953 Parent=match_sequence122
contig00434_3	BLASTN	match	1	1648	1648	-	. ID=match_hsp265 Target=EST:kristensenii4 4952 3305 Parent=match_sequence122
contig00434_3	BLASTN	match	1	1648	1648	-	. ID=match_hsp266 Target=EST:kristensenii4 3304 1657 Parent=match_sequence122
contig00434_3	BLASTN	match	1	1648	1648	-	. ID=match_hsp267 Target=EST:kristensenii4 1656 9 Parent=match_sequence122
contig00434_4	BLASTN	match	1	1648	3267	-	. ID=match_sequence123 Target=EST:kristensenii4
contig00434_4	BLASTN	match	1	1648	1648	-	. ID=match_hsp268 Target=EST:kristensenii4 8248 6601 Parent=match_sequence123
contig00434_4	BLASTN	match	1	1648	1648	-	. ID=match_hsp269 Target=EST:kristensenii4 6600 4953 Parent=match_sequence123
contig00434_4	BLASTN	match	1	1648	1648	-	. ID=match_hsp270 Target=EST:kristensenii4 4952 3305 Parent=match_sequence123
contig00434_4	BLASTN	match	1	1648	1648	-	. ID=match_hsp271 Target=EST:kristensenii4 3304 1657 Parent=match_sequence123
contig00434_4	BLASTN	match	1	1648	1648	-	. ID=match_hsp272 Target=EST:kristensenii4 1656 9 Parent=match_sequence123
contig00434_5	BLASTN	match	1	1648	3267	-	. ID=match_sequence124 Target=EST:kristensenii4
contig00434_5	BLASTN	match	1	1648	1648	-	. ID=match_hsp273 Target=EST:kristensenii4 8248 6601 Parent=match_sequence124
contig00434_5	BLASTN	match	1	1648	1648	-	. ID=match_hsp274 Target=EST:kristensenii4 6600 4953 Parent=match_sequence124
contig00434_5	BLASTN	match	1	1648	1648	-	. ID=match_hsp275 Target=EST:kristensenii4 4952 3305 Parent=match_sequence124
contig00434_5	BLASTN	match	1	1648	1648	-	. ID=match_hsp276 Target=EST:kristensenii4 3304 1657 Parent=match_sequence124
contig00434_5	BLASTN	match	1	1648	1648	-	. ID=match_hsp277 Target=EST:kristensenii4 1656 9 Parent=match_sequence124
contig00434	BLASTN	match	1	1648	3267	-	. ID=match_sequence125 Target=EST:kristensenii4
contig00434	BLASTN	match	1	1648	1648	-	. ID=match_hsp278 Target=EST:kristensenii4 8248 6601 Parent=match_sequence125
contig00434	BLASTN	match	1	1648	1648	-	. ID=match_hsp279 Target=EST:kristensenii4 6600 4953 Parent=match_sequence125
contig00434	BLASTN	match	1	1648	1648	-	. ID=match_hsp280 Target=EST:kristensenii4 4952 3305 Parent=match_sequence125
contig00434	BLASTN	match	1	1648	1648	-	. ID=match_hsp281 Target=EST:kristensenii4 3304 1657 Parent=match_sequence125
contig00434	BLASTN	match	1	1648	1648	-	. ID=match_hsp282 Target=EST:kristensenii4 1656 9 Parent=match_sequence125
contig00377	BLASTN	match	1	87	157	-	. ID=match_sequence126 Target=EST:kristensenii4
contig00377	BLASTN	match	1	87	79	-	. ID=match_hsp283 Target=EST:kristensenii4 7876 7790 Parent=match_sequence126
contig00377	BLASTN	match	1	87	79	-	. ID=match_hsp284 Target=EST:kristensenii4 6228 6142 Parent=match_sequence126
contig00377	BLASTN	match	1	87	79	-	. ID=match_hsp285 Target=EST:kristensenii4 4580 4494 Parent=match_sequence126
contig00377	BLASTN	match	1	87	79	-	. ID=match_hsp286 Target=EST:kristensenii4 2932 2846 Parent=match_sequence126
contig00377	BLASTN	match	1	87	79	-	. ID=match_hsp287 Target=EST:kristensenii4 1284 1198 Parent=match_sequence126
contig00051(44001,93420)	BLASTN	match	24792	24896	137	+	. ID=match_sequence127 Target=EST:kristensenii9 1 104
contig00051(44001,93420)	BLASTN	match	24792	24896	69	+	. ID=match_hsp288 Target=EST:kristensenii9 1 104 Parent=match_sequence127
contig00051	BLASTN	match	68792	68896	137	+	. ID=match_sequence128 Target=EST:kristensenii9 1 104
contig00051	BLASTN	match	68792	68896	69	+	. ID=match_hsp289 Target=EST:kristensenii9 1 104 Parent=match_sequence128
contig00482	BLASTN	match	6859	64290	117	-	. ID=match_sequence129 Target=EST:kristensenii9
contig00482	BLASTN	match	64200	64290	59	-	. ID=match_hsp290 Target=EST:kristensenii9 104 14 Parent=match_sequence129
contig00482	BLASTN	match	6859	6926	44	-	. ID=match_hsp291 Target=EST:kristensenii9 86 19 Parent=match_sequence129
contig00303	BLASTN	match	10845	10927	101	-	. ID=match_sequence130 Target=EST:kristensenii9
contig00303	BLASTN	match	10845	10927	51	-	. ID=match_hsp292 Target=EST:kristensenii9 104 22 Parent=match_sequence130
contig00477	BLASTN	match	80041	80126	92	-	. ID=match_sequence131 Target=EST:kristensenii9
contig00477	BLASTN	match	80041	80126	46	-	. ID=match_hsp293 Target=EST:kristensenii9 86 1 Parent=match_sequence131
contig00440	BLASTN	match	29424	29466	70	-	. ID=match_sequence132 Target=EST:kristensenii9
contig00440	BLASTN	match	29424	29466	35	-	. ID=match_hsp294 Target=EST:kristensenii9 76 34 Parent=match_sequence132
contig00453(1,216000)	BLASTN	match	208362	208423	68	+	. ID=match_sequence133 Target=EST:kristensenii9 34 95
contig00453(1,216000)	BLASTN	match	208362	208423	34	+	. ID=match_hsp295 Target=EST:kristensenii9 34 95 Parent=match_sequence133
contig00453	BLASTN	match	208362	208423	68	+	. ID=match_sequence134 Target=EST:kristensenii9 34 95
contig00453	BLASTN	match	208362	208423	34	+	. ID=match_hsp296 Target=EST:kristensenii9 34 95 Parent=match_sequence134
contig00300	BLASTN	match	42460	42515	64	-	. ID=match_sequence135 Target=EST:kristensenii9
contig00300	BLASTN	match	42460	42515	32	-	. ID=match_hsp297 Target=EST:kristensenii9 75 20 Parent=match_sequence135
contig00474	BLASTN	match	6	390	555	+	. ID=match_sequence136 Target=EST:kristensenii10 1 387
contig00474	BLASTN	match	22472	22828	555	-	. ID=match_sequence136 Target=EST:kristensenii10 387 1
contig00474	BLASTN	match	6	390	280	+	. ID=match_hsp298 Target=EST:kristensenii10 1 387 Parent=match_sequence136
contig00474	BLASTN	match	22472	22828	257	-	. ID=match_hsp299 Target=EST:kristensenii10 383 28 Parent=match_sequence136
contig00398	BLASTN	match	7	354	450	+	. ID=match_sequence137 Target=EST:kristensenii10 1 350
contig00398	BLASTN	match	7	354	227	+	. ID=match_hsp300 Target=EST:kristensenii10 1 350 Parent=match_sequence137
contig00480	BLASTN	match	1490	1872	343	+	. ID=match_sequence138 Target=EST:kristensenii10 10 387
contig00480	BLASTN	match	1490	1872	173	+	. ID=match_hsp301 Target=EST:kristensenii10 10 387 Parent=match_sequence138
contig00394	BLASTN	match	104106	104415	319	+	. ID=match_sequence139 Target=EST:kristensenii10 38 353
contig00394	BLASTN	match	104106	104415	161	+	. ID=match_hsp302 Target=EST:kristensenii10 38 353 Parent=match_sequence139
contig00125	BLASTN	match	14407	184514	250	+	. ID=match_sequence140 Target=EST:kristensenii10 1 284
contig00125	BLASTN	match	184354	184514	126	+	. ID=match_hsp303 Target=EST:kristensenii10 1 162 Parent=match_sequence140
contig00125	BLASTN	match	14407	14559	86	+	. ID=match_hsp304 Target=EST:kristensenii10 58 203 Parent=match_sequence140
contig00125	BLASTN	match	14645	14706	42	+	. ID=match_hsp305 Target=EST:kristensenii10 223 284 Parent=match_sequence140
contig00445	BLASTN	match	60051	60404	176	-	. ID=match_sequence141 Target=EST:kristensenii10
contig00445	BLASTN	match	60051	60198	89	-	. ID=match_hsp306 Target=EST:kristensenii10 383 235 Parent=match_sequence141
contig00445	BLASTN	match	60273	60404	70	-	. ID=match_hsp307 Target=EST:kristensenii10 159 20 Parent=match_sequence141
contig00461	BLASTN	match	28282	28653	149	+	. ID=match_sequence142 Target=EST:kristensenii10 1 375
contig00461	BLASTN	match	28516	28653	75	+	. ID=match_hsp308 Target=EST:kristensenii10 237 375 Parent=match_sequence142
contig00461	BLASTN	match	28282	28443	71	+	. ID=match_hsp309 Target=EST:kristensenii10 1 162 Parent=match_sequence142
contig00297	BLASTN	match	25475	25618	123	-	. ID=match_sequence143 Target=EST:kristensenii10
contig00297	BLASTN	match	25475	25618	62	-	. ID=match_hsp310 Target=EST:kristensenii10 160 18 Parent=match_sequence143
contig00051(44001,93420)	BLASTN	match	43753	44419	529	+	. ID=match_sequence144 Target=EST:kristensenii28 4 670
contig00051(44001,93420)	BLASTN	match	43753	44419	267	+	. ID=match_hsp311 Target=EST:kristensenii28 4 670 Parent=match_sequence144
contig00051	BLASTN	match	87753	88419	529	+	. ID=match_sequence145 Target=EST:kristensenii28 4 670
contig00051	BLASTN	match	87753	88419	267	+	. ID=match_hsp312 Target=EST:kristensenii28 4 670 Parent=match_sequence145
contig00136(1,65356)	BLASTN	match	52566	53187	511	+	. ID=match_sequence146 Target=EST:kristensenii28 12 633
contig00136(1,65356)	BLASTN	match	28441	30703	511	-	. ID=match_sequence146 Target=EST:kristensenii28 633 12
contig00136(1,65356)	BLASTN	match	52566	53187	238	+	. ID=match_hsp313 Target=EST:kristensenii28 12 633 Parent=match_sequence146
contig00136(1,65356)	BLASTN	match	30034	30703	258	-	. ID=match_hsp314 Target=EST:kristensenii28 670 1 Parent=match_sequence146
contig00136(1,65356)	BLASTN	match	28441	28589	73	-	. ID=match_hsp315 Target=EST:kristensenii28 413 265 Parent=match_sequence146
contig00136(1,65356)	BLASTN	match	28730	28819	42	-	. ID=match_hsp316 Target=EST:kristensenii28 124 35 Parent=match_sequence146
contig00136	BLASTN	match	52566	53187	511	+	. ID=match_sequence147 Target=EST:kristensenii28 12 633
contig00136	BLASTN	match	28441	30703	511	-	. ID=match_sequence147 Target=EST:kristensenii28 633 12
contig00136	BLASTN	match	52566	53187	238	+	. ID=match_hsp317 Target=EST:kristensenii28 12 633 Parent=match_sequence147
contig00136	BLASTN	match	30034	30703	258	-	. ID=match_hsp318 Target=EST:kristensenii28 670 1 Parent=match_sequence147
contig00136	BLASTN	match	28441	28589	73	-	. ID=match_hsp319 Target=EST:kristensenii28 413 265 Parent=match_sequence147
contig00136	BLASTN	match	28730	28819	42	-	. ID=match_hsp320 Target=EST:kristensenii28 124 35 Parent=match_sequence147
contig00019	BLASTN	match	111121	114986	103	+	. ID=match_sequence148 Target=EST:kristensenii28 232 407
contig00019	BLASTN	match	111121	111296	52	+	. ID=match_hsp321 Target=EST:kristensenii28 232 407 Parent=match_sequence148
contig00019	BLASTN	match	114889	114986	50	+	. ID=match_hsp322 Target=EST:kristensenii28 268 365 Parent=match_sequence148
contig00125	BLASTN	match	45228	45361	92	-	. ID=match_sequence149 Target=EST:kristensenii28
contig00125	BLASTN	match	45228	45361	46	-	. ID=match_hsp323 Target=EST:kristensenii28 401 268 Parent=match_sequence149
contig00479	BLASTN	match	12783	12911	90	-	. ID=match_sequence150 Target=EST:kristensenii28
contig00479	BLASTN	match	12783	12911	45	-	. ID=match_hsp324 Target=EST:kristensenii28 381 253 Parent=match_sequence150
contig00002	BLASTN	match	123769	123880	72	-	. ID=match_sequence151 Target=EST:kristensenii28
contig00002	BLASTN	match	123769	123880	36	-	. ID=match_hsp325 Target=EST:kristensenii28 374 263 Parent=match_sequence151
contig00477	BLASTN	match	8209	8316	72	+	. ID=match_sequence152 Target=EST:kristensenii28 298 405
contig00477	BLASTN	match	8209	8316	36	+	. ID=match_hsp326 Target=EST:kristensenii28 298 405 Parent=match_sequence152
contig00002	BLASTN	match	153590	153687	178	+	. ID=match_sequence153 Target=EST:kristensenii38 4 101
contig00002	BLASTN	match	153590	153687	90	+	. ID=match_hsp327 Target=EST:kristensenii38 4 101 Parent=match_sequence153
contig00136(1,65356)	BLASTN	match	54054	54154	176	-	. ID=match_sequence154 Target=EST:kristensenii38
contig00136(1,65356)	BLASTN	match	54054	54154	89	-	. ID=match_hsp328 Target=EST:kristensenii38 101 1 Parent=match_sequence154
contig00136	BLASTN	match	54054	54154	176	-	. ID=match_sequence155 Target=EST:kristensenii38
contig00136	BLASTN	match	54054	54154	89	-	. ID=match_hsp329 Target=EST:kristensenii38 101 1 Parent=match_sequence155
contig00459	BLASTN	match	59	127	90	-	. ID=match_sequence156 Target=EST:kristensenii38
contig00459	BLASTN	match	59	127	45	-	. ID=match_hsp330 Target=EST:kristensenii38 101 33 Parent=match_sequence156
contig00437_1	BLASTN	match	59	126	88	-	. ID=match_sequence157 Target=EST:kristensenii38
contig00437_1	BLASTN	match	59	126	44	-	. ID=match_hsp331 Target=EST:kristensenii38 101 34 Parent=match_sequence157
contig00437	BLASTN	match	59	126	88	-	. ID=match_sequence158 Target=EST:kristensenii38
contig00437	BLASTN	match	59	126	44	-	. ID=match_hsp332 Target=EST:kristensenii38 101 34 Parent=match_sequence158
contig00257	BLASTN	match	27970	28038	74	+	. ID=match_sequence159 Target=EST:kristensenii38 33 101
contig00257	BLASTN	match	27970	28038	37	+	. ID=match_hsp333 Target=EST:kristensenii38 33 101 Parent=match_sequence159
contig00453(1,216000)	BLASTN	match	172858	173678	266	+	. ID=match_sequence160 Target=EST:kristensenii39 1 142
contig00453(1,216000)	BLASTN	match	33619	33670	266	-	. ID=match_sequence160 Target=EST:kristensenii39 142 1
contig00453(1,216000)	BLASTN	match	173537	173678	134	+	. ID=match_hsp334 Target=EST:kristensenii39 1 142 Parent=match_sequence160
contig00453(1,216000)	BLASTN	match	172858	172981	50	+	. ID=match_hsp335 Target=EST:kristensenii39 3 142 Parent=match_sequence160
contig00453(1,216000)	BLASTN	match	33619	33670	40	-	. ID=match_hsp336 Target=EST:kristensenii39 61 10 Parent=match_sequence160
contig00453	BLASTN	match	172858	173678	266	+	. ID=match_sequence161 Target=EST:kristensenii39 1 142
contig00453	BLASTN	match	33619	33670	266	-	. ID=match_sequence161 Target=EST:kristensenii39 142 1
contig00453	BLASTN	match	173537	173678	134	+	. ID=match_hsp337 Target=EST:kristensenii39 1 142 Parent=match_sequence161
contig00453	BLASTN	match	172858	172981	50	+	. ID=match_hsp338 Target=EST:kristensenii39 3 142 Parent=match_sequence161
contig00453	BLASTN	match	33619	33670	40	-	. ID=match_hsp339 Target=EST:kristensenii39 61 10 Parent=match_sequence161
contig00012	BLASTN	match	33656	33795	167	+	. ID=match_sequence162 Target=EST:kristensenii39 3 141
contig00012	BLASTN	match	33656	33795	84	+	. ID=match_hsp340 Target=EST:kristensenii39 3 141 Parent=match_sequence162
contig00477	BLASTN	match	27053	152000	165	+	. ID=match_sequence163 Target=EST:kristensenii39 3 139
contig00477	BLASTN	match	32	159073	165	-	. ID=match_sequence163 Target=EST:kristensenii39 139 3
contig00477	BLASTN	match	151884	152000	48	+	. ID=match_hsp341 Target=EST:kristensenii39 7 139 Parent=match_sequence163
contig00477	BLASTN	match	27053	27101	33	+	. ID=match_hsp342 Target=EST:kristensenii39 3 51 Parent=match_sequence163
contig00477	BLASTN	match	158935	159073	83	-	. ID=match_hsp343 Target=EST:kristensenii39 142 6 Parent=match_sequence163
contig00477	BLASTN	match	32	67	32	-	. ID=match_hsp344 Target=EST:kristensenii39 38 3 Parent=match_sequence163
contig00427	BLASTN	match	8524	8667	123	+	. ID=match_sequence164 Target=EST:kristensenii39 2 142
contig00427	BLASTN	match	8524	8667	62	+	. ID=match_hsp345 Target=EST:kristensenii39 2 142 Parent=match_sequence164
contig00125	BLASTN	match	77981	125910	105	+	. ID=match_sequence165 Target=EST:kristensenii39 3 142
contig00125	BLASTN	match	174565	206220	105	-	. ID=match_sequence165 Target=EST:kristensenii39 142 3
contig00125	BLASTN	match	78044	78103	48	+	. ID=match_hsp346 Target=EST:kristensenii39 83 142 Parent=match_sequence165
contig00125	BLASTN	match	77981	78016	32	+	. ID=match_hsp347 Target=EST:kristensenii39 3 38 Parent=match_sequence165
contig00125	BLASTN	match	125871	125910	32	+	. ID=match_hsp348 Target=EST:kristensenii39 103 142 Parent=match_sequence165
contig00125	BLASTN	match	206160	206220	53	-	. ID=match_hsp349 Target=EST:kristensenii39 142 82 Parent=match_sequence165
contig00125	BLASTN	match	195911	195959	37	-	. ID=match_hsp350 Target=EST:kristensenii39 142 94 Parent=match_sequence165
contig00125	BLASTN	match	195994	196034	37	-	. ID=match_hsp351 Target=EST:kristensenii39 43 3 Parent=match_sequence165
contig00125	BLASTN	match	174565	174605	33	-	. ID=match_hsp352 Target=EST:kristensenii39 43 3 Parent=match_sequence165
contig00002	BLASTN	match	6244	46652	103	-	. ID=match_sequence166 Target=EST:kristensenii39
contig00002	BLASTN	match	46531	46652	52	-	. ID=match_hsp353 Target=EST:kristensenii39 140 3 Parent=match_sequence166
contig00002	BLASTN	match	32735	32794	41	-	. ID=match_hsp354 Target=EST:kristensenii39 142 82 Parent=match_sequence166
contig00002	BLASTN	match	6317	6367	39	-	. ID=match_hsp355 Target=EST:kristensenii39 53 3 Parent=match_sequence166
contig00002	BLASTN	match	6244	6305	38	-	. ID=match_hsp356 Target=EST:kristensenii39 142 81 Parent=match_sequence166
contig00411	BLASTN	match	49505	77350	98	-	. ID=match_sequence167 Target=EST:kristensenii39
contig00411	BLASTN	match	49505	49561	49	-	. ID=match_hsp357 Target=EST:kristensenii39 138 82 Parent=match_sequence167
contig00411	BLASTN	match	77304	77350	35	-	. ID=match_hsp358 Target=EST:kristensenii39 52 6 Parent=match_sequence167
contig00488	BLASTN	match	26631	50088	96	+	. ID=match_sequence168 Target=EST:kristensenii39 2 142
contig00488	BLASTN	match	50029	50088	48	+	. ID=match_hsp359 Target=EST:kristensenii39 83 142 Parent=match_sequence168
contig00488	BLASTN	match	26631	26674	36	+	. ID=match_hsp360 Target=EST:kristensenii39 99 142 Parent=match_sequence168
contig00488	BLASTN	match	46001	46035	35	+	. ID=match_hsp361 Target=EST:kristensenii39 108 142 Parent=match_sequence168
contig00488	BLASTN	match	49894	49936	35	+	. ID=match_hsp362 Target=EST:kristensenii39 2 44 Parent=match_sequence168
contig00488	BLASTN	match	45912	45947	32	+	. ID=match_hsp363 Target=EST:kristensenii39 3 38 Parent=match_sequence168
contig00423	BLASTN	match	67023	77825	96	-	. ID=match_sequence169 Target=EST:kristensenii39
contig00423	BLASTN	match	77766	77825	48	-	. ID=match_hsp364 Target=EST:kristensenii39 141 82 Parent=match_sequence169
contig00423	BLASTN	match	67023	67071	41	-	. ID=match_hsp365 Target=EST:kristensenii39 142 94 Parent=match_sequence169
contig00423	BLASTN	match	72892	72940	41	-	. ID=match_hsp366 Target=EST:kristensenii39 51 3 Parent=match_sequence169
contig00481	BLASTN	match	1120	1178	94	+	. ID=match_sequence170 Target=EST:kristensenii39 3 61
contig00481	BLASTN	match	30	65	94	-	. ID=match_sequence170 Target=EST:kristensenii39 61 3
contig00481	BLASTN	match	1120	1178	47	+	. ID=match_hsp367 Target=EST:kristensenii39 3 61 Parent=match_sequence170
contig00481	BLASTN	match	30	65	32	-	. ID=match_hsp368 Target=EST:kristensenii39 38 3 Parent=match_sequence170
contig00484	BLASTN	match	78260	87500	90	+	. ID=match_sequence171 Target=EST:kristensenii39 3 142
contig00484	BLASTN	match	87440	87500	45	+	. ID=match_hsp369 Target=EST:kristensenii39 82 142 Parent=match_sequence171
contig00484	BLASTN	match	78260	78301	34	+	. ID=match_hsp370 Target=EST:kristensenii39 3 44 Parent=match_sequence171
contig00421	BLASTN	match	91339	91399	90	+	. ID=match_sequence172 Target=EST:kristensenii39 82 142
contig00421	BLASTN	match	189792	193559	90	-	. ID=match_sequence172 Target=EST:kristensenii39 142 82
contig00421	BLASTN	match	91339	91399	45	+	. ID=match_hsp371 Target=EST:kristensenii39 82 142 Parent=match_sequence172
contig00421	BLASTN	match	189792	189827	32	-	. ID=match_hsp372 Target=EST:kristensenii39 38 3 Parent=match_sequence172
contig00421	BLASTN	match	193524	193559	32	-	. ID=match_hsp373 Target=EST:kristensenii39 38 3 Parent=match_sequence172
contig00424	BLASTN	match	33015	33130	82	+	. ID=match_sequence173 Target=EST:kristensenii39 3 134
contig00424	BLASTN	match	6251	6306	82	-	. ID=match_sequence173 Target=EST:kristensenii39 134 3
contig00424	BLASTN	match	33078	33130	41	+	. ID=match_hsp374 Target=EST:kristensenii39 82 134 Parent=match_sequence173
contig00424	BLASTN	match	33015	33064	38	+	. ID=match_hsp375 Target=EST:kristensenii39 3 52 Parent=match_sequence173
contig00424	BLASTN	match	6251	6306	40	-	. ID=match_hsp376 Target=EST:kristensenii39 138 83 Parent=match_sequence173
contig00404	BLASTN	match	14398	14670	80	-	. ID=match_sequence174 Target=EST:kristensenii39
contig00404	BLASTN	match	14398	14441	40	-	. ID=match_hsp377 Target=EST:kristensenii39 142 99 Parent=match_sequence174
contig00404	BLASTN	match	14634	14670	33	-	. ID=match_hsp378 Target=EST:kristensenii39 39 3 Parent=match_sequence174
contig00478	BLASTN	match	2328	2381	76	+	. ID=match_sequence175 Target=EST:kristensenii39 83 136
contig00478	BLASTN	match	2328	2381	38	+	. ID=match_hsp379 Target=EST:kristensenii39 83 136 Parent=match_sequence175
contig00459	BLASTN	match	28599	28796	74	-	. ID=match_sequence176 Target=EST:kristensenii39
contig00459	BLASTN	match	28756	28796	37	-	. ID=match_hsp380 Target=EST:kristensenii39 43 3 Parent=match_sequence176
contig00459	BLASTN	match	28599	28660	34	-	. ID=match_hsp381 Target=EST:kristensenii39 142 81 Parent=match_sequence176
contig00394	BLASTN	match	61186	61222	74	+	. ID=match_sequence177 Target=EST:kristensenii39 2 38
contig00394	BLASTN	match	61186	61222	37	+	. ID=match_hsp382 Target=EST:kristensenii39 2 38 Parent=match_sequence177
contig00422	BLASTN	match	12167	14163	72	-	. ID=match_sequence178 Target=EST:kristensenii39
contig00422	BLASTN	match	14112	14163	36	-	. ID=match_hsp383 Target=EST:kristensenii39 54 3 Parent=match_sequence178
contig00422	BLASTN	match	12167	12200	34	-	. ID=match_hsp384 Target=EST:kristensenii39 38 5 Parent=match_sequence178
contig00405	BLASTN	match	9727	9762	72	-	. ID=match_sequence179 Target=EST:kristensenii39
contig00405	BLASTN	match	9727	9762	36	-	. ID=match_hsp385 Target=EST:kristensenii39 38 3 Parent=match_sequence179
contig00297	BLASTN	match	74642	74677	72	+	. ID=match_sequence180 Target=EST:kristensenii39 3 38
contig00297	BLASTN	match	74642	74677	36	+	. ID=match_hsp386 Target=EST:kristensenii39 3 38 Parent=match_sequence180
contig00445	BLASTN	match	17727	80757	72	+	. ID=match_sequence181 Target=EST:kristensenii39 3 142
contig00445	BLASTN	match	17727	17762	36	+	. ID=match_hsp387 Target=EST:kristensenii39 3 38 Parent=match_sequence181
contig00445	BLASTN	match	80634	80682	33	+	. ID=match_hsp388 Target=EST:kristensenii39 3 51 Parent=match_sequence181
contig00445	BLASTN	match	80709	80757	33	+	. ID=match_hsp389 Target=EST:kristensenii39 94 142 Parent=match_sequence181
contig00144	BLASTN	match	37	87	70	-	. ID=match_sequence182 Target=EST:kristensenii39
contig00144	BLASTN	match	37	87	35	-	. ID=match_hsp390 Target=EST:kristensenii39 53 3 Parent=match_sequence182
contig00426	BLASTN	match	881	1078	66	+	. ID=match_sequence183 Target=EST:kristensenii39 3 142
contig00426	BLASTN	match	881	921	33	+	. ID=match_hsp391 Target=EST:kristensenii39 3 43 Parent=match_sequence183
contig00426	BLASTN	match	1030	1078	33	+	. ID=match_hsp392 Target=EST:kristensenii39 94 142 Parent=match_sequence183
contig00302	BLASTN	match	13955	13987	66	+	. ID=match_sequence184 Target=EST:kristensenii39 6 38
contig00302	BLASTN	match	13955	13987	33	+	. ID=match_hsp393 Target=EST:kristensenii39 6 38 Parent=match_sequence184
contig00136(1,65356)	BLASTN	match	15358	15398	66	+	. ID=match_sequence185 Target=EST:kristensenii39 3 43
contig00136(1,65356)	BLASTN	match	15358	15398	33	+	. ID=match_hsp394 Target=EST:kristensenii39 3 43 Parent=match_sequence185
contig00136	BLASTN	match	15358	15398	66	+	. ID=match_sequence186 Target=EST:kristensenii39 3 43
contig00136	BLASTN	match	15358	15398	33	+	. ID=match_hsp395 Target=EST:kristensenii39 3 43 Parent=match_sequence186
contig00020	BLASTN	match	18636	101766	66	+	. ID=match_sequence187 Target=EST:kristensenii39 3 140
contig00020	BLASTN	match	101726	101766	33	+	. ID=match_hsp396 Target=EST:kristensenii39 3 43 Parent=match_sequence187
contig00020	BLASTN	match	18636	18671	32	+	. ID=match_hsp397 Target=EST:kristensenii39 105 140 Parent=match_sequence187
contig00461	BLASTN	match	34917	34952	64	-	. ID=match_sequence188 Target=EST:kristensenii39
contig00461	BLASTN	match	34917	34952	32	-	. ID=match_hsp398 Target=EST:kristensenii39 38 3 Parent=match_sequence188
contig00440	BLASTN	match	16497	16532	64	-	. ID=match_sequence189 Target=EST:kristensenii39
contig00440	BLASTN	match	16497	16532	32	-	. ID=match_hsp399 Target=EST:kristensenii39 38 3 Parent=match_sequence189
contig00340	BLASTN	match	1774	1809	64	-	. ID=match_sequence190 Target=EST:kristensenii39
contig00340	BLASTN	match	1774	1809	32	-	. ID=match_hsp400 Target=EST:kristensenii39 38 3 Parent=match_sequence190
contig00300	BLASTN	match	37	80	64	-	. ID=match_sequence191 Target=EST:kristensenii39
contig00300	BLASTN	match	37	80	32	-	. ID=match_hsp401 Target=EST:kristensenii39 53 10 Parent=match_sequence191
contig00412	BLASTN	match	12566	12601	64	+	. ID=match_sequence192 Target=EST:kristensenii39 3 38
contig00412	BLASTN	match	12566	12601	32	+	. ID=match_hsp402 Target=EST:kristensenii39 3 38 Parent=match_sequence192
contig00299	BLASTN	match	12485	12520	64	-	. ID=match_sequence193 Target=EST:kristensenii39
contig00299	BLASTN	match	12485	12520	32	-	. ID=match_hsp403 Target=EST:kristensenii39 38 3 Parent=match_sequence193
contig00051(44001,93420)	BLASTN	match	24825	24911	172	-	. ID=match_sequence194 Target=EST:kristensenii47
contig00051(44001,93420)	BLASTN	match	24825	24911	87	-	. ID=match_hsp404 Target=EST:kristensenii47 87 1 Parent=match_sequence194
contig00051	BLASTN	match	68825	68911	172	-	. ID=match_sequence195 Target=EST:kristensenii47
contig00051	BLASTN	match	68825	68911	87	-	. ID=match_hsp405 Target=EST:kristensenii47 87 1 Parent=match_sequence195
contig00340	BLASTN	match	19817	19903	101	+	. ID=match_sequence196 Target=EST:kristensenii47 1 87
contig00340	BLASTN	match	19817	19903	51	+	. ID=match_hsp406 Target=EST:kristensenii47 1 87 Parent=match_sequence196
contig00482	BLASTN	match	6859	64270	80	+	. ID=match_sequence197 Target=EST:kristensenii47 4 87
contig00482	BLASTN	match	64188	64270	40	+	. ID=match_hsp407 Target=EST:kristensenii47 4 87 Parent=match_sequence197
contig00482	BLASTN	match	6859	6901	32	+	. ID=match_hsp408 Target=EST:kristensenii47 34 77 Parent=match_sequence197
contig00303	BLASTN	match	10834	10915	78	+	. ID=match_sequence198 Target=EST:kristensenii47 5 87
contig00303	BLASTN	match	10834	10915	39	+	. ID=match_hsp409 Target=EST:kristensenii47 5 87 Parent=match_sequence198
contig00477	BLASTN	match	80008	80085	78	+	. ID=match_sequence199 Target=EST:kristensenii47 1 79
contig00477	BLASTN	match	80008	80085	39	+	. ID=match_hsp410 Target=EST:kristensenii47 1 79 Parent=match_sequence199
contig00322	BLASTN	match	60	113	68	-	. ID=match_sequence200 Target=EST:kristensenii47
contig00322	BLASTN	match	60	113	34	-	. ID=match_hsp411 Target=EST:kristensenii47 57 4 Parent=match_sequence200
contig00257	BLASTN	match	14207	14275	68	+	. ID=match_sequence201 Target=EST:kristensenii47 6 75
contig00257	BLASTN	match	14207	14275	34	+	. ID=match_hsp412 Target=EST:kristensenii47 6 75 Parent=match_sequence201
contig00001_1	BLASTN	match	1	5027	9840	-	. ID=match_sequence202 Target=EST:kristensenii50
contig00001_1	BLASTN	match	1	5027	4964	-	. ID=match_hsp413 Target=EST:kristensenii50 5029 3 Parent=match_sequence202
contig00001_2	BLASTN	match	1	5027	9840	-	. ID=match_sequence203 Target=EST:kristensenii50
contig00001_2	BLASTN	match	1	5027	4964	-	. ID=match_hsp414 Target=EST:kristensenii50 5029 3 Parent=match_sequence203
contig00001	BLASTN	match	1	5027	9840	-	. ID=match_sequence204 Target=EST:kristensenii50
contig00001	BLASTN	match	1	5027	4964	-	. ID=match_hsp415 Target=EST:kristensenii50 5029 3 Parent=match_sequence204
contig00439	BLASTN	match	3	1782	482	-	. ID=match_sequence205 Target=EST:kristensenii50
contig00439	BLASTN	match	1451	1782	243	-	. ID=match_hsp416 Target=EST:kristensenii50 329 6 Parent=match_sequence205
contig00439	BLASTN	match	3	67	57	-	. ID=match_hsp417 Target=EST:kristensenii50 5027 4963 Parent=match_sequence205
contig00308	BLASTN	match	1	50	100	-	. ID=match_sequence206 Target=EST:kristensenii50
contig00308	BLASTN	match	1	50	50	-	. ID=match_hsp418 Target=EST:kristensenii50 1722 1673 Parent=match_sequence206
contig00469	BLASTN	match	4650	4692	78	-	. ID=match_sequence207 Target=EST:kristensenii50
contig00469	BLASTN	match	4650	4692	39	-	. ID=match_hsp419 Target=EST:kristensenii50 46 4 Parent=match_sequence207
contig00482	BLASTN	match	3545	60606	168	+	. ID=match_sequence208 Target=EST:aldovae0 2 122
contig00482	BLASTN	match	3545	3665	85	+	. ID=match_hsp420 Target=EST:aldovae0 2 122 Parent=match_sequence208
contig00482	BLASTN	match	60491	60606	40	+	. ID=match_hsp421 Target=EST:aldovae0 7 121 Parent=match_sequence208
contig00340	BLASTN	match	1721	39808	168	+	. ID=match_sequence209 Target=EST:aldovae0 1 125
contig00340	BLASTN	match	39684	39808	85	+	. ID=match_hsp422 Target=EST:aldovae0 1 125 Parent=match_sequence209
contig00340	BLASTN	match	1721	1793	41	+	. ID=match_hsp423 Target=EST:aldovae0 38 110 Parent=match_sequence209
contig00405	BLASTN	match	9677	9763	163	+	. ID=match_sequence210 Target=EST:aldovae0 41 127
contig00405	BLASTN	match	18986	19111	163	-	. ID=match_sequence210 Target=EST:aldovae0 127 41
contig00405	BLASTN	match	9677	9763	39	+	. ID=match_hsp424 Target=EST:aldovae0 41 127 Parent=match_sequence210
contig00405	BLASTN	match	18986	19111	82	-	. ID=match_hsp425 Target=EST:aldovae0 127 2 Parent=match_sequence210
contig00019	BLASTN	match	37060	143373	157	+	. ID=match_sequence211 Target=EST:aldovae0 5 127
contig00019	BLASTN	match	143251	143373	79	+	. ID=match_hsp426 Target=EST:aldovae0 5 127 Parent=match_sequence211
contig00019	BLASTN	match	101022	101106	45	+	. ID=match_hsp427 Target=EST:aldovae0 22 106 Parent=match_sequence211
contig00019	BLASTN	match	37060	37140	41	+	. ID=match_hsp428 Target=EST:aldovae0 46 126 Parent=match_sequence211
contig00394	BLASTN	match	29376	166341	145	+	. ID=match_sequence212 Target=EST:aldovae0 6 126
contig00394	BLASTN	match	61203	61295	145	-	. ID=match_sequence212 Target=EST:aldovae0 126 6
contig00394	BLASTN	match	36209	36328	73	+	. ID=match_hsp429 Target=EST:aldovae0 6 126 Parent=match_sequence212
contig00394	BLASTN	match	29376	29454	43	+	. ID=match_hsp430 Target=EST:aldovae0 46 124 Parent=match_sequence212
contig00394	BLASTN	match	50064	50101	34	+	. ID=match_hsp431 Target=EST:aldovae0 86 123 Parent=match_sequence212
contig00394	BLASTN	match	166308	166341	34	+	. ID=match_hsp432 Target=EST:aldovae0 90 123 Parent=match_sequence212
contig00394	BLASTN	match	61203	61295	53	-	. ID=match_hsp433 Target=EST:aldovae0 110 18 Parent=match_sequence212
contig00300	BLASTN	match	34562	38679	143	+	. ID=match_sequence213 Target=EST:aldovae0 5 124
contig00300	BLASTN	match	34562	34681	72	+	. ID=match_hsp434 Target=EST:aldovae0 5 124 Parent=match_sequence213
contig00300	BLASTN	match	38602	38679	34	+	. ID=match_hsp435 Target=EST:aldovae0 46 123 Parent=match_sequence213
contig00457	BLASTN	match	16770	16886	137	+	. ID=match_sequence214 Target=EST:aldovae0 6 122
contig00457	BLASTN	match	16770	16886	69	+	. ID=match_hsp436 Target=EST:aldovae0 6 122 Parent=match_sequence214
contig00461	BLASTN	match	23618	23811	137	+	. ID=match_sequence215 Target=EST:aldovae0 5 127
contig00461	BLASTN	match	8846	61792	137	-	. ID=match_sequence215 Target=EST:aldovae0 127 5
contig00461	BLASTN	match	23618	23696	39	+	. ID=match_hsp437 Target=EST:aldovae0 5 83 Parent=match_sequence215
contig00461	BLASTN	match	23770	23811	34	+	. ID=match_hsp438 Target=EST:aldovae0 86 127 Parent=match_sequence215
contig00461	BLASTN	match	8846	8970	69	-	. ID=match_hsp439 Target=EST:aldovae0 126 2 Parent=match_sequence215
contig00461	BLASTN	match	61715	61792	54	-	. ID=match_hsp440 Target=EST:aldovae0 123 46 Parent=match_sequence215
contig00461	BLASTN	match	21632	21757	46	-	. ID=match_hsp441 Target=EST:aldovae0 127 2 Parent=match_sequence215
contig00484	BLASTN	match	30709	89219	137	-	. ID=match_sequence216 Target=EST:aldovae0
contig00484	BLASTN	match	89107	89219	69	-	. ID=match_hsp442 Target=EST:aldovae0 123 11 Parent=match_sequence216
contig00484	BLASTN	match	30709	30766	46	-	. ID=match_hsp443 Target=EST:aldovae0 66 9 Parent=match_sequence216
contig00484	BLASTN	match	89047	89095	33	-	. ID=match_hsp444 Target=EST:aldovae0 59 11 Parent=match_sequence216
contig00477	BLASTN	match	87609	220300	129	+	. ID=match_sequence217 Target=EST:aldovae0 4 121
contig00477	BLASTN	match	37119	37189	129	-	. ID=match_sequence217 Target=EST:aldovae0 121 4
contig00477	BLASTN	match	87609	87721	65	+	. ID=match_hsp445 Target=EST:aldovae0 4 116 Parent=match_sequence217
contig00477	BLASTN	match	220186	220300	51	+	. ID=match_hsp446 Target=EST:aldovae0 7 121 Parent=match_sequence217
contig00477	BLASTN	match	205454	205506	33	+	. ID=match_hsp447 Target=EST:aldovae0 48 100 Parent=match_sequence217
contig00477	BLASTN	match	37119	37189	39	-	. ID=match_hsp448 Target=EST:aldovae0 99 29 Parent=match_sequence217
contig00443	BLASTN	match	20261	20376	127	+	. ID=match_sequence218 Target=EST:aldovae0 8 123
contig00443	BLASTN	match	20261	20376	64	+	. ID=match_hsp449 Target=EST:aldovae0 8 123 Parent=match_sequence218
contig00023	BLASTN	match	7310	7435	123	-	. ID=match_sequence219 Target=EST:aldovae0
contig00023	BLASTN	match	7310	7435	62	-	. ID=match_hsp450 Target=EST:aldovae0 126 1 Parent=match_sequence219
contig00445	BLASTN	match	37171	86514	123	+	. ID=match_sequence220 Target=EST:aldovae0 2 126
contig00445	BLASTN	match	21136	39222	123	-	. ID=match_sequence220 Target=EST:aldovae0 126 2
contig00445	BLASTN	match	37171	37284	62	+	. ID=match_hsp451 Target=EST:aldovae0 13 126 Parent=match_sequence220
contig00445	BLASTN	match	78528	78650	52	+	. ID=match_hsp452 Target=EST:aldovae0 2 125 Parent=match_sequence220
contig00445	BLASTN	match	86404	86514	43	+	. ID=match_hsp453 Target=EST:aldovae0 13 123 Parent=match_sequence220
contig00445	BLASTN	match	84976	85033	42	+	. ID=match_hsp454 Target=EST:aldovae0 23 80 Parent=match_sequence220
contig00445	BLASTN	match	41435	41549	39	+	. ID=match_hsp455 Target=EST:aldovae0 7 121 Parent=match_sequence220
contig00445	BLASTN	match	42457	42573	37	+	. ID=match_hsp456 Target=EST:aldovae0 6 122 Parent=match_sequence220
contig00445	BLASTN	match	21136	21256	45	-	. ID=match_hsp457 Target=EST:aldovae0 126 6 Parent=match_sequence220
contig00445	BLASTN	match	39162	39222	41	-	. ID=match_hsp458 Target=EST:aldovae0 82 22 Parent=match_sequence220
contig00125	BLASTN	match	93275	124179	121	+	. ID=match_sequence221 Target=EST:aldovae0 3 125
contig00125	BLASTN	match	183200	183320	121	-	. ID=match_sequence221 Target=EST:aldovae0 125 3
contig00125	BLASTN	match	124079	124179	61	+	. ID=match_hsp459 Target=EST:aldovae0 14 114 Parent=match_sequence221
contig00125	BLASTN	match	93275	93397	59	+	. ID=match_hsp460 Target=EST:aldovae0 3 125 Parent=match_sequence221
contig00125	BLASTN	match	98774	98852	43	+	. ID=match_hsp461 Target=EST:aldovae0 44 122 Parent=match_sequence221
contig00125	BLASTN	match	183200	183320	53	-	. ID=match_hsp462 Target=EST:aldovae0 124 4 Parent=match_sequence221
contig00453(1,216000)	BLASTN	match	29463	29587	121	-	. ID=match_sequence222 Target=EST:aldovae0
contig00453(1,216000)	BLASTN	match	29463	29587	61	-	. ID=match_hsp463 Target=EST:aldovae0 125 1 Parent=match_sequence222
contig00453	BLASTN	match	29463	254986	121	-	. ID=match_sequence223 Target=EST:aldovae0
contig00453	BLASTN	match	29463	29587	61	-	. ID=match_hsp464 Target=EST:aldovae0 125 1 Parent=match_sequence223
contig00453	BLASTN	match	254906	254986	33	-	. ID=match_hsp465 Target=EST:aldovae0 109 29 Parent=match_sequence223
contig00440	BLASTN	match	35403	35642	119	+	. ID=match_sequence224 Target=EST:aldovae0 2 123
contig00440	BLASTN	match	35403	35522	60	+	. ID=match_hsp466 Target=EST:aldovae0 5 123 Parent=match_sequence224
contig00440	BLASTN	match	35524	35642	59	+	. ID=match_hsp467 Target=EST:aldovae0 2 119 Parent=match_sequence224
contig00421	BLASTN	match	189732	189828	113	+	. ID=match_sequence225 Target=EST:aldovae0 31 127
contig00421	BLASTN	match	94591	169371	113	-	. ID=match_sequence225 Target=EST:aldovae0 127 31
contig00421	BLASTN	match	189732	189828	45	+	. ID=match_hsp468 Target=EST:aldovae0 31 127 Parent=match_sequence225
contig00421	BLASTN	match	169271	169371	57	-	. ID=match_hsp469 Target=EST:aldovae0 123 23 Parent=match_sequence225
contig00421	BLASTN	match	94591	94717	43	-	. ID=match_hsp470 Target=EST:aldovae0 127 1 Parent=match_sequence225
contig00421	BLASTN	match	105640	105760	42	-	. ID=match_hsp471 Target=EST:aldovae0 126 5 Parent=match_sequence225
contig00479	BLASTN	match	17209	17441	107	-	. ID=match_sequence226 Target=EST:aldovae0
contig00479	BLASTN	match	17209	17318	54	-	. ID=match_hsp472 Target=EST:aldovae0 123 14 Parent=match_sequence226
contig00479	BLASTN	match	17332	17441	46	-	. ID=match_hsp473 Target=EST:aldovae0 123 14 Parent=match_sequence226
contig00474	BLASTN	match	12009	12134	107	+	. ID=match_sequence227 Target=EST:aldovae0 2 127
contig00474	BLASTN	match	10554	10666	107	-	. ID=match_sequence227 Target=EST:aldovae0 127 2
contig00474	BLASTN	match	12009	12134	54	+	. ID=match_hsp474 Target=EST:aldovae0 2 127 Parent=match_sequence227
contig00474	BLASTN	match	10554	10666	49	-	. ID=match_hsp475 Target=EST:aldovae0 122 10 Parent=match_sequence227
contig00458	BLASTN	match	6808	52788	107	-	. ID=match_sequence228 Target=EST:aldovae0
contig00458	BLASTN	match	48783	48888	54	-	. ID=match_hsp476 Target=EST:aldovae0 113 8 Parent=match_sequence228
contig00458	BLASTN	match	52699	52788	38	-	. ID=match_hsp477 Target=EST:aldovae0 124 35 Parent=match_sequence228
contig00458	BLASTN	match	6808	6863	32	-	. ID=match_hsp478 Target=EST:aldovae0 126 71 Parent=match_sequence228
contig00472	BLASTN	match	3	99	105	+	. ID=match_sequence229 Target=EST:aldovae0 6 102
contig00472	BLASTN	match	3	99	53	+	. ID=match_hsp479 Target=EST:aldovae0 6 102 Parent=match_sequence229
contig00423	BLASTN	match	36350	84327	105	+	. ID=match_sequence230 Target=EST:aldovae0 5 125
contig00423	BLASTN	match	45397	45516	105	-	. ID=match_sequence230 Target=EST:aldovae0 125 5
contig00423	BLASTN	match	84224	84327	53	+	. ID=match_hsp480 Target=EST:aldovae0 21 125 Parent=match_sequence230
contig00423	BLASTN	match	71269	71357	49	+	. ID=match_hsp481 Target=EST:aldovae0 11 99 Parent=match_sequence230
contig00423	BLASTN	match	36350	36431	46	+	. ID=match_hsp482 Target=EST:aldovae0 42 123 Parent=match_sequence230
contig00423	BLASTN	match	43386	43443	46	+	. ID=match_hsp483 Target=EST:aldovae0 42 99 Parent=match_sequence230
contig00423	BLASTN	match	48795	48853	39	+	. ID=match_hsp484 Target=EST:aldovae0 5 63 Parent=match_sequence230
contig00423	BLASTN	match	48878	48930	37	+	. ID=match_hsp485 Target=EST:aldovae0 71 123 Parent=match_sequence230
contig00423	BLASTN	match	45397	45516	44	-	. ID=match_hsp486 Target=EST:aldovae0 121 2 Parent=match_sequence230
contig00286	BLASTN	match	19	110	103	-	. ID=match_sequence231 Target=EST:aldovae0
contig00286	BLASTN	match	19	110	52	-	. ID=match_hsp487 Target=EST:aldovae0 114 23 Parent=match_sequence231
contig00459	BLASTN	match	32050	32175	100	+	. ID=match_sequence232 Target=EST:aldovae0 2 127
contig00459	BLASTN	match	32050	32175	50	+	. ID=match_hsp488 Target=EST:aldovae0 2 127 Parent=match_sequence232
contig00002	BLASTN	match	101897	101986	92	+	. ID=match_sequence233 Target=EST:aldovae0 30 119
contig00002	BLASTN	match	101897	101986	46	+	. ID=match_hsp489 Target=EST:aldovae0 30 119 Parent=match_sequence233
contig00297	BLASTN	match	32255	74722	88	-	. ID=match_sequence234 Target=EST:aldovae0
contig00297	BLASTN	match	32395	32450	44	-	. ID=match_hsp490 Target=EST:aldovae0 123 68 Parent=match_sequence234
contig00297	BLASTN	match	74641	74722	38	-	. ID=match_hsp491 Target=EST:aldovae0 127 46 Parent=match_sequence234
contig00297	BLASTN	match	32255	32310	36	-	. ID=match_hsp492 Target=EST:aldovae0 123 68 Parent=match_sequence234
contig00302	BLASTN	match	29315	29423	84	+	. ID=match_sequence235 Target=EST:aldovae0 1 109
contig00302	BLASTN	match	29315	29423	42	+	. ID=match_hsp493 Target=EST:aldovae0 1 109 Parent=match_sequence235
contig00487	BLASTN	match	18926	19007	84	-	. ID=match_sequence236 Target=EST:aldovae0
contig00487	BLASTN	match	18926	19007	42	-	. ID=match_hsp494 Target=EST:aldovae0 110 29 Parent=match_sequence236
contig00411	BLASTN	match	29221	29321	82	+	. ID=match_sequence237 Target=EST:aldovae0 14 114
contig00411	BLASTN	match	29221	29321	41	+	. ID=match_hsp495 Target=EST:aldovae0 14 114 Parent=match_sequence237
contig00412	BLASTN	match	65643	110997	78	-	. ID=match_sequence238 Target=EST:aldovae0
contig00412	BLASTN	match	65643	65705	39	-	. ID=match_hsp496 Target=EST:aldovae0 83 21 Parent=match_sequence238
contig00412	BLASTN	match	110892	110997	38	-	. ID=match_hsp497 Target=EST:aldovae0 122 17 Parent=match_sequence238
contig00449	BLASTN	match	2111	2168	76	+	. ID=match_sequence239 Target=EST:aldovae0 9 66
contig00449	BLASTN	match	2111	2168	38	+	. ID=match_hsp498 Target=EST:aldovae0 9 66 Parent=match_sequence239
contig00465	BLASTN	match	1	84	74	-	. ID=match_sequence240 Target=EST:aldovae0
contig00465	BLASTN	match	1	84	37	-	. ID=match_hsp499 Target=EST:aldovae0 92 8 Parent=match_sequence240
contig00488	BLASTN	match	77555	77679	74	+	. ID=match_sequence241 Target=EST:aldovae0 1 125
contig00488	BLASTN	match	77555	77679	37	+	. ID=match_hsp500 Target=EST:aldovae0 1 125 Parent=match_sequence241
contig00187	BLASTN	match	1	76	72	+	. ID=match_sequence242 Target=EST:aldovae0 48 123
contig00187	BLASTN	match	1	76	36	+	. ID=match_hsp501 Target=EST:aldovae0 48 123 Parent=match_sequence242
contig00427	BLASTN	match	5854	5909	72	+	. ID=match_sequence243 Target=EST:aldovae0 72 127
contig00427	BLASTN	match	5854	5909	36	+	. ID=match_hsp502 Target=EST:aldovae0 72 127 Parent=match_sequence243
contig00299	BLASTN	match	12395	12521	72	+	. ID=match_sequence244 Target=EST:aldovae0 1 127
contig00299	BLASTN	match	24010	29042	72	-	. ID=match_sequence244 Target=EST:aldovae0 127 1
contig00299	BLASTN	match	12395	12521	35	+	. ID=match_hsp503 Target=EST:aldovae0 1 127 Parent=match_sequence244
contig00299	BLASTN	match	28947	29042	36	-	. ID=match_hsp504 Target=EST:aldovae0 125 30 Parent=match_sequence244
contig00299	BLASTN	match	24010	24067	34	-	. ID=match_hsp505 Target=EST:aldovae0 79 22 Parent=match_sequence244
contig00296	BLASTN	match	8030	8152	70	+	. ID=match_sequence245 Target=EST:aldovae0 3 125
contig00296	BLASTN	match	8030	8152	35	+	. ID=match_hsp506 Target=EST:aldovae0 3 125 Parent=match_sequence245
contig00485	BLASTN	match	4182	4216	70	-	. ID=match_sequence246 Target=EST:aldovae0
contig00485	BLASTN	match	4182	4216	35	-	. ID=match_hsp507 Target=EST:aldovae0 83 49 Parent=match_sequence246
contig00257	BLASTN	match	177509	177571	70	-	. ID=match_sequence247 Target=EST:aldovae0
contig00257	BLASTN	match	177509	177571	35	-	. ID=match_hsp508 Target=EST:aldovae0 110 48 Parent=match_sequence247
contig00387	BLASTN	match	1012	1076	66	+	. ID=match_sequence248 Target=EST:aldovae0 46 110
contig00387	BLASTN	match	1012	1076	33	+	. ID=match_hsp509 Target=EST:aldovae0 46 110 Parent=match_sequence248
contig00453(216001,297921)	BLASTN	match	38906	38986	66	-	. ID=match_sequence249 Target=EST:aldovae0
contig00453(216001,297921)	BLASTN	match	38906	38986	33	-	. ID=match_hsp510 Target=EST:aldovae0 109 29 Parent=match_sequence249
contig00408	BLASTN	match	84598	84658	66	-	. ID=match_sequence250 Target=EST:aldovae0
contig00408	BLASTN	match	84598	84658	33	-	. ID=match_hsp511 Target=EST:aldovae0 106 46 Parent=match_sequence250
contig00453(1,216000)	BLASTN	match	33560	33670	131	+	. ID=match_sequence251 Target=EST:aldovae1 4 114
contig00453(1,216000)	BLASTN	match	172857	173580	131	-	. ID=match_sequence251 Target=EST:aldovae1 114 4
contig00453(1,216000)	BLASTN	match	33560	33670	47	+	. ID=match_hsp512 Target=EST:aldovae1 4 114 Parent=match_sequence251
contig00453(1,216000)	BLASTN	match	172857	172978	66	-	. ID=match_hsp513 Target=EST:aldovae1 122 1 Parent=match_sequence251
contig00453(1,216000)	BLASTN	match	173539	173580	38	-	. ID=match_hsp514 Target=EST:aldovae1 121 80 Parent=match_sequence251
contig00453	BLASTN	match	33560	33670	131	+	. ID=match_sequence252 Target=EST:aldovae1 4 114
contig00453	BLASTN	match	172857	173580	131	-	. ID=match_sequence252 Target=EST:aldovae1 114 4
contig00453	BLASTN	match	33560	33670	47	+	. ID=match_hsp515 Target=EST:aldovae1 4 114 Parent=match_sequence252
contig00453	BLASTN	match	172857	172978	66	-	. ID=match_hsp516 Target=EST:aldovae1 122 1 Parent=match_sequence252
contig00453	BLASTN	match	173539	173580	38	-	. ID=match_hsp517 Target=EST:aldovae1 121 80 Parent=match_sequence252
contig00484	BLASTN	match	87378	87497	127	-	. ID=match_sequence253 Target=EST:aldovae1
contig00484	BLASTN	match	87378	87497	64	-	. ID=match_hsp518 Target=EST:aldovae1 120 1 Parent=match_sequence253
contig00002	BLASTN	match	6247	46653	115	+	. ID=match_sequence254 Target=EST:aldovae1 1 122
contig00002	BLASTN	match	46532	46653	58	+	. ID=match_hsp519 Target=EST:aldovae1 1 122 Parent=match_sequence254
contig00002	BLASTN	match	32738	32858	46	+	. ID=match_hsp520 Target=EST:aldovae1 1 122 Parent=match_sequence254
contig00002	BLASTN	match	6247	6367	41	+	. ID=match_hsp521 Target=EST:aldovae1 1 121 Parent=match_sequence254
contig00477	BLASTN	match	32	68	107	+	. ID=match_sequence255 Target=EST:aldovae1 86 122
contig00477	BLASTN	match	27052	152000	107	-	. ID=match_sequence255 Target=EST:aldovae1 122 86
contig00477	BLASTN	match	32	68	33	+	. ID=match_hsp522 Target=EST:aldovae1 86 122 Parent=match_sequence255
contig00477	BLASTN	match	151879	152000	54	-	. ID=match_hsp523 Target=EST:aldovae1 122 1 Parent=match_sequence255
contig00477	BLASTN	match	27052	27088	33	-	. ID=match_hsp524 Target=EST:aldovae1 122 86 Parent=match_sequence255
contig00411	BLASTN	match	49505	49619	94	+	. ID=match_sequence256 Target=EST:aldovae1 2 116
contig00411	BLASTN	match	49505	49619	47	+	. ID=match_hsp525 Target=EST:aldovae1 2 116 Parent=match_sequence256
contig00125	BLASTN	match	174565	206283	90	+	. ID=match_sequence257 Target=EST:aldovae1 1 122
contig00125	BLASTN	match	20569	78100	90	-	. ID=match_sequence257 Target=EST:aldovae1 122 1
contig00125	BLASTN	match	206163	206283	45	+	. ID=match_hsp526 Target=EST:aldovae1 1 121 Parent=match_sequence257
contig00125	BLASTN	match	195994	196035	42	+	. ID=match_hsp527 Target=EST:aldovae1 81 122 Parent=match_sequence257
contig00125	BLASTN	match	174565	174606	34	+	. ID=match_hsp528 Target=EST:aldovae1 81 122 Parent=match_sequence257
contig00125	BLASTN	match	77980	78100	42	-	. ID=match_hsp529 Target=EST:aldovae1 122 1 Parent=match_sequence257
contig00125	BLASTN	match	20569	20600	32	-	. ID=match_hsp530 Target=EST:aldovae1 113 82 Parent=match_sequence257
contig00424	BLASTN	match	6251	6362	88	+	. ID=match_sequence258 Target=EST:aldovae1 2 113
contig00424	BLASTN	match	33014	33055	88	-	. ID=match_sequence258 Target=EST:aldovae1 113 2
contig00424	BLASTN	match	6251	6362	44	+	. ID=match_hsp531 Target=EST:aldovae1 2 113 Parent=match_sequence258
contig00424	BLASTN	match	33014	33055	34	-	. ID=match_hsp532 Target=EST:aldovae1 122 81 Parent=match_sequence258
contig00458	BLASTN	match	52699	52817	86	-	. ID=match_sequence259 Target=EST:aldovae1
contig00458	BLASTN	match	52699	52817	43	-	. ID=match_hsp533 Target=EST:aldovae1 119 1 Parent=match_sequence259
contig00481	BLASTN	match	30	66	84	+	. ID=match_sequence260 Target=EST:aldovae1 86 122
contig00481	BLASTN	match	1119	1200	84	-	. ID=match_sequence260 Target=EST:aldovae1 122 86
contig00481	BLASTN	match	30	66	33	+	. ID=match_hsp534 Target=EST:aldovae1 86 122 Parent=match_sequence260
contig00481	BLASTN	match	1119	1200	42	-	. ID=match_hsp535 Target=EST:aldovae1 122 41 Parent=match_sequence260
contig00459	BLASTN	match	28756	28797	84	+	. ID=match_sequence261 Target=EST:aldovae1 81 122
contig00459	BLASTN	match	28756	28797	42	+	. ID=match_hsp536 Target=EST:aldovae1 81 122 Parent=match_sequence261
contig00300	BLASTN	match	7	80	84	+	. ID=match_sequence262 Target=EST:aldovae1 41 114
contig00300	BLASTN	match	7	80	42	+	. ID=match_hsp537 Target=EST:aldovae1 41 114 Parent=match_sequence262
contig00394	BLASTN	match	61187	61307	84	-	. ID=match_sequence263 Target=EST:aldovae1
contig00394	BLASTN	match	61187	61307	42	-	. ID=match_hsp538 Target=EST:aldovae1 121 1 Parent=match_sequence263
contig00012	BLASTN	match	33655	33697	78	-	. ID=match_sequence264 Target=EST:aldovae1
contig00012	BLASTN	match	33655	33697	39	-	. ID=match_hsp539 Target=EST:aldovae1 122 80 Parent=match_sequence264
contig00144	BLASTN	match	47	88	76	+	. ID=match_sequence265 Target=EST:aldovae1 81 122
contig00144	BLASTN	match	47	88	38	+	. ID=match_hsp540 Target=EST:aldovae1 81 122 Parent=match_sequence265
contig00013	BLASTN	match	17688	17768	76	-	. ID=match_sequence266 Target=EST:aldovae1
contig00013	BLASTN	match	17688	17768	38	-	. ID=match_hsp541 Target=EST:aldovae1 122 41 Parent=match_sequence266
contig00405	BLASTN	match	9727	9763	74	+	. ID=match_sequence267 Target=EST:aldovae1 86 122
contig00405	BLASTN	match	9727	9763	37	+	. ID=match_hsp542 Target=EST:aldovae1 86 122 Parent=match_sequence267
contig00297	BLASTN	match	74641	74677	74	-	. ID=match_sequence268 Target=EST:aldovae1
contig00297	BLASTN	match	74641	74677	37	-	. ID=match_hsp543 Target=EST:aldovae1 122 86 Parent=match_sequence268
contig00445	BLASTN	match	17726	80675	74	-	. ID=match_sequence269 Target=EST:aldovae1
contig00445	BLASTN	match	17726	17762	37	-	. ID=match_hsp544 Target=EST:aldovae1 122 86 Parent=match_sequence269
contig00445	BLASTN	match	80633	80675	35	-	. ID=match_hsp545 Target=EST:aldovae1 122 80 Parent=match_sequence269
contig00423	BLASTN	match	67026	72941	74	+	. ID=match_sequence270 Target=EST:aldovae1 1 122
contig00423	BLASTN	match	72897	72941	37	+	. ID=match_hsp546 Target=EST:aldovae1 78 122 Parent=match_sequence270
contig00423	BLASTN	match	67026	67140	32	+	. ID=match_hsp547 Target=EST:aldovae1 1 116 Parent=match_sequence270
contig00488	BLASTN	match	48215	48290	70	+	. ID=match_sequence271 Target=EST:aldovae1 47 122
contig00488	BLASTN	match	26484	50085	70	-	. ID=match_sequence271 Target=EST:aldovae1 122 47
contig00488	BLASTN	match	48215	48290	32	+	. ID=match_hsp548 Target=EST:aldovae1 47 122 Parent=match_sequence271
contig00488	BLASTN	match	26484	26518	35	-	. ID=match_hsp549 Target=EST:aldovae1 115 81 Parent=match_sequence271
contig00488	BLASTN	match	45911	46032	35	-	. ID=match_hsp550 Target=EST:aldovae1 122 1 Parent=match_sequence271
contig00488	BLASTN	match	49895	49940	34	-	. ID=match_hsp551 Target=EST:aldovae1 121 76 Parent=match_sequence271
contig00488	BLASTN	match	50018	50085	32	-	. ID=match_hsp552 Target=EST:aldovae1 68 1 Parent=match_sequence271
contig00299	BLASTN	match	12400	12521	70	+	. ID=match_sequence272 Target=EST:aldovae1 1 122
contig00299	BLASTN	match	12400	12521	35	+	. ID=match_hsp553 Target=EST:aldovae1 1 122 Parent=match_sequence272
contig00421	BLASTN	match	189707	193560	70	+	. ID=match_sequence273 Target=EST:aldovae1 1 122
contig00421	BLASTN	match	189707	189828	35	+	. ID=match_hsp554 Target=EST:aldovae1 1 122 Parent=match_sequence273
contig00421	BLASTN	match	193524	193560	33	+	. ID=match_hsp555 Target=EST:aldovae1 86 122 Parent=match_sequence273
contig00422	BLASTN	match	12167	14164	68	+	. ID=match_sequence274 Target=EST:aldovae1 85 122
contig00422	BLASTN	match	12167	12200	34	+	. ID=match_hsp556 Target=EST:aldovae1 86 119 Parent=match_sequence274
contig00422	BLASTN	match	14127	14164	34	+	. ID=match_hsp557 Target=EST:aldovae1 85 122 Parent=match_sequence274
contig00427	BLASTN	match	8525	8566	68	-	. ID=match_sequence275 Target=EST:aldovae1
contig00427	BLASTN	match	8525	8566	34	-	. ID=match_hsp558 Target=EST:aldovae1 121 80 Parent=match_sequence275
contig00136(1,65356)	BLASTN	match	15357	15398	68	-	. ID=match_sequence276 Target=EST:aldovae1
contig00136(1,65356)	BLASTN	match	15357	15398	34	-	. ID=match_hsp559 Target=EST:aldovae1 122 81 Parent=match_sequence276
contig00136	BLASTN	match	15357	15398	68	-	. ID=match_sequence277 Target=EST:aldovae1
contig00136	BLASTN	match	15357	15398	34	-	. ID=match_hsp560 Target=EST:aldovae1 122 81 Parent=match_sequence277
contig00412	BLASTN	match	12565	12602	68	-	. ID=match_sequence278 Target=EST:aldovae1
contig00412	BLASTN	match	12565	12602	34	-	. ID=match_hsp561 Target=EST:aldovae1 122 85 Parent=match_sequence278
contig00302	BLASTN	match	13955	13987	66	-	. ID=match_sequence279 Target=EST:aldovae1
contig00302	BLASTN	match	13955	13987	33	-	. ID=match_hsp562 Target=EST:aldovae1 118 86 Parent=match_sequence279
contig00461	BLASTN	match	34917	34953	66	+	. ID=match_sequence280 Target=EST:aldovae1 86 122
contig00461	BLASTN	match	34917	34953	33	+	. ID=match_hsp563 Target=EST:aldovae1 86 122 Parent=match_sequence280
contig00440	BLASTN	match	16497	16533	66	+	. ID=match_sequence281 Target=EST:aldovae1 86 122
contig00440	BLASTN	match	16497	16533	33	+	. ID=match_hsp564 Target=EST:aldovae1 86 122 Parent=match_sequence281
contig00340	BLASTN	match	1774	1810	66	+	. ID=match_sequence282 Target=EST:aldovae1 86 122
contig00340	BLASTN	match	1774	1810	33	+	. ID=match_hsp565 Target=EST:aldovae1 86 122 Parent=match_sequence282
contig00404	BLASTN	match	14635	14670	64	+	. ID=match_sequence283 Target=EST:aldovae1 86 121
contig00404	BLASTN	match	14635	14670	32	+	. ID=match_hsp566 Target=EST:aldovae1 86 121 Parent=match_sequence283
contig00487	BLASTN	match	18909	18944	64	-	. ID=match_sequence284 Target=EST:aldovae1
contig00487	BLASTN	match	18909	18944	32	-	. ID=match_hsp567 Target=EST:aldovae1 122 87 Parent=match_sequence284
contig00404	BLASTN	match	14518	14670	264	+	. ID=match_sequence285 Target=EST:aldovae3 1 153
contig00404	BLASTN	match	14518	14670	133	+	. ID=match_hsp568 Target=EST:aldovae3 1 153 Parent=match_sequence285
contig00461	BLASTN	match	34820	34953	218	+	. ID=match_sequence286 Target=EST:aldovae3 21 154
contig00461	BLASTN	match	34820	34953	110	+	. ID=match_hsp569 Target=EST:aldovae3 21 154 Parent=match_sequence286
contig00440	BLASTN	match	16380	35605	218	+	. ID=match_sequence287 Target=EST:aldovae3 1 154
contig00440	BLASTN	match	54609	54735	218	-	. ID=match_sequence287 Target=EST:aldovae3 154 1
contig00440	BLASTN	match	16380	16533	110	+	. ID=match_hsp570 Target=EST:aldovae3 1 154 Parent=match_sequence287
contig00440	BLASTN	match	35446	35481	32	+	. ID=match_hsp571 Target=EST:aldovae3 1 36 Parent=match_sequence287
contig00440	BLASTN	match	35570	35605	32	+	. ID=match_hsp572 Target=EST:aldovae3 1 36 Parent=match_sequence287
contig00440	BLASTN	match	54609	54735	43	-	. ID=match_hsp573 Target=EST:aldovae3 149 20 Parent=match_sequence287
contig00303	BLASTN	match	108	234	212	+	. ID=match_sequence288 Target=EST:aldovae3 20 146
contig00303	BLASTN	match	108	234	107	+	. ID=match_hsp574 Target=EST:aldovae3 20 146 Parent=match_sequence288
contig00484	BLASTN	match	78260	78412	208	-	. ID=match_sequence289 Target=EST:aldovae3
contig00484	BLASTN	match	78260	78412	105	-	. ID=match_hsp575 Target=EST:aldovae3 153 1 Parent=match_sequence289
contig00459	BLASTN	match	28677	28797	200	+	. ID=match_sequence290 Target=EST:aldovae3 34 154
contig00459	BLASTN	match	28677	28797	101	+	. ID=match_hsp576 Target=EST:aldovae3 34 154 Parent=match_sequence290
contig00257	BLASTN	match	23872	23991	198	+	. ID=match_sequence291 Target=EST:aldovae3 25 144
contig00257	BLASTN	match	23872	23991	100	+	. ID=match_hsp577 Target=EST:aldovae3 25 144 Parent=match_sequence291
contig00426	BLASTN	match	888	1007	182	-	. ID=match_sequence292 Target=EST:aldovae3
contig00426	BLASTN	match	888	1007	92	-	. ID=match_hsp578 Target=EST:aldovae3 146 27 Parent=match_sequence292
contig00125	BLASTN	match	31801	196035	174	+	. ID=match_sequence293 Target=EST:aldovae3 1 154
contig00125	BLASTN	match	20569	20683	174	-	. ID=match_sequence293 Target=EST:aldovae3 154 1
contig00125	BLASTN	match	96567	96696	88	+	. ID=match_hsp579 Target=EST:aldovae3 1 131 Parent=match_sequence293
contig00125	BLASTN	match	31801	31949	85	+	. ID=match_hsp580 Target=EST:aldovae3 1 149 Parent=match_sequence293
contig00125	BLASTN	match	174569	174606	38	+	. ID=match_hsp581 Target=EST:aldovae3 117 154 Parent=match_sequence293
contig00125	BLASTN	match	195999	196035	33	+	. ID=match_hsp582 Target=EST:aldovae3 118 154 Parent=match_sequence293
contig00125	BLASTN	match	20569	20683	87	-	. ID=match_hsp583 Target=EST:aldovae3 145 31 Parent=match_sequence293
contig00443	BLASTN	match	789	911	157	+	. ID=match_sequence294 Target=EST:aldovae3 24 146
contig00443	BLASTN	match	789	911	79	+	. ID=match_hsp584 Target=EST:aldovae3 24 146 Parent=match_sequence294
contig00453(1,216000)	BLASTN	match	33642	33673	157	+	. ID=match_sequence295 Target=EST:aldovae3 118 149
contig00453(1,216000)	BLASTN	match	173539	198514	157	-	. ID=match_sequence295 Target=EST:aldovae3 149 118
contig00453(1,216000)	BLASTN	match	33642	33673	32	+	. ID=match_hsp585 Target=EST:aldovae3 118 149 Parent=match_sequence295
contig00453(1,216000)	BLASTN	match	198404	198514	79	-	. ID=match_hsp586 Target=EST:aldovae3 111 1 Parent=match_sequence295
contig00453(1,216000)	BLASTN	match	173539	173574	32	-	. ID=match_hsp587 Target=EST:aldovae3 153 118 Parent=match_sequence295
contig00453	BLASTN	match	33642	33673	157	+	. ID=match_sequence296 Target=EST:aldovae3 118 149
contig00453	BLASTN	match	173539	198514	157	-	. ID=match_sequence296 Target=EST:aldovae3 149 118
contig00453	BLASTN	match	33642	33673	32	+	. ID=match_hsp588 Target=EST:aldovae3 118 149 Parent=match_sequence296
contig00453	BLASTN	match	198404	198514	79	-	. ID=match_hsp589 Target=EST:aldovae3 111 1 Parent=match_sequence296
contig00453	BLASTN	match	173539	173574	32	-	. ID=match_hsp590 Target=EST:aldovae3 153 118 Parent=match_sequence296
contig00298	BLASTN	match	47	139	153	+	. ID=match_sequence297 Target=EST:aldovae3 52 144
contig00298	BLASTN	match	47	139	77	+	. ID=match_hsp591 Target=EST:aldovae3 52 144 Parent=match_sequence297
contig00488	BLASTN	match	26485	50036	147	-	. ID=match_sequence298 Target=EST:aldovae3
contig00488	BLASTN	match	26485	26605	74	-	. ID=match_hsp592 Target=EST:aldovae3 146 25 Parent=match_sequence298
contig00488	BLASTN	match	49895	50036	60	-	. ID=match_hsp593 Target=EST:aldovae3 153 8 Parent=match_sequence298
contig00488	BLASTN	match	45911	45952	34	-	. ID=match_hsp594 Target=EST:aldovae3 154 113 Parent=match_sequence298
contig00302	BLASTN	match	22043	22137	125	+	. ID=match_sequence299 Target=EST:aldovae3 52 146
contig00302	BLASTN	match	22043	22137	63	+	. ID=match_hsp595 Target=EST:aldovae3 52 146 Parent=match_sequence299
contig00478	BLASTN	match	3390	3474	121	-	. ID=match_sequence300 Target=EST:aldovae3
contig00478	BLASTN	match	3390	3474	61	-	. ID=match_hsp596 Target=EST:aldovae3 119 35 Parent=match_sequence300
contig00477	BLASTN	match	27	62105	115	+	. ID=match_sequence301 Target=EST:aldovae3 49 146
contig00477	BLASTN	match	62020	62105	58	+	. ID=match_hsp597 Target=EST:aldovae3 49 134 Parent=match_sequence301
contig00477	BLASTN	match	27	60	34	+	. ID=match_hsp598 Target=EST:aldovae3 113 146 Parent=match_sequence301
contig00423	BLASTN	match	95002	95112	109	-	. ID=match_sequence302 Target=EST:aldovae3
contig00423	BLASTN	match	95002	95112	55	-	. ID=match_hsp599 Target=EST:aldovae3 154 44 Parent=match_sequence302
contig00394	BLASTN	match	36250	50101	100	+	. ID=match_sequence303 Target=EST:aldovae3 1 150
contig00394	BLASTN	match	61187	145427	100	-	. ID=match_sequence303 Target=EST:aldovae3 150 1
contig00394	BLASTN	match	50004	50101	50	+	. ID=match_hsp600 Target=EST:aldovae3 53 150 Parent=match_sequence303
contig00394	BLASTN	match	36250	36285	32	+	. ID=match_hsp601 Target=EST:aldovae3 1 36 Parent=match_sequence303
contig00394	BLASTN	match	145356	145427	36	-	. ID=match_hsp602 Target=EST:aldovae3 146 75 Parent=match_sequence303
contig00394	BLASTN	match	61187	61222	32	-	. ID=match_hsp603 Target=EST:aldovae3 153 118 Parent=match_sequence303
contig00020	BLASTN	match	24195	24299	94	+	. ID=match_sequence304 Target=EST:aldovae3 29 137
contig00020	BLASTN	match	101725	101804	94	-	. ID=match_sequence304 Target=EST:aldovae3 137 29
contig00020	BLASTN	match	24195	24299	47	+	. ID=match_hsp604 Target=EST:aldovae3 29 137 Parent=match_sequence304
contig00020	BLASTN	match	101725	101761	33	-	. ID=match_hsp605 Target=EST:aldovae3 154 118 Parent=match_sequence304
contig00020	BLASTN	match	101769	101804	32	-	. ID=match_hsp606 Target=EST:aldovae3 36 1 Parent=match_sequence304
contig00299	BLASTN	match	34170	34264	86	-	. ID=match_sequence305 Target=EST:aldovae3
contig00299	BLASTN	match	34170	34264	43	-	. ID=match_hsp607 Target=EST:aldovae3 146 52 Parent=match_sequence305
contig00445	BLASTN	match	24226	24275	84	+	. ID=match_sequence306 Target=EST:aldovae3 62 111
contig00445	BLASTN	match	17726	17767	84	-	. ID=match_sequence306 Target=EST:aldovae3 111 62
contig00445	BLASTN	match	24226	24275	42	+	. ID=match_hsp608 Target=EST:aldovae3 62 111 Parent=match_sequence306
contig00445	BLASTN	match	17726	17767	38	-	. ID=match_hsp609 Target=EST:aldovae3 154 113 Parent=match_sequence306
contig00405	BLASTN	match	9722	9763	76	+	. ID=match_sequence307 Target=EST:aldovae3 113 154
contig00405	BLASTN	match	9722	9763	38	+	. ID=match_hsp610 Target=EST:aldovae3 113 154 Parent=match_sequence307
contig00408	BLASTN	match	66311	84656	74	-	. ID=match_sequence308 Target=EST:aldovae3
contig00408	BLASTN	match	66311	66355	37	-	. ID=match_hsp611 Target=EST:aldovae3 95 51 Parent=match_sequence308
contig00408	BLASTN	match	84624	84656	33	-	. ID=match_hsp612 Target=EST:aldovae3 33 1 Parent=match_sequence308
contig00002	BLASTN	match	6332	46653	72	+	. ID=match_sequence309 Target=EST:aldovae3 118 154
contig00002	BLASTN	match	6332	6367	36	+	. ID=match_hsp613 Target=EST:aldovae3 118 153 Parent=match_sequence309
contig00002	BLASTN	match	46617	46653	33	+	. ID=match_hsp614 Target=EST:aldovae3 118 154 Parent=match_sequence309
contig00458	BLASTN	match	48814	52737	70	-	. ID=match_sequence310 Target=EST:aldovae3
contig00458	BLASTN	match	48814	48848	35	-	. ID=match_hsp615 Target=EST:aldovae3 35 1 Parent=match_sequence310
contig00458	BLASTN	match	52699	52737	35	-	. ID=match_hsp616 Target=EST:aldovae3 151 113 Parent=match_sequence310
contig00481	BLASTN	match	25	66	68	+	. ID=match_sequence311 Target=EST:aldovae3 113 154
contig00481	BLASTN	match	1119	1155	68	-	. ID=match_sequence311 Target=EST:aldovae3 154 113
contig00481	BLASTN	match	25	66	34	+	. ID=match_hsp617 Target=EST:aldovae3 113 154 Parent=match_sequence311
contig00481	BLASTN	match	1119	1155	33	-	. ID=match_hsp618 Target=EST:aldovae3 154 118 Parent=match_sequence311
contig00422	BLASTN	match	12163	12200	68	+	. ID=match_sequence312 Target=EST:aldovae3 114 151
contig00422	BLASTN	match	12163	12200	34	+	. ID=match_hsp619 Target=EST:aldovae3 114 151 Parent=match_sequence312
contig00297	BLASTN	match	74641	74678	68	-	. ID=match_sequence313 Target=EST:aldovae3
contig00297	BLASTN	match	74641	74678	34	-	. ID=match_hsp620 Target=EST:aldovae3 154 117 Parent=match_sequence313
contig00421	BLASTN	match	189787	193560	68	+	. ID=match_sequence314 Target=EST:aldovae3 113 154
contig00421	BLASTN	match	189787	189828	34	+	. ID=match_hsp621 Target=EST:aldovae3 113 154 Parent=match_sequence314
contig00421	BLASTN	match	193519	193560	34	+	. ID=match_hsp622 Target=EST:aldovae3 113 154 Parent=match_sequence314
contig00340	BLASTN	match	1770	39766	66	+	. ID=match_sequence315 Target=EST:aldovae3 1 146
contig00340	BLASTN	match	1770	1802	33	+	. ID=match_hsp623 Target=EST:aldovae3 114 146 Parent=match_sequence315
contig00340	BLASTN	match	39731	39766	32	+	. ID=match_hsp624 Target=EST:aldovae3 1 36 Parent=match_sequence315
contig00465	BLASTN	match	10	45	64	-	. ID=match_sequence316 Target=EST:aldovae3
contig00465	BLASTN	match	10	45	32	-	. ID=match_hsp625 Target=EST:aldovae3 36 1 Parent=match_sequence316
contig00387	BLASTN	match	1014	1049	64	+	. ID=match_sequence317 Target=EST:aldovae3 1 36
contig00387	BLASTN	match	1014	1049	32	+	. ID=match_hsp626 Target=EST:aldovae3 1 36 Parent=match_sequence317
contig00461	BLASTN	match	46711	61901	208	-	. ID=match_sequence318 Target=EST:aldovae4
contig00461	BLASTN	match	61757	61901	105	-	. ID=match_hsp627 Target=EST:aldovae4 155 11 Parent=match_sequence318
contig00461	BLASTN	match	46711	46801	51	-	. ID=match_hsp628 Target=EST:aldovae4 138 48 Parent=match_sequence318
contig00477	BLASTN	match	193198	193352	196	-	. ID=match_sequence319 Target=EST:aldovae4
contig00477	BLASTN	match	193198	193352	99	-	. ID=match_hsp629 Target=EST:aldovae4 155 1 Parent=match_sequence319
contig00300	BLASTN	match	34603	38639	178	+	. ID=match_sequence320 Target=EST:aldovae4 20 157
contig00300	BLASTN	match	38502	38639	90	+	. ID=match_hsp630 Target=EST:aldovae4 20 157 Parent=match_sequence320
contig00300	BLASTN	match	34603	34639	33	+	. ID=match_hsp631 Target=EST:aldovae4 120 156 Parent=match_sequence320
contig00387	BLASTN	match	922	1049	174	+	. ID=match_sequence321 Target=EST:aldovae4 30 157
contig00387	BLASTN	match	922	1049	88	+	. ID=match_hsp632 Target=EST:aldovae4 30 157 Parent=match_sequence321
contig00440	BLASTN	match	35648	35771	159	+	. ID=match_sequence322 Target=EST:aldovae4 1 124
contig00440	BLASTN	match	35648	35771	80	+	. ID=match_hsp633 Target=EST:aldovae4 1 124 Parent=match_sequence322
contig00302	BLASTN	match	14001	14123	157	-	. ID=match_sequence323 Target=EST:aldovae4
contig00302	BLASTN	match	14001	14123	79	-	. ID=match_hsp634 Target=EST:aldovae4 151 29 Parent=match_sequence323
contig00404	BLASTN	match	14397	14553	145	+	. ID=match_sequence324 Target=EST:aldovae4 1 157
contig00404	BLASTN	match	14397	14553	73	+	. ID=match_hsp635 Target=EST:aldovae4 1 157 Parent=match_sequence324
contig00303	BLASTN	match	5	101	129	+	. ID=match_sequence325 Target=EST:aldovae4 41 136
contig00303	BLASTN	match	5	101	65	+	. ID=match_hsp636 Target=EST:aldovae4 41 136 Parent=match_sequence325
contig00443	BLASTN	match	39442	39528	117	+	. ID=match_sequence326 Target=EST:aldovae4 12 98
contig00443	BLASTN	match	39442	39528	59	+	. ID=match_hsp637 Target=EST:aldovae4 12 98 Parent=match_sequence326
contig00299	BLASTN	match	38005	38065	88	+	. ID=match_sequence327 Target=EST:aldovae4 28 88
contig00299	BLASTN	match	51326	51385	88	-	. ID=match_sequence327 Target=EST:aldovae4 88 28
contig00299	BLASTN	match	38005	38065	37	+	. ID=match_hsp638 Target=EST:aldovae4 28 88 Parent=match_sequence327
contig00299	BLASTN	match	51326	51385	44	-	. ID=match_hsp639 Target=EST:aldovae4 100 41 Parent=match_sequence327
contig00394	BLASTN	match	29356	49805	86	+	. ID=match_sequence328 Target=EST:aldovae4 34 157
contig00394	BLASTN	match	61230	61267	86	-	. ID=match_sequence328 Target=EST:aldovae4 157 34
contig00394	BLASTN	match	49700	49805	43	+	. ID=match_hsp640 Target=EST:aldovae4 34 140 Parent=match_sequence328
contig00394	BLASTN	match	29356	29413	42	+	. ID=match_hsp641 Target=EST:aldovae4 100 157 Parent=match_sequence328
contig00394	BLASTN	match	36250	36285	32	+	. ID=match_hsp642 Target=EST:aldovae4 122 157 Parent=match_sequence328
contig00394	BLASTN	match	61230	61267	34	-	. ID=match_hsp643 Target=EST:aldovae4 157 120 Parent=match_sequence328
contig00445	BLASTN	match	59797	59889	82	-	. ID=match_sequence329 Target=EST:aldovae4
contig00445	BLASTN	match	59797	59889	41	-	. ID=match_hsp644 Target=EST:aldovae4 93 1 Parent=match_sequence329
contig00423	BLASTN	match	43390	43427	76	+	. ID=match_sequence330 Target=EST:aldovae4 120 157
contig00423	BLASTN	match	43390	43427	38	+	. ID=match_hsp645 Target=EST:aldovae4 120 157 Parent=match_sequence330
contig00412	BLASTN	match	65643	65678	72	-	. ID=match_sequence331 Target=EST:aldovae4
contig00412	BLASTN	match	65643	65678	36	-	. ID=match_hsp646 Target=EST:aldovae4 157 122 Parent=match_sequence331
contig00019	BLASTN	match	101046	101081	72	+	. ID=match_sequence332 Target=EST:aldovae4 120 155
contig00019	BLASTN	match	101046	101081	36	+	. ID=match_hsp647 Target=EST:aldovae4 120 155 Parent=match_sequence332
contig00485	BLASTN	match	4182	4216	70	-	. ID=match_sequence333 Target=EST:aldovae4
contig00485	BLASTN	match	4182	4216	35	-	. ID=match_hsp648 Target=EST:aldovae4 157 123 Parent=match_sequence333
contig00340	BLASTN	match	39729	39766	68	+	. ID=match_sequence334 Target=EST:aldovae4 120 157
contig00340	BLASTN	match	39729	39766	34	+	. ID=match_hsp649 Target=EST:aldovae4 120 157 Parent=match_sequence334
contig00125	BLASTN	match	98776	98813	68	+	. ID=match_sequence335 Target=EST:aldovae4 120 157
contig00125	BLASTN	match	98776	98813	34	+	. ID=match_hsp650 Target=EST:aldovae4 120 157 Parent=match_sequence335
contig00465	BLASTN	match	10	46	66	-	. ID=match_sequence336 Target=EST:aldovae4
contig00465	BLASTN	match	10	46	33	-	. ID=match_hsp651 Target=EST:aldovae4 157 121 Parent=match_sequence336
contig00408	BLASTN	match	79155	79203	66	+	. ID=match_sequence337 Target=EST:aldovae4 30 78
contig00408	BLASTN	match	79155	79203	33	+	. ID=match_hsp652 Target=EST:aldovae4 30 78 Parent=match_sequence337
contig00286	BLASTN	match	51	86	64	-	. ID=match_sequence338 Target=EST:aldovae4
contig00286	BLASTN	match	51	86	32	-	. ID=match_hsp653 Target=EST:aldovae4 156 121 Parent=match_sequence338
contig00479	BLASTN	match	17250	17285	64	-	. ID=match_sequence339 Target=EST:aldovae4
contig00479	BLASTN	match	17250	17285	32	-	. ID=match_hsp654 Target=EST:aldovae4 156 121 Parent=match_sequence339
contig00474	BLASTN	match	22826	22865	64	-	. ID=match_sequence340 Target=EST:aldovae4
contig00474	BLASTN	match	22826	22865	32	-	. ID=match_hsp655 Target=EST:aldovae4 121 82 Parent=match_sequence340
contig00487	BLASTN	match	18953	18988	64	-	. ID=match_sequence341 Target=EST:aldovae4
contig00487	BLASTN	match	18953	18988	32	-	. ID=match_hsp656 Target=EST:aldovae4 157 122 Parent=match_sequence341
contig00421	BLASTN	match	148002	148138	216	-	. ID=match_sequence342 Target=EST:aldovae5
contig00421	BLASTN	match	148002	148138	109	-	. ID=match_hsp657 Target=EST:aldovae5 142 6 Parent=match_sequence342
contig00480	BLASTN	match	19361	19461	145	-	. ID=match_sequence343 Target=EST:aldovae5
contig00480	BLASTN	match	19361	19461	73	-	. ID=match_hsp658 Target=EST:aldovae5 129 29 Parent=match_sequence343
contig00310	BLASTN	match	3911	3983	82	+	. ID=match_sequence344 Target=EST:aldovae11 5 77
contig00310	BLASTN	match	3911	3983	41	+	. ID=match_hsp659 Target=EST:aldovae11 5 77 Parent=match_sequence344
contig00443	BLASTN	match	20633	21023	82	-	. ID=match_sequence345 Target=EST:aldovae11
contig00443	BLASTN	match	20951	21023	41	-	. ID=match_hsp660 Target=EST:aldovae11 77 5 Parent=match_sequence345
contig00443	BLASTN	match	20633	20704	40	-	. ID=match_hsp661 Target=EST:aldovae11 76 5 Parent=match_sequence345
contig00443	BLASTN	match	20813	20884	40	-	. ID=match_hsp662 Target=EST:aldovae11 76 5 Parent=match_sequence345
contig00008	BLASTN	match	37	108	80	-	. ID=match_sequence346 Target=EST:aldovae11
contig00008	BLASTN	match	37	108	40	-	. ID=match_hsp663 Target=EST:aldovae11 76 5 Parent=match_sequence346
contig00480	BLASTN	match	19360	19459	135	-	. ID=match_sequence347 Target=EST:mollaretii1
contig00480	BLASTN	match	19360	19459	68	-	. ID=match_hsp664 Target=EST:mollaretii1 131 32 Parent=match_sequence347
contig00421	BLASTN	match	148015	148134	135	-	. ID=match_sequence348 Target=EST:mollaretii1
contig00421	BLASTN	match	148015	148134	68	-	. ID=match_hsp665 Target=EST:mollaretii1 130 11 Parent=match_sequence348
contig00453(216001,297921)	BLASTN	match	1180	1253	86	+	. ID=match_sequence349 Target=EST:mollaretii1 43 116
contig00453(216001,297921)	BLASTN	match	1180	1253	43	+	. ID=match_hsp666 Target=EST:mollaretii1 43 116 Parent=match_sequence349
contig00453	BLASTN	match	217180	217253	86	+	. ID=match_sequence350 Target=EST:mollaretii1 43 116
contig00453	BLASTN	match	217180	217253	43	+	. ID=match_hsp667 Target=EST:mollaretii1 43 116 Parent=match_sequence350
contig00297	BLASTN	match	25290	25418	107	+	. ID=match_sequence351 Target=EST:mollaretii7 32 161
contig00297	BLASTN	match	25290	25418	54	+	. ID=match_hsp668 Target=EST:mollaretii7 32 161 Parent=match_sequence351
contig00125	BLASTN	match	14257	14315	92	+	. ID=match_sequence352 Target=EST:mollaretii7 71 129
contig00125	BLASTN	match	184622	184731	92	-	. ID=match_sequence352 Target=EST:mollaretii7 129 71
contig00125	BLASTN	match	14257	14315	35	+	. ID=match_hsp669 Target=EST:mollaretii7 71 129 Parent=match_sequence352
contig00125	BLASTN	match	184622	184731	46	-	. ID=match_hsp670 Target=EST:mollaretii7 139 30 Parent=match_sequence352
contig00398	BLASTN	match	255	299	66	-	. ID=match_sequence353 Target=EST:mollaretii7
contig00398	BLASTN	match	255	299	33	-	. ID=match_hsp671 Target=EST:mollaretii7 161 117 Parent=match_sequence353
contig00482	BLASTN	match	6845	64290	115	-	. ID=match_sequence354 Target=EST:mollaretii9
contig00482	BLASTN	match	64189	64290	58	-	. ID=match_hsp672 Target=EST:mollaretii9 115 14 Parent=match_sequence354
contig00482	BLASTN	match	6845	6916	48	-	. ID=match_hsp673 Target=EST:mollaretii9 100 29 Parent=match_sequence354
contig00257	BLASTN	match	14207	14318	111	-	. ID=match_sequence355 Target=EST:mollaretii9
contig00257	BLASTN	match	14207	14318	56	-	. ID=match_hsp674 Target=EST:mollaretii9 114 3 Parent=match_sequence355
contig00303	BLASTN	match	10834	10920	109	-	. ID=match_sequence356 Target=EST:mollaretii9
contig00303	BLASTN	match	10834	10920	55	-	. ID=match_hsp675 Target=EST:mollaretii9 115 29 Parent=match_sequence356
contig00051(44001,93420)	BLASTN	match	24792	24907	88	+	. ID=match_sequence357 Target=EST:mollaretii9 1 115
contig00051(44001,93420)	BLASTN	match	24792	24907	44	+	. ID=match_hsp676 Target=EST:mollaretii9 1 115 Parent=match_sequence357
contig00051	BLASTN	match	68792	68907	88	+	. ID=match_sequence358 Target=EST:mollaretii9 1 115
contig00051	BLASTN	match	68792	68907	44	+	. ID=match_hsp677 Target=EST:mollaretii9 1 115 Parent=match_sequence358
contig00477	BLASTN	match	80012	80126	86	-	. ID=match_sequence359 Target=EST:mollaretii9
contig00477	BLASTN	match	80012	80126	43	-	. ID=match_hsp678 Target=EST:mollaretii9 115 1 Parent=match_sequence359
contig00440	BLASTN	match	29425	29467	70	-	. ID=match_sequence360 Target=EST:mollaretii9
contig00440	BLASTN	match	29425	29467	35	-	. ID=match_hsp679 Target=EST:mollaretii9 75 33 Parent=match_sequence360
contig00477	BLASTN	match	37115	193339	244	+	. ID=match_sequence361 Target=EST:mollaretii10 1 167
contig00477	BLASTN	match	87651	87711	244	-	. ID=match_sequence361 Target=EST:mollaretii10 167 1
contig00477	BLASTN	match	193173	193339	123	+	. ID=match_hsp680 Target=EST:mollaretii10 1 167 Parent=match_sequence361
contig00477	BLASTN	match	37115	37172	42	+	. ID=match_hsp681 Target=EST:mollaretii10 4 61 Parent=match_sequence361
contig00477	BLASTN	match	87651	87711	37	-	. ID=match_hsp682 Target=EST:mollaretii10 61 1 Parent=match_sequence361
contig00387	BLASTN	match	906	1070	216	-	. ID=match_sequence362 Target=EST:mollaretii10
contig00387	BLASTN	match	906	1070	109	-	. ID=match_hsp683 Target=EST:mollaretii10 167 3 Parent=match_sequence362
contig00302	BLASTN	match	13972	14138	188	+	. ID=match_sequence363 Target=EST:mollaretii10 1 167
contig00302	BLASTN	match	13972	14138	95	+	. ID=match_hsp684 Target=EST:mollaretii10 1 167 Parent=match_sequence363
contig00461	BLASTN	match	46668	61868	184	+	. ID=match_sequence364 Target=EST:mollaretii10 1 137
contig00461	BLASTN	match	61732	61868	93	+	. ID=match_hsp685 Target=EST:mollaretii10 1 137 Parent=match_sequence364
contig00461	BLASTN	match	46668	46801	58	+	. ID=match_hsp686 Target=EST:mollaretii10 1 133 Parent=match_sequence364
contig00300	BLASTN	match	34603	38639	176	-	. ID=match_sequence365 Target=EST:mollaretii10
contig00300	BLASTN	match	38511	38639	89	-	. ID=match_hsp687 Target=EST:mollaretii10 152 24 Parent=match_sequence365
contig00300	BLASTN	match	34603	34663	37	-	. ID=match_hsp688 Target=EST:mollaretii10 61 1 Parent=match_sequence365
contig00404	BLASTN	match	14410	14553	174	-	. ID=match_sequence366 Target=EST:mollaretii10
contig00404	BLASTN	match	14410	14553	88	-	. ID=match_hsp689 Target=EST:mollaretii10 167 24 Parent=match_sequence366
contig00303	BLASTN	match	5	101	121	-	. ID=match_sequence367 Target=EST:mollaretii10
contig00303	BLASTN	match	5	101	61	-	. ID=match_hsp690 Target=EST:mollaretii10 140 45 Parent=match_sequence367
contig00440	BLASTN	match	35692	35771	119	-	. ID=match_sequence368 Target=EST:mollaretii10
contig00440	BLASTN	match	35692	35771	60	-	. ID=match_hsp691 Target=EST:mollaretii10 136 57 Parent=match_sequence368
contig00443	BLASTN	match	39460	39528	105	-	. ID=match_sequence369 Target=EST:mollaretii10
contig00443	BLASTN	match	39460	39528	53	-	. ID=match_hsp692 Target=EST:mollaretii10 151 83 Parent=match_sequence369
contig00019	BLASTN	match	37060	101106	105	-	. ID=match_sequence370 Target=EST:mollaretii10
contig00019	BLASTN	match	101046	101106	53	-	. ID=match_hsp693 Target=EST:mollaretii10 61 1 Parent=match_sequence370
contig00019	BLASTN	match	37060	37113	38	-	. ID=match_hsp694 Target=EST:mollaretii10 61 8 Parent=match_sequence370
contig00394	BLASTN	match	61207	61267	105	+	. ID=match_sequence371 Target=EST:mollaretii10 1 61
contig00394	BLASTN	match	29356	49805	105	-	. ID=match_sequence371 Target=EST:mollaretii10 61 1
contig00394	BLASTN	match	61207	61267	53	+	. ID=match_hsp695 Target=EST:mollaretii10 1 61 Parent=match_sequence371
contig00394	BLASTN	match	29356	29413	46	-	. ID=match_hsp696 Target=EST:mollaretii10 81 24 Parent=match_sequence371
contig00394	BLASTN	match	49710	49805	41	-	. ID=match_hsp697 Target=EST:mollaretii10 137 41 Parent=match_sequence371
contig00394	BLASTN	match	36250	36286	33	-	. ID=match_hsp698 Target=EST:mollaretii10 59 23 Parent=match_sequence371
contig00299	BLASTN	match	23983	51412	101	+	. ID=match_sequence372 Target=EST:mollaretii10 1 167
contig00299	BLASTN	match	12442	26059	101	-	. ID=match_sequence372 Target=EST:mollaretii10 167 1
contig00299	BLASTN	match	51326	51412	51	+	. ID=match_hsp699 Target=EST:mollaretii10 81 167 Parent=match_sequence372
contig00299	BLASTN	match	23983	24041	35	+	. ID=match_hsp700 Target=EST:mollaretii10 1 59 Parent=match_sequence372
contig00299	BLASTN	match	12442	12500	43	-	. ID=match_hsp701 Target=EST:mollaretii10 59 1 Parent=match_sequence372
contig00299	BLASTN	match	26003	26059	33	-	. ID=match_hsp702 Target=EST:mollaretii10 57 1 Parent=match_sequence372
contig00445	BLASTN	match	17747	59882	100	+	. ID=match_sequence373 Target=EST:mollaretii10 1 173
contig00445	BLASTN	match	84999	85059	100	-	. ID=match_sequence373 Target=EST:mollaretii10 173 1
contig00445	BLASTN	match	59797	59882	50	+	. ID=match_hsp703 Target=EST:mollaretii10 88 173 Parent=match_sequence373
contig00445	BLASTN	match	39138	39196	39	+	. ID=match_hsp704 Target=EST:mollaretii10 1 59 Parent=match_sequence373
contig00445	BLASTN	match	17747	17807	33	+	. ID=match_hsp705 Target=EST:mollaretii10 1 61 Parent=match_sequence373
contig00445	BLASTN	match	84999	85059	37	-	. ID=match_hsp706 Target=EST:mollaretii10 61 1 Parent=match_sequence373
contig00405	BLASTN	match	6279	9742	94	-	. ID=match_sequence374 Target=EST:mollaretii10
contig00405	BLASTN	match	6279	6337	47	-	. ID=match_hsp707 Target=EST:mollaretii10 59 1 Parent=match_sequence374
contig00405	BLASTN	match	9682	9742	41	-	. ID=match_hsp708 Target=EST:mollaretii10 61 1 Parent=match_sequence374
contig00125	BLASTN	match	98776	98830	86	-	. ID=match_sequence375 Target=EST:mollaretii10
contig00125	BLASTN	match	98776	98830	43	-	. ID=match_hsp709 Target=EST:mollaretii10 61 7 Parent=match_sequence375
contig00408	BLASTN	match	84598	84659	84	+	. ID=match_sequence376 Target=EST:mollaretii10 1 62
contig00408	BLASTN	match	79139	79203	84	-	. ID=match_sequence376 Target=EST:mollaretii10 62 1
contig00408	BLASTN	match	84598	84659	42	+	. ID=match_hsp710 Target=EST:mollaretii10 1 62 Parent=match_sequence376
contig00408	BLASTN	match	79139	79203	33	-	. ID=match_hsp711 Target=EST:mollaretii10 167 103 Parent=match_sequence376
contig00297	BLASTN	match	74662	74722	82	+	. ID=match_sequence377 Target=EST:mollaretii10 1 61
contig00297	BLASTN	match	74662	74722	41	+	. ID=match_hsp712 Target=EST:mollaretii10 1 61 Parent=match_sequence377
contig00340	BLASTN	match	1729	39789	82	-	. ID=match_sequence378 Target=EST:mollaretii10
contig00340	BLASTN	match	39729	39789	41	-	. ID=match_hsp713 Target=EST:mollaretii10 61 1 Parent=match_sequence378
contig00340	BLASTN	match	1729	1789	37	-	. ID=match_hsp714 Target=EST:mollaretii10 61 1 Parent=match_sequence378
contig00487	BLASTN	match	18930	18988	78	+	. ID=match_sequence379 Target=EST:mollaretii10 1 59
contig00487	BLASTN	match	18930	18988	39	+	. ID=match_hsp715 Target=EST:mollaretii10 1 59 Parent=match_sequence379
contig00423	BLASTN	match	45418	45470	78	+	. ID=match_sequence380 Target=EST:mollaretii10 7 59
contig00423	BLASTN	match	43390	84308	78	-	. ID=match_sequence380 Target=EST:mollaretii10 59 7
contig00423	BLASTN	match	45418	45470	33	+	. ID=match_hsp716 Target=EST:mollaretii10 7 59 Parent=match_sequence380
contig00423	BLASTN	match	43390	43428	39	-	. ID=match_hsp717 Target=EST:mollaretii10 61 23 Parent=match_sequence380
contig00423	BLASTN	match	84249	84308	32	-	. ID=match_hsp718 Target=EST:mollaretii10 60 1 Parent=match_sequence380
contig00412	BLASTN	match	65620	65678	78	+	. ID=match_sequence381 Target=EST:mollaretii10 1 59
contig00412	BLASTN	match	65620	65678	39	+	. ID=match_hsp719 Target=EST:mollaretii10 1 59 Parent=match_sequence381
contig00474	BLASTN	match	22826	22895	76	+	. ID=match_sequence382 Target=EST:mollaretii10 60 129
contig00474	BLASTN	match	22826	22895	38	+	. ID=match_hsp720 Target=EST:mollaretii10 60 129 Parent=match_sequence382
contig00458	BLASTN	match	52717	52777	74	+	. ID=match_sequence383 Target=EST:mollaretii10 1 61
contig00458	BLASTN	match	52717	52777	37	+	. ID=match_hsp721 Target=EST:mollaretii10 1 61 Parent=match_sequence383
contig00485	BLASTN	match	4182	4216	70	+	. ID=match_sequence384 Target=EST:mollaretii10 24 58
contig00485	BLASTN	match	4182	4216	35	+	. ID=match_hsp722 Target=EST:mollaretii10 24 58 Parent=match_sequence384
contig00421	BLASTN	match	189749	216826	70	-	. ID=match_sequence385 Target=EST:mollaretii10
contig00421	BLASTN	match	189749	189807	35	-	. ID=match_hsp723 Target=EST:mollaretii10 59 1 Parent=match_sequence385
contig00421	BLASTN	match	216766	216826	33	-	. ID=match_hsp724 Target=EST:mollaretii10 61 1 Parent=match_sequence385
contig00482	BLASTN	match	3589	3642	68	-	. ID=match_sequence386 Target=EST:mollaretii10
contig00482	BLASTN	match	3589	3642	34	-	. ID=match_hsp725 Target=EST:mollaretii10 61 8 Parent=match_sequence386
contig00465	BLASTN	match	10	46	66	+	. ID=match_sequence387 Target=EST:mollaretii10 24 60
contig00465	BLASTN	match	10	46	33	+	. ID=match_hsp726 Target=EST:mollaretii10 24 60 Parent=match_sequence387
contig00453(216001,297921)	BLASTN	match	38909	38969	66	+	. ID=match_sequence388 Target=EST:mollaretii10 1 61
contig00453(216001,297921)	BLASTN	match	38909	38969	33	+	. ID=match_hsp727 Target=EST:mollaretii10 1 61 Parent=match_sequence388
contig00453	BLASTN	match	254909	254969	66	+	. ID=match_sequence389 Target=EST:mollaretii10 1 61
contig00453	BLASTN	match	254909	254969	33	+	. ID=match_hsp728 Target=EST:mollaretii10 1 61 Parent=match_sequence389
contig00286	BLASTN	match	51	86	64	+	. ID=match_sequence390 Target=EST:mollaretii10 25 60
contig00286	BLASTN	match	51	86	32	+	. ID=match_hsp729 Target=EST:mollaretii10 25 60 Parent=match_sequence390
contig00479	BLASTN	match	17250	17285	64	+	. ID=match_sequence391 Target=EST:mollaretii10 25 60
contig00479	BLASTN	match	17250	17285	32	+	. ID=match_hsp730 Target=EST:mollaretii10 25 60 Parent=match_sequence391
contig00136(1,65356)	BLASTN	match	28468	30424	101	+	. ID=match_sequence392 Target=EST:mollaretii11 19 125
contig00136(1,65356)	BLASTN	match	52837	52958	101	-	. ID=match_sequence392 Target=EST:mollaretii11 125 19
contig00136(1,65356)	BLASTN	match	30318	30424	51	+	. ID=match_hsp731 Target=EST:mollaretii11 19 125 Parent=match_sequence392
contig00136(1,65356)	BLASTN	match	28468	28574	35	+	. ID=match_hsp732 Target=EST:mollaretii11 19 125 Parent=match_sequence392
contig00136(1,65356)	BLASTN	match	52837	52958	38	-	. ID=match_hsp733 Target=EST:mollaretii11 122 1 Parent=match_sequence392
contig00136	BLASTN	match	28468	30424	101	+	. ID=match_sequence393 Target=EST:mollaretii11 19 125
contig00136	BLASTN	match	52837	52958	101	-	. ID=match_sequence393 Target=EST:mollaretii11 125 19
contig00136	BLASTN	match	30318	30424	51	+	. ID=match_hsp734 Target=EST:mollaretii11 19 125 Parent=match_sequence393
contig00136	BLASTN	match	28468	28574	35	+	. ID=match_hsp735 Target=EST:mollaretii11 19 125 Parent=match_sequence393
contig00136	BLASTN	match	52837	52958	38	-	. ID=match_hsp736 Target=EST:mollaretii11 122 1 Parent=match_sequence393
contig00051(44001,93420)	BLASTN	match	44029	44150	92	-	. ID=match_sequence394 Target=EST:mollaretii11
contig00051(44001,93420)	BLASTN	match	44029	44150	46	-	. ID=match_hsp737 Target=EST:mollaretii11 125 4 Parent=match_sequence394
contig00051	BLASTN	match	88029	88150	92	-	. ID=match_sequence395 Target=EST:mollaretii11
contig00051	BLASTN	match	88029	88150	46	-	. ID=match_hsp738 Target=EST:mollaretii11 125 4 Parent=match_sequence395
contig00479	BLASTN	match	12787	12884	76	+	. ID=match_sequence396 Target=EST:mollaretii11 28 125
contig00479	BLASTN	match	12787	12884	38	+	. ID=match_hsp739 Target=EST:mollaretii11 28 125 Parent=match_sequence396
contig00019	BLASTN	match	111169	111293	66	-	. ID=match_sequence397 Target=EST:mollaretii11
contig00019	BLASTN	match	111169	111293	33	-	. ID=match_hsp740 Target=EST:mollaretii11 125 1 Parent=match_sequence397
contig00125	BLASTN	match	45225	45349	66	+	. ID=match_sequence398 Target=EST:mollaretii11 1 125
contig00125	BLASTN	match	45225	45349	33	+	. ID=match_hsp741 Target=EST:mollaretii11 1 125 Parent=match_sequence398
contig00469	BLASTN	match	4332	4382	78	+	. ID=match_sequence399 Target=EST:fredriksenii2 1 51
contig00469	BLASTN	match	4332	4382	39	+	. ID=match_hsp742 Target=EST:fredriksenii2 1 51 Parent=match_sequence399
contig00125	BLASTN	match	39183	39233	78	+	. ID=match_sequence400 Target=EST:fredriksenii2 1 51
contig00125	BLASTN	match	39183	39233	39	+	. ID=match_hsp743 Target=EST:fredriksenii2 1 51 Parent=match_sequence400
contig00412	BLASTN	match	50691	51630	202	-	. ID=match_sequence401 Target=EST:fredriksenii3
contig00412	BLASTN	match	51354	51630	102	-	. ID=match_hsp744 Target=EST:fredriksenii3 307 31 Parent=match_sequence401
contig00412	BLASTN	match	50691	50922	72	-	. ID=match_hsp745 Target=EST:fredriksenii3 973 742 Parent=match_sequence401
contig00385	BLASTN	match	6491	6628	76	+	. ID=match_sequence402 Target=EST:fredriksenii3 802 939
contig00385	BLASTN	match	6491	6628	38	+	. ID=match_hsp746 Target=EST:fredriksenii3 802 939 Parent=match_sequence402
contig00421	BLASTN	match	148015	148134	174	+	. ID=match_sequence403 Target=EST:bercovieri1 30 149
contig00421	BLASTN	match	148015	148134	88	+	. ID=match_hsp747 Target=EST:bercovieri1 30 149 Parent=match_sequence403
contig00480	BLASTN	match	19359	19459	153	+	. ID=match_sequence404 Target=EST:bercovieri1 28 128
contig00480	BLASTN	match	19359	19459	77	+	. ID=match_hsp748 Target=EST:bercovieri1 28 128 Parent=match_sequence404
contig00453(216001,297921)	BLASTN	match	1178	1253	74	-	. ID=match_sequence405 Target=EST:bercovieri1
contig00453(216001,297921)	BLASTN	match	1178	1253	37	-	. ID=match_hsp749 Target=EST:bercovieri1 119 44 Parent=match_sequence405
contig00453	BLASTN	match	217178	217253	74	-	. ID=match_sequence406 Target=EST:bercovieri1
contig00453	BLASTN	match	217178	217253	37	-	. ID=match_hsp750 Target=EST:bercovieri1 119 44 Parent=match_sequence406
contig00430_1	BLASTN	match	1	615	1195	+	. ID=match_sequence407 Target=EST:bercovieri5 709 9249
contig00430_1	BLASTN	match	1	615	603	+	. ID=match_hsp751 Target=EST:bercovieri5 709 1323 Parent=match_sequence407
contig00430_1	BLASTN	match	1	615	603	+	. ID=match_hsp752 Target=EST:bercovieri5 2030 2644 Parent=match_sequence407
contig00430_1	BLASTN	match	1	615	603	+	. ID=match_hsp753 Target=EST:bercovieri5 3351 3965 Parent=match_sequence407
contig00430_1	BLASTN	match	1	615	603	+	. ID=match_hsp754 Target=EST:bercovieri5 4672 5286 Parent=match_sequence407
contig00430_1	BLASTN	match	1	615	603	+	. ID=match_hsp755 Target=EST:bercovieri5 5993 6607 Parent=match_sequence407
contig00430_1	BLASTN	match	1	615	603	+	. ID=match_hsp756 Target=EST:bercovieri5 7314 7928 Parent=match_sequence407
contig00430_1	BLASTN	match	1	615	603	+	. ID=match_hsp757 Target=EST:bercovieri5 8635 9249 Parent=match_sequence407
contig00430_2	BLASTN	match	1	615	1195	+	. ID=match_sequence408 Target=EST:bercovieri5 709 9249
contig00430_2	BLASTN	match	1	615	603	+	. ID=match_hsp758 Target=EST:bercovieri5 709 1323 Parent=match_sequence408
contig00430_2	BLASTN	match	1	615	603	+	. ID=match_hsp759 Target=EST:bercovieri5 2030 2644 Parent=match_sequence408
contig00430_2	BLASTN	match	1	615	603	+	. ID=match_hsp760 Target=EST:bercovieri5 3351 3965 Parent=match_sequence408
contig00430_2	BLASTN	match	1	615	603	+	. ID=match_hsp761 Target=EST:bercovieri5 4672 5286 Parent=match_sequence408
contig00430_2	BLASTN	match	1	615	603	+	. ID=match_hsp762 Target=EST:bercovieri5 5993 6607 Parent=match_sequence408
contig00430_2	BLASTN	match	1	615	603	+	. ID=match_hsp763 Target=EST:bercovieri5 7314 7928 Parent=match_sequence408
contig00430_2	BLASTN	match	1	615	603	+	. ID=match_hsp764 Target=EST:bercovieri5 8635 9249 Parent=match_sequence408
contig00430_3	BLASTN	match	1	615	1195	+	. ID=match_sequence409 Target=EST:bercovieri5 709 9249
contig00430_3	BLASTN	match	1	615	603	+	. ID=match_hsp765 Target=EST:bercovieri5 709 1323 Parent=match_sequence409
contig00430_3	BLASTN	match	1	615	603	+	. ID=match_hsp766 Target=EST:bercovieri5 2030 2644 Parent=match_sequence409
contig00430_3	BLASTN	match	1	615	603	+	. ID=match_hsp767 Target=EST:bercovieri5 3351 3965 Parent=match_sequence409
contig00430_3	BLASTN	match	1	615	603	+	. ID=match_hsp768 Target=EST:bercovieri5 4672 5286 Parent=match_sequence409
contig00430_3	BLASTN	match	1	615	603	+	. ID=match_hsp769 Target=EST:bercovieri5 5993 6607 Parent=match_sequence409
contig00430_3	BLASTN	match	1	615	603	+	. ID=match_hsp770 Target=EST:bercovieri5 7314 7928 Parent=match_sequence409
contig00430_3	BLASTN	match	1	615	603	+	. ID=match_hsp771 Target=EST:bercovieri5 8635 9249 Parent=match_sequence409
contig00430_4	BLASTN	match	1	615	1195	+	. ID=match_sequence410 Target=EST:bercovieri5 709 9249
contig00430_4	BLASTN	match	1	615	603	+	. ID=match_hsp772 Target=EST:bercovieri5 709 1323 Parent=match_sequence410
contig00430_4	BLASTN	match	1	615	603	+	. ID=match_hsp773 Target=EST:bercovieri5 2030 2644 Parent=match_sequence410
contig00430_4	BLASTN	match	1	615	603	+	. ID=match_hsp774 Target=EST:bercovieri5 3351 3965 Parent=match_sequence410
contig00430_4	BLASTN	match	1	615	603	+	. ID=match_hsp775 Target=EST:bercovieri5 4672 5286 Parent=match_sequence410
contig00430_4	BLASTN	match	1	615	603	+	. ID=match_hsp776 Target=EST:bercovieri5 5993 6607 Parent=match_sequence410
contig00430_4	BLASTN	match	1	615	603	+	. ID=match_hsp777 Target=EST:bercovieri5 7314 7928 Parent=match_sequence410
contig00430_4	BLASTN	match	1	615	603	+	. ID=match_hsp778 Target=EST:bercovieri5 8635 9249 Parent=match_sequence410
contig00430_5	BLASTN	match	1	615	1195	+	. ID=match_sequence411 Target=EST:bercovieri5 709 9249
contig00430_5	BLASTN	match	1	615	603	+	. ID=match_hsp779 Target=EST:bercovieri5 709 1323 Parent=match_sequence411
contig00430_5	BLASTN	match	1	615	603	+	. ID=match_hsp780 Target=EST:bercovieri5 2030 2644 Parent=match_sequence411
contig00430_5	BLASTN	match	1	615	603	+	. ID=match_hsp781 Target=EST:bercovieri5 3351 3965 Parent=match_sequence411
contig00430_5	BLASTN	match	1	615	603	+	. ID=match_hsp782 Target=EST:bercovieri5 4672 5286 Parent=match_sequence411
contig00430_5	BLASTN	match	1	615	603	+	. ID=match_hsp783 Target=EST:bercovieri5 5993 6607 Parent=match_sequence411
contig00430_5	BLASTN	match	1	615	603	+	. ID=match_hsp784 Target=EST:bercovieri5 7314 7928 Parent=match_sequence411
contig00430_5	BLASTN	match	1	615	603	+	. ID=match_hsp785 Target=EST:bercovieri5 8635 9249 Parent=match_sequence411
contig00430	BLASTN	match	1	615	1195	+	. ID=match_sequence412 Target=EST:bercovieri5 709 9249
contig00430	BLASTN	match	1	615	603	+	. ID=match_hsp786 Target=EST:bercovieri5 709 1323 Parent=match_sequence412
contig00430	BLASTN	match	1	615	603	+	. ID=match_hsp787 Target=EST:bercovieri5 2030 2644 Parent=match_sequence412
contig00430	BLASTN	match	1	615	603	+	. ID=match_hsp788 Target=EST:bercovieri5 3351 3965 Parent=match_sequence412
contig00430	BLASTN	match	1	615	603	+	. ID=match_hsp789 Target=EST:bercovieri5 4672 5286 Parent=match_sequence412
contig00430	BLASTN	match	1	615	603	+	. ID=match_hsp790 Target=EST:bercovieri5 5993 6607 Parent=match_sequence412
contig00430	BLASTN	match	1	615	603	+	. ID=match_hsp791 Target=EST:bercovieri5 7314 7928 Parent=match_sequence412
contig00430	BLASTN	match	1	615	603	+	. ID=match_hsp792 Target=EST:bercovieri5 8635 9249 Parent=match_sequence412
contig00383_1	BLASTN	match	1	555	1005	+	. ID=match_sequence413 Target=EST:bercovieri5 141 8621
contig00383_1	BLASTN	match	1	555	507	+	. ID=match_hsp793 Target=EST:bercovieri5 141 695 Parent=match_sequence413
contig00383_1	BLASTN	match	1	555	507	+	. ID=match_hsp794 Target=EST:bercovieri5 1462 2016 Parent=match_sequence413
contig00383_1	BLASTN	match	1	555	507	+	. ID=match_hsp795 Target=EST:bercovieri5 2783 3337 Parent=match_sequence413
contig00383_1	BLASTN	match	1	555	507	+	. ID=match_hsp796 Target=EST:bercovieri5 4104 4658 Parent=match_sequence413
contig00383_1	BLASTN	match	1	555	507	+	. ID=match_hsp797 Target=EST:bercovieri5 5425 5979 Parent=match_sequence413
contig00383_1	BLASTN	match	1	555	507	+	. ID=match_hsp798 Target=EST:bercovieri5 6746 7300 Parent=match_sequence413
contig00383_1	BLASTN	match	1	555	507	+	. ID=match_hsp799 Target=EST:bercovieri5 8067 8621 Parent=match_sequence413
contig00383_2	BLASTN	match	1	555	1005	+	. ID=match_sequence414 Target=EST:bercovieri5 141 8621
contig00383_2	BLASTN	match	1	555	507	+	. ID=match_hsp800 Target=EST:bercovieri5 141 695 Parent=match_sequence414
contig00383_2	BLASTN	match	1	555	507	+	. ID=match_hsp801 Target=EST:bercovieri5 1462 2016 Parent=match_sequence414
contig00383_2	BLASTN	match	1	555	507	+	. ID=match_hsp802 Target=EST:bercovieri5 2783 3337 Parent=match_sequence414
contig00383_2	BLASTN	match	1	555	507	+	. ID=match_hsp803 Target=EST:bercovieri5 4104 4658 Parent=match_sequence414
contig00383_2	BLASTN	match	1	555	507	+	. ID=match_hsp804 Target=EST:bercovieri5 5425 5979 Parent=match_sequence414
contig00383_2	BLASTN	match	1	555	507	+	. ID=match_hsp805 Target=EST:bercovieri5 6746 7300 Parent=match_sequence414
contig00383_2	BLASTN	match	1	555	507	+	. ID=match_hsp806 Target=EST:bercovieri5 8067 8621 Parent=match_sequence414
contig00383_3	BLASTN	match	1	555	1005	+	. ID=match_sequence415 Target=EST:bercovieri5 141 8621
contig00383_3	BLASTN	match	1	555	507	+	. ID=match_hsp807 Target=EST:bercovieri5 141 695 Parent=match_sequence415
contig00383_3	BLASTN	match	1	555	507	+	. ID=match_hsp808 Target=EST:bercovieri5 1462 2016 Parent=match_sequence415
contig00383_3	BLASTN	match	1	555	507	+	. ID=match_hsp809 Target=EST:bercovieri5 2783 3337 Parent=match_sequence415
contig00383_3	BLASTN	match	1	555	507	+	. ID=match_hsp810 Target=EST:bercovieri5 4104 4658 Parent=match_sequence415
contig00383_3	BLASTN	match	1	555	507	+	. ID=match_hsp811 Target=EST:bercovieri5 5425 5979 Parent=match_sequence415
contig00383_3	BLASTN	match	1	555	507	+	. ID=match_hsp812 Target=EST:bercovieri5 6746 7300 Parent=match_sequence415
contig00383_3	BLASTN	match	1	555	507	+	. ID=match_hsp813 Target=EST:bercovieri5 8067 8621 Parent=match_sequence415
contig00383_4	BLASTN	match	1	555	1005	+	. ID=match_sequence416 Target=EST:bercovieri5 141 8621
contig00383_4	BLASTN	match	1	555	507	+	. ID=match_hsp814 Target=EST:bercovieri5 141 695 Parent=match_sequence416
contig00383_4	BLASTN	match	1	555	507	+	. ID=match_hsp815 Target=EST:bercovieri5 1462 2016 Parent=match_sequence416
contig00383_4	BLASTN	match	1	555	507	+	. ID=match_hsp816 Target=EST:bercovieri5 2783 3337 Parent=match_sequence416
contig00383_4	BLASTN	match	1	555	507	+	. ID=match_hsp817 Target=EST:bercovieri5 4104 4658 Parent=match_sequence416
contig00383_4	BLASTN	match	1	555	507	+	. ID=match_hsp818 Target=EST:bercovieri5 5425 5979 Parent=match_sequence416
contig00383_4	BLASTN	match	1	555	507	+	. ID=match_hsp819 Target=EST:bercovieri5 6746 7300 Parent=match_sequence416
contig00383_4	BLASTN	match	1	555	507	+	. ID=match_hsp820 Target=EST:bercovieri5 8067 8621 Parent=match_sequence416
contig00383	BLASTN	match	1	555	1005	+	. ID=match_sequence417 Target=EST:bercovieri5 141 8621
contig00383	BLASTN	match	1	555	507	+	. ID=match_hsp821 Target=EST:bercovieri5 141 695 Parent=match_sequence417
contig00383	BLASTN	match	1	555	507	+	. ID=match_hsp822 Target=EST:bercovieri5 1462 2016 Parent=match_sequence417
contig00383	BLASTN	match	1	555	507	+	. ID=match_hsp823 Target=EST:bercovieri5 2783 3337 Parent=match_sequence417
contig00383	BLASTN	match	1	555	507	+	. ID=match_hsp824 Target=EST:bercovieri5 4104 4658 Parent=match_sequence417
contig00383	BLASTN	match	1	555	507	+	. ID=match_hsp825 Target=EST:bercovieri5 5425 5979 Parent=match_sequence417
contig00383	BLASTN	match	1	555	507	+	. ID=match_hsp826 Target=EST:bercovieri5 6746 7300 Parent=match_sequence417
contig00383	BLASTN	match	1	555	507	+	. ID=match_hsp827 Target=EST:bercovieri5 8067 8621 Parent=match_sequence417
contig00136(1,65356)	BLASTN	match	52817	52940	135	+	. ID=match_sequence418 Target=EST:bercovieri6 11 134
contig00136(1,65356)	BLASTN	match	28466	30433	135	-	. ID=match_sequence418 Target=EST:bercovieri6 134 11
contig00136(1,65356)	BLASTN	match	52817	52940	44	+	. ID=match_hsp828 Target=EST:bercovieri6 11 134 Parent=match_sequence418
contig00136(1,65356)	BLASTN	match	28466	28589	68	-	. ID=match_hsp829 Target=EST:bercovieri6 136 13 Parent=match_sequence418
contig00136(1,65356)	BLASTN	match	30316	30433	66	-	. ID=match_hsp830 Target=EST:bercovieri6 136 19 Parent=match_sequence418
contig00136	BLASTN	match	52817	52940	135	+	. ID=match_sequence419 Target=EST:bercovieri6 11 134
contig00136	BLASTN	match	28466	30433	135	-	. ID=match_sequence419 Target=EST:bercovieri6 134 11
contig00136	BLASTN	match	52817	52940	44	+	. ID=match_hsp831 Target=EST:bercovieri6 11 134 Parent=match_sequence419
contig00136	BLASTN	match	28466	28589	68	-	. ID=match_hsp832 Target=EST:bercovieri6 136 13 Parent=match_sequence419
contig00136	BLASTN	match	30316	30433	66	-	. ID=match_hsp833 Target=EST:bercovieri6 136 19 Parent=match_sequence419
contig00479	BLASTN	match	12783	12908	131	-	. ID=match_sequence420 Target=EST:bercovieri6
contig00479	BLASTN	match	12783	12908	66	-	. ID=match_hsp834 Target=EST:bercovieri6 129 4 Parent=match_sequence420
contig00051(44001,93420)	BLASTN	match	44012	44135	127	+	. ID=match_sequence421 Target=EST:bercovieri6 11 134
contig00051(44001,93420)	BLASTN	match	44012	44135	64	+	. ID=match_hsp835 Target=EST:bercovieri6 11 134 Parent=match_sequence421
contig00051	BLASTN	match	88012	88135	127	+	. ID=match_sequence422 Target=EST:bercovieri6 11 134
contig00051	BLASTN	match	88012	88135	64	+	. ID=match_hsp836 Target=EST:bercovieri6 11 134 Parent=match_sequence422
contig00477	BLASTN	match	8167	8294	103	+	. ID=match_sequence423 Target=EST:bercovieri6 4 131
contig00477	BLASTN	match	8167	8294	52	+	. ID=match_hsp837 Target=EST:bercovieri6 4 131 Parent=match_sequence423
contig00019	BLASTN	match	111154	114986	80	+	. ID=match_sequence424 Target=EST:bercovieri6 1 136
contig00019	BLASTN	match	111154	111277	40	+	. ID=match_hsp838 Target=EST:bercovieri6 13 136 Parent=match_sequence424
contig00019	BLASTN	match	114874	114986	37	+	. ID=match_hsp839 Target=EST:bercovieri6 1 113 Parent=match_sequence424
contig00125	BLASTN	match	45279	45361	70	-	. ID=match_sequence425 Target=EST:bercovieri6
contig00125	BLASTN	match	45279	45361	35	-	. ID=match_hsp840 Target=EST:bercovieri6 98 16 Parent=match_sequence425
contig00434_1	BLASTN	match	1101	1648	1078	-	. ID=match_sequence426 Target=EST:bercovieri10
contig00434_1	BLASTN	match	1101	1648	544	-	. ID=match_hsp841 Target=EST:bercovieri10 2750 2203 Parent=match_sequence426
contig00434_1	BLASTN	match	1101	1648	544	-	. ID=match_hsp842 Target=EST:bercovieri10 2200 1653 Parent=match_sequence426
contig00434_1	BLASTN	match	1101	1648	544	-	. ID=match_hsp843 Target=EST:bercovieri10 1650 1103 Parent=match_sequence426
contig00434_1	BLASTN	match	1101	1648	544	-	. ID=match_hsp844 Target=EST:bercovieri10 1100 553 Parent=match_sequence426
contig00434_1	BLASTN	match	1101	1648	544	-	. ID=match_hsp845 Target=EST:bercovieri10 550 3 Parent=match_sequence426
contig00434_2	BLASTN	match	1101	1648	1078	-	. ID=match_sequence427 Target=EST:bercovieri10
contig00434_2	BLASTN	match	1101	1648	544	-	. ID=match_hsp846 Target=EST:bercovieri10 2750 2203 Parent=match_sequence427
contig00434_2	BLASTN	match	1101	1648	544	-	. ID=match_hsp847 Target=EST:bercovieri10 2200 1653 Parent=match_sequence427
contig00434_2	BLASTN	match	1101	1648	544	-	. ID=match_hsp848 Target=EST:bercovieri10 1650 1103 Parent=match_sequence427
contig00434_2	BLASTN	match	1101	1648	544	-	. ID=match_hsp849 Target=EST:bercovieri10 1100 553 Parent=match_sequence427
contig00434_2	BLASTN	match	1101	1648	544	-	. ID=match_hsp850 Target=EST:bercovieri10 550 3 Parent=match_sequence427
contig00434_3	BLASTN	match	1101	1648	1078	-	. ID=match_sequence428 Target=EST:bercovieri10
contig00434_3	BLASTN	match	1101	1648	544	-	. ID=match_hsp851 Target=EST:bercovieri10 2750 2203 Parent=match_sequence428
contig00434_3	BLASTN	match	1101	1648	544	-	. ID=match_hsp852 Target=EST:bercovieri10 2200 1653 Parent=match_sequence428
contig00434_3	BLASTN	match	1101	1648	544	-	. ID=match_hsp853 Target=EST:bercovieri10 1650 1103 Parent=match_sequence428
contig00434_3	BLASTN	match	1101	1648	544	-	. ID=match_hsp854 Target=EST:bercovieri10 1100 553 Parent=match_sequence428
contig00434_3	BLASTN	match	1101	1648	544	-	. ID=match_hsp855 Target=EST:bercovieri10 550 3 Parent=match_sequence428
contig00434_4	BLASTN	match	1101	1648	1078	-	. ID=match_sequence429 Target=EST:bercovieri10
contig00434_4	BLASTN	match	1101	1648	544	-	. ID=match_hsp856 Target=EST:bercovieri10 2750 2203 Parent=match_sequence429
contig00434_4	BLASTN	match	1101	1648	544	-	. ID=match_hsp857 Target=EST:bercovieri10 2200 1653 Parent=match_sequence429
contig00434_4	BLASTN	match	1101	1648	544	-	. ID=match_hsp858 Target=EST:bercovieri10 1650 1103 Parent=match_sequence429
contig00434_4	BLASTN	match	1101	1648	544	-	. ID=match_hsp859 Target=EST:bercovieri10 1100 553 Parent=match_sequence429
contig00434_4	BLASTN	match	1101	1648	544	-	. ID=match_hsp860 Target=EST:bercovieri10 550 3 Parent=match_sequence429
contig00434_5	BLASTN	match	1101	1648	1078	-	. ID=match_sequence430 Target=EST:bercovieri10
contig00434_5	BLASTN	match	1101	1648	544	-	. ID=match_hsp861 Target=EST:bercovieri10 2750 2203 Parent=match_sequence430
contig00434_5	BLASTN	match	1101	1648	544	-	. ID=match_hsp862 Target=EST:bercovieri10 2200 1653 Parent=match_sequence430
contig00434_5	BLASTN	match	1101	1648	544	-	. ID=match_hsp863 Target=EST:bercovieri10 1650 1103 Parent=match_sequence430
contig00434_5	BLASTN	match	1101	1648	544	-	. ID=match_hsp864 Target=EST:bercovieri10 1100 553 Parent=match_sequence430
contig00434_5	BLASTN	match	1101	1648	544	-	. ID=match_hsp865 Target=EST:bercovieri10 550 3 Parent=match_sequence430
contig00434	BLASTN	match	1101	1648	1078	-	. ID=match_sequence431 Target=EST:bercovieri10
contig00434	BLASTN	match	1101	1648	544	-	. ID=match_hsp866 Target=EST:bercovieri10 2750 2203 Parent=match_sequence431
contig00434	BLASTN	match	1101	1648	544	-	. ID=match_hsp867 Target=EST:bercovieri10 2200 1653 Parent=match_sequence431
contig00434	BLASTN	match	1101	1648	544	-	. ID=match_hsp868 Target=EST:bercovieri10 1650 1103 Parent=match_sequence431
contig00434	BLASTN	match	1101	1648	544	-	. ID=match_hsp869 Target=EST:bercovieri10 1100 553 Parent=match_sequence431
contig00434	BLASTN	match	1101	1648	544	-	. ID=match_hsp870 Target=EST:bercovieri10 550 3 Parent=match_sequence431
contig00394	BLASTN	match	49863	49992	170	+	. ID=match_sequence432 Target=EST:bercovieri11 1 130
contig00394	BLASTN	match	165113	165182	170	-	. ID=match_sequence432 Target=EST:bercovieri11 130 1
contig00394	BLASTN	match	49863	49992	86	+	. ID=match_hsp871 Target=EST:bercovieri11 1 130 Parent=match_sequence432
contig00394	BLASTN	match	165113	165182	58	-	. ID=match_hsp872 Target=EST:bercovieri11 106 37 Parent=match_sequence432
contig00427	BLASTN	match	20433	20551	157	-	. ID=match_sequence433 Target=EST:bercovieri11
contig00427	BLASTN	match	20433	20551	79	-	. ID=match_hsp873 Target=EST:bercovieri11 119 1 Parent=match_sequence433
contig00412	BLASTN	match	68314	112926	145	+	. ID=match_sequence434 Target=EST:bercovieri11 33 129
contig00412	BLASTN	match	112830	112926	73	+	. ID=match_hsp874 Target=EST:bercovieri11 33 129 Parent=match_sequence434
contig00412	BLASTN	match	68314	68387	54	+	. ID=match_hsp875 Target=EST:bercovieri11 33 106 Parent=match_sequence434
contig00421	BLASTN	match	29465	29559	117	+	. ID=match_sequence435 Target=EST:bercovieri11 35 129
contig00421	BLASTN	match	29465	29559	59	+	. ID=match_hsp876 Target=EST:bercovieri11 35 129 Parent=match_sequence435
contig00422	BLASTN	match	30088	30161	107	+	. ID=match_sequence436 Target=EST:bercovieri11 33 106
contig00422	BLASTN	match	30088	30161	54	+	. ID=match_hsp877 Target=EST:bercovieri11 33 106 Parent=match_sequence436
contig00299	BLASTN	match	10274	10339	107	-	. ID=match_sequence437 Target=EST:bercovieri11
contig00299	BLASTN	match	10274	10339	54	-	. ID=match_hsp878 Target=EST:bercovieri11 104 39 Parent=match_sequence437
contig00002	BLASTN	match	55360	55430	101	+	. ID=match_sequence438 Target=EST:bercovieri11 6 76
contig00002	BLASTN	match	40070	40172	101	-	. ID=match_sequence438 Target=EST:bercovieri11 76 6
contig00002	BLASTN	match	55360	55430	43	+	. ID=match_hsp879 Target=EST:bercovieri11 6 76 Parent=match_sequence438
contig00002	BLASTN	match	40070	40172	51	-	. ID=match_hsp880 Target=EST:bercovieri11 119 17 Parent=match_sequence438
contig00454	BLASTN	match	16761	16858	100	-	. ID=match_sequence439 Target=EST:bercovieri11
contig00454	BLASTN	match	16761	16858	50	-	. ID=match_hsp881 Target=EST:bercovieri11 130 33 Parent=match_sequence439
contig00424	BLASTN	match	8561	8603	78	+	. ID=match_sequence440 Target=EST:bercovieri11 83 125
contig00424	BLASTN	match	8561	8603	39	+	. ID=match_hsp882 Target=EST:bercovieri11 83 125 Parent=match_sequence440
contig00484	BLASTN	match	87422	87502	145	-	. ID=match_sequence441 Target=EST:intermedia13
contig00484	BLASTN	match	87422	87502	73	-	. ID=match_hsp883 Target=EST:intermedia13 81 1 Parent=match_sequence441
contig00477	BLASTN	match	158933	158995	133	+	. ID=match_sequence442 Target=EST:intermedia13 1 63
contig00477	BLASTN	match	151923	152005	133	-	. ID=match_sequence442 Target=EST:intermedia13 63 1
contig00477	BLASTN	match	158933	158995	55	+	. ID=match_hsp884 Target=EST:intermedia13 1 63 Parent=match_sequence442
contig00477	BLASTN	match	151923	152005	67	-	. ID=match_hsp885 Target=EST:intermedia13 83 1 Parent=match_sequence442
contig00002	BLASTN	match	6244	46609	131	+	. ID=match_sequence443 Target=EST:intermedia13 2 83
contig00002	BLASTN	match	32734	32814	66	+	. ID=match_hsp886 Target=EST:intermedia13 2 83 Parent=match_sequence443
contig00002	BLASTN	match	46531	46609	63	+	. ID=match_hsp887 Target=EST:intermedia13 5 83 Parent=match_sequence443
contig00002	BLASTN	match	6244	6324	53	+	. ID=match_hsp888 Target=EST:intermedia13 3 83 Parent=match_sequence443
contig00453(1,216000)	BLASTN	match	33552	33634	131	+	. ID=match_sequence444 Target=EST:intermedia13 1 83
contig00453(1,216000)	BLASTN	match	172901	173678	131	-	. ID=match_sequence444 Target=EST:intermedia13 83 1
contig00453(1,216000)	BLASTN	match	33552	33634	55	+	. ID=match_hsp889 Target=EST:intermedia13 1 83 Parent=match_sequence444
contig00453(1,216000)	BLASTN	match	172901	172982	66	-	. ID=match_hsp890 Target=EST:intermedia13 83 2 Parent=match_sequence444
contig00453(1,216000)	BLASTN	match	173622	173678	49	-	. ID=match_hsp891 Target=EST:intermedia13 59 3 Parent=match_sequence444
contig00453	BLASTN	match	33552	33634	131	+	. ID=match_sequence445 Target=EST:intermedia13 1 83
contig00453	BLASTN	match	172901	173678	131	-	. ID=match_sequence445 Target=EST:intermedia13 83 1
contig00453	BLASTN	match	33552	33634	55	+	. ID=match_hsp892 Target=EST:intermedia13 1 83 Parent=match_sequence445
contig00453	BLASTN	match	172901	172982	66	-	. ID=match_hsp893 Target=EST:intermedia13 83 2 Parent=match_sequence445
contig00453	BLASTN	match	173622	173678	49	-	. ID=match_hsp894 Target=EST:intermedia13 59 3 Parent=match_sequence445
contig00125	BLASTN	match	195909	206240	125	+	. ID=match_sequence446 Target=EST:intermedia13 1 83
contig00125	BLASTN	match	78027	125911	125	-	. ID=match_sequence446 Target=EST:intermedia13 83 1
contig00125	BLASTN	match	206158	206240	63	+	. ID=match_hsp895 Target=EST:intermedia13 1 83 Parent=match_sequence446
contig00125	BLASTN	match	195909	195983	43	+	. ID=match_hsp896 Target=EST:intermedia13 1 75 Parent=match_sequence446
contig00125	BLASTN	match	78027	78103	53	-	. ID=match_hsp897 Target=EST:intermedia13 79 3 Parent=match_sequence446
contig00125	BLASTN	match	125878	125911	34	-	. ID=match_hsp898 Target=EST:intermedia13 35 2 Parent=match_sequence446
contig00411	BLASTN	match	49505	77279	117	+	. ID=match_sequence447 Target=EST:intermedia13 1 81
contig00411	BLASTN	match	49505	49579	59	+	. ID=match_hsp899 Target=EST:intermedia13 7 81 Parent=match_sequence447
contig00411	BLASTN	match	77246	77279	34	+	. ID=match_hsp900 Target=EST:intermedia13 1 34 Parent=match_sequence447
contig00421	BLASTN	match	91319	91401	117	-	. ID=match_sequence448 Target=EST:intermedia13
contig00421	BLASTN	match	91319	91401	59	-	. ID=match_hsp901 Target=EST:intermedia13 83 1 Parent=match_sequence448
contig00424	BLASTN	match	6251	6327	113	+	. ID=match_sequence449 Target=EST:intermedia13 7 83
contig00424	BLASTN	match	33058	33130	113	-	. ID=match_sequence449 Target=EST:intermedia13 83 7
contig00424	BLASTN	match	6251	6327	57	+	. ID=match_hsp902 Target=EST:intermedia13 7 83 Parent=match_sequence449
contig00424	BLASTN	match	33058	33130	37	-	. ID=match_hsp903 Target=EST:intermedia13 83 11 Parent=match_sequence449
contig00423	BLASTN	match	67021	77845	113	+	. ID=match_sequence450 Target=EST:intermedia13 1 83
contig00423	BLASTN	match	67021	67100	57	+	. ID=match_hsp904 Target=EST:intermedia13 1 81 Parent=match_sequence450
contig00423	BLASTN	match	77766	77845	52	+	. ID=match_hsp905 Target=EST:intermedia13 4 83 Parent=match_sequence450
contig00423	BLASTN	match	72815	72853	31	+	. ID=match_hsp906 Target=EST:intermedia13 1 39 Parent=match_sequence450
contig00488	BLASTN	match	48165	48246	107	+	. ID=match_sequence451 Target=EST:intermedia13 2 83
contig00488	BLASTN	match	26631	50090	107	-	. ID=match_sequence451 Target=EST:intermedia13 83 2
contig00488	BLASTN	match	48165	48246	46	+	. ID=match_hsp907 Target=EST:intermedia13 2 83 Parent=match_sequence451
contig00488	BLASTN	match	50017	50090	54	-	. ID=match_hsp908 Target=EST:intermedia13 74 1 Parent=match_sequence451
contig00488	BLASTN	match	26631	26676	38	-	. ID=match_hsp909 Target=EST:intermedia13 46 1 Parent=match_sequence451
contig00488	BLASTN	match	45964	46037	34	-	. ID=match_hsp910 Target=EST:intermedia13 74 1 Parent=match_sequence451
contig00459	BLASTN	match	28597	28670	100	+	. ID=match_sequence452 Target=EST:intermedia13 1 74
contig00459	BLASTN	match	28597	28670	50	+	. ID=match_hsp911 Target=EST:intermedia13 1 74 Parent=match_sequence452
contig00445	BLASTN	match	80709	80759	86	-	. ID=match_sequence453 Target=EST:intermedia13
contig00445	BLASTN	match	80709	80759	43	-	. ID=match_hsp912 Target=EST:intermedia13 51 1 Parent=match_sequence453
contig00405	BLASTN	match	9637	9710	84	+	. ID=match_sequence454 Target=EST:intermedia13 1 74
contig00405	BLASTN	match	9637	9710	42	+	. ID=match_hsp913 Target=EST:intermedia13 1 74 Parent=match_sequence454
contig00136(1,65356)	BLASTN	match	29737	29813	82	+	. ID=match_sequence455 Target=EST:intermedia13 5 81
contig00136(1,65356)	BLASTN	match	15447	15483	82	-	. ID=match_sequence455 Target=EST:intermedia13 81 5
contig00136(1,65356)	BLASTN	match	29737	29813	41	+	. ID=match_hsp914 Target=EST:intermedia13 5 81 Parent=match_sequence455
contig00136(1,65356)	BLASTN	match	15447	15483	33	-	. ID=match_hsp915 Target=EST:intermedia13 37 1 Parent=match_sequence455
contig00136	BLASTN	match	29737	29813	82	+	. ID=match_sequence456 Target=EST:intermedia13 5 81
contig00136	BLASTN	match	15447	15483	82	-	. ID=match_sequence456 Target=EST:intermedia13 81 5
contig00136	BLASTN	match	29737	29813	41	+	. ID=match_hsp916 Target=EST:intermedia13 5 81 Parent=match_sequence456
contig00136	BLASTN	match	15447	15483	33	-	. ID=match_hsp917 Target=EST:intermedia13 37 1 Parent=match_sequence456
contig00394	BLASTN	match	61230	61309	80	-	. ID=match_sequence457 Target=EST:intermedia13
contig00394	BLASTN	match	61230	61309	40	-	. ID=match_hsp918 Target=EST:intermedia13 83 4 Parent=match_sequence457
contig00458	BLASTN	match	52749	52819	78	-	. ID=match_sequence458 Target=EST:intermedia13
contig00458	BLASTN	match	52749	52819	39	-	. ID=match_hsp919 Target=EST:intermedia13 74 4 Parent=match_sequence458
contig00404	BLASTN	match	14396	14441	76	+	. ID=match_sequence459 Target=EST:intermedia13 1 46
contig00404	BLASTN	match	14396	14441	38	+	. ID=match_hsp920 Target=EST:intermedia13 1 46 Parent=match_sequence459
contig00299	BLASTN	match	12395	12468	76	+	. ID=match_sequence460 Target=EST:intermedia13 1 74
contig00299	BLASTN	match	59126	59161	76	-	. ID=match_sequence460 Target=EST:intermedia13 74 1
contig00299	BLASTN	match	12395	12468	38	+	. ID=match_hsp921 Target=EST:intermedia13 1 74 Parent=match_sequence460
contig00299	BLASTN	match	59126	59161	32	-	. ID=match_hsp922 Target=EST:intermedia13 36 1 Parent=match_sequence460
contig00012	BLASTN	match	33755	33795	74	-	. ID=match_sequence461 Target=EST:intermedia13
contig00012	BLASTN	match	33755	33795	37	-	. ID=match_hsp923 Target=EST:intermedia13 44 4 Parent=match_sequence461
contig00426	BLASTN	match	1042	1080	70	-	. ID=match_sequence462 Target=EST:intermedia13
contig00426	BLASTN	match	1042	1080	35	-	. ID=match_hsp924 Target=EST:intermedia13 39 1 Parent=match_sequence462
contig00487	BLASTN	match	18953	19035	70	-	. ID=match_sequence463 Target=EST:intermedia13
contig00487	BLASTN	match	18953	19035	35	-	. ID=match_hsp925 Target=EST:intermedia13 83 1 Parent=match_sequence463
contig00387	BLASTN	match	892	929	68	+	. ID=match_sequence464 Target=EST:intermedia13 1 38
contig00387	BLASTN	match	892	929	34	+	. ID=match_hsp926 Target=EST:intermedia13 1 38 Parent=match_sequence464
contig00474	BLASTN	match	27121	27153	66	+	. ID=match_sequence465 Target=EST:intermedia13 4 36
contig00474	BLASTN	match	27121	27153	33	+	. ID=match_hsp927 Target=EST:intermedia13 4 36 Parent=match_sequence465
contig00443	BLASTN	match	53974	54010	66	+	. ID=match_sequence466 Target=EST:intermedia13 1 37
contig00443	BLASTN	match	53974	54010	33	+	. ID=match_hsp928 Target=EST:intermedia13 1 37 Parent=match_sequence466
contig00440	BLASTN	match	7072	8240	66	+	. ID=match_sequence467 Target=EST:intermedia13 1 75
contig00440	BLASTN	match	8168	8240	33	+	. ID=match_hsp929 Target=EST:intermedia13 1 73 Parent=match_sequence467
contig00440	BLASTN	match	7072	7145	31	+	. ID=match_hsp930 Target=EST:intermedia13 1 75 Parent=match_sequence467
contig00408	BLASTN	match	79000	79056	66	+	. ID=match_sequence468 Target=EST:intermedia13 1 57
contig00408	BLASTN	match	79000	79056	33	+	. ID=match_hsp931 Target=EST:intermedia13 1 57 Parent=match_sequence468
contig00340	BLASTN	match	1684	1719	64	+	. ID=match_sequence469 Target=EST:intermedia13 1 36
contig00340	BLASTN	match	1684	1719	32	+	. ID=match_hsp932 Target=EST:intermedia13 1 36 Parent=match_sequence469
contig00481	BLASTN	match	1163	1201	62	-	. ID=match_sequence470 Target=EST:intermedia13
contig00481	BLASTN	match	1163	1201	31	-	. ID=match_hsp933 Target=EST:intermedia13 83 45 Parent=match_sequence470
contig00422	BLASTN	match	14039	14108	62	+	. ID=match_sequence471 Target=EST:intermedia13 1 71
contig00422	BLASTN	match	14039	14108	31	+	. ID=match_hsp934 Target=EST:intermedia13 1 71 Parent=match_sequence471
contig00427	BLASTN	match	8626	8668	62	-	. ID=match_sequence472 Target=EST:intermedia13
contig00427	BLASTN	match	8626	8668	31	-	. ID=match_hsp935 Target=EST:intermedia13 44 2 Parent=match_sequence472
contig00385	BLASTN	match	64183	64221	62	-	. ID=match_sequence473 Target=EST:intermedia13
contig00385	BLASTN	match	64183	64221	31	-	. ID=match_hsp936 Target=EST:intermedia13 39 1 Parent=match_sequence473
contig00412	BLASTN	match	12650	12684	62	-	. ID=match_sequence474 Target=EST:intermedia13
contig00412	BLASTN	match	12650	12684	31	-	. ID=match_hsp937 Target=EST:intermedia13 40 6 Parent=match_sequence474
contig00454	BLASTN	match	16761	16853	121	+	. ID=match_sequence475 Target=EST:rohdei5 1 93
contig00454	BLASTN	match	16761	16853	61	+	. ID=match_hsp938 Target=EST:rohdei5 1 93 Parent=match_sequence475
contig00421	BLASTN	match	29472	29559	119	-	. ID=match_sequence476 Target=EST:rohdei5
contig00421	BLASTN	match	29472	29559	60	-	. ID=match_hsp939 Target=EST:rohdei5 89 2 Parent=match_sequence476
contig00299	BLASTN	match	10274	10339	115	+	. ID=match_sequence477 Target=EST:rohdei5 27 92
contig00299	BLASTN	match	10274	10339	58	+	. ID=match_hsp940 Target=EST:rohdei5 27 92 Parent=match_sequence477
contig00394	BLASTN	match	165113	165181	105	+	. ID=match_sequence478 Target=EST:rohdei5 25 93
contig00394	BLASTN	match	49900	49992	105	-	. ID=match_sequence478 Target=EST:rohdei5 93 25
contig00394	BLASTN	match	165113	165181	45	+	. ID=match_hsp941 Target=EST:rohdei5 25 93 Parent=match_sequence478
contig00394	BLASTN	match	49900	49992	53	-	. ID=match_hsp942 Target=EST:rohdei5 93 1 Parent=match_sequence478
contig00002	BLASTN	match	40070	40147	100	+	. ID=match_sequence479 Target=EST:rohdei5 12 89
contig00002	BLASTN	match	40070	40147	50	+	. ID=match_hsp943 Target=EST:rohdei5 12 89 Parent=match_sequence479
contig00412	BLASTN	match	68319	112926	96	-	. ID=match_sequence480 Target=EST:rohdei5
contig00412	BLASTN	match	112835	112926	48	-	. ID=match_hsp944 Target=EST:rohdei5 93 2 Parent=match_sequence480
contig00412	BLASTN	match	68319	68388	38	-	. ID=match_hsp945 Target=EST:rohdei5 93 24 Parent=match_sequence480
contig00422	BLASTN	match	30093	30161	90	-	. ID=match_sequence481 Target=EST:rohdei5
contig00422	BLASTN	match	30093	30161	45	-	. ID=match_hsp946 Target=EST:rohdei5 93 25 Parent=match_sequence481
contig00424	BLASTN	match	8561	8603	70	-	. ID=match_sequence482 Target=EST:rohdei5
contig00424	BLASTN	match	8561	8603	35	-	. ID=match_hsp947 Target=EST:rohdei5 48 6 Parent=match_sequence482
contig00449	BLASTN	match	57	112	64	+	. ID=match_sequence483 Target=EST:rohdei6 1 56
contig00449	BLASTN	match	57	112	32	+	. ID=match_hsp948 Target=EST:rohdei6 1 56 Parent=match_sequence483
contig00421	BLASTN	match	148021	148138	115	+	. ID=match_sequence484 Target=EST:ruckeri0 45 162
contig00421	BLASTN	match	148021	148138	58	+	. ID=match_hsp949 Target=EST:ruckeri0 45 162 Parent=match_sequence484
contig00480	BLASTN	match	19364	19461	68	+	. ID=match_sequence485 Target=EST:ruckeri0 42 139
contig00480	BLASTN	match	19364	19461	34	+	. ID=match_hsp950 Target=EST:ruckeri0 42 139 Parent=match_sequence485
contig00430_1	BLASTN	match	1	1172	2244	-	. ID=match_sequence486 Target=EST:ruckeri1
contig00430_1	BLASTN	match	1	1172	1132	-	. ID=match_hsp951 Target=EST:ruckeri1 19523 18352 Parent=match_sequence486
contig00430_1	BLASTN	match	1	1172	1132	-	. ID=match_hsp952 Target=EST:ruckeri1 17061 15890 Parent=match_sequence486
contig00430_1	BLASTN	match	1	1172	1132	-	. ID=match_hsp953 Target=EST:ruckeri1 14599 13428 Parent=match_sequence486
contig00430_1	BLASTN	match	1	1172	1132	-	. ID=match_hsp954 Target=EST:ruckeri1 12137 10966 Parent=match_sequence486
contig00430_1	BLASTN	match	1	1172	1132	-	. ID=match_hsp955 Target=EST:ruckeri1 9675 8504 Parent=match_sequence486
contig00430_1	BLASTN	match	1	1172	1132	-	. ID=match_hsp956 Target=EST:ruckeri1 7213 6042 Parent=match_sequence486
contig00430_1	BLASTN	match	1	1172	1132	-	. ID=match_hsp957 Target=EST:ruckeri1 4751 3580 Parent=match_sequence486
contig00430_1	BLASTN	match	1	1172	1132	-	. ID=match_hsp958 Target=EST:ruckeri1 2289 1118 Parent=match_sequence486
contig00430_2	BLASTN	match	1	1172	2244	-	. ID=match_sequence487 Target=EST:ruckeri1
contig00430_2	BLASTN	match	1	1172	1132	-	. ID=match_hsp959 Target=EST:ruckeri1 19523 18352 Parent=match_sequence487
contig00430_2	BLASTN	match	1	1172	1132	-	. ID=match_hsp960 Target=EST:ruckeri1 17061 15890 Parent=match_sequence487
contig00430_2	BLASTN	match	1	1172	1132	-	. ID=match_hsp961 Target=EST:ruckeri1 14599 13428 Parent=match_sequence487
contig00430_2	BLASTN	match	1	1172	1132	-	. ID=match_hsp962 Target=EST:ruckeri1 12137 10966 Parent=match_sequence487
contig00430_2	BLASTN	match	1	1172	1132	-	. ID=match_hsp963 Target=EST:ruckeri1 9675 8504 Parent=match_sequence487
contig00430_2	BLASTN	match	1	1172	1132	-	. ID=match_hsp964 Target=EST:ruckeri1 7213 6042 Parent=match_sequence487
contig00430_2	BLASTN	match	1	1172	1132	-	. ID=match_hsp965 Target=EST:ruckeri1 4751 3580 Parent=match_sequence487
contig00430_2	BLASTN	match	1	1172	1132	-	. ID=match_hsp966 Target=EST:ruckeri1 2289 1118 Parent=match_sequence487
contig00430_3	BLASTN	match	1	1172	2244	-	. ID=match_sequence488 Target=EST:ruckeri1
contig00430_3	BLASTN	match	1	1172	1132	-	. ID=match_hsp967 Target=EST:ruckeri1 19523 18352 Parent=match_sequence488
contig00430_3	BLASTN	match	1	1172	1132	-	. ID=match_hsp968 Target=EST:ruckeri1 17061 15890 Parent=match_sequence488
contig00430_3	BLASTN	match	1	1172	1132	-	. ID=match_hsp969 Target=EST:ruckeri1 14599 13428 Parent=match_sequence488
contig00430_3	BLASTN	match	1	1172	1132	-	. ID=match_hsp970 Target=EST:ruckeri1 12137 10966 Parent=match_sequence488
contig00430_3	BLASTN	match	1	1172	1132	-	. ID=match_hsp971 Target=EST:ruckeri1 9675 8504 Parent=match_sequence488
contig00430_3	BLASTN	match	1	1172	1132	-	. ID=match_hsp972 Target=EST:ruckeri1 7213 6042 Parent=match_sequence488
contig00430_3	BLASTN	match	1	1172	1132	-	. ID=match_hsp973 Target=EST:ruckeri1 4751 3580 Parent=match_sequence488
contig00430_3	BLASTN	match	1	1172	1132	-	. ID=match_hsp974 Target=EST:ruckeri1 2289 1118 Parent=match_sequence488
contig00430_4	BLASTN	match	1	1172	2244	-	. ID=match_sequence489 Target=EST:ruckeri1
contig00430_4	BLASTN	match	1	1172	1132	-	. ID=match_hsp975 Target=EST:ruckeri1 19523 18352 Parent=match_sequence489
contig00430_4	BLASTN	match	1	1172	1132	-	. ID=match_hsp976 Target=EST:ruckeri1 17061 15890 Parent=match_sequence489
contig00430_4	BLASTN	match	1	1172	1132	-	. ID=match_hsp977 Target=EST:ruckeri1 14599 13428 Parent=match_sequence489
contig00430_4	BLASTN	match	1	1172	1132	-	. ID=match_hsp978 Target=EST:ruckeri1 12137 10966 Parent=match_sequence489
contig00430_4	BLASTN	match	1	1172	1132	-	. ID=match_hsp979 Target=EST:ruckeri1 9675 8504 Parent=match_sequence489
contig00430_4	BLASTN	match	1	1172	1132	-	. ID=match_hsp980 Target=EST:ruckeri1 7213 6042 Parent=match_sequence489
contig00430_4	BLASTN	match	1	1172	1132	-	. ID=match_hsp981 Target=EST:ruckeri1 4751 3580 Parent=match_sequence489
contig00430_4	BLASTN	match	1	1172	1132	-	. ID=match_hsp982 Target=EST:ruckeri1 2289 1118 Parent=match_sequence489
contig00430_5	BLASTN	match	1	1172	2244	-	. ID=match_sequence490 Target=EST:ruckeri1
contig00430_5	BLASTN	match	1	1172	1132	-	. ID=match_hsp983 Target=EST:ruckeri1 19523 18352 Parent=match_sequence490
contig00430_5	BLASTN	match	1	1172	1132	-	. ID=match_hsp984 Target=EST:ruckeri1 17061 15890 Parent=match_sequence490
contig00430_5	BLASTN	match	1	1172	1132	-	. ID=match_hsp985 Target=EST:ruckeri1 14599 13428 Parent=match_sequence490
contig00430_5	BLASTN	match	1	1172	1132	-	. ID=match_hsp986 Target=EST:ruckeri1 12137 10966 Parent=match_sequence490
contig00430_5	BLASTN	match	1	1172	1132	-	. ID=match_hsp987 Target=EST:ruckeri1 9675 8504 Parent=match_sequence490
contig00430_5	BLASTN	match	1	1172	1132	-	. ID=match_hsp988 Target=EST:ruckeri1 7213 6042 Parent=match_sequence490
contig00430_5	BLASTN	match	1	1172	1132	-	. ID=match_hsp989 Target=EST:ruckeri1 4751 3580 Parent=match_sequence490
contig00430_5	BLASTN	match	1	1172	1132	-	. ID=match_hsp990 Target=EST:ruckeri1 2289 1118 Parent=match_sequence490
contig00430	BLASTN	match	1	1172	2244	-	. ID=match_sequence491 Target=EST:ruckeri1
contig00430	BLASTN	match	1	1172	1132	-	. ID=match_hsp991 Target=EST:ruckeri1 19523 18352 Parent=match_sequence491
contig00430	BLASTN	match	1	1172	1132	-	. ID=match_hsp992 Target=EST:ruckeri1 17061 15890 Parent=match_sequence491
contig00430	BLASTN	match	1	1172	1132	-	. ID=match_hsp993 Target=EST:ruckeri1 14599 13428 Parent=match_sequence491
contig00430	BLASTN	match	1	1172	1132	-	. ID=match_hsp994 Target=EST:ruckeri1 12137 10966 Parent=match_sequence491
contig00430	BLASTN	match	1	1172	1132	-	. ID=match_hsp995 Target=EST:ruckeri1 9675 8504 Parent=match_sequence491
contig00430	BLASTN	match	1	1172	1132	-	. ID=match_hsp996 Target=EST:ruckeri1 7213 6042 Parent=match_sequence491
contig00430	BLASTN	match	1	1172	1132	-	. ID=match_hsp997 Target=EST:ruckeri1 4751 3580 Parent=match_sequence491
contig00430	BLASTN	match	1	1172	1132	-	. ID=match_hsp998 Target=EST:ruckeri1 2289 1118 Parent=match_sequence491
contig00383_1	BLASTN	match	1	555	1037	-	. ID=match_sequence492 Target=EST:ruckeri1
contig00383_1	BLASTN	match	1	555	523	-	. ID=match_hsp999 Target=EST:ruckeri1 17629 17075 Parent=match_sequence492
contig00383_1	BLASTN	match	1	555	523	-	. ID=match_hsp1000 Target=EST:ruckeri1 15167 14613 Parent=match_sequence492
contig00383_1	BLASTN	match	1	555	523	-	. ID=match_hsp1001 Target=EST:ruckeri1 12705 12151 Parent=match_sequence492
contig00383_1	BLASTN	match	1	555	523	-	. ID=match_hsp1002 Target=EST:ruckeri1 10243 9689 Parent=match_sequence492
contig00383_1	BLASTN	match	1	555	523	-	. ID=match_hsp1003 Target=EST:ruckeri1 7781 7227 Parent=match_sequence492
contig00383_1	BLASTN	match	1	555	523	-	. ID=match_hsp1004 Target=EST:ruckeri1 5319 4765 Parent=match_sequence492
contig00383_1	BLASTN	match	1	555	523	-	. ID=match_hsp1005 Target=EST:ruckeri1 2857 2303 Parent=match_sequence492
contig00383_1	BLASTN	match	80	555	444	-	. ID=match_hsp1006 Target=EST:ruckeri1 20012 19537 Parent=match_sequence492
contig00383_1	BLASTN	match	1	395	363	-	. ID=match_hsp1007 Target=EST:ruckeri1 395 1 Parent=match_sequence492
contig00383_2	BLASTN	match	1	555	1037	-	. ID=match_sequence493 Target=EST:ruckeri1
contig00383_2	BLASTN	match	1	555	523	-	. ID=match_hsp1008 Target=EST:ruckeri1 17629 17075 Parent=match_sequence493
contig00383_2	BLASTN	match	1	555	523	-	. ID=match_hsp1009 Target=EST:ruckeri1 15167 14613 Parent=match_sequence493
contig00383_2	BLASTN	match	1	555	523	-	. ID=match_hsp1010 Target=EST:ruckeri1 12705 12151 Parent=match_sequence493
contig00383_2	BLASTN	match	1	555	523	-	. ID=match_hsp1011 Target=EST:ruckeri1 10243 9689 Parent=match_sequence493
contig00383_2	BLASTN	match	1	555	523	-	. ID=match_hsp1012 Target=EST:ruckeri1 7781 7227 Parent=match_sequence493
contig00383_2	BLASTN	match	1	555	523	-	. ID=match_hsp1013 Target=EST:ruckeri1 5319 4765 Parent=match_sequence493
contig00383_2	BLASTN	match	1	555	523	-	. ID=match_hsp1014 Target=EST:ruckeri1 2857 2303 Parent=match_sequence493
contig00383_2	BLASTN	match	80	555	444	-	. ID=match_hsp1015 Target=EST:ruckeri1 20012 19537 Parent=match_sequence493
contig00383_2	BLASTN	match	1	395	363	-	. ID=match_hsp1016 Target=EST:ruckeri1 395 1 Parent=match_sequence493
contig00383_3	BLASTN	match	1	555	1037	-	. ID=match_sequence494 Target=EST:ruckeri1
contig00383_3	BLASTN	match	1	555	523	-	. ID=match_hsp1017 Target=EST:ruckeri1 17629 17075 Parent=match_sequence494
contig00383_3	BLASTN	match	1	555	523	-	. ID=match_hsp1018 Target=EST:ruckeri1 15167 14613 Parent=match_sequence494
contig00383_3	BLASTN	match	1	555	523	-	. ID=match_hsp1019 Target=EST:ruckeri1 12705 12151 Parent=match_sequence494
contig00383_3	BLASTN	match	1	555	523	-	. ID=match_hsp1020 Target=EST:ruckeri1 10243 9689 Parent=match_sequence494
contig00383_3	BLASTN	match	1	555	523	-	. ID=match_hsp1021 Target=EST:ruckeri1 7781 7227 Parent=match_sequence494
contig00383_3	BLASTN	match	1	555	523	-	. ID=match_hsp1022 Target=EST:ruckeri1 5319 4765 Parent=match_sequence494
contig00383_3	BLASTN	match	1	555	523	-	. ID=match_hsp1023 Target=EST:ruckeri1 2857 2303 Parent=match_sequence494
contig00383_3	BLASTN	match	80	555	444	-	. ID=match_hsp1024 Target=EST:ruckeri1 20012 19537 Parent=match_sequence494
contig00383_3	BLASTN	match	1	395	363	-	. ID=match_hsp1025 Target=EST:ruckeri1 395 1 Parent=match_sequence494
contig00383_4	BLASTN	match	1	555	1037	-	. ID=match_sequence495 Target=EST:ruckeri1
contig00383_4	BLASTN	match	1	555	523	-	. ID=match_hsp1026 Target=EST:ruckeri1 17629 17075 Parent=match_sequence495
contig00383_4	BLASTN	match	1	555	523	-	. ID=match_hsp1027 Target=EST:ruckeri1 15167 14613 Parent=match_sequence495
contig00383_4	BLASTN	match	1	555	523	-	. ID=match_hsp1028 Target=EST:ruckeri1 12705 12151 Parent=match_sequence495
contig00383_4	BLASTN	match	1	555	523	-	. ID=match_hsp1029 Target=EST:ruckeri1 10243 9689 Parent=match_sequence495
contig00383_4	BLASTN	match	1	555	523	-	. ID=match_hsp1030 Target=EST:ruckeri1 7781 7227 Parent=match_sequence495
contig00383_4	BLASTN	match	1	555	523	-	. ID=match_hsp1031 Target=EST:ruckeri1 5319 4765 Parent=match_sequence495
contig00383_4	BLASTN	match	1	555	523	-	. ID=match_hsp1032 Target=EST:ruckeri1 2857 2303 Parent=match_sequence495
contig00383_4	BLASTN	match	80	555	444	-	. ID=match_hsp1033 Target=EST:ruckeri1 20012 19537 Parent=match_sequence495
contig00383_4	BLASTN	match	1	395	363	-	. ID=match_hsp1034 Target=EST:ruckeri1 395 1 Parent=match_sequence495
contig00383	BLASTN	match	1	555	1037	-	. ID=match_sequence496 Target=EST:ruckeri1
contig00383	BLASTN	match	1	555	523	-	. ID=match_hsp1035 Target=EST:ruckeri1 17629 17075 Parent=match_sequence496
contig00383	BLASTN	match	1	555	523	-	. ID=match_hsp1036 Target=EST:ruckeri1 15167 14613 Parent=match_sequence496
contig00383	BLASTN	match	1	555	523	-	. ID=match_hsp1037 Target=EST:ruckeri1 12705 12151 Parent=match_sequence496
contig00383	BLASTN	match	1	555	523	-	. ID=match_hsp1038 Target=EST:ruckeri1 10243 9689 Parent=match_sequence496
contig00383	BLASTN	match	1	555	523	-	. ID=match_hsp1039 Target=EST:ruckeri1 7781 7227 Parent=match_sequence496
contig00383	BLASTN	match	1	555	523	-	. ID=match_hsp1040 Target=EST:ruckeri1 5319 4765 Parent=match_sequence496
contig00383	BLASTN	match	1	555	523	-	. ID=match_hsp1041 Target=EST:ruckeri1 2857 2303 Parent=match_sequence496
contig00383	BLASTN	match	80	555	444	-	. ID=match_hsp1042 Target=EST:ruckeri1 20012 19537 Parent=match_sequence496
contig00383	BLASTN	match	1	395	363	-	. ID=match_hsp1043 Target=EST:ruckeri1 395 1 Parent=match_sequence496
contig00435_1	BLASTN	match	1	411	791	-	. ID=match_sequence497 Target=EST:ruckeri1
contig00435_1	BLASTN	match	1	411	399	-	. ID=match_hsp1044 Target=EST:ruckeri1 18332 17922 Parent=match_sequence497
contig00435_1	BLASTN	match	1	411	399	-	. ID=match_hsp1045 Target=EST:ruckeri1 15870 15460 Parent=match_sequence497
contig00435_1	BLASTN	match	1	411	399	-	. ID=match_hsp1046 Target=EST:ruckeri1 13408 12998 Parent=match_sequence497
contig00435_1	BLASTN	match	1	411	399	-	. ID=match_hsp1047 Target=EST:ruckeri1 10946 10536 Parent=match_sequence497
contig00435_1	BLASTN	match	1	411	399	-	. ID=match_hsp1048 Target=EST:ruckeri1 8484 8074 Parent=match_sequence497
contig00435_1	BLASTN	match	1	411	399	-	. ID=match_hsp1049 Target=EST:ruckeri1 6022 5612 Parent=match_sequence497
contig00435_1	BLASTN	match	1	411	399	-	. ID=match_hsp1050 Target=EST:ruckeri1 3560 3150 Parent=match_sequence497
contig00435_1	BLASTN	match	1	411	399	-	. ID=match_hsp1051 Target=EST:ruckeri1 1098 688 Parent=match_sequence497
contig00435_2	BLASTN	match	1	411	791	-	. ID=match_sequence498 Target=EST:ruckeri1
contig00435_2	BLASTN	match	1	411	399	-	. ID=match_hsp1052 Target=EST:ruckeri1 18332 17922 Parent=match_sequence498
contig00435_2	BLASTN	match	1	411	399	-	. ID=match_hsp1053 Target=EST:ruckeri1 15870 15460 Parent=match_sequence498
contig00435_2	BLASTN	match	1	411	399	-	. ID=match_hsp1054 Target=EST:ruckeri1 13408 12998 Parent=match_sequence498
contig00435_2	BLASTN	match	1	411	399	-	. ID=match_hsp1055 Target=EST:ruckeri1 10946 10536 Parent=match_sequence498
contig00435_2	BLASTN	match	1	411	399	-	. ID=match_hsp1056 Target=EST:ruckeri1 8484 8074 Parent=match_sequence498
contig00435_2	BLASTN	match	1	411	399	-	. ID=match_hsp1057 Target=EST:ruckeri1 6022 5612 Parent=match_sequence498
contig00435_2	BLASTN	match	1	411	399	-	. ID=match_hsp1058 Target=EST:ruckeri1 3560 3150 Parent=match_sequence498
contig00435_2	BLASTN	match	1	411	399	-	. ID=match_hsp1059 Target=EST:ruckeri1 1098 688 Parent=match_sequence498
contig00435_3	BLASTN	match	1	411	791	-	. ID=match_sequence499 Target=EST:ruckeri1
contig00435_3	BLASTN	match	1	411	399	-	. ID=match_hsp1060 Target=EST:ruckeri1 18332 17922 Parent=match_sequence499
contig00435_3	BLASTN	match	1	411	399	-	. ID=match_hsp1061 Target=EST:ruckeri1 15870 15460 Parent=match_sequence499
contig00435_3	BLASTN	match	1	411	399	-	. ID=match_hsp1062 Target=EST:ruckeri1 13408 12998 Parent=match_sequence499
contig00435_3	BLASTN	match	1	411	399	-	. ID=match_hsp1063 Target=EST:ruckeri1 10946 10536 Parent=match_sequence499
contig00435_3	BLASTN	match	1	411	399	-	. ID=match_hsp1064 Target=EST:ruckeri1 8484 8074 Parent=match_sequence499
contig00435_3	BLASTN	match	1	411	399	-	. ID=match_hsp1065 Target=EST:ruckeri1 6022 5612 Parent=match_sequence499
contig00435_3	BLASTN	match	1	411	399	-	. ID=match_hsp1066 Target=EST:ruckeri1 3560 3150 Parent=match_sequence499
contig00435_3	BLASTN	match	1	411	399	-	. ID=match_hsp1067 Target=EST:ruckeri1 1098 688 Parent=match_sequence499
contig00435_4	BLASTN	match	1	411	791	-	. ID=match_sequence500 Target=EST:ruckeri1
contig00435_4	BLASTN	match	1	411	399	-	. ID=match_hsp1068 Target=EST:ruckeri1 18332 17922 Parent=match_sequence500
contig00435_4	BLASTN	match	1	411	399	-	. ID=match_hsp1069 Target=EST:ruckeri1 15870 15460 Parent=match_sequence500
contig00435_4	BLASTN	match	1	411	399	-	. ID=match_hsp1070 Target=EST:ruckeri1 13408 12998 Parent=match_sequence500
contig00435_4	BLASTN	match	1	411	399	-	. ID=match_hsp1071 Target=EST:ruckeri1 10946 10536 Parent=match_sequence500
contig00435_4	BLASTN	match	1	411	399	-	. ID=match_hsp1072 Target=EST:ruckeri1 8484 8074 Parent=match_sequence500
contig00435_4	BLASTN	match	1	411	399	-	. ID=match_hsp1073 Target=EST:ruckeri1 6022 5612 Parent=match_sequence500
contig00435_4	BLASTN	match	1	411	399	-	. ID=match_hsp1074 Target=EST:ruckeri1 3560 3150 Parent=match_sequence500
contig00435_4	BLASTN	match	1	411	399	-	. ID=match_hsp1075 Target=EST:ruckeri1 1098 688 Parent=match_sequence500
contig00435_5	BLASTN	match	1	411	791	-	. ID=match_sequence501 Target=EST:ruckeri1
contig00435_5	BLASTN	match	1	411	399	-	. ID=match_hsp1076 Target=EST:ruckeri1 18332 17922 Parent=match_sequence501
contig00435_5	BLASTN	match	1	411	399	-	. ID=match_hsp1077 Target=EST:ruckeri1 15870 15460 Parent=match_sequence501
contig00435_5	BLASTN	match	1	411	399	-	. ID=match_hsp1078 Target=EST:ruckeri1 13408 12998 Parent=match_sequence501
contig00435_5	BLASTN	match	1	411	399	-	. ID=match_hsp1079 Target=EST:ruckeri1 10946 10536 Parent=match_sequence501
contig00435_5	BLASTN	match	1	411	399	-	. ID=match_hsp1080 Target=EST:ruckeri1 8484 8074 Parent=match_sequence501
contig00435_5	BLASTN	match	1	411	399	-	. ID=match_hsp1081 Target=EST:ruckeri1 6022 5612 Parent=match_sequence501
contig00435_5	BLASTN	match	1	411	399	-	. ID=match_hsp1082 Target=EST:ruckeri1 3560 3150 Parent=match_sequence501
contig00435_5	BLASTN	match	1	411	399	-	. ID=match_hsp1083 Target=EST:ruckeri1 1098 688 Parent=match_sequence501
contig00435	BLASTN	match	1	411	791	-	. ID=match_sequence502 Target=EST:ruckeri1
contig00435	BLASTN	match	1	411	399	-	. ID=match_hsp1084 Target=EST:ruckeri1 18332 17922 Parent=match_sequence502
contig00435	BLASTN	match	1	411	399	-	. ID=match_hsp1085 Target=EST:ruckeri1 15870 15460 Parent=match_sequence502
contig00435	BLASTN	match	1	411	399	-	. ID=match_hsp1086 Target=EST:ruckeri1 13408 12998 Parent=match_sequence502
contig00435	BLASTN	match	1	411	399	-	. ID=match_hsp1087 Target=EST:ruckeri1 10946 10536 Parent=match_sequence502
contig00435	BLASTN	match	1	411	399	-	. ID=match_hsp1088 Target=EST:ruckeri1 8484 8074 Parent=match_sequence502
contig00435	BLASTN	match	1	411	399	-	. ID=match_hsp1089 Target=EST:ruckeri1 6022 5612 Parent=match_sequence502
contig00435	BLASTN	match	1	411	399	-	. ID=match_hsp1090 Target=EST:ruckeri1 3560 3150 Parent=match_sequence502
contig00435	BLASTN	match	1	411	399	-	. ID=match_hsp1091 Target=EST:ruckeri1 1098 688 Parent=match_sequence502
contig00081	BLASTN	match	1	46	84	-	. ID=match_sequence503 Target=EST:ruckeri1
contig00081	BLASTN	match	1	46	42	-	. ID=match_hsp1092 Target=EST:ruckeri1 18001 17956 Parent=match_sequence503
contig00081	BLASTN	match	1	46	42	-	. ID=match_hsp1093 Target=EST:ruckeri1 15539 15494 Parent=match_sequence503
contig00081	BLASTN	match	1	46	42	-	. ID=match_hsp1094 Target=EST:ruckeri1 13077 13032 Parent=match_sequence503
contig00081	BLASTN	match	1	46	42	-	. ID=match_hsp1095 Target=EST:ruckeri1 10615 10570 Parent=match_sequence503
contig00081	BLASTN	match	1	46	42	-	. ID=match_hsp1096 Target=EST:ruckeri1 8153 8108 Parent=match_sequence503
contig00081	BLASTN	match	1	46	42	-	. ID=match_hsp1097 Target=EST:ruckeri1 5691 5646 Parent=match_sequence503
contig00081	BLASTN	match	1	46	42	-	. ID=match_hsp1098 Target=EST:ruckeri1 3229 3184 Parent=match_sequence503
contig00081	BLASTN	match	1	46	42	-	. ID=match_hsp1099 Target=EST:ruckeri1 767 722 Parent=match_sequence503
