# Supplementary material for: Genomic characterization of the Yersinia genus
Source: Genome Biol. 2010 Jan 4;11(1):R1. doi: 10.1186/gb-2010-11-1-r1 (PMC2847712; doi:10.1186/gb-2010-11-1-r1)
Supplement: Additional file 3 — These consist of ISfinder [40], RepeatScout [41]and amosvalidate [37] results (GFF format); repeats found by RepeatScout in fasta format, scaffold files (NCBI AGP format); and information about length of contigs, read count, estimated repeat number, count in scaffold and whether or not the contig was placed by SOMA [39]. [file gb-2010-11-1-r1-S3.gz › additional_files/aldovae-RS.gff]

contig00350	BLASTN	match	32698	135500	151	+	.	ID=match_sequence1;Target=EST:kristensenii0+1+127
contig00350	BLASTN	match	75125	75252	76	+	.	ID=match_hsp1;Target=EST:kristensenii0+1+127;Parent=match_sequence1
contig00350	BLASTN	match	70779	70904	54	+	.	ID=match_hsp2;Target=EST:kristensenii0+1+126;Parent=match_sequence1
contig00350	BLASTN	match	32698	32817	48	+	.	ID=match_hsp3;Target=EST:kristensenii0+5+123;Parent=match_sequence1
contig00350	BLASTN	match	135420	135500	33	+	.	ID=match_hsp4;Target=EST:kristensenii0+19+99;Parent=match_sequence1
contig00344	BLASTN	match	7676	19471	147	-	.	ID=match_sequence2;Target=EST:kristensenii0++
contig00344	BLASTN	match	7676	7801	74	-	.	ID=match_hsp5;Target=EST:kristensenii0+126+1;Parent=match_sequence2
contig00344	BLASTN	match	19413	19471	47	-	.	ID=match_hsp6;Target=EST:kristensenii0+123+65;Parent=match_sequence2
contig00357	BLASTN	match	60262	60382	145	+	.	ID=match_sequence3;Target=EST:kristensenii0+4+124
contig00357	BLASTN	match	41382	41507	145	-	.	ID=match_sequence3;Target=EST:kristensenii0+124+4
contig00357	BLASTN	match	60262	60382	73	+	.	ID=match_hsp7;Target=EST:kristensenii0+4+124;Parent=match_sequence3
contig00357	BLASTN	match	41382	41507	42	-	.	ID=match_hsp8;Target=EST:kristensenii0+127+2;Parent=match_sequence3
contig00305	BLASTN	match	14448	95642	133	+	.	ID=match_sequence4;Target=EST:kristensenii0+1+127
contig00305	BLASTN	match	14448	14574	67	+	.	ID=match_hsp9;Target=EST:kristensenii0+1+127;Parent=match_sequence4
contig00305	BLASTN	match	95583	95642	32	+	.	ID=match_hsp10;Target=EST:kristensenii0+46+105;Parent=match_sequence4
contig00331	BLASTN	match	46314	46393	133	+	.	ID=match_sequence5;Target=EST:kristensenii0+19+99
contig00331	BLASTN	match	86298	86424	133	-	.	ID=match_sequence5;Target=EST:kristensenii0+99+19
contig00331	BLASTN	match	46314	46393	33	+	.	ID=match_hsp11;Target=EST:kristensenii0+19+99;Parent=match_sequence5
contig00331	BLASTN	match	86298	86424	67	-	.	ID=match_hsp12;Target=EST:kristensenii0+127+1;Parent=match_sequence5
contig00358	BLASTN	match	27588	30035	131	+	.	ID=match_sequence6;Target=EST:kristensenii0+1+123
contig00358	BLASTN	match	27588	27697	66	+	.	ID=match_hsp13;Target=EST:kristensenii0+14+123;Parent=match_sequence6
contig00358	BLASTN	match	29913	30035	47	+	.	ID=match_hsp14;Target=EST:kristensenii0+1+123;Parent=match_sequence6
contig00237	BLASTN	match	179920	180031	127	+	.	ID=match_sequence7;Target=EST:kristensenii0+14+125
contig00237	BLASTN	match	165279	165391	127	-	.	ID=match_sequence7;Target=EST:kristensenii0+125+14
contig00237	BLASTN	match	179920	180031	64	+	.	ID=match_hsp15;Target=EST:kristensenii0+14+125;Parent=match_sequence7
contig00237	BLASTN	match	165279	165391	53	-	.	ID=match_hsp16;Target=EST:kristensenii0+127+15;Parent=match_sequence7
contig00013	BLASTN	match	13588	13710	125	+	.	ID=match_sequence8;Target=EST:kristensenii0+4+126
contig00013	BLASTN	match	13588	13710	63	+	.	ID=match_hsp17;Target=EST:kristensenii0+4+126;Parent=match_sequence8
contig00369	BLASTN	match	63253	63451	125	+	.	ID=match_sequence9;Target=EST:kristensenii0+48+123
contig00369	BLASTN	match	47233	47359	125	-	.	ID=match_sequence9;Target=EST:kristensenii0+123+48
contig00369	BLASTN	match	63376	63451	60	+	.	ID=match_hsp18;Target=EST:kristensenii0+48+123;Parent=match_sequence9
contig00369	BLASTN	match	63253	63328	48	+	.	ID=match_hsp19;Target=EST:kristensenii0+48+123;Parent=match_sequence9
contig00369	BLASTN	match	47233	47359	63	-	.	ID=match_hsp20;Target=EST:kristensenii0+127+1;Parent=match_sequence9
contig00322	BLASTN	match	125359	125481	125	+	.	ID=match_sequence10;Target=EST:kristensenii0+1+123
contig00322	BLASTN	match	90091	142727	125	-	.	ID=match_sequence10;Target=EST:kristensenii0+123+1
contig00322	BLASTN	match	125359	125481	63	+	.	ID=match_hsp21;Target=EST:kristensenii0+1+123;Parent=match_sequence10
contig00322	BLASTN	match	90091	90217	63	-	.	ID=match_hsp22;Target=EST:kristensenii0+127+1;Parent=match_sequence10
contig00322	BLASTN	match	142672	142727	32	-	.	ID=match_hsp23;Target=EST:kristensenii0+99+44;Parent=match_sequence10
contig00234	BLASTN	match	7	108	123	+	.	ID=match_sequence11;Target=EST:kristensenii0+14+115
contig00234	BLASTN	match	7	108	62	+	.	ID=match_hsp24;Target=EST:kristensenii0+14+115;Parent=match_sequence11
contig00016	BLASTN	match	29180	29285	123	-	.	ID=match_sequence12;Target=EST:kristensenii0++
contig00016	BLASTN	match	29180	29285	62	-	.	ID=match_hsp25;Target=EST:kristensenii0+119+14;Parent=match_sequence12
contig00361	BLASTN	match	5997	53428	123	+	.	ID=match_sequence13;Target=EST:kristensenii0+1+110
contig00361	BLASTN	match	37241	37350	62	+	.	ID=match_hsp26;Target=EST:kristensenii0+1+110;Parent=match_sequence13
contig00361	BLASTN	match	53332	53428	45	+	.	ID=match_hsp27;Target=EST:kristensenii0+1+97;Parent=match_sequence13
contig00361	BLASTN	match	5997	6057	37	+	.	ID=match_hsp28;Target=EST:kristensenii0+22+82;Parent=match_sequence13
contig00361	BLASTN	match	45681	45741	37	+	.	ID=match_hsp29;Target=EST:kristensenii0+22+82;Parent=match_sequence13
contig00274	BLASTN	match	24349	24461	121	-	.	ID=match_sequence14;Target=EST:kristensenii0++
contig00274	BLASTN	match	24349	24461	61	-	.	ID=match_hsp30;Target=EST:kristensenii0+127+15;Parent=match_sequence14
contig00290	BLASTN	match	6051	13871	121	+	.	ID=match_sequence15;Target=EST:kristensenii0+6+126
contig00290	BLASTN	match	6051	6167	61	+	.	ID=match_hsp31;Target=EST:kristensenii0+6+122;Parent=match_sequence15
contig00290	BLASTN	match	13807	13871	45	+	.	ID=match_hsp32;Target=EST:kristensenii0+62+126;Parent=match_sequence15
contig00348	BLASTN	match	24566	65843	121	+	.	ID=match_sequence16;Target=EST:kristensenii0+5+126
contig00348	BLASTN	match	73542	73643	121	-	.	ID=match_sequence16;Target=EST:kristensenii0+126+5
contig00348	BLASTN	match	28876	28988	61	+	.	ID=match_hsp33;Target=EST:kristensenii0+14+126;Parent=match_sequence16
contig00348	BLASTN	match	24566	24673	40	+	.	ID=match_hsp34;Target=EST:kristensenii0+14+121;Parent=match_sequence16
contig00348	BLASTN	match	65770	65843	34	+	.	ID=match_hsp35;Target=EST:kristensenii0+9+82;Parent=match_sequence16
contig00348	BLASTN	match	28747	28839	33	+	.	ID=match_hsp36;Target=EST:kristensenii0+5+97;Parent=match_sequence16
contig00348	BLASTN	match	73542	73643	46	-	.	ID=match_hsp37;Target=EST:kristensenii0+110+9;Parent=match_sequence16
contig00292	BLASTN	match	5097	5196	119	-	.	ID=match_sequence17;Target=EST:kristensenii0++
contig00292	BLASTN	match	5097	5196	60	-	.	ID=match_hsp38;Target=EST:kristensenii0+105+6;Parent=match_sequence17
contig00306	BLASTN	match	55438	55665	119	-	.	ID=match_sequence18;Target=EST:kristensenii0++
contig00306	BLASTN	match	55438	55541	60	-	.	ID=match_hsp39;Target=EST:kristensenii0+117+14;Parent=match_sequence18
contig00306	BLASTN	match	55568	55665	54	-	.	ID=match_hsp40;Target=EST:kristensenii0+111+14;Parent=match_sequence18
contig00330	BLASTN	match	3368	21686	117	+	.	ID=match_sequence19;Target=EST:kristensenii0+3+126
contig00330	BLASTN	match	21564	21686	59	+	.	ID=match_hsp41;Target=EST:kristensenii0+3+125;Parent=match_sequence19
contig00330	BLASTN	match	21441	21544	56	+	.	ID=match_hsp42;Target=EST:kristensenii0+3+106;Parent=match_sequence19
contig00330	BLASTN	match	21318	21415	50	+	.	ID=match_hsp43;Target=EST:kristensenii0+3+100;Parent=match_sequence19
contig00330	BLASTN	match	3368	3463	44	+	.	ID=match_hsp44;Target=EST:kristensenii0+20+115;Parent=match_sequence19
contig00330	BLASTN	match	11151	11273	40	+	.	ID=match_hsp45;Target=EST:kristensenii0+3+126;Parent=match_sequence19
contig00330	BLASTN	match	11028	11145	35	+	.	ID=match_hsp46;Target=EST:kristensenii0+3+121;Parent=match_sequence19
contig00212	BLASTN	match	30	134	113	+	.	ID=match_sequence20;Target=EST:kristensenii0+14+118
contig00212	BLASTN	match	30	134	57	+	.	ID=match_hsp47;Target=EST:kristensenii0+14+118;Parent=match_sequence20
contig00365	BLASTN	match	45696	45811	111	+	.	ID=match_sequence21;Target=EST:kristensenii0+13+127
contig00365	BLASTN	match	16218	16321	111	-	.	ID=match_sequence21;Target=EST:kristensenii0+127+13
contig00365	BLASTN	match	45696	45811	44	+	.	ID=match_hsp48;Target=EST:kristensenii0+13+127;Parent=match_sequence21
contig00365	BLASTN	match	16218	16321	56	-	.	ID=match_hsp49;Target=EST:kristensenii0+123+20;Parent=match_sequence21
contig00240	BLASTN	match	24	150	109	+	.	ID=match_sequence22;Target=EST:kristensenii0+1+127
contig00240	BLASTN	match	24	150	55	+	.	ID=match_hsp50;Target=EST:kristensenii0+1+127;Parent=match_sequence22
contig00273	BLASTN	match	5586	5793	109	-	.	ID=match_sequence23;Target=EST:kristensenii0++
contig00273	BLASTN	match	5707	5793	55	-	.	ID=match_hsp51;Target=EST:kristensenii0+100+14;Parent=match_sequence23
contig00273	BLASTN	match	5586	5681	52	-	.	ID=match_hsp52;Target=EST:kristensenii0+98+3;Parent=match_sequence23
contig00028	BLASTN	match	53373	53499	109	+	.	ID=match_sequence24;Target=EST:kristensenii0+1+127
contig00028	BLASTN	match	32802	60611	109	-	.	ID=match_sequence24;Target=EST:kristensenii0+127+1
contig00028	BLASTN	match	53373	53499	55	+	.	ID=match_hsp53;Target=EST:kristensenii0+1+127;Parent=match_sequence24
contig00028	BLASTN	match	60551	60611	37	-	.	ID=match_hsp54;Target=EST:kristensenii0+82+22;Parent=match_sequence24
contig00028	BLASTN	match	32802	32860	32	-	.	ID=match_hsp55;Target=EST:kristensenii0+126+67;Parent=match_sequence24
contig00026	BLASTN	match	8510	8635	107	+	.	ID=match_sequence25;Target=EST:kristensenii0+2+127
contig00026	BLASTN	match	8510	8635	54	+	.	ID=match_hsp56;Target=EST:kristensenii0+2+127;Parent=match_sequence25
contig00247	BLASTN	match	46447	46542	103	+	.	ID=match_sequence26;Target=EST:kristensenii0+28+123
contig00247	BLASTN	match	46447	46542	52	+	.	ID=match_hsp57;Target=EST:kristensenii0+28+123;Parent=match_sequence26
contig00260	BLASTN	match	17450	56325	101	+	.	ID=match_sequence27;Target=EST:kristensenii0+12+122
contig00260	BLASTN	match	17450	17544	51	+	.	ID=match_hsp58;Target=EST:kristensenii0+20+114;Parent=match_sequence27
contig00260	BLASTN	match	56215	56325	51	+	.	ID=match_hsp59;Target=EST:kristensenii0+12+122;Parent=match_sequence27
contig00139	BLASTN	match	7286	14190	98	-	.	ID=match_sequence28;Target=EST:kristensenii0++
contig00139	BLASTN	match	7411	7523	49	-	.	ID=match_hsp60;Target=EST:kristensenii0+117+5;Parent=match_sequence28
contig00139	BLASTN	match	7286	7399	46	-	.	ID=match_hsp61;Target=EST:kristensenii0+117+5;Parent=match_sequence28
contig00139	BLASTN	match	13956	14067	44	-	.	ID=match_hsp62;Target=EST:kristensenii0+114+3;Parent=match_sequence28
contig00139	BLASTN	match	14078	14190	41	-	.	ID=match_hsp63;Target=EST:kristensenii0+115+3;Parent=match_sequence28
contig00139	BLASTN	match	13823	13945	39	-	.	ID=match_hsp64;Target=EST:kristensenii0+125+3;Parent=match_sequence28
contig00314	BLASTN	match	36761	36873	98	-	.	ID=match_sequence29;Target=EST:kristensenii0++
contig00314	BLASTN	match	36761	36873	49	-	.	ID=match_hsp65;Target=EST:kristensenii0+127+15;Parent=match_sequence29
contig00111	BLASTN	match	17861	29307	98	-	.	ID=match_sequence30;Target=EST:kristensenii0++
contig00111	BLASTN	match	18099	18179	49	-	.	ID=match_hsp66;Target=EST:kristensenii0+82+2;Parent=match_sequence30
contig00111	BLASTN	match	29225	29307	43	-	.	ID=match_hsp67;Target=EST:kristensenii0+83+1;Parent=match_sequence30
contig00111	BLASTN	match	17861	17955	40	-	.	ID=match_hsp68;Target=EST:kristensenii0+123+28;Parent=match_sequence30
contig00242	BLASTN	match	25076	50725	96	+	.	ID=match_sequence31;Target=EST:kristensenii0+6+125
contig00242	BLASTN	match	47234	47316	96	-	.	ID=match_sequence31;Target=EST:kristensenii0+125+6
contig00242	BLASTN	match	25076	25175	48	+	.	ID=match_hsp69;Target=EST:kristensenii0+24+123;Parent=match_sequence31
contig00242	BLASTN	match	50614	50725	44	+	.	ID=match_hsp70;Target=EST:kristensenii0+14+125;Parent=match_sequence31
contig00242	BLASTN	match	45170	45249	36	+	.	ID=match_hsp71;Target=EST:kristensenii0+6+84;Parent=match_sequence31
contig00242	BLASTN	match	47234	47316	39	-	.	ID=match_hsp72;Target=EST:kristensenii0+126+44;Parent=match_sequence31
contig00051	BLASTN	match	14175	18810	94	+	.	ID=match_sequence32;Target=EST:kristensenii0+28+124
contig00051	BLASTN	match	14175	14237	47	+	.	ID=match_hsp73;Target=EST:kristensenii0+62+124;Parent=match_sequence32
contig00051	BLASTN	match	18751	18810	32	+	.	ID=match_hsp74;Target=EST:kristensenii0+28+87;Parent=match_sequence32
contig00347	BLASTN	match	22326	22757	92	-	.	ID=match_sequence33;Target=EST:kristensenii0++
contig00347	BLASTN	match	22326	22427	46	-	.	ID=match_hsp75;Target=EST:kristensenii0+114+14;Parent=match_sequence33
contig00347	BLASTN	match	22679	22757	35	-	.	ID=match_hsp76;Target=EST:kristensenii0+80+2;Parent=match_sequence33
contig00349	BLASTN	match	1413	1494	92	-	.	ID=match_sequence34;Target=EST:kristensenii0++
contig00349	BLASTN	match	1413	1494	46	-	.	ID=match_hsp77;Target=EST:kristensenii0+90+9;Parent=match_sequence34
contig00289	BLASTN	match	90005	90099	78	-	.	ID=match_sequence35;Target=EST:kristensenii0++
contig00289	BLASTN	match	90005	90099	39	-	.	ID=match_hsp78;Target=EST:kristensenii0+123+29;Parent=match_sequence35
contig00359	BLASTN	match	5	85	74	-	.	ID=match_sequence36;Target=EST:kristensenii0++
contig00359	BLASTN	match	5	85	37	-	.	ID=match_hsp79;Target=EST:kristensenii0+104+24;Parent=match_sequence36
contig00014	BLASTN	match	22945	23025	74	+	.	ID=match_sequence37;Target=EST:kristensenii0+2+82
contig00014	BLASTN	match	22945	23025	37	+	.	ID=match_hsp80;Target=EST:kristensenii0+2+82;Parent=match_sequence37
contig00265	BLASTN	match	71652	71748	74	-	.	ID=match_sequence38;Target=EST:kristensenii0++
contig00265	BLASTN	match	71652	71748	37	-	.	ID=match_hsp81;Target=EST:kristensenii0+98+2;Parent=match_sequence38
contig00362	BLASTN	match	57	116	72	-	.	ID=match_sequence39;Target=EST:kristensenii0++
contig00362	BLASTN	match	57	116	36	-	.	ID=match_hsp82;Target=EST:kristensenii0+60+1;Parent=match_sequence39
contig00337	BLASTN	match	18416	18540	66	-	.	ID=match_sequence40;Target=EST:kristensenii0++
contig00337	BLASTN	match	18416	18540	33	-	.	ID=match_hsp83;Target=EST:kristensenii0+126+2;Parent=match_sequence40
contig00301	BLASTN	match	16914	16949	64	-	.	ID=match_sequence41;Target=EST:kristensenii0++
contig00301	BLASTN	match	16914	16949	32	-	.	ID=match_hsp84;Target=EST:kristensenii0+82+47;Parent=match_sequence41
contig00139	BLASTN	match	16495	16574	278	+	. ID=match_sequence42 Target=EST:kristensenii1 119 198
contig00139	BLASTN	match	9079	19651	278	-	. ID=match_sequence42 Target=EST:kristensenii1 198 119
contig00139	BLASTN	match	16495	16574	36	+	. ID=match_hsp85 Target=EST:kristensenii1 119 198 Parent=match_sequence42
contig00139	BLASTN	match	19452	19651	140	-	. ID=match_hsp86 Target=EST:kristensenii1 201 2 Parent=match_sequence42
contig00139	BLASTN	match	9079	9152	34	-	. ID=match_hsp87 Target=EST:kristensenii1 201 128 Parent=match_sequence42
contig00139	BLASTN	match	9169	9205	33	-	. ID=match_hsp88 Target=EST:kristensenii1 37 1 Parent=match_sequence42
contig00003	BLASTN	match	14590	14790	256	-	. ID=match_sequence43 Target=EST:kristensenii1
contig00003	BLASTN	match	14590	14790	129	-	. ID=match_hsp89 Target=EST:kristensenii1 201 1 Parent=match_sequence43
contig00242	BLASTN	match	15918	35055	224	+	. ID=match_sequence44 Target=EST:kristensenii1 1 194
contig00242	BLASTN	match	47261	47409	224	-	. ID=match_sequence44 Target=EST:kristensenii1 194 1
contig00242	BLASTN	match	15918	15963	42	+	. ID=match_hsp90 Target=EST:kristensenii1 5 50 Parent=match_sequence44
contig00242	BLASTN	match	35006	35055	38	+	. ID=match_hsp91 Target=EST:kristensenii1 145 194 Parent=match_sequence44
contig00242	BLASTN	match	25098	25150	37	+	. ID=match_hsp92 Target=EST:kristensenii1 120 172 Parent=match_sequence44
contig00242	BLASTN	match	34936	34973	34	+	. ID=match_hsp93 Target=EST:kristensenii1 1 38 Parent=match_sequence44
contig00242	BLASTN	match	47261	47409	113	-	. ID=match_hsp94 Target=EST:kristensenii1 173 25 Parent=match_sequence44
contig00322	BLASTN	match	125403	168233	206	+	. ID=match_sequence45 Target=EST:kristensenii1 2 190
contig00322	BLASTN	match	127515	142822	206	-	. ID=match_sequence45 Target=EST:kristensenii1 190 2
contig00322	BLASTN	match	125403	125474	32	+	. ID=match_hsp95 Target=EST:kristensenii1 119 190 Parent=match_sequence45
contig00322	BLASTN	match	168198	168233	32	+	. ID=match_hsp96 Target=EST:kristensenii1 2 37 Parent=match_sequence45
contig00322	BLASTN	match	142644	142822	104	-	. ID=match_hsp97 Target=EST:kristensenii1 201 22 Parent=match_sequence45
contig00322	BLASTN	match	127515	127564	50	-	. ID=match_hsp98 Target=EST:kristensenii1 50 1 Parent=match_sequence45
contig00315	BLASTN	match	35109	35217	168	+	. ID=match_sequence46 Target=EST:kristensenii1 22 130
contig00315	BLASTN	match	35109	35217	85	+	. ID=match_hsp99 Target=EST:kristensenii1 22 130 Parent=match_sequence46
contig00251	BLASTN	match	7	53092	159	-	. ID=match_sequence47 Target=EST:kristensenii1
contig00251	BLASTN	match	7	86	80	-	. ID=match_hsp100 Target=EST:kristensenii1 83 4 Parent=match_sequence47
contig00251	BLASTN	match	53031	53092	34	-	. ID=match_hsp101 Target=EST:kristensenii1 201 140 Parent=match_sequence47
contig00051	BLASTN	match	14176	18686	157	+	. ID=match_sequence48 Target=EST:kristensenii1 47 175
contig00051	BLASTN	match	18573	18686	79	+	. ID=match_hsp102 Target=EST:kristensenii1 47 161 Parent=match_sequence48
contig00051	BLASTN	match	14176	14214	35	+	. ID=match_hsp103 Target=EST:kristensenii1 137 175 Parent=match_sequence48
contig00344	BLASTN	match	54832	54918	157	+	. ID=match_sequence49 Target=EST:kristensenii1 3 90
contig00344	BLASTN	match	7692	19610	157	-	. ID=match_sequence49 Target=EST:kristensenii1 90 3
contig00344	BLASTN	match	54832	54918	60	+	. ID=match_hsp104 Target=EST:kristensenii1 3 90 Parent=match_sequence49
contig00344	BLASTN	match	19492	19610	79	-	. ID=match_hsp105 Target=EST:kristensenii1 136 18 Parent=match_sequence49
contig00344	BLASTN	match	7692	7753	38	-	. ID=match_hsp106 Target=EST:kristensenii1 184 123 Parent=match_sequence49
contig00273	BLASTN	match	76635	76720	147	+	. ID=match_sequence50 Target=EST:kristensenii1 45 130
contig00273	BLASTN	match	5726	5762	147	-	. ID=match_sequence50 Target=EST:kristensenii1 130 45
contig00273	BLASTN	match	76635	76720	74	+	. ID=match_hsp107 Target=EST:kristensenii1 45 130 Parent=match_sequence50
contig00273	BLASTN	match	5726	5762	33	-	. ID=match_hsp108 Target=EST:kristensenii1 155 119 Parent=match_sequence50
contig00220	BLASTN	match	2156	6416	145	+	. ID=match_sequence51 Target=EST:kristensenii1 1 201
contig00220	BLASTN	match	6290	6416	73	+	. ID=match_hsp109 Target=EST:kristensenii1 1 131 Parent=match_sequence51
contig00220	BLASTN	match	2156	2200	41	+	. ID=match_hsp110 Target=EST:kristensenii1 1 45 Parent=match_sequence51
contig00220	BLASTN	match	2226	2282	37	+	. ID=match_hsp111 Target=EST:kristensenii1 145 201 Parent=match_sequence51
contig00365	BLASTN	match	31597	31633	137	+	. ID=match_sequence52 Target=EST:kristensenii1 1 37
contig00365	BLASTN	match	16260	44044	137	-	. ID=match_sequence52 Target=EST:kristensenii1 37 1
contig00365	BLASTN	match	31597	31633	37	+	. ID=match_hsp112 Target=EST:kristensenii1 1 37 Parent=match_sequence52
contig00365	BLASTN	match	43913	44044	69	-	. ID=match_hsp113 Target=EST:kristensenii1 154 22 Parent=match_sequence52
contig00365	BLASTN	match	34931	34969	35	-	. ID=match_hsp114 Target=EST:kristensenii1 201 163 Parent=match_sequence52
contig00365	BLASTN	match	16260	16296	33	-	. ID=match_hsp115 Target=EST:kristensenii1 155 119 Parent=match_sequence52
contig00292	BLASTN	match	30066	30262	129	+	. ID=match_sequence53 Target=EST:kristensenii1 2 201
contig00292	BLASTN	match	30066	30262	65	+	. ID=match_hsp116 Target=EST:kristensenii1 2 201 Parent=match_sequence53
contig00368	BLASTN	match	7857	7949	121	-	. ID=match_sequence54 Target=EST:kristensenii1
contig00368	BLASTN	match	7857	7949	61	-	. ID=match_hsp117 Target=EST:kristensenii1 156 64 Parent=match_sequence54
contig00140	BLASTN	match	9387	9498	121	+	. ID=match_sequence55 Target=EST:kristensenii1 24 136
contig00140	BLASTN	match	26528	26687	121	-	. ID=match_sequence55 Target=EST:kristensenii1 136 24
contig00140	BLASTN	match	9387	9498	61	+	. ID=match_hsp118 Target=EST:kristensenii1 24 136 Parent=match_sequence55
contig00140	BLASTN	match	26528	26687	47	-	. ID=match_hsp119 Target=EST:kristensenii1 173 15 Parent=match_sequence55
contig00361	BLASTN	match	37241	53415	121	+	. ID=match_sequence56 Target=EST:kristensenii1 1 199
contig00361	BLASTN	match	37285	37365	61	+	. ID=match_hsp120 Target=EST:kristensenii1 119 199 Parent=match_sequence56
contig00361	BLASTN	match	37241	37285	41	+	. ID=match_hsp121 Target=EST:kristensenii1 1 45 Parent=match_sequence56
contig00361	BLASTN	match	53376	53415	36	+	. ID=match_hsp122 Target=EST:kristensenii1 119 158 Parent=match_sequence56
contig00361	BLASTN	match	42451	42486	32	+	. ID=match_hsp123 Target=EST:kristensenii1 2 37 Parent=match_sequence56
contig00111	BLASTN	match	29181	29263	117	-	. ID=match_sequence57 Target=EST:kristensenii1
contig00111	BLASTN	match	29181	29263	59	-	. ID=match_hsp124 Target=EST:kristensenii1 201 119 Parent=match_sequence57
contig00364	BLASTN	match	46599	46781	109	+	. ID=match_sequence58 Target=EST:kristensenii1 16 201
contig00364	BLASTN	match	46599	46781	55	+	. ID=match_hsp125 Target=EST:kristensenii1 16 201 Parent=match_sequence58
contig00014	BLASTN	match	22990	23070	105	+	. ID=match_sequence59 Target=EST:kristensenii1 121 201
contig00014	BLASTN	match	22990	23070	53	+	. ID=match_hsp126 Target=EST:kristensenii1 121 201 Parent=match_sequence59
contig00016	BLASTN	match	35951	36093	105	+	. ID=match_sequence60 Target=EST:kristensenii1 6 152
contig00016	BLASTN	match	29189	29253	105	-	. ID=match_sequence60 Target=EST:kristensenii1 152 6
contig00016	BLASTN	match	35951	36093	53	+	. ID=match_hsp127 Target=EST:kristensenii1 6 152 Parent=match_sequence60
contig00016	BLASTN	match	29189	29253	33	-	. ID=match_hsp128 Target=EST:kristensenii1 184 120 Parent=match_sequence60
contig00312	BLASTN	match	26737	26847	96	+	. ID=match_sequence61 Target=EST:kristensenii1 13 126
contig00312	BLASTN	match	26737	26847	48	+	. ID=match_hsp129 Target=EST:kristensenii1 13 126 Parent=match_sequence61
contig00369	BLASTN	match	63376	71306	96	+	. ID=match_sequence62 Target=EST:kristensenii1 1 175
contig00369	BLASTN	match	3849	47315	96	-	. ID=match_sequence62 Target=EST:kristensenii1 175 1
contig00369	BLASTN	match	66166	66257	48	+	. ID=match_hsp130 Target=EST:kristensenii1 1 92 Parent=match_sequence62
contig00369	BLASTN	match	63376	63429	34	+	. ID=match_hsp131 Target=EST:kristensenii1 122 175 Parent=match_sequence62
contig00369	BLASTN	match	71266	71306	33	+	. ID=match_hsp132 Target=EST:kristensenii1 10 50 Parent=match_sequence62
contig00369	BLASTN	match	3849	3886	34	-	. ID=match_hsp133 Target=EST:kristensenii1 38 1 Parent=match_sequence62
contig00369	BLASTN	match	47244	47315	32	-	. ID=match_hsp134 Target=EST:kristensenii1 190 119 Parent=match_sequence62
contig00349	BLASTN	match	1376	1502	94	-	. ID=match_sequence63 Target=EST:kristensenii1
contig00349	BLASTN	match	1376	1458	47	-	. ID=match_hsp135 Target=EST:kristensenii1 201 119 Parent=match_sequence63
contig00349	BLASTN	match	1462	1502	37	-	. ID=match_hsp136 Target=EST:kristensenii1 41 1 Parent=match_sequence63
contig00237	BLASTN	match	179952	180012	94	+	. ID=match_sequence64 Target=EST:kristensenii1 120 180
contig00237	BLASTN	match	161349	165361	94	-	. ID=match_sequence64 Target=EST:kristensenii1 180 120
contig00237	BLASTN	match	179952	180012	41	+	. ID=match_hsp137 Target=EST:kristensenii1 120 180 Parent=match_sequence64
contig00237	BLASTN	match	165279	165361	47	-	. ID=match_hsp138 Target=EST:kristensenii1 201 119 Parent=match_sequence64
contig00237	BLASTN	match	161349	161390	38	-	. ID=match_hsp139 Target=EST:kristensenii1 42 1 Parent=match_sequence64
contig00234	BLASTN	match	39	103	90	+	. ID=match_sequence65 Target=EST:kristensenii1 120 184
contig00234	BLASTN	match	39	103	45	+	. ID=match_hsp140 Target=EST:kristensenii1 120 184 Parent=match_sequence65
contig00330	BLASTN	match	21363	21661	90	+	. ID=match_sequence66 Target=EST:kristensenii1 122 174
contig00330	BLASTN	match	21363	21415	45	+	. ID=match_hsp141 Target=EST:kristensenii1 122 174 Parent=match_sequence66
contig00330	BLASTN	match	21486	21538	45	+	. ID=match_hsp142 Target=EST:kristensenii1 122 174 Parent=match_sequence66
contig00330	BLASTN	match	21609	21661	45	+	. ID=match_hsp143 Target=EST:kristensenii1 122 174 Parent=match_sequence66
contig00348	BLASTN	match	28908	65887	86	+	. ID=match_sequence67 Target=EST:kristensenii1 1 200
contig00348	BLASTN	match	68186	73607	86	-	. ID=match_sequence67 Target=EST:kristensenii1 200 1
contig00348	BLASTN	match	65808	65887	40	+	. ID=match_hsp144 Target=EST:kristensenii1 121 200 Parent=match_sequence67
contig00348	BLASTN	match	28908	28948	37	+	. ID=match_hsp145 Target=EST:kristensenii1 120 160 Parent=match_sequence67
contig00348	BLASTN	match	65762	65799	34	+	. ID=match_hsp146 Target=EST:kristensenii1 1 38 Parent=match_sequence67
contig00348	BLASTN	match	73525	73607	43	-	. ID=match_hsp147 Target=EST:kristensenii1 201 119 Parent=match_sequence67
contig00348	BLASTN	match	68186	68217	32	-	. ID=match_hsp148 Target=EST:kristensenii1 38 7 Parent=match_sequence67
contig00260	BLASTN	match	27155	27232	84	-	. ID=match_sequence68 Target=EST:kristensenii1
contig00260	BLASTN	match	27155	27232	42	-	. ID=match_hsp149 Target=EST:kristensenii1 196 119 Parent=match_sequence68
contig00289	BLASTN	match	37955	90082	84	-	. ID=match_sequence69 Target=EST:kristensenii1
contig00289	BLASTN	match	37955	38024	42	-	. ID=match_hsp150 Target=EST:kristensenii1 200 131 Parent=match_sequence69
contig00289	BLASTN	match	90048	90082	35	-	. ID=match_hsp151 Target=EST:kristensenii1 154 120 Parent=match_sequence69
contig00274	BLASTN	match	24376	24432	82	-	. ID=match_sequence70 Target=EST:kristensenii1
contig00274	BLASTN	match	24376	24432	41	-	. ID=match_hsp152 Target=EST:kristensenii1 174 118 Parent=match_sequence70
contig00230	BLASTN	match	17767	17893	82	-	. ID=match_sequence71 Target=EST:kristensenii1
contig00230	BLASTN	match	17853	17893	41	-	. ID=match_hsp153 Target=EST:kristensenii1 41 1 Parent=match_sequence71
contig00230	BLASTN	match	17767	17823	33	-	. ID=match_hsp154 Target=EST:kristensenii1 201 145 Parent=match_sequence71
contig00023	BLASTN	match	2082	2204	76	+	. ID=match_sequence72 Target=EST:kristensenii1 1 197
contig00023	BLASTN	match	2135	2204	38	+	. ID=match_hsp155 Target=EST:kristensenii1 128 197 Parent=match_sequence72
contig00023	BLASTN	match	2082	2123	34	+	. ID=match_hsp156 Target=EST:kristensenii1 1 42 Parent=match_sequence72
contig00347	BLASTN	match	22632	22757	76	-	. ID=match_sequence73 Target=EST:kristensenii1
contig00347	BLASTN	match	22716	22757	38	-	. ID=match_hsp157 Target=EST:kristensenii1 43 2 Parent=match_sequence73
contig00347	BLASTN	match	22632	22715	32	-	. ID=match_hsp158 Target=EST:kristensenii1 201 118 Parent=match_sequence73
contig00350	BLASTN	match	32738	177401	76	+	. ID=match_sequence74 Target=EST:kristensenii1 1 175
contig00350	BLASTN	match	75172	75225	38	+	. ID=match_hsp159 Target=EST:kristensenii1 122 175 Parent=match_sequence74
contig00350	BLASTN	match	32738	32779	34	+	. ID=match_hsp160 Target=EST:kristensenii1 119 160 Parent=match_sequence74
contig00350	BLASTN	match	70824	70865	34	+	. ID=match_hsp161 Target=EST:kristensenii1 120 161 Parent=match_sequence74
contig00350	BLASTN	match	177361	177401	33	+	. ID=match_hsp162 Target=EST:kristensenii1 1 41 Parent=match_sequence74
contig00212	BLASTN	match	61	117	74	+	. ID=match_sequence75 Target=EST:kristensenii1 119 175
contig00212	BLASTN	match	61	117	37	+	. ID=match_hsp163 Target=EST:kristensenii1 119 175 Parent=match_sequence75
contig00305	BLASTN	match	14492	44297	74	+	. ID=match_sequence76 Target=EST:kristensenii1 1 198
contig00305	BLASTN	match	44174	44210	37	+	. ID=match_hsp164 Target=EST:kristensenii1 1 37 Parent=match_sequence76
contig00305	BLASTN	match	14492	14532	33	+	. ID=match_hsp165 Target=EST:kristensenii1 119 159 Parent=match_sequence76
contig00305	BLASTN	match	44250	44297	32	+	. ID=match_hsp166 Target=EST:kristensenii1 151 198 Parent=match_sequence76
contig00028	BLASTN	match	53417	53482	74	+	. ID=match_sequence77 Target=EST:kristensenii1 119 184
contig00028	BLASTN	match	76798	76834	74	-	. ID=match_sequence77 Target=EST:kristensenii1 184 119
contig00028	BLASTN	match	53417	53482	34	+	. ID=match_hsp167 Target=EST:kristensenii1 119 184 Parent=match_sequence77
contig00028	BLASTN	match	76798	76834	37	-	. ID=match_hsp168 Target=EST:kristensenii1 37 1 Parent=match_sequence77
contig00301	BLASTN	match	14416	16949	72	-	. ID=match_sequence78 Target=EST:kristensenii1
contig00301	BLASTN	match	16914	16949	36	-	. ID=match_hsp169 Target=EST:kristensenii1 156 121 Parent=match_sequence78
contig00301	BLASTN	match	14416	14451	32	-	. ID=match_hsp170 Target=EST:kristensenii1 37 2 Parent=match_sequence78
contig00337	BLASTN	match	1397	1468	72	-	. ID=match_sequence79 Target=EST:kristensenii1
contig00337	BLASTN	match	1397	1468	36	-	. ID=match_hsp171 Target=EST:kristensenii1 116 45 Parent=match_sequence79
contig00357	BLASTN	match	60303	60382	72	+	. ID=match_sequence80 Target=EST:kristensenii1 119 198
contig00357	BLASTN	match	60303	60382	36	+	. ID=match_hsp172 Target=EST:kristensenii1 119 198 Parent=match_sequence80
contig00244	BLASTN	match	19706	19748	70	+	. ID=match_sequence81 Target=EST:kristensenii1 122 164
contig00244	BLASTN	match	41138	41199	70	-	. ID=match_sequence81 Target=EST:kristensenii1 164 122
contig00244	BLASTN	match	19706	19748	35	+	. ID=match_hsp173 Target=EST:kristensenii1 122 164 Parent=match_sequence81
contig00244	BLASTN	match	41138	41199	34	-	. ID=match_hsp174 Target=EST:kristensenii1 201 140 Parent=match_sequence81
contig00358	BLASTN	match	27620	27661	68	+	. ID=match_sequence82 Target=EST:kristensenii1 120 161
contig00358	BLASTN	match	27620	27661	34	+	. ID=match_hsp175 Target=EST:kristensenii1 120 161 Parent=match_sequence82
contig00331	BLASTN	match	46350	46393	68	+	. ID=match_sequence83 Target=EST:kristensenii1 130 173
contig00331	BLASTN	match	86315	86380	68	-	. ID=match_sequence83 Target=EST:kristensenii1 173 130
contig00331	BLASTN	match	46350	46393	32	+	. ID=match_hsp176 Target=EST:kristensenii1 130 173 Parent=match_sequence83
contig00331	BLASTN	match	86315	86380	34	-	. ID=match_hsp177 Target=EST:kristensenii1 184 119 Parent=match_sequence83
contig00316	BLASTN	match	50276	50402	68	+	. ID=match_sequence84 Target=EST:kristensenii1 1 201
contig00316	BLASTN	match	50329	50402	34	+	. ID=match_hsp178 Target=EST:kristensenii1 128 201 Parent=match_sequence84
contig00316	BLASTN	match	50276	50312	33	+	. ID=match_hsp179 Target=EST:kristensenii1 1 37 Parent=match_sequence84
contig00359	BLASTN	match	8	64	66	-	. ID=match_sequence85 Target=EST:kristensenii1
contig00359	BLASTN	match	8	64	33	-	. ID=match_hsp180 Target=EST:kristensenii1 175 119 Parent=match_sequence85
contig00251	BLASTN	match	45906	46008	157	+	. ID=match_sequence86 Target=EST:kristensenii2 8 110
contig00251	BLASTN	match	45906	46008	79	+	. ID=match_hsp181 Target=EST:kristensenii2 8 110 Parent=match_sequence86
contig00316	BLASTN	match	45584	45679	151	+	. ID=match_sequence87 Target=EST:kristensenii2 8 103
contig00316	BLASTN	match	45584	45679	76	+	. ID=match_hsp182 Target=EST:kristensenii2 8 103 Parent=match_sequence87
contig00369	BLASTN	match	36519	36621	151	-	. ID=match_sequence88 Target=EST:kristensenii2
contig00369	BLASTN	match	36519	36621	76	-	. ID=match_hsp183 Target=EST:kristensenii2 105 2 Parent=match_sequence88
contig00301	BLASTN	match	6613	6690	139	-	. ID=match_sequence89 Target=EST:kristensenii2
contig00301	BLASTN	match	6613	6690	70	-	. ID=match_hsp184 Target=EST:kristensenii2 93 16 Parent=match_sequence89
contig00051	BLASTN	match	18366	18466	121	+	. ID=match_sequence90 Target=EST:kristensenii2 10 110
contig00051	BLASTN	match	18366	18466	61	+	. ID=match_hsp185 Target=EST:kristensenii2 10 110 Parent=match_sequence90
contig00242	BLASTN	match	44498	44567	107	-	. ID=match_sequence91 Target=EST:kristensenii2
contig00242	BLASTN	match	44498	44567	54	-	. ID=match_hsp186 Target=EST:kristensenii2 86 17 Parent=match_sequence91
contig00230	BLASTN	match	22490	22590	105	+	. ID=match_sequence92 Target=EST:kristensenii2 10 110
contig00230	BLASTN	match	22490	22590	53	+	. ID=match_hsp187 Target=EST:kristensenii2 10 110 Parent=match_sequence92
contig00273	BLASTN	match	15826	15893	88	-	. ID=match_sequence93 Target=EST:kristensenii2
contig00273	BLASTN	match	15826	15893	44	-	. ID=match_hsp188 Target=EST:kristensenii2 83 16 Parent=match_sequence93
contig00223	BLASTN	match	3514	3598	82	+	. ID=match_sequence94 Target=EST:kristensenii2 11 95
contig00223	BLASTN	match	3514	3598	41	+	. ID=match_hsp189 Target=EST:kristensenii2 11 95 Parent=match_sequence94
contig00312	BLASTN	match	4309	4393	72	-	. ID=match_sequence95 Target=EST:kristensenii2
contig00312	BLASTN	match	4309	4348	36	-	. ID=match_hsp190 Target=EST:kristensenii2 109 70 Parent=match_sequence95
contig00312	BLASTN	match	4344	4393	34	-	. ID=match_hsp191 Target=EST:kristensenii2 50 1 Parent=match_sequence95
contig00289	BLASTN	match	29341	29420	72	-	. ID=match_sequence96 Target=EST:kristensenii2
contig00289	BLASTN	match	29341	29420	36	-	. ID=match_hsp192 Target=EST:kristensenii2 110 31 Parent=match_sequence96
contig00350	BLASTN	match	138497	138549	66	+	. ID=match_sequence97 Target=EST:kristensenii2 35 86
contig00350	BLASTN	match	138497	138549	33	+	. ID=match_hsp193 Target=EST:kristensenii2 35 86 Parent=match_sequence97
contig00332_1	BLASTN	match	1	524	1039	-	. ID=match_sequence98 Target=EST:kristensenii4
contig00332_1	BLASTN	match	1	524	524	-	. ID=match_hsp194 Target=EST:kristensenii4 7709 7186 Parent=match_sequence98
contig00332_1	BLASTN	match	1	524	524	-	. ID=match_hsp195 Target=EST:kristensenii4 6061 5538 Parent=match_sequence98
contig00332_1	BLASTN	match	1	524	524	-	. ID=match_hsp196 Target=EST:kristensenii4 4413 3890 Parent=match_sequence98
contig00332_1	BLASTN	match	1	524	524	-	. ID=match_hsp197 Target=EST:kristensenii4 2765 2242 Parent=match_sequence98
contig00332_1	BLASTN	match	1	524	524	-	. ID=match_hsp198 Target=EST:kristensenii4 1117 594 Parent=match_sequence98
contig00332_2	BLASTN	match	1	524	1039	-	. ID=match_sequence99 Target=EST:kristensenii4
contig00332_2	BLASTN	match	1	524	524	-	. ID=match_hsp199 Target=EST:kristensenii4 7709 7186 Parent=match_sequence99
contig00332_2	BLASTN	match	1	524	524	-	. ID=match_hsp200 Target=EST:kristensenii4 6061 5538 Parent=match_sequence99
contig00332_2	BLASTN	match	1	524	524	-	. ID=match_hsp201 Target=EST:kristensenii4 4413 3890 Parent=match_sequence99
contig00332_2	BLASTN	match	1	524	524	-	. ID=match_hsp202 Target=EST:kristensenii4 2765 2242 Parent=match_sequence99
contig00332_2	BLASTN	match	1	524	524	-	. ID=match_hsp203 Target=EST:kristensenii4 1117 594 Parent=match_sequence99
contig00332_3	BLASTN	match	1	524	1039	-	. ID=match_sequence100 Target=EST:kristensenii4
contig00332_3	BLASTN	match	1	524	524	-	. ID=match_hsp204 Target=EST:kristensenii4 7709 7186 Parent=match_sequence100
contig00332_3	BLASTN	match	1	524	524	-	. ID=match_hsp205 Target=EST:kristensenii4 6061 5538 Parent=match_sequence100
contig00332_3	BLASTN	match	1	524	524	-	. ID=match_hsp206 Target=EST:kristensenii4 4413 3890 Parent=match_sequence100
contig00332_3	BLASTN	match	1	524	524	-	. ID=match_hsp207 Target=EST:kristensenii4 2765 2242 Parent=match_sequence100
contig00332_3	BLASTN	match	1	524	524	-	. ID=match_hsp208 Target=EST:kristensenii4 1117 594 Parent=match_sequence100
contig00332_4	BLASTN	match	1	524	1039	-	. ID=match_sequence101 Target=EST:kristensenii4
contig00332_4	BLASTN	match	1	524	524	-	. ID=match_hsp209 Target=EST:kristensenii4 7709 7186 Parent=match_sequence101
contig00332_4	BLASTN	match	1	524	524	-	. ID=match_hsp210 Target=EST:kristensenii4 6061 5538 Parent=match_sequence101
contig00332_4	BLASTN	match	1	524	524	-	. ID=match_hsp211 Target=EST:kristensenii4 4413 3890 Parent=match_sequence101
contig00332_4	BLASTN	match	1	524	524	-	. ID=match_hsp212 Target=EST:kristensenii4 2765 2242 Parent=match_sequence101
contig00332_4	BLASTN	match	1	524	524	-	. ID=match_hsp213 Target=EST:kristensenii4 1117 594 Parent=match_sequence101
contig00332	BLASTN	match	1	524	1039	-	. ID=match_sequence102 Target=EST:kristensenii4
contig00332	BLASTN	match	1	524	524	-	. ID=match_hsp214 Target=EST:kristensenii4 7709 7186 Parent=match_sequence102
contig00332	BLASTN	match	1	524	524	-	. ID=match_hsp215 Target=EST:kristensenii4 6061 5538 Parent=match_sequence102
contig00332	BLASTN	match	1	524	524	-	. ID=match_hsp216 Target=EST:kristensenii4 4413 3890 Parent=match_sequence102
contig00332	BLASTN	match	1	524	524	-	. ID=match_hsp217 Target=EST:kristensenii4 2765 2242 Parent=match_sequence102
contig00332	BLASTN	match	1	524	524	-	. ID=match_hsp218 Target=EST:kristensenii4 1117 594 Parent=match_sequence102
contig00302_1	BLASTN	match	1	508	1007	-	. ID=match_sequence103 Target=EST:kristensenii4
contig00302_1	BLASTN	match	1	508	508	-	. ID=match_hsp219 Target=EST:kristensenii4 7148 6641 Parent=match_sequence103
contig00302_1	BLASTN	match	1	508	508	-	. ID=match_hsp220 Target=EST:kristensenii4 5500 4993 Parent=match_sequence103
contig00302_1	BLASTN	match	1	508	508	-	. ID=match_hsp221 Target=EST:kristensenii4 3852 3345 Parent=match_sequence103
contig00302_1	BLASTN	match	1	508	508	-	. ID=match_hsp222 Target=EST:kristensenii4 2204 1697 Parent=match_sequence103
contig00302_1	BLASTN	match	1	508	508	-	. ID=match_hsp223 Target=EST:kristensenii4 556 49 Parent=match_sequence103
contig00302_2	BLASTN	match	1	508	1007	-	. ID=match_sequence104 Target=EST:kristensenii4
contig00302_2	BLASTN	match	1	508	508	-	. ID=match_hsp224 Target=EST:kristensenii4 7148 6641 Parent=match_sequence104
contig00302_2	BLASTN	match	1	508	508	-	. ID=match_hsp225 Target=EST:kristensenii4 5500 4993 Parent=match_sequence104
contig00302_2	BLASTN	match	1	508	508	-	. ID=match_hsp226 Target=EST:kristensenii4 3852 3345 Parent=match_sequence104
contig00302_2	BLASTN	match	1	508	508	-	. ID=match_hsp227 Target=EST:kristensenii4 2204 1697 Parent=match_sequence104
contig00302_2	BLASTN	match	1	508	508	-	. ID=match_hsp228 Target=EST:kristensenii4 556 49 Parent=match_sequence104
contig00302_3	BLASTN	match	1	508	1007	-	. ID=match_sequence105 Target=EST:kristensenii4
contig00302_3	BLASTN	match	1	508	508	-	. ID=match_hsp229 Target=EST:kristensenii4 7148 6641 Parent=match_sequence105
contig00302_3	BLASTN	match	1	508	508	-	. ID=match_hsp230 Target=EST:kristensenii4 5500 4993 Parent=match_sequence105
contig00302_3	BLASTN	match	1	508	508	-	. ID=match_hsp231 Target=EST:kristensenii4 3852 3345 Parent=match_sequence105
contig00302_3	BLASTN	match	1	508	508	-	. ID=match_hsp232 Target=EST:kristensenii4 2204 1697 Parent=match_sequence105
contig00302_3	BLASTN	match	1	508	508	-	. ID=match_hsp233 Target=EST:kristensenii4 556 49 Parent=match_sequence105
contig00302_4	BLASTN	match	1	508	1007	-	. ID=match_sequence106 Target=EST:kristensenii4
contig00302_4	BLASTN	match	1	508	508	-	. ID=match_hsp234 Target=EST:kristensenii4 7148 6641 Parent=match_sequence106
contig00302_4	BLASTN	match	1	508	508	-	. ID=match_hsp235 Target=EST:kristensenii4 5500 4993 Parent=match_sequence106
contig00302_4	BLASTN	match	1	508	508	-	. ID=match_hsp236 Target=EST:kristensenii4 3852 3345 Parent=match_sequence106
contig00302_4	BLASTN	match	1	508	508	-	. ID=match_hsp237 Target=EST:kristensenii4 2204 1697 Parent=match_sequence106
contig00302_4	BLASTN	match	1	508	508	-	. ID=match_hsp238 Target=EST:kristensenii4 556 49 Parent=match_sequence106
contig00302	BLASTN	match	1	508	1007	-	. ID=match_sequence107 Target=EST:kristensenii4
contig00302	BLASTN	match	1	508	508	-	. ID=match_hsp239 Target=EST:kristensenii4 7148 6641 Parent=match_sequence107
contig00302	BLASTN	match	1	508	508	-	. ID=match_hsp240 Target=EST:kristensenii4 5500 4993 Parent=match_sequence107
contig00302	BLASTN	match	1	508	508	-	. ID=match_hsp241 Target=EST:kristensenii4 3852 3345 Parent=match_sequence107
contig00302	BLASTN	match	1	508	508	-	. ID=match_hsp242 Target=EST:kristensenii4 2204 1697 Parent=match_sequence107
contig00302	BLASTN	match	1	508	508	-	. ID=match_hsp243 Target=EST:kristensenii4 556 49 Parent=match_sequence107
contig00307_1	BLASTN	match	1	473	938	-	. ID=match_sequence108 Target=EST:kristensenii4
contig00307_1	BLASTN	match	1	473	473	-	. ID=match_hsp244 Target=EST:kristensenii4 8205 7733 Parent=match_sequence108
contig00307_1	BLASTN	match	1	473	473	-	. ID=match_hsp245 Target=EST:kristensenii4 6557 6085 Parent=match_sequence108
contig00307_1	BLASTN	match	1	473	473	-	. ID=match_hsp246 Target=EST:kristensenii4 4909 4437 Parent=match_sequence108
contig00307_1	BLASTN	match	1	473	473	-	. ID=match_hsp247 Target=EST:kristensenii4 3261 2789 Parent=match_sequence108
contig00307_1	BLASTN	match	1	473	473	-	. ID=match_hsp248 Target=EST:kristensenii4 1613 1141 Parent=match_sequence108
contig00307_2	BLASTN	match	1	473	938	-	. ID=match_sequence109 Target=EST:kristensenii4
contig00307_2	BLASTN	match	1	473	473	-	. ID=match_hsp249 Target=EST:kristensenii4 8205 7733 Parent=match_sequence109
contig00307_2	BLASTN	match	1	473	473	-	. ID=match_hsp250 Target=EST:kristensenii4 6557 6085 Parent=match_sequence109
contig00307_2	BLASTN	match	1	473	473	-	. ID=match_hsp251 Target=EST:kristensenii4 4909 4437 Parent=match_sequence109
contig00307_2	BLASTN	match	1	473	473	-	. ID=match_hsp252 Target=EST:kristensenii4 3261 2789 Parent=match_sequence109
contig00307_2	BLASTN	match	1	473	473	-	. ID=match_hsp253 Target=EST:kristensenii4 1613 1141 Parent=match_sequence109
contig00307_3	BLASTN	match	1	473	938	-	. ID=match_sequence110 Target=EST:kristensenii4
contig00307_3	BLASTN	match	1	473	473	-	. ID=match_hsp254 Target=EST:kristensenii4 8205 7733 Parent=match_sequence110
contig00307_3	BLASTN	match	1	473	473	-	. ID=match_hsp255 Target=EST:kristensenii4 6557 6085 Parent=match_sequence110
contig00307_3	BLASTN	match	1	473	473	-	. ID=match_hsp256 Target=EST:kristensenii4 4909 4437 Parent=match_sequence110
contig00307_3	BLASTN	match	1	473	473	-	. ID=match_hsp257 Target=EST:kristensenii4 3261 2789 Parent=match_sequence110
contig00307_3	BLASTN	match	1	473	473	-	. ID=match_hsp258 Target=EST:kristensenii4 1613 1141 Parent=match_sequence110
contig00307_4	BLASTN	match	1	473	938	-	. ID=match_sequence111 Target=EST:kristensenii4
contig00307_4	BLASTN	match	1	473	473	-	. ID=match_hsp259 Target=EST:kristensenii4 8205 7733 Parent=match_sequence111
contig00307_4	BLASTN	match	1	473	473	-	. ID=match_hsp260 Target=EST:kristensenii4 6557 6085 Parent=match_sequence111
contig00307_4	BLASTN	match	1	473	473	-	. ID=match_hsp261 Target=EST:kristensenii4 4909 4437 Parent=match_sequence111
contig00307_4	BLASTN	match	1	473	473	-	. ID=match_hsp262 Target=EST:kristensenii4 3261 2789 Parent=match_sequence111
contig00307_4	BLASTN	match	1	473	473	-	. ID=match_hsp263 Target=EST:kristensenii4 1613 1141 Parent=match_sequence111
contig00307	BLASTN	match	1	473	938	-	. ID=match_sequence112 Target=EST:kristensenii4
contig00307	BLASTN	match	1	473	473	-	. ID=match_hsp264 Target=EST:kristensenii4 8205 7733 Parent=match_sequence112
contig00307	BLASTN	match	1	473	473	-	. ID=match_hsp265 Target=EST:kristensenii4 6557 6085 Parent=match_sequence112
contig00307	BLASTN	match	1	473	473	-	. ID=match_hsp266 Target=EST:kristensenii4 4909 4437 Parent=match_sequence112
contig00307	BLASTN	match	1	473	473	-	. ID=match_hsp267 Target=EST:kristensenii4 3261 2789 Parent=match_sequence112
contig00307	BLASTN	match	1	473	473	-	. ID=match_hsp268 Target=EST:kristensenii4 1613 1141 Parent=match_sequence112
contig00305	BLASTN	match	14754	14815	92	+	. ID=match_sequence113 Target=EST:kristensenii9 34 95
contig00305	BLASTN	match	14754	14815	46	+	. ID=match_hsp269 Target=EST:kristensenii9 34 95 Parent=match_sequence113
contig00289	BLASTN	match	29261	87320	74	-	. ID=match_sequence114 Target=EST:kristensenii9
contig00289	BLASTN	match	87276	87320	37	-	. ID=match_hsp270 Target=EST:kristensenii9 59 15 Parent=match_sequence114
contig00289	BLASTN	match	29261	29309	33	-	. ID=match_hsp271 Target=EST:kristensenii9 76 28 Parent=match_sequence114
contig00289	BLASTN	match	31170	31262	33	-	. ID=match_hsp272 Target=EST:kristensenii9 104 12 Parent=match_sequence114
contig00273	BLASTN	match	76456	76501	68	-	. ID=match_sequence115 Target=EST:kristensenii9
contig00273	BLASTN	match	76456	76501	34	-	. ID=match_hsp273 Target=EST:kristensenii9 59 14 Parent=match_sequence115
contig00350	BLASTN	match	89349	89410	68	+	. ID=match_sequence116 Target=EST:kristensenii9 34 95
contig00350	BLASTN	match	89349	89410	34	+	. ID=match_hsp274 Target=EST:kristensenii9 34 95 Parent=match_sequence116
contig00348	BLASTN	match	1	295	283	+	. ID=match_sequence117 Target=EST:kristensenii10 30 343
contig00348	BLASTN	match	85	295	143	+	. ID=match_hsp275 Target=EST:kristensenii10 134 343 Parent=match_sequence117
contig00348	BLASTN	match	1	66	46	+	. ID=match_hsp276 Target=EST:kristensenii10 30 95 Parent=match_sequence117
contig00237	BLASTN	match	164345	164402	242	+	. ID=match_sequence118 Target=EST:kristensenii10 318 375
contig00237	BLASTN	match	163971	187148	242	-	. ID=match_sequence118 Target=EST:kristensenii10 375 318
contig00237	BLASTN	match	164345	164402	38	+	. ID=match_hsp277 Target=EST:kristensenii10 318 375 Parent=match_sequence118
contig00237	BLASTN	match	163971	164243	122	-	. ID=match_hsp278 Target=EST:kristensenii10 284 1 Parent=match_sequence118
contig00237	BLASTN	match	187101	187148	32	-	. ID=match_hsp279 Target=EST:kristensenii10 103 56 Parent=match_sequence118
contig00314	BLASTN	match	41130	41477	186	-	. ID=match_sequence119 Target=EST:kristensenii10
contig00314	BLASTN	match	41262	41477	94	-	. ID=match_hsp280 Target=EST:kristensenii10 218 2 Parent=match_sequence119
contig00314	BLASTN	match	41130	41196	51	-	. ID=match_hsp281 Target=EST:kristensenii10 284 218 Parent=match_sequence119
contig00361	BLASTN	match	86886	87124	167	+	. ID=match_sequence120 Target=EST:kristensenii10 58 381
contig00361	BLASTN	match	86886	87024	84	+	. ID=match_hsp282 Target=EST:kristensenii10 58 203 Parent=match_sequence120
contig00361	BLASTN	match	87061	87124	40	+	. ID=match_hsp283 Target=EST:kristensenii10 318 381 Parent=match_sequence120
contig00305	BLASTN	match	54291	54451	155	+	. ID=match_sequence121 Target=EST:kristensenii10 4 165
contig00305	BLASTN	match	54291	54451	78	+	. ID=match_hsp284 Target=EST:kristensenii10 4 165 Parent=match_sequence121
contig00051	BLASTN	match	26993	27193	143	+	. ID=match_sequence122 Target=EST:kristensenii10 18 226
contig00051	BLASTN	match	26859	26898	143	-	. ID=match_sequence122 Target=EST:kristensenii10 226 18
contig00051	BLASTN	match	26993	27193	72	+	. ID=match_hsp285 Target=EST:kristensenii10 18 226 Parent=match_sequence122
contig00051	BLASTN	match	26859	26898	32	-	. ID=match_hsp286 Target=EST:kristensenii10 331 292 Parent=match_sequence122
contig00227	BLASTN	match	3	66	88	+	. ID=match_sequence123 Target=EST:kristensenii10 32 95
contig00227	BLASTN	match	3	66	44	+	. ID=match_hsp287 Target=EST:kristensenii10 32 95 Parent=match_sequence123
contig00237	BLASTN	match	154241	154600	222	+	. ID=match_sequence124 Target=EST:kristensenii28 59 418
contig00237	BLASTN	match	154241	154600	112	+	. ID=match_hsp288 Target=EST:kristensenii28 59 418 Parent=match_sequence124
contig00357	BLASTN	match	77060	77460	194	+	. ID=match_sequence125 Target=EST:kristensenii28 226 626
contig00357	BLASTN	match	58956	60955	194	-	. ID=match_sequence125 Target=EST:kristensenii28 626 226
contig00357	BLASTN	match	77060	77460	73	+	. ID=match_hsp289 Target=EST:kristensenii28 226 626 Parent=match_sequence125
contig00357	BLASTN	match	60550	60955	98	-	. ID=match_hsp290 Target=EST:kristensenii28 670 265 Parent=match_sequence125
contig00357	BLASTN	match	58956	59107	60	-	. ID=match_hsp291 Target=EST:kristensenii28 416 265 Parent=match_sequence125
contig00357	BLASTN	match	59256	59347	36	-	. ID=match_hsp292 Target=EST:kristensenii28 116 25 Parent=match_sequence125
contig00306	BLASTN	match	41293	41457	113	+	. ID=match_sequence126 Target=EST:kristensenii28 252 416
contig00306	BLASTN	match	41293	41457	57	+	. ID=match_hsp293 Target=EST:kristensenii28 252 416 Parent=match_sequence126
contig00265	BLASTN	match	33853	33950	178	-	. ID=match_sequence127 Target=EST:kristensenii38
contig00265	BLASTN	match	33853	33950	90	-	. ID=match_hsp294 Target=EST:kristensenii38 101 4 Parent=match_sequence127
contig00357	BLASTN	match	78328	78428	176	-	. ID=match_sequence128 Target=EST:kristensenii38
contig00357	BLASTN	match	78328	78428	89	-	. ID=match_hsp295 Target=EST:kristensenii38 101 1 Parent=match_sequence128
contig00305	BLASTN	match	101031	101572	94	+	. ID=match_sequence129 Target=EST:kristensenii38 33 101
contig00305	BLASTN	match	101510	101572	47	+	. ID=match_hsp296 Target=EST:kristensenii38 33 95 Parent=match_sequence129
contig00305	BLASTN	match	101031	101099	41	+	. ID=match_hsp297 Target=EST:kristensenii38 33 101 Parent=match_sequence129
contig00365	BLASTN	match	31598	62535	115	+	. ID=match_sequence130 Target=EST:kristensenii39 3 142
contig00365	BLASTN	match	34933	34993	115	-	. ID=match_sequence130 Target=EST:kristensenii39 142 3
contig00365	BLASTN	match	62398	62535	58	+	. ID=match_hsp298 Target=EST:kristensenii39 6 142 Parent=match_sequence130
contig00365	BLASTN	match	31598	31633	36	+	. ID=match_hsp299 Target=EST:kristensenii39 3 38 Parent=match_sequence130
contig00365	BLASTN	match	34933	34993	53	-	. ID=match_hsp300 Target=EST:kristensenii39 142 82 Parent=match_sequence130
contig00139	BLASTN	match	16454	16574	105	+	. ID=match_sequence131 Target=EST:kristensenii39 5 141
contig00139	BLASTN	match	9081	19651	105	-	. ID=match_sequence131 Target=EST:kristensenii39 141 5
contig00139	BLASTN	match	16454	16510	41	+	. ID=match_hsp301 Target=EST:kristensenii39 5 61 Parent=match_sequence131
contig00139	BLASTN	match	16515	16574	40	+	. ID=match_hsp302 Target=EST:kristensenii39 82 141 Parent=match_sequence131
contig00139	BLASTN	match	9081	9141	53	-	. ID=match_hsp303 Target=EST:kristensenii39 142 82 Parent=match_sequence131
contig00139	BLASTN	match	19454	19514	53	-	. ID=match_hsp304 Target=EST:kristensenii39 142 82 Parent=match_sequence131
contig00139	BLASTN	match	19610	19651	38	-	. ID=match_hsp305 Target=EST:kristensenii39 44 3 Parent=match_sequence131
contig00322	BLASTN	match	168198	168337	105	+	. ID=match_sequence132 Target=EST:kristensenii39 3 142
contig00322	BLASTN	match	127528	127563	105	-	. ID=match_sequence132 Target=EST:kristensenii39 142 3
contig00322	BLASTN	match	168198	168337	53	+	. ID=match_hsp306 Target=EST:kristensenii39 3 142 Parent=match_sequence132
contig00322	BLASTN	match	127528	127563	36	-	. ID=match_hsp307 Target=EST:kristensenii39 38 3 Parent=match_sequence132
contig00289	BLASTN	match	37956	38015	103	-	. ID=match_sequence133 Target=EST:kristensenii39
contig00289	BLASTN	match	37956	38015	52	-	. ID=match_hsp308 Target=EST:kristensenii39 142 83 Parent=match_sequence133
contig00316	BLASTN	match	50340	50400	98	+	. ID=match_sequence134 Target=EST:kristensenii39 82 142
contig00316	BLASTN	match	50340	50400	49	+	. ID=match_hsp309 Target=EST:kristensenii39 82 142 Parent=match_sequence134
contig00260	BLASTN	match	24363	24404	92	+	. ID=match_sequence135 Target=EST:kristensenii39 99 140
contig00260	BLASTN	match	27155	27212	92	-	. ID=match_sequence135 Target=EST:kristensenii39 140 99
contig00260	BLASTN	match	24363	24404	38	+	. ID=match_hsp310 Target=EST:kristensenii39 99 140 Parent=match_sequence135
contig00260	BLASTN	match	27155	27212	46	-	. ID=match_hsp311 Target=EST:kristensenii39 139 82 Parent=match_sequence135
contig00003	BLASTN	match	14592	14789	90	-	. ID=match_sequence136 Target=EST:kristensenii39
contig00003	BLASTN	match	14592	14640	45	-	. ID=match_hsp312 Target=EST:kristensenii39 142 94 Parent=match_sequence136
contig00003	BLASTN	match	14749	14789	37	-	. ID=match_hsp313 Target=EST:kristensenii39 43 3 Parent=match_sequence136
contig00220	BLASTN	match	2157	2280	90	+	. ID=match_sequence137 Target=EST:kristensenii39 3 142
contig00220	BLASTN	match	2232	2280	45	+	. ID=match_hsp314 Target=EST:kristensenii39 94 142 Parent=match_sequence137
contig00220	BLASTN	match	2157	2192	36	+	. ID=match_hsp315 Target=EST:kristensenii39 3 38 Parent=match_sequence137
contig00111	BLASTN	match	29183	32535	88	-	. ID=match_sequence138 Target=EST:kristensenii39
contig00111	BLASTN	match	29183	29242	44	-	. ID=match_hsp316 Target=EST:kristensenii39 142 83 Parent=match_sequence138
contig00111	BLASTN	match	32475	32535	41	-	. ID=match_hsp317 Target=EST:kristensenii39 142 82 Parent=match_sequence138
contig00111	BLASTN	match	29266	29306	33	-	. ID=match_hsp318 Target=EST:kristensenii39 43 3 Parent=match_sequence138
contig00305	BLASTN	match	44175	44297	86	+	. ID=match_sequence139 Target=EST:kristensenii39 3 141
contig00305	BLASTN	match	44175	44233	43	+	. ID=match_hsp319 Target=EST:kristensenii39 3 61 Parent=match_sequence139
contig00305	BLASTN	match	44247	44297	43	+	. ID=match_hsp320 Target=EST:kristensenii39 91 141 Parent=match_sequence139
contig00361	BLASTN	match	37242	42509	82	+	. ID=match_sequence140 Target=EST:kristensenii39 2 142
contig00361	BLASTN	match	37305	37365	41	+	. ID=match_hsp321 Target=EST:kristensenii39 82 142 Parent=match_sequence140
contig00361	BLASTN	match	42450	42509	40	+	. ID=match_hsp322 Target=EST:kristensenii39 2 61 Parent=match_sequence140
contig00361	BLASTN	match	37242	37277	32	+	. ID=match_hsp323 Target=EST:kristensenii39 3 38 Parent=match_sequence140
contig00244	BLASTN	match	41140	41199	80	-	. ID=match_sequence141 Target=EST:kristensenii39
contig00244	BLASTN	match	41140	41199	40	-	. ID=match_hsp324 Target=EST:kristensenii39 142 83 Parent=match_sequence141
contig00301	BLASTN	match	14331	14451	78	-	. ID=match_sequence142 Target=EST:kristensenii39
contig00301	BLASTN	match	14393	14451	39	-	. ID=match_hsp325 Target=EST:kristensenii39 61 3 Parent=match_sequence142
contig00301	BLASTN	match	14331	14386	32	-	. ID=match_hsp326 Target=EST:kristensenii39 138 83 Parent=match_sequence142
contig00023	BLASTN	match	2146	2204	78	+	. ID=match_sequence143 Target=EST:kristensenii39 82 140
contig00023	BLASTN	match	2146	2204	39	+	. ID=match_hsp327 Target=EST:kristensenii39 82 140 Parent=match_sequence143
contig00330	BLASTN	match	6	79	76	+	. ID=match_sequence144 Target=EST:kristensenii39 68 141
contig00330	BLASTN	match	6	79	38	+	. ID=match_hsp328 Target=EST:kristensenii39 68 141 Parent=match_sequence144
contig00028	BLASTN	match	76635	76833	76	-	. ID=match_sequence145 Target=EST:kristensenii39
contig00028	BLASTN	match	76792	76833	38	-	. ID=match_hsp329 Target=EST:kristensenii39 44 3 Parent=match_sequence145
contig00028	BLASTN	match	76635	76678	32	-	. ID=match_hsp330 Target=EST:kristensenii39 142 99 Parent=match_sequence145
contig00369	BLASTN	match	47968	71432	76	+	. ID=match_sequence146 Target=EST:kristensenii39 3 142
contig00369	BLASTN	match	3837	3885	76	-	. ID=match_sequence146 Target=EST:kristensenii39 142 3
contig00369	BLASTN	match	66167	66208	38	+	. ID=match_hsp331 Target=EST:kristensenii39 3 44 Parent=match_sequence146
contig00369	BLASTN	match	71372	71432	37	+	. ID=match_hsp332 Target=EST:kristensenii39 82 142 Parent=match_sequence146
contig00369	BLASTN	match	47968	48026	35	+	. ID=match_hsp333 Target=EST:kristensenii39 81 139 Parent=match_sequence146
contig00369	BLASTN	match	3837	3885	33	-	. ID=match_hsp334 Target=EST:kristensenii39 51 3 Parent=match_sequence146
contig00230	BLASTN	match	17857	17892	72	-	. ID=match_sequence147 Target=EST:kristensenii39
contig00230	BLASTN	match	17857	17892	36	-	. ID=match_hsp335 Target=EST:kristensenii39 38 3 Parent=match_sequence147
contig00251	BLASTN	match	53	86	68	-	. ID=match_sequence148 Target=EST:kristensenii39
contig00251	BLASTN	match	53	86	34	-	. ID=match_hsp336 Target=EST:kristensenii39 38 5 Parent=match_sequence148
contig00242	BLASTN	match	34937	35055	68	+	. ID=match_sequence149 Target=EST:kristensenii39 3 137
contig00242	BLASTN	match	34937	34978	34	+	. ID=match_hsp337 Target=EST:kristensenii39 3 44 Parent=match_sequence149
contig00242	BLASTN	match	35020	35055	32	+	. ID=match_hsp338 Target=EST:kristensenii39 102 137 Parent=match_sequence149
contig00347	BLASTN	match	22725	22757	66	-	. ID=match_sequence150 Target=EST:kristensenii39
contig00347	BLASTN	match	22725	22757	33	-	. ID=match_hsp339 Target=EST:kristensenii39 35 3 Parent=match_sequence150
contig00364	BLASTN	match	46731	46779	66	+	. ID=match_sequence151 Target=EST:kristensenii39 94 142
contig00364	BLASTN	match	46731	46779	33	+	. ID=match_hsp340 Target=EST:kristensenii39 94 142 Parent=match_sequence151
contig00237	BLASTN	match	161341	161389	66	-	. ID=match_sequence152 Target=EST:kristensenii39
contig00237	BLASTN	match	161341	161389	33	-	. ID=match_hsp341 Target=EST:kristensenii39 51 3 Parent=match_sequence152
contig00349	BLASTN	match	1466	1501	64	-	. ID=match_sequence153 Target=EST:kristensenii39
contig00349	BLASTN	match	1466	1501	32	-	. ID=match_hsp342 Target=EST:kristensenii39 38 3 Parent=match_sequence153
contig00348	BLASTN	match	65763	65798	64	+	. ID=match_sequence154 Target=EST:kristensenii39 3 38
contig00348	BLASTN	match	65763	65798	32	+	. ID=match_hsp343 Target=EST:kristensenii39 3 38 Parent=match_sequence154
contig00365	BLASTN	match	47396	47447	80	+	. ID=match_sequence155 Target=EST:kristensenii47 5 56
contig00365	BLASTN	match	47396	47447	40	+	. ID=match_hsp344 Target=EST:kristensenii47 5 56 Parent=match_sequence155
contig00273	BLASTN	match	76382	76434	74	+	. ID=match_sequence156 Target=EST:kristensenii47 4 56
contig00273	BLASTN	match	76382	76434	37	+	. ID=match_hsp345 Target=EST:kristensenii47 4 56 Parent=match_sequence156
contig00305	BLASTN	match	14764	14806	64	-	. ID=match_sequence157 Target=EST:kristensenii47
contig00305	BLASTN	match	14764	14806	32	-	. ID=match_hsp346 Target=EST:kristensenii47 77 34 Parent=match_sequence157
contig00026	BLASTN	match	28482	28524	78	+	. ID=match_sequence158 Target=EST:kristensenii50 4 46
contig00026	BLASTN	match	28482	28524	39	+	. ID=match_hsp347 Target=EST:kristensenii50 4 46 Parent=match_sequence158
contig00350	BLASTN	match	32698	135500	182	-	. ID=match_sequence159 Target=EST:aldovae0
contig00350	BLASTN	match	75125	75252	92	-	. ID=match_hsp348 Target=EST:aldovae0 127 1 Parent=match_sequence159
contig00350	BLASTN	match	70779	70904	66	-	. ID=match_hsp349 Target=EST:aldovae0 127 2 Parent=match_sequence159
contig00350	BLASTN	match	32698	32817	64	-	. ID=match_hsp350 Target=EST:aldovae0 123 5 Parent=match_sequence159
contig00350	BLASTN	match	135420	135500	33	-	. ID=match_hsp351 Target=EST:aldovae0 109 29 Parent=match_sequence159
contig00344	BLASTN	match	7676	19623	170	+	. ID=match_sequence160 Target=EST:aldovae0 2 127
contig00344	BLASTN	match	7676	7801	86	+	. ID=match_hsp352 Target=EST:aldovae0 2 127 Parent=match_sequence160
contig00344	BLASTN	match	19413	19471	47	+	. ID=match_hsp353 Target=EST:aldovae0 5 63 Parent=match_sequence160
contig00344	BLASTN	match	19588	19623	32	+	. ID=match_hsp354 Target=EST:aldovae0 88 123 Parent=match_sequence160
contig00305	BLASTN	match	14448	95642	165	-	. ID=match_sequence161 Target=EST:aldovae0
contig00305	BLASTN	match	14448	14574	83	-	. ID=match_hsp355 Target=EST:aldovae0 127 1 Parent=match_sequence161
contig00305	BLASTN	match	95583	95642	32	-	. ID=match_hsp356 Target=EST:aldovae0 82 23 Parent=match_sequence161
contig00237	BLASTN	match	165279	165391	151	+	. ID=match_sequence162 Target=EST:aldovae0 1 113
contig00237	BLASTN	match	179908	180031	151	-	. ID=match_sequence162 Target=EST:aldovae0 113 1
contig00237	BLASTN	match	165279	165391	61	+	. ID=match_hsp357 Target=EST:aldovae0 1 113 Parent=match_sequence162
contig00237	BLASTN	match	179908	180031	76	-	. ID=match_hsp358 Target=EST:aldovae0 126 3 Parent=match_sequence162
contig00331	BLASTN	match	86298	86424	149	+	. ID=match_sequence163 Target=EST:aldovae0 1 127
contig00331	BLASTN	match	46314	46393	149	-	. ID=match_sequence163 Target=EST:aldovae0 127 1
contig00331	BLASTN	match	86298	86424	75	+	. ID=match_hsp359 Target=EST:aldovae0 1 127 Parent=match_sequence163
contig00331	BLASTN	match	46314	46393	33	-	. ID=match_hsp360 Target=EST:aldovae0 109 29 Parent=match_sequence163
contig00212	BLASTN	match	18	134	145	-	. ID=match_sequence164 Target=EST:aldovae0
contig00212	BLASTN	match	18	134	73	-	. ID=match_hsp361 Target=EST:aldovae0 126 10 Parent=match_sequence164
contig00016	BLASTN	match	29180	29292	145	+	. ID=match_sequence165 Target=EST:aldovae0 9 121
contig00016	BLASTN	match	29180	29292	73	+	. ID=match_hsp362 Target=EST:aldovae0 9 121 Parent=match_sequence165
contig00348	BLASTN	match	73542	73634	145	+	. ID=match_sequence166 Target=EST:aldovae0 18 110
contig00348	BLASTN	match	24581	75519	145	-	. ID=match_sequence166 Target=EST:aldovae0 110 18
contig00348	BLASTN	match	73542	73634	37	+	. ID=match_hsp363 Target=EST:aldovae0 18 110 Parent=match_sequence166
contig00348	BLASTN	match	28868	28988	73	-	. ID=match_hsp364 Target=EST:aldovae0 122 2 Parent=match_sequence166
contig00348	BLASTN	match	28747	28839	45	-	. ID=match_hsp365 Target=EST:aldovae0 123 31 Parent=match_sequence166
contig00348	BLASTN	match	24581	24673	37	-	. ID=match_hsp366 Target=EST:aldovae0 99 7 Parent=match_sequence166
contig00348	BLASTN	match	75426	75519	34	-	. ID=match_hsp367 Target=EST:aldovae0 127 34 Parent=match_sequence166
contig00357	BLASTN	match	41382	41507	145	+	. ID=match_sequence167 Target=EST:aldovae0 1 126
contig00357	BLASTN	match	56459	60382	145	-	. ID=match_sequence167 Target=EST:aldovae0 126 1
contig00357	BLASTN	match	41382	41507	42	+	. ID=match_hsp368 Target=EST:aldovae0 1 126 Parent=match_sequence167
contig00357	BLASTN	match	60262	60382	73	-	. ID=match_hsp369 Target=EST:aldovae0 124 4 Parent=match_sequence167
contig00357	BLASTN	match	56459	56554	32	-	. ID=match_hsp370 Target=EST:aldovae0 123 28 Parent=match_sequence167
contig00234	BLASTN	match	6	108	141	-	. ID=match_sequence168 Target=EST:aldovae0
contig00234	BLASTN	match	6	108	71	-	. ID=match_hsp371 Target=EST:aldovae0 115 13 Parent=match_sequence168
contig00369	BLASTN	match	47233	47359	141	+	. ID=match_sequence169 Target=EST:aldovae0 1 127
contig00369	BLASTN	match	63210	63451	141	-	. ID=match_sequence169 Target=EST:aldovae0 127 1
contig00369	BLASTN	match	47233	47359	71	+	. ID=match_hsp372 Target=EST:aldovae0 1 127 Parent=match_sequence169
contig00369	BLASTN	match	63333	63451	71	-	. ID=match_hsp373 Target=EST:aldovae0 123 5 Parent=match_sequence169
contig00369	BLASTN	match	63210	63328	59	-	. ID=match_hsp374 Target=EST:aldovae0 123 5 Parent=match_sequence169
contig00306	BLASTN	match	55438	55671	139	+	. ID=match_sequence170 Target=EST:aldovae0 11 120
contig00306	BLASTN	match	55438	55547	70	+	. ID=match_hsp375 Target=EST:aldovae0 11 120 Parent=match_sequence170
contig00306	BLASTN	match	55568	55671	60	+	. ID=match_hsp376 Target=EST:aldovae0 17 120 Parent=match_sequence170
contig00330	BLASTN	match	3353	21686	133	-	. ID=match_sequence171 Target=EST:aldovae0
contig00330	BLASTN	match	21564	21686	67	-	. ID=match_hsp377 Target=EST:aldovae0 125 3 Parent=match_sequence171
contig00330	BLASTN	match	21441	21544	60	-	. ID=match_hsp378 Target=EST:aldovae0 125 22 Parent=match_sequence171
contig00330	BLASTN	match	21318	21415	58	-	. ID=match_hsp379 Target=EST:aldovae0 125 28 Parent=match_sequence171
contig00330	BLASTN	match	11151	11273	44	-	. ID=match_hsp380 Target=EST:aldovae0 125 2 Parent=match_sequence171
contig00330	BLASTN	match	11028	11145	43	-	. ID=match_hsp381 Target=EST:aldovae0 125 7 Parent=match_sequence171
contig00330	BLASTN	match	3353	3463	39	-	. ID=match_hsp382 Target=EST:aldovae0 123 13 Parent=match_sequence171
contig00365	BLASTN	match	16218	16336	133	+	. ID=match_sequence172 Target=EST:aldovae0 5 123
contig00365	BLASTN	match	45684	45811	133	-	. ID=match_sequence172 Target=EST:aldovae0 123 5
contig00365	BLASTN	match	16218	16336	67	+	. ID=match_hsp383 Target=EST:aldovae0 5 123 Parent=match_sequence172
contig00365	BLASTN	match	45684	45811	52	-	. ID=match_hsp384 Target=EST:aldovae0 127 1 Parent=match_sequence172
contig00322	BLASTN	match	90091	90217	133	+	. ID=match_sequence173 Target=EST:aldovae0 1 127
contig00322	BLASTN	match	125359	125481	133	-	. ID=match_sequence173 Target=EST:aldovae0 127 1
contig00322	BLASTN	match	90091	90217	67	+	. ID=match_hsp385 Target=EST:aldovae0 1 127 Parent=match_sequence173
contig00322	BLASTN	match	125359	125481	67	-	. ID=match_hsp386 Target=EST:aldovae0 127 5 Parent=match_sequence173
contig00139	BLASTN	match	7286	14190	129	+	. ID=match_sequence174 Target=EST:aldovae0 3 125
contig00139	BLASTN	match	7411	7523	65	+	. ID=match_hsp387 Target=EST:aldovae0 11 123 Parent=match_sequence174
contig00139	BLASTN	match	7286	7399	54	+	. ID=match_hsp388 Target=EST:aldovae0 11 123 Parent=match_sequence174
contig00139	BLASTN	match	13956	14067	48	+	. ID=match_hsp389 Target=EST:aldovae0 14 125 Parent=match_sequence174
contig00139	BLASTN	match	14078	14190	45	+	. ID=match_hsp390 Target=EST:aldovae0 13 125 Parent=match_sequence174
contig00139	BLASTN	match	13823	13945	43	+	. ID=match_hsp391 Target=EST:aldovae0 3 125 Parent=match_sequence174
contig00013	BLASTN	match	13588	13710	125	-	. ID=match_sequence175 Target=EST:aldovae0
contig00013	BLASTN	match	13588	13710	63	-	. ID=match_hsp392 Target=EST:aldovae0 124 2 Parent=match_sequence175
contig00358	BLASTN	match	27579	30035	125	-	. ID=match_sequence176 Target=EST:aldovae0
contig00358	BLASTN	match	27579	27697	63	-	. ID=match_hsp393 Target=EST:aldovae0 123 5 Parent=match_sequence176
contig00358	BLASTN	match	29913	30035	55	-	. ID=match_hsp394 Target=EST:aldovae0 127 5 Parent=match_sequence176
contig00026	BLASTN	match	8510	8635	123	-	. ID=match_sequence177 Target=EST:aldovae0
contig00026	BLASTN	match	8510	8635	62	-	. ID=match_hsp395 Target=EST:aldovae0 126 1 Parent=match_sequence177
contig00274	BLASTN	match	24349	24461	121	+	. ID=match_sequence178 Target=EST:aldovae0 1 113
contig00274	BLASTN	match	24349	24461	61	+	. ID=match_hsp396 Target=EST:aldovae0 1 113 Parent=match_sequence178
contig00260	BLASTN	match	17450	56325	117	-	. ID=match_sequence179 Target=EST:aldovae0
contig00260	BLASTN	match	56207	56325	59	-	. ID=match_hsp397 Target=EST:aldovae0 124 6 Parent=match_sequence179
contig00260	BLASTN	match	17450	17544	51	-	. ID=match_hsp398 Target=EST:aldovae0 108 14 Parent=match_sequence179
contig00260	BLASTN	match	22084	22136	33	-	. ID=match_hsp399 Target=EST:aldovae0 119 67 Parent=match_sequence179
contig00028	BLASTN	match	32802	60588	117	+	. ID=match_sequence180 Target=EST:aldovae0 2 108
contig00028	BLASTN	match	53373	108623	117	-	. ID=match_sequence180 Target=EST:aldovae0 108 2
contig00028	BLASTN	match	32802	32908	36	+	. ID=match_hsp400 Target=EST:aldovae0 2 108 Parent=match_sequence180
contig00028	BLASTN	match	60551	60588	34	+	. ID=match_hsp401 Target=EST:aldovae0 46 83 Parent=match_sequence180
contig00028	BLASTN	match	53373	53499	59	-	. ID=match_hsp402 Target=EST:aldovae0 127 1 Parent=match_sequence180
contig00028	BLASTN	match	108521	108623	32	-	. ID=match_hsp403 Target=EST:aldovae0 127 24 Parent=match_sequence180
contig00242	BLASTN	match	47234	47315	117	+	. ID=match_sequence181 Target=EST:aldovae0 2 83
contig00242	BLASTN	match	25057	50725	117	-	. ID=match_sequence181 Target=EST:aldovae0 83 2
contig00242	BLASTN	match	47234	47315	38	+	. ID=match_hsp404 Target=EST:aldovae0 2 83 Parent=match_sequence181
contig00242	BLASTN	match	50603	50725	59	-	. ID=match_hsp405 Target=EST:aldovae0 125 3 Parent=match_sequence181
contig00242	BLASTN	match	25057	25175	55	-	. ID=match_hsp406 Target=EST:aldovae0 123 5 Parent=match_sequence181
contig00242	BLASTN	match	45193	45249	33	-	. ID=match_hsp407 Target=EST:aldovae0 99 44 Parent=match_sequence181
contig00273	BLASTN	match	5586	5800	115	+	. ID=match_sequence182 Target=EST:aldovae0 28 125
contig00273	BLASTN	match	76591	76628	115	-	. ID=match_sequence182 Target=EST:aldovae0 125 28
contig00273	BLASTN	match	5707	5800	58	+	. ID=match_hsp408 Target=EST:aldovae0 28 121 Parent=match_sequence182
contig00273	BLASTN	match	5586	5681	56	+	. ID=match_hsp409 Target=EST:aldovae0 30 125 Parent=match_sequence182
contig00273	BLASTN	match	76591	76628	38	-	. ID=match_hsp410 Target=EST:aldovae0 127 90 Parent=match_sequence182
contig00314	BLASTN	match	36761	36887	109	+	. ID=match_sequence183 Target=EST:aldovae0 1 127
contig00314	BLASTN	match	36761	36887	55	+	. ID=match_hsp411 Target=EST:aldovae0 1 127 Parent=match_sequence183
contig00240	BLASTN	match	24	150	109	-	. ID=match_sequence184 Target=EST:aldovae0
contig00240	BLASTN	match	24	150	55	-	. ID=match_hsp412 Target=EST:aldovae0 127 1 Parent=match_sequence184
contig00361	BLASTN	match	5997	53428	107	-	. ID=match_sequence185 Target=EST:aldovae0
contig00361	BLASTN	match	37241	37350	54	-	. ID=match_hsp413 Target=EST:aldovae0 127 18 Parent=match_sequence185
contig00361	BLASTN	match	53332	53428	53	-	. ID=match_hsp414 Target=EST:aldovae0 127 31 Parent=match_sequence185
contig00361	BLASTN	match	5997	6057	37	-	. ID=match_hsp415 Target=EST:aldovae0 106 46 Parent=match_sequence185
contig00361	BLASTN	match	45681	45741	37	-	. ID=match_hsp416 Target=EST:aldovae0 106 46 Parent=match_sequence185
contig00290	BLASTN	match	6051	13871	105	-	. ID=match_sequence186 Target=EST:aldovae0
contig00290	BLASTN	match	6051	6167	53	-	. ID=match_hsp417 Target=EST:aldovae0 122 6 Parent=match_sequence186
contig00290	BLASTN	match	13807	13871	45	-	. ID=match_hsp418 Target=EST:aldovae0 66 2 Parent=match_sequence186
contig00347	BLASTN	match	22326	22434	105	+	. ID=match_sequence187 Target=EST:aldovae0 14 121
contig00347	BLASTN	match	22326	22434	53	+	. ID=match_hsp419 Target=EST:aldovae0 14 121 Parent=match_sequence187
contig00292	BLASTN	match	5097	18074	103	+	. ID=match_sequence188 Target=EST:aldovae0 23 127
contig00292	BLASTN	match	5097	5188	52	+	. ID=match_hsp420 Target=EST:aldovae0 23 114 Parent=match_sequence188
contig00292	BLASTN	match	17990	18074	37	+	. ID=match_hsp421 Target=EST:aldovae0 43 127 Parent=match_sequence188
contig00247	BLASTN	match	46448	46542	101	-	. ID=match_sequence189 Target=EST:aldovae0
contig00247	BLASTN	match	46448	46542	51	-	. ID=match_hsp422 Target=EST:aldovae0 99 5 Parent=match_sequence189
contig00359	BLASTN	match	5	104	96	+	. ID=match_sequence190 Target=EST:aldovae0 24 123
contig00359	BLASTN	match	5	104	48	+	. ID=match_hsp423 Target=EST:aldovae0 24 123 Parent=match_sequence190
contig00362	BLASTN	match	57	116	96	+	. ID=match_sequence191 Target=EST:aldovae0 68 127
contig00362	BLASTN	match	57	116	48	+	. ID=match_hsp424 Target=EST:aldovae0 68 127 Parent=match_sequence191
contig00051	BLASTN	match	14175	18810	94	-	. ID=match_sequence192 Target=EST:aldovae0
contig00051	BLASTN	match	14175	14237	47	-	. ID=match_hsp425 Target=EST:aldovae0 66 4 Parent=match_sequence192
contig00051	BLASTN	match	18730	18810	33	-	. ID=match_hsp426 Target=EST:aldovae0 121 41 Parent=match_sequence192
contig00111	BLASTN	match	17861	18179	90	+	. ID=match_sequence193 Target=EST:aldovae0 5 126
contig00111	BLASTN	match	18099	18179	45	+	. ID=match_hsp427 Target=EST:aldovae0 46 126 Parent=match_sequence193
contig00111	BLASTN	match	17861	17978	43	+	. ID=match_hsp428 Target=EST:aldovae0 5 123 Parent=match_sequence193
contig00337	BLASTN	match	18416	18540	82	+	. ID=match_sequence194 Target=EST:aldovae0 2 126
contig00337	BLASTN	match	18416	18540	41	+	. ID=match_hsp429 Target=EST:aldovae0 2 126 Parent=match_sequence194
contig00349	BLASTN	match	1413	1485	82	+	. ID=match_sequence195 Target=EST:aldovae0 38 110
contig00349	BLASTN	match	1413	1485	41	+	. ID=match_hsp430 Target=EST:aldovae0 38 110 Parent=match_sequence195
contig00265	BLASTN	match	71652	71748	82	+	. ID=match_sequence196 Target=EST:aldovae0 30 126
contig00265	BLASTN	match	71652	71748	41	+	. ID=match_hsp431 Target=EST:aldovae0 30 126 Parent=match_sequence196
contig00375	BLASTN	match	41	96	80	+	. ID=match_sequence197 Target=EST:aldovae0 68 123
contig00375	BLASTN	match	41	96	40	+	. ID=match_hsp432 Target=EST:aldovae0 68 123 Parent=match_sequence197
contig00014	BLASTN	match	22962	23025	72	-	. ID=match_sequence198 Target=EST:aldovae0
contig00014	BLASTN	match	22962	23025	36	-	. ID=match_hsp433 Target=EST:aldovae0 109 46 Parent=match_sequence198
contig00244	BLASTN	match	19661	19756	72	-	. ID=match_sequence199 Target=EST:aldovae0
contig00244	BLASTN	match	19661	19756	36	-	. ID=match_hsp434 Target=EST:aldovae0 125 30 Parent=match_sequence199
contig00289	BLASTN	match	90005	90100	72	+	. ID=match_sequence200 Target=EST:aldovae0 5 100
contig00289	BLASTN	match	90005	90100	36	+	. ID=match_hsp435 Target=EST:aldovae0 5 100 Parent=match_sequence200
contig00301	BLASTN	match	16914	16949	64	+	. ID=match_sequence201 Target=EST:aldovae0 46 81
contig00301	BLASTN	match	16914	16949	32	+	. ID=match_hsp436 Target=EST:aldovae0 46 81 Parent=match_sequence201
contig00139	BLASTN	match	9084	19651	115	+	. ID=match_sequence202 Target=EST:aldovae1 1 122
contig00139	BLASTN	match	16454	16572	115	-	. ID=match_sequence202 Target=EST:aldovae1 122 1
contig00139	BLASTN	match	9084	9205	58	+	. ID=match_hsp437 Target=EST:aldovae1 1 122 Parent=match_sequence202
contig00139	BLASTN	match	19618	19651	34	+	. ID=match_hsp438 Target=EST:aldovae1 88 121 Parent=match_sequence202
contig00139	BLASTN	match	16454	16572	51	-	. ID=match_hsp439 Target=EST:aldovae1 119 1 Parent=match_sequence202
contig00365	BLASTN	match	34936	35051	111	+	. ID=match_sequence203 Target=EST:aldovae1 1 116
contig00365	BLASTN	match	31597	31634	111	-	. ID=match_sequence203 Target=EST:aldovae1 116 1
contig00365	BLASTN	match	34936	35051	56	+	. ID=match_hsp440 Target=EST:aldovae1 1 116 Parent=match_sequence203
contig00365	BLASTN	match	31597	31634	38	-	. ID=match_hsp441 Target=EST:aldovae1 122 85 Parent=match_sequence203
contig00023	BLASTN	match	2082	2203	107	-	. ID=match_sequence204 Target=EST:aldovae1
contig00023	BLASTN	match	2082	2203	54	-	. ID=match_hsp442 Target=EST:aldovae1 122 1 Parent=match_sequence204
contig00316	BLASTN	match	50276	50397	107	-	. ID=match_sequence205 Target=EST:aldovae1
contig00316	BLASTN	match	50276	50397	54	-	. ID=match_hsp443 Target=EST:aldovae1 122 1 Parent=match_sequence205
contig00028	BLASTN	match	76753	76834	92	+	. ID=match_sequence206 Target=EST:aldovae1 41 122
contig00028	BLASTN	match	76753	76834	46	+	. ID=match_hsp444 Target=EST:aldovae1 41 122 Parent=match_sequence206
contig00301	BLASTN	match	14331	14451	90	+	. ID=match_sequence207 Target=EST:aldovae1 2 121
contig00301	BLASTN	match	14331	14451	45	+	. ID=match_hsp445 Target=EST:aldovae1 2 121 Parent=match_sequence207
contig00003	BLASTN	match	14749	14790	84	+	. ID=match_sequence208 Target=EST:aldovae1 81 122
contig00003	BLASTN	match	14749	14790	42	+	. ID=match_hsp446 Target=EST:aldovae1 81 122 Parent=match_sequence208
contig00305	BLASTN	match	44174	44215	84	-	. ID=match_sequence209 Target=EST:aldovae1
contig00305	BLASTN	match	44174	44215	42	-	. ID=match_hsp447 Target=EST:aldovae1 122 81 Parent=match_sequence209
contig00369	BLASTN	match	3850	3886	78	+	. ID=match_sequence210 Target=EST:aldovae1 86 122
contig00369	BLASTN	match	66166	66212	78	-	. ID=match_sequence210 Target=EST:aldovae1 122 86
contig00369	BLASTN	match	3850	3886	33	+	. ID=match_hsp448 Target=EST:aldovae1 86 122 Parent=match_sequence210
contig00369	BLASTN	match	66166	66212	39	-	. ID=match_hsp449 Target=EST:aldovae1 122 76 Parent=match_sequence210
contig00348	BLASTN	match	73531	73651	76	+	. ID=match_sequence211 Target=EST:aldovae1 2 122
contig00348	BLASTN	match	65762	65882	76	-	. ID=match_sequence211 Target=EST:aldovae1 122 2
contig00348	BLASTN	match	73531	73651	37	+	. ID=match_hsp450 Target=EST:aldovae1 2 122 Parent=match_sequence211
contig00348	BLASTN	match	65762	65882	38	-	. ID=match_hsp451 Target=EST:aldovae1 122 2 Parent=match_sequence211
contig00361	BLASTN	match	37241	42492	76	-	. ID=match_sequence212 Target=EST:aldovae1
contig00361	BLASTN	match	42451	42492	38	-	. ID=match_hsp452 Target=EST:aldovae1 121 80 Parent=match_sequence212
contig00361	BLASTN	match	37241	37277	33	-	. ID=match_hsp453 Target=EST:aldovae1 122 86 Parent=match_sequence212
contig00230	BLASTN	match	17857	17893	74	+	. ID=match_sequence213 Target=EST:aldovae1 86 122
contig00230	BLASTN	match	17857	17893	37	+	. ID=match_hsp454 Target=EST:aldovae1 86 122 Parent=match_sequence213
contig00220	BLASTN	match	2156	2192	74	-	. ID=match_sequence214 Target=EST:aldovae1
contig00220	BLASTN	match	2156	2192	37	-	. ID=match_hsp455 Target=EST:aldovae1 122 86 Parent=match_sequence214
contig00242	BLASTN	match	34936	34980	74	-	. ID=match_sequence215 Target=EST:aldovae1
contig00242	BLASTN	match	34936	34980	37	-	. ID=match_hsp456 Target=EST:aldovae1 122 78 Parent=match_sequence215
contig00322	BLASTN	match	127528	127564	74	+	. ID=match_sequence216 Target=EST:aldovae1 86 122
contig00322	BLASTN	match	168198	168237	74	-	. ID=match_sequence216 Target=EST:aldovae1 122 86
contig00322	BLASTN	match	127528	127564	37	+	. ID=match_hsp457 Target=EST:aldovae1 86 122 Parent=match_sequence216
contig00322	BLASTN	match	168198	168237	36	-	. ID=match_hsp458 Target=EST:aldovae1 121 82 Parent=match_sequence216
contig00111	BLASTN	match	32622	32668	70	+	. ID=match_sequence217 Target=EST:aldovae1 76 122
contig00111	BLASTN	match	32622	32668	35	+	. ID=match_hsp459 Target=EST:aldovae1 76 122 Parent=match_sequence217
contig00274	BLASTN	match	19525	19638	68	-	. ID=match_sequence218 Target=EST:aldovae1
contig00274	BLASTN	match	19525	19638	34	-	. ID=match_hsp460 Target=EST:aldovae1 114 1 Parent=match_sequence218
contig00330	BLASTN	match	20	77	68	-	. ID=match_sequence219 Target=EST:aldovae1
contig00330	BLASTN	match	20	77	34	-	. ID=match_hsp461 Target=EST:aldovae1 58 1 Parent=match_sequence219
contig00251	BLASTN	match	53	86	68	+	. ID=match_sequence220 Target=EST:aldovae1 86 119
contig00251	BLASTN	match	53	86	34	+	. ID=match_hsp462 Target=EST:aldovae1 86 119 Parent=match_sequence220
contig00347	BLASTN	match	22725	22757	66	+	. ID=match_sequence221 Target=EST:aldovae1 89 121
contig00347	BLASTN	match	22725	22757	33	+	. ID=match_hsp463 Target=EST:aldovae1 89 121 Parent=match_sequence221
contig00349	BLASTN	match	1466	1502	66	+	. ID=match_sequence222 Target=EST:aldovae1 86 122
contig00349	BLASTN	match	1466	1502	33	+	. ID=match_hsp464 Target=EST:aldovae1 86 122 Parent=match_sequence222
contig00344	BLASTN	match	54832	54876	66	-	. ID=match_sequence223 Target=EST:aldovae1
contig00344	BLASTN	match	54832	54876	33	-	. ID=match_hsp465 Target=EST:aldovae1 120 76 Parent=match_sequence223
contig00016	BLASTN	match	35951	35999	66	-	. ID=match_sequence224 Target=EST:aldovae1
contig00016	BLASTN	match	35951	35999	33	-	. ID=match_hsp466 Target=EST:aldovae1 117 69 Parent=match_sequence224
contig00237	BLASTN	match	161354	161390	66	+	. ID=match_sequence225 Target=EST:aldovae1 86 122
contig00237	BLASTN	match	161354	161390	33	+	. ID=match_hsp467 Target=EST:aldovae1 86 122 Parent=match_sequence225
contig00282_1	BLASTN	match	1	1187	2311	+	. ID=match_sequence226 Target=EST:aldovae2 1 9711
contig00282_1	BLASTN	match	1	1187	2311	-	. ID=match_sequence226 Target=EST:aldovae2 9711 1
contig00282_1	BLASTN	match	1	1187	1166	+	. ID=match_hsp468 Target=EST:aldovae2 808 1994 Parent=match_sequence226
contig00282_1	BLASTN	match	1	1187	1166	+	. ID=match_hsp469 Target=EST:aldovae2 1995 3181 Parent=match_sequence226
contig00282_1	BLASTN	match	1	1187	1166	+	. ID=match_hsp470 Target=EST:aldovae2 3182 4368 Parent=match_sequence226
contig00282_1	BLASTN	match	1	1187	1166	+	. ID=match_hsp471 Target=EST:aldovae2 4369 5555 Parent=match_sequence226
contig00282_1	BLASTN	match	1	1187	1166	+	. ID=match_hsp472 Target=EST:aldovae2 5556 6742 Parent=match_sequence226
contig00282_1	BLASTN	match	1	1187	1166	+	. ID=match_hsp473 Target=EST:aldovae2 6743 7929 Parent=match_sequence226
contig00282_1	BLASTN	match	1	1187	1166	+	. ID=match_hsp474 Target=EST:aldovae2 7930 9116 Parent=match_sequence226
contig00282_1	BLASTN	match	381	1187	786	+	. ID=match_hsp475 Target=EST:aldovae2 1 807 Parent=match_sequence226
contig00282_1	BLASTN	match	1	595	591	+	. ID=match_hsp476 Target=EST:aldovae2 9117 9711 Parent=match_sequence226
contig00282_1	BLASTN	match	1	1187	1166	-	. ID=match_hsp477 Target=EST:aldovae2 19208 18022 Parent=match_sequence226
contig00282_1	BLASTN	match	1	1187	1166	-	. ID=match_hsp478 Target=EST:aldovae2 18021 16835 Parent=match_sequence226
contig00282_1	BLASTN	match	1	1187	1166	-	. ID=match_hsp479 Target=EST:aldovae2 16834 15648 Parent=match_sequence226
contig00282_1	BLASTN	match	1	1187	1166	-	. ID=match_hsp480 Target=EST:aldovae2 15647 14461 Parent=match_sequence226
contig00282_1	BLASTN	match	1	1187	1166	-	. ID=match_hsp481 Target=EST:aldovae2 14460 13274 Parent=match_sequence226
contig00282_1	BLASTN	match	1	1187	1166	-	. ID=match_hsp482 Target=EST:aldovae2 13273 12087 Parent=match_sequence226
contig00282_1	BLASTN	match	1	1187	1166	-	. ID=match_hsp483 Target=EST:aldovae2 12086 10900 Parent=match_sequence226
contig00282_1	BLASTN	match	384	1187	783	-	. ID=match_hsp484 Target=EST:aldovae2 20012 19209 Parent=match_sequence226
contig00282_1	BLASTN	match	1	604	588	-	. ID=match_hsp485 Target=EST:aldovae2 10899 10296 Parent=match_sequence226
contig00282_2	BLASTN	match	1	1187	2311	+	. ID=match_sequence227 Target=EST:aldovae2 1 9711
contig00282_2	BLASTN	match	1	1187	2311	-	. ID=match_sequence227 Target=EST:aldovae2 9711 1
contig00282_2	BLASTN	match	1	1187	1166	+	. ID=match_hsp486 Target=EST:aldovae2 808 1994 Parent=match_sequence227
contig00282_2	BLASTN	match	1	1187	1166	+	. ID=match_hsp487 Target=EST:aldovae2 1995 3181 Parent=match_sequence227
contig00282_2	BLASTN	match	1	1187	1166	+	. ID=match_hsp488 Target=EST:aldovae2 3182 4368 Parent=match_sequence227
contig00282_2	BLASTN	match	1	1187	1166	+	. ID=match_hsp489 Target=EST:aldovae2 4369 5555 Parent=match_sequence227
contig00282_2	BLASTN	match	1	1187	1166	+	. ID=match_hsp490 Target=EST:aldovae2 5556 6742 Parent=match_sequence227
contig00282_2	BLASTN	match	1	1187	1166	+	. ID=match_hsp491 Target=EST:aldovae2 6743 7929 Parent=match_sequence227
contig00282_2	BLASTN	match	1	1187	1166	+	. ID=match_hsp492 Target=EST:aldovae2 7930 9116 Parent=match_sequence227
contig00282_2	BLASTN	match	381	1187	786	+	. ID=match_hsp493 Target=EST:aldovae2 1 807 Parent=match_sequence227
contig00282_2	BLASTN	match	1	595	591	+	. ID=match_hsp494 Target=EST:aldovae2 9117 9711 Parent=match_sequence227
contig00282_2	BLASTN	match	1	1187	1166	-	. ID=match_hsp495 Target=EST:aldovae2 19208 18022 Parent=match_sequence227
contig00282_2	BLASTN	match	1	1187	1166	-	. ID=match_hsp496 Target=EST:aldovae2 18021 16835 Parent=match_sequence227
contig00282_2	BLASTN	match	1	1187	1166	-	. ID=match_hsp497 Target=EST:aldovae2 16834 15648 Parent=match_sequence227
contig00282_2	BLASTN	match	1	1187	1166	-	. ID=match_hsp498 Target=EST:aldovae2 15647 14461 Parent=match_sequence227
contig00282_2	BLASTN	match	1	1187	1166	-	. ID=match_hsp499 Target=EST:aldovae2 14460 13274 Parent=match_sequence227
contig00282_2	BLASTN	match	1	1187	1166	-	. ID=match_hsp500 Target=EST:aldovae2 13273 12087 Parent=match_sequence227
contig00282_2	BLASTN	match	1	1187	1166	-	. ID=match_hsp501 Target=EST:aldovae2 12086 10900 Parent=match_sequence227
contig00282_2	BLASTN	match	384	1187	783	-	. ID=match_hsp502 Target=EST:aldovae2 20012 19209 Parent=match_sequence227
contig00282_2	BLASTN	match	1	604	588	-	. ID=match_hsp503 Target=EST:aldovae2 10899 10296 Parent=match_sequence227
contig00282_3	BLASTN	match	1	1187	2311	+	. ID=match_sequence228 Target=EST:aldovae2 1 9711
contig00282_3	BLASTN	match	1	1187	2311	-	. ID=match_sequence228 Target=EST:aldovae2 9711 1
contig00282_3	BLASTN	match	1	1187	1166	+	. ID=match_hsp504 Target=EST:aldovae2 808 1994 Parent=match_sequence228
contig00282_3	BLASTN	match	1	1187	1166	+	. ID=match_hsp505 Target=EST:aldovae2 1995 3181 Parent=match_sequence228
contig00282_3	BLASTN	match	1	1187	1166	+	. ID=match_hsp506 Target=EST:aldovae2 3182 4368 Parent=match_sequence228
contig00282_3	BLASTN	match	1	1187	1166	+	. ID=match_hsp507 Target=EST:aldovae2 4369 5555 Parent=match_sequence228
contig00282_3	BLASTN	match	1	1187	1166	+	. ID=match_hsp508 Target=EST:aldovae2 5556 6742 Parent=match_sequence228
contig00282_3	BLASTN	match	1	1187	1166	+	. ID=match_hsp509 Target=EST:aldovae2 6743 7929 Parent=match_sequence228
contig00282_3	BLASTN	match	1	1187	1166	+	. ID=match_hsp510 Target=EST:aldovae2 7930 9116 Parent=match_sequence228
contig00282_3	BLASTN	match	381	1187	786	+	. ID=match_hsp511 Target=EST:aldovae2 1 807 Parent=match_sequence228
contig00282_3	BLASTN	match	1	595	591	+	. ID=match_hsp512 Target=EST:aldovae2 9117 9711 Parent=match_sequence228
contig00282_3	BLASTN	match	1	1187	1166	-	. ID=match_hsp513 Target=EST:aldovae2 19208 18022 Parent=match_sequence228
contig00282_3	BLASTN	match	1	1187	1166	-	. ID=match_hsp514 Target=EST:aldovae2 18021 16835 Parent=match_sequence228
contig00282_3	BLASTN	match	1	1187	1166	-	. ID=match_hsp515 Target=EST:aldovae2 16834 15648 Parent=match_sequence228
contig00282_3	BLASTN	match	1	1187	1166	-	. ID=match_hsp516 Target=EST:aldovae2 15647 14461 Parent=match_sequence228
contig00282_3	BLASTN	match	1	1187	1166	-	. ID=match_hsp517 Target=EST:aldovae2 14460 13274 Parent=match_sequence228
contig00282_3	BLASTN	match	1	1187	1166	-	. ID=match_hsp518 Target=EST:aldovae2 13273 12087 Parent=match_sequence228
contig00282_3	BLASTN	match	1	1187	1166	-	. ID=match_hsp519 Target=EST:aldovae2 12086 10900 Parent=match_sequence228
contig00282_3	BLASTN	match	384	1187	783	-	. ID=match_hsp520 Target=EST:aldovae2 20012 19209 Parent=match_sequence228
contig00282_3	BLASTN	match	1	604	588	-	. ID=match_hsp521 Target=EST:aldovae2 10899 10296 Parent=match_sequence228
contig00282_4	BLASTN	match	1	1187	2311	+	. ID=match_sequence229 Target=EST:aldovae2 1 9711
contig00282_4	BLASTN	match	1	1187	2311	-	. ID=match_sequence229 Target=EST:aldovae2 9711 1
contig00282_4	BLASTN	match	1	1187	1166	+	. ID=match_hsp522 Target=EST:aldovae2 808 1994 Parent=match_sequence229
contig00282_4	BLASTN	match	1	1187	1166	+	. ID=match_hsp523 Target=EST:aldovae2 1995 3181 Parent=match_sequence229
contig00282_4	BLASTN	match	1	1187	1166	+	. ID=match_hsp524 Target=EST:aldovae2 3182 4368 Parent=match_sequence229
contig00282_4	BLASTN	match	1	1187	1166	+	. ID=match_hsp525 Target=EST:aldovae2 4369 5555 Parent=match_sequence229
contig00282_4	BLASTN	match	1	1187	1166	+	. ID=match_hsp526 Target=EST:aldovae2 5556 6742 Parent=match_sequence229
contig00282_4	BLASTN	match	1	1187	1166	+	. ID=match_hsp527 Target=EST:aldovae2 6743 7929 Parent=match_sequence229
contig00282_4	BLASTN	match	1	1187	1166	+	. ID=match_hsp528 Target=EST:aldovae2 7930 9116 Parent=match_sequence229
contig00282_4	BLASTN	match	381	1187	786	+	. ID=match_hsp529 Target=EST:aldovae2 1 807 Parent=match_sequence229
contig00282_4	BLASTN	match	1	595	591	+	. ID=match_hsp530 Target=EST:aldovae2 9117 9711 Parent=match_sequence229
contig00282_4	BLASTN	match	1	1187	1166	-	. ID=match_hsp531 Target=EST:aldovae2 19208 18022 Parent=match_sequence229
contig00282_4	BLASTN	match	1	1187	1166	-	. ID=match_hsp532 Target=EST:aldovae2 18021 16835 Parent=match_sequence229
contig00282_4	BLASTN	match	1	1187	1166	-	. ID=match_hsp533 Target=EST:aldovae2 16834 15648 Parent=match_sequence229
contig00282_4	BLASTN	match	1	1187	1166	-	. ID=match_hsp534 Target=EST:aldovae2 15647 14461 Parent=match_sequence229
contig00282_4	BLASTN	match	1	1187	1166	-	. ID=match_hsp535 Target=EST:aldovae2 14460 13274 Parent=match_sequence229
contig00282_4	BLASTN	match	1	1187	1166	-	. ID=match_hsp536 Target=EST:aldovae2 13273 12087 Parent=match_sequence229
contig00282_4	BLASTN	match	1	1187	1166	-	. ID=match_hsp537 Target=EST:aldovae2 12086 10900 Parent=match_sequence229
contig00282_4	BLASTN	match	384	1187	783	-	. ID=match_hsp538 Target=EST:aldovae2 20012 19209 Parent=match_sequence229
contig00282_4	BLASTN	match	1	604	588	-	. ID=match_hsp539 Target=EST:aldovae2 10899 10296 Parent=match_sequence229
contig00282_5	BLASTN	match	1	1187	2311	+	. ID=match_sequence230 Target=EST:aldovae2 1 9711
contig00282_5	BLASTN	match	1	1187	2311	-	. ID=match_sequence230 Target=EST:aldovae2 9711 1
contig00282_5	BLASTN	match	1	1187	1166	+	. ID=match_hsp540 Target=EST:aldovae2 808 1994 Parent=match_sequence230
contig00282_5	BLASTN	match	1	1187	1166	+	. ID=match_hsp541 Target=EST:aldovae2 1995 3181 Parent=match_sequence230
contig00282_5	BLASTN	match	1	1187	1166	+	. ID=match_hsp542 Target=EST:aldovae2 3182 4368 Parent=match_sequence230
contig00282_5	BLASTN	match	1	1187	1166	+	. ID=match_hsp543 Target=EST:aldovae2 4369 5555 Parent=match_sequence230
contig00282_5	BLASTN	match	1	1187	1166	+	. ID=match_hsp544 Target=EST:aldovae2 5556 6742 Parent=match_sequence230
contig00282_5	BLASTN	match	1	1187	1166	+	. ID=match_hsp545 Target=EST:aldovae2 6743 7929 Parent=match_sequence230
contig00282_5	BLASTN	match	1	1187	1166	+	. ID=match_hsp546 Target=EST:aldovae2 7930 9116 Parent=match_sequence230
contig00282_5	BLASTN	match	381	1187	786	+	. ID=match_hsp547 Target=EST:aldovae2 1 807 Parent=match_sequence230
contig00282_5	BLASTN	match	1	595	591	+	. ID=match_hsp548 Target=EST:aldovae2 9117 9711 Parent=match_sequence230
contig00282_5	BLASTN	match	1	1187	1166	-	. ID=match_hsp549 Target=EST:aldovae2 19208 18022 Parent=match_sequence230
contig00282_5	BLASTN	match	1	1187	1166	-	. ID=match_hsp550 Target=EST:aldovae2 18021 16835 Parent=match_sequence230
contig00282_5	BLASTN	match	1	1187	1166	-	. ID=match_hsp551 Target=EST:aldovae2 16834 15648 Parent=match_sequence230
contig00282_5	BLASTN	match	1	1187	1166	-	. ID=match_hsp552 Target=EST:aldovae2 15647 14461 Parent=match_sequence230
contig00282_5	BLASTN	match	1	1187	1166	-	. ID=match_hsp553 Target=EST:aldovae2 14460 13274 Parent=match_sequence230
contig00282_5	BLASTN	match	1	1187	1166	-	. ID=match_hsp554 Target=EST:aldovae2 13273 12087 Parent=match_sequence230
contig00282_5	BLASTN	match	1	1187	1166	-	. ID=match_hsp555 Target=EST:aldovae2 12086 10900 Parent=match_sequence230
contig00282_5	BLASTN	match	384	1187	783	-	. ID=match_hsp556 Target=EST:aldovae2 20012 19209 Parent=match_sequence230
contig00282_5	BLASTN	match	1	604	588	-	. ID=match_hsp557 Target=EST:aldovae2 10899 10296 Parent=match_sequence230
contig00282_6	BLASTN	match	1	1187	2311	+	. ID=match_sequence231 Target=EST:aldovae2 1 9711
contig00282_6	BLASTN	match	1	1187	2311	-	. ID=match_sequence231 Target=EST:aldovae2 9711 1
contig00282_6	BLASTN	match	1	1187	1166	+	. ID=match_hsp558 Target=EST:aldovae2 808 1994 Parent=match_sequence231
contig00282_6	BLASTN	match	1	1187	1166	+	. ID=match_hsp559 Target=EST:aldovae2 1995 3181 Parent=match_sequence231
contig00282_6	BLASTN	match	1	1187	1166	+	. ID=match_hsp560 Target=EST:aldovae2 3182 4368 Parent=match_sequence231
contig00282_6	BLASTN	match	1	1187	1166	+	. ID=match_hsp561 Target=EST:aldovae2 4369 5555 Parent=match_sequence231
contig00282_6	BLASTN	match	1	1187	1166	+	. ID=match_hsp562 Target=EST:aldovae2 5556 6742 Parent=match_sequence231
contig00282_6	BLASTN	match	1	1187	1166	+	. ID=match_hsp563 Target=EST:aldovae2 6743 7929 Parent=match_sequence231
contig00282_6	BLASTN	match	1	1187	1166	+	. ID=match_hsp564 Target=EST:aldovae2 7930 9116 Parent=match_sequence231
contig00282_6	BLASTN	match	381	1187	786	+	. ID=match_hsp565 Target=EST:aldovae2 1 807 Parent=match_sequence231
contig00282_6	BLASTN	match	1	595	591	+	. ID=match_hsp566 Target=EST:aldovae2 9117 9711 Parent=match_sequence231
contig00282_6	BLASTN	match	1	1187	1166	-	. ID=match_hsp567 Target=EST:aldovae2 19208 18022 Parent=match_sequence231
contig00282_6	BLASTN	match	1	1187	1166	-	. ID=match_hsp568 Target=EST:aldovae2 18021 16835 Parent=match_sequence231
contig00282_6	BLASTN	match	1	1187	1166	-	. ID=match_hsp569 Target=EST:aldovae2 16834 15648 Parent=match_sequence231
contig00282_6	BLASTN	match	1	1187	1166	-	. ID=match_hsp570 Target=EST:aldovae2 15647 14461 Parent=match_sequence231
contig00282_6	BLASTN	match	1	1187	1166	-	. ID=match_hsp571 Target=EST:aldovae2 14460 13274 Parent=match_sequence231
contig00282_6	BLASTN	match	1	1187	1166	-	. ID=match_hsp572 Target=EST:aldovae2 13273 12087 Parent=match_sequence231
contig00282_6	BLASTN	match	1	1187	1166	-	. ID=match_hsp573 Target=EST:aldovae2 12086 10900 Parent=match_sequence231
contig00282_6	BLASTN	match	384	1187	783	-	. ID=match_hsp574 Target=EST:aldovae2 20012 19209 Parent=match_sequence231
contig00282_6	BLASTN	match	1	604	588	-	. ID=match_hsp575 Target=EST:aldovae2 10899 10296 Parent=match_sequence231
contig00282_7	BLASTN	match	1	1187	2311	+	. ID=match_sequence232 Target=EST:aldovae2 1 9711
contig00282_7	BLASTN	match	1	1187	2311	-	. ID=match_sequence232 Target=EST:aldovae2 9711 1
contig00282_7	BLASTN	match	1	1187	1166	+	. ID=match_hsp576 Target=EST:aldovae2 808 1994 Parent=match_sequence232
contig00282_7	BLASTN	match	1	1187	1166	+	. ID=match_hsp577 Target=EST:aldovae2 1995 3181 Parent=match_sequence232
contig00282_7	BLASTN	match	1	1187	1166	+	. ID=match_hsp578 Target=EST:aldovae2 3182 4368 Parent=match_sequence232
contig00282_7	BLASTN	match	1	1187	1166	+	. ID=match_hsp579 Target=EST:aldovae2 4369 5555 Parent=match_sequence232
contig00282_7	BLASTN	match	1	1187	1166	+	. ID=match_hsp580 Target=EST:aldovae2 5556 6742 Parent=match_sequence232
contig00282_7	BLASTN	match	1	1187	1166	+	. ID=match_hsp581 Target=EST:aldovae2 6743 7929 Parent=match_sequence232
contig00282_7	BLASTN	match	1	1187	1166	+	. ID=match_hsp582 Target=EST:aldovae2 7930 9116 Parent=match_sequence232
contig00282_7	BLASTN	match	381	1187	786	+	. ID=match_hsp583 Target=EST:aldovae2 1 807 Parent=match_sequence232
contig00282_7	BLASTN	match	1	595	591	+	. ID=match_hsp584 Target=EST:aldovae2 9117 9711 Parent=match_sequence232
contig00282_7	BLASTN	match	1	1187	1166	-	. ID=match_hsp585 Target=EST:aldovae2 19208 18022 Parent=match_sequence232
contig00282_7	BLASTN	match	1	1187	1166	-	. ID=match_hsp586 Target=EST:aldovae2 18021 16835 Parent=match_sequence232
contig00282_7	BLASTN	match	1	1187	1166	-	. ID=match_hsp587 Target=EST:aldovae2 16834 15648 Parent=match_sequence232
contig00282_7	BLASTN	match	1	1187	1166	-	. ID=match_hsp588 Target=EST:aldovae2 15647 14461 Parent=match_sequence232
contig00282_7	BLASTN	match	1	1187	1166	-	. ID=match_hsp589 Target=EST:aldovae2 14460 13274 Parent=match_sequence232
contig00282_7	BLASTN	match	1	1187	1166	-	. ID=match_hsp590 Target=EST:aldovae2 13273 12087 Parent=match_sequence232
contig00282_7	BLASTN	match	1	1187	1166	-	. ID=match_hsp591 Target=EST:aldovae2 12086 10900 Parent=match_sequence232
contig00282_7	BLASTN	match	384	1187	783	-	. ID=match_hsp592 Target=EST:aldovae2 20012 19209 Parent=match_sequence232
contig00282_7	BLASTN	match	1	604	588	-	. ID=match_hsp593 Target=EST:aldovae2 10899 10296 Parent=match_sequence232
contig00282_8	BLASTN	match	1	1187	2311	+	. ID=match_sequence233 Target=EST:aldovae2 1 9711
contig00282_8	BLASTN	match	1	1187	2311	-	. ID=match_sequence233 Target=EST:aldovae2 9711 1
contig00282_8	BLASTN	match	1	1187	1166	+	. ID=match_hsp594 Target=EST:aldovae2 808 1994 Parent=match_sequence233
contig00282_8	BLASTN	match	1	1187	1166	+	. ID=match_hsp595 Target=EST:aldovae2 1995 3181 Parent=match_sequence233
contig00282_8	BLASTN	match	1	1187	1166	+	. ID=match_hsp596 Target=EST:aldovae2 3182 4368 Parent=match_sequence233
contig00282_8	BLASTN	match	1	1187	1166	+	. ID=match_hsp597 Target=EST:aldovae2 4369 5555 Parent=match_sequence233
contig00282_8	BLASTN	match	1	1187	1166	+	. ID=match_hsp598 Target=EST:aldovae2 5556 6742 Parent=match_sequence233
contig00282_8	BLASTN	match	1	1187	1166	+	. ID=match_hsp599 Target=EST:aldovae2 6743 7929 Parent=match_sequence233
contig00282_8	BLASTN	match	1	1187	1166	+	. ID=match_hsp600 Target=EST:aldovae2 7930 9116 Parent=match_sequence233
contig00282_8	BLASTN	match	381	1187	786	+	. ID=match_hsp601 Target=EST:aldovae2 1 807 Parent=match_sequence233
contig00282_8	BLASTN	match	1	595	591	+	. ID=match_hsp602 Target=EST:aldovae2 9117 9711 Parent=match_sequence233
contig00282_8	BLASTN	match	1	1187	1166	-	. ID=match_hsp603 Target=EST:aldovae2 19208 18022 Parent=match_sequence233
contig00282_8	BLASTN	match	1	1187	1166	-	. ID=match_hsp604 Target=EST:aldovae2 18021 16835 Parent=match_sequence233
contig00282_8	BLASTN	match	1	1187	1166	-	. ID=match_hsp605 Target=EST:aldovae2 16834 15648 Parent=match_sequence233
contig00282_8	BLASTN	match	1	1187	1166	-	. ID=match_hsp606 Target=EST:aldovae2 15647 14461 Parent=match_sequence233
contig00282_8	BLASTN	match	1	1187	1166	-	. ID=match_hsp607 Target=EST:aldovae2 14460 13274 Parent=match_sequence233
contig00282_8	BLASTN	match	1	1187	1166	-	. ID=match_hsp608 Target=EST:aldovae2 13273 12087 Parent=match_sequence233
contig00282_8	BLASTN	match	1	1187	1166	-	. ID=match_hsp609 Target=EST:aldovae2 12086 10900 Parent=match_sequence233
contig00282_8	BLASTN	match	384	1187	783	-	. ID=match_hsp610 Target=EST:aldovae2 20012 19209 Parent=match_sequence233
contig00282_8	BLASTN	match	1	604	588	-	. ID=match_hsp611 Target=EST:aldovae2 10899 10296 Parent=match_sequence233
contig00282_9	BLASTN	match	1	1187	2311	+	. ID=match_sequence234 Target=EST:aldovae2 1 9711
contig00282_9	BLASTN	match	1	1187	2311	-	. ID=match_sequence234 Target=EST:aldovae2 9711 1
contig00282_9	BLASTN	match	1	1187	1166	+	. ID=match_hsp612 Target=EST:aldovae2 808 1994 Parent=match_sequence234
contig00282_9	BLASTN	match	1	1187	1166	+	. ID=match_hsp613 Target=EST:aldovae2 1995 3181 Parent=match_sequence234
contig00282_9	BLASTN	match	1	1187	1166	+	. ID=match_hsp614 Target=EST:aldovae2 3182 4368 Parent=match_sequence234
contig00282_9	BLASTN	match	1	1187	1166	+	. ID=match_hsp615 Target=EST:aldovae2 4369 5555 Parent=match_sequence234
contig00282_9	BLASTN	match	1	1187	1166	+	. ID=match_hsp616 Target=EST:aldovae2 5556 6742 Parent=match_sequence234
contig00282_9	BLASTN	match	1	1187	1166	+	. ID=match_hsp617 Target=EST:aldovae2 6743 7929 Parent=match_sequence234
contig00282_9	BLASTN	match	1	1187	1166	+	. ID=match_hsp618 Target=EST:aldovae2 7930 9116 Parent=match_sequence234
contig00282_9	BLASTN	match	381	1187	786	+	. ID=match_hsp619 Target=EST:aldovae2 1 807 Parent=match_sequence234
contig00282_9	BLASTN	match	1	595	591	+	. ID=match_hsp620 Target=EST:aldovae2 9117 9711 Parent=match_sequence234
contig00282_9	BLASTN	match	1	1187	1166	-	. ID=match_hsp621 Target=EST:aldovae2 19208 18022 Parent=match_sequence234
contig00282_9	BLASTN	match	1	1187	1166	-	. ID=match_hsp622 Target=EST:aldovae2 18021 16835 Parent=match_sequence234
contig00282_9	BLASTN	match	1	1187	1166	-	. ID=match_hsp623 Target=EST:aldovae2 16834 15648 Parent=match_sequence234
contig00282_9	BLASTN	match	1	1187	1166	-	. ID=match_hsp624 Target=EST:aldovae2 15647 14461 Parent=match_sequence234
contig00282_9	BLASTN	match	1	1187	1166	-	. ID=match_hsp625 Target=EST:aldovae2 14460 13274 Parent=match_sequence234
contig00282_9	BLASTN	match	1	1187	1166	-	. ID=match_hsp626 Target=EST:aldovae2 13273 12087 Parent=match_sequence234
contig00282_9	BLASTN	match	1	1187	1166	-	. ID=match_hsp627 Target=EST:aldovae2 12086 10900 Parent=match_sequence234
contig00282_9	BLASTN	match	384	1187	783	-	. ID=match_hsp628 Target=EST:aldovae2 20012 19209 Parent=match_sequence234
contig00282_9	BLASTN	match	1	604	588	-	. ID=match_hsp629 Target=EST:aldovae2 10899 10296 Parent=match_sequence234
contig00282_10	BLASTN	match	1	1187	2311	+	. ID=match_sequence235 Target=EST:aldovae2 1 9711
contig00282_10	BLASTN	match	1	1187	2311	-	. ID=match_sequence235 Target=EST:aldovae2 9711 1
contig00282_10	BLASTN	match	1	1187	1166	+	. ID=match_hsp630 Target=EST:aldovae2 808 1994 Parent=match_sequence235
contig00282_10	BLASTN	match	1	1187	1166	+	. ID=match_hsp631 Target=EST:aldovae2 1995 3181 Parent=match_sequence235
contig00282_10	BLASTN	match	1	1187	1166	+	. ID=match_hsp632 Target=EST:aldovae2 3182 4368 Parent=match_sequence235
contig00282_10	BLASTN	match	1	1187	1166	+	. ID=match_hsp633 Target=EST:aldovae2 4369 5555 Parent=match_sequence235
contig00282_10	BLASTN	match	1	1187	1166	+	. ID=match_hsp634 Target=EST:aldovae2 5556 6742 Parent=match_sequence235
contig00282_10	BLASTN	match	1	1187	1166	+	. ID=match_hsp635 Target=EST:aldovae2 6743 7929 Parent=match_sequence235
contig00282_10	BLASTN	match	1	1187	1166	+	. ID=match_hsp636 Target=EST:aldovae2 7930 9116 Parent=match_sequence235
contig00282_10	BLASTN	match	381	1187	786	+	. ID=match_hsp637 Target=EST:aldovae2 1 807 Parent=match_sequence235
contig00282_10	BLASTN	match	1	595	591	+	. ID=match_hsp638 Target=EST:aldovae2 9117 9711 Parent=match_sequence235
contig00282_10	BLASTN	match	1	1187	1166	-	. ID=match_hsp639 Target=EST:aldovae2 19208 18022 Parent=match_sequence235
contig00282_10	BLASTN	match	1	1187	1166	-	. ID=match_hsp640 Target=EST:aldovae2 18021 16835 Parent=match_sequence235
contig00282_10	BLASTN	match	1	1187	1166	-	. ID=match_hsp641 Target=EST:aldovae2 16834 15648 Parent=match_sequence235
contig00282_10	BLASTN	match	1	1187	1166	-	. ID=match_hsp642 Target=EST:aldovae2 15647 14461 Parent=match_sequence235
contig00282_10	BLASTN	match	1	1187	1166	-	. ID=match_hsp643 Target=EST:aldovae2 14460 13274 Parent=match_sequence235
contig00282_10	BLASTN	match	1	1187	1166	-	. ID=match_hsp644 Target=EST:aldovae2 13273 12087 Parent=match_sequence235
contig00282_10	BLASTN	match	1	1187	1166	-	. ID=match_hsp645 Target=EST:aldovae2 12086 10900 Parent=match_sequence235
contig00282_10	BLASTN	match	384	1187	783	-	. ID=match_hsp646 Target=EST:aldovae2 20012 19209 Parent=match_sequence235
contig00282_10	BLASTN	match	1	604	588	-	. ID=match_hsp647 Target=EST:aldovae2 10899 10296 Parent=match_sequence235
contig00282_11	BLASTN	match	1	1187	2311	+	. ID=match_sequence236 Target=EST:aldovae2 1 9711
contig00282_11	BLASTN	match	1	1187	2311	-	. ID=match_sequence236 Target=EST:aldovae2 9711 1
contig00282_11	BLASTN	match	1	1187	1166	+	. ID=match_hsp648 Target=EST:aldovae2 808 1994 Parent=match_sequence236
contig00282_11	BLASTN	match	1	1187	1166	+	. ID=match_hsp649 Target=EST:aldovae2 1995 3181 Parent=match_sequence236
contig00282_11	BLASTN	match	1	1187	1166	+	. ID=match_hsp650 Target=EST:aldovae2 3182 4368 Parent=match_sequence236
contig00282_11	BLASTN	match	1	1187	1166	+	. ID=match_hsp651 Target=EST:aldovae2 4369 5555 Parent=match_sequence236
contig00282_11	BLASTN	match	1	1187	1166	+	. ID=match_hsp652 Target=EST:aldovae2 5556 6742 Parent=match_sequence236
contig00282_11	BLASTN	match	1	1187	1166	+	. ID=match_hsp653 Target=EST:aldovae2 6743 7929 Parent=match_sequence236
contig00282_11	BLASTN	match	1	1187	1166	+	. ID=match_hsp654 Target=EST:aldovae2 7930 9116 Parent=match_sequence236
contig00282_11	BLASTN	match	381	1187	786	+	. ID=match_hsp655 Target=EST:aldovae2 1 807 Parent=match_sequence236
contig00282_11	BLASTN	match	1	595	591	+	. ID=match_hsp656 Target=EST:aldovae2 9117 9711 Parent=match_sequence236
contig00282_11	BLASTN	match	1	1187	1166	-	. ID=match_hsp657 Target=EST:aldovae2 19208 18022 Parent=match_sequence236
contig00282_11	BLASTN	match	1	1187	1166	-	. ID=match_hsp658 Target=EST:aldovae2 18021 16835 Parent=match_sequence236
contig00282_11	BLASTN	match	1	1187	1166	-	. ID=match_hsp659 Target=EST:aldovae2 16834 15648 Parent=match_sequence236
contig00282_11	BLASTN	match	1	1187	1166	-	. ID=match_hsp660 Target=EST:aldovae2 15647 14461 Parent=match_sequence236
contig00282_11	BLASTN	match	1	1187	1166	-	. ID=match_hsp661 Target=EST:aldovae2 14460 13274 Parent=match_sequence236
contig00282_11	BLASTN	match	1	1187	1166	-	. ID=match_hsp662 Target=EST:aldovae2 13273 12087 Parent=match_sequence236
contig00282_11	BLASTN	match	1	1187	1166	-	. ID=match_hsp663 Target=EST:aldovae2 12086 10900 Parent=match_sequence236
contig00282_11	BLASTN	match	384	1187	783	-	. ID=match_hsp664 Target=EST:aldovae2 20012 19209 Parent=match_sequence236
contig00282_11	BLASTN	match	1	604	588	-	. ID=match_hsp665 Target=EST:aldovae2 10899 10296 Parent=match_sequence236
contig00282	BLASTN	match	1	1187	2311	+	. ID=match_sequence237 Target=EST:aldovae2 1 9711
contig00282	BLASTN	match	1	1187	2311	-	. ID=match_sequence237 Target=EST:aldovae2 9711 1
contig00282	BLASTN	match	1	1187	1166	+	. ID=match_hsp666 Target=EST:aldovae2 808 1994 Parent=match_sequence237
contig00282	BLASTN	match	1	1187	1166	+	. ID=match_hsp667 Target=EST:aldovae2 1995 3181 Parent=match_sequence237
contig00282	BLASTN	match	1	1187	1166	+	. ID=match_hsp668 Target=EST:aldovae2 3182 4368 Parent=match_sequence237
contig00282	BLASTN	match	1	1187	1166	+	. ID=match_hsp669 Target=EST:aldovae2 4369 5555 Parent=match_sequence237
contig00282	BLASTN	match	1	1187	1166	+	. ID=match_hsp670 Target=EST:aldovae2 5556 6742 Parent=match_sequence237
contig00282	BLASTN	match	1	1187	1166	+	. ID=match_hsp671 Target=EST:aldovae2 6743 7929 Parent=match_sequence237
contig00282	BLASTN	match	1	1187	1166	+	. ID=match_hsp672 Target=EST:aldovae2 7930 9116 Parent=match_sequence237
contig00282	BLASTN	match	381	1187	786	+	. ID=match_hsp673 Target=EST:aldovae2 1 807 Parent=match_sequence237
contig00282	BLASTN	match	1	595	591	+	. ID=match_hsp674 Target=EST:aldovae2 9117 9711 Parent=match_sequence237
contig00282	BLASTN	match	1	1187	1166	-	. ID=match_hsp675 Target=EST:aldovae2 19208 18022 Parent=match_sequence237
contig00282	BLASTN	match	1	1187	1166	-	. ID=match_hsp676 Target=EST:aldovae2 18021 16835 Parent=match_sequence237
contig00282	BLASTN	match	1	1187	1166	-	. ID=match_hsp677 Target=EST:aldovae2 16834 15648 Parent=match_sequence237
contig00282	BLASTN	match	1	1187	1166	-	. ID=match_hsp678 Target=EST:aldovae2 15647 14461 Parent=match_sequence237
contig00282	BLASTN	match	1	1187	1166	-	. ID=match_hsp679 Target=EST:aldovae2 14460 13274 Parent=match_sequence237
contig00282	BLASTN	match	1	1187	1166	-	. ID=match_hsp680 Target=EST:aldovae2 13273 12087 Parent=match_sequence237
contig00282	BLASTN	match	1	1187	1166	-	. ID=match_hsp681 Target=EST:aldovae2 12086 10900 Parent=match_sequence237
contig00282	BLASTN	match	384	1187	783	-	. ID=match_hsp682 Target=EST:aldovae2 20012 19209 Parent=match_sequence237
contig00282	BLASTN	match	1	604	588	-	. ID=match_hsp683 Target=EST:aldovae2 10899 10296 Parent=match_sequence237
contig00371	BLASTN	match	1	222	424	+	. ID=match_sequence238 Target=EST:aldovae2 10623 19152
contig00371	BLASTN	match	1	222	424	-	. ID=match_sequence238 Target=EST:aldovae2 19152 10623
contig00371	BLASTN	match	1	222	214	+	. ID=match_hsp684 Target=EST:aldovae2 10623 10843 Parent=match_sequence238
contig00371	BLASTN	match	1	222	214	+	. ID=match_hsp685 Target=EST:aldovae2 11810 12030 Parent=match_sequence238
contig00371	BLASTN	match	1	222	214	+	. ID=match_hsp686 Target=EST:aldovae2 12997 13217 Parent=match_sequence238
contig00371	BLASTN	match	1	222	214	+	. ID=match_hsp687 Target=EST:aldovae2 14184 14404 Parent=match_sequence238
contig00371	BLASTN	match	1	222	214	+	. ID=match_hsp688 Target=EST:aldovae2 15371 15591 Parent=match_sequence238
contig00371	BLASTN	match	1	222	214	+	. ID=match_hsp689 Target=EST:aldovae2 16558 16778 Parent=match_sequence238
contig00371	BLASTN	match	1	222	214	+	. ID=match_hsp690 Target=EST:aldovae2 17745 17965 Parent=match_sequence238
contig00371	BLASTN	match	1	222	214	+	. ID=match_hsp691 Target=EST:aldovae2 18932 19152 Parent=match_sequence238
contig00371	BLASTN	match	1	222	214	-	. ID=match_hsp692 Target=EST:aldovae2 9393 9173 Parent=match_sequence238
contig00371	BLASTN	match	1	222	214	-	. ID=match_hsp693 Target=EST:aldovae2 8206 7986 Parent=match_sequence238
contig00371	BLASTN	match	1	222	214	-	. ID=match_hsp694 Target=EST:aldovae2 7019 6799 Parent=match_sequence238
contig00371	BLASTN	match	1	222	214	-	. ID=match_hsp695 Target=EST:aldovae2 5832 5612 Parent=match_sequence238
contig00371	BLASTN	match	1	222	214	-	. ID=match_hsp696 Target=EST:aldovae2 4645 4425 Parent=match_sequence238
contig00371	BLASTN	match	1	222	214	-	. ID=match_hsp697 Target=EST:aldovae2 3458 3238 Parent=match_sequence238
contig00371	BLASTN	match	1	222	214	-	. ID=match_hsp698 Target=EST:aldovae2 2271 2051 Parent=match_sequence238
contig00371	BLASTN	match	1	222	214	-	. ID=match_hsp699 Target=EST:aldovae2 1084 864 Parent=match_sequence238
contig00139	BLASTN	match	19506	19651	226	+	. ID=match_sequence239 Target=EST:aldovae3 8 153
contig00139	BLASTN	match	19506	19651	114	+	. ID=match_hsp700 Target=EST:aldovae3 8 153 Parent=match_sequence239
contig00003	BLASTN	match	14661	14790	194	+	. ID=match_sequence240 Target=EST:aldovae3 25 154
contig00003	BLASTN	match	14661	14790	98	+	. ID=match_hsp701 Target=EST:aldovae3 25 154 Parent=match_sequence240
contig00242	BLASTN	match	47280	47409	186	+	. ID=match_sequence241 Target=EST:aldovae3 1 130
contig00242	BLASTN	match	15922	34980	186	-	. ID=match_sequence241 Target=EST:aldovae3 130 1
contig00242	BLASTN	match	47280	47409	94	+	. ID=match_hsp702 Target=EST:aldovae3 1 130 Parent=match_sequence241
contig00242	BLASTN	match	15922	15963	34	-	. ID=match_hsp703 Target=EST:aldovae3 146 105 Parent=match_sequence241
contig00242	BLASTN	match	34944	34980	33	-	. ID=match_hsp704 Target=EST:aldovae3 146 110 Parent=match_sequence241
contig00322	BLASTN	match	127515	142843	182	+	. ID=match_sequence242 Target=EST:aldovae3 3 154
contig00322	BLASTN	match	168198	168233	182	-	. ID=match_sequence242 Target=EST:aldovae3 154 3
contig00322	BLASTN	match	142693	142843	92	+	. ID=match_hsp705 Target=EST:aldovae3 3 154 Parent=match_sequence242
contig00322	BLASTN	match	127515	127564	42	+	. ID=match_hsp706 Target=EST:aldovae3 105 154 Parent=match_sequence242
contig00322	BLASTN	match	168198	168233	36	-	. ID=match_hsp707 Target=EST:aldovae3 153 118 Parent=match_sequence242
contig00344	BLASTN	match	19492	19623	167	+	. ID=match_sequence243 Target=EST:aldovae3 19 150
contig00344	BLASTN	match	54832	54918	167	-	. ID=match_sequence243 Target=EST:aldovae3 150 19
contig00344	BLASTN	match	19492	19623	84	+	. ID=match_hsp708 Target=EST:aldovae3 19 150 Parent=match_sequence243
contig00344	BLASTN	match	54832	54918	52	-	. ID=match_hsp709 Target=EST:aldovae3 152 65 Parent=match_sequence243
contig00315	BLASTN	match	35109	35217	161	-	. ID=match_sequence244 Target=EST:aldovae3
contig00315	BLASTN	match	35109	35217	81	-	. ID=match_hsp710 Target=EST:aldovae3 133 25 Parent=match_sequence244
contig00273	BLASTN	match	76591	76720	155	-	. ID=match_sequence245 Target=EST:aldovae3
contig00273	BLASTN	match	76591	76720	78	-	. ID=match_hsp711 Target=EST:aldovae3 154 25 Parent=match_sequence245
contig00051	BLASTN	match	18529	18679	151	-	. ID=match_sequence246 Target=EST:aldovae3
contig00051	BLASTN	match	18529	18679	76	-	. ID=match_hsp712 Target=EST:aldovae3 152 1 Parent=match_sequence246
contig00251	BLASTN	match	7	86	143	+	. ID=match_sequence247 Target=EST:aldovae3 72 151
contig00251	BLASTN	match	7	86	72	+	. ID=match_hsp713 Target=EST:aldovae3 72 151 Parent=match_sequence247
contig00220	BLASTN	match	2156	6416	129	-	. ID=match_sequence248 Target=EST:aldovae3
contig00220	BLASTN	match	6290	6416	65	-	. ID=match_hsp714 Target=EST:aldovae3 154 24 Parent=match_sequence248
contig00220	BLASTN	match	2156	2197	34	-	. ID=match_hsp715 Target=EST:aldovae3 154 113 Parent=match_sequence248
contig00365	BLASTN	match	43913	44044	129	+	. ID=match_sequence249 Target=EST:aldovae3 1 133
contig00365	BLASTN	match	31597	31633	129	-	. ID=match_sequence249 Target=EST:aldovae3 133 1
contig00365	BLASTN	match	43913	44044	65	+	. ID=match_hsp716 Target=EST:aldovae3 1 133 Parent=match_sequence249
contig00365	BLASTN	match	31597	31633	33	-	. ID=match_hsp717 Target=EST:aldovae3 154 118 Parent=match_sequence249
contig00140	BLASTN	match	26570	26687	121	+	. ID=match_sequence250 Target=EST:aldovae3 20 140
contig00140	BLASTN	match	9387	9498	121	-	. ID=match_sequence250 Target=EST:aldovae3 140 20
contig00140	BLASTN	match	26570	26687	38	+	. ID=match_hsp718 Target=EST:aldovae3 20 140 Parent=match_sequence250
contig00140	BLASTN	match	9387	9498	61	-	. ID=match_hsp719 Target=EST:aldovae3 131 19 Parent=match_sequence250
contig00312	BLASTN	match	26725	26874	117	-	. ID=match_sequence251 Target=EST:aldovae3
contig00312	BLASTN	match	26725	26874	59	-	. ID=match_hsp720 Target=EST:aldovae3 154 2 Parent=match_sequence251
contig00368	BLASTN	match	7859	8012	115	+	. ID=match_sequence252 Target=EST:aldovae3 1 154
contig00368	BLASTN	match	7859	8012	58	+	. ID=match_hsp721 Target=EST:aldovae3 1 154 Parent=match_sequence252
contig00016	BLASTN	match	35954	36070	101	-	. ID=match_sequence253 Target=EST:aldovae3
contig00016	BLASTN	match	35954	36070	51	-	. ID=match_hsp722 Target=EST:aldovae3 146 26 Parent=match_sequence253
contig00369	BLASTN	match	66166	71306	96	-	. ID=match_sequence254 Target=EST:aldovae3
contig00369	BLASTN	match	66166	66257	48	-	. ID=match_hsp723 Target=EST:aldovae3 154 63 Parent=match_sequence254
contig00369	BLASTN	match	71257	71306	34	-	. ID=match_hsp724 Target=EST:aldovae3 154 105 Parent=match_sequence254
contig00364	BLASTN	match	46589	46686	84	-	. ID=match_sequence255 Target=EST:aldovae3
contig00364	BLASTN	match	46589	46686	42	-	. ID=match_hsp725 Target=EST:aldovae3 149 52 Parent=match_sequence255
contig00361	BLASTN	match	37241	37282	84	-	. ID=match_sequence256 Target=EST:aldovae3
contig00361	BLASTN	match	37241	37282	42	-	. ID=match_hsp726 Target=EST:aldovae3 154 113 Parent=match_sequence256
contig00292	BLASTN	match	30066	30215	76	-	. ID=match_sequence257 Target=EST:aldovae3
contig00292	BLASTN	match	30066	30215	38	-	. ID=match_hsp727 Target=EST:aldovae3 153 1 Parent=match_sequence257
contig00230	BLASTN	match	17853	17893	74	+	. ID=match_sequence258 Target=EST:aldovae3 114 154
contig00230	BLASTN	match	17853	17893	37	+	. ID=match_hsp728 Target=EST:aldovae3 114 154 Parent=match_sequence258
contig00337	BLASTN	match	1397	1468	72	+	. ID=match_sequence259 Target=EST:aldovae3 39 110
contig00337	BLASTN	match	1397	1468	36	+	. ID=match_hsp729 Target=EST:aldovae3 39 110 Parent=match_sequence259
contig00237	BLASTN	match	161348	165361	70	+	. ID=match_sequence260 Target=EST:aldovae3 1 146
contig00237	BLASTN	match	161348	161382	35	+	. ID=match_hsp730 Target=EST:aldovae3 112 146 Parent=match_sequence260
contig00237	BLASTN	match	165326	165361	32	+	. ID=match_hsp731 Target=EST:aldovae3 1 36 Parent=match_sequence260
contig00274	BLASTN	match	24396	24432	66	+	. ID=match_sequence261 Target=EST:aldovae3 1 37
contig00274	BLASTN	match	24396	24432	33	+	. ID=match_hsp732 Target=EST:aldovae3 1 37 Parent=match_sequence261
contig00347	BLASTN	match	22717	22757	66	+	. ID=match_sequence262 Target=EST:aldovae3 113 153
contig00347	BLASTN	match	22717	22757	33	+	. ID=match_hsp733 Target=EST:aldovae3 113 153 Parent=match_sequence262
contig00349	BLASTN	match	1462	1494	66	+	. ID=match_sequence263 Target=EST:aldovae3 114 146
contig00349	BLASTN	match	1462	1494	33	+	. ID=match_hsp734 Target=EST:aldovae3 114 146 Parent=match_sequence263
contig00305	BLASTN	match	44174	44210	66	-	. ID=match_sequence264 Target=EST:aldovae3
contig00305	BLASTN	match	44174	44210	33	-	. ID=match_hsp735 Target=EST:aldovae3 154 118 Parent=match_sequence264
contig00111	BLASTN	match	29228	29307	66	+	. ID=match_sequence265 Target=EST:aldovae3 1 154
contig00111	BLASTN	match	29271	29307	33	+	. ID=match_hsp736 Target=EST:aldovae3 118 154 Parent=match_sequence265
contig00111	BLASTN	match	29228	29263	32	+	. ID=match_hsp737 Target=EST:aldovae3 1 36 Parent=match_sequence265
contig00028	BLASTN	match	76798	76834	66	+	. ID=match_sequence266 Target=EST:aldovae3 118 154
contig00028	BLASTN	match	76798	76834	33	+	. ID=match_hsp738 Target=EST:aldovae3 118 154 Parent=match_sequence266
contig00350	BLASTN	match	75172	75204	66	-	. ID=match_sequence267 Target=EST:aldovae3
contig00350	BLASTN	match	75172	75204	33	-	. ID=match_hsp739 Target=EST:aldovae3 33 1 Parent=match_sequence267
contig00028	BLASTN	match	54453	76781	234	+	. ID=match_sequence268 Target=EST:aldovae4 8 157
contig00028	BLASTN	match	60439	60588	118	+	. ID=match_hsp740 Target=EST:aldovae4 8 157 Parent=match_sequence268
contig00028	BLASTN	match	76663	76781	75	+	. ID=match_hsp741 Target=EST:aldovae4 30 148 Parent=match_sequence268
contig00028	BLASTN	match	54453	54556	48	+	. ID=match_hsp742 Target=EST:aldovae4 28 131 Parent=match_sequence268
contig00301	BLASTN	match	16797	16949	208	+	. ID=match_sequence269 Target=EST:aldovae4 3 155
contig00301	BLASTN	match	16797	16949	105	+	. ID=match_hsp743 Target=EST:aldovae4 3 155 Parent=match_sequence269
contig00361	BLASTN	match	6020	45848	208	-	. ID=match_sequence270 Target=EST:aldovae4
contig00361	BLASTN	match	6020	6176	105	-	. ID=match_hsp744 Target=EST:aldovae4 157 1 Parent=match_sequence270
contig00361	BLASTN	match	45705	45848	76	-	. ID=match_hsp745 Target=EST:aldovae4 156 14 Parent=match_sequence270
contig00361	BLASTN	match	42503	42622	52	-	. ID=match_hsp746 Target=EST:aldovae4 148 30 Parent=match_sequence270
contig00111	BLASTN	match	18008	110412	208	+	. ID=match_sequence271 Target=EST:aldovae4 29 157
contig00111	BLASTN	match	18008	18136	105	+	. ID=match_hsp747 Target=EST:aldovae4 29 157 Parent=match_sequence271
contig00111	BLASTN	match	110345	110412	36	+	. ID=match_hsp748 Target=EST:aldovae4 81 148 Parent=match_sequence271
contig00337	BLASTN	match	10539	10695	192	-	. ID=match_sequence272 Target=EST:aldovae4
contig00337	BLASTN	match	10539	10695	97	-	. ID=match_hsp749 Target=EST:aldovae4 157 1 Parent=match_sequence272
contig00260	BLASTN	match	17476	24378	184	-	. ID=match_sequence273 Target=EST:aldovae4
contig00260	BLASTN	match	22155	22267	93	-	. ID=match_hsp750 Target=EST:aldovae4 137 25 Parent=match_sequence273
contig00260	BLASTN	match	24252	24378	68	-	. ID=match_hsp751 Target=EST:aldovae4 157 30 Parent=match_sequence273
contig00260	BLASTN	match	17476	17511	32	-	. ID=match_hsp752 Target=EST:aldovae4 156 121 Parent=match_sequence273
contig00051	BLASTN	match	23017	23144	182	+	. ID=match_sequence274 Target=EST:aldovae4 13 140
contig00051	BLASTN	match	23017	23144	92	+	. ID=match_hsp753 Target=EST:aldovae4 13 140 Parent=match_sequence274
contig00305	BLASTN	match	8544	14527	176	-	. ID=match_sequence275 Target=EST:aldovae4
contig00305	BLASTN	match	8544	8672	89	-	. ID=match_hsp754 Target=EST:aldovae4 134 6 Parent=match_sequence275
contig00305	BLASTN	match	14492	14527	36	-	. ID=match_hsp755 Target=EST:aldovae4 157 122 Parent=match_sequence275
contig00316	BLASTN	match	65330	65481	159	+	. ID=match_sequence276 Target=EST:aldovae4 5 156
contig00316	BLASTN	match	65330	65481	80	+	. ID=match_hsp756 Target=EST:aldovae4 5 156 Parent=match_sequence276
contig00369	BLASTN	match	3719	3842	135	+	. ID=match_sequence277 Target=EST:aldovae4 34 157
contig00369	BLASTN	match	48255	48329	135	-	. ID=match_sequence277 Target=EST:aldovae4 157 34
contig00369	BLASTN	match	3719	3842	68	+	. ID=match_hsp757 Target=EST:aldovae4 34 157 Parent=match_sequence277
contig00369	BLASTN	match	48255	48329	51	-	. ID=match_hsp758 Target=EST:aldovae4 137 63 Parent=match_sequence277
contig00314	BLASTN	match	3911	4024	131	-	. ID=match_sequence278 Target=EST:aldovae4
contig00314	BLASTN	match	3911	4024	66	-	. ID=match_hsp759 Target=EST:aldovae4 118 5 Parent=match_sequence278
contig00344	BLASTN	match	4820	4921	123	+	. ID=match_sequence279 Target=EST:aldovae4 20 120
contig00344	BLASTN	match	4820	4921	62	+	. ID=match_hsp760 Target=EST:aldovae4 20 120 Parent=match_sequence279
contig00220	BLASTN	match	6422	6527	115	-	. ID=match_sequence280 Target=EST:aldovae4
contig00220	BLASTN	match	6422	6527	58	-	. ID=match_hsp761 Target=EST:aldovae4 135 30 Parent=match_sequence280
contig00350	BLASTN	match	118618	118679	78	+	. ID=match_sequence281 Target=EST:aldovae4 28 90
contig00350	BLASTN	match	70824	70860	78	-	. ID=match_sequence281 Target=EST:aldovae4 90 28
contig00350	BLASTN	match	118618	118679	39	+	. ID=match_hsp762 Target=EST:aldovae4 28 90 Parent=match_sequence281
contig00350	BLASTN	match	70824	70860	33	-	. ID=match_hsp763 Target=EST:aldovae4 156 120 Parent=match_sequence281
contig00273	BLASTN	match	5603	5762	74	+	. ID=match_sequence282 Target=EST:aldovae4 121 157
contig00273	BLASTN	match	5726	5762	37	+	. ID=match_hsp764 Target=EST:aldovae4 121 157 Parent=match_sequence282
contig00273	BLASTN	match	5603	5639	33	+	. ID=match_hsp765 Target=EST:aldovae4 121 157 Parent=match_sequence282
contig00242	BLASTN	match	47278	47315	68	+	. ID=match_sequence283 Target=EST:aldovae4 120 157
contig00242	BLASTN	match	47278	47315	34	+	. ID=match_hsp766 Target=EST:aldovae4 120 157 Parent=match_sequence283
contig00290	BLASTN	match	6091	6127	66	-	. ID=match_sequence284 Target=EST:aldovae4
contig00290	BLASTN	match	6091	6127	33	-	. ID=match_hsp767 Target=EST:aldovae4 156 120 Parent=match_sequence284
contig00358	BLASTN	match	27620	27656	66	-	. ID=match_sequence285 Target=EST:aldovae4
contig00358	BLASTN	match	27620	27656	33	-	. ID=match_hsp768 Target=EST:aldovae4 156 120 Parent=match_sequence285
contig00274	BLASTN	match	24396	24431	64	+	. ID=match_sequence286 Target=EST:aldovae4 122 157
contig00274	BLASTN	match	24396	24431	32	+	. ID=match_hsp769 Target=EST:aldovae4 122 157 Parent=match_sequence286
contig00014	BLASTN	match	22990	23025	64	-	. ID=match_sequence287 Target=EST:aldovae4
contig00014	BLASTN	match	22990	23025	32	-	. ID=match_hsp770 Target=EST:aldovae4 155 120 Parent=match_sequence287
contig00348	BLASTN	match	28908	28943	64	-	. ID=match_sequence288 Target=EST:aldovae4
contig00348	BLASTN	match	28908	28943	32	-	. ID=match_hsp771 Target=EST:aldovae4 156 121 Parent=match_sequence288
contig00237	BLASTN	match	165326	165361	64	+	. ID=match_sequence289 Target=EST:aldovae4 122 157
contig00237	BLASTN	match	179952	179987	64	-	. ID=match_sequence289 Target=EST:aldovae4 157 122
contig00237	BLASTN	match	165326	165361	32	+	. ID=match_hsp772 Target=EST:aldovae4 122 157 Parent=match_sequence289
contig00237	BLASTN	match	179952	179987	32	-	. ID=match_hsp773 Target=EST:aldovae4 156 121 Parent=match_sequence289
contig00316	BLASTN	match	39487	39652	242	+	. ID=match_sequence290 Target=EST:aldovae5 1 166
contig00316	BLASTN	match	39487	39652	122	+	. ID=match_hsp774 Target=EST:aldovae5 1 166 Parent=match_sequence290
contig00028	BLASTN	match	105907	106073	228	-	. ID=match_sequence291 Target=EST:aldovae5
contig00028	BLASTN	match	105907	106073	115	-	. ID=match_hsp775 Target=EST:aldovae5 166 1 Parent=match_sequence291
contig00273	BLASTN	match	40119	76378	224	+	. ID=match_sequence292 Target=EST:aldovae5 1 166
contig00273	BLASTN	match	76214	76378	113	+	. ID=match_hsp776 Target=EST:aldovae5 2 166 Parent=match_sequence292
contig00273	BLASTN	match	40119	40284	98	+	. ID=match_hsp777 Target=EST:aldovae5 1 166 Parent=match_sequence292
contig00230	BLASTN	match	22634	22777	222	-	. ID=match_sequence293 Target=EST:aldovae5
contig00230	BLASTN	match	22634	22777	112	-	. ID=match_hsp778 Target=EST:aldovae5 144 1 Parent=match_sequence293
contig00347	BLASTN	match	18603	18731	200	+	. ID=match_sequence294 Target=EST:aldovae5 17 166
contig00347	BLASTN	match	27832	28011	200	-	. ID=match_sequence294 Target=EST:aldovae5 166 17
contig00347	BLASTN	match	18659	18731	45	+	. ID=match_hsp779 Target=EST:aldovae5 94 166 Parent=match_sequence294
contig00347	BLASTN	match	18603	18658	40	+	. ID=match_hsp780 Target=EST:aldovae5 17 72 Parent=match_sequence294
contig00347	BLASTN	match	27832	28011	101	-	. ID=match_hsp781 Target=EST:aldovae5 166 2 Parent=match_sequence294
contig00350	BLASTN	match	57622	83500	186	+	. ID=match_sequence295 Target=EST:aldovae5 1 166
contig00350	BLASTN	match	83335	83500	94	+	. ID=match_hsp782 Target=EST:aldovae5 1 166 Parent=match_sequence295
contig00350	BLASTN	match	57622	57713	57	+	. ID=match_hsp783 Target=EST:aldovae5 34 126 Parent=match_sequence295
contig00139	BLASTN	match	30	160	172	+	. ID=match_sequence296 Target=EST:aldovae5 1 131
contig00139	BLASTN	match	30	160	87	+	. ID=match_hsp784 Target=EST:aldovae5 1 131 Parent=match_sequence296
contig00014	BLASTN	match	23903	24026	143	-	. ID=match_sequence297 Target=EST:aldovae5
contig00014	BLASTN	match	23903	24026	72	-	. ID=match_hsp785 Target=EST:aldovae5 126 3 Parent=match_sequence297
contig00247	BLASTN	match	35625	35702	123	-	. ID=match_sequence298 Target=EST:aldovae5
contig00247	BLASTN	match	35625	35702	62	-	. ID=match_hsp786 Target=EST:aldovae5 143 66 Parent=match_sequence298
contig00289	BLASTN	match	31305	31392	119	-	. ID=match_sequence299 Target=EST:aldovae5
contig00289	BLASTN	match	31305	31392	60	-	. ID=match_hsp787 Target=EST:aldovae5 129 42 Parent=match_sequence299
contig00242	BLASTN	match	17647	17735	105	+	. ID=match_sequence300 Target=EST:aldovae5 74 162
contig00242	BLASTN	match	17647	17735	53	+	. ID=match_hsp788 Target=EST:aldovae5 74 162 Parent=match_sequence300
contig00237	BLASTN	match	179809	179868	96	+	. ID=match_sequence301 Target=EST:aldovae5 66 125
contig00237	BLASTN	match	179809	179868	48	+	. ID=match_hsp789 Target=EST:aldovae5 66 125 Parent=match_sequence301
contig00348	BLASTN	match	63977	64033	90	-	. ID=match_sequence302 Target=EST:aldovae5
contig00348	BLASTN	match	63977	64033	45	-	. ID=match_hsp790 Target=EST:aldovae5 122 66 Parent=match_sequence302
contig00357	BLASTN	match	41628	41664	66	+	. ID=match_sequence303 Target=EST:aldovae5 90 126
contig00357	BLASTN	match	41628	41664	33	+	. ID=match_hsp791 Target=EST:aldovae5 90 126 Parent=match_sequence303
contig00154	BLASTN	match	9738	9810	82	-	. ID=match_sequence304 Target=EST:aldovae11
contig00154	BLASTN	match	9738	9810	41	-	. ID=match_hsp792 Target=EST:aldovae11 77 5 Parent=match_sequence304
contig00369	BLASTN	match	62569	62954	82	+	. ID=match_sequence305 Target=EST:aldovae11 5 77
contig00369	BLASTN	match	62569	62641	41	+	. ID=match_hsp793 Target=EST:aldovae11 5 77 Parent=match_sequence305
contig00369	BLASTN	match	62716	62787	40	+	. ID=match_hsp794 Target=EST:aldovae11 5 76 Parent=match_sequence305
contig00369	BLASTN	match	62883	62954	40	+	. ID=match_hsp795 Target=EST:aldovae11 5 76 Parent=match_sequence305
contig00230	BLASTN	match	22649	22777	153	-	. ID=match_sequence306 Target=EST:mollaretii1
contig00230	BLASTN	match	22649	22777	77	-	. ID=match_hsp796 Target=EST:mollaretii1 130 2 Parent=match_sequence306
contig00316	BLASTN	match	39487	39615	153	+	. ID=match_sequence307 Target=EST:mollaretii1 2 130
contig00316	BLASTN	match	39487	39615	77	+	. ID=match_hsp797 Target=EST:mollaretii1 2 130 Parent=match_sequence307
contig00273	BLASTN	match	40118	76333	145	+	. ID=match_sequence308 Target=EST:mollaretii1 1 145
contig00273	BLASTN	match	40118	40262	73	+	. ID=match_hsp798 Target=EST:mollaretii1 1 145 Parent=match_sequence308
contig00273	BLASTN	match	76246	76333	64	+	. ID=match_hsp799 Target=EST:mollaretii1 35 122 Parent=match_sequence308
contig00139	BLASTN	match	29	158	139	+	. ID=match_sequence309 Target=EST:mollaretii1 1 130
contig00139	BLASTN	match	29	158	70	+	. ID=match_hsp800 Target=EST:mollaretii1 1 130 Parent=match_sequence309
contig00350	BLASTN	match	57617	83450	131	+	. ID=match_sequence310 Target=EST:mollaretii1 2 143
contig00350	BLASTN	match	57617	57729	66	+	. ID=match_hsp801 Target=EST:mollaretii1 30 143 Parent=match_sequence310
contig00350	BLASTN	match	83335	83450	44	+	. ID=match_hsp802 Target=EST:mollaretii1 2 117 Parent=match_sequence310
contig00289	BLASTN	match	31301	31405	121	-	. ID=match_sequence311 Target=EST:mollaretii1
contig00289	BLASTN	match	31301	31405	61	-	. ID=match_hsp803 Target=EST:mollaretii1 134 30 Parent=match_sequence311
contig00014	BLASTN	match	23903	24026	119	-	. ID=match_sequence312 Target=EST:mollaretii1
contig00014	BLASTN	match	23903	24026	60	-	. ID=match_hsp804 Target=EST:mollaretii1 127 4 Parent=match_sequence312
contig00028	BLASTN	match	105944	106039	111	-	. ID=match_sequence313 Target=EST:mollaretii1
contig00028	BLASTN	match	105944	106039	56	-	. ID=match_hsp805 Target=EST:mollaretii1 130 35 Parent=match_sequence313
contig00347	BLASTN	match	18659	18694	107	+	. ID=match_sequence314 Target=EST:mollaretii1 95 130
contig00347	BLASTN	match	27869	27934	107	-	. ID=match_sequence314 Target=EST:mollaretii1 130 95
contig00347	BLASTN	match	18659	18694	32	+	. ID=match_hsp806 Target=EST:mollaretii1 95 130 Parent=match_sequence314
contig00347	BLASTN	match	27869	27934	54	-	. ID=match_hsp807 Target=EST:mollaretii1 130 65 Parent=match_sequence314
contig00247	BLASTN	match	35639	35694	96	-	. ID=match_sequence315 Target=EST:mollaretii1
contig00247	BLASTN	match	35639	35694	48	-	. ID=match_hsp808 Target=EST:mollaretii1 130 75 Parent=match_sequence315
contig00237	BLASTN	match	179813	179868	96	+	. ID=match_sequence316 Target=EST:mollaretii1 71 126
contig00237	BLASTN	match	179813	179868	48	+	. ID=match_hsp809 Target=EST:mollaretii1 71 126 Parent=match_sequence316
contig00348	BLASTN	match	63977	64025	90	-	. ID=match_sequence317 Target=EST:mollaretii1
contig00348	BLASTN	match	63977	64025	45	-	. ID=match_hsp810 Target=EST:mollaretii1 123 75 Parent=match_sequence317
contig00242	BLASTN	match	17647	17719	66	+	. ID=match_sequence318 Target=EST:mollaretii1 75 147
contig00242	BLASTN	match	17647	17719	33	+	. ID=match_hsp811 Target=EST:mollaretii1 75 147 Parent=match_sequence318
contig00305	BLASTN	match	54534	54690	147	-	. ID=match_sequence319 Target=EST:mollaretii7
contig00305	BLASTN	match	54534	54690	74	-	. ID=match_hsp812 Target=EST:mollaretii7 161 4 Parent=match_sequence319
contig00314	BLASTN	match	41035	41164	123	+	. ID=match_sequence320 Target=EST:mollaretii7 32 161
contig00314	BLASTN	match	41035	41164	62	+	. ID=match_hsp813 Target=EST:mollaretii7 32 161 Parent=match_sequence320
contig00227	BLASTN	match	298	381	103	-	. ID=match_sequence321 Target=EST:mollaretii7
contig00227	BLASTN	match	298	381	52	-	. ID=match_hsp814 Target=EST:mollaretii7 153 70 Parent=match_sequence321
contig00305	BLASTN	match	14753	14806	84	+	. ID=match_sequence322 Target=EST:mollaretii9 33 86
contig00305	BLASTN	match	14753	14806	42	+	. ID=match_hsp815 Target=EST:mollaretii9 33 86 Parent=match_sequence322
contig00289	BLASTN	match	29262	29303	76	-	. ID=match_sequence323 Target=EST:mollaretii9
contig00289	BLASTN	match	29262	29303	38	-	. ID=match_hsp816 Target=EST:mollaretii9 75 34 Parent=match_sequence323
contig00273	BLASTN	match	76456	76514	70	-	. ID=match_sequence324 Target=EST:mollaretii9
contig00273	BLASTN	match	76456	76514	35	-	. ID=match_hsp817 Target=EST:mollaretii9 59 1 Parent=match_sequence324
contig00365	BLASTN	match	47469	47526	68	-	. ID=match_sequence325 Target=EST:mollaretii9
contig00365	BLASTN	match	47469	47526	34	-	. ID=match_hsp818 Target=EST:mollaretii9 59 2 Parent=match_sequence325
contig00361	BLASTN	match	5997	53413	256	+	. ID=match_sequence326 Target=EST:mollaretii10 1 173
contig00361	BLASTN	match	5997	6169	129	+	. ID=match_hsp819 Target=EST:mollaretii10 1 173 Parent=match_sequence326
contig00361	BLASTN	match	45681	45832	80	+	. ID=match_hsp820 Target=EST:mollaretii10 1 152 Parent=match_sequence326
contig00361	BLASTN	match	42503	42638	56	+	. ID=match_hsp821 Target=EST:mollaretii10 33 167 Parent=match_sequence326
contig00361	BLASTN	match	37262	37322	41	+	. ID=match_hsp822 Target=EST:mollaretii10 1 61 Parent=match_sequence326
contig00361	BLASTN	match	53365	53413	37	+	. ID=match_hsp823 Target=EST:mollaretii10 13 61 Parent=match_sequence326
contig00028	BLASTN	match	54438	76781	256	-	. ID=match_sequence327 Target=EST:mollaretii10
contig00028	BLASTN	match	60439	60611	129	-	. ID=match_hsp824 Target=EST:mollaretii10 173 1 Parent=match_sequence327
contig00028	BLASTN	match	76663	76781	75	-	. ID=match_hsp825 Target=EST:mollaretii10 151 33 Parent=match_sequence327
contig00028	BLASTN	match	54438	54556	59	-	. ID=match_hsp826 Target=EST:mollaretii10 168 50 Parent=match_sequence327
contig00301	BLASTN	match	16822	16949	214	-	. ID=match_sequence328 Target=EST:mollaretii10
contig00301	BLASTN	match	16822	16949	108	-	. ID=match_hsp827 Target=EST:mollaretii10 153 26 Parent=match_sequence328
contig00111	BLASTN	match	18023	110412	204	-	. ID=match_sequence329 Target=EST:mollaretii10
contig00111	BLASTN	match	18023	18153	103	-	. ID=match_hsp828 Target=EST:mollaretii10 137 7 Parent=match_sequence329
contig00111	BLASTN	match	110345	110412	40	-	. ID=match_hsp829 Target=EST:mollaretii10 100 33 Parent=match_sequence329
contig00337	BLASTN	match	10516	10690	188	+	. ID=match_sequence330 Target=EST:mollaretii10 1 175
contig00337	BLASTN	match	10516	10690	95	+	. ID=match_hsp830 Target=EST:mollaretii10 1 175 Parent=match_sequence330
contig00260	BLASTN	match	17476	24394	172	+	. ID=match_sequence331 Target=EST:mollaretii10 24 167
contig00260	BLASTN	match	22155	22249	87	+	. ID=match_hsp831 Target=EST:mollaretii10 44 138 Parent=match_sequence331
contig00260	BLASTN	match	24252	24394	76	+	. ID=match_hsp832 Target=EST:mollaretii10 24 167 Parent=match_sequence331
contig00260	BLASTN	match	17476	17511	32	+	. ID=match_hsp833 Target=EST:mollaretii10 25 60 Parent=match_sequence331
contig00369	BLASTN	match	48255	48349	172	+	. ID=match_sequence332 Target=EST:mollaretii10 44 138
contig00369	BLASTN	match	3699	3865	172	-	. ID=match_sequence332 Target=EST:mollaretii10 138 44
contig00369	BLASTN	match	48255	48349	59	+	. ID=match_hsp834 Target=EST:mollaretii10 44 138 Parent=match_sequence332
contig00369	BLASTN	match	3699	3865	87	-	. ID=match_hsp835 Target=EST:mollaretii10 167 1 Parent=match_sequence332
contig00316	BLASTN	match	65330	65481	167	-	. ID=match_sequence333 Target=EST:mollaretii10
contig00316	BLASTN	match	65330	65481	84	-	. ID=match_hsp836 Target=EST:mollaretii10 176 25 Parent=match_sequence333
contig00051	BLASTN	match	23047	23144	147	-	. ID=match_sequence334 Target=EST:mollaretii10
contig00051	BLASTN	match	23047	23144	74	-	. ID=match_hsp837 Target=EST:mollaretii10 138 41 Parent=match_sequence334
contig00305	BLASTN	match	8544	14527	141	+	. ID=match_sequence335 Target=EST:mollaretii10 23 141
contig00305	BLASTN	match	8544	8638	71	+	. ID=match_hsp838 Target=EST:mollaretii10 47 141 Parent=match_sequence335
contig00305	BLASTN	match	14491	14527	37	+	. ID=match_hsp839 Target=EST:mollaretii10 23 59 Parent=match_sequence335
contig00314	BLASTN	match	3920	4000	137	+	. ID=match_sequence336 Target=EST:mollaretii10 72 152
contig00314	BLASTN	match	3920	4000	69	+	. ID=match_hsp840 Target=EST:mollaretii10 72 152 Parent=match_sequence336
contig00220	BLASTN	match	6422	6541	135	+	. ID=match_sequence337 Target=EST:mollaretii10 46 165
contig00220	BLASTN	match	6422	6541	68	+	. ID=match_hsp841 Target=EST:mollaretii10 46 165 Parent=match_sequence337
contig00344	BLASTN	match	4808	4921	131	-	. ID=match_sequence338 Target=EST:mollaretii10
contig00344	BLASTN	match	4808	4921	66	-	. ID=match_hsp842 Target=EST:mollaretii10 173 61 Parent=match_sequence338
contig00237	BLASTN	match	83	179987	78	+	. ID=match_sequence339 Target=EST:mollaretii10 25 102
contig00237	BLASTN	match	165326	165384	78	-	. ID=match_sequence339 Target=EST:mollaretii10 102 25
contig00237	BLASTN	match	83	125	35	+	. ID=match_hsp843 Target=EST:mollaretii10 60 102 Parent=match_sequence339
contig00237	BLASTN	match	179952	179987	32	+	. ID=match_hsp844 Target=EST:mollaretii10 25 60 Parent=match_sequence339
contig00237	BLASTN	match	165326	165384	39	-	. ID=match_hsp845 Target=EST:mollaretii10 59 1 Parent=match_sequence339
contig00014	BLASTN	match	22965	23025	74	+	. ID=match_sequence340 Target=EST:mollaretii10 1 61
contig00014	BLASTN	match	22965	23025	37	+	. ID=match_hsp846 Target=EST:mollaretii10 1 61 Parent=match_sequence340
contig00349	BLASTN	match	1421	1481	74	-	. ID=match_sequence341 Target=EST:mollaretii10
contig00349	BLASTN	match	1421	1481	37	-	. ID=match_hsp847 Target=EST:mollaretii10 61 1 Parent=match_sequence341
contig00273	BLASTN	match	5603	5762	74	-	. ID=match_sequence342 Target=EST:mollaretii10
contig00273	BLASTN	match	5726	5762	37	-	. ID=match_hsp848 Target=EST:mollaretii10 60 24 Parent=match_sequence342
contig00273	BLASTN	match	5603	5639	33	-	. ID=match_hsp849 Target=EST:mollaretii10 60 24 Parent=match_sequence342
contig00234	BLASTN	match	22	73	72	+	. ID=match_sequence343 Target=EST:mollaretii10 8 59
contig00234	BLASTN	match	22	73	36	+	. ID=match_hsp850 Target=EST:mollaretii10 8 59 Parent=match_sequence343
contig00242	BLASTN	match	45192	45247	72	+	. ID=match_sequence344 Target=EST:mollaretii10 7 61
contig00242	BLASTN	match	47278	47315	72	-	. ID=match_sequence344 Target=EST:mollaretii10 61 7
contig00242	BLASTN	match	45192	45247	36	+	. ID=match_hsp851 Target=EST:mollaretii10 7 61 Parent=match_sequence344
contig00242	BLASTN	match	47278	47315	34	-	. ID=match_hsp852 Target=EST:mollaretii10 61 24 Parent=match_sequence344
contig00330	BLASTN	match	21343	21641	70	+	. ID=match_sequence345 Target=EST:mollaretii10 1 59
contig00330	BLASTN	match	21583	21641	35	+	. ID=match_hsp853 Target=EST:mollaretii10 1 59 Parent=match_sequence345
contig00330	BLASTN	match	21343	21395	33	+	. ID=match_hsp854 Target=EST:mollaretii10 7 59 Parent=match_sequence345
contig00290	BLASTN	match	6073	6127	70	+	. ID=match_sequence346 Target=EST:mollaretii10 7 61
contig00290	BLASTN	match	6073	6127	35	+	. ID=match_hsp855 Target=EST:mollaretii10 7 61 Parent=match_sequence346
contig00350	BLASTN	match	70824	70860	70	+	. ID=match_sequence347 Target=EST:mollaretii10 25 61
contig00350	BLASTN	match	118602	118679	70	-	. ID=match_sequence347 Target=EST:mollaretii10 61 25
contig00350	BLASTN	match	70824	70860	33	+	. ID=match_hsp856 Target=EST:mollaretii10 25 61 Parent=match_sequence347
contig00350	BLASTN	match	118602	118679	35	-	. ID=match_hsp857 Target=EST:mollaretii10 169 91 Parent=match_sequence347
contig00348	BLASTN	match	24580	65843	68	+	. ID=match_sequence348 Target=EST:mollaretii10 1 61
contig00348	BLASTN	match	24580	24633	34	+	. ID=match_hsp858 Target=EST:mollaretii10 7 60 Parent=match_sequence348
contig00348	BLASTN	match	65783	65843	33	+	. ID=match_hsp859 Target=EST:mollaretii10 1 61 Parent=match_sequence348
contig00348	BLASTN	match	28908	28943	32	+	. ID=match_hsp860 Target=EST:mollaretii10 25 60 Parent=match_sequence348
contig00026	BLASTN	match	8530	8590	66	+	. ID=match_sequence349 Target=EST:mollaretii10 1 61
contig00026	BLASTN	match	8530	8590	33	+	. ID=match_hsp861 Target=EST:mollaretii10 1 61 Parent=match_sequence349
contig00358	BLASTN	match	27620	27656	66	+	. ID=match_sequence350 Target=EST:mollaretii10 25 61
contig00358	BLASTN	match	27620	27656	33	+	. ID=match_hsp862 Target=EST:mollaretii10 25 61 Parent=match_sequence350
contig00322	BLASTN	match	90136	90196	66	-	. ID=match_sequence351 Target=EST:mollaretii10
contig00322	BLASTN	match	90136	90196	33	-	. ID=match_hsp863 Target=EST:mollaretii10 61 1 Parent=match_sequence351
contig00274	BLASTN	match	24396	24431	64	-	. ID=match_sequence352 Target=EST:mollaretii10
contig00274	BLASTN	match	24396	24431	32	-	. ID=match_hsp864 Target=EST:mollaretii10 59 24 Parent=match_sequence352
contig00306	BLASTN	match	41321	41427	125	-	. ID=match_sequence353 Target=EST:mollaretii11
contig00306	BLASTN	match	41321	41427	63	-	. ID=match_hsp865 Target=EST:mollaretii11 125 19 Parent=match_sequence353
contig00237	BLASTN	match	154462	154586	113	-	. ID=match_sequence354 Target=EST:mollaretii11
contig00237	BLASTN	match	154462	154586	57	-	. ID=match_hsp866 Target=EST:mollaretii11 125 1 Parent=match_sequence354
contig00357	BLASTN	match	58968	60937	107	+	. ID=match_sequence355 Target=EST:mollaretii11 1 125
contig00357	BLASTN	match	60816	60937	54	+	. ID=match_hsp867 Target=EST:mollaretii11 1 122 Parent=match_sequence355
contig00357	BLASTN	match	58968	59092	53	+	. ID=match_hsp868 Target=EST:mollaretii11 1 125 Parent=match_sequence355
contig00026	BLASTN	match	28966	29016	78	-	. ID=match_sequence356 Target=EST:fredriksenii2
contig00026	BLASTN	match	28966	29016	39	-	. ID=match_hsp869 Target=EST:fredriksenii2 51 1 Parent=match_sequence356
contig00242	BLASTN	match	78871	78921	78	-	. ID=match_sequence357 Target=EST:fredriksenii2
contig00242	BLASTN	match	78871	78921	39	-	. ID=match_hsp870 Target=EST:fredriksenii2 51 1 Parent=match_sequence357
contig00237	BLASTN	match	119791	120216	210	-	. ID=match_sequence358 Target=EST:fredriksenii3
contig00237	BLASTN	match	119791	120216	106	-	. ID=match_hsp871 Target=EST:fredriksenii3 453 28 Parent=match_sequence358
contig00229	BLASTN	match	2707	2916	76	+	. ID=match_sequence359 Target=EST:fredriksenii3 763 972
contig00229	BLASTN	match	2707	2916	38	+	. ID=match_hsp872 Target=EST:fredriksenii3 763 972 Parent=match_sequence359
contig00230	BLASTN	match	22649	22777	176	+	. ID=match_sequence360 Target=EST:bercovieri1 30 158
contig00230	BLASTN	match	22649	22777	89	+	. ID=match_hsp873 Target=EST:bercovieri1 30 158 Parent=match_sequence360
contig00273	BLASTN	match	40119	76333	176	-	. ID=match_sequence361 Target=EST:bercovieri1
contig00273	BLASTN	match	40119	40247	89	-	. ID=match_hsp874 Target=EST:bercovieri1 158 30 Parent=match_sequence361
contig00273	BLASTN	match	76214	76333	76	-	. ID=match_hsp875 Target=EST:bercovieri1 157 38 Parent=match_sequence361
contig00316	BLASTN	match	39487	39644	163	-	. ID=match_sequence362 Target=EST:bercovieri1
contig00316	BLASTN	match	39487	39644	82	-	. ID=match_hsp876 Target=EST:bercovieri1 158 1 Parent=match_sequence362
contig00028	BLASTN	match	105915	106073	149	+	. ID=match_sequence363 Target=EST:bercovieri1 1 158
contig00028	BLASTN	match	105915	106073	75	+	. ID=match_hsp877 Target=EST:bercovieri1 1 158 Parent=match_sequence363
contig00139	BLASTN	match	30	158	145	-	. ID=match_sequence364 Target=EST:bercovieri1
contig00139	BLASTN	match	30	158	73	-	. ID=match_hsp878 Target=EST:bercovieri1 158 30 Parent=match_sequence364
contig00014	BLASTN	match	23903	24026	135	+	. ID=match_sequence365 Target=EST:bercovieri1 33 156
contig00014	BLASTN	match	23903	24026	68	+	. ID=match_hsp879 Target=EST:bercovieri1 33 156 Parent=match_sequence365
contig00289	BLASTN	match	31304	31405	131	+	. ID=match_sequence366 Target=EST:bercovieri1 29 130
contig00289	BLASTN	match	31304	31405	66	+	. ID=match_hsp880 Target=EST:bercovieri1 29 130 Parent=match_sequence366
contig00347	BLASTN	match	27840	27934	125	+	. ID=match_sequence367 Target=EST:bercovieri1 1 95
contig00347	BLASTN	match	18603	18694	125	-	. ID=match_sequence367 Target=EST:bercovieri1 95 1
contig00347	BLASTN	match	27840	27934	63	+	. ID=match_hsp881 Target=EST:bercovieri1 1 95 Parent=match_sequence367
contig00347	BLASTN	match	18603	18658	32	-	. ID=match_hsp882 Target=EST:bercovieri1 142 87 Parent=match_sequence367
contig00347	BLASTN	match	18659	18694	32	-	. ID=match_hsp883 Target=EST:bercovieri1 65 30 Parent=match_sequence367
contig00350	BLASTN	match	57617	83492	123	-	. ID=match_sequence368 Target=EST:bercovieri1
contig00350	BLASTN	match	57617	57713	62	-	. ID=match_hsp884 Target=EST:bercovieri1 130 33 Parent=match_sequence368
contig00350	BLASTN	match	83335	83492	58	-	. ID=match_hsp885 Target=EST:bercovieri1 158 1 Parent=match_sequence368
contig00242	BLASTN	match	17580	17731	107	-	. ID=match_sequence369 Target=EST:bercovieri1
contig00242	BLASTN	match	17580	17731	54	-	. ID=match_hsp886 Target=EST:bercovieri1 154 1 Parent=match_sequence369
contig00247	BLASTN	match	35639	35702	96	+	. ID=match_sequence370 Target=EST:bercovieri1 30 93
contig00247	BLASTN	match	35639	35702	48	+	. ID=match_hsp887 Target=EST:bercovieri1 30 93 Parent=match_sequence370
contig00237	BLASTN	match	179809	179868	96	-	. ID=match_sequence371 Target=EST:bercovieri1
contig00237	BLASTN	match	179809	179868	48	-	. ID=match_hsp888 Target=EST:bercovieri1 93 34 Parent=match_sequence371
contig00348	BLASTN	match	63977	64033	90	+	. ID=match_sequence372 Target=EST:bercovieri1 37 93
contig00348	BLASTN	match	63977	64033	45	+	. ID=match_hsp889 Target=EST:bercovieri1 37 93 Parent=match_sequence372
contig00357	BLASTN	match	41628	41664	66	-	. ID=match_sequence373 Target=EST:bercovieri1
contig00357	BLASTN	match	41628	41664	33	-	. ID=match_hsp890 Target=EST:bercovieri1 69 33 Parent=match_sequence373
contig00267_1	BLASTN	match	1	614	1195	+	. ID=match_sequence374 Target=EST:bercovieri5 709 9249
contig00267_1	BLASTN	match	1	614	603	+	. ID=match_hsp891 Target=EST:bercovieri5 709 1323 Parent=match_sequence374
contig00267_1	BLASTN	match	1	614	603	+	. ID=match_hsp892 Target=EST:bercovieri5 2030 2644 Parent=match_sequence374
contig00267_1	BLASTN	match	1	614	603	+	. ID=match_hsp893 Target=EST:bercovieri5 3351 3965 Parent=match_sequence374
contig00267_1	BLASTN	match	1	614	603	+	. ID=match_hsp894 Target=EST:bercovieri5 4672 5286 Parent=match_sequence374
contig00267_1	BLASTN	match	1	614	603	+	. ID=match_hsp895 Target=EST:bercovieri5 5993 6607 Parent=match_sequence374
contig00267_1	BLASTN	match	1	614	603	+	. ID=match_hsp896 Target=EST:bercovieri5 7314 7928 Parent=match_sequence374
contig00267_1	BLASTN	match	1	614	603	+	. ID=match_hsp897 Target=EST:bercovieri5 8635 9249 Parent=match_sequence374
contig00267_2	BLASTN	match	1	614	1195	+	. ID=match_sequence375 Target=EST:bercovieri5 709 9249
contig00267_2	BLASTN	match	1	614	603	+	. ID=match_hsp898 Target=EST:bercovieri5 709 1323 Parent=match_sequence375
contig00267_2	BLASTN	match	1	614	603	+	. ID=match_hsp899 Target=EST:bercovieri5 2030 2644 Parent=match_sequence375
contig00267_2	BLASTN	match	1	614	603	+	. ID=match_hsp900 Target=EST:bercovieri5 3351 3965 Parent=match_sequence375
contig00267_2	BLASTN	match	1	614	603	+	. ID=match_hsp901 Target=EST:bercovieri5 4672 5286 Parent=match_sequence375
contig00267_2	BLASTN	match	1	614	603	+	. ID=match_hsp902 Target=EST:bercovieri5 5993 6607 Parent=match_sequence375
contig00267_2	BLASTN	match	1	614	603	+	. ID=match_hsp903 Target=EST:bercovieri5 7314 7928 Parent=match_sequence375
contig00267_2	BLASTN	match	1	614	603	+	. ID=match_hsp904 Target=EST:bercovieri5 8635 9249 Parent=match_sequence375
contig00267_3	BLASTN	match	1	614	1195	+	. ID=match_sequence376 Target=EST:bercovieri5 709 9249
contig00267_3	BLASTN	match	1	614	603	+	. ID=match_hsp905 Target=EST:bercovieri5 709 1323 Parent=match_sequence376
contig00267_3	BLASTN	match	1	614	603	+	. ID=match_hsp906 Target=EST:bercovieri5 2030 2644 Parent=match_sequence376
contig00267_3	BLASTN	match	1	614	603	+	. ID=match_hsp907 Target=EST:bercovieri5 3351 3965 Parent=match_sequence376
contig00267_3	BLASTN	match	1	614	603	+	. ID=match_hsp908 Target=EST:bercovieri5 4672 5286 Parent=match_sequence376
contig00267_3	BLASTN	match	1	614	603	+	. ID=match_hsp909 Target=EST:bercovieri5 5993 6607 Parent=match_sequence376
contig00267_3	BLASTN	match	1	614	603	+	. ID=match_hsp910 Target=EST:bercovieri5 7314 7928 Parent=match_sequence376
contig00267_3	BLASTN	match	1	614	603	+	. ID=match_hsp911 Target=EST:bercovieri5 8635 9249 Parent=match_sequence376
contig00267_4	BLASTN	match	1	614	1195	+	. ID=match_sequence377 Target=EST:bercovieri5 709 9249
contig00267_4	BLASTN	match	1	614	603	+	. ID=match_hsp912 Target=EST:bercovieri5 709 1323 Parent=match_sequence377
contig00267_4	BLASTN	match	1	614	603	+	. ID=match_hsp913 Target=EST:bercovieri5 2030 2644 Parent=match_sequence377
contig00267_4	BLASTN	match	1	614	603	+	. ID=match_hsp914 Target=EST:bercovieri5 3351 3965 Parent=match_sequence377
contig00267_4	BLASTN	match	1	614	603	+	. ID=match_hsp915 Target=EST:bercovieri5 4672 5286 Parent=match_sequence377
contig00267_4	BLASTN	match	1	614	603	+	. ID=match_hsp916 Target=EST:bercovieri5 5993 6607 Parent=match_sequence377
contig00267_4	BLASTN	match	1	614	603	+	. ID=match_hsp917 Target=EST:bercovieri5 7314 7928 Parent=match_sequence377
contig00267_4	BLASTN	match	1	614	603	+	. ID=match_hsp918 Target=EST:bercovieri5 8635 9249 Parent=match_sequence377
contig00267	BLASTN	match	1	614	1195	+	. ID=match_sequence378 Target=EST:bercovieri5 709 9249
contig00267	BLASTN	match	1	614	603	+	. ID=match_hsp919 Target=EST:bercovieri5 709 1323 Parent=match_sequence378
contig00267	BLASTN	match	1	614	603	+	. ID=match_hsp920 Target=EST:bercovieri5 2030 2644 Parent=match_sequence378
contig00267	BLASTN	match	1	614	603	+	. ID=match_hsp921 Target=EST:bercovieri5 3351 3965 Parent=match_sequence378
contig00267	BLASTN	match	1	614	603	+	. ID=match_hsp922 Target=EST:bercovieri5 4672 5286 Parent=match_sequence378
contig00267	BLASTN	match	1	614	603	+	. ID=match_hsp923 Target=EST:bercovieri5 5993 6607 Parent=match_sequence378
contig00267	BLASTN	match	1	614	603	+	. ID=match_hsp924 Target=EST:bercovieri5 7314 7928 Parent=match_sequence378
contig00267	BLASTN	match	1	614	603	+	. ID=match_hsp925 Target=EST:bercovieri5 8635 9249 Parent=match_sequence378
contig00271_1	BLASTN	match	5	449	827	+	. ID=match_sequence379 Target=EST:bercovieri5 253 8623
contig00271_1	BLASTN	match	5	449	417	+	. ID=match_hsp926 Target=EST:bercovieri5 253 697 Parent=match_sequence379
contig00271_1	BLASTN	match	5	449	417	+	. ID=match_hsp927 Target=EST:bercovieri5 1574 2018 Parent=match_sequence379
contig00271_1	BLASTN	match	5	449	417	+	. ID=match_hsp928 Target=EST:bercovieri5 2895 3339 Parent=match_sequence379
contig00271_1	BLASTN	match	5	449	417	+	. ID=match_hsp929 Target=EST:bercovieri5 4216 4660 Parent=match_sequence379
contig00271_1	BLASTN	match	5	449	417	+	. ID=match_hsp930 Target=EST:bercovieri5 5537 5981 Parent=match_sequence379
contig00271_1	BLASTN	match	5	449	417	+	. ID=match_hsp931 Target=EST:bercovieri5 6858 7302 Parent=match_sequence379
contig00271_1	BLASTN	match	5	449	417	+	. ID=match_hsp932 Target=EST:bercovieri5 8179 8623 Parent=match_sequence379
contig00271_2	BLASTN	match	5	449	827	+	. ID=match_sequence380 Target=EST:bercovieri5 253 8623
contig00271_2	BLASTN	match	5	449	417	+	. ID=match_hsp933 Target=EST:bercovieri5 253 697 Parent=match_sequence380
contig00271_2	BLASTN	match	5	449	417	+	. ID=match_hsp934 Target=EST:bercovieri5 1574 2018 Parent=match_sequence380
contig00271_2	BLASTN	match	5	449	417	+	. ID=match_hsp935 Target=EST:bercovieri5 2895 3339 Parent=match_sequence380
contig00271_2	BLASTN	match	5	449	417	+	. ID=match_hsp936 Target=EST:bercovieri5 4216 4660 Parent=match_sequence380
contig00271_2	BLASTN	match	5	449	417	+	. ID=match_hsp937 Target=EST:bercovieri5 5537 5981 Parent=match_sequence380
contig00271_2	BLASTN	match	5	449	417	+	. ID=match_hsp938 Target=EST:bercovieri5 6858 7302 Parent=match_sequence380
contig00271_2	BLASTN	match	5	449	417	+	. ID=match_hsp939 Target=EST:bercovieri5 8179 8623 Parent=match_sequence380
contig00271_3	BLASTN	match	5	449	827	+	. ID=match_sequence381 Target=EST:bercovieri5 253 8623
contig00271_3	BLASTN	match	5	449	417	+	. ID=match_hsp940 Target=EST:bercovieri5 253 697 Parent=match_sequence381
contig00271_3	BLASTN	match	5	449	417	+	. ID=match_hsp941 Target=EST:bercovieri5 1574 2018 Parent=match_sequence381
contig00271_3	BLASTN	match	5	449	417	+	. ID=match_hsp942 Target=EST:bercovieri5 2895 3339 Parent=match_sequence381
contig00271_3	BLASTN	match	5	449	417	+	. ID=match_hsp943 Target=EST:bercovieri5 4216 4660 Parent=match_sequence381
contig00271_3	BLASTN	match	5	449	417	+	. ID=match_hsp944 Target=EST:bercovieri5 5537 5981 Parent=match_sequence381
contig00271_3	BLASTN	match	5	449	417	+	. ID=match_hsp945 Target=EST:bercovieri5 6858 7302 Parent=match_sequence381
contig00271_3	BLASTN	match	5	449	417	+	. ID=match_hsp946 Target=EST:bercovieri5 8179 8623 Parent=match_sequence381
contig00271_4	BLASTN	match	5	449	827	+	. ID=match_sequence382 Target=EST:bercovieri5 253 8623
contig00271_4	BLASTN	match	5	449	417	+	. ID=match_hsp947 Target=EST:bercovieri5 253 697 Parent=match_sequence382
contig00271_4	BLASTN	match	5	449	417	+	. ID=match_hsp948 Target=EST:bercovieri5 1574 2018 Parent=match_sequence382
contig00271_4	BLASTN	match	5	449	417	+	. ID=match_hsp949 Target=EST:bercovieri5 2895 3339 Parent=match_sequence382
contig00271_4	BLASTN	match	5	449	417	+	. ID=match_hsp950 Target=EST:bercovieri5 4216 4660 Parent=match_sequence382
contig00271_4	BLASTN	match	5	449	417	+	. ID=match_hsp951 Target=EST:bercovieri5 5537 5981 Parent=match_sequence382
contig00271_4	BLASTN	match	5	449	417	+	. ID=match_hsp952 Target=EST:bercovieri5 6858 7302 Parent=match_sequence382
contig00271_4	BLASTN	match	5	449	417	+	. ID=match_hsp953 Target=EST:bercovieri5 8179 8623 Parent=match_sequence382
contig00271_5	BLASTN	match	5	449	827	+	. ID=match_sequence383 Target=EST:bercovieri5 253 8623
contig00271_5	BLASTN	match	5	449	417	+	. ID=match_hsp954 Target=EST:bercovieri5 253 697 Parent=match_sequence383
contig00271_5	BLASTN	match	5	449	417	+	. ID=match_hsp955 Target=EST:bercovieri5 1574 2018 Parent=match_sequence383
contig00271_5	BLASTN	match	5	449	417	+	. ID=match_hsp956 Target=EST:bercovieri5 2895 3339 Parent=match_sequence383
contig00271_5	BLASTN	match	5	449	417	+	. ID=match_hsp957 Target=EST:bercovieri5 4216 4660 Parent=match_sequence383
contig00271_5	BLASTN	match	5	449	417	+	. ID=match_hsp958 Target=EST:bercovieri5 5537 5981 Parent=match_sequence383
contig00271_5	BLASTN	match	5	449	417	+	. ID=match_hsp959 Target=EST:bercovieri5 6858 7302 Parent=match_sequence383
contig00271_5	BLASTN	match	5	449	417	+	. ID=match_hsp960 Target=EST:bercovieri5 8179 8623 Parent=match_sequence383
contig00271	BLASTN	match	5	449	827	+	. ID=match_sequence384 Target=EST:bercovieri5 253 8623
contig00271	BLASTN	match	5	449	417	+	. ID=match_hsp961 Target=EST:bercovieri5 253 697 Parent=match_sequence384
contig00271	BLASTN	match	5	449	417	+	. ID=match_hsp962 Target=EST:bercovieri5 1574 2018 Parent=match_sequence384
contig00271	BLASTN	match	5	449	417	+	. ID=match_hsp963 Target=EST:bercovieri5 2895 3339 Parent=match_sequence384
contig00271	BLASTN	match	5	449	417	+	. ID=match_hsp964 Target=EST:bercovieri5 4216 4660 Parent=match_sequence384
contig00271	BLASTN	match	5	449	417	+	. ID=match_hsp965 Target=EST:bercovieri5 5537 5981 Parent=match_sequence384
contig00271	BLASTN	match	5	449	417	+	. ID=match_hsp966 Target=EST:bercovieri5 6858 7302 Parent=match_sequence384
contig00271	BLASTN	match	5	449	417	+	. ID=match_hsp967 Target=EST:bercovieri5 8179 8623 Parent=match_sequence384
contig00356	BLASTN	match	1	107	212	+	. ID=match_sequence385 Target=EST:bercovieri5 145 8177
contig00356	BLASTN	match	1	107	107	+	. ID=match_hsp968 Target=EST:bercovieri5 145 251 Parent=match_sequence385
contig00356	BLASTN	match	1	107	107	+	. ID=match_hsp969 Target=EST:bercovieri5 1466 1572 Parent=match_sequence385
contig00356	BLASTN	match	1	107	107	+	. ID=match_hsp970 Target=EST:bercovieri5 2787 2893 Parent=match_sequence385
contig00356	BLASTN	match	1	107	107	+	. ID=match_hsp971 Target=EST:bercovieri5 4108 4214 Parent=match_sequence385
contig00356	BLASTN	match	1	107	107	+	. ID=match_hsp972 Target=EST:bercovieri5 5429 5535 Parent=match_sequence385
contig00356	BLASTN	match	1	107	107	+	. ID=match_hsp973 Target=EST:bercovieri5 6750 6856 Parent=match_sequence385
contig00356	BLASTN	match	1	107	107	+	. ID=match_hsp974 Target=EST:bercovieri5 8071 8177 Parent=match_sequence385
contig00261	BLASTN	match	8	108	192	+	. ID=match_sequence386 Target=EST:bercovieri5 148 8174
contig00261	BLASTN	match	8	108	97	+	. ID=match_hsp975 Target=EST:bercovieri5 148 248 Parent=match_sequence386
contig00261	BLASTN	match	8	108	97	+	. ID=match_hsp976 Target=EST:bercovieri5 1469 1569 Parent=match_sequence386
contig00261	BLASTN	match	8	108	97	+	. ID=match_hsp977 Target=EST:bercovieri5 2790 2890 Parent=match_sequence386
contig00261	BLASTN	match	8	108	97	+	. ID=match_hsp978 Target=EST:bercovieri5 4111 4211 Parent=match_sequence386
contig00261	BLASTN	match	8	108	97	+	. ID=match_hsp979 Target=EST:bercovieri5 5432 5532 Parent=match_sequence386
contig00261	BLASTN	match	8	108	97	+	. ID=match_hsp980 Target=EST:bercovieri5 6753 6853 Parent=match_sequence386
contig00261	BLASTN	match	8	108	97	+	. ID=match_hsp981 Target=EST:bercovieri5 8074 8174 Parent=match_sequence386
contig00250	BLASTN	match	1	49	82	+	. ID=match_sequence387 Target=EST:bercovieri5 74 8048
contig00250	BLASTN	match	1	49	41	+	. ID=match_hsp982 Target=EST:bercovieri5 74 122 Parent=match_sequence387
contig00250	BLASTN	match	1	49	41	+	. ID=match_hsp983 Target=EST:bercovieri5 1395 1443 Parent=match_sequence387
contig00250	BLASTN	match	1	49	41	+	. ID=match_hsp984 Target=EST:bercovieri5 2716 2764 Parent=match_sequence387
contig00250	BLASTN	match	1	49	41	+	. ID=match_hsp985 Target=EST:bercovieri5 4037 4085 Parent=match_sequence387
contig00250	BLASTN	match	1	49	41	+	. ID=match_hsp986 Target=EST:bercovieri5 5358 5406 Parent=match_sequence387
contig00250	BLASTN	match	1	49	41	+	. ID=match_hsp987 Target=EST:bercovieri5 6679 6727 Parent=match_sequence387
contig00250	BLASTN	match	1	49	41	+	. ID=match_hsp988 Target=EST:bercovieri5 8000 8048 Parent=match_sequence387
contig00262_1	BLASTN	match	3	49	78	+	. ID=match_sequence388 Target=EST:bercovieri5 76 8048
contig00262_1	BLASTN	match	3	49	39	+	. ID=match_hsp989 Target=EST:bercovieri5 76 122 Parent=match_sequence388
contig00262_1	BLASTN	match	3	49	39	+	. ID=match_hsp990 Target=EST:bercovieri5 1397 1443 Parent=match_sequence388
contig00262_1	BLASTN	match	3	49	39	+	. ID=match_hsp991 Target=EST:bercovieri5 2718 2764 Parent=match_sequence388
contig00262_1	BLASTN	match	3	49	39	+	. ID=match_hsp992 Target=EST:bercovieri5 4039 4085 Parent=match_sequence388
contig00262_1	BLASTN	match	3	49	39	+	. ID=match_hsp993 Target=EST:bercovieri5 5360 5406 Parent=match_sequence388
contig00262_1	BLASTN	match	3	49	39	+	. ID=match_hsp994 Target=EST:bercovieri5 6681 6727 Parent=match_sequence388
contig00262_1	BLASTN	match	3	49	39	+	. ID=match_hsp995 Target=EST:bercovieri5 8002 8048 Parent=match_sequence388
contig00262	BLASTN	match	3	49	78	+	. ID=match_sequence389 Target=EST:bercovieri5 76 8048
contig00262	BLASTN	match	3	49	39	+	. ID=match_hsp996 Target=EST:bercovieri5 76 122 Parent=match_sequence389
contig00262	BLASTN	match	3	49	39	+	. ID=match_hsp997 Target=EST:bercovieri5 1397 1443 Parent=match_sequence389
contig00262	BLASTN	match	3	49	39	+	. ID=match_hsp998 Target=EST:bercovieri5 2718 2764 Parent=match_sequence389
contig00262	BLASTN	match	3	49	39	+	. ID=match_hsp999 Target=EST:bercovieri5 4039 4085 Parent=match_sequence389
contig00262	BLASTN	match	3	49	39	+	. ID=match_hsp1000 Target=EST:bercovieri5 5360 5406 Parent=match_sequence389
contig00262	BLASTN	match	3	49	39	+	. ID=match_hsp1001 Target=EST:bercovieri5 6681 6727 Parent=match_sequence389
contig00262	BLASTN	match	3	49	39	+	. ID=match_hsp1002 Target=EST:bercovieri5 8002 8048 Parent=match_sequence389
contig00357	BLASTN	match	77097	77217	137	+	. ID=match_sequence390 Target=EST:bercovieri6 11 131
contig00357	BLASTN	match	58984	60961	137	-	. ID=match_sequence390 Target=EST:bercovieri6 131 11
contig00357	BLASTN	match	77097	77217	33	+	. ID=match_hsp1003 Target=EST:bercovieri6 11 131 Parent=match_sequence390
contig00357	BLASTN	match	58984	59116	69	-	. ID=match_hsp1004 Target=EST:bercovieri6 136 4 Parent=match_sequence390
contig00357	BLASTN	match	60832	60961	46	-	. ID=match_hsp1005 Target=EST:bercovieri6 136 7 Parent=match_sequence390
contig00306	BLASTN	match	41306	41429	135	+	. ID=match_sequence391 Target=EST:bercovieri6 13 136
contig00306	BLASTN	match	41306	41429	68	+	. ID=match_hsp1006 Target=EST:bercovieri6 13 136 Parent=match_sequence391
contig00237	BLASTN	match	154450	154570	129	+	. ID=match_sequence392 Target=EST:bercovieri6 16 136
contig00237	BLASTN	match	154450	154570	65	+	. ID=match_hsp1007 Target=EST:bercovieri6 16 136 Parent=match_sequence392
contig00028	BLASTN	match	70798	70903	68	+	. ID=match_sequence393 Target=EST:bercovieri6 11 116
contig00028	BLASTN	match	70798	70903	34	+	. ID=match_hsp1008 Target=EST:bercovieri6 11 116 Parent=match_sequence393
contig00302_1	BLASTN	match	1	508	1007	-	. ID=match_sequence394 Target=EST:bercovieri10
contig00302_1	BLASTN	match	1	508	508	-	. ID=match_hsp1009 Target=EST:bercovieri10 2750 2243 Parent=match_sequence394
contig00302_1	BLASTN	match	1	508	508	-	. ID=match_hsp1010 Target=EST:bercovieri10 2200 1693 Parent=match_sequence394
contig00302_1	BLASTN	match	1	508	508	-	. ID=match_hsp1011 Target=EST:bercovieri10 1650 1143 Parent=match_sequence394
contig00302_1	BLASTN	match	1	508	508	-	. ID=match_hsp1012 Target=EST:bercovieri10 1100 593 Parent=match_sequence394
contig00302_1	BLASTN	match	1	508	508	-	. ID=match_hsp1013 Target=EST:bercovieri10 550 43 Parent=match_sequence394
contig00302_2	BLASTN	match	1	508	1007	-	. ID=match_sequence395 Target=EST:bercovieri10
contig00302_2	BLASTN	match	1	508	508	-	. ID=match_hsp1014 Target=EST:bercovieri10 2750 2243 Parent=match_sequence395
contig00302_2	BLASTN	match	1	508	508	-	. ID=match_hsp1015 Target=EST:bercovieri10 2200 1693 Parent=match_sequence395
contig00302_2	BLASTN	match	1	508	508	-	. ID=match_hsp1016 Target=EST:bercovieri10 1650 1143 Parent=match_sequence395
contig00302_2	BLASTN	match	1	508	508	-	. ID=match_hsp1017 Target=EST:bercovieri10 1100 593 Parent=match_sequence395
contig00302_2	BLASTN	match	1	508	508	-	. ID=match_hsp1018 Target=EST:bercovieri10 550 43 Parent=match_sequence395
contig00302_3	BLASTN	match	1	508	1007	-	. ID=match_sequence396 Target=EST:bercovieri10
contig00302_3	BLASTN	match	1	508	508	-	. ID=match_hsp1019 Target=EST:bercovieri10 2750 2243 Parent=match_sequence396
contig00302_3	BLASTN	match	1	508	508	-	. ID=match_hsp1020 Target=EST:bercovieri10 2200 1693 Parent=match_sequence396
contig00302_3	BLASTN	match	1	508	508	-	. ID=match_hsp1021 Target=EST:bercovieri10 1650 1143 Parent=match_sequence396
contig00302_3	BLASTN	match	1	508	508	-	. ID=match_hsp1022 Target=EST:bercovieri10 1100 593 Parent=match_sequence396
contig00302_3	BLASTN	match	1	508	508	-	. ID=match_hsp1023 Target=EST:bercovieri10 550 43 Parent=match_sequence396
contig00302_4	BLASTN	match	1	508	1007	-	. ID=match_sequence397 Target=EST:bercovieri10
contig00302_4	BLASTN	match	1	508	508	-	. ID=match_hsp1024 Target=EST:bercovieri10 2750 2243 Parent=match_sequence397
contig00302_4	BLASTN	match	1	508	508	-	. ID=match_hsp1025 Target=EST:bercovieri10 2200 1693 Parent=match_sequence397
contig00302_4	BLASTN	match	1	508	508	-	. ID=match_hsp1026 Target=EST:bercovieri10 1650 1143 Parent=match_sequence397
contig00302_4	BLASTN	match	1	508	508	-	. ID=match_hsp1027 Target=EST:bercovieri10 1100 593 Parent=match_sequence397
contig00302_4	BLASTN	match	1	508	508	-	. ID=match_hsp1028 Target=EST:bercovieri10 550 43 Parent=match_sequence397
contig00302	BLASTN	match	1	508	1007	-	. ID=match_sequence398 Target=EST:bercovieri10
contig00302	BLASTN	match	1	508	508	-	. ID=match_hsp1029 Target=EST:bercovieri10 2750 2243 Parent=match_sequence398
contig00302	BLASTN	match	1	508	508	-	. ID=match_hsp1030 Target=EST:bercovieri10 2200 1693 Parent=match_sequence398
contig00302	BLASTN	match	1	508	508	-	. ID=match_hsp1031 Target=EST:bercovieri10 1650 1143 Parent=match_sequence398
contig00302	BLASTN	match	1	508	508	-	. ID=match_hsp1032 Target=EST:bercovieri10 1100 593 Parent=match_sequence398
contig00302	BLASTN	match	1	508	508	-	. ID=match_hsp1033 Target=EST:bercovieri10 550 43 Parent=match_sequence398
contig00260	BLASTN	match	51985	52103	165	-	. ID=match_sequence399 Target=EST:bercovieri11
contig00260	BLASTN	match	51985	52103	83	-	. ID=match_hsp1034 Target=EST:bercovieri11 119 1 Parent=match_sequence399
contig00306	BLASTN	match	55710	55789	111	-	. ID=match_sequence400 Target=EST:bercovieri11
contig00306	BLASTN	match	55710	55789	56	-	. ID=match_hsp1035 Target=EST:bercovieri11 116 37 Parent=match_sequence400
contig00322	BLASTN	match	15601	15668	72	-	. ID=match_sequence401 Target=EST:bercovieri11
contig00322	BLASTN	match	15601	15668	36	-	. ID=match_hsp1036 Target=EST:bercovieri11 105 38 Parent=match_sequence401
contig00251	BLASTN	match	20779	20831	66	-	. ID=match_sequence402 Target=EST:bercovieri11
contig00251	BLASTN	match	20779	20831	33	-	. ID=match_hsp1037 Target=EST:bercovieri11 119 67 Parent=match_sequence402
contig00237	BLASTN	match	163879	163931	66	-	. ID=match_sequence403 Target=EST:intermedia12
contig00237	BLASTN	match	163879	163931	33	-	. ID=match_hsp1038 Target=EST:intermedia12 53 1 Parent=match_sequence403
contig00139	BLASTN	match	9079	19534	145	+	. ID=match_sequence404 Target=EST:intermedia13 1 83
contig00139	BLASTN	match	16495	16574	145	-	. ID=match_sequence404 Target=EST:intermedia13 83 1
contig00139	BLASTN	match	9079	9159	73	+	. ID=match_hsp1039 Target=EST:intermedia13 1 81 Parent=match_sequence404
contig00139	BLASTN	match	19452	19534	67	+	. ID=match_hsp1040 Target=EST:intermedia13 1 83 Parent=match_sequence404
contig00139	BLASTN	match	16495	16574	60	-	. ID=match_hsp1041 Target=EST:intermedia13 83 4 Parent=match_sequence404
contig00365	BLASTN	match	34931	35007	137	+	. ID=match_sequence405 Target=EST:intermedia13 1 77
contig00365	BLASTN	match	31674	62537	137	-	. ID=match_sequence405 Target=EST:intermedia13 77 1
contig00365	BLASTN	match	34931	35007	69	+	. ID=match_hsp1042 Target=EST:intermedia13 1 77 Parent=match_sequence405
contig00365	BLASTN	match	62487	62537	39	-	. ID=match_hsp1043 Target=EST:intermedia13 51 1 Parent=match_sequence405
contig00365	BLASTN	match	31674	31722	37	-	. ID=match_hsp1044 Target=EST:intermedia13 49 1 Parent=match_sequence405
contig00316	BLASTN	match	50326	50402	121	-	. ID=match_sequence406 Target=EST:intermedia13
contig00316	BLASTN	match	50326	50402	61	-	. ID=match_hsp1045 Target=EST:intermedia13 77 1 Parent=match_sequence406
contig00260	BLASTN	match	27155	27232	115	+	. ID=match_sequence407 Target=EST:intermedia13 6 83
contig00260	BLASTN	match	24363	24404	115	-	. ID=match_sequence407 Target=EST:intermedia13 83 6
contig00260	BLASTN	match	27155	27232	58	+	. ID=match_hsp1046 Target=EST:intermedia13 6 83 Parent=match_sequence407
contig00260	BLASTN	match	24363	24404	38	-	. ID=match_hsp1047 Target=EST:intermedia13 46 5 Parent=match_sequence407
contig00111	BLASTN	match	29181	32555	113	+	. ID=match_sequence408 Target=EST:intermedia13 1 83
contig00111	BLASTN	match	32475	32555	57	+	. ID=match_hsp1048 Target=EST:intermedia13 3 83 Parent=match_sequence408
contig00111	BLASTN	match	29181	29242	46	+	. ID=match_hsp1049 Target=EST:intermedia13 1 62 Parent=match_sequence408
contig00301	BLASTN	match	14325	14408	103	+	. ID=match_sequence409 Target=EST:intermedia13 1 83
contig00301	BLASTN	match	14325	14408	52	+	. ID=match_hsp1050 Target=EST:intermedia13 1 83 Parent=match_sequence409
contig00023	BLASTN	match	2126	2204	101	-	. ID=match_sequence410 Target=EST:intermedia13
contig00023	BLASTN	match	2126	2204	51	-	. ID=match_hsp1051 Target=EST:intermedia13 83 5 Parent=match_sequence410
contig00305	BLASTN	match	44218	44297	96	-	. ID=match_sequence411 Target=EST:intermedia13
contig00305	BLASTN	match	44218	44297	48	-	. ID=match_hsp1052 Target=EST:intermedia13 83 4 Parent=match_sequence411
contig00220	BLASTN	match	2232	6552	94	-	. ID=match_sequence412 Target=EST:intermedia13
contig00220	BLASTN	match	2232	2282	47	-	. ID=match_hsp1053 Target=EST:intermedia13 51 1 Parent=match_sequence412
contig00220	BLASTN	match	6512	6552	33	-	. ID=match_hsp1054 Target=EST:intermedia13 46 6 Parent=match_sequence412
contig00348	BLASTN	match	73525	73607	94	+	. ID=match_sequence413 Target=EST:intermedia13 1 83
contig00348	BLASTN	match	65827	65887	94	-	. ID=match_sequence413 Target=EST:intermedia13 83 1
contig00348	BLASTN	match	73525	73607	47	+	. ID=match_hsp1055 Target=EST:intermedia13 1 83 Parent=match_sequence413
contig00348	BLASTN	match	65827	65887	33	-	. ID=match_hsp1056 Target=EST:intermedia13 62 2 Parent=match_sequence413
contig00322	BLASTN	match	168277	168338	92	-	. ID=match_sequence414 Target=EST:intermedia13
contig00322	BLASTN	match	168277	168338	46	-	. ID=match_hsp1057 Target=EST:intermedia13 63 2 Parent=match_sequence414
contig00289	BLASTN	match	37955	38015	90	+	. ID=match_sequence415 Target=EST:intermedia13 2 62
contig00289	BLASTN	match	37955	38015	45	+	. ID=match_hsp1058 Target=EST:intermedia13 2 62 Parent=match_sequence415
contig00369	BLASTN	match	47952	71433	88	-	. ID=match_sequence416 Target=EST:intermedia13
contig00369	BLASTN	match	47952	48031	44	-	. ID=match_hsp1059 Target=EST:intermedia13 80 1 Parent=match_sequence416
contig00369	BLASTN	match	71371	71433	39	-	. ID=match_hsp1060 Target=EST:intermedia13 64 2 Parent=match_sequence416
contig00369	BLASTN	match	66304	66340	37	-	. ID=match_hsp1061 Target=EST:intermedia13 37 1 Parent=match_sequence416
contig00244	BLASTN	match	41138	41199	84	+	. ID=match_sequence417 Target=EST:intermedia13 1 62
contig00244	BLASTN	match	41138	41199	42	+	. ID=match_hsp1062 Target=EST:intermedia13 1 62 Parent=match_sequence417
contig00330	BLASTN	match	21	79	78	-	. ID=match_sequence418 Target=EST:intermedia13
contig00330	BLASTN	match	21	79	39	-	. ID=match_hsp1063 Target=EST:intermedia13 62 4 Parent=match_sequence418
contig00003	BLASTN	match	14590	14640	78	+	. ID=match_sequence419 Target=EST:intermedia13 1 51
contig00003	BLASTN	match	14590	14640	39	+	. ID=match_hsp1064 Target=EST:intermedia13 1 51 Parent=match_sequence419
contig00014	BLASTN	match	22997	23070	76	-	. ID=match_sequence420 Target=EST:intermedia13
contig00014	BLASTN	match	22997	23070	38	-	. ID=match_hsp1065 Target=EST:intermedia13 74 1 Parent=match_sequence420
contig00274	BLASTN	match	19567	19639	74	-	. ID=match_sequence421 Target=EST:intermedia13
contig00274	BLASTN	match	19567	19639	37	-	. ID=match_hsp1066 Target=EST:intermedia13 77 5 Parent=match_sequence421
contig00230	BLASTN	match	17767	17803	74	+	. ID=match_sequence422 Target=EST:intermedia13 1 37
contig00230	BLASTN	match	17767	17803	37	+	. ID=match_hsp1067 Target=EST:intermedia13 1 37 Parent=match_sequence422
contig00361	BLASTN	match	37305	37365	74	-	. ID=match_sequence423 Target=EST:intermedia13
contig00361	BLASTN	match	37305	37365	37	-	. ID=match_hsp1068 Target=EST:intermedia13 63 3 Parent=match_sequence423
contig00051	BLASTN	match	17718	17760	70	-	. ID=match_sequence424 Target=EST:intermedia13
contig00051	BLASTN	match	17718	17760	35	-	. ID=match_hsp1069 Target=EST:intermedia13 43 1 Parent=match_sequence424
contig00364	BLASTN	match	46731	46781	70	-	. ID=match_sequence425 Target=EST:intermedia13
contig00364	BLASTN	match	46731	46781	35	-	. ID=match_hsp1070 Target=EST:intermedia13 51 1 Parent=match_sequence425
contig00273	BLASTN	match	218	272	70	+	. ID=match_sequence426 Target=EST:intermedia13 6 60
contig00273	BLASTN	match	218	272	35	+	. ID=match_hsp1071 Target=EST:intermedia13 6 60 Parent=match_sequence426
contig00251	BLASTN	match	53031	53092	68	+	. ID=match_sequence427 Target=EST:intermedia13 1 62
contig00251	BLASTN	match	53031	53092	34	+	. ID=match_hsp1072 Target=EST:intermedia13 1 62 Parent=match_sequence427
contig00349	BLASTN	match	1376	1411	64	+	. ID=match_sequence428 Target=EST:intermedia13 1 36
contig00349	BLASTN	match	1376	1411	32	+	. ID=match_hsp1073 Target=EST:intermedia13 1 36 Parent=match_sequence428
contig00028	BLASTN	match	76635	76678	64	+	. ID=match_sequence429 Target=EST:intermedia13 3 46
contig00028	BLASTN	match	76635	76678	32	+	. ID=match_hsp1074 Target=EST:intermedia13 3 46 Parent=match_sequence429
contig00242	BLASTN	match	35024	35055	64	-	. ID=match_sequence430 Target=EST:intermedia13
contig00242	BLASTN	match	35024	35055	32	-	. ID=match_hsp1075 Target=EST:intermedia13 39 8 Parent=match_sequence430
contig00292	BLASTN	match	30224	30262	62	-	. ID=match_sequence431 Target=EST:intermedia13
contig00292	BLASTN	match	30224	30262	31	-	. ID=match_hsp1076 Target=EST:intermedia13 39 1 Parent=match_sequence431
contig00306	BLASTN	match	55710	55788	101	+	. ID=match_sequence432 Target=EST:rohdei5 15 93
contig00306	BLASTN	match	55710	55788	51	+	. ID=match_hsp1077 Target=EST:rohdei5 15 93 Parent=match_sequence432
contig00322	BLASTN	match	15587	15668	100	+	. ID=match_sequence433 Target=EST:rohdei5 12 93
contig00322	BLASTN	match	15587	15668	50	+	. ID=match_hsp1078 Target=EST:rohdei5 12 93 Parent=match_sequence433
contig00260	BLASTN	match	51985	52066	84	+	. ID=match_sequence434 Target=EST:rohdei5 12 93
contig00260	BLASTN	match	51985	52066	42	+	. ID=match_hsp1079 Target=EST:rohdei5 12 93 Parent=match_sequence434
contig00230	BLASTN	match	22655	22777	133	+	. ID=match_sequence435 Target=EST:ruckeri0 45 167
contig00230	BLASTN	match	22655	22777	67	+	. ID=match_hsp1080 Target=EST:ruckeri0 45 167 Parent=match_sequence435
contig00316	BLASTN	match	39487	39609	133	-	. ID=match_sequence436 Target=EST:ruckeri0
contig00316	BLASTN	match	39487	39609	67	-	. ID=match_hsp1081 Target=EST:ruckeri0 167 45 Parent=match_sequence436
contig00273	BLASTN	match	40119	76338	123	-	. ID=match_sequence437 Target=EST:ruckeri0
contig00273	BLASTN	match	40119	40284	62	-	. ID=match_hsp1082 Target=EST:ruckeri0 167 2 Parent=match_sequence437
contig00273	BLASTN	match	76214	76338	61	-	. ID=match_hsp1083 Target=EST:ruckeri0 166 42 Parent=match_sequence437
contig00139	BLASTN	match	30	152	109	-	. ID=match_sequence438 Target=EST:ruckeri0
contig00139	BLASTN	match	30	152	55	-	. ID=match_hsp1084 Target=EST:ruckeri0 167 45 Parent=match_sequence438
contig00014	BLASTN	match	23869	24026	84	+	. ID=match_sequence439 Target=EST:ruckeri0 9 165
contig00014	BLASTN	match	23869	24026	42	+	. ID=match_hsp1085 Target=EST:ruckeri0 9 165 Parent=match_sequence439
contig00267_1	BLASTN	match	1	616	1160	-	. ID=match_sequence440 Target=EST:ruckeri1
contig00267_1	BLASTN	match	1	616	585	-	. ID=match_hsp1086 Target=EST:ruckeri1 19523 18907 Parent=match_sequence440
contig00267_1	BLASTN	match	1	616	585	-	. ID=match_hsp1087 Target=EST:ruckeri1 17061 16445 Parent=match_sequence440
contig00267_1	BLASTN	match	1	616	585	-	. ID=match_hsp1088 Target=EST:ruckeri1 14599 13983 Parent=match_sequence440
contig00267_1	BLASTN	match	1	616	585	-	. ID=match_hsp1089 Target=EST:ruckeri1 12137 11521 Parent=match_sequence440
contig00267_1	BLASTN	match	1	616	585	-	. ID=match_hsp1090 Target=EST:ruckeri1 9675 9059 Parent=match_sequence440
contig00267_1	BLASTN	match	1	616	585	-	. ID=match_hsp1091 Target=EST:ruckeri1 7213 6597 Parent=match_sequence440
contig00267_1	BLASTN	match	1	616	585	-	. ID=match_hsp1092 Target=EST:ruckeri1 4751 4135 Parent=match_sequence440
contig00267_1	BLASTN	match	1	616	585	-	. ID=match_hsp1093 Target=EST:ruckeri1 2289 1673 Parent=match_sequence440
contig00267_2	BLASTN	match	1	616	1160	-	. ID=match_sequence441 Target=EST:ruckeri1
contig00267_2	BLASTN	match	1	616	585	-	. ID=match_hsp1094 Target=EST:ruckeri1 19523 18907 Parent=match_sequence441
contig00267_2	BLASTN	match	1	616	585	-	. ID=match_hsp1095 Target=EST:ruckeri1 17061 16445 Parent=match_sequence441
contig00267_2	BLASTN	match	1	616	585	-	. ID=match_hsp1096 Target=EST:ruckeri1 14599 13983 Parent=match_sequence441
contig00267_2	BLASTN	match	1	616	585	-	. ID=match_hsp1097 Target=EST:ruckeri1 12137 11521 Parent=match_sequence441
contig00267_2	BLASTN	match	1	616	585	-	. ID=match_hsp1098 Target=EST:ruckeri1 9675 9059 Parent=match_sequence441
contig00267_2	BLASTN	match	1	616	585	-	. ID=match_hsp1099 Target=EST:ruckeri1 7213 6597 Parent=match_sequence441
contig00267_2	BLASTN	match	1	616	585	-	. ID=match_hsp1100 Target=EST:ruckeri1 4751 4135 Parent=match_sequence441
contig00267_2	BLASTN	match	1	616	585	-	. ID=match_hsp1101 Target=EST:ruckeri1 2289 1673 Parent=match_sequence441
contig00267_3	BLASTN	match	1	616	1160	-	. ID=match_sequence442 Target=EST:ruckeri1
contig00267_3	BLASTN	match	1	616	585	-	. ID=match_hsp1102 Target=EST:ruckeri1 19523 18907 Parent=match_sequence442
contig00267_3	BLASTN	match	1	616	585	-	. ID=match_hsp1103 Target=EST:ruckeri1 17061 16445 Parent=match_sequence442
contig00267_3	BLASTN	match	1	616	585	-	. ID=match_hsp1104 Target=EST:ruckeri1 14599 13983 Parent=match_sequence442
contig00267_3	BLASTN	match	1	616	585	-	. ID=match_hsp1105 Target=EST:ruckeri1 12137 11521 Parent=match_sequence442
contig00267_3	BLASTN	match	1	616	585	-	. ID=match_hsp1106 Target=EST:ruckeri1 9675 9059 Parent=match_sequence442
contig00267_3	BLASTN	match	1	616	585	-	. ID=match_hsp1107 Target=EST:ruckeri1 7213 6597 Parent=match_sequence442
contig00267_3	BLASTN	match	1	616	585	-	. ID=match_hsp1108 Target=EST:ruckeri1 4751 4135 Parent=match_sequence442
contig00267_3	BLASTN	match	1	616	585	-	. ID=match_hsp1109 Target=EST:ruckeri1 2289 1673 Parent=match_sequence442
contig00267_4	BLASTN	match	1	616	1160	-	. ID=match_sequence443 Target=EST:ruckeri1
contig00267_4	BLASTN	match	1	616	585	-	. ID=match_hsp1110 Target=EST:ruckeri1 19523 18907 Parent=match_sequence443
contig00267_4	BLASTN	match	1	616	585	-	. ID=match_hsp1111 Target=EST:ruckeri1 17061 16445 Parent=match_sequence443
contig00267_4	BLASTN	match	1	616	585	-	. ID=match_hsp1112 Target=EST:ruckeri1 14599 13983 Parent=match_sequence443
contig00267_4	BLASTN	match	1	616	585	-	. ID=match_hsp1113 Target=EST:ruckeri1 12137 11521 Parent=match_sequence443
contig00267_4	BLASTN	match	1	616	585	-	. ID=match_hsp1114 Target=EST:ruckeri1 9675 9059 Parent=match_sequence443
contig00267_4	BLASTN	match	1	616	585	-	. ID=match_hsp1115 Target=EST:ruckeri1 7213 6597 Parent=match_sequence443
contig00267_4	BLASTN	match	1	616	585	-	. ID=match_hsp1116 Target=EST:ruckeri1 4751 4135 Parent=match_sequence443
contig00267_4	BLASTN	match	1	616	585	-	. ID=match_hsp1117 Target=EST:ruckeri1 2289 1673 Parent=match_sequence443
contig00267	BLASTN	match	1	616	1160	-	. ID=match_sequence444 Target=EST:ruckeri1
contig00267	BLASTN	match	1	616	585	-	. ID=match_hsp1118 Target=EST:ruckeri1 19523 18907 Parent=match_sequence444
contig00267	BLASTN	match	1	616	585	-	. ID=match_hsp1119 Target=EST:ruckeri1 17061 16445 Parent=match_sequence444
contig00267	BLASTN	match	1	616	585	-	. ID=match_hsp1120 Target=EST:ruckeri1 14599 13983 Parent=match_sequence444
contig00267	BLASTN	match	1	616	585	-	. ID=match_hsp1121 Target=EST:ruckeri1 12137 11521 Parent=match_sequence444
contig00267	BLASTN	match	1	616	585	-	. ID=match_hsp1122 Target=EST:ruckeri1 9675 9059 Parent=match_sequence444
contig00267	BLASTN	match	1	616	585	-	. ID=match_hsp1123 Target=EST:ruckeri1 7213 6597 Parent=match_sequence444
contig00267	BLASTN	match	1	616	585	-	. ID=match_hsp1124 Target=EST:ruckeri1 4751 4135 Parent=match_sequence444
contig00267	BLASTN	match	1	616	585	-	. ID=match_hsp1125 Target=EST:ruckeri1 2289 1673 Parent=match_sequence444
contig00268_1	BLASTN	match	1	611	1148	-	. ID=match_sequence445 Target=EST:ruckeri1
contig00268_1	BLASTN	match	1	611	579	-	. ID=match_hsp1126 Target=EST:ruckeri1 18532 17922 Parent=match_sequence445
contig00268_1	BLASTN	match	1	611	579	-	. ID=match_hsp1127 Target=EST:ruckeri1 16070 15460 Parent=match_sequence445
contig00268_1	BLASTN	match	1	611	579	-	. ID=match_hsp1128 Target=EST:ruckeri1 13608 12998 Parent=match_sequence445
contig00268_1	BLASTN	match	1	611	579	-	. ID=match_hsp1129 Target=EST:ruckeri1 11146 10536 Parent=match_sequence445
contig00268_1	BLASTN	match	1	611	579	-	. ID=match_hsp1130 Target=EST:ruckeri1 8684 8074 Parent=match_sequence445
contig00268_1	BLASTN	match	1	611	579	-	. ID=match_hsp1131 Target=EST:ruckeri1 6222 5612 Parent=match_sequence445
contig00268_1	BLASTN	match	1	611	579	-	. ID=match_hsp1132 Target=EST:ruckeri1 3760 3150 Parent=match_sequence445
contig00268_1	BLASTN	match	1	611	579	-	. ID=match_hsp1133 Target=EST:ruckeri1 1298 688 Parent=match_sequence445
contig00268_2	BLASTN	match	1	611	1148	-	. ID=match_sequence446 Target=EST:ruckeri1
contig00268_2	BLASTN	match	1	611	579	-	. ID=match_hsp1134 Target=EST:ruckeri1 18532 17922 Parent=match_sequence446
contig00268_2	BLASTN	match	1	611	579	-	. ID=match_hsp1135 Target=EST:ruckeri1 16070 15460 Parent=match_sequence446
contig00268_2	BLASTN	match	1	611	579	-	. ID=match_hsp1136 Target=EST:ruckeri1 13608 12998 Parent=match_sequence446
contig00268_2	BLASTN	match	1	611	579	-	. ID=match_hsp1137 Target=EST:ruckeri1 11146 10536 Parent=match_sequence446
contig00268_2	BLASTN	match	1	611	579	-	. ID=match_hsp1138 Target=EST:ruckeri1 8684 8074 Parent=match_sequence446
contig00268_2	BLASTN	match	1	611	579	-	. ID=match_hsp1139 Target=EST:ruckeri1 6222 5612 Parent=match_sequence446
contig00268_2	BLASTN	match	1	611	579	-	. ID=match_hsp1140 Target=EST:ruckeri1 3760 3150 Parent=match_sequence446
contig00268_2	BLASTN	match	1	611	579	-	. ID=match_hsp1141 Target=EST:ruckeri1 1298 688 Parent=match_sequence446
contig00268_3	BLASTN	match	1	611	1148	-	. ID=match_sequence447 Target=EST:ruckeri1
contig00268_3	BLASTN	match	1	611	579	-	. ID=match_hsp1142 Target=EST:ruckeri1 18532 17922 Parent=match_sequence447
contig00268_3	BLASTN	match	1	611	579	-	. ID=match_hsp1143 Target=EST:ruckeri1 16070 15460 Parent=match_sequence447
contig00268_3	BLASTN	match	1	611	579	-	. ID=match_hsp1144 Target=EST:ruckeri1 13608 12998 Parent=match_sequence447
contig00268_3	BLASTN	match	1	611	579	-	. ID=match_hsp1145 Target=EST:ruckeri1 11146 10536 Parent=match_sequence447
contig00268_3	BLASTN	match	1	611	579	-	. ID=match_hsp1146 Target=EST:ruckeri1 8684 8074 Parent=match_sequence447
contig00268_3	BLASTN	match	1	611	579	-	. ID=match_hsp1147 Target=EST:ruckeri1 6222 5612 Parent=match_sequence447
contig00268_3	BLASTN	match	1	611	579	-	. ID=match_hsp1148 Target=EST:ruckeri1 3760 3150 Parent=match_sequence447
contig00268_3	BLASTN	match	1	611	579	-	. ID=match_hsp1149 Target=EST:ruckeri1 1298 688 Parent=match_sequence447
contig00268_4	BLASTN	match	1	611	1148	-	. ID=match_sequence448 Target=EST:ruckeri1
contig00268_4	BLASTN	match	1	611	579	-	. ID=match_hsp1150 Target=EST:ruckeri1 18532 17922 Parent=match_sequence448
contig00268_4	BLASTN	match	1	611	579	-	. ID=match_hsp1151 Target=EST:ruckeri1 16070 15460 Parent=match_sequence448
contig00268_4	BLASTN	match	1	611	579	-	. ID=match_hsp1152 Target=EST:ruckeri1 13608 12998 Parent=match_sequence448
contig00268_4	BLASTN	match	1	611	579	-	. ID=match_hsp1153 Target=EST:ruckeri1 11146 10536 Parent=match_sequence448
contig00268_4	BLASTN	match	1	611	579	-	. ID=match_hsp1154 Target=EST:ruckeri1 8684 8074 Parent=match_sequence448
contig00268_4	BLASTN	match	1	611	579	-	. ID=match_hsp1155 Target=EST:ruckeri1 6222 5612 Parent=match_sequence448
contig00268_4	BLASTN	match	1	611	579	-	. ID=match_hsp1156 Target=EST:ruckeri1 3760 3150 Parent=match_sequence448
contig00268_4	BLASTN	match	1	611	579	-	. ID=match_hsp1157 Target=EST:ruckeri1 1298 688 Parent=match_sequence448
contig00268_5	BLASTN	match	1	611	1148	-	. ID=match_sequence449 Target=EST:ruckeri1
contig00268_5	BLASTN	match	1	611	579	-	. ID=match_hsp1158 Target=EST:ruckeri1 18532 17922 Parent=match_sequence449
contig00268_5	BLASTN	match	1	611	579	-	. ID=match_hsp1159 Target=EST:ruckeri1 16070 15460 Parent=match_sequence449
contig00268_5	BLASTN	match	1	611	579	-	. ID=match_hsp1160 Target=EST:ruckeri1 13608 12998 Parent=match_sequence449
contig00268_5	BLASTN	match	1	611	579	-	. ID=match_hsp1161 Target=EST:ruckeri1 11146 10536 Parent=match_sequence449
contig00268_5	BLASTN	match	1	611	579	-	. ID=match_hsp1162 Target=EST:ruckeri1 8684 8074 Parent=match_sequence449
contig00268_5	BLASTN	match	1	611	579	-	. ID=match_hsp1163 Target=EST:ruckeri1 6222 5612 Parent=match_sequence449
contig00268_5	BLASTN	match	1	611	579	-	. ID=match_hsp1164 Target=EST:ruckeri1 3760 3150 Parent=match_sequence449
contig00268_5	BLASTN	match	1	611	579	-	. ID=match_hsp1165 Target=EST:ruckeri1 1298 688 Parent=match_sequence449
contig00268	BLASTN	match	1	611	1148	-	. ID=match_sequence450 Target=EST:ruckeri1
contig00268	BLASTN	match	1	611	579	-	. ID=match_hsp1166 Target=EST:ruckeri1 18532 17922 Parent=match_sequence450
contig00268	BLASTN	match	1	611	579	-	. ID=match_hsp1167 Target=EST:ruckeri1 16070 15460 Parent=match_sequence450
contig00268	BLASTN	match	1	611	579	-	. ID=match_hsp1168 Target=EST:ruckeri1 13608 12998 Parent=match_sequence450
contig00268	BLASTN	match	1	611	579	-	. ID=match_hsp1169 Target=EST:ruckeri1 11146 10536 Parent=match_sequence450
contig00268	BLASTN	match	1	611	579	-	. ID=match_hsp1170 Target=EST:ruckeri1 8684 8074 Parent=match_sequence450
contig00268	BLASTN	match	1	611	579	-	. ID=match_hsp1171 Target=EST:ruckeri1 6222 5612 Parent=match_sequence450
contig00268	BLASTN	match	1	611	579	-	. ID=match_hsp1172 Target=EST:ruckeri1 3760 3150 Parent=match_sequence450
contig00268	BLASTN	match	1	611	579	-	. ID=match_hsp1173 Target=EST:ruckeri1 1298 688 Parent=match_sequence450
contig00271_1	BLASTN	match	9	449	827	-	. ID=match_sequence451 Target=EST:ruckeri1
contig00271_1	BLASTN	match	9	449	417	-	. ID=match_hsp1174 Target=EST:ruckeri1 19975 19535 Parent=match_sequence451
contig00271_1	BLASTN	match	9	449	417	-	. ID=match_hsp1175 Target=EST:ruckeri1 17513 17073 Parent=match_sequence451
contig00271_1	BLASTN	match	9	449	417	-	. ID=match_hsp1176 Target=EST:ruckeri1 15051 14611 Parent=match_sequence451
contig00271_1	BLASTN	match	9	449	417	-	. ID=match_hsp1177 Target=EST:ruckeri1 12589 12149 Parent=match_sequence451
contig00271_1	BLASTN	match	9	449	417	-	. ID=match_hsp1178 Target=EST:ruckeri1 10127 9687 Parent=match_sequence451
contig00271_1	BLASTN	match	9	449	417	-	. ID=match_hsp1179 Target=EST:ruckeri1 7665 7225 Parent=match_sequence451
contig00271_1	BLASTN	match	9	449	417	-	. ID=match_hsp1180 Target=EST:ruckeri1 5203 4763 Parent=match_sequence451
contig00271_1	BLASTN	match	9	449	417	-	. ID=match_hsp1181 Target=EST:ruckeri1 2741 2301 Parent=match_sequence451
contig00271_1	BLASTN	match	9	287	255	-	. ID=match_hsp1182 Target=EST:ruckeri1 279 1 Parent=match_sequence451
contig00271_2	BLASTN	match	9	449	827	-	. ID=match_sequence452 Target=EST:ruckeri1
contig00271_2	BLASTN	match	9	449	417	-	. ID=match_hsp1183 Target=EST:ruckeri1 19975 19535 Parent=match_sequence452
contig00271_2	BLASTN	match	9	449	417	-	. ID=match_hsp1184 Target=EST:ruckeri1 17513 17073 Parent=match_sequence452
contig00271_2	BLASTN	match	9	449	417	-	. ID=match_hsp1185 Target=EST:ruckeri1 15051 14611 Parent=match_sequence452
contig00271_2	BLASTN	match	9	449	417	-	. ID=match_hsp1186 Target=EST:ruckeri1 12589 12149 Parent=match_sequence452
contig00271_2	BLASTN	match	9	449	417	-	. ID=match_hsp1187 Target=EST:ruckeri1 10127 9687 Parent=match_sequence452
contig00271_2	BLASTN	match	9	449	417	-	. ID=match_hsp1188 Target=EST:ruckeri1 7665 7225 Parent=match_sequence452
contig00271_2	BLASTN	match	9	449	417	-	. ID=match_hsp1189 Target=EST:ruckeri1 5203 4763 Parent=match_sequence452
contig00271_2	BLASTN	match	9	449	417	-	. ID=match_hsp1190 Target=EST:ruckeri1 2741 2301 Parent=match_sequence452
contig00271_2	BLASTN	match	9	287	255	-	. ID=match_hsp1191 Target=EST:ruckeri1 279 1 Parent=match_sequence452
contig00271_3	BLASTN	match	9	449	827	-	. ID=match_sequence453 Target=EST:ruckeri1
contig00271_3	BLASTN	match	9	449	417	-	. ID=match_hsp1192 Target=EST:ruckeri1 19975 19535 Parent=match_sequence453
contig00271_3	BLASTN	match	9	449	417	-	. ID=match_hsp1193 Target=EST:ruckeri1 17513 17073 Parent=match_sequence453
contig00271_3	BLASTN	match	9	449	417	-	. ID=match_hsp1194 Target=EST:ruckeri1 15051 14611 Parent=match_sequence453
contig00271_3	BLASTN	match	9	449	417	-	. ID=match_hsp1195 Target=EST:ruckeri1 12589 12149 Parent=match_sequence453
contig00271_3	BLASTN	match	9	449	417	-	. ID=match_hsp1196 Target=EST:ruckeri1 10127 9687 Parent=match_sequence453
contig00271_3	BLASTN	match	9	449	417	-	. ID=match_hsp1197 Target=EST:ruckeri1 7665 7225 Parent=match_sequence453
contig00271_3	BLASTN	match	9	449	417	-	. ID=match_hsp1198 Target=EST:ruckeri1 5203 4763 Parent=match_sequence453
contig00271_3	BLASTN	match	9	449	417	-	. ID=match_hsp1199 Target=EST:ruckeri1 2741 2301 Parent=match_sequence453
contig00271_3	BLASTN	match	9	287	255	-	. ID=match_hsp1200 Target=EST:ruckeri1 279 1 Parent=match_sequence453
contig00271_4	BLASTN	match	9	449	827	-	. ID=match_sequence454 Target=EST:ruckeri1
contig00271_4	BLASTN	match	9	449	417	-	. ID=match_hsp1201 Target=EST:ruckeri1 19975 19535 Parent=match_sequence454
contig00271_4	BLASTN	match	9	449	417	-	. ID=match_hsp1202 Target=EST:ruckeri1 17513 17073 Parent=match_sequence454
contig00271_4	BLASTN	match	9	449	417	-	. ID=match_hsp1203 Target=EST:ruckeri1 15051 14611 Parent=match_sequence454
contig00271_4	BLASTN	match	9	449	417	-	. ID=match_hsp1204 Target=EST:ruckeri1 12589 12149 Parent=match_sequence454
contig00271_4	BLASTN	match	9	449	417	-	. ID=match_hsp1205 Target=EST:ruckeri1 10127 9687 Parent=match_sequence454
contig00271_4	BLASTN	match	9	449	417	-	. ID=match_hsp1206 Target=EST:ruckeri1 7665 7225 Parent=match_sequence454
contig00271_4	BLASTN	match	9	449	417	-	. ID=match_hsp1207 Target=EST:ruckeri1 5203 4763 Parent=match_sequence454
contig00271_4	BLASTN	match	9	449	417	-	. ID=match_hsp1208 Target=EST:ruckeri1 2741 2301 Parent=match_sequence454
contig00271_4	BLASTN	match	9	287	255	-	. ID=match_hsp1209 Target=EST:ruckeri1 279 1 Parent=match_sequence454
contig00271_5	BLASTN	match	9	449	827	-	. ID=match_sequence455 Target=EST:ruckeri1
contig00271_5	BLASTN	match	9	449	417	-	. ID=match_hsp1210 Target=EST:ruckeri1 19975 19535 Parent=match_sequence455
contig00271_5	BLASTN	match	9	449	417	-	. ID=match_hsp1211 Target=EST:ruckeri1 17513 17073 Parent=match_sequence455
contig00271_5	BLASTN	match	9	449	417	-	. ID=match_hsp1212 Target=EST:ruckeri1 15051 14611 Parent=match_sequence455
contig00271_5	BLASTN	match	9	449	417	-	. ID=match_hsp1213 Target=EST:ruckeri1 12589 12149 Parent=match_sequence455
contig00271_5	BLASTN	match	9	449	417	-	. ID=match_hsp1214 Target=EST:ruckeri1 10127 9687 Parent=match_sequence455
contig00271_5	BLASTN	match	9	449	417	-	. ID=match_hsp1215 Target=EST:ruckeri1 7665 7225 Parent=match_sequence455
contig00271_5	BLASTN	match	9	449	417	-	. ID=match_hsp1216 Target=EST:ruckeri1 5203 4763 Parent=match_sequence455
contig00271_5	BLASTN	match	9	449	417	-	. ID=match_hsp1217 Target=EST:ruckeri1 2741 2301 Parent=match_sequence455
contig00271_5	BLASTN	match	9	287	255	-	. ID=match_hsp1218 Target=EST:ruckeri1 279 1 Parent=match_sequence455
contig00271	BLASTN	match	9	449	827	-	. ID=match_sequence456 Target=EST:ruckeri1
contig00271	BLASTN	match	9	449	417	-	. ID=match_hsp1219 Target=EST:ruckeri1 19975 19535 Parent=match_sequence456
contig00271	BLASTN	match	9	449	417	-	. ID=match_hsp1220 Target=EST:ruckeri1 17513 17073 Parent=match_sequence456
contig00271	BLASTN	match	9	449	417	-	. ID=match_hsp1221 Target=EST:ruckeri1 15051 14611 Parent=match_sequence456
contig00271	BLASTN	match	9	449	417	-	. ID=match_hsp1222 Target=EST:ruckeri1 12589 12149 Parent=match_sequence456
contig00271	BLASTN	match	9	449	417	-	. ID=match_hsp1223 Target=EST:ruckeri1 10127 9687 Parent=match_sequence456
contig00271	BLASTN	match	9	449	417	-	. ID=match_hsp1224 Target=EST:ruckeri1 7665 7225 Parent=match_sequence456
contig00271	BLASTN	match	9	449	417	-	. ID=match_hsp1225 Target=EST:ruckeri1 5203 4763 Parent=match_sequence456
contig00271	BLASTN	match	9	449	417	-	. ID=match_hsp1226 Target=EST:ruckeri1 2741 2301 Parent=match_sequence456
contig00271	BLASTN	match	9	287	255	-	. ID=match_hsp1227 Target=EST:ruckeri1 279 1 Parent=match_sequence456
contig00284_1	BLASTN	match	1	300	555	-	. ID=match_sequence457 Target=EST:ruckeri1
contig00284_1	BLASTN	match	1	300	280	-	. ID=match_hsp1228 Target=EST:ruckeri1 18844 18545 Parent=match_sequence457
contig00284_1	BLASTN	match	1	300	280	-	. ID=match_hsp1229 Target=EST:ruckeri1 16382 16083 Parent=match_sequence457
contig00284_1	BLASTN	match	1	300	280	-	. ID=match_hsp1230 Target=EST:ruckeri1 13920 13621 Parent=match_sequence457
contig00284_1	BLASTN	match	1	300	280	-	. ID=match_hsp1231 Target=EST:ruckeri1 11458 11159 Parent=match_sequence457
contig00284_1	BLASTN	match	1	300	280	-	. ID=match_hsp1232 Target=EST:ruckeri1 8996 8697 Parent=match_sequence457
contig00284_1	BLASTN	match	1	300	280	-	. ID=match_hsp1233 Target=EST:ruckeri1 6534 6235 Parent=match_sequence457
contig00284_1	BLASTN	match	1	300	280	-	. ID=match_hsp1234 Target=EST:ruckeri1 4072 3773 Parent=match_sequence457
contig00284_1	BLASTN	match	1	300	280	-	. ID=match_hsp1235 Target=EST:ruckeri1 1610 1311 Parent=match_sequence457
contig00284_2	BLASTN	match	1	300	555	-	. ID=match_sequence458 Target=EST:ruckeri1
contig00284_2	BLASTN	match	1	300	280	-	. ID=match_hsp1236 Target=EST:ruckeri1 18844 18545 Parent=match_sequence458
contig00284_2	BLASTN	match	1	300	280	-	. ID=match_hsp1237 Target=EST:ruckeri1 16382 16083 Parent=match_sequence458
contig00284_2	BLASTN	match	1	300	280	-	. ID=match_hsp1238 Target=EST:ruckeri1 13920 13621 Parent=match_sequence458
contig00284_2	BLASTN	match	1	300	280	-	. ID=match_hsp1239 Target=EST:ruckeri1 11458 11159 Parent=match_sequence458
contig00284_2	BLASTN	match	1	300	280	-	. ID=match_hsp1240 Target=EST:ruckeri1 8996 8697 Parent=match_sequence458
contig00284_2	BLASTN	match	1	300	280	-	. ID=match_hsp1241 Target=EST:ruckeri1 6534 6235 Parent=match_sequence458
contig00284_2	BLASTN	match	1	300	280	-	. ID=match_hsp1242 Target=EST:ruckeri1 4072 3773 Parent=match_sequence458
contig00284_2	BLASTN	match	1	300	280	-	. ID=match_hsp1243 Target=EST:ruckeri1 1610 1311 Parent=match_sequence458
contig00284_3	BLASTN	match	1	300	555	-	. ID=match_sequence459 Target=EST:ruckeri1
contig00284_3	BLASTN	match	1	300	280	-	. ID=match_hsp1244 Target=EST:ruckeri1 18844 18545 Parent=match_sequence459
contig00284_3	BLASTN	match	1	300	280	-	. ID=match_hsp1245 Target=EST:ruckeri1 16382 16083 Parent=match_sequence459
contig00284_3	BLASTN	match	1	300	280	-	. ID=match_hsp1246 Target=EST:ruckeri1 13920 13621 Parent=match_sequence459
contig00284_3	BLASTN	match	1	300	280	-	. ID=match_hsp1247 Target=EST:ruckeri1 11458 11159 Parent=match_sequence459
contig00284_3	BLASTN	match	1	300	280	-	. ID=match_hsp1248 Target=EST:ruckeri1 8996 8697 Parent=match_sequence459
contig00284_3	BLASTN	match	1	300	280	-	. ID=match_hsp1249 Target=EST:ruckeri1 6534 6235 Parent=match_sequence459
contig00284_3	BLASTN	match	1	300	280	-	. ID=match_hsp1250 Target=EST:ruckeri1 4072 3773 Parent=match_sequence459
contig00284_3	BLASTN	match	1	300	280	-	. ID=match_hsp1251 Target=EST:ruckeri1 1610 1311 Parent=match_sequence459
contig00284	BLASTN	match	1	300	555	-	. ID=match_sequence460 Target=EST:ruckeri1
contig00284	BLASTN	match	1	300	280	-	. ID=match_hsp1252 Target=EST:ruckeri1 18844 18545 Parent=match_sequence460
contig00284	BLASTN	match	1	300	280	-	. ID=match_hsp1253 Target=EST:ruckeri1 16382 16083 Parent=match_sequence460
contig00284	BLASTN	match	1	300	280	-	. ID=match_hsp1254 Target=EST:ruckeri1 13920 13621 Parent=match_sequence460
contig00284	BLASTN	match	1	300	280	-	. ID=match_hsp1255 Target=EST:ruckeri1 11458 11159 Parent=match_sequence460
contig00284	BLASTN	match	1	300	280	-	. ID=match_hsp1256 Target=EST:ruckeri1 8996 8697 Parent=match_sequence460
contig00284	BLASTN	match	1	300	280	-	. ID=match_hsp1257 Target=EST:ruckeri1 6534 6235 Parent=match_sequence460
contig00284	BLASTN	match	1	300	280	-	. ID=match_hsp1258 Target=EST:ruckeri1 4072 3773 Parent=match_sequence460
contig00284	BLASTN	match	1	300	280	-	. ID=match_hsp1259 Target=EST:ruckeri1 1610 1311 Parent=match_sequence460
contig00356	BLASTN	match	1	107	212	-	. ID=match_sequence461 Target=EST:ruckeri1
contig00356	BLASTN	match	1	107	107	-	. ID=match_hsp1260 Target=EST:ruckeri1 17625 17519 Parent=match_sequence461
contig00356	BLASTN	match	1	107	107	-	. ID=match_hsp1261 Target=EST:ruckeri1 15163 15057 Parent=match_sequence461
contig00356	BLASTN	match	1	107	107	-	. ID=match_hsp1262 Target=EST:ruckeri1 12701 12595 Parent=match_sequence461
contig00356	BLASTN	match	1	107	107	-	. ID=match_hsp1263 Target=EST:ruckeri1 10239 10133 Parent=match_sequence461
contig00356	BLASTN	match	1	107	107	-	. ID=match_hsp1264 Target=EST:ruckeri1 7777 7671 Parent=match_sequence461
contig00356	BLASTN	match	1	107	107	-	. ID=match_hsp1265 Target=EST:ruckeri1 5315 5209 Parent=match_sequence461
contig00356	BLASTN	match	1	107	107	-	. ID=match_hsp1266 Target=EST:ruckeri1 2853 2747 Parent=match_sequence461
contig00356	BLASTN	match	1	107	107	-	. ID=match_hsp1267 Target=EST:ruckeri1 391 285 Parent=match_sequence461
contig00261	BLASTN	match	8	108	192	-	. ID=match_sequence462 Target=EST:ruckeri1
contig00261	BLASTN	match	8	108	97	-	. ID=match_hsp1268 Target=EST:ruckeri1 17622 17522 Parent=match_sequence462
contig00261	BLASTN	match	8	108	97	-	. ID=match_hsp1269 Target=EST:ruckeri1 15160 15060 Parent=match_sequence462
contig00261	BLASTN	match	8	108	97	-	. ID=match_hsp1270 Target=EST:ruckeri1 12698 12598 Parent=match_sequence462
contig00261	BLASTN	match	8	108	97	-	. ID=match_hsp1271 Target=EST:ruckeri1 10236 10136 Parent=match_sequence462
contig00261	BLASTN	match	8	108	97	-	. ID=match_hsp1272 Target=EST:ruckeri1 7774 7674 Parent=match_sequence462
contig00261	BLASTN	match	8	108	97	-	. ID=match_hsp1273 Target=EST:ruckeri1 5312 5212 Parent=match_sequence462
contig00261	BLASTN	match	8	108	97	-	. ID=match_hsp1274 Target=EST:ruckeri1 2850 2750 Parent=match_sequence462
contig00261	BLASTN	match	8	108	97	-	. ID=match_hsp1275 Target=EST:ruckeri1 388 288 Parent=match_sequence462
contig00250	BLASTN	match	1	201	178	-	. ID=match_sequence463 Target=EST:ruckeri1
contig00250	BLASTN	match	1	201	90	-	. ID=match_hsp1276 Target=EST:ruckeri1 17832 17632 Parent=match_sequence463
contig00250	BLASTN	match	1	201	90	-	. ID=match_hsp1277 Target=EST:ruckeri1 15370 15170 Parent=match_sequence463
contig00250	BLASTN	match	1	201	90	-	. ID=match_hsp1278 Target=EST:ruckeri1 12908 12708 Parent=match_sequence463
contig00250	BLASTN	match	1	201	90	-	. ID=match_hsp1279 Target=EST:ruckeri1 10446 10246 Parent=match_sequence463
contig00250	BLASTN	match	1	201	90	-	. ID=match_hsp1280 Target=EST:ruckeri1 7984 7784 Parent=match_sequence463
contig00250	BLASTN	match	1	201	90	-	. ID=match_hsp1281 Target=EST:ruckeri1 5522 5322 Parent=match_sequence463
contig00250	BLASTN	match	1	201	90	-	. ID=match_hsp1282 Target=EST:ruckeri1 3060 2860 Parent=match_sequence463
contig00250	BLASTN	match	1	201	90	-	. ID=match_hsp1283 Target=EST:ruckeri1 598 398 Parent=match_sequence463
contig00262_1	BLASTN	match	3	201	167	-	. ID=match_sequence464 Target=EST:ruckeri1
contig00262_1	BLASTN	match	3	201	84	-	. ID=match_hsp1284 Target=EST:ruckeri1 17830 17632 Parent=match_sequence464
contig00262_1	BLASTN	match	3	201	84	-	. ID=match_hsp1285 Target=EST:ruckeri1 15368 15170 Parent=match_sequence464
contig00262_1	BLASTN	match	3	201	84	-	. ID=match_hsp1286 Target=EST:ruckeri1 12906 12708 Parent=match_sequence464
contig00262_1	BLASTN	match	3	201	84	-	. ID=match_hsp1287 Target=EST:ruckeri1 10444 10246 Parent=match_sequence464
contig00262_1	BLASTN	match	3	201	84	-	. ID=match_hsp1288 Target=EST:ruckeri1 7982 7784 Parent=match_sequence464
contig00262_1	BLASTN	match	3	201	84	-	. ID=match_hsp1289 Target=EST:ruckeri1 5520 5322 Parent=match_sequence464
contig00262_1	BLASTN	match	3	201	84	-	. ID=match_hsp1290 Target=EST:ruckeri1 3058 2860 Parent=match_sequence464
contig00262_1	BLASTN	match	3	201	84	-	. ID=match_hsp1291 Target=EST:ruckeri1 596 398 Parent=match_sequence464
contig00262	BLASTN	match	3	201	167	-	. ID=match_sequence465 Target=EST:ruckeri1
contig00262	BLASTN	match	3	201	84	-	. ID=match_hsp1292 Target=EST:ruckeri1 17830 17632 Parent=match_sequence465
contig00262	BLASTN	match	3	201	84	-	. ID=match_hsp1293 Target=EST:ruckeri1 15368 15170 Parent=match_sequence465
contig00262	BLASTN	match	3	201	84	-	. ID=match_hsp1294 Target=EST:ruckeri1 12906 12708 Parent=match_sequence465
contig00262	BLASTN	match	3	201	84	-	. ID=match_hsp1295 Target=EST:ruckeri1 10444 10246 Parent=match_sequence465
contig00262	BLASTN	match	3	201	84	-	. ID=match_hsp1296 Target=EST:ruckeri1 7982 7784 Parent=match_sequence465
contig00262	BLASTN	match	3	201	84	-	. ID=match_hsp1297 Target=EST:ruckeri1 5520 5322 Parent=match_sequence465
contig00262	BLASTN	match	3	201	84	-	. ID=match_hsp1298 Target=EST:ruckeri1 3058 2860 Parent=match_sequence465
contig00262	BLASTN	match	3	201	84	-	. ID=match_hsp1299 Target=EST:ruckeri1 596 398 Parent=match_sequence465
