# Supplementary material for: Genomic characterization of the Yersinia genus
Source: Genome Biol. 2010 Jan 4;11(1):R1. doi: 10.1186/gb-2010-11-1-r1 (PMC2847712; doi:10.1186/gb-2010-11-1-r1)
Supplement: Additional file 3 — These consist of ISfinder [40], RepeatScout [41]and amosvalidate [37] results (GFF format); repeats found by RepeatScout in fasta format, scaffold files (NCBI AGP format); and information about length of contigs, read count, estimated repeat number, count in scaffold and whether or not the contig was placed by SOMA [39]. [file gb-2010-11-1-r1-S3.gz › additional_files/mollaretii-RS.gff]

contig00758	BLASTN	match	38799	38910	159	-	.	ID=match_sequence1;Target=EST:kristensenii0++
contig00758	BLASTN	match	38799	38910	80	-	.	ID=match_hsp1;Target=EST:kristensenii0+123+12;Parent=match_sequence1
contig01609	BLASTN	match	20881	67832	141	-	.	ID=match_sequence2;Target=EST:kristensenii0++
contig01609	BLASTN	match	51551	51669	71	-	.	ID=match_hsp2;Target=EST:kristensenii0+123+5;Parent=match_sequence2
contig01609	BLASTN	match	67734	67832	55	-	.	ID=match_hsp3;Target=EST:kristensenii0+113+15;Parent=match_sequence2
contig01609	BLASTN	match	20881	21001	41	-	.	ID=match_hsp4;Target=EST:kristensenii0+124+4;Parent=match_sequence2
contig01609	BLASTN	match	21012	21123	40	-	.	ID=match_hsp5;Target=EST:kristensenii0+115+4;Parent=match_sequence2
contig01083	BLASTN	match	7141	13769	133	-	.	ID=match_sequence3;Target=EST:kristensenii0++
contig01083	BLASTN	match	7141	7259	67	-	.	ID=match_hsp6;Target=EST:kristensenii0+123+5;Parent=match_sequence3
contig01083	BLASTN	match	13647	13769	43	-	.	ID=match_hsp7;Target=EST:kristensenii0+125+3;Parent=match_sequence3
contig01083	BLASTN	match	7263	7315	41	-	.	ID=match_hsp8;Target=EST:kristensenii0+118+66;Parent=match_sequence3
contig01591	BLASTN	match	57048	57157	131	+	.	ID=match_sequence4;Target=EST:kristensenii0+14+123
contig01591	BLASTN	match	57048	57157	66	+	.	ID=match_hsp9;Target=EST:kristensenii0+14+123;Parent=match_sequence4
contig00759	BLASTN	match	55739	113478	129	-	.	ID=match_sequence5;Target=EST:kristensenii0++
contig00759	BLASTN	match	55739	55835	65	-	.	ID=match_hsp10;Target=EST:kristensenii0+127+31;Parent=match_sequence5
contig00759	BLASTN	match	98939	99081	54	-	.	ID=match_hsp11;Target=EST:kristensenii0+127+1;Parent=match_sequence5
contig00759	BLASTN	match	113400	113478	47	-	.	ID=match_hsp12;Target=EST:kristensenii0+125+47;Parent=match_sequence5
contig01619	BLASTN	match	31510	31565	127	+	.	ID=match_sequence6;Target=EST:kristensenii0+1+56
contig01619	BLASTN	match	17002	17093	127	-	.	ID=match_sequence6;Target=EST:kristensenii0+56+1
contig01619	BLASTN	match	31510	31565	32	+	.	ID=match_hsp13;Target=EST:kristensenii0+1+56;Parent=match_sequence6
contig01619	BLASTN	match	17002	17093	64	-	.	ID=match_hsp14;Target=EST:kristensenii0+93+2;Parent=match_sequence6
contig01599	BLASTN	match	5066	5187	123	-	.	ID=match_sequence7;Target=EST:kristensenii0++
contig01599	BLASTN	match	5066	5187	62	-	.	ID=match_hsp15;Target=EST:kristensenii0+123+2;Parent=match_sequence7
contig01540	BLASTN	match	1	104	119	-	.	ID=match_sequence8;Target=EST:kristensenii0++
contig01540	BLASTN	match	1	104	60	-	.	ID=match_hsp16;Target=EST:kristensenii0+105+2;Parent=match_sequence8
contig01068	BLASTN	match	35548	35646	117	-	.	ID=match_sequence9;Target=EST:kristensenii0++
contig01068	BLASTN	match	35548	35646	59	-	.	ID=match_hsp17;Target=EST:kristensenii0+119+21;Parent=match_sequence9
contig01630	BLASTN	match	62515	62597	117	-	.	ID=match_sequence10;Target=EST:kristensenii0++
contig01630	BLASTN	match	62515	62597	59	-	.	ID=match_hsp18;Target=EST:kristensenii0+127+45;Parent=match_sequence10
contig01624	BLASTN	match	1	76030	113	-	.	ID=match_sequence11;Target=EST:kristensenii0++
contig01624	BLASTN	match	1	105	57	-	.	ID=match_hsp19;Target=EST:kristensenii0+106+2;Parent=match_sequence11
contig01624	BLASTN	match	75951	76030	48	-	.	ID=match_hsp20;Target=EST:kristensenii0+126+47;Parent=match_sequence11
contig01578	BLASTN	match	11	98	111	+	.	ID=match_sequence12;Target=EST:kristensenii0+2+89
contig01578	BLASTN	match	11	98	56	+	.	ID=match_hsp21;Target=EST:kristensenii0+2+89;Parent=match_sequence12
contig00631	BLASTN	match	5567	5626	111	+	.	ID=match_sequence13;Target=EST:kristensenii0+45+104
contig00631	BLASTN	match	6371	6450	111	-	.	ID=match_sequence13;Target=EST:kristensenii0+104+45
contig00631	BLASTN	match	5567	5626	40	+	.	ID=match_hsp22;Target=EST:kristensenii0+45+104;Parent=match_sequence13
contig00631	BLASTN	match	6371	6450	56	-	.	ID=match_hsp23;Target=EST:kristensenii0+80+1;Parent=match_sequence13
contig01555	BLASTN	match	30819	69495	111	+	.	ID=match_sequence14;Target=EST:kristensenii0+9+121
contig01555	BLASTN	match	69388	69495	56	+	.	ID=match_hsp24;Target=EST:kristensenii0+14+121;Parent=match_sequence14
contig01555	BLASTN	match	30819	30890	36	+	.	ID=match_hsp25;Target=EST:kristensenii0+9+80;Parent=match_sequence14
contig01634	BLASTN	match	661	735	107	+	.	ID=match_sequence15;Target=EST:kristensenii0+29+103
contig01634	BLASTN	match	7479	7552	107	-	.	ID=match_sequence15;Target=EST:kristensenii0+103+29
contig01634	BLASTN	match	661	735	39	+	.	ID=match_hsp26;Target=EST:kristensenii0+29+103;Parent=match_sequence15
contig01634	BLASTN	match	7479	7552	54	-	.	ID=match_hsp27;Target=EST:kristensenii0+119+46;Parent=match_sequence15
contig01049	BLASTN	match	30610	30717	103	-	.	ID=match_sequence16;Target=EST:kristensenii0++
contig01049	BLASTN	match	30610	30717	52	-	.	ID=match_hsp28;Target=EST:kristensenii0+121+14;Parent=match_sequence16
contig01576	BLASTN	match	82856	82937	100	-	.	ID=match_sequence17;Target=EST:kristensenii0++
contig01576	BLASTN	match	82856	82937	50	-	.	ID=match_hsp29;Target=EST:kristensenii0+82+1;Parent=match_sequence17
contig01539	BLASTN	match	323	431	98	-	.	ID=match_sequence18;Target=EST:kristensenii0++
contig01539	BLASTN	match	323	431	49	-	.	ID=match_hsp30;Target=EST:kristensenii0+127+19;Parent=match_sequence18
contig01628	BLASTN	match	57069	57192	96	-	.	ID=match_sequence19;Target=EST:kristensenii0++
contig01628	BLASTN	match	57069	57192	48	-	.	ID=match_hsp31;Target=EST:kristensenii0+125+2;Parent=match_sequence19
contig01273	BLASTN	match	17805	18967	94	+	.	ID=match_sequence20;Target=EST:kristensenii0+14+122
contig01273	BLASTN	match	18873	18967	47	+	.	ID=match_hsp32;Target=EST:kristensenii0+14+108;Parent=match_sequence20
contig01273	BLASTN	match	17805	17913	45	+	.	ID=match_hsp33;Target=EST:kristensenii0+14+122;Parent=match_sequence20
contig01273	BLASTN	match	18781	18832	36	+	.	ID=match_hsp34;Target=EST:kristensenii0+46+97;Parent=match_sequence20
contig01527	BLASTN	match	11	17360	94	+	.	ID=match_sequence21;Target=EST:kristensenii0+5+125
contig01527	BLASTN	match	17242	17360	47	+	.	ID=match_hsp35;Target=EST:kristensenii0+5+123;Parent=match_sequence21
contig01527	BLASTN	match	17182	17236	35	+	.	ID=match_hsp36;Target=EST:kristensenii0+69+123;Parent=match_sequence21
contig01527	BLASTN	match	11	91	33	+	.	ID=match_hsp37;Target=EST:kristensenii0+45+125;Parent=match_sequence21
contig00007	BLASTN	match	148837	149066	94	+	.	ID=match_sequence22;Target=EST:kristensenii0+20+126
contig00007	BLASTN	match	148960	149066	47	+	.	ID=match_hsp38;Target=EST:kristensenii0+20+126;Parent=match_sequence22
contig00007	BLASTN	match	148837	148923	35	+	.	ID=match_hsp39;Target=EST:kristensenii0+20+106;Parent=match_sequence22
contig01534	BLASTN	match	10016	21382	92	-	.	ID=match_sequence23;Target=EST:kristensenii0++
contig01534	BLASTN	match	10016	10077	46	-	.	ID=match_hsp40;Target=EST:kristensenii0+127+66;Parent=match_sequence23
contig01534	BLASTN	match	21311	21382	32	-	.	ID=match_hsp41;Target=EST:kristensenii0+80+9;Parent=match_sequence23
contig01160	BLASTN	match	8191	8283	90	+	.	ID=match_sequence24;Target=EST:kristensenii0+29+121
contig01160	BLASTN	match	8191	8283	45	+	.	ID=match_hsp42;Target=EST:kristensenii0+29+121;Parent=match_sequence24
contig01522	BLASTN	match	12	84	90	-	.	ID=match_sequence25;Target=EST:kristensenii0++
contig01522	BLASTN	match	12	84	45	-	.	ID=match_hsp43;Target=EST:kristensenii0+100+28;Parent=match_sequence25
contig01563	BLASTN	match	199698	199779	84	+	.	ID=match_sequence26;Target=EST:kristensenii0+1+82
contig01563	BLASTN	match	199698	199779	42	+	.	ID=match_hsp44;Target=EST:kristensenii0+1+82;Parent=match_sequence26
contig00283	BLASTN	match	2	54	82	-	.	ID=match_sequence27;Target=EST:kristensenii0++
contig00283	BLASTN	match	2	54	41	-	.	ID=match_hsp45;Target=EST:kristensenii0+98+46;Parent=match_sequence27
contig01633	BLASTN	match	37	109	82	-	.	ID=match_sequence28;Target=EST:kristensenii0++
contig01633	BLASTN	match	37	109	41	-	.	ID=match_hsp46;Target=EST:kristensenii0+100+28;Parent=match_sequence28
contig01601	BLASTN	match	38833	49191	82	+	.	ID=match_sequence29;Target=EST:kristensenii0+22+125
contig01601	BLASTN	match	49131	49191	41	+	.	ID=match_hsp47;Target=EST:kristensenii0+22+82;Parent=match_sequence29
contig01601	BLASTN	match	38833	38929	33	+	.	ID=match_hsp48;Target=EST:kristensenii0+29+125;Parent=match_sequence29
contig01616	BLASTN	match	124918	125013	80	+	.	ID=match_sequence30;Target=EST:kristensenii0+28+123
contig01616	BLASTN	match	124918	125013	40	+	.	ID=match_hsp49;Target=EST:kristensenii0+28+123;Parent=match_sequence30
contig01545	BLASTN	match	15982	16056	78	+	.	ID=match_sequence31;Target=EST:kristensenii0+25+99
contig01545	BLASTN	match	15982	16056	39	+	.	ID=match_hsp50;Target=EST:kristensenii0+25+99;Parent=match_sequence31
contig01359	BLASTN	match	35056	35165	76	+	.	ID=match_sequence32;Target=EST:kristensenii0+1+110
contig01359	BLASTN	match	35056	35165	38	+	.	ID=match_hsp51;Target=EST:kristensenii0+1+110;Parent=match_sequence32
contig01584	BLASTN	match	109300	109377	76	+	.	ID=match_sequence33;Target=EST:kristensenii0+5+82
contig01584	BLASTN	match	109300	109377	38	+	.	ID=match_hsp52;Target=EST:kristensenii0+5+82;Parent=match_sequence33
contig01559	BLASTN	match	147190	147314	74	-	.	ID=match_sequence34;Target=EST:kristensenii0++
contig01559	BLASTN	match	147190	147314	37	-	.	ID=match_hsp53;Target=EST:kristensenii0+127+3;Parent=match_sequence34
contig00853	BLASTN	match	16068	54817	72	-	.	ID=match_sequence35;Target=EST:kristensenii0++
contig00853	BLASTN	match	16068	16151	36	-	.	ID=match_hsp54;Target=EST:kristensenii0+127+44;Parent=match_sequence35
contig00853	BLASTN	match	54715	54817	32	-	.	ID=match_hsp55;Target=EST:kristensenii0+123+20;Parent=match_sequence35
contig00003	BLASTN	match	137709	137816	72	-	.	ID=match_sequence36;Target=EST:kristensenii0++
contig00003	BLASTN	match	137709	137816	36	-	.	ID=match_hsp56;Target=EST:kristensenii0+121+14;Parent=match_sequence36
contig01398	BLASTN	match	47658	47720	70	+	.	ID=match_sequence37;Target=EST:kristensenii0+62+124
contig01398	BLASTN	match	47658	47720	35	+	.	ID=match_hsp57;Target=EST:kristensenii0+62+124;Parent=match_sequence37
contig01605	BLASTN	match	10673	10750	68	+	.	ID=match_sequence38;Target=EST:kristensenii0+22+99
contig01605	BLASTN	match	10673	10750	34	+	.	ID=match_hsp58;Target=EST:kristensenii0+22+99;Parent=match_sequence38
contig01532	BLASTN	match	1221	1297	66	+	.	ID=match_sequence39;Target=EST:kristensenii0+46+122
contig01532	BLASTN	match	1221	1297	33	+	.	ID=match_hsp59;Target=EST:kristensenii0+46+122;Parent=match_sequence39
contig00804	BLASTN	match	106077	106137	66	+	.	ID=match_sequence40;Target=EST:kristensenii0+22+82
contig00804	BLASTN	match	106077	106137	33	+	.	ID=match_hsp60;Target=EST:kristensenii0+22+82;Parent=match_sequence40
contig01589	BLASTN	match	14050	14105	64	-	.	ID=match_sequence41;Target=EST:kristensenii0++
contig01589	BLASTN	match	14050	14105	32	-	.	ID=match_hsp61;Target=EST:kristensenii0+99+44;Parent=match_sequence41
contig01431	BLASTN	match	24565	24624	64	+	.	ID=match_sequence42;Target=EST:kristensenii0+46+105
contig01431	BLASTN	match	24565	24624	32	+	.	ID=match_hsp62;Target=EST:kristensenii0+46+105;Parent=match_sequence42
contig00853	BLASTN	match	16068	16268	256	-	. ID=match_sequence43 Target=EST:kristensenii1
contig00853	BLASTN	match	16068	16268	129	-	. ID=match_hsp63 Target=EST:kristensenii1 201 1 Parent=match_sequence43
contig01542	BLASTN	match	47532	47729	157	+	. ID=match_sequence44 Target=EST:kristensenii1 1 201
contig01542	BLASTN	match	47532	47729	79	+	. ID=match_hsp64 Target=EST:kristensenii1 1 201 Parent=match_sequence44
contig01431	BLASTN	match	1	118	115	-	. ID=match_sequence45 Target=EST:kristensenii1
contig01431	BLASTN	match	1	118	58	-	. ID=match_hsp65 Target=EST:kristensenii1 120 3 Parent=match_sequence45
contig01589	BLASTN	match	14050	14205	111	-	. ID=match_sequence46 Target=EST:kristensenii1
contig01589	BLASTN	match	14050	14205	56	-	. ID=match_hsp66 Target=EST:kristensenii1 173 15 Parent=match_sequence46
contig00758	BLASTN	match	38806	38877	103	-	. ID=match_sequence47 Target=EST:kristensenii1
contig00758	BLASTN	match	38806	38877	52	-	. ID=match_hsp67 Target=EST:kristensenii1 190 119 Parent=match_sequence47
contig01359	BLASTN	match	35099	35172	92	+	. ID=match_sequence48 Target=EST:kristensenii1 118 191
contig01359	BLASTN	match	35099	35172	46	+	. ID=match_hsp68 Target=EST:kristensenii1 118 191 Parent=match_sequence48
contig00631	BLASTN	match	5567	5621	86	+	. ID=match_sequence49 Target=EST:kristensenii1 119 173
contig00631	BLASTN	match	6324	6450	86	-	. ID=match_sequence49 Target=EST:kristensenii1 173 119
contig00631	BLASTN	match	5567	5621	43	+	. ID=match_hsp69 Target=EST:kristensenii1 119 173 Parent=match_sequence49
contig00631	BLASTN	match	6324	6407	40	-	. ID=match_hsp70 Target=EST:kristensenii1 201 118 Parent=match_sequence49
contig00631	BLASTN	match	6408	6450	39	-	. ID=match_hsp71 Target=EST:kristensenii1 43 1 Parent=match_sequence49
contig01619	BLASTN	match	31510	31547	82	+	. ID=match_sequence50 Target=EST:kristensenii1 1 38
contig01619	BLASTN	match	16970	17093	82	-	. ID=match_sequence50 Target=EST:kristensenii1 38 1
contig01619	BLASTN	match	31510	31547	34	+	. ID=match_hsp72 Target=EST:kristensenii1 1 38 Parent=match_sequence50
contig01619	BLASTN	match	16970	17050	41	-	. ID=match_hsp73 Target=EST:kristensenii1 199 119 Parent=match_sequence50
contig01619	BLASTN	match	17054	17093	36	-	. ID=match_hsp74 Target=EST:kristensenii1 41 2 Parent=match_sequence50
contig00759	BLASTN	match	55739	99003	82	-	. ID=match_sequence51 Target=EST:kristensenii1
contig00759	BLASTN	match	98939	99003	41	-	. ID=match_hsp75 Target=EST:kristensenii1 201 137 Parent=match_sequence51
contig00759	BLASTN	match	55739	55821	39	-	. ID=match_hsp76 Target=EST:kristensenii1 201 119 Parent=match_sequence51
contig00759	BLASTN	match	58931	58967	33	-	. ID=match_hsp77 Target=EST:kristensenii1 130 94 Parent=match_sequence51
contig01068	BLASTN	match	35583	35622	80	-	. ID=match_sequence52 Target=EST:kristensenii1
contig01068	BLASTN	match	35583	35622	40	-	. ID=match_hsp78 Target=EST:kristensenii1 158 119 Parent=match_sequence52
contig01576	BLASTN	match	82811	82937	78	-	. ID=match_sequence53 Target=EST:kristensenii1
contig01576	BLASTN	match	82811	82893	39	-	. ID=match_hsp79 Target=EST:kristensenii1 201 119 Parent=match_sequence53
contig01576	BLASTN	match	82900	82937	38	-	. ID=match_hsp80 Target=EST:kristensenii1 38 1 Parent=match_sequence53
contig01534	BLASTN	match	21346	21386	74	-	. ID=match_sequence54 Target=EST:kristensenii1
contig01534	BLASTN	match	21346	21386	37	-	. ID=match_hsp81 Target=EST:kristensenii1 45 5 Parent=match_sequence54
contig00915	BLASTN	match	1206	1242	74	+	. ID=match_sequence55 Target=EST:kristensenii1 1 37
contig00915	BLASTN	match	1206	1242	37	+	. ID=match_hsp82 Target=EST:kristensenii1 1 37 Parent=match_sequence55
contig01555	BLASTN	match	30815	69472	74	+	. ID=match_sequence56 Target=EST:kristensenii1 5 201
contig01555	BLASTN	match	30815	30855	37	+	. ID=match_hsp83 Target=EST:kristensenii1 5 45 Parent=match_sequence56
contig01555	BLASTN	match	69420	69472	37	+	. ID=match_hsp84 Target=EST:kristensenii1 120 172 Parent=match_sequence56
contig01555	BLASTN	match	30858	30937	32	+	. ID=match_hsp85 Target=EST:kristensenii1 122 201 Parent=match_sequence56
contig01398	BLASTN	match	100566	100602	74	+	. ID=match_sequence57 Target=EST:kristensenii1 1 37
contig01398	BLASTN	match	100566	100602	37	+	. ID=match_hsp86 Target=EST:kristensenii1 1 37 Parent=match_sequence57
contig01624	BLASTN	match	36670	36706	74	+	. ID=match_sequence58 Target=EST:kristensenii1 1 37
contig01624	BLASTN	match	75984	76030	74	-	. ID=match_sequence58 Target=EST:kristensenii1 37 1
contig01624	BLASTN	match	36670	36706	37	+	. ID=match_hsp87 Target=EST:kristensenii1 1 37 Parent=match_sequence58
contig01624	BLASTN	match	75984	76030	35	-	. ID=match_hsp88 Target=EST:kristensenii1 167 121 Parent=match_sequence58
contig01584	BLASTN	match	107410	107446	74	-	. ID=match_sequence59 Target=EST:kristensenii1
contig01584	BLASTN	match	107410	107446	37	-	. ID=match_hsp89 Target=EST:kristensenii1 37 1 Parent=match_sequence59
contig01160	BLASTN	match	1710	8252	72	+	. ID=match_sequence60 Target=EST:kristensenii1 1 164
contig01160	BLASTN	match	8209	8252	36	+	. ID=match_hsp90 Target=EST:kristensenii1 121 164 Parent=match_sequence60
contig01160	BLASTN	match	1710	1746	33	+	. ID=match_hsp91 Target=EST:kristensenii1 1 37 Parent=match_sequence60
contig01601	BLASTN	match	38851	49191	72	+	. ID=match_sequence61 Target=EST:kristensenii1 119 172
contig01601	BLASTN	match	38851	38902	36	+	. ID=match_hsp92 Target=EST:kristensenii1 121 172 Parent=match_sequence61
contig01601	BLASTN	match	49154	49191	34	+	. ID=match_hsp93 Target=EST:kristensenii1 119 156 Parent=match_sequence61
contig01581	BLASTN	match	75	109	70	-	. ID=match_sequence62 Target=EST:kristensenii1
contig01581	BLASTN	match	75	109	35	-	. ID=match_hsp94 Target=EST:kristensenii1 37 3 Parent=match_sequence62
contig01609	BLASTN	match	20906	21081	70	-	. ID=match_sequence63 Target=EST:kristensenii1
contig01609	BLASTN	match	21027	21081	35	-	. ID=match_hsp95 Target=EST:kristensenii1 174 120 Parent=match_sequence63
contig01609	BLASTN	match	20906	20959	34	-	. ID=match_hsp96 Target=EST:kristensenii1 173 120 Parent=match_sequence63
contig01578	BLASTN	match	55	96	68	+	. ID=match_sequence64 Target=EST:kristensenii1 120 161
contig01578	BLASTN	match	55	96	34	+	. ID=match_hsp97 Target=EST:kristensenii1 120 161 Parent=match_sequence64
contig01527	BLASTN	match	17284	17337	68	+	. ID=match_sequence65 Target=EST:kristensenii1 121 174
contig01527	BLASTN	match	17284	17337	34	+	. ID=match_hsp98 Target=EST:kristensenii1 121 174 Parent=match_sequence65
contig01591	BLASTN	match	57079	57120	68	+	. ID=match_sequence66 Target=EST:kristensenii1 119 160
contig01591	BLASTN	match	57079	57120	34	+	. ID=match_hsp99 Target=EST:kristensenii1 119 160 Parent=match_sequence66
contig01563	BLASTN	match	199742	199779	68	+	. ID=match_sequence67 Target=EST:kristensenii1 119 156
contig01563	BLASTN	match	199742	199779	34	+	. ID=match_hsp100 Target=EST:kristensenii1 119 156 Parent=match_sequence67
contig00283	BLASTN	match	14	54	66	-	. ID=match_sequence68 Target=EST:kristensenii1
contig00283	BLASTN	match	14	54	33	-	. ID=match_hsp101 Target=EST:kristensenii1 160 120 Parent=match_sequence68
contig01540	BLASTN	match	20	60	66	-	. ID=match_sequence69 Target=EST:kristensenii1
contig01540	BLASTN	match	20	60	33	-	. ID=match_hsp102 Target=EST:kristensenii1 160 120 Parent=match_sequence69
contig01538	BLASTN	match	6998	7034	66	-	. ID=match_sequence70 Target=EST:kristensenii1
contig01538	BLASTN	match	6998	7034	33	-	. ID=match_hsp103 Target=EST:kristensenii1 37 1 Parent=match_sequence70
contig01522	BLASTN	match	31	67	66	-	. ID=match_sequence71 Target=EST:kristensenii1
contig01522	BLASTN	match	31	67	33	-	. ID=match_hsp104 Target=EST:kristensenii1 155 119 Parent=match_sequence71
contig00003	BLASTN	match	136252	136324	66	-	. ID=match_sequence72 Target=EST:kristensenii1
contig00003	BLASTN	match	136252	136324	33	-	. ID=match_hsp105 Target=EST:kristensenii1 200 128 Parent=match_sequence72
contig00007	BLASTN	match	148986	149046	66	+	. ID=match_sequence73 Target=EST:kristensenii1 120 180
contig00007	BLASTN	match	148986	149046	33	+	. ID=match_hsp106 Target=EST:kristensenii1 120 180 Parent=match_sequence73
contig01559	BLASTN	match	147217	147269	66	-	. ID=match_sequence74 Target=EST:kristensenii1
contig01559	BLASTN	match	147217	147269	33	-	. ID=match_hsp107 Target=EST:kristensenii1 174 122 Parent=match_sequence74
contig01534	BLASTN	match	17870	17978	176	-	. ID=match_sequence75 Target=EST:kristensenii2
contig01534	BLASTN	match	17870	17978	89	-	. ID=match_hsp108 Target=EST:kristensenii2 110 2 Parent=match_sequence75
contig01068	BLASTN	match	23065	23173	153	+	. ID=match_sequence76 Target=EST:kristensenii2 2 110
contig01068	BLASTN	match	23065	23173	77	+	. ID=match_hsp109 Target=EST:kristensenii2 2 110 Parent=match_sequence76
contig00003	BLASTN	match	71935	72043	145	+	. ID=match_sequence77 Target=EST:kristensenii2 2 110
contig00003	BLASTN	match	71935	72043	73	+	. ID=match_hsp110 Target=EST:kristensenii2 2 110 Parent=match_sequence77
contig01559	BLASTN	match	113406	113483	131	+	. ID=match_sequence78 Target=EST:kristensenii2 16 93
contig01559	BLASTN	match	113406	113483	66	+	. ID=match_hsp111 Target=EST:kristensenii2 16 93 Parent=match_sequence78
contig01398	BLASTN	match	33447	33546	121	-	. ID=match_sequence79 Target=EST:kristensenii2
contig01398	BLASTN	match	33447	33546	61	-	. ID=match_hsp112 Target=EST:kristensenii2 102 2 Parent=match_sequence79
contig01359	BLASTN	match	49244	49323	111	+	. ID=match_sequence80 Target=EST:kristensenii2 14 93
contig01359	BLASTN	match	49244	49323	56	+	. ID=match_hsp113 Target=EST:kristensenii2 14 93 Parent=match_sequence80
contig01560	BLASTN	match	112	180	105	+	. ID=match_sequence81 Target=EST:kristensenii2 17 84
contig01560	BLASTN	match	112	180	53	+	. ID=match_hsp114 Target=EST:kristensenii2 17 84 Parent=match_sequence81
contig00804	BLASTN	match	108843	108913	94	-	. ID=match_sequence82 Target=EST:kristensenii2
contig00804	BLASTN	match	108843	108913	47	-	. ID=match_hsp115 Target=EST:kristensenii2 86 17 Parent=match_sequence82
contig01595	BLASTN	match	12394	12471	92	-	. ID=match_sequence83 Target=EST:kristensenii2
contig01595	BLASTN	match	12394	12471	46	-	. ID=match_hsp116 Target=EST:kristensenii2 86 10 Parent=match_sequence83
contig01514	BLASTN	match	1594	1638	82	-	. ID=match_sequence84 Target=EST:kristensenii2
contig01514	BLASTN	match	1594	1638	41	-	. ID=match_hsp117 Target=EST:kristensenii2 46 2 Parent=match_sequence84
contig01533	BLASTN	match	39486	39555	68	-	. ID=match_sequence85 Target=EST:kristensenii2
contig01533	BLASTN	match	39486	39555	34	-	. ID=match_hsp118 Target=EST:kristensenii2 86 17 Parent=match_sequence85
contig01579_1	BLASTN	match	1	657	1294	+	. ID=match_sequence86 Target=EST:kristensenii4 461 7709
contig01579_1	BLASTN	match	1	657	653	+	. ID=match_hsp119 Target=EST:kristensenii4 461 1117 Parent=match_sequence86
contig01579_1	BLASTN	match	1	657	653	+	. ID=match_hsp120 Target=EST:kristensenii4 2109 2765 Parent=match_sequence86
contig01579_1	BLASTN	match	1	657	653	+	. ID=match_hsp121 Target=EST:kristensenii4 3757 4413 Parent=match_sequence86
contig01579_1	BLASTN	match	1	657	653	+	. ID=match_hsp122 Target=EST:kristensenii4 5405 6061 Parent=match_sequence86
contig01579_1	BLASTN	match	1	657	653	+	. ID=match_hsp123 Target=EST:kristensenii4 7053 7709 Parent=match_sequence86
contig01579_2	BLASTN	match	1	657	1294	+	. ID=match_sequence87 Target=EST:kristensenii4 461 7709
contig01579_2	BLASTN	match	1	657	653	+	. ID=match_hsp124 Target=EST:kristensenii4 461 1117 Parent=match_sequence87
contig01579_2	BLASTN	match	1	657	653	+	. ID=match_hsp125 Target=EST:kristensenii4 2109 2765 Parent=match_sequence87
contig01579_2	BLASTN	match	1	657	653	+	. ID=match_hsp126 Target=EST:kristensenii4 3757 4413 Parent=match_sequence87
contig01579_2	BLASTN	match	1	657	653	+	. ID=match_hsp127 Target=EST:kristensenii4 5405 6061 Parent=match_sequence87
contig01579_2	BLASTN	match	1	657	653	+	. ID=match_hsp128 Target=EST:kristensenii4 7053 7709 Parent=match_sequence87
contig01579_3	BLASTN	match	1	657	1294	+	. ID=match_sequence88 Target=EST:kristensenii4 461 7709
contig01579_3	BLASTN	match	1	657	653	+	. ID=match_hsp129 Target=EST:kristensenii4 461 1117 Parent=match_sequence88
contig01579_3	BLASTN	match	1	657	653	+	. ID=match_hsp130 Target=EST:kristensenii4 2109 2765 Parent=match_sequence88
contig01579_3	BLASTN	match	1	657	653	+	. ID=match_hsp131 Target=EST:kristensenii4 3757 4413 Parent=match_sequence88
contig01579_3	BLASTN	match	1	657	653	+	. ID=match_hsp132 Target=EST:kristensenii4 5405 6061 Parent=match_sequence88
contig01579_3	BLASTN	match	1	657	653	+	. ID=match_hsp133 Target=EST:kristensenii4 7053 7709 Parent=match_sequence88
contig01579_4	BLASTN	match	1	657	1294	+	. ID=match_sequence89 Target=EST:kristensenii4 461 7709
contig01579_4	BLASTN	match	1	657	653	+	. ID=match_hsp134 Target=EST:kristensenii4 461 1117 Parent=match_sequence89
contig01579_4	BLASTN	match	1	657	653	+	. ID=match_hsp135 Target=EST:kristensenii4 2109 2765 Parent=match_sequence89
contig01579_4	BLASTN	match	1	657	653	+	. ID=match_hsp136 Target=EST:kristensenii4 3757 4413 Parent=match_sequence89
contig01579_4	BLASTN	match	1	657	653	+	. ID=match_hsp137 Target=EST:kristensenii4 5405 6061 Parent=match_sequence89
contig01579_4	BLASTN	match	1	657	653	+	. ID=match_hsp138 Target=EST:kristensenii4 7053 7709 Parent=match_sequence89
contig01579_5	BLASTN	match	1	657	1294	+	. ID=match_sequence90 Target=EST:kristensenii4 461 7709
contig01579_5	BLASTN	match	1	657	653	+	. ID=match_hsp139 Target=EST:kristensenii4 461 1117 Parent=match_sequence90
contig01579_5	BLASTN	match	1	657	653	+	. ID=match_hsp140 Target=EST:kristensenii4 2109 2765 Parent=match_sequence90
contig01579_5	BLASTN	match	1	657	653	+	. ID=match_hsp141 Target=EST:kristensenii4 3757 4413 Parent=match_sequence90
contig01579_5	BLASTN	match	1	657	653	+	. ID=match_hsp142 Target=EST:kristensenii4 5405 6061 Parent=match_sequence90
contig01579_5	BLASTN	match	1	657	653	+	. ID=match_hsp143 Target=EST:kristensenii4 7053 7709 Parent=match_sequence90
contig01579	BLASTN	match	1	657	1294	+	. ID=match_sequence91 Target=EST:kristensenii4 461 7709
contig01579	BLASTN	match	1	657	653	+	. ID=match_hsp144 Target=EST:kristensenii4 461 1117 Parent=match_sequence91
contig01579	BLASTN	match	1	657	653	+	. ID=match_hsp145 Target=EST:kristensenii4 2109 2765 Parent=match_sequence91
contig01579	BLASTN	match	1	657	653	+	. ID=match_hsp146 Target=EST:kristensenii4 3757 4413 Parent=match_sequence91
contig01579	BLASTN	match	1	657	653	+	. ID=match_hsp147 Target=EST:kristensenii4 5405 6061 Parent=match_sequence91
contig01579	BLASTN	match	1	657	653	+	. ID=match_hsp148 Target=EST:kristensenii4 7053 7709 Parent=match_sequence91
contig01570_1	BLASTN	match	19	534	944	+	. ID=match_sequence92 Target=EST:kristensenii4 1141 8248
contig01570_1	BLASTN	match	19	534	476	+	. ID=match_hsp149 Target=EST:kristensenii4 1141 1656 Parent=match_sequence92
contig01570_1	BLASTN	match	19	534	476	+	. ID=match_hsp150 Target=EST:kristensenii4 2789 3304 Parent=match_sequence92
contig01570_1	BLASTN	match	19	534	476	+	. ID=match_hsp151 Target=EST:kristensenii4 4437 4952 Parent=match_sequence92
contig01570_1	BLASTN	match	19	534	476	+	. ID=match_hsp152 Target=EST:kristensenii4 6085 6600 Parent=match_sequence92
contig01570_1	BLASTN	match	19	534	476	+	. ID=match_hsp153 Target=EST:kristensenii4 7733 8248 Parent=match_sequence92
contig01570_2	BLASTN	match	19	534	944	+	. ID=match_sequence93 Target=EST:kristensenii4 1141 8248
contig01570_2	BLASTN	match	19	534	476	+	. ID=match_hsp154 Target=EST:kristensenii4 1141 1656 Parent=match_sequence93
contig01570_2	BLASTN	match	19	534	476	+	. ID=match_hsp155 Target=EST:kristensenii4 2789 3304 Parent=match_sequence93
contig01570_2	BLASTN	match	19	534	476	+	. ID=match_hsp156 Target=EST:kristensenii4 4437 4952 Parent=match_sequence93
contig01570_2	BLASTN	match	19	534	476	+	. ID=match_hsp157 Target=EST:kristensenii4 6085 6600 Parent=match_sequence93
contig01570_2	BLASTN	match	19	534	476	+	. ID=match_hsp158 Target=EST:kristensenii4 7733 8248 Parent=match_sequence93
contig01570_3	BLASTN	match	19	534	944	+	. ID=match_sequence94 Target=EST:kristensenii4 1141 8248
contig01570_3	BLASTN	match	19	534	476	+	. ID=match_hsp159 Target=EST:kristensenii4 1141 1656 Parent=match_sequence94
contig01570_3	BLASTN	match	19	534	476	+	. ID=match_hsp160 Target=EST:kristensenii4 2789 3304 Parent=match_sequence94
contig01570_3	BLASTN	match	19	534	476	+	. ID=match_hsp161 Target=EST:kristensenii4 4437 4952 Parent=match_sequence94
contig01570_3	BLASTN	match	19	534	476	+	. ID=match_hsp162 Target=EST:kristensenii4 6085 6600 Parent=match_sequence94
contig01570_3	BLASTN	match	19	534	476	+	. ID=match_hsp163 Target=EST:kristensenii4 7733 8248 Parent=match_sequence94
contig01570_4	BLASTN	match	19	534	944	+	. ID=match_sequence95 Target=EST:kristensenii4 1141 8248
contig01570_4	BLASTN	match	19	534	476	+	. ID=match_hsp164 Target=EST:kristensenii4 1141 1656 Parent=match_sequence95
contig01570_4	BLASTN	match	19	534	476	+	. ID=match_hsp165 Target=EST:kristensenii4 2789 3304 Parent=match_sequence95
contig01570_4	BLASTN	match	19	534	476	+	. ID=match_hsp166 Target=EST:kristensenii4 4437 4952 Parent=match_sequence95
contig01570_4	BLASTN	match	19	534	476	+	. ID=match_hsp167 Target=EST:kristensenii4 6085 6600 Parent=match_sequence95
contig01570_4	BLASTN	match	19	534	476	+	. ID=match_hsp168 Target=EST:kristensenii4 7733 8248 Parent=match_sequence95
contig01570	BLASTN	match	19	534	944	+	. ID=match_sequence96 Target=EST:kristensenii4 1141 8248
contig01570	BLASTN	match	19	534	476	+	. ID=match_hsp169 Target=EST:kristensenii4 1141 1656 Parent=match_sequence96
contig01570	BLASTN	match	19	534	476	+	. ID=match_hsp170 Target=EST:kristensenii4 2789 3304 Parent=match_sequence96
contig01570	BLASTN	match	19	534	476	+	. ID=match_hsp171 Target=EST:kristensenii4 4437 4952 Parent=match_sequence96
contig01570	BLASTN	match	19	534	476	+	. ID=match_hsp172 Target=EST:kristensenii4 6085 6600 Parent=match_sequence96
contig01570	BLASTN	match	19	534	476	+	. ID=match_hsp173 Target=EST:kristensenii4 7733 8248 Parent=match_sequence96
contig01582_1	BLASTN	match	1	427	839	+	. ID=match_sequence97 Target=EST:kristensenii4 33 7051
contig01582_1	BLASTN	match	1	427	423	+	. ID=match_hsp174 Target=EST:kristensenii4 33 459 Parent=match_sequence97
contig01582_1	BLASTN	match	1	427	423	+	. ID=match_hsp175 Target=EST:kristensenii4 1681 2107 Parent=match_sequence97
contig01582_1	BLASTN	match	1	427	423	+	. ID=match_hsp176 Target=EST:kristensenii4 3329 3755 Parent=match_sequence97
contig01582_1	BLASTN	match	1	427	423	+	. ID=match_hsp177 Target=EST:kristensenii4 4977 5403 Parent=match_sequence97
contig01582_1	BLASTN	match	1	427	423	+	. ID=match_hsp178 Target=EST:kristensenii4 6625 7051 Parent=match_sequence97
contig01582_2	BLASTN	match	1	427	839	+	. ID=match_sequence98 Target=EST:kristensenii4 33 7051
contig01582_2	BLASTN	match	1	427	423	+	. ID=match_hsp179 Target=EST:kristensenii4 33 459 Parent=match_sequence98
contig01582_2	BLASTN	match	1	427	423	+	. ID=match_hsp180 Target=EST:kristensenii4 1681 2107 Parent=match_sequence98
contig01582_2	BLASTN	match	1	427	423	+	. ID=match_hsp181 Target=EST:kristensenii4 3329 3755 Parent=match_sequence98
contig01582_2	BLASTN	match	1	427	423	+	. ID=match_hsp182 Target=EST:kristensenii4 4977 5403 Parent=match_sequence98
contig01582_2	BLASTN	match	1	427	423	+	. ID=match_hsp183 Target=EST:kristensenii4 6625 7051 Parent=match_sequence98
contig01582_3	BLASTN	match	1	427	839	+	. ID=match_sequence99 Target=EST:kristensenii4 33 7051
contig01582_3	BLASTN	match	1	427	423	+	. ID=match_hsp184 Target=EST:kristensenii4 33 459 Parent=match_sequence99
contig01582_3	BLASTN	match	1	427	423	+	. ID=match_hsp185 Target=EST:kristensenii4 1681 2107 Parent=match_sequence99
contig01582_3	BLASTN	match	1	427	423	+	. ID=match_hsp186 Target=EST:kristensenii4 3329 3755 Parent=match_sequence99
contig01582_3	BLASTN	match	1	427	423	+	. ID=match_hsp187 Target=EST:kristensenii4 4977 5403 Parent=match_sequence99
contig01582_3	BLASTN	match	1	427	423	+	. ID=match_hsp188 Target=EST:kristensenii4 6625 7051 Parent=match_sequence99
contig01582_4	BLASTN	match	1	427	839	+	. ID=match_sequence100 Target=EST:kristensenii4 33 7051
contig01582_4	BLASTN	match	1	427	423	+	. ID=match_hsp189 Target=EST:kristensenii4 33 459 Parent=match_sequence100
contig01582_4	BLASTN	match	1	427	423	+	. ID=match_hsp190 Target=EST:kristensenii4 1681 2107 Parent=match_sequence100
contig01582_4	BLASTN	match	1	427	423	+	. ID=match_hsp191 Target=EST:kristensenii4 3329 3755 Parent=match_sequence100
contig01582_4	BLASTN	match	1	427	423	+	. ID=match_hsp192 Target=EST:kristensenii4 4977 5403 Parent=match_sequence100
contig01582_4	BLASTN	match	1	427	423	+	. ID=match_hsp193 Target=EST:kristensenii4 6625 7051 Parent=match_sequence100
contig01582	BLASTN	match	1	427	839	+	. ID=match_sequence101 Target=EST:kristensenii4 33 7051
contig01582	BLASTN	match	1	427	423	+	. ID=match_hsp194 Target=EST:kristensenii4 33 459 Parent=match_sequence101
contig01582	BLASTN	match	1	427	423	+	. ID=match_hsp195 Target=EST:kristensenii4 1681 2107 Parent=match_sequence101
contig01582	BLASTN	match	1	427	423	+	. ID=match_hsp196 Target=EST:kristensenii4 3329 3755 Parent=match_sequence101
contig01582	BLASTN	match	1	427	423	+	. ID=match_hsp197 Target=EST:kristensenii4 4977 5403 Parent=match_sequence101
contig01582	BLASTN	match	1	427	423	+	. ID=match_hsp198 Target=EST:kristensenii4 6625 7051 Parent=match_sequence101
contig00166	BLASTN	match	11	107	121	+	. ID=match_sequence102 Target=EST:kristensenii4 578 7262
contig00166	BLASTN	match	11	107	61	+	. ID=match_hsp199 Target=EST:kristensenii4 578 670 Parent=match_sequence102
contig00166	BLASTN	match	11	107	61	+	. ID=match_hsp200 Target=EST:kristensenii4 2226 2318 Parent=match_sequence102
contig00166	BLASTN	match	11	107	61	+	. ID=match_hsp201 Target=EST:kristensenii4 3874 3966 Parent=match_sequence102
contig00166	BLASTN	match	11	107	61	+	. ID=match_hsp202 Target=EST:kristensenii4 5522 5614 Parent=match_sequence102
contig00166	BLASTN	match	11	107	61	+	. ID=match_hsp203 Target=EST:kristensenii4 7170 7262 Parent=match_sequence102
contig00456	BLASTN	match	7	110	119	+	. ID=match_sequence103 Target=EST:kristensenii9 1 104
contig00456	BLASTN	match	7	110	60	+	. ID=match_hsp204 Target=EST:kristensenii9 1 104 Parent=match_sequence103
contig00915	BLASTN	match	4353	4437	105	+	. ID=match_sequence104 Target=EST:kristensenii9 19 103
contig00915	BLASTN	match	4353	4437	53	+	. ID=match_hsp205 Target=EST:kristensenii9 19 103 Parent=match_sequence104
contig01558	BLASTN	match	1730	1815	92	+	. ID=match_sequence105 Target=EST:kristensenii9 1 86
contig01558	BLASTN	match	1730	1815	46	+	. ID=match_hsp206 Target=EST:kristensenii9 1 86 Parent=match_sequence105
contig01552	BLASTN	match	9044	9116	82	+	. ID=match_sequence106 Target=EST:kristensenii9 20 92
contig01552	BLASTN	match	9044	9116	41	+	. ID=match_hsp207 Target=EST:kristensenii9 20 92 Parent=match_sequence106
contig01608	BLASTN	match	6297	6351	78	+	. ID=match_sequence107 Target=EST:kristensenii9 22 76
contig01608	BLASTN	match	6297	6351	39	+	. ID=match_hsp208 Target=EST:kristensenii9 22 76 Parent=match_sequence107
contig01535	BLASTN	match	41171	41230	72	+	. ID=match_sequence108 Target=EST:kristensenii9 45 104
contig01535	BLASTN	match	41171	41230	36	+	. ID=match_hsp209 Target=EST:kristensenii9 45 104 Parent=match_sequence108
contig01520	BLASTN	match	86420	86510	70	+	. ID=match_sequence109 Target=EST:kristensenii9 14 104
contig01520	BLASTN	match	86420	86510	35	+	. ID=match_hsp210 Target=EST:kristensenii9 14 104 Parent=match_sequence109
contig01559	BLASTN	match	127622	127683	68	+	. ID=match_sequence110 Target=EST:kristensenii9 34 95
contig01559	BLASTN	match	127622	127683	34	+	. ID=match_hsp211 Target=EST:kristensenii9 34 95 Parent=match_sequence110
contig01068	BLASTN	match	8372	8411	64	-	. ID=match_sequence111 Target=EST:kristensenii9
contig01068	BLASTN	match	8372	8411	32	-	. ID=match_hsp212 Target=EST:kristensenii9 73 34 Parent=match_sequence111
contig01359	BLASTN	match	37928	37987	64	-	. ID=match_sequence112 Target=EST:kristensenii9
contig01359	BLASTN	match	37928	37987	32	-	. ID=match_hsp213 Target=EST:kristensenii9 104 45 Parent=match_sequence112
contig01608	BLASTN	match	117325	117465	121	-	. ID=match_sequence113 Target=EST:kristensenii10
contig01608	BLASTN	match	117325	117465	61	-	. ID=match_hsp214 Target=EST:kristensenii10 377 237 Parent=match_sequence113
contig00758	BLASTN	match	3	84	107	+	. ID=match_sequence114 Target=EST:kristensenii10 250 331
contig00758	BLASTN	match	3	84	54	+	. ID=match_hsp215 Target=EST:kristensenii10 250 331 Parent=match_sequence114
contig01532	BLASTN	match	14	79	84	-	. ID=match_sequence115 Target=EST:kristensenii10
contig01532	BLASTN	match	14	79	42	-	. ID=match_hsp216 Target=EST:kristensenii10 100 35 Parent=match_sequence115
contig01624	BLASTN	match	126411	126571	78	-	. ID=match_sequence116 Target=EST:kristensenii10
contig01624	BLASTN	match	126411	126571	39	-	. ID=match_hsp217 Target=EST:kristensenii10 159 4 Parent=match_sequence116
contig01619	BLASTN	match	20357	20716	254	+	. ID=match_sequence117 Target=EST:kristensenii28 59 418
contig01619	BLASTN	match	20357	20716	128	+	. ID=match_hsp218 Target=EST:kristensenii28 59 418 Parent=match_sequence117
contig01613	BLASTN	match	178	811	242	-	. ID=match_sequence118 Target=EST:kristensenii28
contig01613	BLASTN	match	178	811	122	-	. ID=match_hsp219 Target=EST:kristensenii28 670 37 Parent=match_sequence118
contig01559	BLASTN	match	13075	13689	236	+	. ID=match_sequence119 Target=EST:kristensenii28 46 660
contig01559	BLASTN	match	13075	13689	119	+	. ID=match_hsp220 Target=EST:kristensenii28 46 660 Parent=match_sequence119
contig01535	BLASTN	match	48560	48717	115	-	. ID=match_sequence120 Target=EST:kristensenii28
contig01535	BLASTN	match	48560	48717	58	-	. ID=match_hsp221 Target=EST:kristensenii28 389 232 Parent=match_sequence120
contig01636	BLASTN	match	17064	17455	111	-	. ID=match_sequence121 Target=EST:kristensenii28
contig01636	BLASTN	match	17304	17455	56	-	. ID=match_hsp222 Target=EST:kristensenii28 386 235 Parent=match_sequence121
contig01636	BLASTN	match	17064	17194	39	-	. ID=match_hsp223 Target=EST:kristensenii28 626 496 Parent=match_sequence121
contig01612	BLASTN	match	17126	17256	94	-	. ID=match_sequence122 Target=EST:kristensenii28
contig01612	BLASTN	match	17126	17256	47	-	. ID=match_hsp224 Target=EST:kristensenii28 401 271 Parent=match_sequence122
contig01567	BLASTN	match	30439	30549	94	-	. ID=match_sequence123 Target=EST:kristensenii28
contig01567	BLASTN	match	30439	30549	47	-	. ID=match_hsp225 Target=EST:kristensenii28 381 271 Parent=match_sequence123
contig01624	BLASTN	match	33933	34030	84	+	. ID=match_sequence124 Target=EST:kristensenii28 280 377
contig01624	BLASTN	match	33933	34030	42	+	. ID=match_hsp226 Target=EST:kristensenii28 280 377 Parent=match_sequence124
contig01359	BLASTN	match	48787	48871	66	+	. ID=match_sequence125 Target=EST:kristensenii28 260 344
contig01359	BLASTN	match	48787	48871	33	+	. ID=match_hsp227 Target=EST:kristensenii28 260 344 Parent=match_sequence125
contig01567	BLASTN	match	50431	50528	178	+	. ID=match_sequence126 Target=EST:kristensenii38 4 101
contig01567	BLASTN	match	50431	50528	90	+	. ID=match_hsp228 Target=EST:kristensenii38 4 101 Parent=match_sequence126
contig01559	BLASTN	match	14605	14705	176	-	. ID=match_sequence127 Target=EST:kristensenii38
contig01559	BLASTN	match	14605	14705	89	-	. ID=match_hsp229 Target=EST:kristensenii38 101 1 Parent=match_sequence127
contig01628	BLASTN	match	10076	10617	98	-	. ID=match_sequence128 Target=EST:kristensenii38
contig01628	BLASTN	match	10549	10617	49	-	. ID=match_hsp230 Target=EST:kristensenii38 101 33 Parent=match_sequence128
contig01628	BLASTN	match	10076	10143	40	-	. ID=match_hsp231 Target=EST:kristensenii38 101 34 Parent=match_sequence128
contig01616	BLASTN	match	112715	112763	66	-	. ID=match_sequence129 Target=EST:kristensenii38
contig01616	BLASTN	match	112715	112763	33	-	. ID=match_hsp232 Target=EST:kristensenii38 101 53 Parent=match_sequence129
contig01083	BLASTN	match	8901	8962	107	-	. ID=match_sequence130 Target=EST:kristensenii39
contig01083	BLASTN	match	8901	8962	54	-	. ID=match_hsp233 Target=EST:kristensenii39 142 81 Parent=match_sequence130
contig01160	BLASTN	match	1773	1831	101	+	. ID=match_sequence131 Target=EST:kristensenii39 81 139
contig01160	BLASTN	match	1773	1831	51	+	. ID=match_hsp234 Target=EST:kristensenii39 81 139 Parent=match_sequence131
contig01538	BLASTN	match	6910	6966	98	-	. ID=match_sequence132 Target=EST:kristensenii39
contig01538	BLASTN	match	6910	6966	49	-	. ID=match_hsp235 Target=EST:kristensenii39 142 86 Parent=match_sequence132
contig00003	BLASTN	match	136253	136309	98	-	. ID=match_sequence133 Target=EST:kristensenii39
contig00003	BLASTN	match	136253	136309	49	-	. ID=match_hsp236 Target=EST:kristensenii39 142 86 Parent=match_sequence133
contig01542	BLASTN	match	47537	47727	90	+	. ID=match_sequence134 Target=EST:kristensenii39 7 142
contig01542	BLASTN	match	47671	47727	45	+	. ID=match_hsp237 Target=EST:kristensenii39 86 142 Parent=match_sequence134
contig01542	BLASTN	match	47537	47568	32	+	. ID=match_hsp238 Target=EST:kristensenii39 7 38 Parent=match_sequence134
contig01624	BLASTN	match	36671	36795	90	+	. ID=match_sequence135 Target=EST:kristensenii39 3 142
contig01624	BLASTN	match	36739	36795	45	+	. ID=match_hsp239 Target=EST:kristensenii39 86 142 Parent=match_sequence135
contig01624	BLASTN	match	36671	36711	37	+	. ID=match_hsp240 Target=EST:kristensenii39 3 43 Parent=match_sequence135
contig01608	BLASTN	match	62560	62621	84	+	. ID=match_sequence136 Target=EST:kristensenii39 81 142
contig01608	BLASTN	match	4620	4666	84	-	. ID=match_sequence136 Target=EST:kristensenii39 142 81
contig01608	BLASTN	match	62560	62621	42	+	. ID=match_hsp241 Target=EST:kristensenii39 81 142 Parent=match_sequence136
contig01608	BLASTN	match	4620	4666	39	-	. ID=match_hsp242 Target=EST:kristensenii39 140 94 Parent=match_sequence136
contig01359	BLASTN	match	35057	35172	82	+	. ID=match_sequence137 Target=EST:kristensenii39 3 134
contig01359	BLASTN	match	35120	35172	41	+	. ID=match_hsp243 Target=EST:kristensenii39 82 134 Parent=match_sequence137
contig01359	BLASTN	match	35057	35115	39	+	. ID=match_hsp244 Target=EST:kristensenii39 3 61 Parent=match_sequence137
contig01584	BLASTN	match	107323	107445	82	-	. ID=match_sequence138 Target=EST:kristensenii39
contig01584	BLASTN	match	107393	107445	41	-	. ID=match_hsp245 Target=EST:kristensenii39 55 3 Parent=match_sequence138
contig01584	BLASTN	match	107323	107379	37	-	. ID=match_hsp246 Target=EST:kristensenii39 142 86 Parent=match_sequence138
contig01398	BLASTN	match	100567	100625	78	+	. ID=match_sequence139 Target=EST:kristensenii39 3 61
contig01398	BLASTN	match	100567	100625	39	+	. ID=match_hsp247 Target=EST:kristensenii39 3 61 Parent=match_sequence139
contig01581	BLASTN	match	1	109	76	-	. ID=match_sequence140 Target=EST:kristensenii39
contig01581	BLASTN	match	52	109	38	-	. ID=match_hsp248 Target=EST:kristensenii39 61 4 Parent=match_sequence140
contig01581	BLASTN	match	1	43	35	-	. ID=match_hsp249 Target=EST:kristensenii39 128 86 Parent=match_sequence140
contig00915	BLASTN	match	1207	1247	74	+	. ID=match_sequence141 Target=EST:kristensenii39 3 43
contig00915	BLASTN	match	1207	1247	37	+	. ID=match_hsp250 Target=EST:kristensenii39 3 43 Parent=match_sequence141
contig01563	BLASTN	match	199699	199747	74	+	. ID=match_sequence142 Target=EST:kristensenii39 3 51
contig01563	BLASTN	match	199699	199747	37	+	. ID=match_hsp251 Target=EST:kristensenii39 3 51 Parent=match_sequence142
contig01576	BLASTN	match	82901	82936	72	-	. ID=match_sequence143 Target=EST:kristensenii39
contig01576	BLASTN	match	82901	82936	36	-	. ID=match_hsp252 Target=EST:kristensenii39 38 3 Parent=match_sequence143
contig01619	BLASTN	match	31511	31635	68	+	. ID=match_sequence144 Target=EST:kristensenii39 3 142
contig01619	BLASTN	match	17058	17093	68	-	. ID=match_sequence144 Target=EST:kristensenii39 142 3
contig01619	BLASTN	match	31594	31635	34	+	. ID=match_hsp253 Target=EST:kristensenii39 101 142 Parent=match_sequence144
contig01619	BLASTN	match	31511	31551	33	+	. ID=match_hsp254 Target=EST:kristensenii39 3 43 Parent=match_sequence144
contig01619	BLASTN	match	17058	17093	32	-	. ID=match_hsp255 Target=EST:kristensenii39 38 3 Parent=match_sequence144
contig01555	BLASTN	match	30815	30852	68	+	. ID=match_sequence145 Target=EST:kristensenii39 6 43
contig01555	BLASTN	match	30815	30852	34	+	. ID=match_hsp256 Target=EST:kristensenii39 6 43 Parent=match_sequence145
contig01534	BLASTN	match	21354	21386	66	-	. ID=match_sequence146 Target=EST:kristensenii39
contig01534	BLASTN	match	21354	21386	33	-	. ID=match_hsp257 Target=EST:kristensenii39 38 6 Parent=match_sequence146
contig00631	BLASTN	match	6414	6449	64	-	. ID=match_sequence147 Target=EST:kristensenii39
contig00631	BLASTN	match	6414	6449	32	-	. ID=match_hsp258 Target=EST:kristensenii39 38 3 Parent=match_sequence147
contig01535	BLASTN	match	41171	41243	84	-	. ID=match_sequence148 Target=EST:kristensenii47
contig01535	BLASTN	match	41171	41243	42	-	. ID=match_hsp259 Target=EST:kristensenii47 76 3 Parent=match_sequence148
contig01520	BLASTN	match	86453	86521	84	-	. ID=match_sequence149 Target=EST:kristensenii47
contig01520	BLASTN	match	86453	86521	42	-	. ID=match_hsp260 Target=EST:kristensenii47 74 5 Parent=match_sequence149
contig01359	BLASTN	match	37917	37987	80	+	. ID=match_sequence150 Target=EST:kristensenii47 5 76
contig01359	BLASTN	match	37917	37987	40	+	. ID=match_hsp261 Target=EST:kristensenii47 5 76 Parent=match_sequence150
contig01558	BLASTN	match	1771	1848	78	-	. ID=match_sequence151 Target=EST:kristensenii47
contig01558	BLASTN	match	1771	1848	39	-	. ID=match_hsp262 Target=EST:kristensenii47 79 1 Parent=match_sequence151
contig01622	BLASTN	match	26333	26371	62	-	. ID=match_sequence152 Target=EST:kristensenii47
contig01622	BLASTN	match	26333	26371	31	-	. ID=match_hsp263 Target=EST:kristensenii47 43 5 Parent=match_sequence152
contig01460	BLASTN	match	30614	30656	78	+	. ID=match_sequence153 Target=EST:kristensenii50 4 46
contig01460	BLASTN	match	30614	30656	39	+	. ID=match_hsp264 Target=EST:kristensenii50 4 46 Parent=match_sequence153
contig01574	BLASTN	match	1927	2008	76	-	. ID=match_sequence154 Target=EST:kristensenii50
contig01574	BLASTN	match	1927	2008	38	-	. ID=match_hsp265 Target=EST:kristensenii50 2243 2162 Parent=match_sequence154
contig01609	BLASTN	match	20881	69140	172	+	. ID=match_sequence155 Target=EST:aldovae0 4 126
contig01609	BLASTN	match	51551	51669	87	+	. ID=match_hsp266 Target=EST:aldovae0 5 123 Parent=match_sequence155
contig01609	BLASTN	match	67734	67842	69	+	. ID=match_hsp267 Target=EST:aldovae0 15 123 Parent=match_sequence155
contig01609	BLASTN	match	20881	21001	49	+	. ID=match_hsp268 Target=EST:aldovae0 4 124 Parent=match_sequence155
contig01609	BLASTN	match	21012	21123	48	+	. ID=match_hsp269 Target=EST:aldovae0 13 124 Parent=match_sequence155
contig01609	BLASTN	match	69099	69140	38	+	. ID=match_hsp270 Target=EST:aldovae0 85 126 Parent=match_sequence155
contig00758	BLASTN	match	38799	38917	172	+	. ID=match_sequence156 Target=EST:aldovae0 5 123
contig00758	BLASTN	match	38799	38917	87	+	. ID=match_hsp271 Target=EST:aldovae0 5 123 Parent=match_sequence156
contig01083	BLASTN	match	7141	13769	165	+	. ID=match_sequence157 Target=EST:aldovae0 3 125
contig01083	BLASTN	match	7141	7259	83	+	. ID=match_hsp272 Target=EST:aldovae0 5 123 Parent=match_sequence157
contig01083	BLASTN	match	13647	13769	47	+	. ID=match_hsp273 Target=EST:aldovae0 3 125 Parent=match_sequence157
contig01083	BLASTN	match	7263	7315	41	+	. ID=match_hsp274 Target=EST:aldovae0 10 62 Parent=match_sequence157
contig01540	BLASTN	match	1	104	151	+	. ID=match_sequence158 Target=EST:aldovae0 23 126
contig01540	BLASTN	match	1	104	76	+	. ID=match_hsp275 Target=EST:aldovae0 23 126 Parent=match_sequence158
contig01624	BLASTN	match	1	76075	145	+	. ID=match_sequence159 Target=EST:aldovae0 2 126
contig01624	BLASTN	match	1	105	73	+	. ID=match_hsp276 Target=EST:aldovae0 22 126 Parent=match_sequence159
contig01624	BLASTN	match	75951	76075	61	+	. ID=match_hsp277 Target=EST:aldovae0 2 126 Parent=match_sequence159
contig01578	BLASTN	match	11	98	143	-	. ID=match_sequence160 Target=EST:aldovae0
contig01578	BLASTN	match	11	98	72	-	. ID=match_hsp278 Target=EST:aldovae0 126 39 Parent=match_sequence160
contig01591	BLASTN	match	57039	57157	141	-	. ID=match_sequence161 Target=EST:aldovae0
contig01591	BLASTN	match	57039	57157	71	-	. ID=match_hsp279 Target=EST:aldovae0 123 5 Parent=match_sequence161
contig01555	BLASTN	match	69381	69495	141	-	. ID=match_sequence162 Target=EST:aldovae0
contig01555	BLASTN	match	69381	69495	71	-	. ID=match_hsp280 Target=EST:aldovae0 121 7 Parent=match_sequence162
contig00759	BLASTN	match	55739	113478	137	+	. ID=match_sequence163 Target=EST:aldovae0 1 127
contig00759	BLASTN	match	55739	55835	69	+	. ID=match_hsp281 Target=EST:aldovae0 1 97 Parent=match_sequence163
contig00759	BLASTN	match	98939	99081	54	+	. ID=match_hsp282 Target=EST:aldovae0 1 127 Parent=match_sequence163
contig00759	BLASTN	match	113400	113478	47	+	. ID=match_hsp283 Target=EST:aldovae0 3 81 Parent=match_sequence163
contig01068	BLASTN	match	35548	35662	133	+	. ID=match_sequence164 Target=EST:aldovae0 9 123
contig01068	BLASTN	match	35548	35662	67	+	. ID=match_hsp284 Target=EST:aldovae0 9 123 Parent=match_sequence164
contig01049	BLASTN	match	30610	30724	133	+	. ID=match_sequence165 Target=EST:aldovae0 7 121
contig01049	BLASTN	match	30610	30724	67	+	. ID=match_hsp285 Target=EST:aldovae0 7 121 Parent=match_sequence165
contig01599	BLASTN	match	5066	5187	131	+	. ID=match_sequence166 Target=EST:aldovae0 5 126
contig01599	BLASTN	match	5066	5187	66	+	. ID=match_hsp286 Target=EST:aldovae0 5 126 Parent=match_sequence166
contig01628	BLASTN	match	17869	57192	127	+	. ID=match_sequence167 Target=EST:aldovae0 2 126
contig01628	BLASTN	match	57069	57192	64	+	. ID=match_hsp287 Target=EST:aldovae0 3 126 Parent=match_sequence167
contig01628	BLASTN	match	17869	17993	41	+	. ID=match_hsp288 Target=EST:aldovae0 2 126 Parent=match_sequence167
contig01630	BLASTN	match	62515	62601	125	+	. ID=match_sequence168 Target=EST:aldovae0 1 87
contig01630	BLASTN	match	62515	62601	63	+	. ID=match_hsp289 Target=EST:aldovae0 1 87 Parent=match_sequence168
contig01619	BLASTN	match	17002	17093	111	+	. ID=match_sequence169 Target=EST:aldovae0 35 126
contig01619	BLASTN	match	17002	17093	56	+	. ID=match_hsp290 Target=EST:aldovae0 35 126 Parent=match_sequence169
contig01160	BLASTN	match	8169	8283	109	-	. ID=match_sequence170 Target=EST:aldovae0
contig01160	BLASTN	match	8169	8283	55	-	. ID=match_hsp291 Target=EST:aldovae0 121 7 Parent=match_sequence170
contig01634	BLASTN	match	7479	7552	107	+	. ID=match_sequence171 Target=EST:aldovae0 9 82
contig01634	BLASTN	match	657	735	107	-	. ID=match_sequence171 Target=EST:aldovae0 82 9
contig01634	BLASTN	match	7479	7552	54	+	. ID=match_hsp292 Target=EST:aldovae0 9 82 Parent=match_sequence171
contig01634	BLASTN	match	657	735	39	-	. ID=match_hsp293 Target=EST:aldovae0 103 25 Parent=match_sequence171
contig01273	BLASTN	match	17797	18967	105	-	. ID=match_sequence172 Target=EST:aldovae0
contig01273	BLASTN	match	17797	17913	53	-	. ID=match_hsp294 Target=EST:aldovae0 122 6 Parent=match_sequence172
contig01273	BLASTN	match	18866	18967	50	-	. ID=match_hsp295 Target=EST:aldovae0 121 20 Parent=match_sequence172
contig01273	BLASTN	match	18767	18832	38	-	. ID=match_hsp296 Target=EST:aldovae0 96 31 Parent=match_sequence172
contig00007	BLASTN	match	148819	149066	105	-	. ID=match_sequence173 Target=EST:aldovae0
contig00007	BLASTN	match	148942	149066	53	-	. ID=match_hsp297 Target=EST:aldovae0 126 2 Parent=match_sequence173
contig00007	BLASTN	match	148819	148923	41	-	. ID=match_hsp298 Target=EST:aldovae0 126 22 Parent=match_sequence173
contig01527	BLASTN	match	9	17360	94	-	. ID=match_sequence174 Target=EST:aldovae0
contig01527	BLASTN	match	17242	17360	47	-	. ID=match_hsp299 Target=EST:aldovae0 123 5 Parent=match_sequence174
contig01527	BLASTN	match	9	91	35	-	. ID=match_hsp300 Target=EST:aldovae0 85 3 Parent=match_sequence174
contig01527	BLASTN	match	17182	17236	35	-	. ID=match_hsp301 Target=EST:aldovae0 59 5 Parent=match_sequence174
contig01601	BLASTN	match	38807	49191	94	-	. ID=match_sequence175 Target=EST:aldovae0
contig01601	BLASTN	match	38807	38929	47	-	. ID=match_hsp302 Target=EST:aldovae0 125 3 Parent=match_sequence175
contig01601	BLASTN	match	49154	49191	38	-	. ID=match_hsp303 Target=EST:aldovae0 83 46 Parent=match_sequence175
contig01534	BLASTN	match	10016	10160	92	+	. ID=match_sequence176 Target=EST:aldovae0 1 127
contig01534	BLASTN	match	10016	10077	46	+	. ID=match_hsp304 Target=EST:aldovae0 1 62 Parent=match_sequence176
contig01534	BLASTN	match	10101	10160	36	+	. ID=match_hsp305 Target=EST:aldovae0 68 127 Parent=match_sequence176
contig01522	BLASTN	match	12	109	92	+	. ID=match_sequence177 Target=EST:aldovae0 28 125
contig01522	BLASTN	match	12	109	46	+	. ID=match_hsp306 Target=EST:aldovae0 28 125 Parent=match_sequence177
contig01532	BLASTN	match	1181	1297	90	-	. ID=match_sequence178 Target=EST:aldovae0
contig01532	BLASTN	match	1181	1297	45	-	. ID=match_hsp307 Target=EST:aldovae0 122 6 Parent=match_sequence178
contig01539	BLASTN	match	323	4920	90	+	. ID=match_sequence179 Target=EST:aldovae0 1 127
contig01539	BLASTN	match	323	431	45	+	. ID=match_hsp308 Target=EST:aldovae0 1 109 Parent=match_sequence179
contig01539	BLASTN	match	4881	4920	32	+	. ID=match_hsp309 Target=EST:aldovae0 88 127 Parent=match_sequence179
contig00631	BLASTN	match	6371	6433	86	+	. ID=match_sequence180 Target=EST:aldovae0 48 110
contig00631	BLASTN	match	5566	5626	86	-	. ID=match_sequence180 Target=EST:aldovae0 110 48
contig00631	BLASTN	match	6371	6433	43	+	. ID=match_hsp310 Target=EST:aldovae0 48 110 Parent=match_sequence180
contig00631	BLASTN	match	5566	5626	41	-	. ID=match_hsp311 Target=EST:aldovae0 84 24 Parent=match_sequence180
contig00003	BLASTN	match	137709	137823	86	+	. ID=match_sequence181 Target=EST:aldovae0 7 121
contig00003	BLASTN	match	137709	137823	43	+	. ID=match_hsp312 Target=EST:aldovae0 7 121 Parent=match_sequence181
contig01633	BLASTN	match	37	134	84	+	. ID=match_sequence182 Target=EST:aldovae0 28 125
contig01633	BLASTN	match	37	134	42	+	. ID=match_hsp313 Target=EST:aldovae0 28 125 Parent=match_sequence182
contig01576	BLASTN	match	82856	82937	84	+	. ID=match_sequence183 Target=EST:aldovae0 46 127
contig01576	BLASTN	match	82856	82937	42	+	. ID=match_hsp314 Target=EST:aldovae0 46 127 Parent=match_sequence183
contig00283	BLASTN	match	2	54	82	+	. ID=match_sequence184 Target=EST:aldovae0 30 82
contig00283	BLASTN	match	2	54	41	+	. ID=match_hsp315 Target=EST:aldovae0 30 82 Parent=match_sequence184
contig01559	BLASTN	match	147190	147314	82	+	. ID=match_sequence185 Target=EST:aldovae0 1 125
contig01559	BLASTN	match	147190	147314	41	+	. ID=match_hsp316 Target=EST:aldovae0 1 125 Parent=match_sequence185
contig01550	BLASTN	match	130	185	80	+	. ID=match_sequence186 Target=EST:aldovae0 68 123
contig01550	BLASTN	match	130	185	40	+	. ID=match_hsp317 Target=EST:aldovae0 68 123 Parent=match_sequence186
contig01563	BLASTN	match	199698	275392	80	-	. ID=match_sequence187 Target=EST:aldovae0
contig01563	BLASTN	match	275333	275392	40	-	. ID=match_hsp318 Target=EST:aldovae0 127 68 Parent=match_sequence187
contig01563	BLASTN	match	199698	199779	34	-	. ID=match_hsp319 Target=EST:aldovae0 127 46 Parent=match_sequence187
contig00853	BLASTN	match	16068	54832	78	+	. ID=match_sequence188 Target=EST:aldovae0 1 123
contig00853	BLASTN	match	54715	54832	39	+	. ID=match_hsp320 Target=EST:aldovae0 5 123 Parent=match_sequence188
contig00853	BLASTN	match	16068	16150	35	+	. ID=match_hsp321 Target=EST:aldovae0 1 83 Parent=match_sequence188
contig01616	BLASTN	match	124919	125013	78	-	. ID=match_sequence189 Target=EST:aldovae0
contig01616	BLASTN	match	124919	125013	39	-	. ID=match_hsp322 Target=EST:aldovae0 99 5 Parent=match_sequence189
contig01584	BLASTN	match	109300	109377	76	-	. ID=match_sequence190 Target=EST:aldovae0
contig01584	BLASTN	match	109300	109377	38	-	. ID=match_hsp323 Target=EST:aldovae0 123 46 Parent=match_sequence190
contig01398	BLASTN	match	47658	47720	70	-	. ID=match_sequence191 Target=EST:aldovae0
contig01398	BLASTN	match	47658	47720	35	-	. ID=match_hsp324 Target=EST:aldovae0 66 4 Parent=match_sequence191
contig01546	BLASTN	match	10009	10086	68	+	. ID=match_sequence192 Target=EST:aldovae0 45 122
contig01546	BLASTN	match	10009	10086	34	+	. ID=match_hsp325 Target=EST:aldovae0 45 122 Parent=match_sequence192
contig00804	BLASTN	match	106077	106137	66	-	. ID=match_sequence193 Target=EST:aldovae0
contig00804	BLASTN	match	106077	106137	33	-	. ID=match_hsp326 Target=EST:aldovae0 106 46 Parent=match_sequence193
contig01635	BLASTN	match	42	117	64	-	. ID=match_sequence194 Target=EST:aldovae0
contig01635	BLASTN	match	42	117	32	-	. ID=match_hsp327 Target=EST:aldovae0 123 48 Parent=match_sequence194
contig01431	BLASTN	match	24565	24624	64	-	. ID=match_sequence195 Target=EST:aldovae0
contig01431	BLASTN	match	24565	24624	32	-	. ID=match_hsp328 Target=EST:aldovae0 82 23 Parent=match_sequence195
contig01538	BLASTN	match	6913	7034	115	+	. ID=match_sequence196 Target=EST:aldovae1 1 122
contig01538	BLASTN	match	6913	7034	58	+	. ID=match_hsp329 Target=EST:aldovae1 1 122 Parent=match_sequence196
contig01083	BLASTN	match	8904	9025	115	+	. ID=match_sequence197 Target=EST:aldovae1 1 122
contig01083	BLASTN	match	8904	9025	58	+	. ID=match_hsp330 Target=EST:aldovae1 1 122 Parent=match_sequence197
contig01160	BLASTN	match	1710	1831	107	-	. ID=match_sequence198 Target=EST:aldovae1
contig01160	BLASTN	match	1710	1831	54	-	. ID=match_hsp331 Target=EST:aldovae1 122 1 Parent=match_sequence198
contig01584	BLASTN	match	107326	107446	100	+	. ID=match_sequence199 Target=EST:aldovae1 1 122
contig01584	BLASTN	match	107326	107446	50	+	. ID=match_hsp332 Target=EST:aldovae1 1 122 Parent=match_sequence199
contig01581	BLASTN	match	1	109	98	+	. ID=match_sequence200 Target=EST:aldovae1 12 120
contig01581	BLASTN	match	1	109	49	+	. ID=match_hsp333 Target=EST:aldovae1 12 120 Parent=match_sequence200
contig01624	BLASTN	match	36670	36792	94	-	. ID=match_sequence201 Target=EST:aldovae1
contig01624	BLASTN	match	36670	36792	47	-	. ID=match_hsp334 Target=EST:aldovae1 122 1 Parent=match_sequence201
contig00915	BLASTN	match	1206	1247	84	-	. ID=match_sequence202 Target=EST:aldovae1
contig00915	BLASTN	match	1206	1247	42	-	. ID=match_hsp335 Target=EST:aldovae1 122 81 Parent=match_sequence202
contig01398	BLASTN	match	96577	100607	84	-	. ID=match_sequence203 Target=EST:aldovae1
contig01398	BLASTN	match	100566	100607	42	-	. ID=match_hsp336 Target=EST:aldovae1 122 81 Parent=match_sequence203
contig01398	BLASTN	match	96577	96618	34	-	. ID=match_hsp337 Target=EST:aldovae1 122 81 Parent=match_sequence203
contig01542	BLASTN	match	47532	47578	78	-	. ID=match_sequence204 Target=EST:aldovae1
contig01542	BLASTN	match	47532	47578	39	-	. ID=match_hsp338 Target=EST:aldovae1 122 76 Parent=match_sequence204
contig01555	BLASTN	match	30815	30932	78	-	. ID=match_sequence205 Target=EST:aldovae1
contig01555	BLASTN	match	30815	30932	39	-	. ID=match_hsp339 Target=EST:aldovae1 118 1 Parent=match_sequence205
contig01576	BLASTN	match	82817	82937	76	+	. ID=match_sequence206 Target=EST:aldovae1 2 122
contig01576	BLASTN	match	82817	82937	38	+	. ID=match_hsp340 Target=EST:aldovae1 2 122 Parent=match_sequence206
contig01534	BLASTN	match	21272	21386	72	+	. ID=match_sequence207 Target=EST:aldovae1 4 118
contig01534	BLASTN	match	21272	21386	36	+	. ID=match_hsp341 Target=EST:aldovae1 4 118 Parent=match_sequence207
contig01619	BLASTN	match	17058	17093	68	+	. ID=match_sequence208 Target=EST:aldovae1 86 121
contig01619	BLASTN	match	31510	31551	68	-	. ID=match_sequence208 Target=EST:aldovae1 121 86
contig01619	BLASTN	match	17058	17093	32	+	. ID=match_hsp342 Target=EST:aldovae1 86 121 Parent=match_sequence208
contig01619	BLASTN	match	31510	31551	34	-	. ID=match_hsp343 Target=EST:aldovae1 122 81 Parent=match_sequence208
contig00631	BLASTN	match	6414	6450	66	+	. ID=match_sequence209 Target=EST:aldovae1 86 122
contig00631	BLASTN	match	6414	6450	33	+	. ID=match_hsp344 Target=EST:aldovae1 86 122 Parent=match_sequence209
contig01563	BLASTN	match	199698	199742	66	-	. ID=match_sequence210 Target=EST:aldovae1
contig01563	BLASTN	match	199698	199742	33	-	. ID=match_hsp345 Target=EST:aldovae1 122 78 Parent=match_sequence210
contig01608	BLASTN	match	4701	4740	64	+	. ID=match_sequence211 Target=EST:aldovae1 81 120
contig01608	BLASTN	match	4701	4740	32	+	. ID=match_hsp346 Target=EST:aldovae1 81 120 Parent=match_sequence211
contig00853	BLASTN	match	16115	16254	206	+	. ID=match_sequence212 Target=EST:aldovae3 1 140
contig00853	BLASTN	match	16115	16254	104	+	. ID=match_hsp347 Target=EST:aldovae3 1 140 Parent=match_sequence212
contig01542	BLASTN	match	47540	47663	129	-	. ID=match_sequence213 Target=EST:aldovae3
contig01542	BLASTN	match	47540	47663	65	-	. ID=match_hsp348 Target=EST:aldovae3 146 20 Parent=match_sequence213
contig01431	BLASTN	match	1	118	123	+	. ID=match_sequence214 Target=EST:aldovae3 35 152
contig01431	BLASTN	match	1	118	62	+	. ID=match_hsp349 Target=EST:aldovae3 35 152 Parent=match_sequence214
contig01589	BLASTN	match	14069	14205	98	+	. ID=match_sequence215 Target=EST:aldovae3 1 140
contig01589	BLASTN	match	14069	14205	49	+	. ID=match_hsp350 Target=EST:aldovae3 1 140 Parent=match_sequence215
contig01619	BLASTN	match	17054	17093	80	+	. ID=match_sequence216 Target=EST:aldovae3 114 153
contig01619	BLASTN	match	31510	31547	80	-	. ID=match_sequence216 Target=EST:aldovae3 153 114
contig01619	BLASTN	match	17054	17093	40	+	. ID=match_hsp351 Target=EST:aldovae3 114 153 Parent=match_sequence216
contig01619	BLASTN	match	31510	31547	38	-	. ID=match_hsp352 Target=EST:aldovae3 154 117 Parent=match_sequence216
contig01563	BLASTN	match	199698	199777	72	-	. ID=match_sequence217 Target=EST:aldovae3
contig01563	BLASTN	match	199742	199777	36	-	. ID=match_hsp353 Target=EST:aldovae3 36 1 Parent=match_sequence217
contig01563	BLASTN	match	199698	199734	33	-	. ID=match_hsp354 Target=EST:aldovae3 154 118 Parent=match_sequence217
contig00631	BLASTN	match	6409	6450	68	+	. ID=match_sequence218 Target=EST:aldovae3 113 154
contig00631	BLASTN	match	6409	6450	34	+	. ID=match_hsp355 Target=EST:aldovae3 113 154 Parent=match_sequence218
contig01576	BLASTN	match	82900	82937	68	+	. ID=match_sequence219 Target=EST:aldovae3 117 154
contig01576	BLASTN	match	82900	82937	34	+	. ID=match_hsp356 Target=EST:aldovae3 117 154 Parent=match_sequence219
contig00915	BLASTN	match	1206	1242	66	-	. ID=match_sequence220 Target=EST:aldovae3
contig00915	BLASTN	match	1206	1242	33	-	. ID=match_hsp357 Target=EST:aldovae3 154 118 Parent=match_sequence220
contig01398	BLASTN	match	96577	100602	66	-	. ID=match_sequence221 Target=EST:aldovae3
contig01398	BLASTN	match	96577	96609	33	-	. ID=match_hsp358 Target=EST:aldovae3 154 122 Parent=match_sequence221
contig01398	BLASTN	match	100566	100602	33	-	. ID=match_hsp359 Target=EST:aldovae3 154 118 Parent=match_sequence221
contig01624	BLASTN	match	36670	36706	66	-	. ID=match_sequence222 Target=EST:aldovae3
contig01624	BLASTN	match	36670	36706	33	-	. ID=match_hsp360 Target=EST:aldovae3 154 118 Parent=match_sequence222
contig00759	BLASTN	match	58931	58967	66	+	. ID=match_sequence223 Target=EST:aldovae3 25 61
contig00759	BLASTN	match	58931	58967	33	+	. ID=match_hsp361 Target=EST:aldovae3 25 61 Parent=match_sequence223
contig00003	BLASTN	match	136341	136377	66	+	. ID=match_sequence224 Target=EST:aldovae3 118 154
contig00003	BLASTN	match	136341	136377	33	+	. ID=match_hsp362 Target=EST:aldovae3 118 154 Parent=match_sequence224
contig01584	BLASTN	match	107410	107446	66	+	. ID=match_sequence225 Target=EST:aldovae3 118 154
contig01584	BLASTN	match	107410	107446	33	+	. ID=match_hsp363 Target=EST:aldovae3 118 154 Parent=match_sequence225
contig01068	BLASTN	match	35587	35622	64	+	. ID=match_sequence226 Target=EST:aldovae3 1 36
contig01068	BLASTN	match	35587	35622	32	+	. ID=match_hsp364 Target=EST:aldovae3 1 36 Parent=match_sequence226
contig01591	BLASTN	match	57079	57114	64	-	. ID=match_sequence227 Target=EST:aldovae3
contig01591	BLASTN	match	57079	57114	32	-	. ID=match_hsp365 Target=EST:aldovae3 36 1 Parent=match_sequence227
contig00758	BLASTN	match	38842	38877	64	+	. ID=match_sequence228 Target=EST:aldovae3 1 36
contig00758	BLASTN	match	38842	38877	32	+	. ID=match_hsp366 Target=EST:aldovae3 1 36 Parent=match_sequence228
contig01601	BLASTN	match	49154	49308	228	-	. ID=match_sequence229 Target=EST:aldovae4
contig01601	BLASTN	match	49154	49308	115	-	. ID=match_hsp367 Target=EST:aldovae4 157 3 Parent=match_sequence229
contig00804	BLASTN	match	106100	106256	216	-	. ID=match_sequence230 Target=EST:aldovae4
contig00804	BLASTN	match	106100	106256	109	-	. ID=match_hsp368 Target=EST:aldovae4 157 1 Parent=match_sequence230
contig01636	BLASTN	match	13003	13153	188	-	. ID=match_sequence231 Target=EST:aldovae4
contig01636	BLASTN	match	13003	13153	95	-	. ID=match_hsp369 Target=EST:aldovae4 153 3 Parent=match_sequence231
contig00428	BLASTN	match	56959	57099	184	+	. ID=match_sequence232 Target=EST:aldovae4 13 153
contig00428	BLASTN	match	56959	57099	93	+	. ID=match_hsp370 Target=EST:aldovae4 13 153 Parent=match_sequence232
contig01584	BLASTN	match	109341	109491	180	-	. ID=match_sequence233 Target=EST:aldovae4
contig01584	BLASTN	match	109341	109491	91	-	. ID=match_hsp371 Target=EST:aldovae4 156 6 Parent=match_sequence233
contig01556	BLASTN	match	24550	24678	176	+	. ID=match_sequence234 Target=EST:aldovae4 28 156
contig01556	BLASTN	match	24550	24678	89	+	. ID=match_hsp372 Target=EST:aldovae4 28 156 Parent=match_sequence234
contig01563	BLASTN	match	72846	199898	165	-	. ID=match_sequence235 Target=EST:aldovae4
contig01563	BLASTN	match	72846	72980	83	-	. ID=match_hsp373 Target=EST:aldovae4 155 21 Parent=match_sequence235
contig01563	BLASTN	match	199742	199898	69	-	. ID=match_hsp374 Target=EST:aldovae4 157 1 Parent=match_sequence235
contig01532	BLASTN	match	83	126	80	-	. ID=match_sequence236 Target=EST:aldovae4
contig01532	BLASTN	match	83	126	40	-	. ID=match_hsp375 Target=EST:aldovae4 121 78 Parent=match_sequence236
contig01522	BLASTN	match	31	67	74	+	. ID=match_sequence237 Target=EST:aldovae4 121 157
contig01522	BLASTN	match	31	67	37	+	. ID=match_hsp376 Target=EST:aldovae4 121 157 Parent=match_sequence237
contig00631	BLASTN	match	6371	6406	72	+	. ID=match_sequence238 Target=EST:aldovae4 122 157
contig00631	BLASTN	match	5567	5604	72	-	. ID=match_sequence238 Target=EST:aldovae4 157 122
contig00631	BLASTN	match	6371	6406	36	+	. ID=match_hsp377 Target=EST:aldovae4 122 157 Parent=match_sequence238
contig00631	BLASTN	match	5567	5604	34	-	. ID=match_hsp378 Target=EST:aldovae4 157 120 Parent=match_sequence238
contig00283	BLASTN	match	20	54	70	+	. ID=match_sequence239 Target=EST:aldovae4 122 156
contig00283	BLASTN	match	20	54	35	+	. ID=match_hsp379 Target=EST:aldovae4 122 156 Parent=match_sequence239
contig01578	BLASTN	match	55	89	70	-	. ID=match_sequence240 Target=EST:aldovae4
contig01578	BLASTN	match	55	89	35	-	. ID=match_hsp380 Target=EST:aldovae4 156 122 Parent=match_sequence240
contig01540	BLASTN	match	26	60	70	+	. ID=match_sequence241 Target=EST:aldovae4 122 156
contig01540	BLASTN	match	26	60	35	+	. ID=match_hsp381 Target=EST:aldovae4 122 156 Parent=match_sequence241
contig01068	BLASTN	match	35585	35622	68	+	. ID=match_sequence242 Target=EST:aldovae4 120 157
contig01068	BLASTN	match	35585	35622	34	+	. ID=match_hsp382 Target=EST:aldovae4 120 157 Parent=match_sequence242
contig01591	BLASTN	match	57079	57116	68	-	. ID=match_sequence243 Target=EST:aldovae4
contig01591	BLASTN	match	57079	57116	34	-	. ID=match_hsp383 Target=EST:aldovae4 157 120 Parent=match_sequence243
contig00758	BLASTN	match	38840	38877	68	+	. ID=match_sequence244 Target=EST:aldovae4 120 157
contig00758	BLASTN	match	38840	38877	34	+	. ID=match_hsp384 Target=EST:aldovae4 120 157 Parent=match_sequence244
contig01589	BLASTN	match	13066	13109	64	+	. ID=match_sequence245 Target=EST:aldovae4 78 121
contig01589	BLASTN	match	13066	13109	32	+	. ID=match_hsp385 Target=EST:aldovae4 78 121 Parent=match_sequence245
contig01398	BLASTN	match	69759	69845	170	+	. ID=match_sequence246 Target=EST:aldovae5 31 118
contig01398	BLASTN	match	99845	100002	170	-	. ID=match_sequence246 Target=EST:aldovae5 118 31
contig01398	BLASTN	match	69759	69845	56	+	. ID=match_hsp386 Target=EST:aldovae5 31 118 Parent=match_sequence246
contig01398	BLASTN	match	99845	100002	86	-	. ID=match_hsp387 Target=EST:aldovae5 158 1 Parent=match_sequence246
contig01593	BLASTN	match	68	229	147	-	. ID=match_sequence247 Target=EST:aldovae5
contig01593	BLASTN	match	68	229	74	-	. ID=match_hsp388 Target=EST:aldovae5 166 5 Parent=match_sequence247
contig01083	BLASTN	match	13779	13924	147	-	. ID=match_sequence248 Target=EST:aldovae5
contig01083	BLASTN	match	13779	13924	74	-	. ID=match_hsp389 Target=EST:aldovae5 166 21 Parent=match_sequence248
contig01535	BLASTN	match	11704	11869	147	+	. ID=match_sequence249 Target=EST:aldovae5 1 166
contig01535	BLASTN	match	11704	11869	74	+	. ID=match_hsp390 Target=EST:aldovae5 1 166 Parent=match_sequence249
contig01571	BLASTN	match	4309	4412	143	+	. ID=match_sequence250 Target=EST:aldovae5 27 130
contig01571	BLASTN	match	4309	4412	72	+	. ID=match_hsp391 Target=EST:aldovae5 27 130 Parent=match_sequence250
contig00513	BLASTN	match	58929	59094	139	+	. ID=match_sequence251 Target=EST:aldovae5 1 166
contig00513	BLASTN	match	58929	59094	70	+	. ID=match_hsp392 Target=EST:aldovae5 1 166 Parent=match_sequence251
contig01068	BLASTN	match	8521	8613	137	-	. ID=match_sequence252 Target=EST:aldovae5
contig01068	BLASTN	match	8521	8613	69	-	. ID=match_hsp393 Target=EST:aldovae5 126 34 Parent=match_sequence252
contig01552	BLASTN	match	8882	8977	129	+	. ID=match_sequence253 Target=EST:aldovae5 34 130
contig01552	BLASTN	match	8882	8977	65	+	. ID=match_hsp394 Target=EST:aldovae5 34 130 Parent=match_sequence253
contig01628	BLASTN	match	7775	7885	125	+	. ID=match_sequence254 Target=EST:aldovae5 34 144
contig01628	BLASTN	match	7775	7885	63	+	. ID=match_hsp395 Target=EST:aldovae5 34 144 Parent=match_sequence254
contig01554	BLASTN	match	17838	17929	103	-	. ID=match_sequence255 Target=EST:aldovae5
contig01554	BLASTN	match	17838	17929	52	-	. ID=match_hsp396 Target=EST:aldovae5 115 24 Parent=match_sequence255
contig01630	BLASTN	match	61069	61121	98	-	. ID=match_sequence256 Target=EST:aldovae5
contig01630	BLASTN	match	61069	61121	49	-	. ID=match_hsp397 Target=EST:aldovae5 116 64 Parent=match_sequence256
contig01619	BLASTN	match	46920	46977	92	-	. ID=match_sequence257 Target=EST:aldovae5
contig01619	BLASTN	match	46920	46977	46	-	. ID=match_hsp398 Target=EST:aldovae5 128 71 Parent=match_sequence257
contig01560	BLASTN	match	5	65	82	-	. ID=match_sequence258 Target=EST:aldovae5
contig01560	BLASTN	match	5	65	41	-	. ID=match_hsp399 Target=EST:aldovae5 61 1 Parent=match_sequence258
contig01431	BLASTN	match	40393	40451	70	+	. ID=match_sequence259 Target=EST:aldovae5 1 59
contig01431	BLASTN	match	40393	40451	35	+	. ID=match_hsp400 Target=EST:aldovae5 1 59 Parent=match_sequence259
contig01557	BLASTN	match	60	132	82	-	. ID=match_sequence260 Target=EST:aldovae11
contig01557	BLASTN	match	60	132	41	-	. ID=match_hsp401 Target=EST:aldovae11 77 5 Parent=match_sequence260
contig01398	BLASTN	match	69756	69845	204	+	. ID=match_sequence261 Target=EST:mollaretii1 29 119
contig01398	BLASTN	match	99857	100003	204	-	. ID=match_sequence261 Target=EST:mollaretii1 119 29
contig01398	BLASTN	match	69756	69845	51	+	. ID=match_hsp402 Target=EST:mollaretii1 29 119 Parent=match_sequence261
contig01398	BLASTN	match	99857	100003	103	-	. ID=match_hsp403 Target=EST:mollaretii1 147 1 Parent=match_sequence261
contig01535	BLASTN	match	11703	11849	188	+	. ID=match_sequence262 Target=EST:mollaretii1 1 147
contig01535	BLASTN	match	11703	11849	95	+	. ID=match_hsp404 Target=EST:mollaretii1 1 147 Parent=match_sequence262
contig01083	BLASTN	match	36761	36835	184	+	. ID=match_sequence263 Target=EST:mollaretii1 2 76
contig01083	BLASTN	match	2	13919	184	-	. ID=match_sequence263 Target=EST:mollaretii1 76 2
contig01083	BLASTN	match	36761	36835	63	+	. ID=match_hsp405 Target=EST:mollaretii1 2 76 Parent=match_sequence263
contig01083	BLASTN	match	13803	13919	93	-	. ID=match_hsp406 Target=EST:mollaretii1 143 27 Parent=match_sequence263
contig01083	BLASTN	match	2	52	43	-	. ID=match_hsp407 Target=EST:mollaretii1 72 22 Parent=match_sequence263
contig00513	BLASTN	match	58929	59074	178	+	. ID=match_sequence264 Target=EST:mollaretii1 2 147
contig00513	BLASTN	match	58929	59074	90	+	. ID=match_hsp408 Target=EST:mollaretii1 2 147 Parent=match_sequence264
contig01571	BLASTN	match	4313	4411	165	+	. ID=match_sequence265 Target=EST:mollaretii1 32 130
contig01571	BLASTN	match	4313	4411	83	+	. ID=match_hsp409 Target=EST:mollaretii1 32 130 Parent=match_sequence265
contig01628	BLASTN	match	7760	7886	165	+	. ID=match_sequence266 Target=EST:mollaretii1 20 146
contig01628	BLASTN	match	7760	7886	83	+	. ID=match_hsp410 Target=EST:mollaretii1 20 146 Parent=match_sequence266
contig01068	BLASTN	match	8515	8618	159	-	. ID=match_sequence267 Target=EST:mollaretii1
contig01068	BLASTN	match	8515	8618	80	-	. ID=match_hsp411 Target=EST:mollaretii1 133 30 Parent=match_sequence267
contig01552	BLASTN	match	8879	8976	141	+	. ID=match_sequence268 Target=EST:mollaretii1 32 130
contig01552	BLASTN	match	8879	8976	71	+	. ID=match_hsp412 Target=EST:mollaretii1 32 130 Parent=match_sequence268
contig01554	BLASTN	match	17807	17927	137	-	. ID=match_sequence269 Target=EST:mollaretii1
contig01554	BLASTN	match	17807	17927	69	-	. ID=match_hsp413 Target=EST:mollaretii1 147 27 Parent=match_sequence269
contig01593	BLASTN	match	91	208	131	-	. ID=match_sequence270 Target=EST:mollaretii1
contig01593	BLASTN	match	91	208	66	-	. ID=match_hsp414 Target=EST:mollaretii1 144 27 Parent=match_sequence270
contig01560	BLASTN	match	1	66	123	-	. ID=match_sequence271 Target=EST:mollaretii1
contig01560	BLASTN	match	1	66	62	-	. ID=match_hsp415 Target=EST:mollaretii1 66 1 Parent=match_sequence271
contig01481	BLASTN	match	4318	4379	107	+	. ID=match_sequence272 Target=EST:mollaretii1 1 62
contig01481	BLASTN	match	4318	4379	54	+	. ID=match_hsp416 Target=EST:mollaretii1 1 62 Parent=match_sequence272
contig01630	BLASTN	match	61069	61122	100	-	. ID=match_sequence273 Target=EST:mollaretii1
contig01630	BLASTN	match	61069	61122	50	-	. ID=match_hsp417 Target=EST:mollaretii1 117 64 Parent=match_sequence273
contig01522	BLASTN	match	132	204	98	-	. ID=match_sequence274 Target=EST:mollaretii1
contig01522	BLASTN	match	132	204	49	-	. ID=match_hsp418 Target=EST:mollaretii1 79 7 Parent=match_sequence274
contig00026	BLASTN	match	59280	59336	98	+	. ID=match_sequence275 Target=EST:mollaretii1 4 60
contig00026	BLASTN	match	59280	59336	49	+	. ID=match_hsp419 Target=EST:mollaretii1 4 60 Parent=match_sequence275
contig01619	BLASTN	match	46920	46977	92	-	. ID=match_sequence276 Target=EST:mollaretii1
contig01619	BLASTN	match	46920	46977	46	-	. ID=match_hsp420 Target=EST:mollaretii1 129 72 Parent=match_sequence276
contig01431	BLASTN	match	40392	40451	88	+	. ID=match_sequence277 Target=EST:mollaretii1 1 60
contig01431	BLASTN	match	40392	40451	44	+	. ID=match_hsp421 Target=EST:mollaretii1 1 60 Parent=match_sequence277
contig00805	BLASTN	match	5	71	86	-	. ID=match_sequence278 Target=EST:mollaretii1
contig00805	BLASTN	match	5	71	43	-	. ID=match_hsp422 Target=EST:mollaretii1 69 3 Parent=match_sequence278
contig00007	BLASTN	match	150546	150604	78	+	. ID=match_sequence279 Target=EST:mollaretii1 7 65
contig00007	BLASTN	match	150546	150604	39	+	. ID=match_hsp423 Target=EST:mollaretii1 7 65 Parent=match_sequence279
contig01536	BLASTN	match	19115	19161	70	-	. ID=match_sequence280 Target=EST:mollaretii1
contig01536	BLASTN	match	19115	19161	35	-	. ID=match_hsp424 Target=EST:mollaretii1 72 26 Parent=match_sequence280
contig01624	BLASTN	match	126163	126323	248	+	. ID=match_sequence281 Target=EST:mollaretii7 1 161
contig01624	BLASTN	match	126163	126323	125	+	. ID=match_hsp425 Target=EST:mollaretii7 1 161 Parent=match_sequence281
contig01512	BLASTN	match	88	408	238	-	. ID=match_sequence282 Target=EST:mollaretii7
contig01512	BLASTN	match	88	243	120	-	. ID=match_hsp426 Target=EST:mollaretii7 155 1 Parent=match_sequence282
contig01512	BLASTN	match	342	408	51	-	. ID=match_hsp427 Target=EST:mollaretii7 69 3 Parent=match_sequence282
contig01512	BLASTN	match	258	327	42	-	. ID=match_hsp428 Target=EST:mollaretii7 69 1 Parent=match_sequence282
contig01545	BLASTN	match	42777	42821	232	+	. ID=match_sequence283 Target=EST:mollaretii7 117 161
contig01545	BLASTN	match	2	162	232	-	. ID=match_sequence283 Target=EST:mollaretii7 161 117
contig01545	BLASTN	match	42777	42821	33	+	. ID=match_hsp429 Target=EST:mollaretii7 117 161 Parent=match_sequence283
contig01545	BLASTN	match	2	162	117	-	. ID=match_hsp430 Target=EST:mollaretii7 161 1 Parent=match_sequence283
contig01538	BLASTN	match	48	207	198	-	. ID=match_sequence284 Target=EST:mollaretii7
contig01538	BLASTN	match	48	207	100	-	. ID=match_hsp431 Target=EST:mollaretii7 161 2 Parent=match_sequence284
contig00007	BLASTN	match	121278	121435	194	+	. ID=match_sequence285 Target=EST:mollaretii7 4 161
contig00007	BLASTN	match	121278	121435	98	+	. ID=match_hsp432 Target=EST:mollaretii7 4 161 Parent=match_sequence285
contig01558	BLASTN	match	7868	8002	188	+	. ID=match_sequence286 Target=EST:mollaretii7 28 161
contig01558	BLASTN	match	7868	8002	95	+	. ID=match_hsp433 Target=EST:mollaretii7 28 161 Parent=match_sequence286
contig01547	BLASTN	match	3221	3359	180	+	. ID=match_sequence287 Target=EST:mollaretii7 23 161
contig01547	BLASTN	match	3221	3359	91	+	. ID=match_hsp434 Target=EST:mollaretii7 23 161 Parent=match_sequence287
contig00805	BLASTN	match	10851	10925	109	+	. ID=match_sequence288 Target=EST:mollaretii7 1 75
contig00805	BLASTN	match	10851	10925	55	+	. ID=match_hsp435 Target=EST:mollaretii7 1 75 Parent=match_sequence288
contig01551	BLASTN	match	3	48	76	-	. ID=match_sequence289 Target=EST:mollaretii7
contig01551	BLASTN	match	3	48	38	-	. ID=match_hsp436 Target=EST:mollaretii7 73 28 Parent=match_sequence289
contig01615	BLASTN	match	38	84	70	-	. ID=match_sequence290 Target=EST:mollaretii7
contig01615	BLASTN	match	38	84	35	-	. ID=match_hsp437 Target=EST:mollaretii7 69 23 Parent=match_sequence290
contig01608	BLASTN	match	117418	117452	70	+	. ID=match_sequence291 Target=EST:mollaretii7 127 161
contig01608	BLASTN	match	117418	117452	35	+	. ID=match_hsp438 Target=EST:mollaretii7 127 161 Parent=match_sequence291
contig00758	BLASTN	match	3	37	70	-	. ID=match_sequence292 Target=EST:mollaretii7
contig00758	BLASTN	match	3	37	35	-	. ID=match_hsp439 Target=EST:mollaretii7 161 127 Parent=match_sequence292
contig00905	BLASTN	match	53	93	66	-	. ID=match_sequence293 Target=EST:mollaretii7
contig00905	BLASTN	match	53	93	33	-	. ID=match_hsp440 Target=EST:mollaretii7 69 29 Parent=match_sequence293
contig00456	BLASTN	match	7	121	180	+	. ID=match_sequence294 Target=EST:mollaretii9 1 115
contig00456	BLASTN	match	7	121	91	+	. ID=match_hsp441 Target=EST:mollaretii9 1 115 Parent=match_sequence294
contig01359	BLASTN	match	37917	38031	125	-	. ID=match_sequence295 Target=EST:mollaretii9
contig01359	BLASTN	match	37917	38031	63	-	. ID=match_hsp442 Target=EST:mollaretii9 115 1 Parent=match_sequence295
contig00915	BLASTN	match	4350	8475	119	+	. ID=match_sequence296 Target=EST:mollaretii9 16 103
contig00915	BLASTN	match	4350	4437	60	+	. ID=match_hsp443 Target=EST:mollaretii9 16 103 Parent=match_sequence296
contig00915	BLASTN	match	8402	8475	34	+	. ID=match_hsp444 Target=EST:mollaretii9 29 102 Parent=match_sequence296
contig01535	BLASTN	match	41127	41241	117	+	. ID=match_sequence297 Target=EST:mollaretii9 1 115
contig01535	BLASTN	match	41127	41241	59	+	. ID=match_hsp445 Target=EST:mollaretii9 1 115 Parent=match_sequence297
contig01520	BLASTN	match	86407	86521	117	+	. ID=match_sequence298 Target=EST:mollaretii9 1 115
contig01520	BLASTN	match	86407	86521	59	+	. ID=match_hsp446 Target=EST:mollaretii9 1 115 Parent=match_sequence298
contig01608	BLASTN	match	6297	6350	107	+	. ID=match_sequence299 Target=EST:mollaretii9 22 75
contig01608	BLASTN	match	6297	6350	54	+	. ID=match_hsp447 Target=EST:mollaretii9 22 75 Parent=match_sequence299
contig01558	BLASTN	match	1730	1844	86	+	. ID=match_sequence300 Target=EST:mollaretii9 1 115
contig01558	BLASTN	match	1730	1844	43	+	. ID=match_hsp448 Target=EST:mollaretii9 1 115 Parent=match_sequence300
contig01068	BLASTN	match	8372	8412	66	-	. ID=match_sequence301 Target=EST:mollaretii9
contig01068	BLASTN	match	8372	8412	33	-	. ID=match_hsp449 Target=EST:mollaretii9 73 33 Parent=match_sequence301
contig01552	BLASTN	match	9060	9123	64	+	. ID=match_sequence302 Target=EST:mollaretii9 36 99
contig01552	BLASTN	match	9060	9123	32	+	. ID=match_hsp450 Target=EST:mollaretii9 36 99 Parent=match_sequence302
contig00804	BLASTN	match	106077	106252	293	+	. ID=match_sequence303 Target=EST:mollaretii10 1 176
contig00804	BLASTN	match	106077	106252	148	+	. ID=match_hsp451 Target=EST:mollaretii10 1 176 Parent=match_sequence303
contig01601	BLASTN	match	49131	49303	256	+	. ID=match_sequence304 Target=EST:mollaretii10 1 173
contig01601	BLASTN	match	49131	49303	129	+	. ID=match_hsp452 Target=EST:mollaretii10 1 173 Parent=match_sequence304
contig01563	BLASTN	match	72821	199885	224	+	. ID=match_sequence305 Target=EST:mollaretii10 1 173
contig01563	BLASTN	match	72821	72993	113	+	. ID=match_hsp453 Target=EST:mollaretii10 1 173 Parent=match_sequence305
contig01563	BLASTN	match	199723	199885	79	+	. ID=match_hsp454 Target=EST:mollaretii10 5 167 Parent=match_sequence305
contig01556	BLASTN	match	24539	24678	206	-	. ID=match_sequence306 Target=EST:mollaretii10
contig01556	BLASTN	match	24539	24678	104	-	. ID=match_hsp455 Target=EST:mollaretii10 164 25 Parent=match_sequence306
contig01584	BLASTN	match	109317	109460	206	+	. ID=match_sequence307 Target=EST:mollaretii10 1 144
contig01584	BLASTN	match	109317	109460	104	+	. ID=match_hsp456 Target=EST:mollaretii10 1 144 Parent=match_sequence307
contig00428	BLASTN	match	56975	57099	184	-	. ID=match_sequence308 Target=EST:mollaretii10
contig00428	BLASTN	match	56975	57099	93	-	. ID=match_hsp457 Target=EST:mollaretii10 152 28 Parent=match_sequence308
contig01636	BLASTN	match	13003	13128	155	+	. ID=match_sequence309 Target=EST:mollaretii10 28 153
contig01636	BLASTN	match	13003	13128	78	+	. ID=match_hsp458 Target=EST:mollaretii10 28 153 Parent=match_sequence309
contig00631	BLASTN	match	5546	5604	94	+	. ID=match_sequence310 Target=EST:mollaretii10 3 61
contig00631	BLASTN	match	6371	6429	94	-	. ID=match_sequence310 Target=EST:mollaretii10 61 3
contig00631	BLASTN	match	5546	5604	43	+	. ID=match_hsp459 Target=EST:mollaretii10 3 61 Parent=match_sequence310
contig00631	BLASTN	match	6371	6429	47	-	. ID=match_hsp460 Target=EST:mollaretii10 59 1 Parent=match_sequence310
contig01532	BLASTN	match	83	152	92	+	. ID=match_sequence311 Target=EST:mollaretii10 60 129
contig01532	BLASTN	match	83	152	46	+	. ID=match_hsp461 Target=EST:mollaretii10 60 129 Parent=match_sequence311
contig01576	BLASTN	match	82856	82916	90	-	. ID=match_sequence312 Target=EST:mollaretii10
contig01576	BLASTN	match	82856	82916	45	-	. ID=match_hsp462 Target=EST:mollaretii10 61 1 Parent=match_sequence312
contig01273	BLASTN	match	18769	18941	82	+	. ID=match_sequence313 Target=EST:mollaretii10 1 61
contig01273	BLASTN	match	18881	18941	41	+	. ID=match_hsp463 Target=EST:mollaretii10 1 61 Parent=match_sequence313
contig01273	BLASTN	match	18769	18815	35	+	. ID=match_hsp464 Target=EST:mollaretii10 13 59 Parent=match_sequence313
contig01619	BLASTN	match	17013	17073	82	-	. ID=match_sequence314 Target=EST:mollaretii10
contig01619	BLASTN	match	17013	17073	41	-	. ID=match_hsp465 Target=EST:mollaretii10 61 1 Parent=match_sequence314
contig01591	BLASTN	match	57062	57116	78	+	. ID=match_sequence315 Target=EST:mollaretii10 7 61
contig01591	BLASTN	match	57062	57116	39	+	. ID=match_hsp466 Target=EST:mollaretii10 7 61 Parent=match_sequence315
contig01589	BLASTN	match	13040	13109	76	-	. ID=match_sequence316 Target=EST:mollaretii10
contig01589	BLASTN	match	13040	13109	38	-	. ID=match_hsp467 Target=EST:mollaretii10 129 60 Parent=match_sequence316
contig01522	BLASTN	match	31	84	76	-	. ID=match_sequence317 Target=EST:mollaretii10
contig01522	BLASTN	match	31	84	38	-	. ID=match_hsp468 Target=EST:mollaretii10 60 7 Parent=match_sequence317
contig00758	BLASTN	match	38840	38900	74	-	. ID=match_sequence318 Target=EST:mollaretii10
contig00758	BLASTN	match	38840	38900	37	-	. ID=match_hsp469 Target=EST:mollaretii10 61 1 Parent=match_sequence318
contig01539	BLASTN	match	328	428	72	-	. ID=match_sequence319 Target=EST:mollaretii10
contig01539	BLASTN	match	369	428	36	-	. ID=match_hsp470 Target=EST:mollaretii10 60 1 Parent=match_sequence319
contig01539	BLASTN	match	328	365	34	-	. ID=match_hsp471 Target=EST:mollaretii10 176 139 Parent=match_sequence319
contig01160	BLASTN	match	8191	8242	72	+	. ID=match_sequence320 Target=EST:mollaretii10 8 59
contig01160	BLASTN	match	8191	8242	36	+	. ID=match_hsp472 Target=EST:mollaretii10 8 59 Parent=match_sequence320
contig00007	BLASTN	match	148839	149021	72	+	. ID=match_sequence321 Target=EST:mollaretii10 1 60
contig00007	BLASTN	match	148962	149021	36	+	. ID=match_hsp473 Target=EST:mollaretii10 1 60 Parent=match_sequence321
contig00007	BLASTN	match	148839	148896	34	+	. ID=match_hsp474 Target=EST:mollaretii10 1 58 Parent=match_sequence321
contig00283	BLASTN	match	20	54	70	-	. ID=match_sequence322 Target=EST:mollaretii10
contig00283	BLASTN	match	20	54	35	-	. ID=match_hsp475 Target=EST:mollaretii10 59 25 Parent=match_sequence322
contig01578	BLASTN	match	55	89	70	+	. ID=match_sequence323 Target=EST:mollaretii10 25 59
contig01578	BLASTN	match	55	89	35	+	. ID=match_hsp476 Target=EST:mollaretii10 25 59 Parent=match_sequence323
contig01540	BLASTN	match	26	60	70	-	. ID=match_sequence324 Target=EST:mollaretii10
contig01540	BLASTN	match	26	60	35	-	. ID=match_hsp477 Target=EST:mollaretii10 59 25 Parent=match_sequence324
contig01068	BLASTN	match	35585	35623	70	-	. ID=match_sequence325 Target=EST:mollaretii10
contig01068	BLASTN	match	35585	35623	35	-	. ID=match_hsp478 Target=EST:mollaretii10 61 23 Parent=match_sequence325
contig01555	BLASTN	match	30832	30890	70	+	. ID=match_sequence326 Target=EST:mollaretii10 1 59
contig01555	BLASTN	match	30832	30890	35	+	. ID=match_hsp479 Target=EST:mollaretii10 1 59 Parent=match_sequence326
contig01609	BLASTN	match	51594	51651	68	-	. ID=match_sequence327 Target=EST:mollaretii10
contig01609	BLASTN	match	51594	51651	34	-	. ID=match_hsp480 Target=EST:mollaretii10 59 2 Parent=match_sequence327
contig01545	BLASTN	match	15982	16037	64	+	. ID=match_sequence328 Target=EST:mollaretii10 4 59
contig01545	BLASTN	match	15982	16037	32	+	. ID=match_hsp481 Target=EST:mollaretii10 4 59 Parent=match_sequence328
contig00853	BLASTN	match	16076	16111	64	-	. ID=match_sequence329 Target=EST:mollaretii10
contig00853	BLASTN	match	16076	16111	32	-	. ID=match_hsp482 Target=EST:mollaretii10 173 138 Parent=match_sequence329
contig01624	BLASTN	match	25	84	64	-	. ID=match_sequence330 Target=EST:mollaretii10
contig01624	BLASTN	match	25	84	32	-	. ID=match_hsp483 Target=EST:mollaretii10 61 2 Parent=match_sequence330
contig01624	BLASTN	match	33933	34057	137	-	. ID=match_sequence331 Target=EST:mollaretii11
contig01624	BLASTN	match	33933	34057	69	-	. ID=match_hsp484 Target=EST:mollaretii11 125 1 Parent=match_sequence331
contig01559	BLASTN	match	13309	13433	121	-	. ID=match_sequence332 Target=EST:mollaretii11
contig01559	BLASTN	match	13309	13433	61	-	. ID=match_hsp485 Target=EST:mollaretii11 125 1 Parent=match_sequence332
contig01613	BLASTN	match	468	568	113	+	. ID=match_sequence333 Target=EST:mollaretii11 25 125
contig01613	BLASTN	match	468	568	57	+	. ID=match_hsp486 Target=EST:mollaretii11 25 125 Parent=match_sequence333
contig00804	BLASTN	match	45916	46040	105	+	. ID=match_sequence334 Target=EST:mollaretii11 1 125
contig00804	BLASTN	match	45916	46040	53	+	. ID=match_hsp487 Target=EST:mollaretii11 1 125 Parent=match_sequence334
contig01636	BLASTN	match	17286	17410	98	+	. ID=match_sequence335 Target=EST:mollaretii11 1 125
contig01636	BLASTN	match	17286	17410	49	+	. ID=match_hsp488 Target=EST:mollaretii11 1 125 Parent=match_sequence335
contig01576	BLASTN	match	42148	42272	98	-	. ID=match_sequence336 Target=EST:mollaretii11
contig01576	BLASTN	match	42148	42272	49	-	. ID=match_hsp489 Target=EST:mollaretii11 125 1 Parent=match_sequence336
contig01535	BLASTN	match	48545	48669	90	+	. ID=match_sequence337 Target=EST:mollaretii11 1 125
contig01535	BLASTN	match	48545	48669	45	+	. ID=match_hsp490 Target=EST:mollaretii11 1 125 Parent=match_sequence337
contig01619	BLASTN	match	20578	20702	82	-	. ID=match_sequence338 Target=EST:mollaretii11
contig01619	BLASTN	match	20578	20702	41	-	. ID=match_hsp491 Target=EST:mollaretii11 125 1 Parent=match_sequence338
contig01612	BLASTN	match	17123	17247	66	+	. ID=match_sequence339 Target=EST:mollaretii11 1 125
contig01612	BLASTN	match	17123	17247	33	+	. ID=match_hsp492 Target=EST:mollaretii11 1 125 Parent=match_sequence339
contig01460	BLASTN	match	31095	31145	78	-	. ID=match_sequence340 Target=EST:fredriksenii2
contig01460	BLASTN	match	31095	31145	39	-	. ID=match_hsp493 Target=EST:fredriksenii2 51 1 Parent=match_sequence340
contig00804	BLASTN	match	42236	42286	78	-	. ID=match_sequence341 Target=EST:fredriksenii2
contig00804	BLASTN	match	42236	42286	39	-	. ID=match_hsp494 Target=EST:fredriksenii2 51 1 Parent=match_sequence341
contig01563	BLASTN	match	38504	39426	418	+	. ID=match_sequence342 Target=EST:fredriksenii3 51 973
contig01563	BLASTN	match	38504	39426	211	+	. ID=match_hsp495 Target=EST:fredriksenii3 51 973 Parent=match_sequence342
contig01522	BLASTN	match	16768	17697	262	+	. ID=match_sequence343 Target=EST:fredriksenii3 41 973
contig01522	BLASTN	match	16768	17697	132	+	. ID=match_hsp496 Target=EST:fredriksenii3 41 973 Parent=match_sequence343
contig01607	BLASTN	match	146	332	70	-	. ID=match_sequence344 Target=EST:fredriksenii3
contig01607	BLASTN	match	146	332	35	-	. ID=match_hsp497 Target=EST:fredriksenii3 932 746 Parent=match_sequence344
contig01398	BLASTN	match	99845	100002	202	+	. ID=match_sequence345 Target=EST:bercovieri1 1 158
contig01398	BLASTN	match	69756	69845	202	-	. ID=match_sequence345 Target=EST:bercovieri1 158 1
contig01398	BLASTN	match	99845	100002	102	+	. ID=match_hsp498 Target=EST:bercovieri1 1 158 Parent=match_sequence345
contig01398	BLASTN	match	69756	69845	55	-	. ID=match_hsp499 Target=EST:bercovieri1 131 41 Parent=match_sequence345
contig01535	BLASTN	match	11704	11861	194	-	. ID=match_sequence346 Target=EST:bercovieri1
contig01535	BLASTN	match	11704	11861	98	-	. ID=match_hsp500 Target=EST:bercovieri1 158 1 Parent=match_sequence346
contig00513	BLASTN	match	58929	59086	186	-	. ID=match_sequence347 Target=EST:bercovieri1
contig00513	BLASTN	match	58929	59086	94	-	. ID=match_hsp501 Target=EST:bercovieri1 158 1 Parent=match_sequence347
contig01083	BLASTN	match	11	13924	168	+	. ID=match_sequence348 Target=EST:bercovieri1 30 138
contig01083	BLASTN	match	36761	36835	168	-	. ID=match_sequence348 Target=EST:bercovieri1 138 30
contig01083	BLASTN	match	13816	13924	85	+	. ID=match_hsp502 Target=EST:bercovieri1 30 138 Parent=match_sequence348
contig01083	BLASTN	match	11	47	33	+	. ID=match_hsp503 Target=EST:bercovieri1 97 133 Parent=match_sequence348
contig01083	BLASTN	match	36761	36835	47	-	. ID=match_hsp504 Target=EST:bercovieri1 158 84 Parent=match_sequence348
contig01068	BLASTN	match	8521	8618	163	+	. ID=match_sequence349 Target=EST:bercovieri1 33 130
contig01068	BLASTN	match	8521	8618	82	+	. ID=match_hsp505 Target=EST:bercovieri1 33 130 Parent=match_sequence349
contig01571	BLASTN	match	4313	4411	157	-	. ID=match_sequence350 Target=EST:bercovieri1
contig01571	BLASTN	match	4313	4411	79	-	. ID=match_hsp506 Target=EST:bercovieri1 128 30 Parent=match_sequence350
contig01593	BLASTN	match	108	229	147	+	. ID=match_sequence351 Target=EST:bercovieri1 33 154
contig01593	BLASTN	match	108	229	74	+	. ID=match_hsp507 Target=EST:bercovieri1 33 154 Parent=match_sequence351
contig01628	BLASTN	match	7767	7886	143	-	. ID=match_sequence352 Target=EST:bercovieri1
contig01628	BLASTN	match	7767	7886	72	-	. ID=match_hsp508 Target=EST:bercovieri1 133 14 Parent=match_sequence352
contig01552	BLASTN	match	8879	8976	133	-	. ID=match_sequence353 Target=EST:bercovieri1
contig01552	BLASTN	match	8879	8976	67	-	. ID=match_hsp509 Target=EST:bercovieri1 128 30 Parent=match_sequence353
contig01554	BLASTN	match	17807	17929	133	+	. ID=match_sequence354 Target=EST:bercovieri1 13 135
contig01554	BLASTN	match	17807	17929	67	+	. ID=match_hsp510 Target=EST:bercovieri1 13 135 Parent=match_sequence354
contig01630	BLASTN	match	61069	61122	100	+	. ID=match_sequence355 Target=EST:bercovieri1 43 96
contig01630	BLASTN	match	61069	61122	50	+	. ID=match_hsp511 Target=EST:bercovieri1 43 96 Parent=match_sequence355
contig01560	BLASTN	match	1	65	98	+	. ID=match_sequence356 Target=EST:bercovieri1 94 158
contig01560	BLASTN	match	1	65	49	+	. ID=match_hsp512 Target=EST:bercovieri1 94 158 Parent=match_sequence356
contig01619	BLASTN	match	46920	46977	92	+	. ID=match_sequence357 Target=EST:bercovieri1 31 88
contig01619	BLASTN	match	46920	46977	46	+	. ID=match_hsp513 Target=EST:bercovieri1 31 88 Parent=match_sequence357
contig01481	BLASTN	match	4323	4379	82	-	. ID=match_sequence358 Target=EST:bercovieri1
contig01481	BLASTN	match	4323	4379	41	-	. ID=match_hsp514 Target=EST:bercovieri1 154 98 Parent=match_sequence358
contig01522	BLASTN	match	132	204	82	+	. ID=match_sequence359 Target=EST:bercovieri1 81 153
contig01522	BLASTN	match	132	204	41	+	. ID=match_hsp515 Target=EST:bercovieri1 81 153 Parent=match_sequence359
contig00805	BLASTN	match	5	71	78	+	. ID=match_sequence360 Target=EST:bercovieri1 91 157
contig00805	BLASTN	match	5	71	39	+	. ID=match_hsp516 Target=EST:bercovieri1 91 157 Parent=match_sequence360
contig00026	BLASTN	match	59280	59336	74	-	. ID=match_sequence361 Target=EST:bercovieri1
contig00026	BLASTN	match	59280	59336	37	-	. ID=match_hsp517 Target=EST:bercovieri1 156 100 Parent=match_sequence361
contig00428	BLASTN	match	2	38	66	+	. ID=match_sequence362 Target=EST:bercovieri1 95 131
contig00428	BLASTN	match	2	38	33	+	. ID=match_hsp518 Target=EST:bercovieri1 95 131 Parent=match_sequence362
contig00007	BLASTN	match	150566	150609	64	-	. ID=match_sequence363 Target=EST:bercovieri1
contig00007	BLASTN	match	150566	150609	32	-	. ID=match_hsp519 Target=EST:bercovieri1 133 90 Parent=match_sequence363
contig01530_1	BLASTN	match	1045	2228	2276	-	. ID=match_sequence364 Target=EST:bercovieri5
contig01530_1	BLASTN	match	1045	2228	1148	-	. ID=match_hsp520 Target=EST:bercovieri5 9249 8066 Parent=match_sequence364
contig01530_1	BLASTN	match	1045	2228	1148	-	. ID=match_hsp521 Target=EST:bercovieri5 7928 6745 Parent=match_sequence364
contig01530_1	BLASTN	match	1045	2228	1148	-	. ID=match_hsp522 Target=EST:bercovieri5 6607 5424 Parent=match_sequence364
contig01530_1	BLASTN	match	1045	2228	1148	-	. ID=match_hsp523 Target=EST:bercovieri5 5286 4103 Parent=match_sequence364
contig01530_1	BLASTN	match	1045	2228	1148	-	. ID=match_hsp524 Target=EST:bercovieri5 3965 2782 Parent=match_sequence364
contig01530_1	BLASTN	match	1045	2228	1148	-	. ID=match_hsp525 Target=EST:bercovieri5 2644 1461 Parent=match_sequence364
contig01530_1	BLASTN	match	1045	2228	1148	-	. ID=match_hsp526 Target=EST:bercovieri5 1323 140 Parent=match_sequence364
contig01530_2	BLASTN	match	1045	2228	2276	-	. ID=match_sequence365 Target=EST:bercovieri5
contig01530_2	BLASTN	match	1045	2228	1148	-	. ID=match_hsp527 Target=EST:bercovieri5 9249 8066 Parent=match_sequence365
contig01530_2	BLASTN	match	1045	2228	1148	-	. ID=match_hsp528 Target=EST:bercovieri5 7928 6745 Parent=match_sequence365
contig01530_2	BLASTN	match	1045	2228	1148	-	. ID=match_hsp529 Target=EST:bercovieri5 6607 5424 Parent=match_sequence365
contig01530_2	BLASTN	match	1045	2228	1148	-	. ID=match_hsp530 Target=EST:bercovieri5 5286 4103 Parent=match_sequence365
contig01530_2	BLASTN	match	1045	2228	1148	-	. ID=match_hsp531 Target=EST:bercovieri5 3965 2782 Parent=match_sequence365
contig01530_2	BLASTN	match	1045	2228	1148	-	. ID=match_hsp532 Target=EST:bercovieri5 2644 1461 Parent=match_sequence365
contig01530_2	BLASTN	match	1045	2228	1148	-	. ID=match_hsp533 Target=EST:bercovieri5 1323 140 Parent=match_sequence365
contig01530_3	BLASTN	match	1045	2228	2276	-	. ID=match_sequence366 Target=EST:bercovieri5
contig01530_3	BLASTN	match	1045	2228	1148	-	. ID=match_hsp534 Target=EST:bercovieri5 9249 8066 Parent=match_sequence366
contig01530_3	BLASTN	match	1045	2228	1148	-	. ID=match_hsp535 Target=EST:bercovieri5 7928 6745 Parent=match_sequence366
contig01530_3	BLASTN	match	1045	2228	1148	-	. ID=match_hsp536 Target=EST:bercovieri5 6607 5424 Parent=match_sequence366
contig01530_3	BLASTN	match	1045	2228	1148	-	. ID=match_hsp537 Target=EST:bercovieri5 5286 4103 Parent=match_sequence366
contig01530_3	BLASTN	match	1045	2228	1148	-	. ID=match_hsp538 Target=EST:bercovieri5 3965 2782 Parent=match_sequence366
contig01530_3	BLASTN	match	1045	2228	1148	-	. ID=match_hsp539 Target=EST:bercovieri5 2644 1461 Parent=match_sequence366
contig01530_3	BLASTN	match	1045	2228	1148	-	. ID=match_hsp540 Target=EST:bercovieri5 1323 140 Parent=match_sequence366
contig01530_4	BLASTN	match	1045	2228	2276	-	. ID=match_sequence367 Target=EST:bercovieri5
contig01530_4	BLASTN	match	1045	2228	1148	-	. ID=match_hsp541 Target=EST:bercovieri5 9249 8066 Parent=match_sequence367
contig01530_4	BLASTN	match	1045	2228	1148	-	. ID=match_hsp542 Target=EST:bercovieri5 7928 6745 Parent=match_sequence367
contig01530_4	BLASTN	match	1045	2228	1148	-	. ID=match_hsp543 Target=EST:bercovieri5 6607 5424 Parent=match_sequence367
contig01530_4	BLASTN	match	1045	2228	1148	-	. ID=match_hsp544 Target=EST:bercovieri5 5286 4103 Parent=match_sequence367
contig01530_4	BLASTN	match	1045	2228	1148	-	. ID=match_hsp545 Target=EST:bercovieri5 3965 2782 Parent=match_sequence367
contig01530_4	BLASTN	match	1045	2228	1148	-	. ID=match_hsp546 Target=EST:bercovieri5 2644 1461 Parent=match_sequence367
contig01530_4	BLASTN	match	1045	2228	1148	-	. ID=match_hsp547 Target=EST:bercovieri5 1323 140 Parent=match_sequence367
contig01530_5	BLASTN	match	1045	2228	2276	-	. ID=match_sequence368 Target=EST:bercovieri5
contig01530_5	BLASTN	match	1045	2228	1148	-	. ID=match_hsp548 Target=EST:bercovieri5 9249 8066 Parent=match_sequence368
contig01530_5	BLASTN	match	1045	2228	1148	-	. ID=match_hsp549 Target=EST:bercovieri5 7928 6745 Parent=match_sequence368
contig01530_5	BLASTN	match	1045	2228	1148	-	. ID=match_hsp550 Target=EST:bercovieri5 6607 5424 Parent=match_sequence368
contig01530_5	BLASTN	match	1045	2228	1148	-	. ID=match_hsp551 Target=EST:bercovieri5 5286 4103 Parent=match_sequence368
contig01530_5	BLASTN	match	1045	2228	1148	-	. ID=match_hsp552 Target=EST:bercovieri5 3965 2782 Parent=match_sequence368
contig01530_5	BLASTN	match	1045	2228	1148	-	. ID=match_hsp553 Target=EST:bercovieri5 2644 1461 Parent=match_sequence368
contig01530_5	BLASTN	match	1045	2228	1148	-	. ID=match_hsp554 Target=EST:bercovieri5 1323 140 Parent=match_sequence368
contig01530	BLASTN	match	1045	2228	2276	-	. ID=match_sequence369 Target=EST:bercovieri5
contig01530	BLASTN	match	1045	2228	1148	-	. ID=match_hsp555 Target=EST:bercovieri5 9249 8066 Parent=match_sequence369
contig01530	BLASTN	match	1045	2228	1148	-	. ID=match_hsp556 Target=EST:bercovieri5 7928 6745 Parent=match_sequence369
contig01530	BLASTN	match	1045	2228	1148	-	. ID=match_hsp557 Target=EST:bercovieri5 6607 5424 Parent=match_sequence369
contig01530	BLASTN	match	1045	2228	1148	-	. ID=match_hsp558 Target=EST:bercovieri5 5286 4103 Parent=match_sequence369
contig01530	BLASTN	match	1045	2228	1148	-	. ID=match_hsp559 Target=EST:bercovieri5 3965 2782 Parent=match_sequence369
contig01530	BLASTN	match	1045	2228	1148	-	. ID=match_hsp560 Target=EST:bercovieri5 2644 1461 Parent=match_sequence369
contig01530	BLASTN	match	1045	2228	1148	-	. ID=match_hsp561 Target=EST:bercovieri5 1323 140 Parent=match_sequence369
contig00338	BLASTN	match	1	85	84	-	. ID=match_sequence370 Target=EST:bercovieri5
contig00338	BLASTN	match	1	85	42	-	. ID=match_hsp562 Target=EST:bercovieri5 8646 8564 Parent=match_sequence370
contig00338	BLASTN	match	1	85	42	-	. ID=match_hsp563 Target=EST:bercovieri5 7325 7243 Parent=match_sequence370
contig00338	BLASTN	match	1	85	42	-	. ID=match_hsp564 Target=EST:bercovieri5 6004 5922 Parent=match_sequence370
contig00338	BLASTN	match	1	85	42	-	. ID=match_hsp565 Target=EST:bercovieri5 4683 4601 Parent=match_sequence370
contig00338	BLASTN	match	1	85	42	-	. ID=match_hsp566 Target=EST:bercovieri5 3362 3280 Parent=match_sequence370
contig00338	BLASTN	match	1	85	42	-	. ID=match_hsp567 Target=EST:bercovieri5 2041 1959 Parent=match_sequence370
contig00338	BLASTN	match	1	85	42	-	. ID=match_hsp568 Target=EST:bercovieri5 720 638 Parent=match_sequence370
contig01535	BLASTN	match	48563	48684	139	-	. ID=match_sequence371 Target=EST:bercovieri6
contig01535	BLASTN	match	48563	48684	70	-	. ID=match_hsp569 Target=EST:bercovieri6 134 13 Parent=match_sequence371
contig01576	BLASTN	match	42121	42256	135	+	. ID=match_sequence372 Target=EST:bercovieri6 1 136
contig01576	BLASTN	match	42121	42256	68	+	. ID=match_hsp570 Target=EST:bercovieri6 1 136 Parent=match_sequence372
contig01559	BLASTN	match	13292	13415	135	+	. ID=match_sequence373 Target=EST:bercovieri6 11 134
contig01559	BLASTN	match	13292	13415	68	+	. ID=match_hsp571 Target=EST:bercovieri6 11 134 Parent=match_sequence373
contig01619	BLASTN	match	20551	20686	127	+	. ID=match_sequence374 Target=EST:bercovieri6 1 136
contig01619	BLASTN	match	20551	20686	64	+	. ID=match_hsp572 Target=EST:bercovieri6 1 136 Parent=match_sequence374
contig01612	BLASTN	match	17139	17256	123	-	. ID=match_sequence375 Target=EST:bercovieri6
contig01612	BLASTN	match	17139	17256	62	-	. ID=match_hsp573 Target=EST:bercovieri6 136 19 Parent=match_sequence375
contig01613	BLASTN	match	471	589	117	-	. ID=match_sequence376 Target=EST:bercovieri6
contig01613	BLASTN	match	471	589	59	-	. ID=match_hsp574 Target=EST:bercovieri6 125 7 Parent=match_sequence376
contig01624	BLASTN	match	33906	34030	113	+	. ID=match_sequence377 Target=EST:bercovieri6 1 125
contig01624	BLASTN	match	33906	34030	57	+	. ID=match_hsp575 Target=EST:bercovieri6 1 125 Parent=match_sequence377
contig01636	BLASTN	match	17302	17437	111	-	. ID=match_sequence378 Target=EST:bercovieri6
contig01636	BLASTN	match	17302	17437	56	-	. ID=match_hsp576 Target=EST:bercovieri6 136 1 Parent=match_sequence378
contig01359	BLASTN	match	48780	48908	98	+	. ID=match_sequence379 Target=EST:bercovieri6 1 129
contig01359	BLASTN	match	48780	48908	49	+	. ID=match_hsp577 Target=EST:bercovieri6 1 129 Parent=match_sequence379
contig01567	BLASTN	match	30439	30564	84	-	. ID=match_sequence380 Target=EST:bercovieri6
contig01567	BLASTN	match	30439	30564	42	-	. ID=match_hsp578 Target=EST:bercovieri6 129 4 Parent=match_sequence380
contig00659	BLASTN	match	6	67	76	-	. ID=match_sequence381 Target=EST:bercovieri6
contig00659	BLASTN	match	6	67	38	-	. ID=match_hsp579 Target=EST:bercovieri6 62 1 Parent=match_sequence381
contig01582_1	BLASTN	match	1	427	831	+	. ID=match_sequence382 Target=EST:bercovieri10 27 2653
contig01582_1	BLASTN	match	1	427	419	+	. ID=match_hsp580 Target=EST:bercovieri10 27 453 Parent=match_sequence382
contig01582_1	BLASTN	match	1	427	419	+	. ID=match_hsp581 Target=EST:bercovieri10 577 1003 Parent=match_sequence382
contig01582_1	BLASTN	match	1	427	419	+	. ID=match_hsp582 Target=EST:bercovieri10 1127 1553 Parent=match_sequence382
contig01582_1	BLASTN	match	1	427	419	+	. ID=match_hsp583 Target=EST:bercovieri10 1677 2103 Parent=match_sequence382
contig01582_1	BLASTN	match	1	427	419	+	. ID=match_hsp584 Target=EST:bercovieri10 2227 2653 Parent=match_sequence382
contig01582_2	BLASTN	match	1	427	831	+	. ID=match_sequence383 Target=EST:bercovieri10 27 2653
contig01582_2	BLASTN	match	1	427	419	+	. ID=match_hsp585 Target=EST:bercovieri10 27 453 Parent=match_sequence383
contig01582_2	BLASTN	match	1	427	419	+	. ID=match_hsp586 Target=EST:bercovieri10 577 1003 Parent=match_sequence383
contig01582_2	BLASTN	match	1	427	419	+	. ID=match_hsp587 Target=EST:bercovieri10 1127 1553 Parent=match_sequence383
contig01582_2	BLASTN	match	1	427	419	+	. ID=match_hsp588 Target=EST:bercovieri10 1677 2103 Parent=match_sequence383
contig01582_2	BLASTN	match	1	427	419	+	. ID=match_hsp589 Target=EST:bercovieri10 2227 2653 Parent=match_sequence383
contig01582_3	BLASTN	match	1	427	831	+	. ID=match_sequence384 Target=EST:bercovieri10 27 2653
contig01582_3	BLASTN	match	1	427	419	+	. ID=match_hsp590 Target=EST:bercovieri10 27 453 Parent=match_sequence384
contig01582_3	BLASTN	match	1	427	419	+	. ID=match_hsp591 Target=EST:bercovieri10 577 1003 Parent=match_sequence384
contig01582_3	BLASTN	match	1	427	419	+	. ID=match_hsp592 Target=EST:bercovieri10 1127 1553 Parent=match_sequence384
contig01582_3	BLASTN	match	1	427	419	+	. ID=match_hsp593 Target=EST:bercovieri10 1677 2103 Parent=match_sequence384
contig01582_3	BLASTN	match	1	427	419	+	. ID=match_hsp594 Target=EST:bercovieri10 2227 2653 Parent=match_sequence384
contig01582_4	BLASTN	match	1	427	831	+	. ID=match_sequence385 Target=EST:bercovieri10 27 2653
contig01582_4	BLASTN	match	1	427	419	+	. ID=match_hsp595 Target=EST:bercovieri10 27 453 Parent=match_sequence385
contig01582_4	BLASTN	match	1	427	419	+	. ID=match_hsp596 Target=EST:bercovieri10 577 1003 Parent=match_sequence385
contig01582_4	BLASTN	match	1	427	419	+	. ID=match_hsp597 Target=EST:bercovieri10 1127 1553 Parent=match_sequence385
contig01582_4	BLASTN	match	1	427	419	+	. ID=match_hsp598 Target=EST:bercovieri10 1677 2103 Parent=match_sequence385
contig01582_4	BLASTN	match	1	427	419	+	. ID=match_hsp599 Target=EST:bercovieri10 2227 2653 Parent=match_sequence385
contig01582	BLASTN	match	1	427	831	+	. ID=match_sequence386 Target=EST:bercovieri10 27 2653
contig01582	BLASTN	match	1	427	419	+	. ID=match_hsp600 Target=EST:bercovieri10 27 453 Parent=match_sequence386
contig01582	BLASTN	match	1	427	419	+	. ID=match_hsp601 Target=EST:bercovieri10 577 1003 Parent=match_sequence386
contig01582	BLASTN	match	1	427	419	+	. ID=match_hsp602 Target=EST:bercovieri10 1127 1553 Parent=match_sequence386
contig01582	BLASTN	match	1	427	419	+	. ID=match_hsp603 Target=EST:bercovieri10 1677 2103 Parent=match_sequence386
contig01582	BLASTN	match	1	427	419	+	. ID=match_hsp604 Target=EST:bercovieri10 2227 2653 Parent=match_sequence386
contig01579_1	BLASTN	match	1	96	190	+	. ID=match_sequence387 Target=EST:bercovieri10 455 2750
contig01579_1	BLASTN	match	1	96	96	+	. ID=match_hsp605 Target=EST:bercovieri10 455 550 Parent=match_sequence387
contig01579_1	BLASTN	match	1	96	96	+	. ID=match_hsp606 Target=EST:bercovieri10 1005 1100 Parent=match_sequence387
contig01579_1	BLASTN	match	1	96	96	+	. ID=match_hsp607 Target=EST:bercovieri10 1555 1650 Parent=match_sequence387
contig01579_1	BLASTN	match	1	96	96	+	. ID=match_hsp608 Target=EST:bercovieri10 2105 2200 Parent=match_sequence387
contig01579_1	BLASTN	match	1	96	96	+	. ID=match_hsp609 Target=EST:bercovieri10 2655 2750 Parent=match_sequence387
contig01579_2	BLASTN	match	1	96	190	+	. ID=match_sequence388 Target=EST:bercovieri10 455 2750
contig01579_2	BLASTN	match	1	96	96	+	. ID=match_hsp610 Target=EST:bercovieri10 455 550 Parent=match_sequence388
contig01579_2	BLASTN	match	1	96	96	+	. ID=match_hsp611 Target=EST:bercovieri10 1005 1100 Parent=match_sequence388
contig01579_2	BLASTN	match	1	96	96	+	. ID=match_hsp612 Target=EST:bercovieri10 1555 1650 Parent=match_sequence388
contig01579_2	BLASTN	match	1	96	96	+	. ID=match_hsp613 Target=EST:bercovieri10 2105 2200 Parent=match_sequence388
contig01579_2	BLASTN	match	1	96	96	+	. ID=match_hsp614 Target=EST:bercovieri10 2655 2750 Parent=match_sequence388
contig01579_3	BLASTN	match	1	96	190	+	. ID=match_sequence389 Target=EST:bercovieri10 455 2750
contig01579_3	BLASTN	match	1	96	96	+	. ID=match_hsp615 Target=EST:bercovieri10 455 550 Parent=match_sequence389
contig01579_3	BLASTN	match	1	96	96	+	. ID=match_hsp616 Target=EST:bercovieri10 1005 1100 Parent=match_sequence389
contig01579_3	BLASTN	match	1	96	96	+	. ID=match_hsp617 Target=EST:bercovieri10 1555 1650 Parent=match_sequence389
contig01579_3	BLASTN	match	1	96	96	+	. ID=match_hsp618 Target=EST:bercovieri10 2105 2200 Parent=match_sequence389
contig01579_3	BLASTN	match	1	96	96	+	. ID=match_hsp619 Target=EST:bercovieri10 2655 2750 Parent=match_sequence389
contig01579_4	BLASTN	match	1	96	190	+	. ID=match_sequence390 Target=EST:bercovieri10 455 2750
contig01579_4	BLASTN	match	1	96	96	+	. ID=match_hsp620 Target=EST:bercovieri10 455 550 Parent=match_sequence390
contig01579_4	BLASTN	match	1	96	96	+	. ID=match_hsp621 Target=EST:bercovieri10 1005 1100 Parent=match_sequence390
contig01579_4	BLASTN	match	1	96	96	+	. ID=match_hsp622 Target=EST:bercovieri10 1555 1650 Parent=match_sequence390
contig01579_4	BLASTN	match	1	96	96	+	. ID=match_hsp623 Target=EST:bercovieri10 2105 2200 Parent=match_sequence390
contig01579_4	BLASTN	match	1	96	96	+	. ID=match_hsp624 Target=EST:bercovieri10 2655 2750 Parent=match_sequence390
contig01579_5	BLASTN	match	1	96	190	+	. ID=match_sequence391 Target=EST:bercovieri10 455 2750
contig01579_5	BLASTN	match	1	96	96	+	. ID=match_hsp625 Target=EST:bercovieri10 455 550 Parent=match_sequence391
contig01579_5	BLASTN	match	1	96	96	+	. ID=match_hsp626 Target=EST:bercovieri10 1005 1100 Parent=match_sequence391
contig01579_5	BLASTN	match	1	96	96	+	. ID=match_hsp627 Target=EST:bercovieri10 1555 1650 Parent=match_sequence391
contig01579_5	BLASTN	match	1	96	96	+	. ID=match_hsp628 Target=EST:bercovieri10 2105 2200 Parent=match_sequence391
contig01579_5	BLASTN	match	1	96	96	+	. ID=match_hsp629 Target=EST:bercovieri10 2655 2750 Parent=match_sequence391
contig01579	BLASTN	match	1	96	190	+	. ID=match_sequence392 Target=EST:bercovieri10 455 2750
contig01579	BLASTN	match	1	96	96	+	. ID=match_hsp630 Target=EST:bercovieri10 455 550 Parent=match_sequence392
contig01579	BLASTN	match	1	96	96	+	. ID=match_hsp631 Target=EST:bercovieri10 1005 1100 Parent=match_sequence392
contig01579	BLASTN	match	1	96	96	+	. ID=match_hsp632 Target=EST:bercovieri10 1555 1650 Parent=match_sequence392
contig01579	BLASTN	match	1	96	96	+	. ID=match_hsp633 Target=EST:bercovieri10 2105 2200 Parent=match_sequence392
contig01579	BLASTN	match	1	96	96	+	. ID=match_hsp634 Target=EST:bercovieri10 2655 2750 Parent=match_sequence392
contig01636	BLASTN	match	978	2233	135	+	. ID=match_sequence393 Target=EST:bercovieri11 34 116
contig01636	BLASTN	match	978	1057	68	+	. ID=match_hsp635 Target=EST:bercovieri11 37 116 Parent=match_sequence393
contig01636	BLASTN	match	2161	2233	53	+	. ID=match_hsp636 Target=EST:bercovieri11 34 106 Parent=match_sequence393
contig01555	BLASTN	match	59292	59373	123	-	. ID=match_sequence394 Target=EST:bercovieri11
contig01555	BLASTN	match	59292	59373	62	-	. ID=match_hsp637 Target=EST:bercovieri11 115 34 Parent=match_sequence394
contig01359	BLASTN	match	49349	49423	117	+	. ID=match_sequence395 Target=EST:bercovieri11 39 113
contig01359	BLASTN	match	49349	49423	59	+	. ID=match_hsp638 Target=EST:bercovieri11 39 113 Parent=match_sequence395
contig01563	BLASTN	match	265867	265945	117	-	. ID=match_sequence396 Target=EST:bercovieri11
contig01563	BLASTN	match	265867	265945	59	-	. ID=match_hsp639 Target=EST:bercovieri11 112 34 Parent=match_sequence396
contig00758	BLASTN	match	31046	31115	100	-	. ID=match_sequence397 Target=EST:bercovieri11
contig00758	BLASTN	match	31046	31115	50	-	. ID=match_hsp640 Target=EST:bercovieri11 106 37 Parent=match_sequence397
contig00759	BLASTN	match	21123	21187	66	+	. ID=match_sequence398 Target=EST:bercovieri11 36 100
contig00759	BLASTN	match	21123	21187	33	+	. ID=match_hsp641 Target=EST:bercovieri11 36 100 Parent=match_sequence398
contig00007	BLASTN	match	19795	19839	66	-	. ID=match_sequence399 Target=EST:bercovieri11
contig00007	BLASTN	match	19795	19839	33	-	. ID=match_hsp642 Target=EST:bercovieri11 104 60 Parent=match_sequence399
contig01083	BLASTN	match	8899	8981	157	+	. ID=match_sequence400 Target=EST:intermedia13 1 83
contig01083	BLASTN	match	8899	8981	79	+	. ID=match_hsp643 Target=EST:intermedia13 1 83 Parent=match_sequence400
contig01538	BLASTN	match	6908	6988	145	+	. ID=match_sequence401 Target=EST:intermedia13 1 81
contig01538	BLASTN	match	6908	6988	73	+	. ID=match_hsp644 Target=EST:intermedia13 1 81 Parent=match_sequence401
contig01160	BLASTN	match	1754	1831	131	-	. ID=match_sequence402 Target=EST:intermedia13
contig01160	BLASTN	match	1754	1831	66	-	. ID=match_hsp645 Target=EST:intermedia13 83 6 Parent=match_sequence402
contig01624	BLASTN	match	36718	36797	127	-	. ID=match_sequence403 Target=EST:intermedia13
contig01624	BLASTN	match	36718	36797	64	-	. ID=match_hsp646 Target=EST:intermedia13 80 1 Parent=match_sequence403
contig01542	BLASTN	match	47647	47729	117	-	. ID=match_sequence404 Target=EST:intermedia13
contig01542	BLASTN	match	47647	47729	59	-	. ID=match_hsp647 Target=EST:intermedia13 83 1 Parent=match_sequence404
contig01581	BLASTN	match	1	65	113	+	. ID=match_sequence405 Target=EST:intermedia13 17 81
contig01581	BLASTN	match	1	65	57	+	. ID=match_hsp648 Target=EST:intermedia13 17 81 Parent=match_sequence405
contig01608	BLASTN	match	4620	4666	109	+	. ID=match_sequence406 Target=EST:intermedia13 5 51
contig01608	BLASTN	match	62541	62623	109	-	. ID=match_sequence406 Target=EST:intermedia13 51 5
contig01608	BLASTN	match	4620	4666	39	+	. ID=match_hsp649 Target=EST:intermedia13 5 51 Parent=match_sequence406
contig01608	BLASTN	match	62541	62623	55	-	. ID=match_hsp650 Target=EST:intermedia13 83 1 Parent=match_sequence406
contig01584	BLASTN	match	107321	107394	107	+	. ID=match_sequence407 Target=EST:intermedia13 1 74
contig01584	BLASTN	match	107321	107394	54	+	. ID=match_hsp651 Target=EST:intermedia13 1 74 Parent=match_sequence407
contig00003	BLASTN	match	136252	136327	103	+	. ID=match_sequence408 Target=EST:intermedia13 2 77
contig00003	BLASTN	match	136252	136327	52	+	. ID=match_hsp652 Target=EST:intermedia13 2 77 Parent=match_sequence408
contig01359	BLASTN	match	35100	35172	90	-	. ID=match_sequence409 Target=EST:intermedia13
contig01359	BLASTN	match	35100	35172	45	-	. ID=match_hsp653 Target=EST:intermedia13 83 11 Parent=match_sequence409
contig01619	BLASTN	match	31594	31637	80	-	. ID=match_sequence410 Target=EST:intermedia13
contig01619	BLASTN	match	31594	31637	40	-	. ID=match_hsp654 Target=EST:intermedia13 44 1 Parent=match_sequence410
contig01576	BLASTN	match	14376	82893	78	+	. ID=match_sequence411 Target=EST:intermedia13 1 83
contig01576	BLASTN	match	82811	82893	39	+	. ID=match_hsp655 Target=EST:intermedia13 1 83 Parent=match_sequence411
contig01576	BLASTN	match	14376	14417	38	+	. ID=match_hsp656 Target=EST:intermedia13 8 49 Parent=match_sequence411
contig00759	BLASTN	match	102171	102209	78	+	. ID=match_sequence412 Target=EST:intermedia13 5 43
contig00759	BLASTN	match	102171	102209	39	+	. ID=match_hsp657 Target=EST:intermedia13 5 43 Parent=match_sequence412
contig01398	BLASTN	match	100633	100677	74	-	. ID=match_sequence413 Target=EST:intermedia13
contig01398	BLASTN	match	100633	100677	37	-	. ID=match_hsp658 Target=EST:intermedia13 45 1 Parent=match_sequence413
contig01563	BLASTN	match	199861	199899	70	-	. ID=match_sequence414 Target=EST:intermedia13
contig01563	BLASTN	match	199861	199899	35	-	. ID=match_hsp659 Target=EST:intermedia13 39 1 Parent=match_sequence414
contig01600	BLASTN	match	18372	18449	68	+	. ID=match_sequence415 Target=EST:intermedia13 5 82
contig01600	BLASTN	match	18372	18449	34	+	. ID=match_hsp660 Target=EST:intermedia13 5 82 Parent=match_sequence415
contig01555	BLASTN	match	30864	30937	68	-	. ID=match_sequence416 Target=EST:intermedia13
contig01555	BLASTN	match	30864	30937	34	-	. ID=match_hsp661 Target=EST:intermedia13 74 1 Parent=match_sequence416
contig01534	BLASTN	match	21272	21339	64	+	. ID=match_sequence417 Target=EST:intermedia13 9 76
contig01534	BLASTN	match	21272	21339	32	+	. ID=match_hsp662 Target=EST:intermedia13 9 76 Parent=match_sequence417
contig01636	BLASTN	match	979	2248	119	-	. ID=match_sequence418 Target=EST:rohdei5
contig01636	BLASTN	match	2165	2248	60	-	. ID=match_hsp663 Target=EST:rohdei5 93 10 Parent=match_sequence418
contig01636	BLASTN	match	979	1046	40	-	. ID=match_hsp664 Target=EST:rohdei5 93 26 Parent=match_sequence418
contig01359	BLASTN	match	49349	49416	96	-	. ID=match_sequence419 Target=EST:rohdei5
contig01359	BLASTN	match	49349	49416	48	-	. ID=match_hsp665 Target=EST:rohdei5 92 25 Parent=match_sequence419
contig01555	BLASTN	match	59292	59369	92	+	. ID=match_sequence420 Target=EST:rohdei5 16 93
contig01555	BLASTN	match	59292	59369	46	+	. ID=match_hsp666 Target=EST:rohdei5 16 93 Parent=match_sequence420
contig00758	BLASTN	match	31046	31114	74	+	. ID=match_sequence421 Target=EST:rohdei5 25 93
contig00758	BLASTN	match	31046	31114	37	+	. ID=match_hsp667 Target=EST:rohdei5 25 93 Parent=match_sequence421
contig00759	BLASTN	match	21125	21187	70	-	. ID=match_sequence422 Target=EST:rohdei5
contig00759	BLASTN	match	21125	21187	35	-	. ID=match_hsp668 Target=EST:rohdei5 93 31 Parent=match_sequence422
contig01563	BLASTN	match	265867	265941	70	+	. ID=match_sequence423 Target=EST:rohdei5 19 93
contig01563	BLASTN	match	265867	265941	35	+	. ID=match_hsp669 Target=EST:rohdei5 19 93 Parent=match_sequence423
contig01617	BLASTN	match	16795	16850	64	-	. ID=match_sequence424 Target=EST:rohdei6
contig01617	BLASTN	match	16795	16850	32	-	. ID=match_hsp670 Target=EST:rohdei6 56 1 Parent=match_sequence424
contig01571	BLASTN	match	4309	4398	92	-	. ID=match_sequence425 Target=EST:ruckeri0
contig01571	BLASTN	match	4309	4398	46	-	. ID=match_hsp671 Target=EST:ruckeri0 141 52 Parent=match_sequence425
contig01083	BLASTN	match	13822	13923	92	+	. ID=match_sequence426 Target=EST:ruckeri0 45 146
contig01083	BLASTN	match	13822	13923	46	+	. ID=match_hsp672 Target=EST:ruckeri0 45 146 Parent=match_sequence426
contig01068	BLASTN	match	8531	8609	86	+	. ID=match_sequence427 Target=EST:ruckeri0 52 130
contig01068	BLASTN	match	8531	8609	43	+	. ID=match_hsp673 Target=EST:ruckeri0 52 130 Parent=match_sequence427
contig01398	BLASTN	match	99888	100002	78	+	. ID=match_sequence428 Target=EST:ruckeri0 53 167
contig01398	BLASTN	match	99888	100002	39	+	. ID=match_hsp674 Target=EST:ruckeri0 53 167 Parent=match_sequence428
contig01552	BLASTN	match	8890	8963	70	-	. ID=match_sequence429 Target=EST:ruckeri0
contig01552	BLASTN	match	8890	8963	35	-	. ID=match_hsp675 Target=EST:ruckeri0 126 52 Parent=match_sequence429
contig01593	BLASTN	match	118	194	66	+	. ID=match_sequence430 Target=EST:ruckeri0 52 128
contig01593	BLASTN	match	118	194	33	+	. ID=match_hsp676 Target=EST:ruckeri0 52 128 Parent=match_sequence430
contig01530_1	BLASTN	match	58	2361	4242	+	. ID=match_sequence431 Target=EST:ruckeri1 1 20012
contig01530_1	BLASTN	match	58	2361	2140	+	. ID=match_hsp677 Target=EST:ruckeri1 688 2990 Parent=match_sequence431
contig01530_1	BLASTN	match	58	2361	2140	+	. ID=match_hsp678 Target=EST:ruckeri1 3150 5452 Parent=match_sequence431
contig01530_1	BLASTN	match	58	2361	2140	+	. ID=match_hsp679 Target=EST:ruckeri1 5612 7914 Parent=match_sequence431
contig01530_1	BLASTN	match	58	2361	2140	+	. ID=match_hsp680 Target=EST:ruckeri1 8074 10376 Parent=match_sequence431
contig01530_1	BLASTN	match	58	2361	2140	+	. ID=match_hsp681 Target=EST:ruckeri1 10536 12838 Parent=match_sequence431
contig01530_1	BLASTN	match	58	2361	2140	+	. ID=match_hsp682 Target=EST:ruckeri1 12998 15300 Parent=match_sequence431
contig01530_1	BLASTN	match	58	2361	2140	+	. ID=match_hsp683 Target=EST:ruckeri1 15460 17762 Parent=match_sequence431
contig01530_1	BLASTN	match	58	2148	1995	+	. ID=match_hsp684 Target=EST:ruckeri1 17922 20012 Parent=match_sequence431
contig01530_1	BLASTN	match	1833	2361	425	+	. ID=match_hsp685 Target=EST:ruckeri1 1 528 Parent=match_sequence431
contig01530_2	BLASTN	match	58	2361	4242	+	. ID=match_sequence432 Target=EST:ruckeri1 1 20012
contig01530_2	BLASTN	match	58	2361	2140	+	. ID=match_hsp686 Target=EST:ruckeri1 688 2990 Parent=match_sequence432
contig01530_2	BLASTN	match	58	2361	2140	+	. ID=match_hsp687 Target=EST:ruckeri1 3150 5452 Parent=match_sequence432
contig01530_2	BLASTN	match	58	2361	2140	+	. ID=match_hsp688 Target=EST:ruckeri1 5612 7914 Parent=match_sequence432
contig01530_2	BLASTN	match	58	2361	2140	+	. ID=match_hsp689 Target=EST:ruckeri1 8074 10376 Parent=match_sequence432
contig01530_2	BLASTN	match	58	2361	2140	+	. ID=match_hsp690 Target=EST:ruckeri1 10536 12838 Parent=match_sequence432
contig01530_2	BLASTN	match	58	2361	2140	+	. ID=match_hsp691 Target=EST:ruckeri1 12998 15300 Parent=match_sequence432
contig01530_2	BLASTN	match	58	2361	2140	+	. ID=match_hsp692 Target=EST:ruckeri1 15460 17762 Parent=match_sequence432
contig01530_2	BLASTN	match	58	2148	1995	+	. ID=match_hsp693 Target=EST:ruckeri1 17922 20012 Parent=match_sequence432
contig01530_2	BLASTN	match	1833	2361	425	+	. ID=match_hsp694 Target=EST:ruckeri1 1 528 Parent=match_sequence432
contig01530_3	BLASTN	match	58	2361	4242	+	. ID=match_sequence433 Target=EST:ruckeri1 1 20012
contig01530_3	BLASTN	match	58	2361	2140	+	. ID=match_hsp695 Target=EST:ruckeri1 688 2990 Parent=match_sequence433
contig01530_3	BLASTN	match	58	2361	2140	+	. ID=match_hsp696 Target=EST:ruckeri1 3150 5452 Parent=match_sequence433
contig01530_3	BLASTN	match	58	2361	2140	+	. ID=match_hsp697 Target=EST:ruckeri1 5612 7914 Parent=match_sequence433
contig01530_3	BLASTN	match	58	2361	2140	+	. ID=match_hsp698 Target=EST:ruckeri1 8074 10376 Parent=match_sequence433
contig01530_3	BLASTN	match	58	2361	2140	+	. ID=match_hsp699 Target=EST:ruckeri1 10536 12838 Parent=match_sequence433
contig01530_3	BLASTN	match	58	2361	2140	+	. ID=match_hsp700 Target=EST:ruckeri1 12998 15300 Parent=match_sequence433
contig01530_3	BLASTN	match	58	2361	2140	+	. ID=match_hsp701 Target=EST:ruckeri1 15460 17762 Parent=match_sequence433
contig01530_3	BLASTN	match	58	2148	1995	+	. ID=match_hsp702 Target=EST:ruckeri1 17922 20012 Parent=match_sequence433
contig01530_3	BLASTN	match	1833	2361	425	+	. ID=match_hsp703 Target=EST:ruckeri1 1 528 Parent=match_sequence433
contig01530_4	BLASTN	match	58	2361	4242	+	. ID=match_sequence434 Target=EST:ruckeri1 1 20012
contig01530_4	BLASTN	match	58	2361	2140	+	. ID=match_hsp704 Target=EST:ruckeri1 688 2990 Parent=match_sequence434
contig01530_4	BLASTN	match	58	2361	2140	+	. ID=match_hsp705 Target=EST:ruckeri1 3150 5452 Parent=match_sequence434
contig01530_4	BLASTN	match	58	2361	2140	+	. ID=match_hsp706 Target=EST:ruckeri1 5612 7914 Parent=match_sequence434
contig01530_4	BLASTN	match	58	2361	2140	+	. ID=match_hsp707 Target=EST:ruckeri1 8074 10376 Parent=match_sequence434
contig01530_4	BLASTN	match	58	2361	2140	+	. ID=match_hsp708 Target=EST:ruckeri1 10536 12838 Parent=match_sequence434
contig01530_4	BLASTN	match	58	2361	2140	+	. ID=match_hsp709 Target=EST:ruckeri1 12998 15300 Parent=match_sequence434
contig01530_4	BLASTN	match	58	2361	2140	+	. ID=match_hsp710 Target=EST:ruckeri1 15460 17762 Parent=match_sequence434
contig01530_4	BLASTN	match	58	2148	1995	+	. ID=match_hsp711 Target=EST:ruckeri1 17922 20012 Parent=match_sequence434
contig01530_4	BLASTN	match	1833	2361	425	+	. ID=match_hsp712 Target=EST:ruckeri1 1 528 Parent=match_sequence434
contig01530_5	BLASTN	match	58	2361	4242	+	. ID=match_sequence435 Target=EST:ruckeri1 1 20012
contig01530_5	BLASTN	match	58	2361	2140	+	. ID=match_hsp713 Target=EST:ruckeri1 688 2990 Parent=match_sequence435
contig01530_5	BLASTN	match	58	2361	2140	+	. ID=match_hsp714 Target=EST:ruckeri1 3150 5452 Parent=match_sequence435
contig01530_5	BLASTN	match	58	2361	2140	+	. ID=match_hsp715 Target=EST:ruckeri1 5612 7914 Parent=match_sequence435
contig01530_5	BLASTN	match	58	2361	2140	+	. ID=match_hsp716 Target=EST:ruckeri1 8074 10376 Parent=match_sequence435
contig01530_5	BLASTN	match	58	2361	2140	+	. ID=match_hsp717 Target=EST:ruckeri1 10536 12838 Parent=match_sequence435
contig01530_5	BLASTN	match	58	2361	2140	+	. ID=match_hsp718 Target=EST:ruckeri1 12998 15300 Parent=match_sequence435
contig01530_5	BLASTN	match	58	2361	2140	+	. ID=match_hsp719 Target=EST:ruckeri1 15460 17762 Parent=match_sequence435
contig01530_5	BLASTN	match	58	2148	1995	+	. ID=match_hsp720 Target=EST:ruckeri1 17922 20012 Parent=match_sequence435
contig01530_5	BLASTN	match	1833	2361	425	+	. ID=match_hsp721 Target=EST:ruckeri1 1 528 Parent=match_sequence435
contig01530	BLASTN	match	58	2361	4242	+	. ID=match_sequence436 Target=EST:ruckeri1 1 20012
contig01530	BLASTN	match	58	2361	2140	+	. ID=match_hsp722 Target=EST:ruckeri1 688 2990 Parent=match_sequence436
contig01530	BLASTN	match	58	2361	2140	+	. ID=match_hsp723 Target=EST:ruckeri1 3150 5452 Parent=match_sequence436
contig01530	BLASTN	match	58	2361	2140	+	. ID=match_hsp724 Target=EST:ruckeri1 5612 7914 Parent=match_sequence436
contig01530	BLASTN	match	58	2361	2140	+	. ID=match_hsp725 Target=EST:ruckeri1 8074 10376 Parent=match_sequence436
contig01530	BLASTN	match	58	2361	2140	+	. ID=match_hsp726 Target=EST:ruckeri1 10536 12838 Parent=match_sequence436
contig01530	BLASTN	match	58	2361	2140	+	. ID=match_hsp727 Target=EST:ruckeri1 12998 15300 Parent=match_sequence436
contig01530	BLASTN	match	58	2361	2140	+	. ID=match_hsp728 Target=EST:ruckeri1 15460 17762 Parent=match_sequence436
contig01530	BLASTN	match	58	2148	1995	+	. ID=match_hsp729 Target=EST:ruckeri1 17922 20012 Parent=match_sequence436
contig01530	BLASTN	match	1833	2361	425	+	. ID=match_hsp730 Target=EST:ruckeri1 1 528 Parent=match_sequence436
contig00338	BLASTN	match	1	85	84	+	. ID=match_sequence437 Target=EST:ruckeri1 2278 19594
contig00338	BLASTN	match	1	85	42	+	. ID=match_hsp731 Target=EST:ruckeri1 2278 2360 Parent=match_sequence437
contig00338	BLASTN	match	1	85	42	+	. ID=match_hsp732 Target=EST:ruckeri1 4740 4822 Parent=match_sequence437
contig00338	BLASTN	match	1	85	42	+	. ID=match_hsp733 Target=EST:ruckeri1 7202 7284 Parent=match_sequence437
contig00338	BLASTN	match	1	85	42	+	. ID=match_hsp734 Target=EST:ruckeri1 9664 9746 Parent=match_sequence437
contig00338	BLASTN	match	1	85	42	+	. ID=match_hsp735 Target=EST:ruckeri1 12126 12208 Parent=match_sequence437
contig00338	BLASTN	match	1	85	42	+	. ID=match_hsp736 Target=EST:ruckeri1 14588 14670 Parent=match_sequence437
contig00338	BLASTN	match	1	85	42	+	. ID=match_hsp737 Target=EST:ruckeri1 17050 17132 Parent=match_sequence437
contig00338	BLASTN	match	1	85	42	+	. ID=match_hsp738 Target=EST:ruckeri1 19512 19594 Parent=match_sequence437
contig00758	BLASTN	match	102701	102759	78	-	. ID=match_sequence438 Target=EST:ruckeri5
contig00758	BLASTN	match	102701	102759	39	-	. ID=match_hsp739 Target=EST:ruckeri5 2666 2608 Parent=match_sequence438
contig00758	BLASTN	match	102701	102759	39	-	. ID=match_hsp740 Target=EST:ruckeri5 2078 2020 Parent=match_sequence438
contig00758	BLASTN	match	102701	102759	39	-	. ID=match_hsp741 Target=EST:ruckeri5 1490 1432 Parent=match_sequence438
contig00758	BLASTN	match	102701	102759	39	-	. ID=match_hsp742 Target=EST:ruckeri5 902 844 Parent=match_sequence438
contig00758	BLASTN	match	102701	102759	39	-	. ID=match_hsp743 Target=EST:ruckeri5 314 256 Parent=match_sequence438
