# Supplementary material for: Genomic characterization of the Yersinia genus
Source: Genome Biol. 2010 Jan 4;11(1):R1. doi: 10.1186/gb-2010-11-1-r1 (PMC2847712; doi:10.1186/gb-2010-11-1-r1)
Supplement: Additional file 3 — These consist of ISfinder [40], RepeatScout [41]and amosvalidate [37] results (GFF format); repeats found by RepeatScout in fasta format, scaffold files (NCBI AGP format); and information about length of contigs, read count, estimated repeat number, count in scaffold and whether or not the contig was placed by SOMA [39]. [file gb-2010-11-1-r1-S3.gz › additional_files/fredriksenii-RS.gff]

contig01181	BLASTN	match	55043	67333	143	+	.	ID=match_sequence1;Target=EST:kristensenii0+14+125
contig01181	BLASTN	match	101658	101744	143	-	.	ID=match_sequence1;Target=EST:kristensenii0+125+14
contig01181	BLASTN	match	55043	55154	72	+	.	ID=match_hsp1;Target=EST:kristensenii0+14+125;Parent=match_sequence1
contig01181	BLASTN	match	67260	67333	34	+	.	ID=match_hsp2;Target=EST:kristensenii0+14+87;Parent=match_sequence1
contig01181	BLASTN	match	101658	101744	39	-	.	ID=match_hsp3;Target=EST:kristensenii0+100+14;Parent=match_sequence1
contig01135	BLASTN	match	144403	241297	125	+	.	ID=match_sequence2;Target=EST:kristensenii0+3+125
contig01135	BLASTN	match	137030	137115	125	-	.	ID=match_sequence2;Target=EST:kristensenii0+125+3
contig01135	BLASTN	match	144403	144525	63	+	.	ID=match_hsp4;Target=EST:kristensenii0+3+125;Parent=match_sequence2
contig01135	BLASTN	match	241195	241297	55	+	.	ID=match_hsp5;Target=EST:kristensenii0+12+114;Parent=match_sequence2
contig01135	BLASTN	match	137030	137115	34	-	.	ID=match_hsp6;Target=EST:kristensenii0+87+2;Parent=match_sequence2
contig00129	BLASTN	match	77198	77266	123	+	.	ID=match_sequence3;Target=EST:kristensenii0+5+73
contig00129	BLASTN	match	75071	258576	123	-	.	ID=match_sequence3;Target=EST:kristensenii0+73+5
contig00129	BLASTN	match	77198	77266	37	+	.	ID=match_hsp7;Target=EST:kristensenii0+5+73;Parent=match_sequence3
contig00129	BLASTN	match	122107	122231	62	-	.	ID=match_hsp8;Target=EST:kristensenii0+126+1;Parent=match_sequence3
contig00129	BLASTN	match	75071	75165	51	-	.	ID=match_hsp9;Target=EST:kristensenii0+97+3;Parent=match_sequence3
contig00129	BLASTN	match	212591	212647	41	-	.	ID=match_hsp10;Target=EST:kristensenii0+85+29;Parent=match_sequence3
contig00129	BLASTN	match	258512	258576	33	-	.	ID=match_hsp11;Target=EST:kristensenii0+86+22;Parent=match_sequence3
contig01240	BLASTN	match	22433	171383	117	+	.	ID=match_sequence4;Target=EST:kristensenii0+13+127
contig01240	BLASTN	match	103297	103386	117	-	.	ID=match_sequence4;Target=EST:kristensenii0+127+13
contig01240	BLASTN	match	52927	53017	59	+	.	ID=match_hsp12;Target=EST:kristensenii0+37+127;Parent=match_sequence4
contig01240	BLASTN	match	171282	171383	50	+	.	ID=match_hsp13;Target=EST:kristensenii0+14+115;Parent=match_sequence4
contig01240	BLASTN	match	65435	65530	48	+	.	ID=match_hsp14;Target=EST:kristensenii0+28+123;Parent=match_sequence4
contig01240	BLASTN	match	22433	22540	37	+	.	ID=match_hsp15;Target=EST:kristensenii0+19+127;Parent=match_sequence4
contig01240	BLASTN	match	51695	51806	33	+	.	ID=match_hsp16;Target=EST:kristensenii0+13+125;Parent=match_sequence4
contig01240	BLASTN	match	103297	103386	46	-	.	ID=match_hsp17;Target=EST:kristensenii0+100+12;Parent=match_sequence4
contig01079	BLASTN	match	4599	38643	115	+	.	ID=match_sequence5;Target=EST:kristensenii0+12+123
contig01079	BLASTN	match	4599	4708	58	+	.	ID=match_hsp18;Target=EST:kristensenii0+14+123;Parent=match_sequence5
contig01079	BLASTN	match	38532	38643	48	+	.	ID=match_hsp19;Target=EST:kristensenii0+12+123;Parent=match_sequence5
contig01129	BLASTN	match	89803	326185	113	+	.	ID=match_sequence6;Target=EST:kristensenii0+16+127
contig01129	BLASTN	match	135592	135704	113	-	.	ID=match_sequence6;Target=EST:kristensenii0+127+16
contig01129	BLASTN	match	175047	175152	42	+	.	ID=match_hsp20;Target=EST:kristensenii0+22+127;Parent=match_sequence6
contig01129	BLASTN	match	269090	269154	41	+	.	ID=match_hsp21;Target=EST:kristensenii0+62+126;Parent=match_sequence6
contig01129	BLASTN	match	326110	326185	40	+	.	ID=match_hsp22;Target=EST:kristensenii0+48+123;Parent=match_sequence6
contig01129	BLASTN	match	89803	89885	39	+	.	ID=match_hsp23;Target=EST:kristensenii0+32+114;Parent=match_sequence6
contig01129	BLASTN	match	203670	203778	38	+	.	ID=match_hsp24;Target=EST:kristensenii0+16+125;Parent=match_sequence6
contig01129	BLASTN	match	135592	135704	57	-	.	ID=match_hsp25;Target=EST:kristensenii0+127+15;Parent=match_sequence6
contig01202	BLASTN	match	104906	171521	111	+	.	ID=match_sequence7;Target=EST:kristensenii0+20+127
contig01202	BLASTN	match	89138	216330	111	-	.	ID=match_sequence7;Target=EST:kristensenii0+127+20
contig01202	BLASTN	match	104906	105013	56	+	.	ID=match_hsp26;Target=EST:kristensenii0+20+127;Parent=match_sequence7
contig01202	BLASTN	match	171424	171521	35	+	.	ID=match_hsp27;Target=EST:kristensenii0+29+127;Parent=match_sequence7
contig01202	BLASTN	match	216057	216180	52	-	.	ID=match_hsp28;Target=EST:kristensenii0+124+1;Parent=match_sequence7
contig01202	BLASTN	match	200027	200129	51	-	.	ID=match_hsp29;Target=EST:kristensenii0+105+3;Parent=match_sequence7
contig01202	BLASTN	match	211878	211978	49	-	.	ID=match_hsp30;Target=EST:kristensenii0+105+5;Parent=match_sequence7
contig01202	BLASTN	match	216220	216330	43	-	.	ID=match_hsp31;Target=EST:kristensenii0+124+14;Parent=match_sequence7
contig01202	BLASTN	match	89138	89211	34	-	.	ID=match_hsp32;Target=EST:kristensenii0+123+50;Parent=match_sequence7
contig01161	BLASTN	match	50642	50710	107	+	.	ID=match_sequence8;Target=EST:kristensenii0+46+114
contig01161	BLASTN	match	48679	84554	107	-	.	ID=match_sequence8;Target=EST:kristensenii0+114+46
contig01161	BLASTN	match	50642	50710	41	+	.	ID=match_hsp33;Target=EST:kristensenii0+46+114;Parent=match_sequence8
contig01161	BLASTN	match	84429	84554	54	-	.	ID=match_hsp34;Target=EST:kristensenii0+126+1;Parent=match_sequence8
contig01161	BLASTN	match	48679	48799	53	-	.	ID=match_hsp35;Target=EST:kristensenii0+125+5;Parent=match_sequence8
contig01161	BLASTN	match	55850	55885	32	-	.	ID=match_hsp36;Target=EST:kristensenii0+82+47;Parent=match_sequence8
contig00368	BLASTN	match	40433	40555	101	+	.	ID=match_sequence9;Target=EST:kristensenii0+4+126
contig00368	BLASTN	match	40433	40555	51	+	.	ID=match_hsp37;Target=EST:kristensenii0+4+126;Parent=match_sequence9
contig01222	BLASTN	match	4	135417	101	+	.	ID=match_sequence10;Target=EST:kristensenii0+20+125
contig01222	BLASTN	match	111346	111464	101	-	.	ID=match_sequence10;Target=EST:kristensenii0+125+20
contig01222	BLASTN	match	4	109	46	+	.	ID=match_hsp38;Target=EST:kristensenii0+20+125;Parent=match_sequence10
contig01222	BLASTN	match	135348	135417	38	+	.	ID=match_hsp39;Target=EST:kristensenii0+29+98;Parent=match_sequence10
contig01222	BLASTN	match	111346	111464	51	-	.	ID=match_hsp40;Target=EST:kristensenii0+123+5;Parent=match_sequence10
contig01221	BLASTN	match	56562	56668	101	+	.	ID=match_sequence11;Target=EST:kristensenii0+18+124
contig01221	BLASTN	match	56562	56668	51	+	.	ID=match_hsp41;Target=EST:kristensenii0+18+124;Parent=match_sequence11
contig01019	BLASTN	match	64393	64501	98	-	.	ID=match_sequence12;Target=EST:kristensenii0++
contig01019	BLASTN	match	64393	64501	49	-	.	ID=match_hsp42;Target=EST:kristensenii0+122+14;Parent=match_sequence12
contig00015	BLASTN	match	92716	92842	94	-	.	ID=match_sequence13;Target=EST:kristensenii0++
contig00015	BLASTN	match	92716	92842	47	-	.	ID=match_hsp43;Target=EST:kristensenii0+127+1;Parent=match_sequence13
contig01218	BLASTN	match	3756	3844	90	+	.	ID=match_sequence14;Target=EST:kristensenii0+28+116
contig01218	BLASTN	match	3756	3844	45	+	.	ID=match_hsp44;Target=EST:kristensenii0+28+116;Parent=match_sequence14
contig00796	BLASTN	match	18213	44556	88	+	.	ID=match_sequence15;Target=EST:kristensenii0+3+127
contig00796	BLASTN	match	44465	44556	44	+	.	ID=match_hsp45;Target=EST:kristensenii0+7+97;Parent=match_sequence15
contig00796	BLASTN	match	18213	18340	33	+	.	ID=match_hsp46;Target=EST:kristensenii0+3+127;Parent=match_sequence15
contig01239	BLASTN	match	19804	45200	86	+	.	ID=match_sequence16;Target=EST:kristensenii0+20+127
contig01239	BLASTN	match	75851	75913	86	-	.	ID=match_sequence16;Target=EST:kristensenii0+127+20
contig01239	BLASTN	match	45095	45200	38	+	.	ID=match_hsp47;Target=EST:kristensenii0+20+125;Parent=match_sequence16
contig01239	BLASTN	match	19804	19884	33	+	.	ID=match_hsp48;Target=EST:kristensenii0+47+127;Parent=match_sequence16
contig01239	BLASTN	match	75851	75913	43	-	.	ID=match_hsp49;Target=EST:kristensenii0+84+22;Parent=match_sequence16
contig01130	BLASTN	match	48650	48772	78	+	.	ID=match_sequence17;Target=EST:kristensenii0+1+123
contig01130	BLASTN	match	48650	48772	39	+	.	ID=match_hsp50;Target=EST:kristensenii0+1+123;Parent=match_sequence17
contig00230	BLASTN	match	2976	3049	76	-	.	ID=match_sequence18;Target=EST:kristensenii0++
contig00230	BLASTN	match	2976	3049	38	-	.	ID=match_hsp51;Target=EST:kristensenii0+87+14;Parent=match_sequence18
contig01120	BLASTN	match	15139	15255	74	-	.	ID=match_sequence19;Target=EST:kristensenii0++
contig01120	BLASTN	match	15139	15255	37	-	.	ID=match_hsp52;Target=EST:kristensenii0+122+6;Parent=match_sequence19
contig00016	BLASTN	match	74579	74632	68	-	.	ID=match_sequence20;Target=EST:kristensenii0++
contig00016	BLASTN	match	74579	74632	34	-	.	ID=match_hsp53;Target=EST:kristensenii0+78+25;Parent=match_sequence20
contig01149	BLASTN	match	113648	113824	68	-	.	ID=match_sequence21;Target=EST:kristensenii0++
contig01149	BLASTN	match	113648	113721	34	-	.	ID=match_hsp54;Target=EST:kristensenii0+97+24;Parent=match_sequence21
contig01149	BLASTN	match	113767	113824	34	-	.	ID=match_hsp55;Target=EST:kristensenii0+104+47;Parent=match_sequence21
contig01155	BLASTN	match	224692	224764	66	+	.	ID=match_sequence22;Target=EST:kristensenii0+1+73
contig01155	BLASTN	match	224692	224764	33	+	.	ID=match_hsp56;Target=EST:kristensenii0+1+73;Parent=match_sequence22
contig00001	BLASTN	match	45888	45955	64	+	.	ID=match_sequence23;Target=EST:kristensenii0+48+115
contig00001	BLASTN	match	45888	45955	32	+	.	ID=match_hsp57;Target=EST:kristensenii0+48+115;Parent=match_sequence23
contig01019	BLASTN	match	8505	64469	88	-	. ID=match_sequence24 Target=EST:kristensenii1
contig01019	BLASTN	match	8505	8604	44	-	. ID=match_hsp58 Target=EST:kristensenii1 190 91 Parent=match_sequence24
contig01019	BLASTN	match	64430	64469	32	-	. ID=match_hsp59 Target=EST:kristensenii1 159 120 Parent=match_sequence24
contig01129	BLASTN	match	89821	175152	86	+	. ID=match_sequence25 Target=EST:kristensenii1 119 201
contig01129	BLASTN	match	175070	175152	43	+	. ID=match_hsp60 Target=EST:kristensenii1 119 201 Parent=match_sequence25
contig01129	BLASTN	match	89821	89887	35	+	. ID=match_hsp61 Target=EST:kristensenii1 124 190 Parent=match_sequence25
contig01161	BLASTN	match	50642	50676	80	+	. ID=match_sequence26 Target=EST:kristensenii1 120 154
contig01161	BLASTN	match	84469	84508	80	-	. ID=match_sequence26 Target=EST:kristensenii1 154 120
contig01161	BLASTN	match	50642	50676	35	+	. ID=match_hsp62 Target=EST:kristensenii1 120 154 Parent=match_sequence26
contig01161	BLASTN	match	84469	84508	40	-	. ID=match_hsp63 Target=EST:kristensenii1 160 121 Parent=match_sequence26
contig01221	BLASTN	match	56590	56668	78	+	. ID=match_sequence27 Target=EST:kristensenii1 120 198
contig01221	BLASTN	match	83166	83220	78	-	. ID=match_sequence27 Target=EST:kristensenii1 198 120
contig01221	BLASTN	match	56590	56668	35	+	. ID=match_hsp64 Target=EST:kristensenii1 120 198 Parent=match_sequence27
contig01221	BLASTN	match	83166	83220	39	-	. ID=match_hsp65 Target=EST:kristensenii1 175 121 Parent=match_sequence27
contig01240	BLASTN	match	52935	171361	78	+	. ID=match_sequence28 Target=EST:kristensenii1 119 201
contig01240	BLASTN	match	103297	103353	78	-	. ID=match_sequence28 Target=EST:kristensenii1 201 119
contig01240	BLASTN	match	52935	53017	39	+	. ID=match_hsp66 Target=EST:kristensenii1 119 201 Parent=match_sequence28
contig01240	BLASTN	match	65452	65507	36	+	. ID=match_hsp67 Target=EST:kristensenii1 119 174 Parent=match_sequence28
contig01240	BLASTN	match	171314	171361	36	+	. ID=match_hsp68 Target=EST:kristensenii1 120 167 Parent=match_sequence28
contig01240	BLASTN	match	103297	103353	33	-	. ID=match_hsp69 Target=EST:kristensenii1 174 119 Parent=match_sequence28
contig01079	BLASTN	match	4631	38636	76	+	. ID=match_sequence29 Target=EST:kristensenii1 120 190
contig01079	BLASTN	match	38567	38636	38	+	. ID=match_hsp70 Target=EST:kristensenii1 121 190 Parent=match_sequence29
contig01079	BLASTN	match	4631	4671	37	+	. ID=match_hsp71 Target=EST:kristensenii1 120 160 Parent=match_sequence29
contig01135	BLASTN	match	144445	241299	76	+	. ID=match_sequence30 Target=EST:kristensenii1 119 190
contig01135	BLASTN	match	137076	137115	76	-	. ID=match_sequence30 Target=EST:kristensenii1 190 119
contig01135	BLASTN	match	144445	144486	38	+	. ID=match_hsp72 Target=EST:kristensenii1 119 160 Parent=match_sequence30
contig01135	BLASTN	match	241229	241299	35	+	. ID=match_hsp73 Target=EST:kristensenii1 120 190 Parent=match_sequence30
contig01135	BLASTN	match	137076	137115	32	-	. ID=match_hsp74 Target=EST:kristensenii1 41 2 Parent=match_sequence30
contig01181	BLASTN	match	55075	67337	74	+	. ID=match_sequence31 Target=EST:kristensenii1 118 180
contig01181	BLASTN	match	55075	55135	37	+	. ID=match_hsp75 Target=EST:kristensenii1 120 180 Parent=match_sequence31
contig01181	BLASTN	match	67290	67337	32	+	. ID=match_hsp76 Target=EST:kristensenii1 118 165 Parent=match_sequence31
contig01222	BLASTN	match	135365	135417	74	+	. ID=match_sequence32 Target=EST:kristensenii1 120 172
contig01222	BLASTN	match	135365	135417	37	+	. ID=match_hsp77 Target=EST:kristensenii1 120 172 Parent=match_sequence32
contig00129	BLASTN	match	75078	212630	74	-	. ID=match_sequence33 Target=EST:kristensenii1
contig00129	BLASTN	match	75078	75122	37	-	. ID=match_hsp78 Target=EST:kristensenii1 164 120 Parent=match_sequence33
contig00129	BLASTN	match	122139	122186	32	-	. ID=match_hsp79 Target=EST:kristensenii1 167 120 Parent=match_sequence33
contig00129	BLASTN	match	212591	212630	32	-	. ID=match_hsp80 Target=EST:kristensenii1 159 120 Parent=match_sequence33
contig01202	BLASTN	match	104931	104969	70	+	. ID=match_sequence34 Target=EST:kristensenii1 119 157
contig01202	BLASTN	match	89176	89211	70	-	. ID=match_sequence34 Target=EST:kristensenii1 157 119
contig01202	BLASTN	match	104931	104969	35	+	. ID=match_hsp81 Target=EST:kristensenii1 119 157 Parent=match_sequence34
contig01202	BLASTN	match	89176	89211	32	-	. ID=match_hsp82 Target=EST:kristensenii1 159 124 Parent=match_sequence34
contig01239	BLASTN	match	19804	19884	68	+	. ID=match_sequence35 Target=EST:kristensenii1 121 201
contig01239	BLASTN	match	75836	75889	68	-	. ID=match_sequence35 Target=EST:kristensenii1 201 121
contig01239	BLASTN	match	19804	19884	33	+	. ID=match_hsp83 Target=EST:kristensenii1 121 201 Parent=match_sequence35
contig01239	BLASTN	match	75836	75889	34	-	. ID=match_hsp84 Target=EST:kristensenii1 173 120 Parent=match_sequence35
contig01149	BLASTN	match	193342	193394	66	+	. ID=match_sequence36 Target=EST:kristensenii1 122 174
contig01149	BLASTN	match	193342	193394	33	+	. ID=match_hsp85 Target=EST:kristensenii1 122 174 Parent=match_sequence36
contig01125_1	BLASTN	match	1	1286	2442	-	. ID=match_sequence37 Target=EST:kristensenii4
contig01125_1	BLASTN	match	1	1286	1232	-	. ID=match_hsp86 Target=EST:kristensenii4 7926 6641 Parent=match_sequence37
contig01125_1	BLASTN	match	1	1286	1232	-	. ID=match_hsp87 Target=EST:kristensenii4 6278 4993 Parent=match_sequence37
contig01125_1	BLASTN	match	1	1286	1232	-	. ID=match_hsp88 Target=EST:kristensenii4 4630 3345 Parent=match_sequence37
contig01125_1	BLASTN	match	1	1286	1232	-	. ID=match_hsp89 Target=EST:kristensenii4 2982 1697 Parent=match_sequence37
contig01125_1	BLASTN	match	1	1286	1232	-	. ID=match_hsp90 Target=EST:kristensenii4 1334 49 Parent=match_sequence37
contig01125_2	BLASTN	match	1	1286	2442	-	. ID=match_sequence38 Target=EST:kristensenii4
contig01125_2	BLASTN	match	1	1286	1232	-	. ID=match_hsp91 Target=EST:kristensenii4 7926 6641 Parent=match_sequence38
contig01125_2	BLASTN	match	1	1286	1232	-	. ID=match_hsp92 Target=EST:kristensenii4 6278 4993 Parent=match_sequence38
contig01125_2	BLASTN	match	1	1286	1232	-	. ID=match_hsp93 Target=EST:kristensenii4 4630 3345 Parent=match_sequence38
contig01125_2	BLASTN	match	1	1286	1232	-	. ID=match_hsp94 Target=EST:kristensenii4 2982 1697 Parent=match_sequence38
contig01125_2	BLASTN	match	1	1286	1232	-	. ID=match_hsp95 Target=EST:kristensenii4 1334 49 Parent=match_sequence38
contig01125_3	BLASTN	match	1	1286	2442	-	. ID=match_sequence39 Target=EST:kristensenii4
contig01125_3	BLASTN	match	1	1286	1232	-	. ID=match_hsp96 Target=EST:kristensenii4 7926 6641 Parent=match_sequence39
contig01125_3	BLASTN	match	1	1286	1232	-	. ID=match_hsp97 Target=EST:kristensenii4 6278 4993 Parent=match_sequence39
contig01125_3	BLASTN	match	1	1286	1232	-	. ID=match_hsp98 Target=EST:kristensenii4 4630 3345 Parent=match_sequence39
contig01125_3	BLASTN	match	1	1286	1232	-	. ID=match_hsp99 Target=EST:kristensenii4 2982 1697 Parent=match_sequence39
contig01125_3	BLASTN	match	1	1286	1232	-	. ID=match_hsp100 Target=EST:kristensenii4 1334 49 Parent=match_sequence39
contig01125_4	BLASTN	match	1	1286	2442	-	. ID=match_sequence40 Target=EST:kristensenii4
contig01125_4	BLASTN	match	1	1286	1232	-	. ID=match_hsp101 Target=EST:kristensenii4 7926 6641 Parent=match_sequence40
contig01125_4	BLASTN	match	1	1286	1232	-	. ID=match_hsp102 Target=EST:kristensenii4 6278 4993 Parent=match_sequence40
contig01125_4	BLASTN	match	1	1286	1232	-	. ID=match_hsp103 Target=EST:kristensenii4 4630 3345 Parent=match_sequence40
contig01125_4	BLASTN	match	1	1286	1232	-	. ID=match_hsp104 Target=EST:kristensenii4 2982 1697 Parent=match_sequence40
contig01125_4	BLASTN	match	1	1286	1232	-	. ID=match_hsp105 Target=EST:kristensenii4 1334 49 Parent=match_sequence40
contig01125	BLASTN	match	1	1286	2442	-	. ID=match_sequence41 Target=EST:kristensenii4
contig01125	BLASTN	match	1	1286	1232	-	. ID=match_hsp106 Target=EST:kristensenii4 7926 6641 Parent=match_sequence41
contig01125	BLASTN	match	1	1286	1232	-	. ID=match_hsp107 Target=EST:kristensenii4 6278 4993 Parent=match_sequence41
contig01125	BLASTN	match	1	1286	1232	-	. ID=match_hsp108 Target=EST:kristensenii4 4630 3345 Parent=match_sequence41
contig01125	BLASTN	match	1	1286	1232	-	. ID=match_hsp109 Target=EST:kristensenii4 2982 1697 Parent=match_sequence41
contig01125	BLASTN	match	1	1286	1232	-	. ID=match_hsp110 Target=EST:kristensenii4 1334 49 Parent=match_sequence41
contig01156_1	BLASTN	match	62	304	422	-	. ID=match_sequence42 Target=EST:kristensenii4
contig01156_1	BLASTN	match	62	304	213	-	. ID=match_hsp111 Target=EST:kristensenii4 8248 8002 Parent=match_sequence42
contig01156_1	BLASTN	match	62	304	213	-	. ID=match_hsp112 Target=EST:kristensenii4 6600 6354 Parent=match_sequence42
contig01156_1	BLASTN	match	62	304	213	-	. ID=match_hsp113 Target=EST:kristensenii4 4952 4706 Parent=match_sequence42
contig01156_1	BLASTN	match	62	304	213	-	. ID=match_hsp114 Target=EST:kristensenii4 3304 3058 Parent=match_sequence42
contig01156_1	BLASTN	match	62	304	213	-	. ID=match_hsp115 Target=EST:kristensenii4 1656 1410 Parent=match_sequence42
contig01156_2	BLASTN	match	62	304	422	-	. ID=match_sequence43 Target=EST:kristensenii4
contig01156_2	BLASTN	match	62	304	213	-	. ID=match_hsp116 Target=EST:kristensenii4 8248 8002 Parent=match_sequence43
contig01156_2	BLASTN	match	62	304	213	-	. ID=match_hsp117 Target=EST:kristensenii4 6600 6354 Parent=match_sequence43
contig01156_2	BLASTN	match	62	304	213	-	. ID=match_hsp118 Target=EST:kristensenii4 4952 4706 Parent=match_sequence43
contig01156_2	BLASTN	match	62	304	213	-	. ID=match_hsp119 Target=EST:kristensenii4 3304 3058 Parent=match_sequence43
contig01156_2	BLASTN	match	62	304	213	-	. ID=match_hsp120 Target=EST:kristensenii4 1656 1410 Parent=match_sequence43
contig01156	BLASTN	match	62	304	422	-	. ID=match_sequence44 Target=EST:kristensenii4
contig01156	BLASTN	match	62	304	213	-	. ID=match_hsp121 Target=EST:kristensenii4 8248 8002 Parent=match_sequence44
contig01156	BLASTN	match	62	304	213	-	. ID=match_hsp122 Target=EST:kristensenii4 6600 6354 Parent=match_sequence44
contig01156	BLASTN	match	62	304	213	-	. ID=match_hsp123 Target=EST:kristensenii4 4952 4706 Parent=match_sequence44
contig01156	BLASTN	match	62	304	213	-	. ID=match_hsp124 Target=EST:kristensenii4 3304 3058 Parent=match_sequence44
contig01156	BLASTN	match	62	304	213	-	. ID=match_hsp125 Target=EST:kristensenii4 1656 1410 Parent=match_sequence44
contig01129	BLASTN	match	270122	349677	96	+	. ID=match_sequence45 Target=EST:kristensenii9 1 104
contig01129	BLASTN	match	270122	270220	48	+	. ID=match_hsp126 Target=EST:kristensenii9 1 100 Parent=match_sequence45
contig01129	BLASTN	match	349587	349677	47	+	. ID=match_hsp127 Target=EST:kristensenii9 14 104 Parent=match_sequence45
contig01019	BLASTN	match	22662	22732	86	-	. ID=match_sequence46 Target=EST:kristensenii9
contig01019	BLASTN	match	22662	22732	43	-	. ID=match_hsp128 Target=EST:kristensenii9 104 34 Parent=match_sequence46
contig00796	BLASTN	match	14733	14792	80	+	. ID=match_sequence47 Target=EST:kristensenii9 45 104
contig00796	BLASTN	match	14733	14792	40	+	. ID=match_hsp129 Target=EST:kristensenii9 45 104 Parent=match_sequence47
contig01181	BLASTN	match	113840	113939	115	-	. ID=match_sequence48 Target=EST:kristensenii10
contig01181	BLASTN	match	113840	113939	58	-	. ID=match_hsp130 Target=EST:kristensenii10 351 250 Parent=match_sequence48
contig01239	BLASTN	match	26350	26446	98	+	. ID=match_sequence49 Target=EST:kristensenii10 103 199
contig01239	BLASTN	match	26350	26446	49	+	. ID=match_hsp131 Target=EST:kristensenii10 103 199 Parent=match_sequence49
contig01079	BLASTN	match	54394	54456	94	+	. ID=match_sequence50 Target=EST:kristensenii10 129 191
contig01079	BLASTN	match	54394	54456	47	+	. ID=match_hsp132 Target=EST:kristensenii10 129 191 Parent=match_sequence50
contig01241	BLASTN	match	2646	2739	70	-	. ID=match_sequence51 Target=EST:kristensenii10
contig01241	BLASTN	match	2646	2739	35	-	. ID=match_hsp133 Target=EST:kristensenii10 146 60 Parent=match_sequence51
contig00015	BLASTN	match	62132	64363	262	+	. ID=match_sequence52 Target=EST:kristensenii28 40 670
contig00015	BLASTN	match	46022	46573	262	-	. ID=match_sequence52 Target=EST:kristensenii28 670 40
contig00015	BLASTN	match	62132	62762	115	+	. ID=match_hsp134 Target=EST:kristensenii28 40 670 Parent=match_sequence52
contig00015	BLASTN	match	64204	64363	64	+	. ID=match_hsp135 Target=EST:kristensenii28 263 422 Parent=match_sequence52
contig00015	BLASTN	match	46022	46573	132	-	. ID=match_hsp136 Target=EST:kristensenii28 563 12 Parent=match_sequence52
contig01135	BLASTN	match	140341	140900	246	+	. ID=match_sequence53 Target=EST:kristensenii28 59 618
contig01135	BLASTN	match	196579	196700	246	-	. ID=match_sequence53 Target=EST:kristensenii28 618 59
contig01135	BLASTN	match	140341	140900	124	+	. ID=match_hsp137 Target=EST:kristensenii28 59 618 Parent=match_sequence53
contig01135	BLASTN	match	196579	196700	34	-	. ID=match_hsp138 Target=EST:kristensenii28 381 260 Parent=match_sequence53
contig01225	BLASTN	match	8092	8310	149	-	. ID=match_sequence54 Target=EST:kristensenii28
contig01225	BLASTN	match	8092	8310	75	-	. ID=match_hsp139 Target=EST:kristensenii28 407 189 Parent=match_sequence54
contig01241	BLASTN	match	16780	16935	88	+	. ID=match_sequence55 Target=EST:kristensenii28 262 417
contig01241	BLASTN	match	16780	16935	44	+	. ID=match_hsp140 Target=EST:kristensenii28 262 417 Parent=match_sequence55
contig01221	BLASTN	match	154032	154177	84	-	. ID=match_sequence56 Target=EST:kristensenii28
contig01221	BLASTN	match	154032	154177	42	-	. ID=match_hsp141 Target=EST:kristensenii28 389 244 Parent=match_sequence56
contig00587	BLASTN	match	58800	58912	66	+	. ID=match_sequence57 Target=EST:kristensenii28 265 377
contig00587	BLASTN	match	58800	58912	33	+	. ID=match_hsp142 Target=EST:kristensenii28 265 377 Parent=match_sequence57
contig00015	BLASTN	match	44993	45093	176	+	. ID=match_sequence58 Target=EST:kristensenii38 1 101
contig00015	BLASTN	match	44993	45093	89	+	. ID=match_hsp143 Target=EST:kristensenii38 1 101 Parent=match_sequence58
contig00587	BLASTN	match	31240	31337	170	-	. ID=match_sequence59 Target=EST:kristensenii38
contig00587	BLASTN	match	31240	31337	86	-	. ID=match_hsp144 Target=EST:kristensenii38 101 4 Parent=match_sequence59
contig01130	BLASTN	match	35199	35247	66	-	. ID=match_sequence60 Target=EST:kristensenii38
contig01130	BLASTN	match	35199	35247	33	-	. ID=match_hsp145 Target=EST:kristensenii38 101 53 Parent=match_sequence60
contig01079	BLASTN	match	7988	92120	139	+	. ID=match_sequence61 Target=EST:kristensenii39 5 142
contig01079	BLASTN	match	91983	92120	70	+	. ID=match_hsp146 Target=EST:kristensenii39 5 142 Parent=match_sequence61
contig01079	BLASTN	match	7988	8047	32	+	. ID=match_hsp147 Target=EST:kristensenii39 83 142 Parent=match_sequence61
contig01129	BLASTN	match	315174	315230	80	+	. ID=match_sequence62 Target=EST:kristensenii39 82 140
contig01129	BLASTN	match	315174	315230	40	+	. ID=match_hsp148 Target=EST:kristensenii39 82 140 Parent=match_sequence62
contig00015	BLASTN	match	62999	63058	72	+	. ID=match_sequence63 Target=EST:kristensenii39 81 140
contig00015	BLASTN	match	62999	63058	36	+	. ID=match_hsp149 Target=EST:kristensenii39 81 140 Parent=match_sequence63
contig00129	BLASTN	match	114816	114873	68	-	. ID=match_sequence64 Target=EST:kristensenii39
contig00129	BLASTN	match	114816	114873	34	-	. ID=match_hsp150 Target=EST:kristensenii39 140 83 Parent=match_sequence64
contig01202	BLASTN	match	107741	107789	66	+	. ID=match_sequence65 Target=EST:kristensenii39 94 142
contig01202	BLASTN	match	107741	107789	33	+	. ID=match_hsp151 Target=EST:kristensenii39 94 142 Parent=match_sequence65
contig01129	BLASTN	match	270155	349692	86	-	. ID=match_sequence66 Target=EST:kristensenii47
contig01129	BLASTN	match	270155	270238	43	-	. ID=match_hsp152 Target=EST:kristensenii47 87 2 Parent=match_sequence66
contig01129	BLASTN	match	349607	349692	35	-	. ID=match_hsp153 Target=EST:kristensenii47 87 1 Parent=match_sequence66
contig01019	BLASTN	match	22650	22721	82	+	. ID=match_sequence67 Target=EST:kristensenii47 4 76
contig01019	BLASTN	match	22650	22721	41	+	. ID=match_hsp154 Target=EST:kristensenii47 4 76 Parent=match_sequence67
contig00796	BLASTN	match	14733	14803	80	-	. ID=match_sequence68 Target=EST:kristensenii47
contig00796	BLASTN	match	14733	14803	40	-	. ID=match_hsp155 Target=EST:kristensenii47 76 5 Parent=match_sequence68
contig01158	BLASTN	match	28169	28211	78	+	. ID=match_sequence69 Target=EST:kristensenii50 4 46
contig01158	BLASTN	match	28169	28211	39	+	. ID=match_hsp156 Target=EST:kristensenii50 4 46 Parent=match_sequence69
contig01181	BLASTN	match	101658	101752	157	+	. ID=match_sequence70 Target=EST:aldovae0 28 122
contig01181	BLASTN	match	55032	55154	157	-	. ID=match_sequence70 Target=EST:aldovae0 122 28
contig01181	BLASTN	match	101658	101752	43	+	. ID=match_hsp157 Target=EST:aldovae0 28 122 Parent=match_sequence70
contig01181	BLASTN	match	55032	55154	79	-	. ID=match_hsp158 Target=EST:aldovae0 125 3 Parent=match_sequence70
contig01135	BLASTN	match	144403	241297	149	-	. ID=match_sequence71 Target=EST:aldovae0
contig01135	BLASTN	match	144403	144525	75	-	. ID=match_hsp159 Target=EST:aldovae0 125 3 Parent=match_sequence71
contig01135	BLASTN	match	241197	241297	53	-	. ID=match_hsp160 Target=EST:aldovae0 114 14 Parent=match_sequence71
contig01135	BLASTN	match	145775	145806	32	-	. ID=match_hsp161 Target=EST:aldovae0 127 96 Parent=match_sequence71
contig01161	BLASTN	match	48679	84554	139	+	. ID=match_sequence72 Target=EST:aldovae0 2 127
contig01161	BLASTN	match	50626	50710	139	-	. ID=match_sequence72 Target=EST:aldovae0 127 2
contig01161	BLASTN	match	84429	84554	70	+	. ID=match_hsp162 Target=EST:aldovae0 2 127 Parent=match_sequence72
contig01161	BLASTN	match	48679	48799	61	+	. ID=match_hsp163 Target=EST:aldovae0 3 123 Parent=match_sequence72
contig01161	BLASTN	match	55850	55885	32	+	. ID=match_hsp164 Target=EST:aldovae0 46 81 Parent=match_sequence72
contig01161	BLASTN	match	50626	50710	45	-	. ID=match_hsp165 Target=EST:aldovae0 98 14 Parent=match_sequence72
contig01079	BLASTN	match	4592	38643	137	-	. ID=match_sequence73 Target=EST:aldovae0
contig01079	BLASTN	match	4592	4708	69	-	. ID=match_hsp166 Target=EST:aldovae0 121 5 Parent=match_sequence73
contig01079	BLASTN	match	38528	38643	56	-	. ID=match_hsp167 Target=EST:aldovae0 120 5 Parent=match_sequence73
contig00129	BLASTN	match	75071	258576	131	+	. ID=match_sequence74 Target=EST:aldovae0 2 127
contig00129	BLASTN	match	122107	122231	66	+	. ID=match_hsp168 Target=EST:aldovae0 2 127 Parent=match_sequence74
contig00129	BLASTN	match	75071	75165	47	+	. ID=match_hsp169 Target=EST:aldovae0 31 125 Parent=match_sequence74
contig00129	BLASTN	match	258512	258576	41	+	. ID=match_hsp170 Target=EST:aldovae0 42 106 Parent=match_sequence74
contig00129	BLASTN	match	212591	212648	38	+	. ID=match_hsp171 Target=EST:aldovae0 43 100 Parent=match_sequence74
contig01202	BLASTN	match	89138	216340	129	+	. ID=match_sequence75 Target=EST:aldovae0 4 127
contig01202	BLASTN	match	104906	171521	129	-	. ID=match_sequence75 Target=EST:aldovae0 127 4
contig01202	BLASTN	match	211878	211978	65	+	. ID=match_hsp172 Target=EST:aldovae0 23 123 Parent=match_sequence75
contig01202	BLASTN	match	216057	216180	60	+	. ID=match_hsp173 Target=EST:aldovae0 4 127 Parent=match_sequence75
contig01202	BLASTN	match	200027	200129	51	+	. ID=match_hsp174 Target=EST:aldovae0 23 125 Parent=match_sequence75
contig01202	BLASTN	match	216220	216340	49	+	. ID=match_hsp175 Target=EST:aldovae0 4 124 Parent=match_sequence75
contig01202	BLASTN	match	89138	89211	34	+	. ID=match_hsp176 Target=EST:aldovae0 5 78 Parent=match_sequence75
contig01202	BLASTN	match	104906	105013	64	-	. ID=match_hsp177 Target=EST:aldovae0 108 1 Parent=match_sequence75
contig01202	BLASTN	match	171441	171521	34	-	. ID=match_hsp178 Target=EST:aldovae0 82 1 Parent=match_sequence75
contig01019	BLASTN	match	64393	64513	121	+	. ID=match_sequence76 Target=EST:aldovae0 6 126
contig01019	BLASTN	match	64393	64513	61	+	. ID=match_hsp179 Target=EST:aldovae0 6 126 Parent=match_sequence76
contig00368	BLASTN	match	40433	40555	117	-	. ID=match_sequence77 Target=EST:aldovae0
contig00368	BLASTN	match	40433	40555	59	-	. ID=match_hsp180 Target=EST:aldovae0 124 2 Parent=match_sequence77
contig01222	BLASTN	match	111346	111464	117	+	. ID=match_sequence78 Target=EST:aldovae0 5 123
contig01222	BLASTN	match	4	135417	117	-	. ID=match_sequence78 Target=EST:aldovae0 123 5
contig01222	BLASTN	match	111346	111464	59	+	. ID=match_hsp181 Target=EST:aldovae0 5 123 Parent=match_sequence78
contig01222	BLASTN	match	135324	135417	42	-	. ID=match_hsp182 Target=EST:aldovae0 123 30 Parent=match_sequence78
contig01222	BLASTN	match	4	109	38	-	. ID=match_hsp183 Target=EST:aldovae0 108 3 Parent=match_sequence78
contig01240	BLASTN	match	103297	103369	117	+	. ID=match_sequence79 Target=EST:aldovae0 28 99
contig01240	BLASTN	match	22433	171383	117	-	. ID=match_sequence79 Target=EST:aldovae0 99 28
contig01240	BLASTN	match	103297	103369	45	+	. ID=match_hsp184 Target=EST:aldovae0 28 99 Parent=match_sequence79
contig01240	BLASTN	match	52927	53017	59	-	. ID=match_hsp185 Target=EST:aldovae0 91 1 Parent=match_sequence79
contig01240	BLASTN	match	171276	171383	52	-	. ID=match_hsp186 Target=EST:aldovae0 120 13 Parent=match_sequence79
contig01240	BLASTN	match	65436	65530	47	-	. ID=match_hsp187 Target=EST:aldovae0 99 5 Parent=match_sequence79
contig01240	BLASTN	match	22433	22540	45	-	. ID=match_hsp188 Target=EST:aldovae0 109 1 Parent=match_sequence79
contig01240	BLASTN	match	51683	51806	37	-	. ID=match_hsp189 Target=EST:aldovae0 127 3 Parent=match_sequence79
contig01129	BLASTN	match	135592	135704	113	+	. ID=match_sequence80 Target=EST:aldovae0 1 113
contig01129	BLASTN	match	89795	326185	113	-	. ID=match_sequence80 Target=EST:aldovae0 113 1
contig01129	BLASTN	match	135592	135704	57	+	. ID=match_hsp190 Target=EST:aldovae0 1 113 Parent=match_sequence80
contig01129	BLASTN	match	203670	203778	46	-	. ID=match_hsp191 Target=EST:aldovae0 112 3 Parent=match_sequence80
contig01129	BLASTN	match	326067	326185	43	-	. ID=match_hsp192 Target=EST:aldovae0 123 5 Parent=match_sequence80
contig01129	BLASTN	match	269090	269154	41	-	. ID=match_hsp193 Target=EST:aldovae0 66 2 Parent=match_sequence80
contig01129	BLASTN	match	89795	89885	39	-	. ID=match_hsp194 Target=EST:aldovae0 104 14 Parent=match_sequence80
contig01129	BLASTN	match	175070	175152	39	-	. ID=match_hsp195 Target=EST:aldovae0 83 1 Parent=match_sequence80
contig01129	BLASTN	match	269014	269069	36	-	. ID=match_hsp196 Target=EST:aldovae0 126 71 Parent=match_sequence80
contig00015	BLASTN	match	92716	92842	109	+	. ID=match_sequence81 Target=EST:aldovae0 1 127
contig00015	BLASTN	match	92716	92842	55	+	. ID=match_hsp197 Target=EST:aldovae0 1 127 Parent=match_sequence81
contig01221	BLASTN	match	56562	56668	101	-	. ID=match_sequence82 Target=EST:aldovae0
contig01221	BLASTN	match	56562	56668	51	-	. ID=match_hsp198 Target=EST:aldovae0 110 4 Parent=match_sequence82
contig00230	BLASTN	match	2976	3057	100	+	. ID=match_sequence83 Target=EST:aldovae0 41 122
contig00230	BLASTN	match	2976	3057	50	+	. ID=match_hsp199 Target=EST:aldovae0 41 122 Parent=match_sequence83
contig00796	BLASTN	match	18213	44556	98	-	. ID=match_sequence84 Target=EST:aldovae0
contig00796	BLASTN	match	18213	18340	49	-	. ID=match_hsp200 Target=EST:aldovae0 125 1 Parent=match_sequence84
contig00796	BLASTN	match	44465	44556	40	-	. ID=match_hsp201 Target=EST:aldovae0 121 31 Parent=match_sequence84
contig01239	BLASTN	match	75851	75913	92	+	. ID=match_sequence85 Target=EST:aldovae0 44 106
contig01239	BLASTN	match	19804	73835	92	-	. ID=match_sequence85 Target=EST:aldovae0 106 44
contig01239	BLASTN	match	75851	75913	35	+	. ID=match_hsp202 Target=EST:aldovae0 44 106 Parent=match_sequence85
contig01239	BLASTN	match	45095	45200	46	-	. ID=match_hsp203 Target=EST:aldovae0 108 3 Parent=match_sequence85
contig01239	BLASTN	match	19804	19884	33	-	. ID=match_hsp204 Target=EST:aldovae0 81 1 Parent=match_sequence85
contig01239	BLASTN	match	73748	73835	33	-	. ID=match_hsp205 Target=EST:aldovae0 123 35 Parent=match_sequence85
contig01218	BLASTN	match	3733	3844	88	-	. ID=match_sequence86 Target=EST:aldovae0
contig01218	BLASTN	match	3733	3844	44	-	. ID=match_hsp206 Target=EST:aldovae0 123 12 Parent=match_sequence86
contig01130	BLASTN	match	48650	48772	86	-	. ID=match_sequence87 Target=EST:aldovae0
contig01130	BLASTN	match	48650	48772	43	-	. ID=match_hsp207 Target=EST:aldovae0 127 5 Parent=match_sequence87
contig01155	BLASTN	match	224692	224764	82	-	. ID=match_sequence88 Target=EST:aldovae0
contig01155	BLASTN	match	224692	224764	41	-	. ID=match_hsp208 Target=EST:aldovae0 127 55 Parent=match_sequence88
contig01120	BLASTN	match	15139	15255	74	+	. ID=match_sequence89 Target=EST:aldovae0 6 122
contig01120	BLASTN	match	15139	15255	37	+	. ID=match_hsp209 Target=EST:aldovae0 6 122 Parent=match_sequence89
contig00016	BLASTN	match	74579	74628	68	+	. ID=match_sequence90 Target=EST:aldovae0 50 99
contig00016	BLASTN	match	74579	74628	34	+	. ID=match_hsp210 Target=EST:aldovae0 50 99 Parent=match_sequence90
contig01149	BLASTN	match	113767	113824	68	+	. ID=match_sequence91 Target=EST:aldovae0 24 81
contig01149	BLASTN	match	113767	113824	34	+	. ID=match_hsp211 Target=EST:aldovae0 24 81 Parent=match_sequence91
contig00001	BLASTN	match	45843	45955	66	-	. ID=match_sequence92 Target=EST:aldovae0
contig00001	BLASTN	match	45843	45955	33	-	. ID=match_hsp212 Target=EST:aldovae0 125 13 Parent=match_sequence92
contig01129	BLASTN	match	315110	315229	78	-	. ID=match_sequence93 Target=EST:aldovae1
contig01129	BLASTN	match	315110	315229	39	-	. ID=match_hsp213 Target=EST:aldovae1 122 1 Parent=match_sequence93
contig01019	BLASTN	match	8541	8604	88	+	. ID=match_sequence94 Target=EST:aldovae3 1 64
contig01019	BLASTN	match	8541	8604	44	+	. ID=match_hsp214 Target=EST:aldovae3 1 64 Parent=match_sequence94
contig01240	BLASTN	match	52935	52970	72	-	. ID=match_sequence95 Target=EST:aldovae3
contig01240	BLASTN	match	52935	52970	36	-	. ID=match_hsp215 Target=EST:aldovae3 36 1 Parent=match_sequence95
contig01135	BLASTN	match	137076	137115	72	+	. ID=match_sequence96 Target=EST:aldovae3 114 153
contig01135	BLASTN	match	144445	144480	72	-	. ID=match_sequence96 Target=EST:aldovae3 153 114
contig01135	BLASTN	match	137076	137115	36	+	. ID=match_hsp216 Target=EST:aldovae3 114 153 Parent=match_sequence96
contig01135	BLASTN	match	144445	144480	32	-	. ID=match_hsp217 Target=EST:aldovae3 36 1 Parent=match_sequence96
contig01079	BLASTN	match	4631	4665	70	-	. ID=match_sequence97 Target=EST:aldovae3
contig01079	BLASTN	match	4631	4665	35	-	. ID=match_hsp218 Target=EST:aldovae3 35 1 Parent=match_sequence97
contig01155	BLASTN	match	142297	142422	109	+	. ID=match_sequence98 Target=EST:aldovae4 13 139
contig01155	BLASTN	match	142297	142422	55	+	. ID=match_hsp219 Target=EST:aldovae4 13 139 Parent=match_sequence98
contig00001	BLASTN	match	60997	61085	105	-	. ID=match_sequence99 Target=EST:aldovae4
contig00001	BLASTN	match	60997	61085	53	-	. ID=match_hsp220 Target=EST:aldovae4 132 44 Parent=match_sequence99
contig01149	BLASTN	match	53210	53297	103	+	. ID=match_sequence100 Target=EST:aldovae4 46 133
contig01149	BLASTN	match	53210	53297	52	+	. ID=match_hsp221 Target=EST:aldovae4 46 133 Parent=match_sequence100
contig01129	BLASTN	match	129922	129999	92	-	. ID=match_sequence101 Target=EST:aldovae4
contig01129	BLASTN	match	129922	129999	46	-	. ID=match_hsp222 Target=EST:aldovae4 123 46 Parent=match_sequence101
contig01202	BLASTN	match	104931	104968	76	-	. ID=match_sequence102 Target=EST:aldovae4
contig01202	BLASTN	match	104931	104968	38	-	. ID=match_hsp223 Target=EST:aldovae4 157 120 Parent=match_sequence102
contig00129	BLASTN	match	75086	212630	66	+	. ID=match_sequence103 Target=EST:aldovae4 120 156
contig00129	BLASTN	match	75086	75122	33	+	. ID=match_hsp224 Target=EST:aldovae4 120 156 Parent=match_sequence103
contig00129	BLASTN	match	212594	212630	33	+	. ID=match_hsp225 Target=EST:aldovae4 120 156 Parent=match_sequence103
contig01161	BLASTN	match	55850	84508	64	+	. ID=match_sequence104 Target=EST:aldovae4 120 155
contig01161	BLASTN	match	55850	55885	32	+	. ID=match_hsp226 Target=EST:aldovae4 120 155 Parent=match_sequence104
contig01161	BLASTN	match	84473	84508	32	+	. ID=match_hsp227 Target=EST:aldovae4 120 155 Parent=match_sequence104
contig01135	BLASTN	match	144445	144480	64	-	. ID=match_sequence105 Target=EST:aldovae4
contig01135	BLASTN	match	144445	144480	32	-	. ID=match_hsp228 Target=EST:aldovae4 157 122 Parent=match_sequence105
contig01194	BLASTN	match	24315	24400	101	-	. ID=match_sequence106 Target=EST:aldovae5
contig01194	BLASTN	match	24315	24400	51	-	. ID=match_hsp229 Target=EST:aldovae5 120 34 Parent=match_sequence106
contig00015	BLASTN	match	181807	181879	82	-	. ID=match_sequence107 Target=EST:aldovae11
contig00015	BLASTN	match	181807	181879	41	-	. ID=match_hsp230 Target=EST:aldovae11 77 5 Parent=match_sequence107
contig01202	BLASTN	match	89506	89851	82	-	. ID=match_sequence108 Target=EST:aldovae11
contig01202	BLASTN	match	89643	89715	41	-	. ID=match_hsp231 Target=EST:aldovae11 77 5 Parent=match_sequence108
contig01202	BLASTN	match	89779	89851	41	-	. ID=match_hsp232 Target=EST:aldovae11 77 5 Parent=match_sequence108
contig01202	BLASTN	match	89506	89577	40	-	. ID=match_hsp233 Target=EST:aldovae11 76 5 Parent=match_sequence108
contig01194	BLASTN	match	24315	24405	103	-	. ID=match_sequence109 Target=EST:mollaretii1
contig01194	BLASTN	match	24315	24405	52	-	. ID=match_hsp234 Target=EST:mollaretii1 121 30 Parent=match_sequence109
contig01240	BLASTN	match	37331	37444	100	-	. ID=match_sequence110 Target=EST:mollaretii7
contig01240	BLASTN	match	37331	37444	50	-	. ID=match_hsp235 Target=EST:mollaretii7 130 18 Parent=match_sequence110
contig01019	BLASTN	match	22651	22747	137	-	. ID=match_sequence111 Target=EST:mollaretii9
contig01019	BLASTN	match	22651	22747	69	-	. ID=match_hsp236 Target=EST:mollaretii9 115 19 Parent=match_sequence111
contig00796	BLASTN	match	14708	14803	127	+	. ID=match_sequence112 Target=EST:mollaretii9 20 115
contig00796	BLASTN	match	14708	14803	64	+	. ID=match_hsp237 Target=EST:mollaretii9 20 115 Parent=match_sequence112
contig01129	BLASTN	match	270122	349688	109	+	. ID=match_sequence113 Target=EST:mollaretii9 1 115
contig01129	BLASTN	match	349574	349688	55	+	. ID=match_hsp238 Target=EST:mollaretii9 1 115 Parent=match_sequence113
contig01129	BLASTN	match	270122	270235	39	+	. ID=match_hsp239 Target=EST:mollaretii9 1 115 Parent=match_sequence113
contig01181	BLASTN	match	120107	120155	74	+	. ID=match_sequence114 Target=EST:mollaretii9 43 91
contig01181	BLASTN	match	120107	120155	37	+	. ID=match_hsp240 Target=EST:mollaretii9 43 91 Parent=match_sequence114
contig01155	BLASTN	match	142313	142422	123	-	. ID=match_sequence115 Target=EST:mollaretii10
contig01155	BLASTN	match	142313	142422	62	-	. ID=match_hsp241 Target=EST:mollaretii10 151 42 Parent=match_sequence115
contig00001	BLASTN	match	60997	61085	121	+	. ID=match_sequence116 Target=EST:mollaretii10 49 137
contig00001	BLASTN	match	20068	20128	121	-	. ID=match_sequence116 Target=EST:mollaretii10 137 49
contig00001	BLASTN	match	60997	61085	61	+	. ID=match_hsp242 Target=EST:mollaretii10 49 137 Parent=match_sequence116
contig00001	BLASTN	match	20068	20128	37	-	. ID=match_hsp243 Target=EST:mollaretii10 61 1 Parent=match_sequence116
contig01149	BLASTN	match	193316	193377	111	+	. ID=match_sequence117 Target=EST:mollaretii10 1 62
contig01149	BLASTN	match	53210	53297	111	-	. ID=match_sequence117 Target=EST:mollaretii10 62 1
contig01149	BLASTN	match	193316	193377	34	+	. ID=match_hsp244 Target=EST:mollaretii10 1 62 Parent=match_sequence117
contig01149	BLASTN	match	53210	53297	56	-	. ID=match_hsp245 Target=EST:mollaretii10 135 48 Parent=match_sequence117
contig01129	BLASTN	match	129922	175107	101	+	. ID=match_sequence118 Target=EST:mollaretii10 1 176
contig01129	BLASTN	match	129922	130040	51	+	. ID=match_hsp246 Target=EST:mollaretii10 58 176 Parent=match_sequence118
contig01129	BLASTN	match	175047	175107	37	+	. ID=match_hsp247 Target=EST:mollaretii10 1 61 Parent=match_sequence118
contig01239	BLASTN	match	19780	19836	82	+	. ID=match_sequence119 Target=EST:mollaretii10 2 58
contig01239	BLASTN	match	75853	75913	82	-	. ID=match_sequence119 Target=EST:mollaretii10 58 2
contig01239	BLASTN	match	19780	19836	33	+	. ID=match_hsp248 Target=EST:mollaretii10 2 58 Parent=match_sequence119
contig01239	BLASTN	match	75853	75913	41	-	. ID=match_hsp249 Target=EST:mollaretii10 61 1 Parent=match_sequence119
contig01240	BLASTN	match	56674	56732	78	+	. ID=match_sequence120 Target=EST:mollaretii10 1 59
contig01240	BLASTN	match	103315	103370	78	-	. ID=match_sequence120 Target=EST:mollaretii10 59 1
contig01240	BLASTN	match	56674	56732	39	+	. ID=match_hsp250 Target=EST:mollaretii10 1 59 Parent=match_sequence120
contig01240	BLASTN	match	103315	103370	36	-	. ID=match_hsp251 Target=EST:mollaretii10 61 7 Parent=match_sequence120
contig01202	BLASTN	match	104930	104968	78	+	. ID=match_sequence121 Target=EST:mollaretii10 23 61
contig01202	BLASTN	match	104930	104968	39	+	. ID=match_hsp252 Target=EST:mollaretii10 23 61 Parent=match_sequence121
contig00016	BLASTN	match	74579	74632	76	-	. ID=match_sequence122 Target=EST:mollaretii10
contig00016	BLASTN	match	74579	74632	38	-	. ID=match_hsp253 Target=EST:mollaretii10 57 4 Parent=match_sequence122
contig01135	BLASTN	match	144445	190603	72	+	. ID=match_sequence123 Target=EST:mollaretii10 8 79
contig01135	BLASTN	match	190532	190603	36	+	. ID=match_hsp254 Target=EST:mollaretii10 8 79 Parent=match_sequence123
contig01135	BLASTN	match	144445	144480	32	+	. ID=match_hsp255 Target=EST:mollaretii10 24 59 Parent=match_sequence123
contig00129	BLASTN	match	75086	212647	68	-	. ID=match_sequence124 Target=EST:mollaretii10
contig00129	BLASTN	match	212594	212647	34	-	. ID=match_hsp256 Target=EST:mollaretii10 61 8 Parent=match_sequence124
contig00129	BLASTN	match	75086	75122	33	-	. ID=match_hsp257 Target=EST:mollaretii10 61 25 Parent=match_sequence124
contig01161	BLASTN	match	55850	84508	64	-	. ID=match_sequence125 Target=EST:mollaretii10
contig01161	BLASTN	match	55850	55885	32	-	. ID=match_hsp258 Target=EST:mollaretii10 61 26 Parent=match_sequence125
contig01161	BLASTN	match	84473	84508	32	-	. ID=match_hsp259 Target=EST:mollaretii10 61 26 Parent=match_sequence125
contig01135	BLASTN	match	140562	140683	92	-	. ID=match_sequence126 Target=EST:mollaretii11
contig01135	BLASTN	match	140562	140683	46	-	. ID=match_hsp260 Target=EST:mollaretii11 125 4 Parent=match_sequence126
contig00015	BLASTN	match	46181	46305	90	+	. ID=match_sequence127 Target=EST:mollaretii11 1 125
contig00015	BLASTN	match	62375	64327	90	-	. ID=match_sequence127 Target=EST:mollaretii11 125 1
contig00015	BLASTN	match	46181	46305	45	+	. ID=match_hsp261 Target=EST:mollaretii11 1 125 Parent=match_sequence127
contig00015	BLASTN	match	62375	62478	44	-	. ID=match_hsp262 Target=EST:mollaretii11 122 19 Parent=match_sequence127
contig00015	BLASTN	match	64221	64327	35	-	. ID=match_hsp263 Target=EST:mollaretii11 125 19 Parent=match_sequence127
contig01225	BLASTN	match	8095	8219	74	+	. ID=match_sequence128 Target=EST:mollaretii11 1 125
contig01225	BLASTN	match	8095	8219	37	+	. ID=match_hsp264 Target=EST:mollaretii11 1 125 Parent=match_sequence128
contig01158	BLASTN	match	28479	28529	78	-	. ID=match_sequence129 Target=EST:fredriksenii2
contig01158	BLASTN	match	28479	28529	39	-	. ID=match_hsp265 Target=EST:fredriksenii2 51 1 Parent=match_sequence129
contig01221	BLASTN	match	148957	149007	78	+	. ID=match_sequence130 Target=EST:fredriksenii2 1 51
contig01221	BLASTN	match	148957	149007	39	+	. ID=match_hsp266 Target=EST:fredriksenii2 1 51 Parent=match_sequence130
contig01240	BLASTN	match	201591	202419	1065	-	. ID=match_sequence131 Target=EST:fredriksenii3
contig01240	BLASTN	match	201591	202419	537	-	. ID=match_hsp267 Target=EST:fredriksenii3 973 145 Parent=match_sequence131
contig01203	BLASTN	match	51881	52847	957	+	. ID=match_sequence132 Target=EST:fredriksenii3 4 970
contig01203	BLASTN	match	51881	52847	483	+	. ID=match_hsp268 Target=EST:fredriksenii3 4 970 Parent=match_sequence132
contig01128	BLASTN	match	3	725	910	+	. ID=match_sequence133 Target=EST:fredriksenii3 251 973
contig01128	BLASTN	match	3	725	459	+	. ID=match_hsp269 Target=EST:fredriksenii3 251 973 Parent=match_sequence133
contig00962	BLASTN	match	1	622	829	-	. ID=match_sequence134 Target=EST:fredriksenii3
contig00962	BLASTN	match	1	622	418	-	. ID=match_hsp270 Target=EST:fredriksenii3 622 1 Parent=match_sequence134
contig01244	BLASTN	match	45351	46312	527	-	. ID=match_sequence135 Target=EST:fredriksenii3
contig01244	BLASTN	match	45351	46312	266	-	. ID=match_hsp271 Target=EST:fredriksenii3 971 10 Parent=match_sequence135
contig00260	BLASTN	match	3	3677	517	-	. ID=match_sequence136 Target=EST:fredriksenii3
contig00260	BLASTN	match	3201	3677	261	-	. ID=match_hsp272 Target=EST:fredriksenii3 970 494 Parent=match_sequence136
contig00260	BLASTN	match	3	85	39	-	. ID=match_hsp273 Target=EST:fredriksenii3 92 10 Parent=match_sequence136
contig01200	BLASTN	match	8805	9745	509	+	. ID=match_sequence137 Target=EST:fredriksenii3 1 941
contig01200	BLASTN	match	8805	9745	257	+	. ID=match_hsp274 Target=EST:fredriksenii3 1 941 Parent=match_sequence137
contig01011	BLASTN	match	2146	2602	494	-	. ID=match_sequence138 Target=EST:fredriksenii3
contig01011	BLASTN	match	2146	2602	249	-	. ID=match_hsp275 Target=EST:fredriksenii3 970 514 Parent=match_sequence138
contig00587	BLASTN	match	51366	52335	456	+	. ID=match_sequence139 Target=EST:fredriksenii3 1 970
contig00587	BLASTN	match	51366	52335	230	+	. ID=match_hsp276 Target=EST:fredriksenii3 1 970 Parent=match_sequence139
contig00015	BLASTN	match	98726	99347	456	-	. ID=match_sequence140 Target=EST:fredriksenii3
contig00015	BLASTN	match	98726	99347	230	-	. ID=match_hsp277 Target=EST:fredriksenii3 973 352 Parent=match_sequence140
contig00117	BLASTN	match	2	297	428	-	. ID=match_sequence141 Target=EST:fredriksenii3
contig00117	BLASTN	match	2	297	216	-	. ID=match_hsp278 Target=EST:fredriksenii3 548 253 Parent=match_sequence141
contig01145	BLASTN	match	5	289	422	+	. ID=match_sequence142 Target=EST:fredriksenii3 253 537
contig01145	BLASTN	match	5	289	213	+	. ID=match_hsp279 Target=EST:fredriksenii3 253 537 Parent=match_sequence142
contig01210	BLASTN	match	4	344	391	-	. ID=match_sequence143 Target=EST:fredriksenii3
contig01210	BLASTN	match	4	344	197	-	. ID=match_hsp280 Target=EST:fredriksenii3 350 10 Parent=match_sequence143
contig01222	BLASTN	match	124897	125678	357	-	. ID=match_sequence144 Target=EST:fredriksenii3
contig01222	BLASTN	match	124897	125678	180	-	. ID=match_hsp281 Target=EST:fredriksenii3 791 4 Parent=match_sequence144
contig00016	BLASTN	match	174448	175387	293	+	. ID=match_sequence145 Target=EST:fredriksenii3 31 973
contig00016	BLASTN	match	174448	175387	148	+	. ID=match_hsp282 Target=EST:fredriksenii3 31 973 Parent=match_sequence145
contig01183	BLASTN	match	5641	6522	268	+	. ID=match_sequence146 Target=EST:fredriksenii3 31 912
contig01183	BLASTN	match	5641	6522	135	+	. ID=match_hsp283 Target=EST:fredriksenii3 31 912 Parent=match_sequence146
contig00024	BLASTN	match	1	182	266	-	. ID=match_sequence147 Target=EST:fredriksenii3
contig00024	BLASTN	match	1	182	134	-	. ID=match_hsp284 Target=EST:fredriksenii3 815 634 Parent=match_sequence147
contig01140	BLASTN	match	35963	36264	266	-	. ID=match_sequence148 Target=EST:fredriksenii3
contig01140	BLASTN	match	35963	36264	134	-	. ID=match_hsp285 Target=EST:fredriksenii3 973 672 Parent=match_sequence148
contig01169	BLASTN	match	11	162	230	-	. ID=match_sequence149 Target=EST:fredriksenii3
contig01169	BLASTN	match	11	162	116	-	. ID=match_hsp286 Target=EST:fredriksenii3 806 655 Parent=match_sequence149
contig01123	BLASTN	match	1	139	220	-	. ID=match_sequence150 Target=EST:fredriksenii3
contig01123	BLASTN	match	1	139	111	-	. ID=match_hsp287 Target=EST:fredriksenii3 493 355 Parent=match_sequence150
contig01189	BLASTN	match	16	172	184	-	. ID=match_sequence151 Target=EST:fredriksenii3
contig01189	BLASTN	match	16	172	93	-	. ID=match_hsp288 Target=EST:fredriksenii3 973 817 Parent=match_sequence151
contig01185	BLASTN	match	4	146	133	-	. ID=match_sequence152 Target=EST:fredriksenii3
contig01185	BLASTN	match	4	146	67	-	. ID=match_hsp289 Target=EST:fredriksenii3 185 43 Parent=match_sequence152
contig00009	BLASTN	match	4	97	115	-	. ID=match_sequence153 Target=EST:fredriksenii3
contig00009	BLASTN	match	4	97	58	-	. ID=match_hsp290 Target=EST:fredriksenii3 350 257 Parent=match_sequence153
contig01157	BLASTN	match	40	105	92	+	. ID=match_sequence154 Target=EST:fredriksenii3 181 246
contig01157	BLASTN	match	40	105	46	+	. ID=match_hsp291 Target=EST:fredriksenii3 181 246 Parent=match_sequence154
contig00129	BLASTN	match	56053	56166	84	+	. ID=match_sequence155 Target=EST:fredriksenii3 355 468
contig00129	BLASTN	match	56053	56166	42	+	. ID=match_hsp292 Target=EST:fredriksenii3 355 468 Parent=match_sequence155
contig01127	BLASTN	match	2733	2913	82	+	. ID=match_sequence156 Target=EST:fredriksenii3 757 937
contig01127	BLASTN	match	2733	2913	41	+	. ID=match_hsp293 Target=EST:fredriksenii3 757 937 Parent=match_sequence156
contig01119_1	BLASTN	match	2	51	68	+	. ID=match_sequence157 Target=EST:fredriksenii3 922 971
contig01119_1	BLASTN	match	2	51	34	+	. ID=match_hsp294 Target=EST:fredriksenii3 922 971 Parent=match_sequence157
contig01119	BLASTN	match	2	51	68	+	. ID=match_sequence158 Target=EST:fredriksenii3 922 971
contig01119	BLASTN	match	2	51	34	+	. ID=match_hsp295 Target=EST:fredriksenii3 922 971 Parent=match_sequence158
contig01139	BLASTN	match	1	315	521	+	. ID=match_sequence159 Target=EST:fredriksenii4 1 315
contig01139	BLASTN	match	1	315	263	+	. ID=match_hsp296 Target=EST:fredriksenii4 1 315 Parent=match_sequence159
contig01210	BLASTN	match	459	773	498	+	. ID=match_sequence160 Target=EST:fredriksenii4 1 315
contig01210	BLASTN	match	459	773	251	+	. ID=match_hsp297 Target=EST:fredriksenii4 1 315 Parent=match_sequence160
contig01132	BLASTN	match	5	308	484	+	. ID=match_sequence161 Target=EST:fredriksenii4 5 308
contig01132	BLASTN	match	5	308	244	+	. ID=match_hsp298 Target=EST:fredriksenii4 5 308 Parent=match_sequence161
contig00260	BLASTN	match	266	580	339	+	. ID=match_sequence162 Target=EST:fredriksenii4 1 315
contig00260	BLASTN	match	266	580	171	+	. ID=match_hsp299 Target=EST:fredriksenii4 1 315 Parent=match_sequence162
contig00962	BLASTN	match	851	1132	194	+	. ID=match_sequence163 Target=EST:fredriksenii4 1 282
contig00962	BLASTN	match	851	1132	98	+	. ID=match_hsp300 Target=EST:fredriksenii4 1 282 Parent=match_sequence163
contig00606	BLASTN	match	1	132	182	+	. ID=match_sequence164 Target=EST:fredriksenii4 61 192
contig00606	BLASTN	match	1	132	92	+	. ID=match_hsp301 Target=EST:fredriksenii4 61 192 Parent=match_sequence164
contig00010	BLASTN	match	1	107	109	+	. ID=match_sequence165 Target=EST:fredriksenii4 209 315
contig00010	BLASTN	match	1	107	55	+	. ID=match_hsp302 Target=EST:fredriksenii4 209 315 Parent=match_sequence165
contig01160	BLASTN	match	4	101	92	+	. ID=match_sequence166 Target=EST:fredriksenii4 212 309
contig01160	BLASTN	match	4	101	46	+	. ID=match_hsp303 Target=EST:fredriksenii4 212 309 Parent=match_sequence166
contig01215	BLASTN	match	2	877	946	+	. ID=match_sequence167 Target=EST:fredriksenii9 1 631
contig01215	BLASTN	match	2	630	477	+	. ID=match_hsp304 Target=EST:fredriksenii9 3 631 Parent=match_sequence167
contig01215	BLASTN	match	315	877	283	+	. ID=match_hsp305 Target=EST:fredriksenii9 1 563 Parent=match_sequence167
contig01127	BLASTN	match	60011	61977	926	+	. ID=match_sequence168 Target=EST:fredriksenii9 1 631
contig01127	BLASTN	match	61347	61977	467	+	. ID=match_hsp306 Target=EST:fredriksenii9 1 631 Parent=match_sequence168
contig01127	BLASTN	match	61032	61662	419	+	. ID=match_hsp307 Target=EST:fredriksenii9 1 631 Parent=match_sequence168
contig01127	BLASTN	match	60402	61032	411	+	. ID=match_hsp308 Target=EST:fredriksenii9 1 631 Parent=match_sequence168
contig01127	BLASTN	match	60717	61347	339	+	. ID=match_hsp309 Target=EST:fredriksenii9 1 631 Parent=match_sequence168
contig01127	BLASTN	match	60092	60717	334	+	. ID=match_hsp310 Target=EST:fredriksenii9 6 631 Parent=match_sequence168
contig01127	BLASTN	match	60011	60306	168	+	. ID=match_hsp311 Target=EST:fredriksenii9 240 535 Parent=match_sequence168
contig00129	BLASTN	match	1	1113	757	+	. ID=match_sequence169 Target=EST:fredriksenii9 1 631
contig00129	BLASTN	match	1	630	382	+	. ID=match_hsp312 Target=EST:fredriksenii9 2 631 Parent=match_sequence169
contig00129	BLASTN	match	320	944	325	+	. ID=match_hsp313 Target=EST:fredriksenii9 6 630 Parent=match_sequence169
contig00129	BLASTN	match	630	1113	320	+	. ID=match_hsp314 Target=EST:fredriksenii9 1 484 Parent=match_sequence169
contig00239	BLASTN	match	1	99	133	-	. ID=match_sequence170 Target=EST:fredriksenii9
contig00239	BLASTN	match	1	99	67	-	. ID=match_hsp315 Target=EST:fredriksenii9 627 532 Parent=match_sequence170
contig01197	BLASTN	match	39	145	188	-	. ID=match_sequence171 Target=EST:fredriksenii13
contig01197	BLASTN	match	39	145	95	-	. ID=match_hsp316 Target=EST:fredriksenii13 107 1 Parent=match_sequence171
contig01165	BLASTN	match	73	455	188	-	. ID=match_sequence172 Target=EST:fredriksenii13
contig01165	BLASTN	match	349	455	95	-	. ID=match_hsp317 Target=EST:fredriksenii13 107 1 Parent=match_sequence172
contig01165	BLASTN	match	73	158	70	-	. ID=match_hsp318 Target=EST:fredriksenii13 86 1 Parent=match_sequence172
contig01175	BLASTN	match	1	106	178	-	. ID=match_sequence173 Target=EST:fredriksenii13
contig01175	BLASTN	match	1	106	90	-	. ID=match_hsp319 Target=EST:fredriksenii13 106 1 Parent=match_sequence173
contig00012	BLASTN	match	943	1049	165	-	. ID=match_sequence174 Target=EST:fredriksenii13
contig00012	BLASTN	match	943	1049	83	-	. ID=match_hsp320 Target=EST:fredriksenii13 107 1 Parent=match_sequence174
contig01194	BLASTN	match	24315	24405	127	+	. ID=match_sequence175 Target=EST:bercovieri1 39 130
contig01194	BLASTN	match	24315	24405	64	+	. ID=match_hsp321 Target=EST:bercovieri1 39 130 Parent=match_sequence175
contig01152_1	BLASTN	match	1	811	1592	+	. ID=match_sequence176 Target=EST:bercovieri5 513 9249
contig01152_1	BLASTN	match	1	811	803	+	. ID=match_hsp322 Target=EST:bercovieri5 513 1323 Parent=match_sequence176
contig01152_1	BLASTN	match	1	811	803	+	. ID=match_hsp323 Target=EST:bercovieri5 1834 2644 Parent=match_sequence176
contig01152_1	BLASTN	match	1	811	803	+	. ID=match_hsp324 Target=EST:bercovieri5 3155 3965 Parent=match_sequence176
contig01152_1	BLASTN	match	1	811	803	+	. ID=match_hsp325 Target=EST:bercovieri5 4476 5286 Parent=match_sequence176
contig01152_1	BLASTN	match	1	811	803	+	. ID=match_hsp326 Target=EST:bercovieri5 5797 6607 Parent=match_sequence176
contig01152_1	BLASTN	match	1	811	803	+	. ID=match_hsp327 Target=EST:bercovieri5 7118 7928 Parent=match_sequence176
contig01152_1	BLASTN	match	1	811	803	+	. ID=match_hsp328 Target=EST:bercovieri5 8439 9249 Parent=match_sequence176
contig01152_2	BLASTN	match	1	811	1592	+	. ID=match_sequence177 Target=EST:bercovieri5 513 9249
contig01152_2	BLASTN	match	1	811	803	+	. ID=match_hsp329 Target=EST:bercovieri5 513 1323 Parent=match_sequence177
contig01152_2	BLASTN	match	1	811	803	+	. ID=match_hsp330 Target=EST:bercovieri5 1834 2644 Parent=match_sequence177
contig01152_2	BLASTN	match	1	811	803	+	. ID=match_hsp331 Target=EST:bercovieri5 3155 3965 Parent=match_sequence177
contig01152_2	BLASTN	match	1	811	803	+	. ID=match_hsp332 Target=EST:bercovieri5 4476 5286 Parent=match_sequence177
contig01152_2	BLASTN	match	1	811	803	+	. ID=match_hsp333 Target=EST:bercovieri5 5797 6607 Parent=match_sequence177
contig01152_2	BLASTN	match	1	811	803	+	. ID=match_hsp334 Target=EST:bercovieri5 7118 7928 Parent=match_sequence177
contig01152_2	BLASTN	match	1	811	803	+	. ID=match_hsp335 Target=EST:bercovieri5 8439 9249 Parent=match_sequence177
contig01152_3	BLASTN	match	1	811	1592	+	. ID=match_sequence178 Target=EST:bercovieri5 513 9249
contig01152_3	BLASTN	match	1	811	803	+	. ID=match_hsp336 Target=EST:bercovieri5 513 1323 Parent=match_sequence178
contig01152_3	BLASTN	match	1	811	803	+	. ID=match_hsp337 Target=EST:bercovieri5 1834 2644 Parent=match_sequence178
contig01152_3	BLASTN	match	1	811	803	+	. ID=match_hsp338 Target=EST:bercovieri5 3155 3965 Parent=match_sequence178
contig01152_3	BLASTN	match	1	811	803	+	. ID=match_hsp339 Target=EST:bercovieri5 4476 5286 Parent=match_sequence178
contig01152_3	BLASTN	match	1	811	803	+	. ID=match_hsp340 Target=EST:bercovieri5 5797 6607 Parent=match_sequence178
contig01152_3	BLASTN	match	1	811	803	+	. ID=match_hsp341 Target=EST:bercovieri5 7118 7928 Parent=match_sequence178
contig01152_3	BLASTN	match	1	811	803	+	. ID=match_hsp342 Target=EST:bercovieri5 8439 9249 Parent=match_sequence178
contig01152_4	BLASTN	match	1	811	1592	+	. ID=match_sequence179 Target=EST:bercovieri5 513 9249
contig01152_4	BLASTN	match	1	811	803	+	. ID=match_hsp343 Target=EST:bercovieri5 513 1323 Parent=match_sequence179
contig01152_4	BLASTN	match	1	811	803	+	. ID=match_hsp344 Target=EST:bercovieri5 1834 2644 Parent=match_sequence179
contig01152_4	BLASTN	match	1	811	803	+	. ID=match_hsp345 Target=EST:bercovieri5 3155 3965 Parent=match_sequence179
contig01152_4	BLASTN	match	1	811	803	+	. ID=match_hsp346 Target=EST:bercovieri5 4476 5286 Parent=match_sequence179
contig01152_4	BLASTN	match	1	811	803	+	. ID=match_hsp347 Target=EST:bercovieri5 5797 6607 Parent=match_sequence179
contig01152_4	BLASTN	match	1	811	803	+	. ID=match_hsp348 Target=EST:bercovieri5 7118 7928 Parent=match_sequence179
contig01152_4	BLASTN	match	1	811	803	+	. ID=match_hsp349 Target=EST:bercovieri5 8439 9249 Parent=match_sequence179
contig01152_5	BLASTN	match	1	811	1592	+	. ID=match_sequence180 Target=EST:bercovieri5 513 9249
contig01152_5	BLASTN	match	1	811	803	+	. ID=match_hsp350 Target=EST:bercovieri5 513 1323 Parent=match_sequence180
contig01152_5	BLASTN	match	1	811	803	+	. ID=match_hsp351 Target=EST:bercovieri5 1834 2644 Parent=match_sequence180
contig01152_5	BLASTN	match	1	811	803	+	. ID=match_hsp352 Target=EST:bercovieri5 3155 3965 Parent=match_sequence180
contig01152_5	BLASTN	match	1	811	803	+	. ID=match_hsp353 Target=EST:bercovieri5 4476 5286 Parent=match_sequence180
contig01152_5	BLASTN	match	1	811	803	+	. ID=match_hsp354 Target=EST:bercovieri5 5797 6607 Parent=match_sequence180
contig01152_5	BLASTN	match	1	811	803	+	. ID=match_hsp355 Target=EST:bercovieri5 7118 7928 Parent=match_sequence180
contig01152_5	BLASTN	match	1	811	803	+	. ID=match_hsp356 Target=EST:bercovieri5 8439 9249 Parent=match_sequence180
contig01152	BLASTN	match	1	811	1592	+	. ID=match_sequence181 Target=EST:bercovieri5 513 9249
contig01152	BLASTN	match	1	811	803	+	. ID=match_hsp357 Target=EST:bercovieri5 513 1323 Parent=match_sequence181
contig01152	BLASTN	match	1	811	803	+	. ID=match_hsp358 Target=EST:bercovieri5 1834 2644 Parent=match_sequence181
contig01152	BLASTN	match	1	811	803	+	. ID=match_hsp359 Target=EST:bercovieri5 3155 3965 Parent=match_sequence181
contig01152	BLASTN	match	1	811	803	+	. ID=match_hsp360 Target=EST:bercovieri5 4476 5286 Parent=match_sequence181
contig01152	BLASTN	match	1	811	803	+	. ID=match_hsp361 Target=EST:bercovieri5 5797 6607 Parent=match_sequence181
contig01152	BLASTN	match	1	811	803	+	. ID=match_hsp362 Target=EST:bercovieri5 7118 7928 Parent=match_sequence181
contig01152	BLASTN	match	1	811	803	+	. ID=match_hsp363 Target=EST:bercovieri5 8439 9249 Parent=match_sequence181
contig01188_1	BLASTN	match	3	503	868	+	. ID=match_sequence182 Target=EST:bercovieri5 3 8430
contig01188_1	BLASTN	match	3	503	438	+	. ID=match_hsp364 Target=EST:bercovieri5 3 504 Parent=match_sequence182
contig01188_1	BLASTN	match	3	503	438	+	. ID=match_hsp365 Target=EST:bercovieri5 1324 1825 Parent=match_sequence182
contig01188_1	BLASTN	match	3	503	438	+	. ID=match_hsp366 Target=EST:bercovieri5 2645 3146 Parent=match_sequence182
contig01188_1	BLASTN	match	3	503	438	+	. ID=match_hsp367 Target=EST:bercovieri5 3966 4467 Parent=match_sequence182
contig01188_1	BLASTN	match	3	503	438	+	. ID=match_hsp368 Target=EST:bercovieri5 5287 5788 Parent=match_sequence182
contig01188_1	BLASTN	match	3	503	438	+	. ID=match_hsp369 Target=EST:bercovieri5 6608 7109 Parent=match_sequence182
contig01188_1	BLASTN	match	3	503	438	+	. ID=match_hsp370 Target=EST:bercovieri5 7929 8430 Parent=match_sequence182
contig01188_2	BLASTN	match	3	503	868	+	. ID=match_sequence183 Target=EST:bercovieri5 3 8430
contig01188_2	BLASTN	match	3	503	438	+	. ID=match_hsp371 Target=EST:bercovieri5 3 504 Parent=match_sequence183
contig01188_2	BLASTN	match	3	503	438	+	. ID=match_hsp372 Target=EST:bercovieri5 1324 1825 Parent=match_sequence183
contig01188_2	BLASTN	match	3	503	438	+	. ID=match_hsp373 Target=EST:bercovieri5 2645 3146 Parent=match_sequence183
contig01188_2	BLASTN	match	3	503	438	+	. ID=match_hsp374 Target=EST:bercovieri5 3966 4467 Parent=match_sequence183
contig01188_2	BLASTN	match	3	503	438	+	. ID=match_hsp375 Target=EST:bercovieri5 5287 5788 Parent=match_sequence183
contig01188_2	BLASTN	match	3	503	438	+	. ID=match_hsp376 Target=EST:bercovieri5 6608 7109 Parent=match_sequence183
contig01188_2	BLASTN	match	3	503	438	+	. ID=match_hsp377 Target=EST:bercovieri5 7929 8430 Parent=match_sequence183
contig01188_3	BLASTN	match	3	503	868	+	. ID=match_sequence184 Target=EST:bercovieri5 3 8430
contig01188_3	BLASTN	match	3	503	438	+	. ID=match_hsp378 Target=EST:bercovieri5 3 504 Parent=match_sequence184
contig01188_3	BLASTN	match	3	503	438	+	. ID=match_hsp379 Target=EST:bercovieri5 1324 1825 Parent=match_sequence184
contig01188_3	BLASTN	match	3	503	438	+	. ID=match_hsp380 Target=EST:bercovieri5 2645 3146 Parent=match_sequence184
contig01188_3	BLASTN	match	3	503	438	+	. ID=match_hsp381 Target=EST:bercovieri5 3966 4467 Parent=match_sequence184
contig01188_3	BLASTN	match	3	503	438	+	. ID=match_hsp382 Target=EST:bercovieri5 5287 5788 Parent=match_sequence184
contig01188_3	BLASTN	match	3	503	438	+	. ID=match_hsp383 Target=EST:bercovieri5 6608 7109 Parent=match_sequence184
contig01188_3	BLASTN	match	3	503	438	+	. ID=match_hsp384 Target=EST:bercovieri5 7929 8430 Parent=match_sequence184
contig01188_4	BLASTN	match	3	503	868	+	. ID=match_sequence185 Target=EST:bercovieri5 3 8430
contig01188_4	BLASTN	match	3	503	438	+	. ID=match_hsp385 Target=EST:bercovieri5 3 504 Parent=match_sequence185
contig01188_4	BLASTN	match	3	503	438	+	. ID=match_hsp386 Target=EST:bercovieri5 1324 1825 Parent=match_sequence185
contig01188_4	BLASTN	match	3	503	438	+	. ID=match_hsp387 Target=EST:bercovieri5 2645 3146 Parent=match_sequence185
contig01188_4	BLASTN	match	3	503	438	+	. ID=match_hsp388 Target=EST:bercovieri5 3966 4467 Parent=match_sequence185
contig01188_4	BLASTN	match	3	503	438	+	. ID=match_hsp389 Target=EST:bercovieri5 5287 5788 Parent=match_sequence185
contig01188_4	BLASTN	match	3	503	438	+	. ID=match_hsp390 Target=EST:bercovieri5 6608 7109 Parent=match_sequence185
contig01188_4	BLASTN	match	3	503	438	+	. ID=match_hsp391 Target=EST:bercovieri5 7929 8430 Parent=match_sequence185
contig01188_5	BLASTN	match	3	503	868	+	. ID=match_sequence186 Target=EST:bercovieri5 3 8430
contig01188_5	BLASTN	match	3	503	438	+	. ID=match_hsp392 Target=EST:bercovieri5 3 504 Parent=match_sequence186
contig01188_5	BLASTN	match	3	503	438	+	. ID=match_hsp393 Target=EST:bercovieri5 1324 1825 Parent=match_sequence186
contig01188_5	BLASTN	match	3	503	438	+	. ID=match_hsp394 Target=EST:bercovieri5 2645 3146 Parent=match_sequence186
contig01188_5	BLASTN	match	3	503	438	+	. ID=match_hsp395 Target=EST:bercovieri5 3966 4467 Parent=match_sequence186
contig01188_5	BLASTN	match	3	503	438	+	. ID=match_hsp396 Target=EST:bercovieri5 5287 5788 Parent=match_sequence186
contig01188_5	BLASTN	match	3	503	438	+	. ID=match_hsp397 Target=EST:bercovieri5 6608 7109 Parent=match_sequence186
contig01188_5	BLASTN	match	3	503	438	+	. ID=match_hsp398 Target=EST:bercovieri5 7929 8430 Parent=match_sequence186
contig01188	BLASTN	match	3	503	868	+	. ID=match_sequence187 Target=EST:bercovieri5 3 8430
contig01188	BLASTN	match	3	503	438	+	. ID=match_hsp399 Target=EST:bercovieri5 3 504 Parent=match_sequence187
contig01188	BLASTN	match	3	503	438	+	. ID=match_hsp400 Target=EST:bercovieri5 1324 1825 Parent=match_sequence187
contig01188	BLASTN	match	3	503	438	+	. ID=match_hsp401 Target=EST:bercovieri5 2645 3146 Parent=match_sequence187
contig01188	BLASTN	match	3	503	438	+	. ID=match_hsp402 Target=EST:bercovieri5 3966 4467 Parent=match_sequence187
contig01188	BLASTN	match	3	503	438	+	. ID=match_hsp403 Target=EST:bercovieri5 5287 5788 Parent=match_sequence187
contig01188	BLASTN	match	3	503	438	+	. ID=match_hsp404 Target=EST:bercovieri5 6608 7109 Parent=match_sequence187
contig01188	BLASTN	match	3	503	438	+	. ID=match_hsp405 Target=EST:bercovieri5 7929 8430 Parent=match_sequence187
contig01001	BLASTN	match	5	108	143	+	. ID=match_sequence188 Target=EST:bercovieri5 216 8241
contig01001	BLASTN	match	5	108	72	+	. ID=match_hsp406 Target=EST:bercovieri5 216 315 Parent=match_sequence188
contig01001	BLASTN	match	5	108	72	+	. ID=match_hsp407 Target=EST:bercovieri5 1537 1636 Parent=match_sequence188
contig01001	BLASTN	match	5	108	72	+	. ID=match_hsp408 Target=EST:bercovieri5 2858 2957 Parent=match_sequence188
contig01001	BLASTN	match	5	108	72	+	. ID=match_hsp409 Target=EST:bercovieri5 4179 4278 Parent=match_sequence188
contig01001	BLASTN	match	5	108	72	+	. ID=match_hsp410 Target=EST:bercovieri5 5500 5599 Parent=match_sequence188
contig01001	BLASTN	match	5	108	72	+	. ID=match_hsp411 Target=EST:bercovieri5 6821 6920 Parent=match_sequence188
contig01001	BLASTN	match	5	108	72	+	. ID=match_hsp412 Target=EST:bercovieri5 8142 8241 Parent=match_sequence188
contig00279	BLASTN	match	1	58	115	-	. ID=match_sequence189 Target=EST:bercovieri5
contig00279	BLASTN	match	1	58	58	-	. ID=match_hsp413 Target=EST:bercovieri5 8786 8729 Parent=match_sequence189
contig00279	BLASTN	match	1	58	58	-	. ID=match_hsp414 Target=EST:bercovieri5 7465 7408 Parent=match_sequence189
contig00279	BLASTN	match	1	58	58	-	. ID=match_hsp415 Target=EST:bercovieri5 6144 6087 Parent=match_sequence189
contig00279	BLASTN	match	1	58	58	-	. ID=match_hsp416 Target=EST:bercovieri5 4823 4766 Parent=match_sequence189
contig00279	BLASTN	match	1	58	58	-	. ID=match_hsp417 Target=EST:bercovieri5 3502 3445 Parent=match_sequence189
contig00279	BLASTN	match	1	58	58	-	. ID=match_hsp418 Target=EST:bercovieri5 2181 2124 Parent=match_sequence189
contig00279	BLASTN	match	1	58	58	-	. ID=match_hsp419 Target=EST:bercovieri5 860 803 Parent=match_sequence189
contig00126	BLASTN	match	7	132	94	-	. ID=match_sequence190 Target=EST:bercovieri5
contig00126	BLASTN	match	7	132	47	-	. ID=match_hsp420 Target=EST:bercovieri5 8915 8800 Parent=match_sequence190
contig00126	BLASTN	match	7	132	47	-	. ID=match_hsp421 Target=EST:bercovieri5 7594 7479 Parent=match_sequence190
contig00126	BLASTN	match	7	132	47	-	. ID=match_hsp422 Target=EST:bercovieri5 6273 6158 Parent=match_sequence190
contig00126	BLASTN	match	7	132	47	-	. ID=match_hsp423 Target=EST:bercovieri5 4952 4837 Parent=match_sequence190
contig00126	BLASTN	match	7	132	47	-	. ID=match_hsp424 Target=EST:bercovieri5 3631 3516 Parent=match_sequence190
contig00126	BLASTN	match	7	132	47	-	. ID=match_hsp425 Target=EST:bercovieri5 2310 2195 Parent=match_sequence190
contig00126	BLASTN	match	7	132	47	-	. ID=match_hsp426 Target=EST:bercovieri5 989 874 Parent=match_sequence190
contig01225	BLASTN	match	8113	8231	117	-	. ID=match_sequence191 Target=EST:bercovieri6
contig01225	BLASTN	match	8113	8231	59	-	. ID=match_hsp427 Target=EST:bercovieri6 134 16 Parent=match_sequence191
contig00015	BLASTN	match	62348	64309	117	+	. ID=match_sequence192 Target=EST:bercovieri6 4 134
contig00015	BLASTN	match	46199	46322	117	-	. ID=match_sequence192 Target=EST:bercovieri6 134 4
contig00015	BLASTN	match	62348	62478	59	+	. ID=match_hsp428 Target=EST:bercovieri6 4 134 Parent=match_sequence192
contig00015	BLASTN	match	64197	64309	53	+	. ID=match_hsp429 Target=EST:bercovieri6 4 116 Parent=match_sequence192
contig00015	BLASTN	match	46199	46322	56	-	. ID=match_hsp430 Target=EST:bercovieri6 134 11 Parent=match_sequence192
contig01135	BLASTN	match	140547	140668	92	+	. ID=match_sequence193 Target=EST:bercovieri6 13 134
contig01135	BLASTN	match	196579	196707	92	-	. ID=match_sequence193 Target=EST:bercovieri6 134 13
contig01135	BLASTN	match	140547	140668	46	+	. ID=match_hsp431 Target=EST:bercovieri6 13 134 Parent=match_sequence193
contig01135	BLASTN	match	196579	196707	37	-	. ID=match_hsp432 Target=EST:bercovieri6 129 1 Parent=match_sequence193
contig01221	BLASTN	match	154059	154168	84	-	. ID=match_sequence194 Target=EST:bercovieri6
contig01221	BLASTN	match	154059	154168	42	-	. ID=match_hsp433 Target=EST:bercovieri6 110 1 Parent=match_sequence194
contig00587	BLASTN	match	58788	58912	66	+	. ID=match_sequence195 Target=EST:bercovieri6 1 125
contig00587	BLASTN	match	58788	58912	33	+	. ID=match_hsp434 Target=EST:bercovieri6 1 125 Parent=match_sequence195
contig01125_1	BLASTN	match	779	1286	999	-	. ID=match_sequence196 Target=EST:bercovieri10
contig01125_1	BLASTN	match	779	1286	504	-	. ID=match_hsp435 Target=EST:bercovieri10 2750 2243 Parent=match_sequence196
contig01125_1	BLASTN	match	779	1286	504	-	. ID=match_hsp436 Target=EST:bercovieri10 2200 1693 Parent=match_sequence196
contig01125_1	BLASTN	match	779	1286	504	-	. ID=match_hsp437 Target=EST:bercovieri10 1650 1143 Parent=match_sequence196
contig01125_1	BLASTN	match	779	1286	504	-	. ID=match_hsp438 Target=EST:bercovieri10 1100 593 Parent=match_sequence196
contig01125_1	BLASTN	match	779	1286	504	-	. ID=match_hsp439 Target=EST:bercovieri10 550 43 Parent=match_sequence196
contig01125_2	BLASTN	match	779	1286	999	-	. ID=match_sequence197 Target=EST:bercovieri10
contig01125_2	BLASTN	match	779	1286	504	-	. ID=match_hsp440 Target=EST:bercovieri10 2750 2243 Parent=match_sequence197
contig01125_2	BLASTN	match	779	1286	504	-	. ID=match_hsp441 Target=EST:bercovieri10 2200 1693 Parent=match_sequence197
contig01125_2	BLASTN	match	779	1286	504	-	. ID=match_hsp442 Target=EST:bercovieri10 1650 1143 Parent=match_sequence197
contig01125_2	BLASTN	match	779	1286	504	-	. ID=match_hsp443 Target=EST:bercovieri10 1100 593 Parent=match_sequence197
contig01125_2	BLASTN	match	779	1286	504	-	. ID=match_hsp444 Target=EST:bercovieri10 550 43 Parent=match_sequence197
contig01125_3	BLASTN	match	779	1286	999	-	. ID=match_sequence198 Target=EST:bercovieri10
contig01125_3	BLASTN	match	779	1286	504	-	. ID=match_hsp445 Target=EST:bercovieri10 2750 2243 Parent=match_sequence198
contig01125_3	BLASTN	match	779	1286	504	-	. ID=match_hsp446 Target=EST:bercovieri10 2200 1693 Parent=match_sequence198
contig01125_3	BLASTN	match	779	1286	504	-	. ID=match_hsp447 Target=EST:bercovieri10 1650 1143 Parent=match_sequence198
contig01125_3	BLASTN	match	779	1286	504	-	. ID=match_hsp448 Target=EST:bercovieri10 1100 593 Parent=match_sequence198
contig01125_3	BLASTN	match	779	1286	504	-	. ID=match_hsp449 Target=EST:bercovieri10 550 43 Parent=match_sequence198
contig01125_4	BLASTN	match	779	1286	999	-	. ID=match_sequence199 Target=EST:bercovieri10
contig01125_4	BLASTN	match	779	1286	504	-	. ID=match_hsp450 Target=EST:bercovieri10 2750 2243 Parent=match_sequence199
contig01125_4	BLASTN	match	779	1286	504	-	. ID=match_hsp451 Target=EST:bercovieri10 2200 1693 Parent=match_sequence199
contig01125_4	BLASTN	match	779	1286	504	-	. ID=match_hsp452 Target=EST:bercovieri10 1650 1143 Parent=match_sequence199
contig01125_4	BLASTN	match	779	1286	504	-	. ID=match_hsp453 Target=EST:bercovieri10 1100 593 Parent=match_sequence199
contig01125_4	BLASTN	match	779	1286	504	-	. ID=match_hsp454 Target=EST:bercovieri10 550 43 Parent=match_sequence199
contig01125	BLASTN	match	779	1286	999	-	. ID=match_sequence200 Target=EST:bercovieri10
contig01125	BLASTN	match	779	1286	504	-	. ID=match_hsp455 Target=EST:bercovieri10 2750 2243 Parent=match_sequence200
contig01125	BLASTN	match	779	1286	504	-	. ID=match_hsp456 Target=EST:bercovieri10 2200 1693 Parent=match_sequence200
contig01125	BLASTN	match	779	1286	504	-	. ID=match_hsp457 Target=EST:bercovieri10 1650 1143 Parent=match_sequence200
contig01125	BLASTN	match	779	1286	504	-	. ID=match_hsp458 Target=EST:bercovieri10 1100 593 Parent=match_sequence200
contig01125	BLASTN	match	779	1286	504	-	. ID=match_hsp459 Target=EST:bercovieri10 550 43 Parent=match_sequence200
contig01222	BLASTN	match	123332	123410	109	+	. ID=match_sequence201 Target=EST:bercovieri11 27 105
contig01222	BLASTN	match	123332	123410	55	+	. ID=match_hsp460 Target=EST:bercovieri11 27 105 Parent=match_sequence201
contig01241	BLASTN	match	2983	3035	74	+	. ID=match_sequence202 Target=EST:intermedia12 1 53
contig01241	BLASTN	match	2983	3035	37	+	. ID=match_hsp461 Target=EST:intermedia12 1 53 Parent=match_sequence202
contig01129	BLASTN	match	175070	315230	100	-	. ID=match_sequence203 Target=EST:intermedia13
contig01129	BLASTN	match	315164	315230	50	-	. ID=match_hsp462 Target=EST:intermedia13 73 5 Parent=match_sequence203
contig01129	BLASTN	match	175070	175152	31	-	. ID=match_hsp463 Target=EST:intermedia13 83 1 Parent=match_sequence203
contig00015	BLASTN	match	62979	63058	88	-	. ID=match_sequence204 Target=EST:intermedia13
contig00015	BLASTN	match	62979	63058	44	-	. ID=match_hsp464 Target=EST:intermedia13 83 5 Parent=match_sequence204
contig01079	BLASTN	match	7979	92122	76	-	. ID=match_sequence205 Target=EST:intermedia13
contig01079	BLASTN	match	7979	8048	38	-	. ID=match_hsp465 Target=EST:intermedia13 71 2 Parent=match_sequence205
contig01079	BLASTN	match	92060	92122	35	-	. ID=match_hsp466 Target=EST:intermedia13 63 1 Parent=match_sequence205
contig00129	BLASTN	match	109048	229007	68	+	. ID=match_sequence206 Target=EST:intermedia13 1 77
contig00129	BLASTN	match	109048	109121	34	+	. ID=match_hsp467 Target=EST:intermedia13 1 74 Parent=match_sequence206
contig00129	BLASTN	match	114816	114873	34	+	. ID=match_hsp468 Target=EST:intermedia13 5 62 Parent=match_sequence206
contig00129	BLASTN	match	228944	229007	32	+	. ID=match_hsp469 Target=EST:intermedia13 14 77 Parent=match_sequence206
contig01202	BLASTN	match	107753	107789	66	-	. ID=match_sequence207 Target=EST:intermedia13
contig01202	BLASTN	match	107753	107789	33	-	. ID=match_hsp470 Target=EST:intermedia13 39 3 Parent=match_sequence207
contig00001	BLASTN	match	20025	20096	64	+	. ID=match_sequence208 Target=EST:intermedia13 3 74
contig00001	BLASTN	match	20025	20096	32	+	. ID=match_hsp471 Target=EST:intermedia13 3 74 Parent=match_sequence208
contig01222	BLASTN	match	123343	123410	64	-	. ID=match_sequence209 Target=EST:rohdei5
contig01222	BLASTN	match	123343	123410	32	-	. ID=match_hsp472 Target=EST:rohdei5 93 26 Parent=match_sequence209
contig00001	BLASTN	match	114222	114277	64	-	. ID=match_sequence210 Target=EST:rohdei6
contig00001	BLASTN	match	114222	114277	32	-	. ID=match_hsp473 Target=EST:rohdei6 56 1 Parent=match_sequence210
contig01152_1	BLASTN	match	1	1515	2845	-	. ID=match_sequence211 Target=EST:ruckeri1
contig01152_1	BLASTN	match	1	1515	1435	-	. ID=match_hsp474 Target=EST:ruckeri1 19719 18205 Parent=match_sequence211
contig01152_1	BLASTN	match	1	1515	1435	-	. ID=match_hsp475 Target=EST:ruckeri1 17257 15743 Parent=match_sequence211
contig01152_1	BLASTN	match	1	1515	1435	-	. ID=match_hsp476 Target=EST:ruckeri1 14795 13281 Parent=match_sequence211
contig01152_1	BLASTN	match	1	1515	1435	-	. ID=match_hsp477 Target=EST:ruckeri1 12333 10819 Parent=match_sequence211
contig01152_1	BLASTN	match	1	1515	1435	-	. ID=match_hsp478 Target=EST:ruckeri1 9871 8357 Parent=match_sequence211
contig01152_1	BLASTN	match	1	1515	1435	-	. ID=match_hsp479 Target=EST:ruckeri1 7409 5895 Parent=match_sequence211
contig01152_1	BLASTN	match	1	1515	1435	-	. ID=match_hsp480 Target=EST:ruckeri1 4947 3433 Parent=match_sequence211
contig01152_1	BLASTN	match	1	1515	1435	-	. ID=match_hsp481 Target=EST:ruckeri1 2485 971 Parent=match_sequence211
contig01152_2	BLASTN	match	1	1515	2845	-	. ID=match_sequence212 Target=EST:ruckeri1
contig01152_2	BLASTN	match	1	1515	1435	-	. ID=match_hsp482 Target=EST:ruckeri1 19719 18205 Parent=match_sequence212
contig01152_2	BLASTN	match	1	1515	1435	-	. ID=match_hsp483 Target=EST:ruckeri1 17257 15743 Parent=match_sequence212
contig01152_2	BLASTN	match	1	1515	1435	-	. ID=match_hsp484 Target=EST:ruckeri1 14795 13281 Parent=match_sequence212
contig01152_2	BLASTN	match	1	1515	1435	-	. ID=match_hsp485 Target=EST:ruckeri1 12333 10819 Parent=match_sequence212
contig01152_2	BLASTN	match	1	1515	1435	-	. ID=match_hsp486 Target=EST:ruckeri1 9871 8357 Parent=match_sequence212
contig01152_2	BLASTN	match	1	1515	1435	-	. ID=match_hsp487 Target=EST:ruckeri1 7409 5895 Parent=match_sequence212
contig01152_2	BLASTN	match	1	1515	1435	-	. ID=match_hsp488 Target=EST:ruckeri1 4947 3433 Parent=match_sequence212
contig01152_2	BLASTN	match	1	1515	1435	-	. ID=match_hsp489 Target=EST:ruckeri1 2485 971 Parent=match_sequence212
contig01152_3	BLASTN	match	1	1515	2845	-	. ID=match_sequence213 Target=EST:ruckeri1
contig01152_3	BLASTN	match	1	1515	1435	-	. ID=match_hsp490 Target=EST:ruckeri1 19719 18205 Parent=match_sequence213
contig01152_3	BLASTN	match	1	1515	1435	-	. ID=match_hsp491 Target=EST:ruckeri1 17257 15743 Parent=match_sequence213
contig01152_3	BLASTN	match	1	1515	1435	-	. ID=match_hsp492 Target=EST:ruckeri1 14795 13281 Parent=match_sequence213
contig01152_3	BLASTN	match	1	1515	1435	-	. ID=match_hsp493 Target=EST:ruckeri1 12333 10819 Parent=match_sequence213
contig01152_3	BLASTN	match	1	1515	1435	-	. ID=match_hsp494 Target=EST:ruckeri1 9871 8357 Parent=match_sequence213
contig01152_3	BLASTN	match	1	1515	1435	-	. ID=match_hsp495 Target=EST:ruckeri1 7409 5895 Parent=match_sequence213
contig01152_3	BLASTN	match	1	1515	1435	-	. ID=match_hsp496 Target=EST:ruckeri1 4947 3433 Parent=match_sequence213
contig01152_3	BLASTN	match	1	1515	1435	-	. ID=match_hsp497 Target=EST:ruckeri1 2485 971 Parent=match_sequence213
contig01152_4	BLASTN	match	1	1515	2845	-	. ID=match_sequence214 Target=EST:ruckeri1
contig01152_4	BLASTN	match	1	1515	1435	-	. ID=match_hsp498 Target=EST:ruckeri1 19719 18205 Parent=match_sequence214
contig01152_4	BLASTN	match	1	1515	1435	-	. ID=match_hsp499 Target=EST:ruckeri1 17257 15743 Parent=match_sequence214
contig01152_4	BLASTN	match	1	1515	1435	-	. ID=match_hsp500 Target=EST:ruckeri1 14795 13281 Parent=match_sequence214
contig01152_4	BLASTN	match	1	1515	1435	-	. ID=match_hsp501 Target=EST:ruckeri1 12333 10819 Parent=match_sequence214
contig01152_4	BLASTN	match	1	1515	1435	-	. ID=match_hsp502 Target=EST:ruckeri1 9871 8357 Parent=match_sequence214
contig01152_4	BLASTN	match	1	1515	1435	-	. ID=match_hsp503 Target=EST:ruckeri1 7409 5895 Parent=match_sequence214
contig01152_4	BLASTN	match	1	1515	1435	-	. ID=match_hsp504 Target=EST:ruckeri1 4947 3433 Parent=match_sequence214
contig01152_4	BLASTN	match	1	1515	1435	-	. ID=match_hsp505 Target=EST:ruckeri1 2485 971 Parent=match_sequence214
contig01152_5	BLASTN	match	1	1515	2845	-	. ID=match_sequence215 Target=EST:ruckeri1
contig01152_5	BLASTN	match	1	1515	1435	-	. ID=match_hsp506 Target=EST:ruckeri1 19719 18205 Parent=match_sequence215
contig01152_5	BLASTN	match	1	1515	1435	-	. ID=match_hsp507 Target=EST:ruckeri1 17257 15743 Parent=match_sequence215
contig01152_5	BLASTN	match	1	1515	1435	-	. ID=match_hsp508 Target=EST:ruckeri1 14795 13281 Parent=match_sequence215
contig01152_5	BLASTN	match	1	1515	1435	-	. ID=match_hsp509 Target=EST:ruckeri1 12333 10819 Parent=match_sequence215
contig01152_5	BLASTN	match	1	1515	1435	-	. ID=match_hsp510 Target=EST:ruckeri1 9871 8357 Parent=match_sequence215
contig01152_5	BLASTN	match	1	1515	1435	-	. ID=match_hsp511 Target=EST:ruckeri1 7409 5895 Parent=match_sequence215
contig01152_5	BLASTN	match	1	1515	1435	-	. ID=match_hsp512 Target=EST:ruckeri1 4947 3433 Parent=match_sequence215
contig01152_5	BLASTN	match	1	1515	1435	-	. ID=match_hsp513 Target=EST:ruckeri1 2485 971 Parent=match_sequence215
contig01152	BLASTN	match	1	1515	2845	-	. ID=match_sequence216 Target=EST:ruckeri1
contig01152	BLASTN	match	1	1515	1435	-	. ID=match_hsp514 Target=EST:ruckeri1 19719 18205 Parent=match_sequence216
contig01152	BLASTN	match	1	1515	1435	-	. ID=match_hsp515 Target=EST:ruckeri1 17257 15743 Parent=match_sequence216
contig01152	BLASTN	match	1	1515	1435	-	. ID=match_hsp516 Target=EST:ruckeri1 14795 13281 Parent=match_sequence216
contig01152	BLASTN	match	1	1515	1435	-	. ID=match_hsp517 Target=EST:ruckeri1 12333 10819 Parent=match_sequence216
contig01152	BLASTN	match	1	1515	1435	-	. ID=match_hsp518 Target=EST:ruckeri1 9871 8357 Parent=match_sequence216
contig01152	BLASTN	match	1	1515	1435	-	. ID=match_hsp519 Target=EST:ruckeri1 7409 5895 Parent=match_sequence216
contig01152	BLASTN	match	1	1515	1435	-	. ID=match_hsp520 Target=EST:ruckeri1 4947 3433 Parent=match_sequence216
contig01152	BLASTN	match	1	1515	1435	-	. ID=match_hsp521 Target=EST:ruckeri1 2485 971 Parent=match_sequence216
contig01188_1	BLASTN	match	2	509	688	-	. ID=match_sequence217 Target=EST:ruckeri1
contig01188_1	BLASTN	match	135	509	347	-	. ID=match_hsp522 Target=EST:ruckeri1 17634 17260 Parent=match_sequence217
contig01188_1	BLASTN	match	135	509	347	-	. ID=match_hsp523 Target=EST:ruckeri1 15172 14798 Parent=match_sequence217
contig01188_1	BLASTN	match	135	509	347	-	. ID=match_hsp524 Target=EST:ruckeri1 12710 12336 Parent=match_sequence217
contig01188_1	BLASTN	match	135	509	347	-	. ID=match_hsp525 Target=EST:ruckeri1 10248 9874 Parent=match_sequence217
contig01188_1	BLASTN	match	135	509	347	-	. ID=match_hsp526 Target=EST:ruckeri1 7786 7412 Parent=match_sequence217
contig01188_1	BLASTN	match	135	509	347	-	. ID=match_hsp527 Target=EST:ruckeri1 5324 4950 Parent=match_sequence217
contig01188_1	BLASTN	match	135	509	347	-	. ID=match_hsp528 Target=EST:ruckeri1 2862 2488 Parent=match_sequence217
contig01188_1	BLASTN	match	135	509	347	-	. ID=match_hsp529 Target=EST:ruckeri1 400 26 Parent=match_sequence217
contig01188_1	BLASTN	match	219	509	263	-	. ID=match_hsp530 Target=EST:ruckeri1 20012 19722 Parent=match_sequence217
contig01188_1	BLASTN	match	2	117	88	-	. ID=match_hsp531 Target=EST:ruckeri1 17904 17789 Parent=match_sequence217
contig01188_1	BLASTN	match	2	117	88	-	. ID=match_hsp532 Target=EST:ruckeri1 15442 15327 Parent=match_sequence217
contig01188_1	BLASTN	match	2	117	88	-	. ID=match_hsp533 Target=EST:ruckeri1 12980 12865 Parent=match_sequence217
contig01188_1	BLASTN	match	2	117	88	-	. ID=match_hsp534 Target=EST:ruckeri1 10518 10403 Parent=match_sequence217
contig01188_1	BLASTN	match	2	117	88	-	. ID=match_hsp535 Target=EST:ruckeri1 8056 7941 Parent=match_sequence217
contig01188_1	BLASTN	match	2	117	88	-	. ID=match_hsp536 Target=EST:ruckeri1 5594 5479 Parent=match_sequence217
contig01188_1	BLASTN	match	2	117	88	-	. ID=match_hsp537 Target=EST:ruckeri1 3132 3017 Parent=match_sequence217
contig01188_1	BLASTN	match	2	117	88	-	. ID=match_hsp538 Target=EST:ruckeri1 670 555 Parent=match_sequence217
contig01188_2	BLASTN	match	2	509	688	-	. ID=match_sequence218 Target=EST:ruckeri1
contig01188_2	BLASTN	match	135	509	347	-	. ID=match_hsp539 Target=EST:ruckeri1 17634 17260 Parent=match_sequence218
contig01188_2	BLASTN	match	135	509	347	-	. ID=match_hsp540 Target=EST:ruckeri1 15172 14798 Parent=match_sequence218
contig01188_2	BLASTN	match	135	509	347	-	. ID=match_hsp541 Target=EST:ruckeri1 12710 12336 Parent=match_sequence218
contig01188_2	BLASTN	match	135	509	347	-	. ID=match_hsp542 Target=EST:ruckeri1 10248 9874 Parent=match_sequence218
contig01188_2	BLASTN	match	135	509	347	-	. ID=match_hsp543 Target=EST:ruckeri1 7786 7412 Parent=match_sequence218
contig01188_2	BLASTN	match	135	509	347	-	. ID=match_hsp544 Target=EST:ruckeri1 5324 4950 Parent=match_sequence218
contig01188_2	BLASTN	match	135	509	347	-	. ID=match_hsp545 Target=EST:ruckeri1 2862 2488 Parent=match_sequence218
contig01188_2	BLASTN	match	135	509	347	-	. ID=match_hsp546 Target=EST:ruckeri1 400 26 Parent=match_sequence218
contig01188_2	BLASTN	match	219	509	263	-	. ID=match_hsp547 Target=EST:ruckeri1 20012 19722 Parent=match_sequence218
contig01188_2	BLASTN	match	2	117	88	-	. ID=match_hsp548 Target=EST:ruckeri1 17904 17789 Parent=match_sequence218
contig01188_2	BLASTN	match	2	117	88	-	. ID=match_hsp549 Target=EST:ruckeri1 15442 15327 Parent=match_sequence218
contig01188_2	BLASTN	match	2	117	88	-	. ID=match_hsp550 Target=EST:ruckeri1 12980 12865 Parent=match_sequence218
contig01188_2	BLASTN	match	2	117	88	-	. ID=match_hsp551 Target=EST:ruckeri1 10518 10403 Parent=match_sequence218
contig01188_2	BLASTN	match	2	117	88	-	. ID=match_hsp552 Target=EST:ruckeri1 8056 7941 Parent=match_sequence218
contig01188_2	BLASTN	match	2	117	88	-	. ID=match_hsp553 Target=EST:ruckeri1 5594 5479 Parent=match_sequence218
contig01188_2	BLASTN	match	2	117	88	-	. ID=match_hsp554 Target=EST:ruckeri1 3132 3017 Parent=match_sequence218
contig01188_2	BLASTN	match	2	117	88	-	. ID=match_hsp555 Target=EST:ruckeri1 670 555 Parent=match_sequence218
contig01188_3	BLASTN	match	2	509	688	-	. ID=match_sequence219 Target=EST:ruckeri1
contig01188_3	BLASTN	match	135	509	347	-	. ID=match_hsp556 Target=EST:ruckeri1 17634 17260 Parent=match_sequence219
contig01188_3	BLASTN	match	135	509	347	-	. ID=match_hsp557 Target=EST:ruckeri1 15172 14798 Parent=match_sequence219
contig01188_3	BLASTN	match	135	509	347	-	. ID=match_hsp558 Target=EST:ruckeri1 12710 12336 Parent=match_sequence219
contig01188_3	BLASTN	match	135	509	347	-	. ID=match_hsp559 Target=EST:ruckeri1 10248 9874 Parent=match_sequence219
contig01188_3	BLASTN	match	135	509	347	-	. ID=match_hsp560 Target=EST:ruckeri1 7786 7412 Parent=match_sequence219
contig01188_3	BLASTN	match	135	509	347	-	. ID=match_hsp561 Target=EST:ruckeri1 5324 4950 Parent=match_sequence219
contig01188_3	BLASTN	match	135	509	347	-	. ID=match_hsp562 Target=EST:ruckeri1 2862 2488 Parent=match_sequence219
contig01188_3	BLASTN	match	135	509	347	-	. ID=match_hsp563 Target=EST:ruckeri1 400 26 Parent=match_sequence219
contig01188_3	BLASTN	match	219	509	263	-	. ID=match_hsp564 Target=EST:ruckeri1 20012 19722 Parent=match_sequence219
contig01188_3	BLASTN	match	2	117	88	-	. ID=match_hsp565 Target=EST:ruckeri1 17904 17789 Parent=match_sequence219
contig01188_3	BLASTN	match	2	117	88	-	. ID=match_hsp566 Target=EST:ruckeri1 15442 15327 Parent=match_sequence219
contig01188_3	BLASTN	match	2	117	88	-	. ID=match_hsp567 Target=EST:ruckeri1 12980 12865 Parent=match_sequence219
contig01188_3	BLASTN	match	2	117	88	-	. ID=match_hsp568 Target=EST:ruckeri1 10518 10403 Parent=match_sequence219
contig01188_3	BLASTN	match	2	117	88	-	. ID=match_hsp569 Target=EST:ruckeri1 8056 7941 Parent=match_sequence219
contig01188_3	BLASTN	match	2	117	88	-	. ID=match_hsp570 Target=EST:ruckeri1 5594 5479 Parent=match_sequence219
contig01188_3	BLASTN	match	2	117	88	-	. ID=match_hsp571 Target=EST:ruckeri1 3132 3017 Parent=match_sequence219
contig01188_3	BLASTN	match	2	117	88	-	. ID=match_hsp572 Target=EST:ruckeri1 670 555 Parent=match_sequence219
contig01188_4	BLASTN	match	2	509	688	-	. ID=match_sequence220 Target=EST:ruckeri1
contig01188_4	BLASTN	match	135	509	347	-	. ID=match_hsp573 Target=EST:ruckeri1 17634 17260 Parent=match_sequence220
contig01188_4	BLASTN	match	135	509	347	-	. ID=match_hsp574 Target=EST:ruckeri1 15172 14798 Parent=match_sequence220
contig01188_4	BLASTN	match	135	509	347	-	. ID=match_hsp575 Target=EST:ruckeri1 12710 12336 Parent=match_sequence220
contig01188_4	BLASTN	match	135	509	347	-	. ID=match_hsp576 Target=EST:ruckeri1 10248 9874 Parent=match_sequence220
contig01188_4	BLASTN	match	135	509	347	-	. ID=match_hsp577 Target=EST:ruckeri1 7786 7412 Parent=match_sequence220
contig01188_4	BLASTN	match	135	509	347	-	. ID=match_hsp578 Target=EST:ruckeri1 5324 4950 Parent=match_sequence220
contig01188_4	BLASTN	match	135	509	347	-	. ID=match_hsp579 Target=EST:ruckeri1 2862 2488 Parent=match_sequence220
contig01188_4	BLASTN	match	135	509	347	-	. ID=match_hsp580 Target=EST:ruckeri1 400 26 Parent=match_sequence220
contig01188_4	BLASTN	match	219	509	263	-	. ID=match_hsp581 Target=EST:ruckeri1 20012 19722 Parent=match_sequence220
contig01188_4	BLASTN	match	2	117	88	-	. ID=match_hsp582 Target=EST:ruckeri1 17904 17789 Parent=match_sequence220
contig01188_4	BLASTN	match	2	117	88	-	. ID=match_hsp583 Target=EST:ruckeri1 15442 15327 Parent=match_sequence220
contig01188_4	BLASTN	match	2	117	88	-	. ID=match_hsp584 Target=EST:ruckeri1 12980 12865 Parent=match_sequence220
contig01188_4	BLASTN	match	2	117	88	-	. ID=match_hsp585 Target=EST:ruckeri1 10518 10403 Parent=match_sequence220
contig01188_4	BLASTN	match	2	117	88	-	. ID=match_hsp586 Target=EST:ruckeri1 8056 7941 Parent=match_sequence220
contig01188_4	BLASTN	match	2	117	88	-	. ID=match_hsp587 Target=EST:ruckeri1 5594 5479 Parent=match_sequence220
contig01188_4	BLASTN	match	2	117	88	-	. ID=match_hsp588 Target=EST:ruckeri1 3132 3017 Parent=match_sequence220
contig01188_4	BLASTN	match	2	117	88	-	. ID=match_hsp589 Target=EST:ruckeri1 670 555 Parent=match_sequence220
contig01188_5	BLASTN	match	2	509	688	-	. ID=match_sequence221 Target=EST:ruckeri1
contig01188_5	BLASTN	match	135	509	347	-	. ID=match_hsp590 Target=EST:ruckeri1 17634 17260 Parent=match_sequence221
contig01188_5	BLASTN	match	135	509	347	-	. ID=match_hsp591 Target=EST:ruckeri1 15172 14798 Parent=match_sequence221
contig01188_5	BLASTN	match	135	509	347	-	. ID=match_hsp592 Target=EST:ruckeri1 12710 12336 Parent=match_sequence221
contig01188_5	BLASTN	match	135	509	347	-	. ID=match_hsp593 Target=EST:ruckeri1 10248 9874 Parent=match_sequence221
contig01188_5	BLASTN	match	135	509	347	-	. ID=match_hsp594 Target=EST:ruckeri1 7786 7412 Parent=match_sequence221
contig01188_5	BLASTN	match	135	509	347	-	. ID=match_hsp595 Target=EST:ruckeri1 5324 4950 Parent=match_sequence221
contig01188_5	BLASTN	match	135	509	347	-	. ID=match_hsp596 Target=EST:ruckeri1 2862 2488 Parent=match_sequence221
contig01188_5	BLASTN	match	135	509	347	-	. ID=match_hsp597 Target=EST:ruckeri1 400 26 Parent=match_sequence221
contig01188_5	BLASTN	match	219	509	263	-	. ID=match_hsp598 Target=EST:ruckeri1 20012 19722 Parent=match_sequence221
contig01188_5	BLASTN	match	2	117	88	-	. ID=match_hsp599 Target=EST:ruckeri1 17904 17789 Parent=match_sequence221
contig01188_5	BLASTN	match	2	117	88	-	. ID=match_hsp600 Target=EST:ruckeri1 15442 15327 Parent=match_sequence221
contig01188_5	BLASTN	match	2	117	88	-	. ID=match_hsp601 Target=EST:ruckeri1 12980 12865 Parent=match_sequence221
contig01188_5	BLASTN	match	2	117	88	-	. ID=match_hsp602 Target=EST:ruckeri1 10518 10403 Parent=match_sequence221
contig01188_5	BLASTN	match	2	117	88	-	. ID=match_hsp603 Target=EST:ruckeri1 8056 7941 Parent=match_sequence221
contig01188_5	BLASTN	match	2	117	88	-	. ID=match_hsp604 Target=EST:ruckeri1 5594 5479 Parent=match_sequence221
contig01188_5	BLASTN	match	2	117	88	-	. ID=match_hsp605 Target=EST:ruckeri1 3132 3017 Parent=match_sequence221
contig01188_5	BLASTN	match	2	117	88	-	. ID=match_hsp606 Target=EST:ruckeri1 670 555 Parent=match_sequence221
contig01188	BLASTN	match	2	509	688	-	. ID=match_sequence222 Target=EST:ruckeri1
contig01188	BLASTN	match	135	509	347	-	. ID=match_hsp607 Target=EST:ruckeri1 17634 17260 Parent=match_sequence222
contig01188	BLASTN	match	135	509	347	-	. ID=match_hsp608 Target=EST:ruckeri1 15172 14798 Parent=match_sequence222
contig01188	BLASTN	match	135	509	347	-	. ID=match_hsp609 Target=EST:ruckeri1 12710 12336 Parent=match_sequence222
contig01188	BLASTN	match	135	509	347	-	. ID=match_hsp610 Target=EST:ruckeri1 10248 9874 Parent=match_sequence222
contig01188	BLASTN	match	135	509	347	-	. ID=match_hsp611 Target=EST:ruckeri1 7786 7412 Parent=match_sequence222
contig01188	BLASTN	match	135	509	347	-	. ID=match_hsp612 Target=EST:ruckeri1 5324 4950 Parent=match_sequence222
contig01188	BLASTN	match	135	509	347	-	. ID=match_hsp613 Target=EST:ruckeri1 2862 2488 Parent=match_sequence222
contig01188	BLASTN	match	135	509	347	-	. ID=match_hsp614 Target=EST:ruckeri1 400 26 Parent=match_sequence222
contig01188	BLASTN	match	219	509	263	-	. ID=match_hsp615 Target=EST:ruckeri1 20012 19722 Parent=match_sequence222
contig01188	BLASTN	match	2	117	88	-	. ID=match_hsp616 Target=EST:ruckeri1 17904 17789 Parent=match_sequence222
contig01188	BLASTN	match	2	117	88	-	. ID=match_hsp617 Target=EST:ruckeri1 15442 15327 Parent=match_sequence222
contig01188	BLASTN	match	2	117	88	-	. ID=match_hsp618 Target=EST:ruckeri1 12980 12865 Parent=match_sequence222
contig01188	BLASTN	match	2	117	88	-	. ID=match_hsp619 Target=EST:ruckeri1 10518 10403 Parent=match_sequence222
contig01188	BLASTN	match	2	117	88	-	. ID=match_hsp620 Target=EST:ruckeri1 8056 7941 Parent=match_sequence222
contig01188	BLASTN	match	2	117	88	-	. ID=match_hsp621 Target=EST:ruckeri1 5594 5479 Parent=match_sequence222
contig01188	BLASTN	match	2	117	88	-	. ID=match_hsp622 Target=EST:ruckeri1 3132 3017 Parent=match_sequence222
contig01188	BLASTN	match	2	117	88	-	. ID=match_hsp623 Target=EST:ruckeri1 670 555 Parent=match_sequence222
contig01126_1	BLASTN	match	1	282	543	-	. ID=match_sequence223 Target=EST:ruckeri1
contig01126_1	BLASTN	match	1	282	274	-	. ID=match_hsp624 Target=EST:ruckeri1 18203 17922 Parent=match_sequence223
contig01126_1	BLASTN	match	1	282	274	-	. ID=match_hsp625 Target=EST:ruckeri1 15741 15460 Parent=match_sequence223
contig01126_1	BLASTN	match	1	282	274	-	. ID=match_hsp626 Target=EST:ruckeri1 13279 12998 Parent=match_sequence223
contig01126_1	BLASTN	match	1	282	274	-	. ID=match_hsp627 Target=EST:ruckeri1 10817 10536 Parent=match_sequence223
contig01126_1	BLASTN	match	1	282	274	-	. ID=match_hsp628 Target=EST:ruckeri1 8355 8074 Parent=match_sequence223
contig01126_1	BLASTN	match	1	282	274	-	. ID=match_hsp629 Target=EST:ruckeri1 5893 5612 Parent=match_sequence223
contig01126_1	BLASTN	match	1	282	274	-	. ID=match_hsp630 Target=EST:ruckeri1 3431 3150 Parent=match_sequence223
contig01126_1	BLASTN	match	1	282	274	-	. ID=match_hsp631 Target=EST:ruckeri1 969 688 Parent=match_sequence223
contig01126_2	BLASTN	match	1	282	543	-	. ID=match_sequence224 Target=EST:ruckeri1
contig01126_2	BLASTN	match	1	282	274	-	. ID=match_hsp632 Target=EST:ruckeri1 18203 17922 Parent=match_sequence224
contig01126_2	BLASTN	match	1	282	274	-	. ID=match_hsp633 Target=EST:ruckeri1 15741 15460 Parent=match_sequence224
contig01126_2	BLASTN	match	1	282	274	-	. ID=match_hsp634 Target=EST:ruckeri1 13279 12998 Parent=match_sequence224
contig01126_2	BLASTN	match	1	282	274	-	. ID=match_hsp635 Target=EST:ruckeri1 10817 10536 Parent=match_sequence224
contig01126_2	BLASTN	match	1	282	274	-	. ID=match_hsp636 Target=EST:ruckeri1 8355 8074 Parent=match_sequence224
contig01126_2	BLASTN	match	1	282	274	-	. ID=match_hsp637 Target=EST:ruckeri1 5893 5612 Parent=match_sequence224
contig01126_2	BLASTN	match	1	282	274	-	. ID=match_hsp638 Target=EST:ruckeri1 3431 3150 Parent=match_sequence224
contig01126_2	BLASTN	match	1	282	274	-	. ID=match_hsp639 Target=EST:ruckeri1 969 688 Parent=match_sequence224
contig01126_3	BLASTN	match	1	282	543	-	. ID=match_sequence225 Target=EST:ruckeri1
contig01126_3	BLASTN	match	1	282	274	-	. ID=match_hsp640 Target=EST:ruckeri1 18203 17922 Parent=match_sequence225
contig01126_3	BLASTN	match	1	282	274	-	. ID=match_hsp641 Target=EST:ruckeri1 15741 15460 Parent=match_sequence225
contig01126_3	BLASTN	match	1	282	274	-	. ID=match_hsp642 Target=EST:ruckeri1 13279 12998 Parent=match_sequence225
contig01126_3	BLASTN	match	1	282	274	-	. ID=match_hsp643 Target=EST:ruckeri1 10817 10536 Parent=match_sequence225
contig01126_3	BLASTN	match	1	282	274	-	. ID=match_hsp644 Target=EST:ruckeri1 8355 8074 Parent=match_sequence225
contig01126_3	BLASTN	match	1	282	274	-	. ID=match_hsp645 Target=EST:ruckeri1 5893 5612 Parent=match_sequence225
contig01126_3	BLASTN	match	1	282	274	-	. ID=match_hsp646 Target=EST:ruckeri1 3431 3150 Parent=match_sequence225
contig01126_3	BLASTN	match	1	282	274	-	. ID=match_hsp647 Target=EST:ruckeri1 969 688 Parent=match_sequence225
contig01126_4	BLASTN	match	1	282	543	-	. ID=match_sequence226 Target=EST:ruckeri1
contig01126_4	BLASTN	match	1	282	274	-	. ID=match_hsp648 Target=EST:ruckeri1 18203 17922 Parent=match_sequence226
contig01126_4	BLASTN	match	1	282	274	-	. ID=match_hsp649 Target=EST:ruckeri1 15741 15460 Parent=match_sequence226
contig01126_4	BLASTN	match	1	282	274	-	. ID=match_hsp650 Target=EST:ruckeri1 13279 12998 Parent=match_sequence226
contig01126_4	BLASTN	match	1	282	274	-	. ID=match_hsp651 Target=EST:ruckeri1 10817 10536 Parent=match_sequence226
contig01126_4	BLASTN	match	1	282	274	-	. ID=match_hsp652 Target=EST:ruckeri1 8355 8074 Parent=match_sequence226
contig01126_4	BLASTN	match	1	282	274	-	. ID=match_hsp653 Target=EST:ruckeri1 5893 5612 Parent=match_sequence226
contig01126_4	BLASTN	match	1	282	274	-	. ID=match_hsp654 Target=EST:ruckeri1 3431 3150 Parent=match_sequence226
contig01126_4	BLASTN	match	1	282	274	-	. ID=match_hsp655 Target=EST:ruckeri1 969 688 Parent=match_sequence226
contig01126	BLASTN	match	1	282	543	-	. ID=match_sequence227 Target=EST:ruckeri1
contig01126	BLASTN	match	1	282	274	-	. ID=match_hsp656 Target=EST:ruckeri1 18203 17922 Parent=match_sequence227
contig01126	BLASTN	match	1	282	274	-	. ID=match_hsp657 Target=EST:ruckeri1 15741 15460 Parent=match_sequence227
contig01126	BLASTN	match	1	282	274	-	. ID=match_hsp658 Target=EST:ruckeri1 13279 12998 Parent=match_sequence227
contig01126	BLASTN	match	1	282	274	-	. ID=match_hsp659 Target=EST:ruckeri1 10817 10536 Parent=match_sequence227
contig01126	BLASTN	match	1	282	274	-	. ID=match_hsp660 Target=EST:ruckeri1 8355 8074 Parent=match_sequence227
contig01126	BLASTN	match	1	282	274	-	. ID=match_hsp661 Target=EST:ruckeri1 5893 5612 Parent=match_sequence227
contig01126	BLASTN	match	1	282	274	-	. ID=match_hsp662 Target=EST:ruckeri1 3431 3150 Parent=match_sequence227
contig01126	BLASTN	match	1	282	274	-	. ID=match_hsp663 Target=EST:ruckeri1 969 688 Parent=match_sequence227
contig01001	BLASTN	match	5	108	127	-	. ID=match_sequence228 Target=EST:ruckeri1
contig01001	BLASTN	match	5	108	64	-	. ID=match_hsp664 Target=EST:ruckeri1 17554 17455 Parent=match_sequence228
contig01001	BLASTN	match	5	108	64	-	. ID=match_hsp665 Target=EST:ruckeri1 15092 14993 Parent=match_sequence228
contig01001	BLASTN	match	5	108	64	-	. ID=match_hsp666 Target=EST:ruckeri1 12630 12531 Parent=match_sequence228
contig01001	BLASTN	match	5	108	64	-	. ID=match_hsp667 Target=EST:ruckeri1 10168 10069 Parent=match_sequence228
contig01001	BLASTN	match	5	108	64	-	. ID=match_hsp668 Target=EST:ruckeri1 7706 7607 Parent=match_sequence228
contig01001	BLASTN	match	5	108	64	-	. ID=match_hsp669 Target=EST:ruckeri1 5244 5145 Parent=match_sequence228
contig01001	BLASTN	match	5	108	64	-	. ID=match_hsp670 Target=EST:ruckeri1 2782 2683 Parent=match_sequence228
contig01001	BLASTN	match	5	108	64	-	. ID=match_hsp671 Target=EST:ruckeri1 320 221 Parent=match_sequence228
contig01001	BLASTN	match	9	108	60	-	. ID=match_hsp672 Target=EST:ruckeri1 20012 19917 Parent=match_sequence228
contig00279	BLASTN	match	1	58	115	+	. ID=match_sequence229 Target=EST:ruckeri1 2138 19429
contig00279	BLASTN	match	1	58	58	+	. ID=match_hsp673 Target=EST:ruckeri1 2138 2195 Parent=match_sequence229
contig00279	BLASTN	match	1	58	58	+	. ID=match_hsp674 Target=EST:ruckeri1 4600 4657 Parent=match_sequence229
contig00279	BLASTN	match	1	58	58	+	. ID=match_hsp675 Target=EST:ruckeri1 7062 7119 Parent=match_sequence229
contig00279	BLASTN	match	1	58	58	+	. ID=match_hsp676 Target=EST:ruckeri1 9524 9581 Parent=match_sequence229
contig00279	BLASTN	match	1	58	58	+	. ID=match_hsp677 Target=EST:ruckeri1 11986 12043 Parent=match_sequence229
contig00279	BLASTN	match	1	58	58	+	. ID=match_hsp678 Target=EST:ruckeri1 14448 14505 Parent=match_sequence229
contig00279	BLASTN	match	1	58	58	+	. ID=match_hsp679 Target=EST:ruckeri1 16910 16967 Parent=match_sequence229
contig00279	BLASTN	match	1	58	58	+	. ID=match_hsp680 Target=EST:ruckeri1 19372 19429 Parent=match_sequence229
contig00126	BLASTN	match	7	132	94	+	. ID=match_sequence230 Target=EST:ruckeri1 2009 19358
contig00126	BLASTN	match	7	132	47	+	. ID=match_hsp681 Target=EST:ruckeri1 2009 2124 Parent=match_sequence230
contig00126	BLASTN	match	7	132	47	+	. ID=match_hsp682 Target=EST:ruckeri1 4471 4586 Parent=match_sequence230
contig00126	BLASTN	match	7	132	47	+	. ID=match_hsp683 Target=EST:ruckeri1 6933 7048 Parent=match_sequence230
contig00126	BLASTN	match	7	132	47	+	. ID=match_hsp684 Target=EST:ruckeri1 9395 9510 Parent=match_sequence230
contig00126	BLASTN	match	7	132	47	+	. ID=match_hsp685 Target=EST:ruckeri1 11857 11972 Parent=match_sequence230
contig00126	BLASTN	match	7	132	47	+	. ID=match_hsp686 Target=EST:ruckeri1 14319 14434 Parent=match_sequence230
contig00126	BLASTN	match	7	132	47	+	. ID=match_hsp687 Target=EST:ruckeri1 16781 16896 Parent=match_sequence230
contig00126	BLASTN	match	7	132	47	+	. ID=match_hsp688 Target=EST:ruckeri1 19243 19358 Parent=match_sequence230
