# Supplementary material for: Genomic characterization of the Yersinia genus
Source: Genome Biol. 2010 Jan 4;11(1):R1. doi: 10.1186/gb-2010-11-1-r1 (PMC2847712; doi:10.1186/gb-2010-11-1-r1)
Supplement: Additional file 3 — These consist of ISfinder [40], RepeatScout [41]and amosvalidate [37] results (GFF format); repeats found by RepeatScout in fasta format, scaffold files (NCBI AGP format); and information about length of contigs, read count, estimated repeat number, count in scaffold and whether or not the contig was placed by SOMA [39]. [file gb-2010-11-1-r1-S3.gz › additional_files/bercovieri-RS.gff]

contig00016	BLASTN	match	21909	22152	168	-	.	ID=match_sequence1;Target=EST:kristensenii0++
contig00016	BLASTN	match	21909	22029	85	-	.	ID=match_hsp1;Target=EST:kristensenii0+124+4;Parent=match_sequence1
contig00016	BLASTN	match	22032	22152	77	-	.	ID=match_hsp2;Target=EST:kristensenii0+124+4;Parent=match_sequence1
contig01147	BLASTN	match	1680	1802	149	+	.	ID=match_sequence2;Target=EST:kristensenii0+3+125
contig01147	BLASTN	match	1680	1802	75	+	.	ID=match_hsp3;Target=EST:kristensenii0+3+125;Parent=match_sequence2
contig00186	BLASTN	match	3223	83281	149	-	.	ID=match_sequence3;Target=EST:kristensenii0++
contig00186	BLASTN	match	42869	42987	75	-	.	ID=match_hsp4;Target=EST:kristensenii0+123+5;Parent=match_sequence3
contig00186	BLASTN	match	3223	3348	74	-	.	ID=match_hsp5;Target=EST:kristensenii0+126+1;Parent=match_sequence3
contig00186	BLASTN	match	83212	83281	38	-	.	ID=match_hsp6;Target=EST:kristensenii0+98+29;Parent=match_sequence3
contig01178	BLASTN	match	6000	58904	147	+	.	ID=match_sequence4;Target=EST:kristensenii0+1+110
contig01178	BLASTN	match	38710	38819	74	+	.	ID=match_hsp7;Target=EST:kristensenii0+1+110;Parent=match_sequence4
contig01178	BLASTN	match	58820	58904	37	+	.	ID=match_hsp8;Target=EST:kristensenii0+22+106;Parent=match_sequence4
contig01178	BLASTN	match	6000	6060	33	+	.	ID=match_hsp9;Target=EST:kristensenii0+22+82;Parent=match_sequence4
contig01143	BLASTN	match	7468	7592	145	-	.	ID=match_sequence5;Target=EST:kristensenii0++
contig01143	BLASTN	match	7468	7592	73	-	.	ID=match_hsp10;Target=EST:kristensenii0+126+2;Parent=match_sequence5
contig01073	BLASTN	match	144243	144369	141	+	.	ID=match_sequence6;Target=EST:kristensenii0+1+127
contig01073	BLASTN	match	144243	144369	71	+	.	ID=match_hsp11;Target=EST:kristensenii0+1+127;Parent=match_sequence6
contig01175	BLASTN	match	12275	12401	133	-	.	ID=match_sequence7;Target=EST:kristensenii0++
contig01175	BLASTN	match	12275	12401	67	-	.	ID=match_hsp12;Target=EST:kristensenii0+127+1;Parent=match_sequence7
contig01139	BLASTN	match	7954	18846	113	-	.	ID=match_sequence8;Target=EST:kristensenii0++
contig01139	BLASTN	match	18738	18846	57	-	.	ID=match_hsp13;Target=EST:kristensenii0+120+12;Parent=match_sequence8
contig01139	BLASTN	match	7954	8049	56	-	.	ID=match_hsp14;Target=EST:kristensenii0+124+29;Parent=match_sequence8
contig01091	BLASTN	match	7933	8055	109	-	.	ID=match_sequence9;Target=EST:kristensenii0++
contig01091	BLASTN	match	7933	8055	55	-	.	ID=match_hsp15;Target=EST:kristensenii0+123+1;Parent=match_sequence9
contig01204	BLASTN	match	30748	30822	109	+	.	ID=match_sequence10;Target=EST:kristensenii0+45+119
contig01204	BLASTN	match	30748	30822	55	+	.	ID=match_hsp16;Target=EST:kristensenii0+45+119;Parent=match_sequence10
contig00002	BLASTN	match	34399	34521	109	+	.	ID=match_sequence11;Target=EST:kristensenii0+1+123
contig00002	BLASTN	match	4269	4347	109	-	.	ID=match_sequence11;Target=EST:kristensenii0+123+1
contig00002	BLASTN	match	34399	34521	55	+	.	ID=match_hsp17;Target=EST:kristensenii0+1+123;Parent=match_sequence11
contig00002	BLASTN	match	4269	4347	35	-	.	ID=match_hsp18;Target=EST:kristensenii0+122+44;Parent=match_sequence11
contig00459	BLASTN	match	15620	15699	103	+	.	ID=match_sequence12;Target=EST:kristensenii0+44+123
contig00459	BLASTN	match	3111	3153	103	-	.	ID=match_sequence12;Target=EST:kristensenii0+123+44
contig00459	BLASTN	match	15620	15699	52	+	.	ID=match_hsp19;Target=EST:kristensenii0+44+123;Parent=match_sequence12
contig00459	BLASTN	match	3111	3153	43	-	.	ID=match_hsp20;Target=EST:kristensenii0+123+81;Parent=match_sequence12
contig01119	BLASTN	match	22	51712	103	-	.	ID=match_sequence13;Target=EST:kristensenii0++
contig01119	BLASTN	match	22	121	52	-	.	ID=match_hsp21;Target=EST:kristensenii0+104+5;Parent=match_sequence13
contig01119	BLASTN	match	130	205	44	-	.	ID=match_hsp22;Target=EST:kristensenii0+121+46;Parent=match_sequence13
contig01119	BLASTN	match	4997	5075	35	-	.	ID=match_hsp23;Target=EST:kristensenii0+122+44;Parent=match_sequence13
contig01119	BLASTN	match	51655	51712	33	-	.	ID=match_hsp24;Target=EST:kristensenii0+78+19;Parent=match_sequence13
contig00890	BLASTN	match	6541	6659	101	-	.	ID=match_sequence14;Target=EST:kristensenii0++
contig00890	BLASTN	match	6541	6659	51	-	.	ID=match_hsp25;Target=EST:kristensenii0+123+5;Parent=match_sequence14
contig01090	BLASTN	match	62586	62680	101	-	.	ID=match_sequence15;Target=EST:kristensenii0++
contig01090	BLASTN	match	62586	62680	51	-	.	ID=match_hsp26;Target=EST:kristensenii0+123+29;Parent=match_sequence15
contig01140	BLASTN	match	58703	58764	100	+	.	ID=match_sequence16;Target=EST:kristensenii0+44+105
contig01140	BLASTN	match	58703	58764	50	+	.	ID=match_hsp27;Target=EST:kristensenii0+44+105;Parent=match_sequence16
contig01190	BLASTN	match	33196	33288	98	+	.	ID=match_sequence17;Target=EST:kristensenii0+18+110
contig01190	BLASTN	match	33196	33288	49	+	.	ID=match_hsp28;Target=EST:kristensenii0+18+110;Parent=match_sequence17
contig01117	BLASTN	match	12682	12772	92	-	.	ID=match_sequence18;Target=EST:kristensenii0++
contig01117	BLASTN	match	12682	12772	46	-	.	ID=match_hsp29;Target=EST:kristensenii0+106+14;Parent=match_sequence18
contig01212	BLASTN	match	1214	1318	90	-	.	ID=match_sequence19;Target=EST:kristensenii0++
contig01212	BLASTN	match	1214	1318	45	-	.	ID=match_hsp30;Target=EST:kristensenii0+118+14;Parent=match_sequence19
contig00528	BLASTN	match	12059	12163	90	+	.	ID=match_sequence20;Target=EST:kristensenii0+20+124
contig00528	BLASTN	match	12059	12163	45	+	.	ID=match_hsp31;Target=EST:kristensenii0+20+124;Parent=match_sequence20
contig00600	BLASTN	match	3	65	86	+	.	ID=match_sequence21;Target=EST:kristensenii0+65+127
contig00600	BLASTN	match	3	65	43	+	.	ID=match_hsp32;Target=EST:kristensenii0+65+127;Parent=match_sequence21
contig01181	BLASTN	match	1	78	82	+	.	ID=match_sequence22;Target=EST:kristensenii0+46+123
contig01181	BLASTN	match	9674	9782	82	-	.	ID=match_sequence22;Target=EST:kristensenii0+123+46
contig01181	BLASTN	match	1	78	38	+	.	ID=match_hsp33;Target=EST:kristensenii0+46+123;Parent=match_sequence22
contig01181	BLASTN	match	9674	9782	41	-	.	ID=match_hsp34;Target=EST:kristensenii0+122+14;Parent=match_sequence22
contig01105	BLASTN	match	10	64	78	-	.	ID=match_sequence23;Target=EST:kristensenii0++
contig01105	BLASTN	match	10	64	39	-	.	ID=match_hsp35;Target=EST:kristensenii0+87+33;Parent=match_sequence23
contig00747	BLASTN	match	12	88	74	-	.	ID=match_sequence24;Target=EST:kristensenii0++
contig00747	BLASTN	match	12	88	37	-	.	ID=match_hsp36;Target=EST:kristensenii0+123+47;Parent=match_sequence24
contig00585	BLASTN	match	14827	14878	72	+	.	ID=match_sequence25;Target=EST:kristensenii0+48+99
contig00585	BLASTN	match	14827	14878	36	+	.	ID=match_hsp37;Target=EST:kristensenii0+48+99;Parent=match_sequence25
contig01087	BLASTN	match	65989	66096	72	+	.	ID=match_sequence26;Target=EST:kristensenii0+14+121
contig01087	BLASTN	match	65989	66096	36	+	.	ID=match_hsp38;Target=EST:kristensenii0+14+121;Parent=match_sequence26
contig01122	BLASTN	match	7	76	68	+	.	ID=match_sequence27;Target=EST:kristensenii0+29+98
contig01122	BLASTN	match	7	76	34	+	.	ID=match_hsp39;Target=EST:kristensenii0+29+98;Parent=match_sequence27
contig01104	BLASTN	match	1	33	66	+	.	ID=match_sequence28;Target=EST:kristensenii0+91+123
contig01104	BLASTN	match	1	33	33	+	.	ID=match_hsp40;Target=EST:kristensenii0+91+123;Parent=match_sequence28
contig00705	BLASTN	match	15359	15435	66	-	.	ID=match_sequence29;Target=EST:kristensenii0++
contig00705	BLASTN	match	15359	15435	33	-	.	ID=match_hsp41;Target=EST:kristensenii0+123+47;Parent=match_sequence29
contig01102	BLASTN	match	31444	31524	66	+	.	ID=match_sequence30;Target=EST:kristensenii0+47+127
contig01102	BLASTN	match	31444	31524	33	+	.	ID=match_hsp42;Target=EST:kristensenii0+47+127;Parent=match_sequence30
contig01194	BLASTN	match	86679	86803	66	-	.	ID=match_sequence31;Target=EST:kristensenii0++
contig01194	BLASTN	match	86679	86803	33	-	.	ID=match_hsp43;Target=EST:kristensenii0+126+2;Parent=match_sequence31
contig00122	BLASTN	match	31921	32004	64	-	.	ID=match_sequence32;Target=EST:kristensenii0++
contig00122	BLASTN	match	31921	32004	32	-	.	ID=match_hsp44;Target=EST:kristensenii0+97+14;Parent=match_sequence32
contig01080	BLASTN	match	1	36	64	+	.	ID=match_sequence33;Target=EST:kristensenii0+86+121
contig01080	BLASTN	match	1	36	32	+	.	ID=match_hsp45;Target=EST:kristensenii0+86+121;Parent=match_sequence33
contig01140	BLASTN	match	58647	58760	157	+	. ID=match_sequence34 Target=EST:kristensenii1 59 175
contig01140	BLASTN	match	58647	58760	79	+	. ID=match_hsp46 Target=EST:kristensenii1 59 175 Parent=match_sequence34
contig00002	BLASTN	match	34442	34514	151	+	. ID=match_sequence35 Target=EST:kristensenii1 118 190
contig00002	BLASTN	match	4305	37404	151	-	. ID=match_sequence35 Target=EST:kristensenii1 190 118
contig00002	BLASTN	match	34442	34514	37	+	. ID=match_hsp47 Target=EST:kristensenii1 118 190 Parent=match_sequence35
contig00002	BLASTN	match	4305	4450	76	-	. ID=match_hsp48 Target=EST:kristensenii1 160 11 Parent=match_sequence35
contig00002	BLASTN	match	37282	37348	35	-	. ID=match_hsp49 Target=EST:kristensenii1 197 131 Parent=match_sequence35
contig00002	BLASTN	match	37368	37404	33	-	. ID=match_hsp50 Target=EST:kristensenii1 37 1 Parent=match_sequence35
contig01178	BLASTN	match	38710	58897	131	+	. ID=match_sequence36 Target=EST:kristensenii1 1 199
contig01178	BLASTN	match	38754	38835	66	+	. ID=match_hsp51 Target=EST:kristensenii1 119 199 Parent=match_sequence36
contig01178	BLASTN	match	38710	38752	39	+	. ID=match_hsp52 Target=EST:kristensenii1 1 43 Parent=match_sequence36
contig01178	BLASTN	match	58843	58897	39	+	. ID=match_hsp53 Target=EST:kristensenii1 119 173 Parent=match_sequence36
contig01119	BLASTN	match	5037	5151	117	-	. ID=match_sequence37 Target=EST:kristensenii1
contig01119	BLASTN	match	5037	5151	59	-	. ID=match_hsp54 Target=EST:kristensenii1 156 37 Parent=match_sequence37
contig00459	BLASTN	match	15570	15695	92	+	. ID=match_sequence38 Target=EST:kristensenii1 65 193
contig00459	BLASTN	match	15570	15695	46	+	. ID=match_hsp55 Target=EST:kristensenii1 65 193 Parent=match_sequence38
contig01137	BLASTN	match	10736	10861	90	-	. ID=match_sequence39 Target=EST:kristensenii1
contig01137	BLASTN	match	10736	10861	45	-	. ID=match_hsp56 Target=EST:kristensenii1 174 45 Parent=match_sequence39
contig01073	BLASTN	match	144287	144369	86	+	. ID=match_sequence40 Target=EST:kristensenii1 119 201
contig01073	BLASTN	match	144287	144369	43	+	. ID=match_hsp57 Target=EST:kristensenii1 119 201 Parent=match_sequence40
contig01090	BLASTN	match	62609	62662	84	-	. ID=match_sequence41 Target=EST:kristensenii1
contig01090	BLASTN	match	62609	62662	42	-	. ID=match_hsp58 Target=EST:kristensenii1 174 121 Parent=match_sequence41
contig00585	BLASTN	match	14827	14903	82	+	. ID=match_sequence42 Target=EST:kristensenii1 122 198
contig00585	BLASTN	match	14827	14903	41	+	. ID=match_hsp59 Target=EST:kristensenii1 122 198 Parent=match_sequence42
contig00890	BLASTN	match	6564	6619	80	-	. ID=match_sequence43 Target=EST:kristensenii1
contig00890	BLASTN	match	6564	6619	40	-	. ID=match_hsp60 Target=EST:kristensenii1 174 119 Parent=match_sequence43
contig01139	BLASTN	match	7978	8033	80	-	. ID=match_sequence44 Target=EST:kristensenii1
contig01139	BLASTN	match	7978	8033	40	-	. ID=match_hsp61 Target=EST:kristensenii1 174 119 Parent=match_sequence44
contig01105	BLASTN	match	10	52	78	-	. ID=match_sequence45 Target=EST:kristensenii1
contig01105	BLASTN	match	10	52	39	-	. ID=match_hsp62 Target=EST:kristensenii1 161 119 Parent=match_sequence45
contig00186	BLASTN	match	42905	83264	78	-	. ID=match_sequence46 Target=EST:kristensenii1
contig00186	BLASTN	match	42905	42947	39	-	. ID=match_hsp63 Target=EST:kristensenii1 161 119 Parent=match_sequence46
contig00186	BLASTN	match	83212	83264	33	-	. ID=match_hsp64 Target=EST:kristensenii1 172 120 Parent=match_sequence46
contig01175	BLASTN	match	12304	12357	76	-	. ID=match_sequence47 Target=EST:kristensenii1
contig01175	BLASTN	match	12304	12357	38	-	. ID=match_hsp65 Target=EST:kristensenii1 172 119 Parent=match_sequence47
contig01204	BLASTN	match	30748	30813	76	+	. ID=match_sequence48 Target=EST:kristensenii1 119 184
contig01204	BLASTN	match	30748	30813	38	+	. ID=match_hsp66 Target=EST:kristensenii1 119 184 Parent=match_sequence48
contig00016	BLASTN	match	21923	22111	76	-	. ID=match_sequence49 Target=EST:kristensenii1
contig00016	BLASTN	match	21923	21988	38	-	. ID=match_hsp67 Target=EST:kristensenii1 184 119 Parent=match_sequence49
contig00016	BLASTN	match	22048	22111	36	-	. ID=match_hsp68 Target=EST:kristensenii1 182 119 Parent=match_sequence49
contig01190	BLASTN	match	33223	33291	74	+	. ID=match_sequence50 Target=EST:kristensenii1 119 187
contig01190	BLASTN	match	33223	33291	37	+	. ID=match_hsp69 Target=EST:kristensenii1 119 187 Parent=match_sequence50
contig01216	BLASTN	match	25495	25531	74	+	. ID=match_sequence51 Target=EST:kristensenii1 1 37
contig01216	BLASTN	match	25495	25531	37	+	. ID=match_hsp70 Target=EST:kristensenii1 1 37 Parent=match_sequence51
contig01147	BLASTN	match	1723	1778	72	+	. ID=match_sequence52 Target=EST:kristensenii1 120 175
contig01147	BLASTN	match	1723	1778	36	+	. ID=match_hsp71 Target=EST:kristensenii1 120 175 Parent=match_sequence52
contig00747	BLASTN	match	35	88	68	-	. ID=match_sequence53 Target=EST:kristensenii1
contig00747	BLASTN	match	35	88	34	-	. ID=match_hsp72 Target=EST:kristensenii1 174 121 Parent=match_sequence53
contig00705	BLASTN	match	15382	15435	68	-	. ID=match_sequence54 Target=EST:kristensenii1
contig00705	BLASTN	match	15382	15435	34	-	. ID=match_hsp73 Target=EST:kristensenii1 174 121 Parent=match_sequence54
contig00122	BLASTN	match	13481	13589	161	+	. ID=match_sequence55 Target=EST:kristensenii2 2 110
contig00122	BLASTN	match	13481	13589	81	+	. ID=match_hsp74 Target=EST:kristensenii2 2 110 Parent=match_sequence55
contig01079	BLASTN	match	10665	10768	143	-	. ID=match_sequence56 Target=EST:kristensenii2
contig01079	BLASTN	match	10665	10768	72	-	. ID=match_hsp75 Target=EST:kristensenii2 105 2 Parent=match_sequence56
contig01178	BLASTN	match	71216	71317	131	+	. ID=match_sequence57 Target=EST:kristensenii2 9 110
contig01178	BLASTN	match	71216	71317	66	+	. ID=match_hsp76 Target=EST:kristensenii2 9 110 Parent=match_sequence57
contig01073	BLASTN	match	127803	127898	127	-	. ID=match_sequence58 Target=EST:kristensenii2
contig01073	BLASTN	match	127803	127898	64	-	. ID=match_hsp77 Target=EST:kristensenii2 97 2 Parent=match_sequence58
contig01080	BLASTN	match	17509	17579	101	+	. ID=match_sequence59 Target=EST:kristensenii2 17 86
contig01080	BLASTN	match	17509	17579	51	+	. ID=match_hsp78 Target=EST:kristensenii2 17 86 Parent=match_sequence59
contig00526	BLASTN	match	17974	18034	98	-	. ID=match_sequence60 Target=EST:kristensenii2
contig00526	BLASTN	match	17974	18034	49	-	. ID=match_hsp79 Target=EST:kristensenii2 86 27 Parent=match_sequence60
contig00726	BLASTN	match	47960	48037	92	+	. ID=match_sequence61 Target=EST:kristensenii2 16 93
contig00726	BLASTN	match	47960	48037	46	+	. ID=match_hsp80 Target=EST:kristensenii2 16 93 Parent=match_sequence61
contig01195	BLASTN	match	30996	31056	82	-	. ID=match_sequence62 Target=EST:kristensenii2
contig01195	BLASTN	match	30996	31056	41	-	. ID=match_hsp81 Target=EST:kristensenii2 87 27 Parent=match_sequence62
contig01098_1	BLASTN	match	1	819	1520	+	. ID=match_sequence63 Target=EST:kristensenii4 594 8004
contig01098_1	BLASTN	match	1	819	767	+	. ID=match_hsp82 Target=EST:kristensenii4 594 1412 Parent=match_sequence63
contig01098_1	BLASTN	match	1	819	767	+	. ID=match_hsp83 Target=EST:kristensenii4 2242 3060 Parent=match_sequence63
contig01098_1	BLASTN	match	1	819	767	+	. ID=match_hsp84 Target=EST:kristensenii4 3890 4708 Parent=match_sequence63
contig01098_1	BLASTN	match	1	819	767	+	. ID=match_hsp85 Target=EST:kristensenii4 5538 6356 Parent=match_sequence63
contig01098_1	BLASTN	match	1	819	767	+	. ID=match_hsp86 Target=EST:kristensenii4 7186 8004 Parent=match_sequence63
contig01098_2	BLASTN	match	1	819	1520	+	. ID=match_sequence64 Target=EST:kristensenii4 594 8004
contig01098_2	BLASTN	match	1	819	767	+	. ID=match_hsp87 Target=EST:kristensenii4 594 1412 Parent=match_sequence64
contig01098_2	BLASTN	match	1	819	767	+	. ID=match_hsp88 Target=EST:kristensenii4 2242 3060 Parent=match_sequence64
contig01098_2	BLASTN	match	1	819	767	+	. ID=match_hsp89 Target=EST:kristensenii4 3890 4708 Parent=match_sequence64
contig01098_2	BLASTN	match	1	819	767	+	. ID=match_hsp90 Target=EST:kristensenii4 5538 6356 Parent=match_sequence64
contig01098_2	BLASTN	match	1	819	767	+	. ID=match_hsp91 Target=EST:kristensenii4 7186 8004 Parent=match_sequence64
contig01098_3	BLASTN	match	1	819	1520	+	. ID=match_sequence65 Target=EST:kristensenii4 594 8004
contig01098_3	BLASTN	match	1	819	767	+	. ID=match_hsp92 Target=EST:kristensenii4 594 1412 Parent=match_sequence65
contig01098_3	BLASTN	match	1	819	767	+	. ID=match_hsp93 Target=EST:kristensenii4 2242 3060 Parent=match_sequence65
contig01098_3	BLASTN	match	1	819	767	+	. ID=match_hsp94 Target=EST:kristensenii4 3890 4708 Parent=match_sequence65
contig01098_3	BLASTN	match	1	819	767	+	. ID=match_hsp95 Target=EST:kristensenii4 5538 6356 Parent=match_sequence65
contig01098_3	BLASTN	match	1	819	767	+	. ID=match_hsp96 Target=EST:kristensenii4 7186 8004 Parent=match_sequence65
contig01098_4	BLASTN	match	1	819	1520	+	. ID=match_sequence66 Target=EST:kristensenii4 594 8004
contig01098_4	BLASTN	match	1	819	767	+	. ID=match_hsp97 Target=EST:kristensenii4 594 1412 Parent=match_sequence66
contig01098_4	BLASTN	match	1	819	767	+	. ID=match_hsp98 Target=EST:kristensenii4 2242 3060 Parent=match_sequence66
contig01098_4	BLASTN	match	1	819	767	+	. ID=match_hsp99 Target=EST:kristensenii4 3890 4708 Parent=match_sequence66
contig01098_4	BLASTN	match	1	819	767	+	. ID=match_hsp100 Target=EST:kristensenii4 5538 6356 Parent=match_sequence66
contig01098_4	BLASTN	match	1	819	767	+	. ID=match_hsp101 Target=EST:kristensenii4 7186 8004 Parent=match_sequence66
contig01098_5	BLASTN	match	1	819	1520	+	. ID=match_sequence67 Target=EST:kristensenii4 594 8004
contig01098_5	BLASTN	match	1	819	767	+	. ID=match_hsp102 Target=EST:kristensenii4 594 1412 Parent=match_sequence67
contig01098_5	BLASTN	match	1	819	767	+	. ID=match_hsp103 Target=EST:kristensenii4 2242 3060 Parent=match_sequence67
contig01098_5	BLASTN	match	1	819	767	+	. ID=match_hsp104 Target=EST:kristensenii4 3890 4708 Parent=match_sequence67
contig01098_5	BLASTN	match	1	819	767	+	. ID=match_hsp105 Target=EST:kristensenii4 5538 6356 Parent=match_sequence67
contig01098_5	BLASTN	match	1	819	767	+	. ID=match_hsp106 Target=EST:kristensenii4 7186 8004 Parent=match_sequence67
contig01098	BLASTN	match	1	819	1520	+	. ID=match_sequence68 Target=EST:kristensenii4 594 8004
contig01098	BLASTN	match	1	819	767	+	. ID=match_hsp107 Target=EST:kristensenii4 594 1412 Parent=match_sequence68
contig01098	BLASTN	match	1	819	767	+	. ID=match_hsp108 Target=EST:kristensenii4 2242 3060 Parent=match_sequence68
contig01098	BLASTN	match	1	819	767	+	. ID=match_hsp109 Target=EST:kristensenii4 3890 4708 Parent=match_sequence68
contig01098	BLASTN	match	1	819	767	+	. ID=match_hsp110 Target=EST:kristensenii4 5538 6356 Parent=match_sequence68
contig01098	BLASTN	match	1	819	767	+	. ID=match_hsp111 Target=EST:kristensenii4 7186 8004 Parent=match_sequence68
contig01088_1	BLASTN	match	1	548	1078	-	. ID=match_sequence69 Target=EST:kristensenii4
contig01088_1	BLASTN	match	1	548	544	-	. ID=match_hsp112 Target=EST:kristensenii4 7148 6601 Parent=match_sequence69
contig01088_1	BLASTN	match	1	548	544	-	. ID=match_hsp113 Target=EST:kristensenii4 5500 4953 Parent=match_sequence69
contig01088_1	BLASTN	match	1	548	544	-	. ID=match_hsp114 Target=EST:kristensenii4 3852 3305 Parent=match_sequence69
contig01088_1	BLASTN	match	1	548	544	-	. ID=match_hsp115 Target=EST:kristensenii4 2204 1657 Parent=match_sequence69
contig01088_1	BLASTN	match	1	548	544	-	. ID=match_hsp116 Target=EST:kristensenii4 556 9 Parent=match_sequence69
contig01088_2	BLASTN	match	1	548	1078	-	. ID=match_sequence70 Target=EST:kristensenii4
contig01088_2	BLASTN	match	1	548	544	-	. ID=match_hsp117 Target=EST:kristensenii4 7148 6601 Parent=match_sequence70
contig01088_2	BLASTN	match	1	548	544	-	. ID=match_hsp118 Target=EST:kristensenii4 5500 4953 Parent=match_sequence70
contig01088_2	BLASTN	match	1	548	544	-	. ID=match_hsp119 Target=EST:kristensenii4 3852 3305 Parent=match_sequence70
contig01088_2	BLASTN	match	1	548	544	-	. ID=match_hsp120 Target=EST:kristensenii4 2204 1657 Parent=match_sequence70
contig01088_2	BLASTN	match	1	548	544	-	. ID=match_hsp121 Target=EST:kristensenii4 556 9 Parent=match_sequence70
contig01088_3	BLASTN	match	1	548	1078	-	. ID=match_sequence71 Target=EST:kristensenii4
contig01088_3	BLASTN	match	1	548	544	-	. ID=match_hsp122 Target=EST:kristensenii4 7148 6601 Parent=match_sequence71
contig01088_3	BLASTN	match	1	548	544	-	. ID=match_hsp123 Target=EST:kristensenii4 5500 4953 Parent=match_sequence71
contig01088_3	BLASTN	match	1	548	544	-	. ID=match_hsp124 Target=EST:kristensenii4 3852 3305 Parent=match_sequence71
contig01088_3	BLASTN	match	1	548	544	-	. ID=match_hsp125 Target=EST:kristensenii4 2204 1657 Parent=match_sequence71
contig01088_3	BLASTN	match	1	548	544	-	. ID=match_hsp126 Target=EST:kristensenii4 556 9 Parent=match_sequence71
contig01088_4	BLASTN	match	1	548	1078	-	. ID=match_sequence72 Target=EST:kristensenii4
contig01088_4	BLASTN	match	1	548	544	-	. ID=match_hsp127 Target=EST:kristensenii4 7148 6601 Parent=match_sequence72
contig01088_4	BLASTN	match	1	548	544	-	. ID=match_hsp128 Target=EST:kristensenii4 5500 4953 Parent=match_sequence72
contig01088_4	BLASTN	match	1	548	544	-	. ID=match_hsp129 Target=EST:kristensenii4 3852 3305 Parent=match_sequence72
contig01088_4	BLASTN	match	1	548	544	-	. ID=match_hsp130 Target=EST:kristensenii4 2204 1657 Parent=match_sequence72
contig01088_4	BLASTN	match	1	548	544	-	. ID=match_hsp131 Target=EST:kristensenii4 556 9 Parent=match_sequence72
contig01088_5	BLASTN	match	1	548	1078	-	. ID=match_sequence73 Target=EST:kristensenii4
contig01088_5	BLASTN	match	1	548	544	-	. ID=match_hsp132 Target=EST:kristensenii4 7148 6601 Parent=match_sequence73
contig01088_5	BLASTN	match	1	548	544	-	. ID=match_hsp133 Target=EST:kristensenii4 5500 4953 Parent=match_sequence73
contig01088_5	BLASTN	match	1	548	544	-	. ID=match_hsp134 Target=EST:kristensenii4 3852 3305 Parent=match_sequence73
contig01088_5	BLASTN	match	1	548	544	-	. ID=match_hsp135 Target=EST:kristensenii4 2204 1657 Parent=match_sequence73
contig01088_5	BLASTN	match	1	548	544	-	. ID=match_hsp136 Target=EST:kristensenii4 556 9 Parent=match_sequence73
contig01088	BLASTN	match	1	548	1078	-	. ID=match_sequence74 Target=EST:kristensenii4
contig01088	BLASTN	match	1	548	544	-	. ID=match_hsp137 Target=EST:kristensenii4 7148 6601 Parent=match_sequence74
contig01088	BLASTN	match	1	548	544	-	. ID=match_hsp138 Target=EST:kristensenii4 5500 4953 Parent=match_sequence74
contig01088	BLASTN	match	1	548	544	-	. ID=match_hsp139 Target=EST:kristensenii4 3852 3305 Parent=match_sequence74
contig01088	BLASTN	match	1	548	544	-	. ID=match_hsp140 Target=EST:kristensenii4 2204 1657 Parent=match_sequence74
contig01088	BLASTN	match	1	548	544	-	. ID=match_hsp141 Target=EST:kristensenii4 556 9 Parent=match_sequence74
contig01112	BLASTN	match	1	199	379	+	. ID=match_sequence75 Target=EST:kristensenii4 1415 8205
contig01112	BLASTN	match	1	199	191	+	. ID=match_hsp142 Target=EST:kristensenii4 1415 1613 Parent=match_sequence75
contig01112	BLASTN	match	1	199	191	+	. ID=match_hsp143 Target=EST:kristensenii4 3063 3261 Parent=match_sequence75
contig01112	BLASTN	match	1	199	191	+	. ID=match_hsp144 Target=EST:kristensenii4 4711 4909 Parent=match_sequence75
contig01112	BLASTN	match	1	199	191	+	. ID=match_hsp145 Target=EST:kristensenii4 6359 6557 Parent=match_sequence75
contig01112	BLASTN	match	1	199	191	+	. ID=match_hsp146 Target=EST:kristensenii4 8007 8205 Parent=match_sequence75
contig01087	BLASTN	match	6732	86242	127	+	. ID=match_sequence76 Target=EST:kristensenii9 1 104
contig01087	BLASTN	match	11119	11222	64	+	. ID=match_hsp147 Target=EST:kristensenii9 1 104 Parent=match_sequence76
contig01087	BLASTN	match	86160	86242	51	+	. ID=match_hsp148 Target=EST:kristensenii9 18 100 Parent=match_sequence76
contig01087	BLASTN	match	6732	6789	38	+	. ID=match_hsp149 Target=EST:kristensenii9 29 86 Parent=match_sequence76
contig00726	BLASTN	match	33719	60291	88	+	. ID=match_sequence77 Target=EST:kristensenii9 14 104
contig00726	BLASTN	match	60212	60291	44	+	. ID=match_hsp150 Target=EST:kristensenii9 20 99 Parent=match_sequence77
contig00726	BLASTN	match	33719	33810	36	+	. ID=match_hsp151 Target=EST:kristensenii9 14 104 Parent=match_sequence77
contig00528	BLASTN	match	20518	20587	76	-	. ID=match_sequence78 Target=EST:kristensenii9
contig00528	BLASTN	match	20518	20587	38	-	. ID=match_hsp152 Target=EST:kristensenii9 70 1 Parent=match_sequence78
contig00725	BLASTN	match	83	204	170	-	. ID=match_sequence79 Target=EST:kristensenii10
contig00725	BLASTN	match	83	204	86	-	. ID=match_hsp153 Target=EST:kristensenii10 284 164 Parent=match_sequence79
contig01145	BLASTN	match	45072	45136	68	-	. ID=match_sequence80 Target=EST:kristensenii10
contig01145	BLASTN	match	45072	45136	34	-	. ID=match_hsp154 Target=EST:kristensenii10 284 220 Parent=match_sequence80
contig00528	BLASTN	match	1240	3349	278	+	. ID=match_sequence81 Target=EST:kristensenii28 35 684
contig00528	BLASTN	match	1240	1887	140	+	. ID=match_hsp155 Target=EST:kristensenii28 37 684 Parent=match_sequence81
contig00528	BLASTN	match	3198	3349	52	+	. ID=match_hsp156 Target=EST:kristensenii28 265 416 Parent=match_sequence81
contig00528	BLASTN	match	2968	3055	36	+	. ID=match_hsp157 Target=EST:kristensenii28 35 122 Parent=match_sequence81
contig00002	BLASTN	match	99499	99858	246	-	. ID=match_sequence82 Target=EST:kristensenii28
contig00002	BLASTN	match	99499	99858	124	-	. ID=match_hsp158 Target=EST:kristensenii28 418 59 Parent=match_sequence82
contig01010	BLASTN	match	13190	13601	165	+	. ID=match_sequence83 Target=EST:kristensenii28 212 623
contig01010	BLASTN	match	13190	13364	83	+	. ID=match_hsp159 Target=EST:kristensenii28 212 386 Parent=match_sequence83
contig01010	BLASTN	match	13483	13601	35	+	. ID=match_hsp160 Target=EST:kristensenii28 505 623 Parent=match_sequence83
contig01113	BLASTN	match	18465	18604	143	+	. ID=match_sequence84 Target=EST:kristensenii28 247 386
contig01113	BLASTN	match	18465	18604	72	+	. ID=match_hsp161 Target=EST:kristensenii28 247 386 Parent=match_sequence84
contig01139	BLASTN	match	3129	3502	103	+	. ID=match_sequence85 Target=EST:kristensenii28 271 644
contig01139	BLASTN	match	3129	3232	52	+	. ID=match_hsp162 Target=EST:kristensenii28 271 374 Parent=match_sequence85
contig01139	BLASTN	match	3364	3502	39	+	. ID=match_hsp163 Target=EST:kristensenii28 506 644 Parent=match_sequence85
contig01160	BLASTN	match	34901	35014	92	+	. ID=match_sequence86 Target=EST:kristensenii28 274 387
contig01160	BLASTN	match	34901	35014	46	+	. ID=match_hsp164 Target=EST:kristensenii28 274 387 Parent=match_sequence86
contig01163	BLASTN	match	20904	20992	90	+	. ID=match_sequence87 Target=EST:kristensenii28 271 359
contig01163	BLASTN	match	20904	20992	45	+	. ID=match_hsp165 Target=EST:kristensenii28 271 359 Parent=match_sequence87
contig01089	BLASTN	match	73500	73638	78	-	. ID=match_sequence88 Target=EST:kristensenii28
contig01089	BLASTN	match	73500	73638	39	-	. ID=match_hsp166 Target=EST:kristensenii28 401 263 Parent=match_sequence88
contig01199	BLASTN	match	5119	5257	70	-	. ID=match_sequence89 Target=EST:kristensenii28
contig01199	BLASTN	match	5119	5257	35	-	. ID=match_hsp167 Target=EST:kristensenii28 401 263 Parent=match_sequence89
contig01163	BLASTN	match	147	244	178	-	. ID=match_sequence90 Target=EST:kristensenii38
contig01163	BLASTN	match	147	244	90	-	. ID=match_hsp168 Target=EST:kristensenii38 101 4 Parent=match_sequence90
contig01010	BLASTN	match	14551	14651	176	-	. ID=match_sequence91 Target=EST:kristensenii38
contig01010	BLASTN	match	14551	14651	89	-	. ID=match_hsp169 Target=EST:kristensenii38 101 1 Parent=match_sequence91
contig00186	BLASTN	match	72117	72652	90	-	. ID=match_sequence92 Target=EST:kristensenii38
contig00186	BLASTN	match	72584	72652	45	-	. ID=match_hsp170 Target=EST:kristensenii38 101 33 Parent=match_sequence92
contig00186	BLASTN	match	72117	72178	38	-	. ID=match_hsp171 Target=EST:kristensenii38 95 34 Parent=match_sequence92
contig01091	BLASTN	match	20208	20276	74	+	. ID=match_sequence93 Target=EST:kristensenii38 33 101
contig01091	BLASTN	match	20208	20276	37	+	. ID=match_hsp172 Target=EST:kristensenii38 33 101 Parent=match_sequence93
contig00002	BLASTN	match	37282	37403	101	-	. ID=match_sequence94 Target=EST:kristensenii39
contig00002	BLASTN	match	37282	37340	51	-	. ID=match_hsp173 Target=EST:kristensenii39 140 82 Parent=match_sequence94
contig00002	BLASTN	match	37363	37403	37	-	. ID=match_hsp174 Target=EST:kristensenii39 43 3 Parent=match_sequence94
contig00186	BLASTN	match	83425	83483	94	-	. ID=match_sequence95 Target=EST:kristensenii39
contig00186	BLASTN	match	83425	83483	47	-	. ID=match_hsp175 Target=EST:kristensenii39 142 84 Parent=match_sequence95
contig01216	BLASTN	match	25496	25536	74	+	. ID=match_sequence96 Target=EST:kristensenii39 3 43
contig01216	BLASTN	match	25496	25536	37	+	. ID=match_hsp176 Target=EST:kristensenii39 3 43 Parent=match_sequence96
contig01087	BLASTN	match	83005	83065	66	+	. ID=match_sequence97 Target=EST:kristensenii39 82 142
contig01087	BLASTN	match	83005	83065	33	+	. ID=match_hsp177 Target=EST:kristensenii39 82 142 Parent=match_sequence97
contig01178	BLASTN	match	38711	38746	64	+	. ID=match_sequence98 Target=EST:kristensenii39 3 38
contig01178	BLASTN	match	38711	38746	32	+	. ID=match_hsp178 Target=EST:kristensenii39 3 38 Parent=match_sequence98
contig01087	BLASTN	match	11152	11234	96	-	. ID=match_sequence99 Target=EST:kristensenii47
contig01087	BLASTN	match	11152	11234	48	-	. ID=match_hsp179 Target=EST:kristensenii47 87 4 Parent=match_sequence99
contig01187	BLASTN	match	28382	28424	78	+	. ID=match_sequence100 Target=EST:kristensenii50 4 46
contig01187	BLASTN	match	28382	28424	39	+	. ID=match_hsp180 Target=EST:kristensenii50 4 46 Parent=match_sequence100
contig00016	BLASTN	match	21909	22152	192	+	. ID=match_sequence101 Target=EST:aldovae0 4 124
contig00016	BLASTN	match	21909	22029	97	+	. ID=match_hsp181 Target=EST:aldovae0 4 124 Parent=match_sequence101
contig00016	BLASTN	match	22032	22152	89	+	. ID=match_hsp182 Target=EST:aldovae0 4 124 Parent=match_sequence101
contig01143	BLASTN	match	7468	7592	176	+	. ID=match_sequence102 Target=EST:aldovae0 2 126
contig01143	BLASTN	match	7468	7592	89	+	. ID=match_hsp183 Target=EST:aldovae0 2 126 Parent=match_sequence102
contig00186	BLASTN	match	3223	83281	172	+	. ID=match_sequence103 Target=EST:aldovae0 2 127
contig00186	BLASTN	match	42869	42987	87	+	. ID=match_hsp184 Target=EST:aldovae0 5 123 Parent=match_sequence103
contig00186	BLASTN	match	3223	3348	86	+	. ID=match_hsp185 Target=EST:aldovae0 2 127 Parent=match_sequence103
contig00186	BLASTN	match	83212	83281	42	+	. ID=match_hsp186 Target=EST:aldovae0 30 99 Parent=match_sequence103
contig01175	BLASTN	match	12275	12401	157	+	. ID=match_sequence104 Target=EST:aldovae0 1 127
contig01175	BLASTN	match	12275	12401	79	+	. ID=match_hsp187 Target=EST:aldovae0 1 127 Parent=match_sequence104
contig01147	BLASTN	match	1680	1802	157	-	. ID=match_sequence105 Target=EST:aldovae0
contig01147	BLASTN	match	1680	1802	79	-	. ID=match_hsp188 Target=EST:aldovae0 125 3 Parent=match_sequence105
contig01073	BLASTN	match	144243	144369	157	-	. ID=match_sequence106 Target=EST:aldovae0
contig01073	BLASTN	match	144243	144369	79	-	. ID=match_hsp189 Target=EST:aldovae0 127 1 Parent=match_sequence106
contig01204	BLASTN	match	30710	30822	137	-	. ID=match_sequence107 Target=EST:aldovae0
contig01204	BLASTN	match	30710	30822	69	-	. ID=match_hsp190 Target=EST:aldovae0 121 9 Parent=match_sequence107
contig00002	BLASTN	match	4269	4346	125	+	. ID=match_sequence108 Target=EST:aldovae0 6 83
contig00002	BLASTN	match	34399	34521	125	-	. ID=match_sequence108 Target=EST:aldovae0 83 6
contig00002	BLASTN	match	4269	4346	34	+	. ID=match_hsp191 Target=EST:aldovae0 6 83 Parent=match_sequence108
contig00002	BLASTN	match	34399	34521	63	-	. ID=match_hsp192 Target=EST:aldovae0 127 5 Parent=match_sequence108
contig01117	BLASTN	match	12682	12780	123	+	. ID=match_sequence109 Target=EST:aldovae0 22 122
contig01117	BLASTN	match	12682	12780	62	+	. ID=match_hsp193 Target=EST:aldovae0 22 122 Parent=match_sequence109
contig01178	BLASTN	match	6000	58904	123	-	. ID=match_sequence110 Target=EST:aldovae0
contig01178	BLASTN	match	38710	38819	62	-	. ID=match_hsp194 Target=EST:aldovae0 127 18 Parent=match_sequence110
contig01178	BLASTN	match	58843	58904	34	-	. ID=match_hsp195 Target=EST:aldovae0 83 22 Parent=match_sequence110
contig01178	BLASTN	match	6000	6060	33	-	. ID=match_hsp196 Target=EST:aldovae0 106 46 Parent=match_sequence110
contig01139	BLASTN	match	7954	18850	121	+	. ID=match_sequence111 Target=EST:aldovae0 4 120
contig01139	BLASTN	match	7954	8050	61	+	. ID=match_hsp197 Target=EST:aldovae0 4 100 Parent=match_sequence111
contig01139	BLASTN	match	18738	18850	61	+	. ID=match_hsp198 Target=EST:aldovae0 8 120 Parent=match_sequence111
contig01119	BLASTN	match	22	51712	119	+	. ID=match_sequence112 Target=EST:aldovae0 6 123
contig01119	BLASTN	match	22	121	60	+	. ID=match_hsp199 Target=EST:aldovae0 24 123 Parent=match_sequence112
contig01119	BLASTN	match	130	205	44	+	. ID=match_hsp200 Target=EST:aldovae0 7 82 Parent=match_sequence112
contig01119	BLASTN	match	4997	5074	34	+	. ID=match_hsp201 Target=EST:aldovae0 6 83 Parent=match_sequence112
contig01119	BLASTN	match	51655	51712	33	+	. ID=match_hsp202 Target=EST:aldovae0 50 109 Parent=match_sequence112
contig01091	BLASTN	match	7933	8055	117	+	. ID=match_sequence113 Target=EST:aldovae0 5 127
contig01091	BLASTN	match	7933	8055	59	+	. ID=match_hsp203 Target=EST:aldovae0 5 127 Parent=match_sequence113
contig00890	BLASTN	match	6541	6659	101	+	. ID=match_sequence114 Target=EST:aldovae0 5 123
contig00890	BLASTN	match	6541	6659	51	+	. ID=match_hsp204 Target=EST:aldovae0 5 123 Parent=match_sequence114
contig01090	BLASTN	match	19401	62680	101	+	. ID=match_sequence115 Target=EST:aldovae0 5 125
contig01090	BLASTN	match	62586	62680	51	+	. ID=match_hsp205 Target=EST:aldovae0 5 99 Parent=match_sequence115
contig01090	BLASTN	match	19401	19496	36	+	. ID=match_hsp206 Target=EST:aldovae0 30 125 Parent=match_sequence115
contig00459	BLASTN	match	3111	3153	101	+	. ID=match_sequence116 Target=EST:aldovae0 5 47
contig00459	BLASTN	match	15621	15699	101	-	. ID=match_sequence116 Target=EST:aldovae0 47 5
contig00459	BLASTN	match	3111	3153	43	+	. ID=match_hsp207 Target=EST:aldovae0 5 47 Parent=match_sequence116
contig00459	BLASTN	match	15621	15699	51	-	. ID=match_hsp208 Target=EST:aldovae0 83 5 Parent=match_sequence116
contig01212	BLASTN	match	1214	1326	98	+	. ID=match_sequence117 Target=EST:aldovae0 10 122
contig01212	BLASTN	match	1214	1326	49	+	. ID=match_hsp209 Target=EST:aldovae0 10 122 Parent=match_sequence117
contig01190	BLASTN	match	33196	33288	98	-	. ID=match_sequence118 Target=EST:aldovae0
contig01190	BLASTN	match	33196	33288	49	-	. ID=match_hsp210 Target=EST:aldovae0 110 18 Parent=match_sequence118
contig01140	BLASTN	match	58704	58764	98	-	. ID=match_sequence119 Target=EST:aldovae0
contig01140	BLASTN	match	58704	58764	49	-	. ID=match_hsp211 Target=EST:aldovae0 83 23 Parent=match_sequence119
contig00528	BLASTN	match	12059	12163	90	-	. ID=match_sequence120 Target=EST:aldovae0
contig00528	BLASTN	match	12059	12163	45	-	. ID=match_hsp212 Target=EST:aldovae0 108 4 Parent=match_sequence120
contig01181	BLASTN	match	9674	9790	90	+	. ID=match_sequence121 Target=EST:aldovae0 6 122
contig01181	BLASTN	match	1	78	90	-	. ID=match_sequence121 Target=EST:aldovae0 122 6
contig01181	BLASTN	match	9674	9790	45	+	. ID=match_hsp213 Target=EST:aldovae0 6 122 Parent=match_sequence121
contig01181	BLASTN	match	1	78	38	-	. ID=match_hsp214 Target=EST:aldovae0 82 5 Parent=match_sequence121
contig01194	BLASTN	match	86679	96944	88	+	. ID=match_sequence122 Target=EST:aldovae0 2 126
contig01194	BLASTN	match	96825	96944	44	+	. ID=match_hsp215 Target=EST:aldovae0 6 124 Parent=match_sequence122
contig01194	BLASTN	match	86679	86803	37	+	. ID=match_hsp216 Target=EST:aldovae0 2 126 Parent=match_sequence122
contig00600	BLASTN	match	3	65	86	-	. ID=match_sequence123 Target=EST:aldovae0
contig00600	BLASTN	match	3	65	43	-	. ID=match_hsp217 Target=EST:aldovae0 63 1 Parent=match_sequence123
contig01105	BLASTN	match	10	64	78	+	. ID=match_sequence124 Target=EST:aldovae0 41 95
contig01105	BLASTN	match	10	64	39	+	. ID=match_hsp218 Target=EST:aldovae0 41 95 Parent=match_sequence124
contig01087	BLASTN	match	65982	66096	78	-	. ID=match_sequence125 Target=EST:aldovae0
contig01087	BLASTN	match	65982	66096	39	-	. ID=match_hsp219 Target=EST:aldovae0 121 7 Parent=match_sequence125
contig01102	BLASTN	match	31399	31524	76	-	. ID=match_sequence126 Target=EST:aldovae0
contig01102	BLASTN	match	31399	31524	38	-	. ID=match_hsp220 Target=EST:aldovae0 126 1 Parent=match_sequence126
contig00747	BLASTN	match	12	88	74	+	. ID=match_sequence127 Target=EST:aldovae0 5 81
contig00747	BLASTN	match	12	88	37	+	. ID=match_hsp221 Target=EST:aldovae0 5 81 Parent=match_sequence127
contig01122	BLASTN	match	1	76	72	-	. ID=match_sequence128 Target=EST:aldovae0
contig01122	BLASTN	match	1	76	36	-	. ID=match_hsp222 Target=EST:aldovae0 105 30 Parent=match_sequence128
contig00585	BLASTN	match	14827	14878	72	-	. ID=match_sequence129 Target=EST:aldovae0
contig00585	BLASTN	match	14827	14878	36	-	. ID=match_hsp223 Target=EST:aldovae0 80 29 Parent=match_sequence129
contig01104	BLASTN	match	1	33	66	-	. ID=match_sequence130 Target=EST:aldovae0
contig01104	BLASTN	match	1	33	33	-	. ID=match_hsp224 Target=EST:aldovae0 37 5 Parent=match_sequence130
contig00705	BLASTN	match	15359	15435	66	+	. ID=match_sequence131 Target=EST:aldovae0 5 81
contig00705	BLASTN	match	15359	15435	33	+	. ID=match_hsp225 Target=EST:aldovae0 5 81 Parent=match_sequence131
contig00122	BLASTN	match	31921	32009	66	+	. ID=match_sequence132 Target=EST:aldovae0 31 119
contig00122	BLASTN	match	31921	32009	33	+	. ID=match_hsp226 Target=EST:aldovae0 31 119 Parent=match_sequence132
contig01080	BLASTN	match	1	36	64	-	. ID=match_sequence133 Target=EST:aldovae0
contig01080	BLASTN	match	1	36	32	-	. ID=match_hsp227 Target=EST:aldovae0 42 7 Parent=match_sequence133
contig01089	BLASTN	match	36178	36213	64	+	. ID=match_sequence134 Target=EST:aldovae0 89 124
contig01089	BLASTN	match	36178	36213	32	+	. ID=match_hsp228 Target=EST:aldovae0 89 124 Parent=match_sequence134
contig01216	BLASTN	match	25495	25536	84	-	. ID=match_sequence135 Target=EST:aldovae1
contig01216	BLASTN	match	25495	25536	42	-	. ID=match_hsp229 Target=EST:aldovae1 122 81 Parent=match_sequence135
contig00002	BLASTN	match	37283	37404	76	+	. ID=match_sequence136 Target=EST:aldovae1 1 122
contig00002	BLASTN	match	37283	37404	38	+	. ID=match_hsp230 Target=EST:aldovae1 1 122 Parent=match_sequence136
contig01087	BLASTN	match	82941	82982	68	-	. ID=match_sequence137 Target=EST:aldovae1
contig01087	BLASTN	match	82941	82982	34	-	. ID=match_hsp231 Target=EST:aldovae1 122 81 Parent=match_sequence137
contig01178	BLASTN	match	38710	38746	66	-	. ID=match_sequence138 Target=EST:aldovae1
contig01178	BLASTN	match	38710	38746	33	-	. ID=match_hsp232 Target=EST:aldovae1 122 86 Parent=match_sequence138
contig00002	BLASTN	match	4311	4457	161	+	. ID=match_sequence139 Target=EST:aldovae3 1 151
contig00002	BLASTN	match	4311	4457	81	+	. ID=match_hsp233 Target=EST:aldovae3 1 151 Parent=match_sequence139
contig01140	BLASTN	match	58609	58739	137	-	. ID=match_sequence140 Target=EST:aldovae3
contig01140	BLASTN	match	58609	58739	69	-	. ID=match_hsp234 Target=EST:aldovae3 135 1 Parent=match_sequence140
contig01119	BLASTN	match	5061	5151	117	+	. ID=match_sequence141 Target=EST:aldovae3 23 118
contig01119	BLASTN	match	5061	5151	59	+	. ID=match_hsp235 Target=EST:aldovae3 23 118 Parent=match_sequence141
contig01137	BLASTN	match	10808	10861	86	+	. ID=match_sequence142 Target=EST:aldovae3 56 110
contig01137	BLASTN	match	10808	10861	43	+	. ID=match_hsp236 Target=EST:aldovae3 56 110 Parent=match_sequence142
contig00459	BLASTN	match	15510	15656	86	-	. ID=match_sequence143 Target=EST:aldovae3
contig00459	BLASTN	match	15510	15656	43	-	. ID=match_hsp237 Target=EST:aldovae3 150 1 Parent=match_sequence143
contig01178	BLASTN	match	38710	58878	84	-	. ID=match_sequence144 Target=EST:aldovae3
contig01178	BLASTN	match	38710	38751	42	-	. ID=match_hsp238 Target=EST:aldovae3 154 113 Parent=match_sequence144
contig01178	BLASTN	match	38754	38789	32	-	. ID=match_hsp239 Target=EST:aldovae3 36 1 Parent=match_sequence144
contig01178	BLASTN	match	58843	58878	32	-	. ID=match_hsp240 Target=EST:aldovae3 36 1 Parent=match_sequence144
contig01105	BLASTN	match	17	52	72	+	. ID=match_sequence145 Target=EST:aldovae3 1 36
contig01105	BLASTN	match	17	52	36	+	. ID=match_hsp241 Target=EST:aldovae3 1 36 Parent=match_sequence145
contig00705	BLASTN	match	15403	15435	66	+	. ID=match_sequence146 Target=EST:aldovae3 2 34
contig00705	BLASTN	match	15403	15435	33	+	. ID=match_hsp242 Target=EST:aldovae3 2 34 Parent=match_sequence146
contig01216	BLASTN	match	25495	25531	66	-	. ID=match_sequence147 Target=EST:aldovae3
contig01216	BLASTN	match	25495	25531	33	-	. ID=match_hsp243 Target=EST:aldovae3 154 118 Parent=match_sequence147
contig00747	BLASTN	match	57	88	64	+	. ID=match_sequence148 Target=EST:aldovae3 3 34
contig00747	BLASTN	match	57	88	32	+	. ID=match_hsp244 Target=EST:aldovae3 3 34 Parent=match_sequence148
contig01175	BLASTN	match	12322	12357	64	+	. ID=match_sequence149 Target=EST:aldovae3 1 36
contig01175	BLASTN	match	12322	12357	32	+	. ID=match_hsp245 Target=EST:aldovae3 1 36 Parent=match_sequence149
contig01190	BLASTN	match	33049	33174	186	-	. ID=match_sequence150 Target=EST:aldovae4
contig01190	BLASTN	match	33049	33174	94	-	. ID=match_hsp246 Target=EST:aldovae4 133 8 Parent=match_sequence150
contig01216	BLASTN	match	25565	25666	139	-	. ID=match_sequence151 Target=EST:aldovae4
contig01216	BLASTN	match	25565	25666	70	-	. ID=match_hsp247 Target=EST:aldovae4 131 30 Parent=match_sequence151
contig01119	BLASTN	match	27954	28084	133	+	. ID=match_sequence152 Target=EST:aldovae4 4 133
contig01119	BLASTN	match	27954	28084	67	+	. ID=match_hsp248 Target=EST:aldovae4 4 133 Parent=match_sequence152
contig01144	BLASTN	match	46053	46174	131	+	. ID=match_sequence153 Target=EST:aldovae4 1 121
contig01144	BLASTN	match	46053	46174	66	+	. ID=match_hsp249 Target=EST:aldovae4 1 121 Parent=match_sequence153
contig01195	BLASTN	match	64679	64744	115	+	. ID=match_sequence154 Target=EST:aldovae4 72 137
contig01195	BLASTN	match	64679	64744	58	+	. ID=match_hsp250 Target=EST:aldovae4 72 137 Parent=match_sequence154
contig01080	BLASTN	match	29917	29971	78	-	. ID=match_sequence155 Target=EST:aldovae4
contig01080	BLASTN	match	29917	29971	39	-	. ID=match_hsp251 Target=EST:aldovae4 133 79 Parent=match_sequence155
contig01090	BLASTN	match	4754	62662	76	+	. ID=match_sequence156 Target=EST:aldovae4 8 155
contig01090	BLASTN	match	4754	4879	38	+	. ID=match_hsp252 Target=EST:aldovae4 8 133 Parent=match_sequence156
contig01090	BLASTN	match	62627	62662	32	+	. ID=match_hsp253 Target=EST:aldovae4 120 155 Parent=match_sequence156
contig00459	BLASTN	match	15621	15658	76	-	. ID=match_sequence157 Target=EST:aldovae4
contig00459	BLASTN	match	15621	15658	38	-	. ID=match_hsp254 Target=EST:aldovae4 157 120 Parent=match_sequence157
contig00186	BLASTN	match	42910	42947	76	+	. ID=match_sequence158 Target=EST:aldovae4 120 157
contig00186	BLASTN	match	42910	42947	38	+	. ID=match_hsp255 Target=EST:aldovae4 120 157 Parent=match_sequence158
contig01147	BLASTN	match	1723	1758	72	-	. ID=match_sequence159 Target=EST:aldovae4
contig01147	BLASTN	match	1723	1758	36	-	. ID=match_hsp256 Target=EST:aldovae4 156 121 Parent=match_sequence159
contig01073	BLASTN	match	144287	144322	72	-	. ID=match_sequence160 Target=EST:aldovae4
contig01073	BLASTN	match	144287	144322	36	-	. ID=match_hsp257 Target=EST:aldovae4 157 122 Parent=match_sequence160
contig01140	BLASTN	match	58704	58741	68	-	. ID=match_sequence161 Target=EST:aldovae4
contig01140	BLASTN	match	58704	58741	34	-	. ID=match_hsp258 Target=EST:aldovae4 157 120 Parent=match_sequence161
contig01178	BLASTN	match	6023	58878	68	-	. ID=match_sequence162 Target=EST:aldovae4
contig01178	BLASTN	match	6023	6068	34	-	. ID=match_hsp259 Target=EST:aldovae4 157 112 Parent=match_sequence162
contig01178	BLASTN	match	38754	38791	34	-	. ID=match_hsp260 Target=EST:aldovae4 157 120 Parent=match_sequence162
contig01178	BLASTN	match	58843	58878	32	-	. ID=match_hsp261 Target=EST:aldovae4 157 122 Parent=match_sequence162
contig01091	BLASTN	match	7975	8011	66	+	. ID=match_sequence163 Target=EST:aldovae4 121 157
contig01091	BLASTN	match	7975	8011	33	+	. ID=match_hsp262 Target=EST:aldovae4 121 157 Parent=match_sequence163
contig00016	BLASTN	match	21953	22111	64	+	. ID=match_sequence164 Target=EST:aldovae4 122 157
contig00016	BLASTN	match	21953	21988	32	+	. ID=match_hsp263 Target=EST:aldovae4 122 157 Parent=match_sequence164
contig00016	BLASTN	match	22076	22111	32	+	. ID=match_hsp264 Target=EST:aldovae4 122 157 Parent=match_sequence164
contig01191	BLASTN	match	4432	4589	178	+	. ID=match_sequence165 Target=EST:aldovae5 1 158
contig01191	BLASTN	match	4432	4589	90	+	. ID=match_hsp265 Target=EST:aldovae5 1 158 Parent=match_sequence165
contig01102	BLASTN	match	6966	7085	174	+	. ID=match_sequence166 Target=EST:aldovae5 10 129
contig01102	BLASTN	match	72354	72485	174	-	. ID=match_sequence166 Target=EST:aldovae5 129 10
contig01102	BLASTN	match	6966	7085	64	+	. ID=match_hsp266 Target=EST:aldovae5 10 129 Parent=match_sequence166
contig01102	BLASTN	match	72354	72485	88	-	. ID=match_hsp267 Target=EST:aldovae5 165 34 Parent=match_sequence166
contig01178	BLASTN	match	102348	102452	153	-	. ID=match_sequence167 Target=EST:aldovae5
contig01178	BLASTN	match	102348	102452	77	-	. ID=match_hsp268 Target=EST:aldovae5 129 25 Parent=match_sequence167
contig00948	BLASTN	match	4704	4857	147	+	. ID=match_sequence168 Target=EST:aldovae5 1 154
contig00948	BLASTN	match	4704	4857	74	+	. ID=match_hsp269 Target=EST:aldovae5 1 154 Parent=match_sequence168
contig01190	BLASTN	match	15728	33033	137	-	. ID=match_sequence169 Target=EST:aldovae5
contig01190	BLASTN	match	32929	33033	69	-	. ID=match_hsp270 Target=EST:aldovae5 131 27 Parent=match_sequence169
contig01190	BLASTN	match	15728	15787	36	-	. ID=match_hsp271 Target=EST:aldovae5 61 2 Parent=match_sequence169
contig01160	BLASTN	match	82947	83109	133	+	. ID=match_sequence170 Target=EST:aldovae5 4 166
contig01160	BLASTN	match	82947	83109	67	+	. ID=match_hsp272 Target=EST:aldovae5 4 166 Parent=match_sequence170
contig01140	BLASTN	match	69056	69187	129	-	. ID=match_sequence171 Target=EST:aldovae5
contig01140	BLASTN	match	69056	69187	65	-	. ID=match_hsp273 Target=EST:aldovae5 166 34 Parent=match_sequence171
contig00186	BLASTN	match	6599	6700	125	-	. ID=match_sequence172 Target=EST:aldovae5
contig00186	BLASTN	match	6599	6700	63	-	. ID=match_hsp274 Target=EST:aldovae5 129 27 Parent=match_sequence172
contig01175	BLASTN	match	12130	12218	105	-	. ID=match_sequence173 Target=EST:aldovae5
contig01175	BLASTN	match	12130	12218	53	-	. ID=match_hsp275 Target=EST:aldovae5 125 37 Parent=match_sequence173
contig01073	BLASTN	match	114173	114301	105	-	. ID=match_sequence174 Target=EST:aldovae5
contig01073	BLASTN	match	114173	114301	53	-	. ID=match_hsp276 Target=EST:aldovae5 129 1 Parent=match_sequence174
contig01181	BLASTN	match	33680	33759	103	-	. ID=match_sequence175 Target=EST:aldovae5
contig01181	BLASTN	match	33680	33759	52	-	. ID=match_hsp277 Target=EST:aldovae5 116 37 Parent=match_sequence175
contig01179	BLASTN	match	82538	82655	100	-	. ID=match_sequence176 Target=EST:aldovae5
contig01179	BLASTN	match	82538	82655	50	-	. ID=match_hsp278 Target=EST:aldovae5 166 49 Parent=match_sequence176
contig01119	BLASTN	match	67284	67381	92	+	. ID=match_sequence177 Target=EST:aldovae5 34 131
contig01119	BLASTN	match	67284	67381	46	+	. ID=match_hsp279 Target=EST:aldovae5 34 131 Parent=match_sequence177
contig00585	BLASTN	match	28216	28307	88	+	. ID=match_sequence178 Target=EST:aldovae5 75 166
contig00585	BLASTN	match	28216	28307	44	+	. ID=match_hsp280 Target=EST:aldovae5 75 166 Parent=match_sequence178
contig00002	BLASTN	match	47145	47215	86	-	. ID=match_sequence179 Target=EST:aldovae5
contig00002	BLASTN	match	47145	47215	43	-	. ID=match_hsp281 Target=EST:aldovae5 144 74 Parent=match_sequence179
contig01182	BLASTN	match	9932	9989	84	-	. ID=match_sequence180 Target=EST:aldovae5
contig01182	BLASTN	match	9932	9989	42	-	. ID=match_hsp282 Target=EST:aldovae5 91 34 Parent=match_sequence180
contig01132	BLASTN	match	6160	6225	84	-	. ID=match_sequence181 Target=EST:aldovae5
contig01132	BLASTN	match	6160	6225	42	-	. ID=match_hsp283 Target=EST:aldovae5 129 64 Parent=match_sequence181
contig00817	BLASTN	match	1598	1684	70	-	. ID=match_sequence182 Target=EST:aldovae5
contig00817	BLASTN	match	1598	1684	35	-	. ID=match_hsp284 Target=EST:aldovae5 166 81 Parent=match_sequence182
contig01201	BLASTN	match	19754	19844	70	+	. ID=match_sequence183 Target=EST:aldovae5 1 91
contig01201	BLASTN	match	19754	19844	35	+	. ID=match_hsp285 Target=EST:aldovae5 1 91 Parent=match_sequence183
contig01173	BLASTN	match	18242	18308	70	+	. ID=match_sequence184 Target=EST:aldovae5 88 154
contig01173	BLASTN	match	18242	18308	35	+	. ID=match_hsp286 Target=EST:aldovae5 88 154 Parent=match_sequence184
contig01204	BLASTN	match	48918	48964	70	+	. ID=match_sequence185 Target=EST:aldovae5 34 80
contig01204	BLASTN	match	48918	48964	35	+	. ID=match_hsp287 Target=EST:aldovae5 34 80 Parent=match_sequence185
contig00157	BLASTN	match	38742	38798	66	+	. ID=match_sequence186 Target=EST:aldovae5 25 81
contig00157	BLASTN	match	38742	38798	33	+	. ID=match_hsp288 Target=EST:aldovae5 25 81 Parent=match_sequence186
contig00122	BLASTN	match	13378	13417	64	+	. ID=match_sequence187 Target=EST:aldovae5 76 115
contig00122	BLASTN	match	13378	13417	32	+	. ID=match_hsp289 Target=EST:aldovae5 76 115 Parent=match_sequence187
contig01176	BLASTN	match	12473	12846	82	+	. ID=match_sequence188 Target=EST:aldovae11 5 77
contig01176	BLASTN	match	12473	12545	41	+	. ID=match_hsp290 Target=EST:aldovae11 5 77 Parent=match_sequence188
contig01176	BLASTN	match	12631	12703	41	+	. ID=match_hsp291 Target=EST:aldovae11 5 77 Parent=match_sequence188
contig01176	BLASTN	match	12775	12846	40	+	. ID=match_hsp292 Target=EST:aldovae11 5 76 Parent=match_sequence188
contig01173	BLASTN	match	172	244	82	+	. ID=match_sequence189 Target=EST:aldovae11 5 77
contig01173	BLASTN	match	172	244	41	+	. ID=match_hsp293 Target=EST:aldovae11 5 77 Parent=match_sequence189
contig00948	BLASTN	match	4704	4849	170	+	. ID=match_sequence190 Target=EST:mollaretii1 2 147
contig00948	BLASTN	match	4704	4849	86	+	. ID=match_hsp294 Target=EST:mollaretii1 2 147 Parent=match_sequence190
contig01178	BLASTN	match	102347	102451	161	-	. ID=match_sequence191 Target=EST:mollaretii1
contig01178	BLASTN	match	102347	102451	81	-	. ID=match_hsp295 Target=EST:mollaretii1 131 27 Parent=match_sequence191
contig01191	BLASTN	match	4431	4557	157	+	. ID=match_sequence192 Target=EST:mollaretii1 1 127
contig01191	BLASTN	match	4431	4557	79	+	. ID=match_hsp296 Target=EST:mollaretii1 1 127 Parent=match_sequence192
contig01102	BLASTN	match	6962	7086	153	+	. ID=match_sequence193 Target=EST:mollaretii1 7 131
contig01102	BLASTN	match	72389	72491	153	-	. ID=match_sequence193 Target=EST:mollaretii1 131 7
contig01102	BLASTN	match	6962	7086	77	+	. ID=match_hsp297 Target=EST:mollaretii1 7 131 Parent=match_sequence193
contig01102	BLASTN	match	72389	72491	75	-	. ID=match_hsp298 Target=EST:mollaretii1 131 29 Parent=match_sequence193
contig01190	BLASTN	match	15728	33018	135	-	. ID=match_sequence194 Target=EST:mollaretii1
contig01190	BLASTN	match	32931	33018	68	-	. ID=match_hsp299 Target=EST:mollaretii1 130 43 Parent=match_sequence194
contig01190	BLASTN	match	15728	15787	36	-	. ID=match_hsp300 Target=EST:mollaretii1 62 3 Parent=match_sequence194
contig01140	BLASTN	match	69105	69220	135	-	. ID=match_sequence195 Target=EST:mollaretii1
contig01140	BLASTN	match	69105	69220	68	-	. ID=match_hsp301 Target=EST:mollaretii1 117 2 Parent=match_sequence195
contig01119	BLASTN	match	67256	67396	121	+	. ID=match_sequence196 Target=EST:mollaretii1 7 147
contig01119	BLASTN	match	67256	67396	61	+	. ID=match_hsp302 Target=EST:mollaretii1 7 147 Parent=match_sequence196
contig00186	BLASTN	match	6596	6696	107	-	. ID=match_sequence197 Target=EST:mollaretii1
contig00186	BLASTN	match	6596	6696	54	-	. ID=match_hsp303 Target=EST:mollaretii1 133 32 Parent=match_sequence197
contig00526	BLASTN	match	2	69	103	-	. ID=match_sequence198 Target=EST:mollaretii1
contig00526	BLASTN	match	2	69	52	-	. ID=match_hsp304 Target=EST:mollaretii1 69 2 Parent=match_sequence198
contig01204	BLASTN	match	48902	48964	101	+	. ID=match_sequence199 Target=EST:mollaretii1 19 81
contig01204	BLASTN	match	48902	48964	51	+	. ID=match_hsp305 Target=EST:mollaretii1 19 81 Parent=match_sequence199
contig01182	BLASTN	match	9932	10021	100	-	. ID=match_sequence200 Target=EST:mollaretii1
contig01182	BLASTN	match	9932	10021	50	-	. ID=match_hsp306 Target=EST:mollaretii1 92 3 Parent=match_sequence200
contig01073	BLASTN	match	114172	114302	96	-	. ID=match_sequence201 Target=EST:mollaretii1
contig01073	BLASTN	match	114172	114302	48	-	. ID=match_hsp307 Target=EST:mollaretii1 131 1 Parent=match_sequence201
contig01201	BLASTN	match	19754	19844	94	+	. ID=match_sequence202 Target=EST:mollaretii1 2 92
contig01201	BLASTN	match	19754	19844	47	+	. ID=match_hsp308 Target=EST:mollaretii1 2 92 Parent=match_sequence202
contig01160	BLASTN	match	82969	83087	94	+	. ID=match_sequence203 Target=EST:mollaretii1 27 145
contig01160	BLASTN	match	82969	83087	47	+	. ID=match_hsp309 Target=EST:mollaretii1 27 145 Parent=match_sequence203
contig01179	BLASTN	match	82558	82655	92	-	. ID=match_sequence204 Target=EST:mollaretii1
contig01179	BLASTN	match	82558	82655	46	-	. ID=match_hsp310 Target=EST:mollaretii1 147 50 Parent=match_sequence204
contig01175	BLASTN	match	12130	12218	90	-	. ID=match_sequence205 Target=EST:mollaretii1
contig01175	BLASTN	match	12130	12218	45	-	. ID=match_hsp311 Target=EST:mollaretii1 126 38 Parent=match_sequence205
contig01145	BLASTN	match	5	73	90	-	. ID=match_sequence206 Target=EST:mollaretii1
contig01145	BLASTN	match	5	73	45	-	. ID=match_hsp312 Target=EST:mollaretii1 69 1 Parent=match_sequence206
contig00001	BLASTN	match	4272	4329	84	+	. ID=match_sequence207 Target=EST:mollaretii1 1 58
contig00001	BLASTN	match	4272	4329	42	+	. ID=match_hsp313 Target=EST:mollaretii1 1 58 Parent=match_sequence207
contig01181	BLASTN	match	33680	33765	84	-	. ID=match_sequence208 Target=EST:mollaretii1
contig01181	BLASTN	match	33680	33765	42	-	. ID=match_hsp314 Target=EST:mollaretii1 117 32 Parent=match_sequence208
contig00002	BLASTN	match	47144	47215	80	-	. ID=match_sequence209 Target=EST:mollaretii1
contig00002	BLASTN	match	47144	47215	40	-	. ID=match_hsp315 Target=EST:mollaretii1 146 75 Parent=match_sequence209
contig00585	BLASTN	match	28216	28260	74	+	. ID=match_sequence210 Target=EST:mollaretii1 76 120
contig00585	BLASTN	match	28216	28260	37	+	. ID=match_hsp316 Target=EST:mollaretii1 76 120 Parent=match_sequence210
contig01128	BLASTN	match	2	66	74	-	. ID=match_sequence211 Target=EST:mollaretii1
contig01128	BLASTN	match	2	66	37	-	. ID=match_hsp317 Target=EST:mollaretii1 65 1 Parent=match_sequence211
contig01132	BLASTN	match	6160	6225	68	-	. ID=match_sequence212 Target=EST:mollaretii1
contig01132	BLASTN	match	6160	6225	34	-	. ID=match_hsp318 Target=EST:mollaretii1 130 65 Parent=match_sequence212
contig00157	BLASTN	match	38743	38778	64	+	. ID=match_sequence213 Target=EST:mollaretii1 27 62
contig00157	BLASTN	match	38743	38778	32	+	. ID=match_hsp319 Target=EST:mollaretii1 27 62 Parent=match_sequence213
contig01145	BLASTN	match	44946	45106	168	+	. ID=match_sequence214 Target=EST:mollaretii7 1 161
contig01145	BLASTN	match	44946	45106	85	+	. ID=match_hsp320 Target=EST:mollaretii7 1 161 Parent=match_sequence214
contig00186	BLASTN	match	128546	128654	129	+	. ID=match_sequence215 Target=EST:mollaretii7 53 161
contig00186	BLASTN	match	128546	128654	65	+	. ID=match_hsp321 Target=EST:mollaretii7 53 161 Parent=match_sequence215
contig00725	BLASTN	match	1	99	109	+	. ID=match_sequence216 Target=EST:mollaretii7 45 143
contig00725	BLASTN	match	1	99	55	+	. ID=match_hsp322 Target=EST:mollaretii7 45 143 Parent=match_sequence216
contig00002	BLASTN	match	63212	63314	109	+	. ID=match_sequence217 Target=EST:mollaretii7 31 133
contig00002	BLASTN	match	63212	63314	55	+	. ID=match_hsp323 Target=EST:mollaretii7 31 133 Parent=match_sequence217
contig00008	BLASTN	match	30	111	107	-	. ID=match_sequence218 Target=EST:mollaretii7
contig00008	BLASTN	match	30	111	54	-	. ID=match_hsp324 Target=EST:mollaretii7 143 62 Parent=match_sequence218
contig01010	BLASTN	match	10	74	90	-	. ID=match_sequence219 Target=EST:mollaretii7
contig01010	BLASTN	match	10	74	45	-	. ID=match_hsp325 Target=EST:mollaretii7 139 75 Parent=match_sequence219
contig01087	BLASTN	match	6732	86242	109	+	. ID=match_sequence220 Target=EST:mollaretii9 1 115
contig01087	BLASTN	match	11119	11233	55	+	. ID=match_hsp326 Target=EST:mollaretii9 1 115 Parent=match_sequence220
contig01087	BLASTN	match	86161	86242	54	+	. ID=match_hsp327 Target=EST:mollaretii9 19 100 Parent=match_sequence220
contig01087	BLASTN	match	6732	6793	38	+	. ID=match_hsp328 Target=EST:mollaretii9 29 90 Parent=match_sequence220
contig00726	BLASTN	match	60212	60291	103	+	. ID=match_sequence221 Target=EST:mollaretii9 20 99
contig00726	BLASTN	match	60212	60291	52	+	. ID=match_hsp329 Target=EST:mollaretii9 20 99 Parent=match_sequence221
contig01102	BLASTN	match	37774	37848	70	-	. ID=match_sequence222 Target=EST:mollaretii9
contig01102	BLASTN	match	37774	37848	35	-	. ID=match_hsp330 Target=EST:mollaretii9 105 31 Parent=match_sequence222
contig00528	BLASTN	match	20488	20587	64	-	. ID=match_sequence223 Target=EST:mollaretii9
contig00528	BLASTN	match	20488	20587	32	-	. ID=match_hsp331 Target=EST:mollaretii9 100 1 Parent=match_sequence223
contig01190	BLASTN	match	33049	33260	210	+	. ID=match_sequence224 Target=EST:mollaretii10 1 173
contig01190	BLASTN	match	33049	33174	106	+	. ID=match_hsp332 Target=EST:mollaretii10 48 173 Parent=match_sequence224
contig01190	BLASTN	match	33200	33260	41	+	. ID=match_hsp333 Target=EST:mollaretii10 1 61 Parent=match_sequence224
contig01216	BLASTN	match	25516	25680	153	+	. ID=match_sequence225 Target=EST:mollaretii10 1 165
contig01216	BLASTN	match	25516	25680	77	+	. ID=match_hsp334 Target=EST:mollaretii10 1 165 Parent=match_sequence225
contig01119	BLASTN	match	27995	51709	147	-	. ID=match_sequence226 Target=EST:mollaretii10
contig01119	BLASTN	match	27995	28084	74	-	. ID=match_hsp335 Target=EST:mollaretii10 137 48 Parent=match_sequence226
contig01119	BLASTN	match	51655	51709	38	-	. ID=match_hsp336 Target=EST:mollaretii10 57 1 Parent=match_sequence226
contig01144	BLASTN	match	46060	46174	133	-	. ID=match_sequence227 Target=EST:mollaretii10
contig01144	BLASTN	match	46060	46174	67	-	. ID=match_hsp337 Target=EST:mollaretii10 173 60 Parent=match_sequence227
contig01195	BLASTN	match	64679	64744	123	-	. ID=match_sequence228 Target=EST:mollaretii10
contig01195	BLASTN	match	64679	64744	62	-	. ID=match_hsp338 Target=EST:mollaretii10 109 44 Parent=match_sequence228
contig01090	BLASTN	match	4754	62662	115	-	. ID=match_sequence229 Target=EST:mollaretii10
contig01090	BLASTN	match	4754	4879	58	-	. ID=match_hsp339 Target=EST:mollaretii10 173 48 Parent=match_sequence229
contig01090	BLASTN	match	62627	62662	32	-	. ID=match_hsp340 Target=EST:mollaretii10 61 26 Parent=match_sequence229
contig01178	BLASTN	match	6000	58878	94	+	. ID=match_sequence230 Target=EST:mollaretii10 1 70
contig01178	BLASTN	match	58820	58878	47	+	. ID=match_hsp341 Target=EST:mollaretii10 1 59 Parent=match_sequence230
contig01178	BLASTN	match	6000	6069	46	+	. ID=match_hsp342 Target=EST:mollaretii10 1 70 Parent=match_sequence230
contig01178	BLASTN	match	38731	38791	45	+	. ID=match_hsp343 Target=EST:mollaretii10 1 61 Parent=match_sequence230
contig01080	BLASTN	match	29917	29971	86	+	. ID=match_sequence231 Target=EST:mollaretii10 48 102
contig01080	BLASTN	match	29917	29971	43	+	. ID=match_hsp344 Target=EST:mollaretii10 48 102 Parent=match_sequence231
contig00585	BLASTN	match	14804	14861	84	+	. ID=match_sequence232 Target=EST:mollaretii10 4 61
contig00585	BLASTN	match	14804	14861	42	+	. ID=match_hsp345 Target=EST:mollaretii10 4 61 Parent=match_sequence232
contig00186	BLASTN	match	42910	42970	82	-	. ID=match_sequence233 Target=EST:mollaretii10
contig00186	BLASTN	match	42910	42970	41	-	. ID=match_hsp346 Target=EST:mollaretii10 61 1 Parent=match_sequence233
contig01101	BLASTN	match	9412	9470	78	+	. ID=match_sequence234 Target=EST:mollaretii10 1 59
contig01101	BLASTN	match	9412	9470	39	+	. ID=match_hsp347 Target=EST:mollaretii10 1 59 Parent=match_sequence234
contig00459	BLASTN	match	15621	15658	76	+	. ID=match_sequence235 Target=EST:mollaretii10 24 61
contig00459	BLASTN	match	15621	15658	38	+	. ID=match_hsp348 Target=EST:mollaretii10 24 61 Parent=match_sequence235
contig01073	BLASTN	match	144286	144322	74	+	. ID=match_sequence236 Target=EST:mollaretii10 23 59
contig01073	BLASTN	match	144286	144322	37	+	. ID=match_hsp349 Target=EST:mollaretii10 23 59 Parent=match_sequence236
contig01147	BLASTN	match	1723	1758	72	+	. ID=match_sequence237 Target=EST:mollaretii10 25 60
contig01147	BLASTN	match	1723	1758	36	+	. ID=match_hsp350 Target=EST:mollaretii10 25 60 Parent=match_sequence237
contig00016	BLASTN	match	21953	22112	70	-	. ID=match_sequence238 Target=EST:mollaretii10
contig00016	BLASTN	match	21953	22011	35	-	. ID=match_hsp351 Target=EST:mollaretii10 59 1 Parent=match_sequence238
contig00016	BLASTN	match	22076	22112	33	-	. ID=match_hsp352 Target=EST:mollaretii10 59 23 Parent=match_sequence238
contig01183	BLASTN	match	19982	20043	68	+	. ID=match_sequence239 Target=EST:mollaretii10 1 61
contig01183	BLASTN	match	19982	20043	34	+	. ID=match_hsp353 Target=EST:mollaretii10 1 61 Parent=match_sequence239
contig01139	BLASTN	match	7996	8049	68	-	. ID=match_sequence240 Target=EST:mollaretii10
contig01139	BLASTN	match	7996	8049	34	-	. ID=match_hsp354 Target=EST:mollaretii10 61 8 Parent=match_sequence240
contig01140	BLASTN	match	58704	58741	68	+	. ID=match_sequence241 Target=EST:mollaretii10 24 61
contig01140	BLASTN	match	58704	58741	34	+	. ID=match_hsp355 Target=EST:mollaretii10 24 61 Parent=match_sequence241
contig01091	BLASTN	match	7975	8011	66	-	. ID=match_sequence242 Target=EST:mollaretii10
contig01091	BLASTN	match	7975	8011	33	-	. ID=match_hsp356 Target=EST:mollaretii10 60 24 Parent=match_sequence242
contig01113	BLASTN	match	18505	18622	131	-	. ID=match_sequence243 Target=EST:mollaretii11
contig01113	BLASTN	match	18505	18622	66	-	. ID=match_hsp357 Target=EST:mollaretii11 118 1 Parent=match_sequence243
contig01139	BLASTN	match	3138	3262	113	-	. ID=match_sequence244 Target=EST:mollaretii11
contig01139	BLASTN	match	3138	3262	57	-	. ID=match_hsp358 Target=EST:mollaretii11 125 1 Parent=match_sequence244
contig00528	BLASTN	match	1483	3337	105	-	. ID=match_sequence245 Target=EST:mollaretii11
contig00528	BLASTN	match	1483	1607	53	-	. ID=match_hsp359 Target=EST:mollaretii11 125 1 Parent=match_sequence245
contig00528	BLASTN	match	3213	3337	45	-	. ID=match_hsp360 Target=EST:mollaretii11 125 1 Parent=match_sequence245
contig01089	BLASTN	match	73515	73621	101	+	. ID=match_sequence246 Target=EST:mollaretii11 19 125
contig01089	BLASTN	match	73515	73621	51	+	. ID=match_hsp361 Target=EST:mollaretii11 19 125 Parent=match_sequence246
contig01010	BLASTN	match	13264	13382	86	-	. ID=match_sequence247 Target=EST:mollaretii11
contig01010	BLASTN	match	13264	13382	43	-	. ID=match_hsp362 Target=EST:mollaretii11 119 1 Parent=match_sequence247
contig01160	BLASTN	match	34907	35004	76	-	. ID=match_sequence248 Target=EST:mollaretii11
contig01160	BLASTN	match	34907	35004	38	-	. ID=match_hsp363 Target=EST:mollaretii11 125 28 Parent=match_sequence248
contig01199	BLASTN	match	5116	5240	66	+	. ID=match_sequence249 Target=EST:mollaretii11 1 125
contig01199	BLASTN	match	5116	5240	33	+	. ID=match_hsp364 Target=EST:mollaretii11 1 125 Parent=match_sequence249
contig01103	BLASTN	match	4316	4366	78	+	. ID=match_sequence250 Target=EST:fredriksenii2 1 51
contig01103	BLASTN	match	4316	4366	39	+	. ID=match_hsp365 Target=EST:fredriksenii2 1 51 Parent=match_sequence250
contig01199	BLASTN	match	285	335	78	+	. ID=match_sequence251 Target=EST:fredriksenii2 1 51
contig01199	BLASTN	match	285	335	39	+	. ID=match_hsp366 Target=EST:fredriksenii2 1 51 Parent=match_sequence251
contig01213	BLASTN	match	11903	12851	192	+	. ID=match_sequence252 Target=EST:fredriksenii3 22 973
contig01213	BLASTN	match	11903	12414	97	+	. ID=match_hsp367 Target=EST:fredriksenii3 22 536 Parent=match_sequence252
contig01213	BLASTN	match	12620	12851	60	+	. ID=match_hsp368 Target=EST:fredriksenii3 742 973 Parent=match_sequence252
contig01102	BLASTN	match	72361	72491	212	+	. ID=match_sequence253 Target=EST:bercovieri1 1 131
contig01102	BLASTN	match	6962	7094	212	-	. ID=match_sequence253 Target=EST:bercovieri1 131 1
contig01102	BLASTN	match	72361	72491	107	+	. ID=match_hsp369 Target=EST:bercovieri1 1 131 Parent=match_sequence253
contig01102	BLASTN	match	6962	7094	81	-	. ID=match_hsp370 Target=EST:bercovieri1 153 21 Parent=match_sequence253
contig00948	BLASTN	match	4704	4857	210	-	. ID=match_sequence254 Target=EST:bercovieri1
contig00948	BLASTN	match	4704	4857	106	-	. ID=match_hsp371 Target=EST:bercovieri1 158 5 Parent=match_sequence254
contig01191	BLASTN	match	4432	4589	202	-	. ID=match_sequence255 Target=EST:bercovieri1
contig01191	BLASTN	match	4432	4589	102	-	. ID=match_hsp372 Target=EST:bercovieri1 158 1 Parent=match_sequence255
contig01178	BLASTN	match	102319	102452	194	+	. ID=match_sequence256 Target=EST:bercovieri1 1 134
contig01178	BLASTN	match	102319	102452	98	+	. ID=match_hsp373 Target=EST:bercovieri1 1 134 Parent=match_sequence256
contig01140	BLASTN	match	69064	69220	170	+	. ID=match_sequence257 Target=EST:bercovieri1 1 158
contig01140	BLASTN	match	69064	69220	86	+	. ID=match_hsp374 Target=EST:bercovieri1 1 158 Parent=match_sequence257
contig01179	BLASTN	match	82547	82702	151	+	. ID=match_sequence258 Target=EST:bercovieri1 2 157
contig01179	BLASTN	match	82547	82702	76	+	. ID=match_hsp375 Target=EST:bercovieri1 2 157 Parent=match_sequence258
contig01190	BLASTN	match	15728	33029	149	+	. ID=match_sequence259 Target=EST:bercovieri1 30 157
contig01190	BLASTN	match	32931	33029	75	+	. ID=match_hsp376 Target=EST:bercovieri1 30 128 Parent=match_sequence259
contig01190	BLASTN	match	15728	15787	48	+	. ID=match_hsp377 Target=EST:bercovieri1 98 157 Parent=match_sequence259
contig01073	BLASTN	match	114170	114301	135	+	. ID=match_sequence260 Target=EST:bercovieri1 27 158
contig01073	BLASTN	match	114170	114301	68	+	. ID=match_hsp378 Target=EST:bercovieri1 27 158 Parent=match_sequence260
contig01119	BLASTN	match	67276	67400	129	-	. ID=match_sequence261 Target=EST:bercovieri1
contig01119	BLASTN	match	67276	67400	65	-	. ID=match_hsp379 Target=EST:bercovieri1 133 9 Parent=match_sequence261
contig00186	BLASTN	match	6598	6696	127	+	. ID=match_sequence262 Target=EST:bercovieri1 29 128
contig00186	BLASTN	match	6598	6696	64	+	. ID=match_hsp380 Target=EST:bercovieri1 29 128 Parent=match_sequence262
contig01182	BLASTN	match	9932	10021	115	+	. ID=match_sequence263 Target=EST:bercovieri1 68 157
contig01182	BLASTN	match	9932	10021	58	+	. ID=match_hsp381 Target=EST:bercovieri1 68 157 Parent=match_sequence263
contig01160	BLASTN	match	82968	83101	115	-	. ID=match_sequence264 Target=EST:bercovieri1
contig01160	BLASTN	match	82968	83101	58	-	. ID=match_hsp382 Target=EST:bercovieri1 134 1 Parent=match_sequence264
contig01201	BLASTN	match	19754	19844	109	-	. ID=match_sequence265 Target=EST:bercovieri1
contig01201	BLASTN	match	19754	19844	55	-	. ID=match_hsp383 Target=EST:bercovieri1 158 68 Parent=match_sequence265
contig01181	BLASTN	match	33680	33765	107	+	. ID=match_sequence266 Target=EST:bercovieri1 43 128
contig01181	BLASTN	match	33680	33765	54	+	. ID=match_hsp384 Target=EST:bercovieri1 43 128 Parent=match_sequence266
contig01175	BLASTN	match	12130	12218	105	+	. ID=match_sequence267 Target=EST:bercovieri1 34 122
contig01175	BLASTN	match	12130	12218	53	+	. ID=match_hsp385 Target=EST:bercovieri1 34 122 Parent=match_sequence267
contig00585	BLASTN	match	28216	28299	96	-	. ID=match_sequence268 Target=EST:bercovieri1
contig00585	BLASTN	match	28216	28299	48	-	. ID=match_hsp386 Target=EST:bercovieri1 84 1 Parent=match_sequence268
contig00526	BLASTN	match	2	69	96	+	. ID=match_sequence269 Target=EST:bercovieri1 91 158
contig00526	BLASTN	match	2	69	48	+	. ID=match_hsp387 Target=EST:bercovieri1 91 158 Parent=match_sequence269
contig01204	BLASTN	match	48910	48964	94	-	. ID=match_sequence270 Target=EST:bercovieri1
contig01204	BLASTN	match	48910	48964	47	-	. ID=match_hsp388 Target=EST:bercovieri1 133 79 Parent=match_sequence270
contig00817	BLASTN	match	87	1684	86	+	. ID=match_sequence271 Target=EST:bercovieri1 8 157
contig00817	BLASTN	match	1614	1684	43	+	. ID=match_hsp389 Target=EST:bercovieri1 8 78 Parent=match_sequence271
contig00817	BLASTN	match	87	156	38	+	. ID=match_hsp390 Target=EST:bercovieri1 88 157 Parent=match_sequence271
contig01132	BLASTN	match	6160	6225	84	+	. ID=match_sequence272 Target=EST:bercovieri1 30 95
contig01132	BLASTN	match	6160	6225	42	+	. ID=match_hsp391 Target=EST:bercovieri1 30 95 Parent=match_sequence272
contig00157	BLASTN	match	38742	38798	82	-	. ID=match_sequence273 Target=EST:bercovieri1
contig00157	BLASTN	match	38742	38798	41	-	. ID=match_hsp392 Target=EST:bercovieri1 134 78 Parent=match_sequence273
contig01128	BLASTN	match	2	65	80	+	. ID=match_sequence274 Target=EST:bercovieri1 95 158
contig01128	BLASTN	match	2	65	40	+	. ID=match_hsp393 Target=EST:bercovieri1 95 158 Parent=match_sequence274
contig01145	BLASTN	match	5	72	80	+	. ID=match_sequence275 Target=EST:bercovieri1 91 158
contig01145	BLASTN	match	5	72	40	+	. ID=match_hsp394 Target=EST:bercovieri1 91 158 Parent=match_sequence275
contig00002	BLASTN	match	47160	47215	80	+	. ID=match_sequence276 Target=EST:bercovieri1 30 85
contig00002	BLASTN	match	47160	47215	40	+	. ID=match_hsp395 Target=EST:bercovieri1 30 85 Parent=match_sequence276
contig01173	BLASTN	match	18203	18308	78	-	. ID=match_sequence277 Target=EST:bercovieri1
contig01173	BLASTN	match	18242	18308	39	-	. ID=match_hsp396 Target=EST:bercovieri1 71 5 Parent=match_sequence277
contig01173	BLASTN	match	18203	18250	36	-	. ID=match_hsp397 Target=EST:bercovieri1 134 87 Parent=match_sequence277
contig01090	BLASTN	match	7635	7684	76	+	. ID=match_sequence278 Target=EST:bercovieri1 23 72
contig01090	BLASTN	match	7635	7684	38	+	. ID=match_hsp398 Target=EST:bercovieri1 23 72 Parent=match_sequence278
contig00001	BLASTN	match	4277	4329	74	-	. ID=match_sequence279 Target=EST:bercovieri1
contig00001	BLASTN	match	4277	4329	37	-	. ID=match_hsp399 Target=EST:bercovieri1 154 102 Parent=match_sequence279
contig00122	BLASTN	match	13365	13417	66	-	. ID=match_sequence280 Target=EST:bercovieri1
contig00122	BLASTN	match	13365	13417	33	-	. ID=match_hsp400 Target=EST:bercovieri1 96 44 Parent=match_sequence280
contig01106_1	BLASTN	match	1	704	1396	+	. ID=match_sequence281 Target=EST:bercovieri2 4224 8246
contig01106_1	BLASTN	match	1	704	1396	-	. ID=match_sequence281 Target=EST:bercovieri2 8246 4224
contig01106_1	BLASTN	match	1	704	704	+	. ID=match_hsp401 Target=EST:bercovieri2 4727 5430 Parent=match_sequence281
contig01106_1	BLASTN	match	1	704	704	+	. ID=match_hsp402 Target=EST:bercovieri2 5431 6134 Parent=match_sequence281
contig01106_1	BLASTN	match	1	704	704	+	. ID=match_hsp403 Target=EST:bercovieri2 6135 6838 Parent=match_sequence281
contig01106_1	BLASTN	match	1	704	704	+	. ID=match_hsp404 Target=EST:bercovieri2 6839 7542 Parent=match_sequence281
contig01106_1	BLASTN	match	1	704	704	+	. ID=match_hsp405 Target=EST:bercovieri2 7543 8246 Parent=match_sequence281
contig01106_1	BLASTN	match	202	704	503	+	. ID=match_hsp406 Target=EST:bercovieri2 4224 4726 Parent=match_sequence281
contig01106_1	BLASTN	match	1	704	704	-	. ID=match_hsp407 Target=EST:bercovieri2 3520 2817 Parent=match_sequence281
contig01106_1	BLASTN	match	1	704	704	-	. ID=match_hsp408 Target=EST:bercovieri2 2816 2113 Parent=match_sequence281
contig01106_1	BLASTN	match	1	704	704	-	. ID=match_hsp409 Target=EST:bercovieri2 2112 1409 Parent=match_sequence281
contig01106_1	BLASTN	match	1	704	704	-	. ID=match_hsp410 Target=EST:bercovieri2 1408 705 Parent=match_sequence281
contig01106_1	BLASTN	match	1	704	704	-	. ID=match_hsp411 Target=EST:bercovieri2 704 1 Parent=match_sequence281
contig01106_1	BLASTN	match	199	704	474	-	. ID=match_hsp412 Target=EST:bercovieri2 4026 3521 Parent=match_sequence281
contig01106_2	BLASTN	match	1	704	1396	+	. ID=match_sequence282 Target=EST:bercovieri2 4224 8246
contig01106_2	BLASTN	match	1	704	1396	-	. ID=match_sequence282 Target=EST:bercovieri2 8246 4224
contig01106_2	BLASTN	match	1	704	704	+	. ID=match_hsp413 Target=EST:bercovieri2 4727 5430 Parent=match_sequence282
contig01106_2	BLASTN	match	1	704	704	+	. ID=match_hsp414 Target=EST:bercovieri2 5431 6134 Parent=match_sequence282
contig01106_2	BLASTN	match	1	704	704	+	. ID=match_hsp415 Target=EST:bercovieri2 6135 6838 Parent=match_sequence282
contig01106_2	BLASTN	match	1	704	704	+	. ID=match_hsp416 Target=EST:bercovieri2 6839 7542 Parent=match_sequence282
contig01106_2	BLASTN	match	1	704	704	+	. ID=match_hsp417 Target=EST:bercovieri2 7543 8246 Parent=match_sequence282
contig01106_2	BLASTN	match	202	704	503	+	. ID=match_hsp418 Target=EST:bercovieri2 4224 4726 Parent=match_sequence282
contig01106_2	BLASTN	match	1	704	704	-	. ID=match_hsp419 Target=EST:bercovieri2 3520 2817 Parent=match_sequence282
contig01106_2	BLASTN	match	1	704	704	-	. ID=match_hsp420 Target=EST:bercovieri2 2816 2113 Parent=match_sequence282
contig01106_2	BLASTN	match	1	704	704	-	. ID=match_hsp421 Target=EST:bercovieri2 2112 1409 Parent=match_sequence282
contig01106_2	BLASTN	match	1	704	704	-	. ID=match_hsp422 Target=EST:bercovieri2 1408 705 Parent=match_sequence282
contig01106_2	BLASTN	match	1	704	704	-	. ID=match_hsp423 Target=EST:bercovieri2 704 1 Parent=match_sequence282
contig01106_2	BLASTN	match	199	704	474	-	. ID=match_hsp424 Target=EST:bercovieri2 4026 3521 Parent=match_sequence282
contig01106_3	BLASTN	match	1	704	1396	+	. ID=match_sequence283 Target=EST:bercovieri2 4224 8246
contig01106_3	BLASTN	match	1	704	1396	-	. ID=match_sequence283 Target=EST:bercovieri2 8246 4224
contig01106_3	BLASTN	match	1	704	704	+	. ID=match_hsp425 Target=EST:bercovieri2 4727 5430 Parent=match_sequence283
contig01106_3	BLASTN	match	1	704	704	+	. ID=match_hsp426 Target=EST:bercovieri2 5431 6134 Parent=match_sequence283
contig01106_3	BLASTN	match	1	704	704	+	. ID=match_hsp427 Target=EST:bercovieri2 6135 6838 Parent=match_sequence283
contig01106_3	BLASTN	match	1	704	704	+	. ID=match_hsp428 Target=EST:bercovieri2 6839 7542 Parent=match_sequence283
contig01106_3	BLASTN	match	1	704	704	+	. ID=match_hsp429 Target=EST:bercovieri2 7543 8246 Parent=match_sequence283
contig01106_3	BLASTN	match	202	704	503	+	. ID=match_hsp430 Target=EST:bercovieri2 4224 4726 Parent=match_sequence283
contig01106_3	BLASTN	match	1	704	704	-	. ID=match_hsp431 Target=EST:bercovieri2 3520 2817 Parent=match_sequence283
contig01106_3	BLASTN	match	1	704	704	-	. ID=match_hsp432 Target=EST:bercovieri2 2816 2113 Parent=match_sequence283
contig01106_3	BLASTN	match	1	704	704	-	. ID=match_hsp433 Target=EST:bercovieri2 2112 1409 Parent=match_sequence283
contig01106_3	BLASTN	match	1	704	704	-	. ID=match_hsp434 Target=EST:bercovieri2 1408 705 Parent=match_sequence283
contig01106_3	BLASTN	match	1	704	704	-	. ID=match_hsp435 Target=EST:bercovieri2 704 1 Parent=match_sequence283
contig01106_3	BLASTN	match	199	704	474	-	. ID=match_hsp436 Target=EST:bercovieri2 4026 3521 Parent=match_sequence283
contig01106_4	BLASTN	match	1	704	1396	+	. ID=match_sequence284 Target=EST:bercovieri2 4224 8246
contig01106_4	BLASTN	match	1	704	1396	-	. ID=match_sequence284 Target=EST:bercovieri2 8246 4224
contig01106_4	BLASTN	match	1	704	704	+	. ID=match_hsp437 Target=EST:bercovieri2 4727 5430 Parent=match_sequence284
contig01106_4	BLASTN	match	1	704	704	+	. ID=match_hsp438 Target=EST:bercovieri2 5431 6134 Parent=match_sequence284
contig01106_4	BLASTN	match	1	704	704	+	. ID=match_hsp439 Target=EST:bercovieri2 6135 6838 Parent=match_sequence284
contig01106_4	BLASTN	match	1	704	704	+	. ID=match_hsp440 Target=EST:bercovieri2 6839 7542 Parent=match_sequence284
contig01106_4	BLASTN	match	1	704	704	+	. ID=match_hsp441 Target=EST:bercovieri2 7543 8246 Parent=match_sequence284
contig01106_4	BLASTN	match	202	704	503	+	. ID=match_hsp442 Target=EST:bercovieri2 4224 4726 Parent=match_sequence284
contig01106_4	BLASTN	match	1	704	704	-	. ID=match_hsp443 Target=EST:bercovieri2 3520 2817 Parent=match_sequence284
contig01106_4	BLASTN	match	1	704	704	-	. ID=match_hsp444 Target=EST:bercovieri2 2816 2113 Parent=match_sequence284
contig01106_4	BLASTN	match	1	704	704	-	. ID=match_hsp445 Target=EST:bercovieri2 2112 1409 Parent=match_sequence284
contig01106_4	BLASTN	match	1	704	704	-	. ID=match_hsp446 Target=EST:bercovieri2 1408 705 Parent=match_sequence284
contig01106_4	BLASTN	match	1	704	704	-	. ID=match_hsp447 Target=EST:bercovieri2 704 1 Parent=match_sequence284
contig01106_4	BLASTN	match	199	704	474	-	. ID=match_hsp448 Target=EST:bercovieri2 4026 3521 Parent=match_sequence284
contig01106_5	BLASTN	match	1	704	1396	+	. ID=match_sequence285 Target=EST:bercovieri2 4224 8246
contig01106_5	BLASTN	match	1	704	1396	-	. ID=match_sequence285 Target=EST:bercovieri2 8246 4224
contig01106_5	BLASTN	match	1	704	704	+	. ID=match_hsp449 Target=EST:bercovieri2 4727 5430 Parent=match_sequence285
contig01106_5	BLASTN	match	1	704	704	+	. ID=match_hsp450 Target=EST:bercovieri2 5431 6134 Parent=match_sequence285
contig01106_5	BLASTN	match	1	704	704	+	. ID=match_hsp451 Target=EST:bercovieri2 6135 6838 Parent=match_sequence285
contig01106_5	BLASTN	match	1	704	704	+	. ID=match_hsp452 Target=EST:bercovieri2 6839 7542 Parent=match_sequence285
contig01106_5	BLASTN	match	1	704	704	+	. ID=match_hsp453 Target=EST:bercovieri2 7543 8246 Parent=match_sequence285
contig01106_5	BLASTN	match	202	704	503	+	. ID=match_hsp454 Target=EST:bercovieri2 4224 4726 Parent=match_sequence285
contig01106_5	BLASTN	match	1	704	704	-	. ID=match_hsp455 Target=EST:bercovieri2 3520 2817 Parent=match_sequence285
contig01106_5	BLASTN	match	1	704	704	-	. ID=match_hsp456 Target=EST:bercovieri2 2816 2113 Parent=match_sequence285
contig01106_5	BLASTN	match	1	704	704	-	. ID=match_hsp457 Target=EST:bercovieri2 2112 1409 Parent=match_sequence285
contig01106_5	BLASTN	match	1	704	704	-	. ID=match_hsp458 Target=EST:bercovieri2 1408 705 Parent=match_sequence285
contig01106_5	BLASTN	match	1	704	704	-	. ID=match_hsp459 Target=EST:bercovieri2 704 1 Parent=match_sequence285
contig01106_5	BLASTN	match	199	704	474	-	. ID=match_hsp460 Target=EST:bercovieri2 4026 3521 Parent=match_sequence285
contig01106_6	BLASTN	match	1	704	1396	+	. ID=match_sequence286 Target=EST:bercovieri2 4224 8246
contig01106_6	BLASTN	match	1	704	1396	-	. ID=match_sequence286 Target=EST:bercovieri2 8246 4224
contig01106_6	BLASTN	match	1	704	704	+	. ID=match_hsp461 Target=EST:bercovieri2 4727 5430 Parent=match_sequence286
contig01106_6	BLASTN	match	1	704	704	+	. ID=match_hsp462 Target=EST:bercovieri2 5431 6134 Parent=match_sequence286
contig01106_6	BLASTN	match	1	704	704	+	. ID=match_hsp463 Target=EST:bercovieri2 6135 6838 Parent=match_sequence286
contig01106_6	BLASTN	match	1	704	704	+	. ID=match_hsp464 Target=EST:bercovieri2 6839 7542 Parent=match_sequence286
contig01106_6	BLASTN	match	1	704	704	+	. ID=match_hsp465 Target=EST:bercovieri2 7543 8246 Parent=match_sequence286
contig01106_6	BLASTN	match	202	704	503	+	. ID=match_hsp466 Target=EST:bercovieri2 4224 4726 Parent=match_sequence286
contig01106_6	BLASTN	match	1	704	704	-	. ID=match_hsp467 Target=EST:bercovieri2 3520 2817 Parent=match_sequence286
contig01106_6	BLASTN	match	1	704	704	-	. ID=match_hsp468 Target=EST:bercovieri2 2816 2113 Parent=match_sequence286
contig01106_6	BLASTN	match	1	704	704	-	. ID=match_hsp469 Target=EST:bercovieri2 2112 1409 Parent=match_sequence286
contig01106_6	BLASTN	match	1	704	704	-	. ID=match_hsp470 Target=EST:bercovieri2 1408 705 Parent=match_sequence286
contig01106_6	BLASTN	match	1	704	704	-	. ID=match_hsp471 Target=EST:bercovieri2 704 1 Parent=match_sequence286
contig01106_6	BLASTN	match	199	704	474	-	. ID=match_hsp472 Target=EST:bercovieri2 4026 3521 Parent=match_sequence286
contig01106_7	BLASTN	match	1	704	1396	+	. ID=match_sequence287 Target=EST:bercovieri2 4224 8246
contig01106_7	BLASTN	match	1	704	1396	-	. ID=match_sequence287 Target=EST:bercovieri2 8246 4224
contig01106_7	BLASTN	match	1	704	704	+	. ID=match_hsp473 Target=EST:bercovieri2 4727 5430 Parent=match_sequence287
contig01106_7	BLASTN	match	1	704	704	+	. ID=match_hsp474 Target=EST:bercovieri2 5431 6134 Parent=match_sequence287
contig01106_7	BLASTN	match	1	704	704	+	. ID=match_hsp475 Target=EST:bercovieri2 6135 6838 Parent=match_sequence287
contig01106_7	BLASTN	match	1	704	704	+	. ID=match_hsp476 Target=EST:bercovieri2 6839 7542 Parent=match_sequence287
contig01106_7	BLASTN	match	1	704	704	+	. ID=match_hsp477 Target=EST:bercovieri2 7543 8246 Parent=match_sequence287
contig01106_7	BLASTN	match	202	704	503	+	. ID=match_hsp478 Target=EST:bercovieri2 4224 4726 Parent=match_sequence287
contig01106_7	BLASTN	match	1	704	704	-	. ID=match_hsp479 Target=EST:bercovieri2 3520 2817 Parent=match_sequence287
contig01106_7	BLASTN	match	1	704	704	-	. ID=match_hsp480 Target=EST:bercovieri2 2816 2113 Parent=match_sequence287
contig01106_7	BLASTN	match	1	704	704	-	. ID=match_hsp481 Target=EST:bercovieri2 2112 1409 Parent=match_sequence287
contig01106_7	BLASTN	match	1	704	704	-	. ID=match_hsp482 Target=EST:bercovieri2 1408 705 Parent=match_sequence287
contig01106_7	BLASTN	match	1	704	704	-	. ID=match_hsp483 Target=EST:bercovieri2 704 1 Parent=match_sequence287
contig01106_7	BLASTN	match	199	704	474	-	. ID=match_hsp484 Target=EST:bercovieri2 4026 3521 Parent=match_sequence287
contig01106_8	BLASTN	match	1	704	1396	+	. ID=match_sequence288 Target=EST:bercovieri2 4224 8246
contig01106_8	BLASTN	match	1	704	1396	-	. ID=match_sequence288 Target=EST:bercovieri2 8246 4224
contig01106_8	BLASTN	match	1	704	704	+	. ID=match_hsp485 Target=EST:bercovieri2 4727 5430 Parent=match_sequence288
contig01106_8	BLASTN	match	1	704	704	+	. ID=match_hsp486 Target=EST:bercovieri2 5431 6134 Parent=match_sequence288
contig01106_8	BLASTN	match	1	704	704	+	. ID=match_hsp487 Target=EST:bercovieri2 6135 6838 Parent=match_sequence288
contig01106_8	BLASTN	match	1	704	704	+	. ID=match_hsp488 Target=EST:bercovieri2 6839 7542 Parent=match_sequence288
contig01106_8	BLASTN	match	1	704	704	+	. ID=match_hsp489 Target=EST:bercovieri2 7543 8246 Parent=match_sequence288
contig01106_8	BLASTN	match	202	704	503	+	. ID=match_hsp490 Target=EST:bercovieri2 4224 4726 Parent=match_sequence288
contig01106_8	BLASTN	match	1	704	704	-	. ID=match_hsp491 Target=EST:bercovieri2 3520 2817 Parent=match_sequence288
contig01106_8	BLASTN	match	1	704	704	-	. ID=match_hsp492 Target=EST:bercovieri2 2816 2113 Parent=match_sequence288
contig01106_8	BLASTN	match	1	704	704	-	. ID=match_hsp493 Target=EST:bercovieri2 2112 1409 Parent=match_sequence288
contig01106_8	BLASTN	match	1	704	704	-	. ID=match_hsp494 Target=EST:bercovieri2 1408 705 Parent=match_sequence288
contig01106_8	BLASTN	match	1	704	704	-	. ID=match_hsp495 Target=EST:bercovieri2 704 1 Parent=match_sequence288
contig01106_8	BLASTN	match	199	704	474	-	. ID=match_hsp496 Target=EST:bercovieri2 4026 3521 Parent=match_sequence288
contig01106	BLASTN	match	1	704	1396	+	. ID=match_sequence289 Target=EST:bercovieri2 4224 8246
contig01106	BLASTN	match	1	704	1396	-	. ID=match_sequence289 Target=EST:bercovieri2 8246 4224
contig01106	BLASTN	match	1	704	704	+	. ID=match_hsp497 Target=EST:bercovieri2 4727 5430 Parent=match_sequence289
contig01106	BLASTN	match	1	704	704	+	. ID=match_hsp498 Target=EST:bercovieri2 5431 6134 Parent=match_sequence289
contig01106	BLASTN	match	1	704	704	+	. ID=match_hsp499 Target=EST:bercovieri2 6135 6838 Parent=match_sequence289
contig01106	BLASTN	match	1	704	704	+	. ID=match_hsp500 Target=EST:bercovieri2 6839 7542 Parent=match_sequence289
contig01106	BLASTN	match	1	704	704	+	. ID=match_hsp501 Target=EST:bercovieri2 7543 8246 Parent=match_sequence289
contig01106	BLASTN	match	202	704	503	+	. ID=match_hsp502 Target=EST:bercovieri2 4224 4726 Parent=match_sequence289
contig01106	BLASTN	match	1	704	704	-	. ID=match_hsp503 Target=EST:bercovieri2 3520 2817 Parent=match_sequence289
contig01106	BLASTN	match	1	704	704	-	. ID=match_hsp504 Target=EST:bercovieri2 2816 2113 Parent=match_sequence289
contig01106	BLASTN	match	1	704	704	-	. ID=match_hsp505 Target=EST:bercovieri2 2112 1409 Parent=match_sequence289
contig01106	BLASTN	match	1	704	704	-	. ID=match_hsp506 Target=EST:bercovieri2 1408 705 Parent=match_sequence289
contig01106	BLASTN	match	1	704	704	-	. ID=match_hsp507 Target=EST:bercovieri2 704 1 Parent=match_sequence289
contig01106	BLASTN	match	199	704	474	-	. ID=match_hsp508 Target=EST:bercovieri2 4026 3521 Parent=match_sequence289
contig01108	BLASTN	match	374	455	115	+	. ID=match_sequence290 Target=EST:bercovieri2 4639 8240
contig01108	BLASTN	match	374	455	115	-	. ID=match_sequence290 Target=EST:bercovieri2 8240 4639
contig01108	BLASTN	match	374	455	58	+	. ID=match_hsp509 Target=EST:bercovieri2 4639 4720 Parent=match_sequence290
contig01108	BLASTN	match	374	455	58	+	. ID=match_hsp510 Target=EST:bercovieri2 5343 5424 Parent=match_sequence290
contig01108	BLASTN	match	374	455	58	+	. ID=match_hsp511 Target=EST:bercovieri2 6047 6128 Parent=match_sequence290
contig01108	BLASTN	match	374	455	58	+	. ID=match_hsp512 Target=EST:bercovieri2 6751 6832 Parent=match_sequence290
contig01108	BLASTN	match	374	455	58	+	. ID=match_hsp513 Target=EST:bercovieri2 7455 7536 Parent=match_sequence290
contig01108	BLASTN	match	374	455	58	+	. ID=match_hsp514 Target=EST:bercovieri2 8159 8240 Parent=match_sequence290
contig01108	BLASTN	match	374	455	58	-	. ID=match_hsp515 Target=EST:bercovieri2 3608 3527 Parent=match_sequence290
contig01108	BLASTN	match	374	455	58	-	. ID=match_hsp516 Target=EST:bercovieri2 2904 2823 Parent=match_sequence290
contig01108	BLASTN	match	374	455	58	-	. ID=match_hsp517 Target=EST:bercovieri2 2200 2119 Parent=match_sequence290
contig01108	BLASTN	match	374	455	58	-	. ID=match_hsp518 Target=EST:bercovieri2 1496 1415 Parent=match_sequence290
contig01108	BLASTN	match	374	455	58	-	. ID=match_hsp519 Target=EST:bercovieri2 792 711 Parent=match_sequence290
contig01108	BLASTN	match	374	455	58	-	. ID=match_hsp520 Target=EST:bercovieri2 88 7 Parent=match_sequence290
contig01133_1	BLASTN	match	1	1321	2619	+	. ID=match_sequence291 Target=EST:bercovieri5 3 9249
contig01133_1	BLASTN	match	1	1321	1321	+	. ID=match_hsp521 Target=EST:bercovieri5 3 1323 Parent=match_sequence291
contig01133_1	BLASTN	match	1	1321	1321	+	. ID=match_hsp522 Target=EST:bercovieri5 1324 2644 Parent=match_sequence291
contig01133_1	BLASTN	match	1	1321	1321	+	. ID=match_hsp523 Target=EST:bercovieri5 2645 3965 Parent=match_sequence291
contig01133_1	BLASTN	match	1	1321	1321	+	. ID=match_hsp524 Target=EST:bercovieri5 3966 5286 Parent=match_sequence291
contig01133_1	BLASTN	match	1	1321	1321	+	. ID=match_hsp525 Target=EST:bercovieri5 5287 6607 Parent=match_sequence291
contig01133_1	BLASTN	match	1	1321	1321	+	. ID=match_hsp526 Target=EST:bercovieri5 6608 7928 Parent=match_sequence291
contig01133_1	BLASTN	match	1	1321	1321	+	. ID=match_hsp527 Target=EST:bercovieri5 7929 9249 Parent=match_sequence291
contig01133_2	BLASTN	match	1	1321	2619	+	. ID=match_sequence292 Target=EST:bercovieri5 3 9249
contig01133_2	BLASTN	match	1	1321	1321	+	. ID=match_hsp528 Target=EST:bercovieri5 3 1323 Parent=match_sequence292
contig01133_2	BLASTN	match	1	1321	1321	+	. ID=match_hsp529 Target=EST:bercovieri5 1324 2644 Parent=match_sequence292
contig01133_2	BLASTN	match	1	1321	1321	+	. ID=match_hsp530 Target=EST:bercovieri5 2645 3965 Parent=match_sequence292
contig01133_2	BLASTN	match	1	1321	1321	+	. ID=match_hsp531 Target=EST:bercovieri5 3966 5286 Parent=match_sequence292
contig01133_2	BLASTN	match	1	1321	1321	+	. ID=match_hsp532 Target=EST:bercovieri5 5287 6607 Parent=match_sequence292
contig01133_2	BLASTN	match	1	1321	1321	+	. ID=match_hsp533 Target=EST:bercovieri5 6608 7928 Parent=match_sequence292
contig01133_2	BLASTN	match	1	1321	1321	+	. ID=match_hsp534 Target=EST:bercovieri5 7929 9249 Parent=match_sequence292
contig01133_3	BLASTN	match	1	1321	2619	+	. ID=match_sequence293 Target=EST:bercovieri5 3 9249
contig01133_3	BLASTN	match	1	1321	1321	+	. ID=match_hsp535 Target=EST:bercovieri5 3 1323 Parent=match_sequence293
contig01133_3	BLASTN	match	1	1321	1321	+	. ID=match_hsp536 Target=EST:bercovieri5 1324 2644 Parent=match_sequence293
contig01133_3	BLASTN	match	1	1321	1321	+	. ID=match_hsp537 Target=EST:bercovieri5 2645 3965 Parent=match_sequence293
contig01133_3	BLASTN	match	1	1321	1321	+	. ID=match_hsp538 Target=EST:bercovieri5 3966 5286 Parent=match_sequence293
contig01133_3	BLASTN	match	1	1321	1321	+	. ID=match_hsp539 Target=EST:bercovieri5 5287 6607 Parent=match_sequence293
contig01133_3	BLASTN	match	1	1321	1321	+	. ID=match_hsp540 Target=EST:bercovieri5 6608 7928 Parent=match_sequence293
contig01133_3	BLASTN	match	1	1321	1321	+	. ID=match_hsp541 Target=EST:bercovieri5 7929 9249 Parent=match_sequence293
contig01133_4	BLASTN	match	1	1321	2619	+	. ID=match_sequence294 Target=EST:bercovieri5 3 9249
contig01133_4	BLASTN	match	1	1321	1321	+	. ID=match_hsp542 Target=EST:bercovieri5 3 1323 Parent=match_sequence294
contig01133_4	BLASTN	match	1	1321	1321	+	. ID=match_hsp543 Target=EST:bercovieri5 1324 2644 Parent=match_sequence294
contig01133_4	BLASTN	match	1	1321	1321	+	. ID=match_hsp544 Target=EST:bercovieri5 2645 3965 Parent=match_sequence294
contig01133_4	BLASTN	match	1	1321	1321	+	. ID=match_hsp545 Target=EST:bercovieri5 3966 5286 Parent=match_sequence294
contig01133_4	BLASTN	match	1	1321	1321	+	. ID=match_hsp546 Target=EST:bercovieri5 5287 6607 Parent=match_sequence294
contig01133_4	BLASTN	match	1	1321	1321	+	. ID=match_hsp547 Target=EST:bercovieri5 6608 7928 Parent=match_sequence294
contig01133_4	BLASTN	match	1	1321	1321	+	. ID=match_hsp548 Target=EST:bercovieri5 7929 9249 Parent=match_sequence294
contig01133_5	BLASTN	match	1	1321	2619	+	. ID=match_sequence295 Target=EST:bercovieri5 3 9249
contig01133_5	BLASTN	match	1	1321	1321	+	. ID=match_hsp549 Target=EST:bercovieri5 3 1323 Parent=match_sequence295
contig01133_5	BLASTN	match	1	1321	1321	+	. ID=match_hsp550 Target=EST:bercovieri5 1324 2644 Parent=match_sequence295
contig01133_5	BLASTN	match	1	1321	1321	+	. ID=match_hsp551 Target=EST:bercovieri5 2645 3965 Parent=match_sequence295
contig01133_5	BLASTN	match	1	1321	1321	+	. ID=match_hsp552 Target=EST:bercovieri5 3966 5286 Parent=match_sequence295
contig01133_5	BLASTN	match	1	1321	1321	+	. ID=match_hsp553 Target=EST:bercovieri5 5287 6607 Parent=match_sequence295
contig01133_5	BLASTN	match	1	1321	1321	+	. ID=match_hsp554 Target=EST:bercovieri5 6608 7928 Parent=match_sequence295
contig01133_5	BLASTN	match	1	1321	1321	+	. ID=match_hsp555 Target=EST:bercovieri5 7929 9249 Parent=match_sequence295
contig01133_6	BLASTN	match	1	1321	2619	+	. ID=match_sequence296 Target=EST:bercovieri5 3 9249
contig01133_6	BLASTN	match	1	1321	1321	+	. ID=match_hsp556 Target=EST:bercovieri5 3 1323 Parent=match_sequence296
contig01133_6	BLASTN	match	1	1321	1321	+	. ID=match_hsp557 Target=EST:bercovieri5 1324 2644 Parent=match_sequence296
contig01133_6	BLASTN	match	1	1321	1321	+	. ID=match_hsp558 Target=EST:bercovieri5 2645 3965 Parent=match_sequence296
contig01133_6	BLASTN	match	1	1321	1321	+	. ID=match_hsp559 Target=EST:bercovieri5 3966 5286 Parent=match_sequence296
contig01133_6	BLASTN	match	1	1321	1321	+	. ID=match_hsp560 Target=EST:bercovieri5 5287 6607 Parent=match_sequence296
contig01133_6	BLASTN	match	1	1321	1321	+	. ID=match_hsp561 Target=EST:bercovieri5 6608 7928 Parent=match_sequence296
contig01133_6	BLASTN	match	1	1321	1321	+	. ID=match_hsp562 Target=EST:bercovieri5 7929 9249 Parent=match_sequence296
contig01133	BLASTN	match	1	1321	2619	+	. ID=match_sequence297 Target=EST:bercovieri5 3 9249
contig01133	BLASTN	match	1	1321	1321	+	. ID=match_hsp563 Target=EST:bercovieri5 3 1323 Parent=match_sequence297
contig01133	BLASTN	match	1	1321	1321	+	. ID=match_hsp564 Target=EST:bercovieri5 1324 2644 Parent=match_sequence297
contig01133	BLASTN	match	1	1321	1321	+	. ID=match_hsp565 Target=EST:bercovieri5 2645 3965 Parent=match_sequence297
contig01133	BLASTN	match	1	1321	1321	+	. ID=match_hsp566 Target=EST:bercovieri5 3966 5286 Parent=match_sequence297
contig01133	BLASTN	match	1	1321	1321	+	. ID=match_hsp567 Target=EST:bercovieri5 5287 6607 Parent=match_sequence297
contig01133	BLASTN	match	1	1321	1321	+	. ID=match_hsp568 Target=EST:bercovieri5 6608 7928 Parent=match_sequence297
contig01133	BLASTN	match	1	1321	1321	+	. ID=match_hsp569 Target=EST:bercovieri5 7929 9249 Parent=match_sequence297
contig00250	BLASTN	match	2	104	111	-	. ID=match_sequence298 Target=EST:bercovieri5
contig00250	BLASTN	match	2	104	56	-	. ID=match_hsp570 Target=EST:bercovieri5 8111 8012 Parent=match_sequence298
contig00250	BLASTN	match	2	104	56	-	. ID=match_hsp571 Target=EST:bercovieri5 6790 6691 Parent=match_sequence298
contig00250	BLASTN	match	2	104	56	-	. ID=match_hsp572 Target=EST:bercovieri5 5469 5370 Parent=match_sequence298
contig00250	BLASTN	match	2	104	56	-	. ID=match_hsp573 Target=EST:bercovieri5 4148 4049 Parent=match_sequence298
contig00250	BLASTN	match	2	104	56	-	. ID=match_hsp574 Target=EST:bercovieri5 2827 2728 Parent=match_sequence298
contig00250	BLASTN	match	2	104	56	-	. ID=match_hsp575 Target=EST:bercovieri5 1506 1407 Parent=match_sequence298
contig00250	BLASTN	match	2	104	56	-	. ID=match_hsp576 Target=EST:bercovieri5 185 86 Parent=match_sequence298
contig01089	BLASTN	match	73513	73648	174	-	. ID=match_sequence299 Target=EST:bercovieri6
contig01089	BLASTN	match	73513	73648	88	-	. ID=match_hsp577 Target=EST:bercovieri6 136 1 Parent=match_sequence299
contig00528	BLASTN	match	1462	3321	167	+	. ID=match_sequence300 Target=EST:bercovieri6 1 136
contig00528	BLASTN	match	3186	3321	84	+	. ID=match_hsp578 Target=EST:bercovieri6 1 136 Parent=match_sequence300
contig00528	BLASTN	match	1462	1589	76	+	. ID=match_hsp579 Target=EST:bercovieri6 7 134 Parent=match_sequence300
contig00002	BLASTN	match	46657	46757	167	+	. ID=match_sequence301 Target=EST:bercovieri6 1 101
contig00002	BLASTN	match	99529	99664	167	-	. ID=match_sequence301 Target=EST:bercovieri6 101 1
contig00002	BLASTN	match	46657	46757	45	+	. ID=match_hsp580 Target=EST:bercovieri6 1 101 Parent=match_sequence301
contig00002	BLASTN	match	99529	99664	84	-	. ID=match_hsp581 Target=EST:bercovieri6 136 1 Parent=match_sequence301
contig01113	BLASTN	match	18483	18606	151	+	. ID=match_sequence302 Target=EST:bercovieri6 13 136
contig01113	BLASTN	match	18483	18606	76	+	. ID=match_hsp582 Target=EST:bercovieri6 13 136 Parent=match_sequence302
contig01139	BLASTN	match	3129	3246	123	+	. ID=match_sequence303 Target=EST:bercovieri6 19 136
contig01139	BLASTN	match	3129	3246	62	+	. ID=match_hsp583 Target=EST:bercovieri6 19 136 Parent=match_sequence303
contig01160	BLASTN	match	34880	35005	115	+	. ID=match_sequence304 Target=EST:bercovieri6 1 126
contig01160	BLASTN	match	34880	35005	58	+	. ID=match_hsp584 Target=EST:bercovieri6 1 126 Parent=match_sequence304
contig01010	BLASTN	match	13241	13364	103	+	. ID=match_sequence305 Target=EST:bercovieri6 11 134
contig01010	BLASTN	match	13241	13364	52	+	. ID=match_hsp585 Target=EST:bercovieri6 11 134 Parent=match_sequence305
contig01163	BLASTN	match	20886	21014	90	+	. ID=match_sequence306 Target=EST:bercovieri6 1 129
contig01163	BLASTN	match	20886	21014	45	+	. ID=match_hsp586 Target=EST:bercovieri6 1 129 Parent=match_sequence306
contig01199	BLASTN	match	5132	5258	86	-	. ID=match_sequence307 Target=EST:bercovieri6
contig01199	BLASTN	match	5132	5258	43	-	. ID=match_hsp587 Target=EST:bercovieri6 136 10 Parent=match_sequence307
contig01088_1	BLASTN	match	1	550	1090	-	. ID=match_sequence308 Target=EST:bercovieri10
contig01088_1	BLASTN	match	1	550	550	-	. ID=match_hsp588 Target=EST:bercovieri10 2750 2201 Parent=match_sequence308
contig01088_1	BLASTN	match	1	550	550	-	. ID=match_hsp589 Target=EST:bercovieri10 2200 1651 Parent=match_sequence308
contig01088_1	BLASTN	match	1	550	550	-	. ID=match_hsp590 Target=EST:bercovieri10 1650 1101 Parent=match_sequence308
contig01088_1	BLASTN	match	1	550	550	-	. ID=match_hsp591 Target=EST:bercovieri10 1100 551 Parent=match_sequence308
contig01088_1	BLASTN	match	1	550	550	-	. ID=match_hsp592 Target=EST:bercovieri10 550 1 Parent=match_sequence308
contig01088_2	BLASTN	match	1	550	1090	-	. ID=match_sequence309 Target=EST:bercovieri10
contig01088_2	BLASTN	match	1	550	550	-	. ID=match_hsp593 Target=EST:bercovieri10 2750 2201 Parent=match_sequence309
contig01088_2	BLASTN	match	1	550	550	-	. ID=match_hsp594 Target=EST:bercovieri10 2200 1651 Parent=match_sequence309
contig01088_2	BLASTN	match	1	550	550	-	. ID=match_hsp595 Target=EST:bercovieri10 1650 1101 Parent=match_sequence309
contig01088_2	BLASTN	match	1	550	550	-	. ID=match_hsp596 Target=EST:bercovieri10 1100 551 Parent=match_sequence309
contig01088_2	BLASTN	match	1	550	550	-	. ID=match_hsp597 Target=EST:bercovieri10 550 1 Parent=match_sequence309
contig01088_3	BLASTN	match	1	550	1090	-	. ID=match_sequence310 Target=EST:bercovieri10
contig01088_3	BLASTN	match	1	550	550	-	. ID=match_hsp598 Target=EST:bercovieri10 2750 2201 Parent=match_sequence310
contig01088_3	BLASTN	match	1	550	550	-	. ID=match_hsp599 Target=EST:bercovieri10 2200 1651 Parent=match_sequence310
contig01088_3	BLASTN	match	1	550	550	-	. ID=match_hsp600 Target=EST:bercovieri10 1650 1101 Parent=match_sequence310
contig01088_3	BLASTN	match	1	550	550	-	. ID=match_hsp601 Target=EST:bercovieri10 1100 551 Parent=match_sequence310
contig01088_3	BLASTN	match	1	550	550	-	. ID=match_hsp602 Target=EST:bercovieri10 550 1 Parent=match_sequence310
contig01088_4	BLASTN	match	1	550	1090	-	. ID=match_sequence311 Target=EST:bercovieri10
contig01088_4	BLASTN	match	1	550	550	-	. ID=match_hsp603 Target=EST:bercovieri10 2750 2201 Parent=match_sequence311
contig01088_4	BLASTN	match	1	550	550	-	. ID=match_hsp604 Target=EST:bercovieri10 2200 1651 Parent=match_sequence311
contig01088_4	BLASTN	match	1	550	550	-	. ID=match_hsp605 Target=EST:bercovieri10 1650 1101 Parent=match_sequence311
contig01088_4	BLASTN	match	1	550	550	-	. ID=match_hsp606 Target=EST:bercovieri10 1100 551 Parent=match_sequence311
contig01088_4	BLASTN	match	1	550	550	-	. ID=match_hsp607 Target=EST:bercovieri10 550 1 Parent=match_sequence311
contig01088_5	BLASTN	match	1	550	1090	-	. ID=match_sequence312 Target=EST:bercovieri10
contig01088_5	BLASTN	match	1	550	550	-	. ID=match_hsp608 Target=EST:bercovieri10 2750 2201 Parent=match_sequence312
contig01088_5	BLASTN	match	1	550	550	-	. ID=match_hsp609 Target=EST:bercovieri10 2200 1651 Parent=match_sequence312
contig01088_5	BLASTN	match	1	550	550	-	. ID=match_hsp610 Target=EST:bercovieri10 1650 1101 Parent=match_sequence312
contig01088_5	BLASTN	match	1	550	550	-	. ID=match_hsp611 Target=EST:bercovieri10 1100 551 Parent=match_sequence312
contig01088_5	BLASTN	match	1	550	550	-	. ID=match_hsp612 Target=EST:bercovieri10 550 1 Parent=match_sequence312
contig01088	BLASTN	match	1	550	1090	-	. ID=match_sequence313 Target=EST:bercovieri10
contig01088	BLASTN	match	1	550	550	-	. ID=match_hsp613 Target=EST:bercovieri10 2750 2201 Parent=match_sequence313
contig01088	BLASTN	match	1	550	550	-	. ID=match_hsp614 Target=EST:bercovieri10 2200 1651 Parent=match_sequence313
contig01088	BLASTN	match	1	550	550	-	. ID=match_hsp615 Target=EST:bercovieri10 1650 1101 Parent=match_sequence313
contig01088	BLASTN	match	1	550	550	-	. ID=match_hsp616 Target=EST:bercovieri10 1100 551 Parent=match_sequence313
contig01088	BLASTN	match	1	550	550	-	. ID=match_hsp617 Target=EST:bercovieri10 550 1 Parent=match_sequence313
contig00186	BLASTN	match	45372	45501	250	+	. ID=match_sequence314 Target=EST:bercovieri11 1 130
contig00186	BLASTN	match	45372	45501	126	+	. ID=match_hsp618 Target=EST:bercovieri11 1 130 Parent=match_sequence314
contig01101	BLASTN	match	3402	3531	242	-	. ID=match_sequence315 Target=EST:bercovieri11
contig01101	BLASTN	match	3402	3531	122	-	. ID=match_hsp619 Target=EST:bercovieri11 130 1 Parent=match_sequence315
contig00007	BLASTN	match	22549	22678	242	+	. ID=match_sequence316 Target=EST:bercovieri11 1 130
contig00007	BLASTN	match	22549	22678	122	+	. ID=match_hsp620 Target=EST:bercovieri11 1 130 Parent=match_sequence316
contig00489	BLASTN	match	8857	8986	242	-	. ID=match_sequence317 Target=EST:bercovieri11
contig00489	BLASTN	match	8857	8986	122	-	. ID=match_hsp621 Target=EST:bercovieri11 130 1 Parent=match_sequence317
contig01139	BLASTN	match	44565	44662	155	+	. ID=match_sequence318 Target=EST:bercovieri11 33 130
contig01139	BLASTN	match	17591	17660	155	-	. ID=match_sequence318 Target=EST:bercovieri11 130 33
contig01139	BLASTN	match	44565	44662	78	+	. ID=match_hsp622 Target=EST:bercovieri11 33 130 Parent=match_sequence318
contig01139	BLASTN	match	17591	17660	38	-	. ID=match_hsp623 Target=EST:bercovieri11 106 37 Parent=match_sequence318
contig00003	BLASTN	match	25440	25510	125	-	. ID=match_sequence319 Target=EST:bercovieri11
contig00003	BLASTN	match	25440	25510	63	-	. ID=match_hsp624 Target=EST:bercovieri11 107 37 Parent=match_sequence319
contig01205	BLASTN	match	2685	2746	123	-	. ID=match_sequence320 Target=EST:bercovieri11
contig01205	BLASTN	match	2685	2746	62	-	. ID=match_hsp625 Target=EST:bercovieri11 124 63 Parent=match_sequence320
contig00726	BLASTN	match	24231	24315	90	+	. ID=match_sequence321 Target=EST:bercovieri11 34 117
contig00726	BLASTN	match	24231	24315	45	+	. ID=match_hsp626 Target=EST:bercovieri11 34 117 Parent=match_sequence321
contig01132	BLASTN	match	1	37	66	-	. ID=match_sequence322 Target=EST:bercovieri11
contig01132	BLASTN	match	1	37	33	-	. ID=match_hsp627 Target=EST:bercovieri11 37 1 Parent=match_sequence322
contig00186	BLASTN	match	83423	83502	119	+	. ID=match_sequence323 Target=EST:intermedia13 1 79
contig00186	BLASTN	match	83423	83502	60	+	. ID=match_hsp628 Target=EST:intermedia13 1 79 Parent=match_sequence323
contig00002	BLASTN	match	37282	37341	103	+	. ID=match_sequence324 Target=EST:intermedia13 5 64
contig00002	BLASTN	match	37282	37341	52	+	. ID=match_hsp629 Target=EST:intermedia13 5 64 Parent=match_sequence324
contig01087	BLASTN	match	82985	83067	86	-	. ID=match_sequence325 Target=EST:intermedia13
contig01087	BLASTN	match	82985	83067	43	-	. ID=match_hsp630 Target=EST:intermedia13 83 1 Parent=match_sequence325
contig01216	BLASTN	match	25658	25696	70	-	. ID=match_sequence326 Target=EST:intermedia13
contig01216	BLASTN	match	25658	25696	35	-	. ID=match_hsp631 Target=EST:intermedia13 39 1 Parent=match_sequence326
contig00186	BLASTN	match	45409	45501	129	-	. ID=match_sequence327 Target=EST:rohdei5
contig00186	BLASTN	match	45409	45501	65	-	. ID=match_hsp632 Target=EST:rohdei5 93 1 Parent=match_sequence327
contig01139	BLASTN	match	17590	17659	121	+	. ID=match_sequence328 Target=EST:rohdei5 24 93
contig01139	BLASTN	match	44570	44662	121	-	. ID=match_sequence328 Target=EST:rohdei5 93 24
contig01139	BLASTN	match	17590	17659	34	+	. ID=match_hsp633 Target=EST:rohdei5 24 93 Parent=match_sequence328
contig01139	BLASTN	match	44570	44662	61	-	. ID=match_hsp634 Target=EST:rohdei5 93 1 Parent=match_sequence328
contig01101	BLASTN	match	3402	3494	113	+	. ID=match_sequence329 Target=EST:rohdei5 1 93
contig01101	BLASTN	match	3402	3494	57	+	. ID=match_hsp635 Target=EST:rohdei5 1 93 Parent=match_sequence329
contig00007	BLASTN	match	22586	22678	113	-	. ID=match_sequence330 Target=EST:rohdei5
contig00007	BLASTN	match	22586	22678	57	-	. ID=match_hsp636 Target=EST:rohdei5 93 1 Parent=match_sequence330
contig00489	BLASTN	match	8857	8949	113	+	. ID=match_sequence331 Target=EST:rohdei5 1 93
contig00489	BLASTN	match	8857	8949	57	+	. ID=match_hsp637 Target=EST:rohdei5 1 93 Parent=match_sequence331
contig00003	BLASTN	match	25441	25509	98	+	. ID=match_sequence332 Target=EST:rohdei5 25 93
contig00003	BLASTN	match	25441	25509	49	+	. ID=match_hsp638 Target=EST:rohdei5 25 93 Parent=match_sequence332
contig01205	BLASTN	match	2685	2742	76	+	. ID=match_sequence333 Target=EST:rohdei5 7 64
contig01205	BLASTN	match	2685	2742	38	+	. ID=match_hsp639 Target=EST:rohdei5 7 64 Parent=match_sequence333
contig01086	BLASTN	match	57	112	64	+	. ID=match_sequence334 Target=EST:rohdei6 1 56
contig01086	BLASTN	match	57	112	32	+	. ID=match_hsp640 Target=EST:rohdei6 1 56 Parent=match_sequence334
contig01191	BLASTN	match	4432	4547	96	-	. ID=match_sequence335 Target=EST:ruckeri0
contig01191	BLASTN	match	4432	4547	48	-	. ID=match_hsp641 Target=EST:ruckeri0 167 52 Parent=match_sequence335
contig01179	BLASTN	match	82589	82702	84	+	. ID=match_sequence336 Target=EST:ruckeri0 53 166
contig01179	BLASTN	match	82589	82702	42	+	. ID=match_hsp642 Target=EST:ruckeri0 53 166 Parent=match_sequence336
contig01140	BLASTN	match	69105	69180	80	+	. ID=match_sequence337 Target=EST:ruckeri0 52 127
contig01140	BLASTN	match	69105	69180	40	+	. ID=match_hsp643 Target=EST:ruckeri0 52 127 Parent=match_sequence337
contig01102	BLASTN	match	72404	72481	76	+	. ID=match_sequence338 Target=EST:ruckeri0 53 130
contig01102	BLASTN	match	72404	72481	38	+	. ID=match_hsp644 Target=EST:ruckeri0 53 130 Parent=match_sequence338
contig00186	BLASTN	match	6612	6700	76	+	. ID=match_sequence339 Target=EST:ruckeri0 52 141
contig00186	BLASTN	match	6612	6700	38	+	. ID=match_hsp645 Target=EST:ruckeri0 52 141 Parent=match_sequence339
contig01181	BLASTN	match	33680	33758	70	+	. ID=match_sequence340 Target=EST:ruckeri0 52 130
contig01181	BLASTN	match	33680	33758	35	+	. ID=match_hsp646 Target=EST:ruckeri0 52 130 Parent=match_sequence340
contig00948	BLASTN	match	4704	4818	70	-	. ID=match_sequence341 Target=EST:ruckeri0
contig00948	BLASTN	match	4704	4818	35	-	. ID=match_hsp647 Target=EST:ruckeri0 167 53 Parent=match_sequence341
contig01178	BLASTN	match	102361	102439	70	+	. ID=match_sequence342 Target=EST:ruckeri0 52 130
contig01178	BLASTN	match	102361	102439	35	+	. ID=match_hsp648 Target=EST:ruckeri0 52 130 Parent=match_sequence342
contig01073	BLASTN	match	114186	114263	68	+	. ID=match_sequence343 Target=EST:ruckeri0 52 129
contig01073	BLASTN	match	114186	114263	34	+	. ID=match_hsp649 Target=EST:ruckeri0 52 129 Parent=match_sequence343
contig01133_1	BLASTN	match	1	1321	2236	-	. ID=match_sequence344 Target=EST:ruckeri1
contig01133_1	BLASTN	match	134	1321	1128	-	. ID=match_hsp650 Target=EST:ruckeri1 17634 16447 Parent=match_sequence344
contig01133_1	BLASTN	match	134	1321	1128	-	. ID=match_hsp651 Target=EST:ruckeri1 15172 13985 Parent=match_sequence344
contig01133_1	BLASTN	match	134	1321	1128	-	. ID=match_hsp652 Target=EST:ruckeri1 12710 11523 Parent=match_sequence344
contig01133_1	BLASTN	match	134	1321	1128	-	. ID=match_hsp653 Target=EST:ruckeri1 10248 9061 Parent=match_sequence344
contig01133_1	BLASTN	match	134	1321	1128	-	. ID=match_hsp654 Target=EST:ruckeri1 7786 6599 Parent=match_sequence344
contig01133_1	BLASTN	match	134	1321	1128	-	. ID=match_hsp655 Target=EST:ruckeri1 5324 4137 Parent=match_sequence344
contig01133_1	BLASTN	match	134	1321	1128	-	. ID=match_hsp656 Target=EST:ruckeri1 2862 1675 Parent=match_sequence344
contig01133_1	BLASTN	match	218	1321	1044	-	. ID=match_hsp657 Target=EST:ruckeri1 20012 18909 Parent=match_sequence344
contig01133_1	BLASTN	match	134	533	360	-	. ID=match_hsp658 Target=EST:ruckeri1 400 1 Parent=match_sequence344
contig01133_1	BLASTN	match	1	120	92	-	. ID=match_hsp659 Target=EST:ruckeri1 17903 17784 Parent=match_sequence344
contig01133_1	BLASTN	match	1	120	92	-	. ID=match_hsp660 Target=EST:ruckeri1 15441 15322 Parent=match_sequence344
contig01133_1	BLASTN	match	1	120	92	-	. ID=match_hsp661 Target=EST:ruckeri1 12979 12860 Parent=match_sequence344
contig01133_1	BLASTN	match	1	120	92	-	. ID=match_hsp662 Target=EST:ruckeri1 10517 10398 Parent=match_sequence344
contig01133_1	BLASTN	match	1	120	92	-	. ID=match_hsp663 Target=EST:ruckeri1 8055 7936 Parent=match_sequence344
contig01133_1	BLASTN	match	1	120	92	-	. ID=match_hsp664 Target=EST:ruckeri1 5593 5474 Parent=match_sequence344
contig01133_1	BLASTN	match	1	120	92	-	. ID=match_hsp665 Target=EST:ruckeri1 3131 3012 Parent=match_sequence344
contig01133_1	BLASTN	match	1	120	92	-	. ID=match_hsp666 Target=EST:ruckeri1 669 550 Parent=match_sequence344
contig01133_2	BLASTN	match	1	1321	2236	-	. ID=match_sequence345 Target=EST:ruckeri1
contig01133_2	BLASTN	match	134	1321	1128	-	. ID=match_hsp667 Target=EST:ruckeri1 17634 16447 Parent=match_sequence345
contig01133_2	BLASTN	match	134	1321	1128	-	. ID=match_hsp668 Target=EST:ruckeri1 15172 13985 Parent=match_sequence345
contig01133_2	BLASTN	match	134	1321	1128	-	. ID=match_hsp669 Target=EST:ruckeri1 12710 11523 Parent=match_sequence345
contig01133_2	BLASTN	match	134	1321	1128	-	. ID=match_hsp670 Target=EST:ruckeri1 10248 9061 Parent=match_sequence345
contig01133_2	BLASTN	match	134	1321	1128	-	. ID=match_hsp671 Target=EST:ruckeri1 7786 6599 Parent=match_sequence345
contig01133_2	BLASTN	match	134	1321	1128	-	. ID=match_hsp672 Target=EST:ruckeri1 5324 4137 Parent=match_sequence345
contig01133_2	BLASTN	match	134	1321	1128	-	. ID=match_hsp673 Target=EST:ruckeri1 2862 1675 Parent=match_sequence345
contig01133_2	BLASTN	match	218	1321	1044	-	. ID=match_hsp674 Target=EST:ruckeri1 20012 18909 Parent=match_sequence345
contig01133_2	BLASTN	match	134	533	360	-	. ID=match_hsp675 Target=EST:ruckeri1 400 1 Parent=match_sequence345
contig01133_2	BLASTN	match	1	120	92	-	. ID=match_hsp676 Target=EST:ruckeri1 17903 17784 Parent=match_sequence345
contig01133_2	BLASTN	match	1	120	92	-	. ID=match_hsp677 Target=EST:ruckeri1 15441 15322 Parent=match_sequence345
contig01133_2	BLASTN	match	1	120	92	-	. ID=match_hsp678 Target=EST:ruckeri1 12979 12860 Parent=match_sequence345
contig01133_2	BLASTN	match	1	120	92	-	. ID=match_hsp679 Target=EST:ruckeri1 10517 10398 Parent=match_sequence345
contig01133_2	BLASTN	match	1	120	92	-	. ID=match_hsp680 Target=EST:ruckeri1 8055 7936 Parent=match_sequence345
contig01133_2	BLASTN	match	1	120	92	-	. ID=match_hsp681 Target=EST:ruckeri1 5593 5474 Parent=match_sequence345
contig01133_2	BLASTN	match	1	120	92	-	. ID=match_hsp682 Target=EST:ruckeri1 3131 3012 Parent=match_sequence345
contig01133_2	BLASTN	match	1	120	92	-	. ID=match_hsp683 Target=EST:ruckeri1 669 550 Parent=match_sequence345
contig01133_3	BLASTN	match	1	1321	2236	-	. ID=match_sequence346 Target=EST:ruckeri1
contig01133_3	BLASTN	match	134	1321	1128	-	. ID=match_hsp684 Target=EST:ruckeri1 17634 16447 Parent=match_sequence346
contig01133_3	BLASTN	match	134	1321	1128	-	. ID=match_hsp685 Target=EST:ruckeri1 15172 13985 Parent=match_sequence346
contig01133_3	BLASTN	match	134	1321	1128	-	. ID=match_hsp686 Target=EST:ruckeri1 12710 11523 Parent=match_sequence346
contig01133_3	BLASTN	match	134	1321	1128	-	. ID=match_hsp687 Target=EST:ruckeri1 10248 9061 Parent=match_sequence346
contig01133_3	BLASTN	match	134	1321	1128	-	. ID=match_hsp688 Target=EST:ruckeri1 7786 6599 Parent=match_sequence346
contig01133_3	BLASTN	match	134	1321	1128	-	. ID=match_hsp689 Target=EST:ruckeri1 5324 4137 Parent=match_sequence346
contig01133_3	BLASTN	match	134	1321	1128	-	. ID=match_hsp690 Target=EST:ruckeri1 2862 1675 Parent=match_sequence346
contig01133_3	BLASTN	match	218	1321	1044	-	. ID=match_hsp691 Target=EST:ruckeri1 20012 18909 Parent=match_sequence346
contig01133_3	BLASTN	match	134	533	360	-	. ID=match_hsp692 Target=EST:ruckeri1 400 1 Parent=match_sequence346
contig01133_3	BLASTN	match	1	120	92	-	. ID=match_hsp693 Target=EST:ruckeri1 17903 17784 Parent=match_sequence346
contig01133_3	BLASTN	match	1	120	92	-	. ID=match_hsp694 Target=EST:ruckeri1 15441 15322 Parent=match_sequence346
contig01133_3	BLASTN	match	1	120	92	-	. ID=match_hsp695 Target=EST:ruckeri1 12979 12860 Parent=match_sequence346
contig01133_3	BLASTN	match	1	120	92	-	. ID=match_hsp696 Target=EST:ruckeri1 10517 10398 Parent=match_sequence346
contig01133_3	BLASTN	match	1	120	92	-	. ID=match_hsp697 Target=EST:ruckeri1 8055 7936 Parent=match_sequence346
contig01133_3	BLASTN	match	1	120	92	-	. ID=match_hsp698 Target=EST:ruckeri1 5593 5474 Parent=match_sequence346
contig01133_3	BLASTN	match	1	120	92	-	. ID=match_hsp699 Target=EST:ruckeri1 3131 3012 Parent=match_sequence346
contig01133_3	BLASTN	match	1	120	92	-	. ID=match_hsp700 Target=EST:ruckeri1 669 550 Parent=match_sequence346
contig01133_4	BLASTN	match	1	1321	2236	-	. ID=match_sequence347 Target=EST:ruckeri1
contig01133_4	BLASTN	match	134	1321	1128	-	. ID=match_hsp701 Target=EST:ruckeri1 17634 16447 Parent=match_sequence347
contig01133_4	BLASTN	match	134	1321	1128	-	. ID=match_hsp702 Target=EST:ruckeri1 15172 13985 Parent=match_sequence347
contig01133_4	BLASTN	match	134	1321	1128	-	. ID=match_hsp703 Target=EST:ruckeri1 12710 11523 Parent=match_sequence347
contig01133_4	BLASTN	match	134	1321	1128	-	. ID=match_hsp704 Target=EST:ruckeri1 10248 9061 Parent=match_sequence347
contig01133_4	BLASTN	match	134	1321	1128	-	. ID=match_hsp705 Target=EST:ruckeri1 7786 6599 Parent=match_sequence347
contig01133_4	BLASTN	match	134	1321	1128	-	. ID=match_hsp706 Target=EST:ruckeri1 5324 4137 Parent=match_sequence347
contig01133_4	BLASTN	match	134	1321	1128	-	. ID=match_hsp707 Target=EST:ruckeri1 2862 1675 Parent=match_sequence347
contig01133_4	BLASTN	match	218	1321	1044	-	. ID=match_hsp708 Target=EST:ruckeri1 20012 18909 Parent=match_sequence347
contig01133_4	BLASTN	match	134	533	360	-	. ID=match_hsp709 Target=EST:ruckeri1 400 1 Parent=match_sequence347
contig01133_4	BLASTN	match	1	120	92	-	. ID=match_hsp710 Target=EST:ruckeri1 17903 17784 Parent=match_sequence347
contig01133_4	BLASTN	match	1	120	92	-	. ID=match_hsp711 Target=EST:ruckeri1 15441 15322 Parent=match_sequence347
contig01133_4	BLASTN	match	1	120	92	-	. ID=match_hsp712 Target=EST:ruckeri1 12979 12860 Parent=match_sequence347
contig01133_4	BLASTN	match	1	120	92	-	. ID=match_hsp713 Target=EST:ruckeri1 10517 10398 Parent=match_sequence347
contig01133_4	BLASTN	match	1	120	92	-	. ID=match_hsp714 Target=EST:ruckeri1 8055 7936 Parent=match_sequence347
contig01133_4	BLASTN	match	1	120	92	-	. ID=match_hsp715 Target=EST:ruckeri1 5593 5474 Parent=match_sequence347
contig01133_4	BLASTN	match	1	120	92	-	. ID=match_hsp716 Target=EST:ruckeri1 3131 3012 Parent=match_sequence347
contig01133_4	BLASTN	match	1	120	92	-	. ID=match_hsp717 Target=EST:ruckeri1 669 550 Parent=match_sequence347
contig01133_5	BLASTN	match	1	1321	2236	-	. ID=match_sequence348 Target=EST:ruckeri1
contig01133_5	BLASTN	match	134	1321	1128	-	. ID=match_hsp718 Target=EST:ruckeri1 17634 16447 Parent=match_sequence348
contig01133_5	BLASTN	match	134	1321	1128	-	. ID=match_hsp719 Target=EST:ruckeri1 15172 13985 Parent=match_sequence348
contig01133_5	BLASTN	match	134	1321	1128	-	. ID=match_hsp720 Target=EST:ruckeri1 12710 11523 Parent=match_sequence348
contig01133_5	BLASTN	match	134	1321	1128	-	. ID=match_hsp721 Target=EST:ruckeri1 10248 9061 Parent=match_sequence348
contig01133_5	BLASTN	match	134	1321	1128	-	. ID=match_hsp722 Target=EST:ruckeri1 7786 6599 Parent=match_sequence348
contig01133_5	BLASTN	match	134	1321	1128	-	. ID=match_hsp723 Target=EST:ruckeri1 5324 4137 Parent=match_sequence348
contig01133_5	BLASTN	match	134	1321	1128	-	. ID=match_hsp724 Target=EST:ruckeri1 2862 1675 Parent=match_sequence348
contig01133_5	BLASTN	match	218	1321	1044	-	. ID=match_hsp725 Target=EST:ruckeri1 20012 18909 Parent=match_sequence348
contig01133_5	BLASTN	match	134	533	360	-	. ID=match_hsp726 Target=EST:ruckeri1 400 1 Parent=match_sequence348
contig01133_5	BLASTN	match	1	120	92	-	. ID=match_hsp727 Target=EST:ruckeri1 17903 17784 Parent=match_sequence348
contig01133_5	BLASTN	match	1	120	92	-	. ID=match_hsp728 Target=EST:ruckeri1 15441 15322 Parent=match_sequence348
contig01133_5	BLASTN	match	1	120	92	-	. ID=match_hsp729 Target=EST:ruckeri1 12979 12860 Parent=match_sequence348
contig01133_5	BLASTN	match	1	120	92	-	. ID=match_hsp730 Target=EST:ruckeri1 10517 10398 Parent=match_sequence348
contig01133_5	BLASTN	match	1	120	92	-	. ID=match_hsp731 Target=EST:ruckeri1 8055 7936 Parent=match_sequence348
contig01133_5	BLASTN	match	1	120	92	-	. ID=match_hsp732 Target=EST:ruckeri1 5593 5474 Parent=match_sequence348
contig01133_5	BLASTN	match	1	120	92	-	. ID=match_hsp733 Target=EST:ruckeri1 3131 3012 Parent=match_sequence348
contig01133_5	BLASTN	match	1	120	92	-	. ID=match_hsp734 Target=EST:ruckeri1 669 550 Parent=match_sequence348
contig01133_6	BLASTN	match	1	1321	2236	-	. ID=match_sequence349 Target=EST:ruckeri1
contig01133_6	BLASTN	match	134	1321	1128	-	. ID=match_hsp735 Target=EST:ruckeri1 17634 16447 Parent=match_sequence349
contig01133_6	BLASTN	match	134	1321	1128	-	. ID=match_hsp736 Target=EST:ruckeri1 15172 13985 Parent=match_sequence349
contig01133_6	BLASTN	match	134	1321	1128	-	. ID=match_hsp737 Target=EST:ruckeri1 12710 11523 Parent=match_sequence349
contig01133_6	BLASTN	match	134	1321	1128	-	. ID=match_hsp738 Target=EST:ruckeri1 10248 9061 Parent=match_sequence349
contig01133_6	BLASTN	match	134	1321	1128	-	. ID=match_hsp739 Target=EST:ruckeri1 7786 6599 Parent=match_sequence349
contig01133_6	BLASTN	match	134	1321	1128	-	. ID=match_hsp740 Target=EST:ruckeri1 5324 4137 Parent=match_sequence349
contig01133_6	BLASTN	match	134	1321	1128	-	. ID=match_hsp741 Target=EST:ruckeri1 2862 1675 Parent=match_sequence349
contig01133_6	BLASTN	match	218	1321	1044	-	. ID=match_hsp742 Target=EST:ruckeri1 20012 18909 Parent=match_sequence349
contig01133_6	BLASTN	match	134	533	360	-	. ID=match_hsp743 Target=EST:ruckeri1 400 1 Parent=match_sequence349
contig01133_6	BLASTN	match	1	120	92	-	. ID=match_hsp744 Target=EST:ruckeri1 17903 17784 Parent=match_sequence349
contig01133_6	BLASTN	match	1	120	92	-	. ID=match_hsp745 Target=EST:ruckeri1 15441 15322 Parent=match_sequence349
contig01133_6	BLASTN	match	1	120	92	-	. ID=match_hsp746 Target=EST:ruckeri1 12979 12860 Parent=match_sequence349
contig01133_6	BLASTN	match	1	120	92	-	. ID=match_hsp747 Target=EST:ruckeri1 10517 10398 Parent=match_sequence349
contig01133_6	BLASTN	match	1	120	92	-	. ID=match_hsp748 Target=EST:ruckeri1 8055 7936 Parent=match_sequence349
contig01133_6	BLASTN	match	1	120	92	-	. ID=match_hsp749 Target=EST:ruckeri1 5593 5474 Parent=match_sequence349
contig01133_6	BLASTN	match	1	120	92	-	. ID=match_hsp750 Target=EST:ruckeri1 3131 3012 Parent=match_sequence349
contig01133_6	BLASTN	match	1	120	92	-	. ID=match_hsp751 Target=EST:ruckeri1 669 550 Parent=match_sequence349
contig01133	BLASTN	match	1	1321	2236	-	. ID=match_sequence350 Target=EST:ruckeri1
contig01133	BLASTN	match	134	1321	1128	-	. ID=match_hsp752 Target=EST:ruckeri1 17634 16447 Parent=match_sequence350
contig01133	BLASTN	match	134	1321	1128	-	. ID=match_hsp753 Target=EST:ruckeri1 15172 13985 Parent=match_sequence350
contig01133	BLASTN	match	134	1321	1128	-	. ID=match_hsp754 Target=EST:ruckeri1 12710 11523 Parent=match_sequence350
contig01133	BLASTN	match	134	1321	1128	-	. ID=match_hsp755 Target=EST:ruckeri1 10248 9061 Parent=match_sequence350
contig01133	BLASTN	match	134	1321	1128	-	. ID=match_hsp756 Target=EST:ruckeri1 7786 6599 Parent=match_sequence350
contig01133	BLASTN	match	134	1321	1128	-	. ID=match_hsp757 Target=EST:ruckeri1 5324 4137 Parent=match_sequence350
contig01133	BLASTN	match	134	1321	1128	-	. ID=match_hsp758 Target=EST:ruckeri1 2862 1675 Parent=match_sequence350
contig01133	BLASTN	match	218	1321	1044	-	. ID=match_hsp759 Target=EST:ruckeri1 20012 18909 Parent=match_sequence350
contig01133	BLASTN	match	134	533	360	-	. ID=match_hsp760 Target=EST:ruckeri1 400 1 Parent=match_sequence350
contig01133	BLASTN	match	1	120	92	-	. ID=match_hsp761 Target=EST:ruckeri1 17903 17784 Parent=match_sequence350
contig01133	BLASTN	match	1	120	92	-	. ID=match_hsp762 Target=EST:ruckeri1 15441 15322 Parent=match_sequence350
contig01133	BLASTN	match	1	120	92	-	. ID=match_hsp763 Target=EST:ruckeri1 12979 12860 Parent=match_sequence350
contig01133	BLASTN	match	1	120	92	-	. ID=match_hsp764 Target=EST:ruckeri1 10517 10398 Parent=match_sequence350
contig01133	BLASTN	match	1	120	92	-	. ID=match_hsp765 Target=EST:ruckeri1 8055 7936 Parent=match_sequence350
contig01133	BLASTN	match	1	120	92	-	. ID=match_hsp766 Target=EST:ruckeri1 5593 5474 Parent=match_sequence350
contig01133	BLASTN	match	1	120	92	-	. ID=match_hsp767 Target=EST:ruckeri1 3131 3012 Parent=match_sequence350
contig01133	BLASTN	match	1	120	92	-	. ID=match_hsp768 Target=EST:ruckeri1 669 550 Parent=match_sequence350
contig00156_1	BLASTN	match	1	537	993	-	. ID=match_sequence351 Target=EST:ruckeri1
contig00156_1	BLASTN	match	1	537	501	-	. ID=match_hsp769 Target=EST:ruckeri1 18898 18362 Parent=match_sequence351
contig00156_1	BLASTN	match	1	537	501	-	. ID=match_hsp770 Target=EST:ruckeri1 16436 15900 Parent=match_sequence351
contig00156_1	BLASTN	match	1	537	501	-	. ID=match_hsp771 Target=EST:ruckeri1 13974 13438 Parent=match_sequence351
contig00156_1	BLASTN	match	1	537	501	-	. ID=match_hsp772 Target=EST:ruckeri1 11512 10976 Parent=match_sequence351
contig00156_1	BLASTN	match	1	537	501	-	. ID=match_hsp773 Target=EST:ruckeri1 9050 8514 Parent=match_sequence351
contig00156_1	BLASTN	match	1	537	501	-	. ID=match_hsp774 Target=EST:ruckeri1 6588 6052 Parent=match_sequence351
contig00156_1	BLASTN	match	1	537	501	-	. ID=match_hsp775 Target=EST:ruckeri1 4126 3590 Parent=match_sequence351
contig00156_1	BLASTN	match	1	537	501	-	. ID=match_hsp776 Target=EST:ruckeri1 1664 1128 Parent=match_sequence351
contig00156_2	BLASTN	match	1	537	993	-	. ID=match_sequence352 Target=EST:ruckeri1
contig00156_2	BLASTN	match	1	537	501	-	. ID=match_hsp777 Target=EST:ruckeri1 18898 18362 Parent=match_sequence352
contig00156_2	BLASTN	match	1	537	501	-	. ID=match_hsp778 Target=EST:ruckeri1 16436 15900 Parent=match_sequence352
contig00156_2	BLASTN	match	1	537	501	-	. ID=match_hsp779 Target=EST:ruckeri1 13974 13438 Parent=match_sequence352
contig00156_2	BLASTN	match	1	537	501	-	. ID=match_hsp780 Target=EST:ruckeri1 11512 10976 Parent=match_sequence352
contig00156_2	BLASTN	match	1	537	501	-	. ID=match_hsp781 Target=EST:ruckeri1 9050 8514 Parent=match_sequence352
contig00156_2	BLASTN	match	1	537	501	-	. ID=match_hsp782 Target=EST:ruckeri1 6588 6052 Parent=match_sequence352
contig00156_2	BLASTN	match	1	537	501	-	. ID=match_hsp783 Target=EST:ruckeri1 4126 3590 Parent=match_sequence352
contig00156_2	BLASTN	match	1	537	501	-	. ID=match_hsp784 Target=EST:ruckeri1 1664 1128 Parent=match_sequence352
contig00156_3	BLASTN	match	1	537	993	-	. ID=match_sequence353 Target=EST:ruckeri1
contig00156_3	BLASTN	match	1	537	501	-	. ID=match_hsp785 Target=EST:ruckeri1 18898 18362 Parent=match_sequence353
contig00156_3	BLASTN	match	1	537	501	-	. ID=match_hsp786 Target=EST:ruckeri1 16436 15900 Parent=match_sequence353
contig00156_3	BLASTN	match	1	537	501	-	. ID=match_hsp787 Target=EST:ruckeri1 13974 13438 Parent=match_sequence353
contig00156_3	BLASTN	match	1	537	501	-	. ID=match_hsp788 Target=EST:ruckeri1 11512 10976 Parent=match_sequence353
contig00156_3	BLASTN	match	1	537	501	-	. ID=match_hsp789 Target=EST:ruckeri1 9050 8514 Parent=match_sequence353
contig00156_3	BLASTN	match	1	537	501	-	. ID=match_hsp790 Target=EST:ruckeri1 6588 6052 Parent=match_sequence353
contig00156_3	BLASTN	match	1	537	501	-	. ID=match_hsp791 Target=EST:ruckeri1 4126 3590 Parent=match_sequence353
contig00156_3	BLASTN	match	1	537	501	-	. ID=match_hsp792 Target=EST:ruckeri1 1664 1128 Parent=match_sequence353
contig00156_4	BLASTN	match	1	537	993	-	. ID=match_sequence354 Target=EST:ruckeri1
contig00156_4	BLASTN	match	1	537	501	-	. ID=match_hsp793 Target=EST:ruckeri1 18898 18362 Parent=match_sequence354
contig00156_4	BLASTN	match	1	537	501	-	. ID=match_hsp794 Target=EST:ruckeri1 16436 15900 Parent=match_sequence354
contig00156_4	BLASTN	match	1	537	501	-	. ID=match_hsp795 Target=EST:ruckeri1 13974 13438 Parent=match_sequence354
contig00156_4	BLASTN	match	1	537	501	-	. ID=match_hsp796 Target=EST:ruckeri1 11512 10976 Parent=match_sequence354
contig00156_4	BLASTN	match	1	537	501	-	. ID=match_hsp797 Target=EST:ruckeri1 9050 8514 Parent=match_sequence354
contig00156_4	BLASTN	match	1	537	501	-	. ID=match_hsp798 Target=EST:ruckeri1 6588 6052 Parent=match_sequence354
contig00156_4	BLASTN	match	1	537	501	-	. ID=match_hsp799 Target=EST:ruckeri1 4126 3590 Parent=match_sequence354
contig00156_4	BLASTN	match	1	537	501	-	. ID=match_hsp800 Target=EST:ruckeri1 1664 1128 Parent=match_sequence354
contig00156_5	BLASTN	match	1	537	993	-	. ID=match_sequence355 Target=EST:ruckeri1
contig00156_5	BLASTN	match	1	537	501	-	. ID=match_hsp801 Target=EST:ruckeri1 18898 18362 Parent=match_sequence355
contig00156_5	BLASTN	match	1	537	501	-	. ID=match_hsp802 Target=EST:ruckeri1 16436 15900 Parent=match_sequence355
contig00156_5	BLASTN	match	1	537	501	-	. ID=match_hsp803 Target=EST:ruckeri1 13974 13438 Parent=match_sequence355
contig00156_5	BLASTN	match	1	537	501	-	. ID=match_hsp804 Target=EST:ruckeri1 11512 10976 Parent=match_sequence355
contig00156_5	BLASTN	match	1	537	501	-	. ID=match_hsp805 Target=EST:ruckeri1 9050 8514 Parent=match_sequence355
contig00156_5	BLASTN	match	1	537	501	-	. ID=match_hsp806 Target=EST:ruckeri1 6588 6052 Parent=match_sequence355
contig00156_5	BLASTN	match	1	537	501	-	. ID=match_hsp807 Target=EST:ruckeri1 4126 3590 Parent=match_sequence355
contig00156_5	BLASTN	match	1	537	501	-	. ID=match_hsp808 Target=EST:ruckeri1 1664 1128 Parent=match_sequence355
contig00156	BLASTN	match	1	537	993	-	. ID=match_sequence356 Target=EST:ruckeri1
contig00156	BLASTN	match	1	537	501	-	. ID=match_hsp809 Target=EST:ruckeri1 18898 18362 Parent=match_sequence356
contig00156	BLASTN	match	1	537	501	-	. ID=match_hsp810 Target=EST:ruckeri1 16436 15900 Parent=match_sequence356
contig00156	BLASTN	match	1	537	501	-	. ID=match_hsp811 Target=EST:ruckeri1 13974 13438 Parent=match_sequence356
contig00156	BLASTN	match	1	537	501	-	. ID=match_hsp812 Target=EST:ruckeri1 11512 10976 Parent=match_sequence356
contig00156	BLASTN	match	1	537	501	-	. ID=match_hsp813 Target=EST:ruckeri1 9050 8514 Parent=match_sequence356
contig00156	BLASTN	match	1	537	501	-	. ID=match_hsp814 Target=EST:ruckeri1 6588 6052 Parent=match_sequence356
contig00156	BLASTN	match	1	537	501	-	. ID=match_hsp815 Target=EST:ruckeri1 4126 3590 Parent=match_sequence356
contig00156	BLASTN	match	1	537	501	-	. ID=match_hsp816 Target=EST:ruckeri1 1664 1128 Parent=match_sequence356
contig00781_1	BLASTN	match	5	415	791	-	. ID=match_sequence357 Target=EST:ruckeri1
contig00781_1	BLASTN	match	5	415	399	-	. ID=match_hsp817 Target=EST:ruckeri1 18332 17922 Parent=match_sequence357
contig00781_1	BLASTN	match	5	415	399	-	. ID=match_hsp818 Target=EST:ruckeri1 15870 15460 Parent=match_sequence357
contig00781_1	BLASTN	match	5	415	399	-	. ID=match_hsp819 Target=EST:ruckeri1 13408 12998 Parent=match_sequence357
contig00781_1	BLASTN	match	5	415	399	-	. ID=match_hsp820 Target=EST:ruckeri1 10946 10536 Parent=match_sequence357
contig00781_1	BLASTN	match	5	415	399	-	. ID=match_hsp821 Target=EST:ruckeri1 8484 8074 Parent=match_sequence357
contig00781_1	BLASTN	match	5	415	399	-	. ID=match_hsp822 Target=EST:ruckeri1 6022 5612 Parent=match_sequence357
contig00781_1	BLASTN	match	5	415	399	-	. ID=match_hsp823 Target=EST:ruckeri1 3560 3150 Parent=match_sequence357
contig00781_1	BLASTN	match	5	415	399	-	. ID=match_hsp824 Target=EST:ruckeri1 1098 688 Parent=match_sequence357
contig00781_2	BLASTN	match	5	415	791	-	. ID=match_sequence358 Target=EST:ruckeri1
contig00781_2	BLASTN	match	5	415	399	-	. ID=match_hsp825 Target=EST:ruckeri1 18332 17922 Parent=match_sequence358
contig00781_2	BLASTN	match	5	415	399	-	. ID=match_hsp826 Target=EST:ruckeri1 15870 15460 Parent=match_sequence358
contig00781_2	BLASTN	match	5	415	399	-	. ID=match_hsp827 Target=EST:ruckeri1 13408 12998 Parent=match_sequence358
contig00781_2	BLASTN	match	5	415	399	-	. ID=match_hsp828 Target=EST:ruckeri1 10946 10536 Parent=match_sequence358
contig00781_2	BLASTN	match	5	415	399	-	. ID=match_hsp829 Target=EST:ruckeri1 8484 8074 Parent=match_sequence358
contig00781_2	BLASTN	match	5	415	399	-	. ID=match_hsp830 Target=EST:ruckeri1 6022 5612 Parent=match_sequence358
contig00781_2	BLASTN	match	5	415	399	-	. ID=match_hsp831 Target=EST:ruckeri1 3560 3150 Parent=match_sequence358
contig00781_2	BLASTN	match	5	415	399	-	. ID=match_hsp832 Target=EST:ruckeri1 1098 688 Parent=match_sequence358
contig00781_3	BLASTN	match	5	415	791	-	. ID=match_sequence359 Target=EST:ruckeri1
contig00781_3	BLASTN	match	5	415	399	-	. ID=match_hsp833 Target=EST:ruckeri1 18332 17922 Parent=match_sequence359
contig00781_3	BLASTN	match	5	415	399	-	. ID=match_hsp834 Target=EST:ruckeri1 15870 15460 Parent=match_sequence359
contig00781_3	BLASTN	match	5	415	399	-	. ID=match_hsp835 Target=EST:ruckeri1 13408 12998 Parent=match_sequence359
contig00781_3	BLASTN	match	5	415	399	-	. ID=match_hsp836 Target=EST:ruckeri1 10946 10536 Parent=match_sequence359
contig00781_3	BLASTN	match	5	415	399	-	. ID=match_hsp837 Target=EST:ruckeri1 8484 8074 Parent=match_sequence359
contig00781_3	BLASTN	match	5	415	399	-	. ID=match_hsp838 Target=EST:ruckeri1 6022 5612 Parent=match_sequence359
contig00781_3	BLASTN	match	5	415	399	-	. ID=match_hsp839 Target=EST:ruckeri1 3560 3150 Parent=match_sequence359
contig00781_3	BLASTN	match	5	415	399	-	. ID=match_hsp840 Target=EST:ruckeri1 1098 688 Parent=match_sequence359
contig00781_4	BLASTN	match	5	415	791	-	. ID=match_sequence360 Target=EST:ruckeri1
contig00781_4	BLASTN	match	5	415	399	-	. ID=match_hsp841 Target=EST:ruckeri1 18332 17922 Parent=match_sequence360
contig00781_4	BLASTN	match	5	415	399	-	. ID=match_hsp842 Target=EST:ruckeri1 15870 15460 Parent=match_sequence360
contig00781_4	BLASTN	match	5	415	399	-	. ID=match_hsp843 Target=EST:ruckeri1 13408 12998 Parent=match_sequence360
contig00781_4	BLASTN	match	5	415	399	-	. ID=match_hsp844 Target=EST:ruckeri1 10946 10536 Parent=match_sequence360
contig00781_4	BLASTN	match	5	415	399	-	. ID=match_hsp845 Target=EST:ruckeri1 8484 8074 Parent=match_sequence360
contig00781_4	BLASTN	match	5	415	399	-	. ID=match_hsp846 Target=EST:ruckeri1 6022 5612 Parent=match_sequence360
contig00781_4	BLASTN	match	5	415	399	-	. ID=match_hsp847 Target=EST:ruckeri1 3560 3150 Parent=match_sequence360
contig00781_4	BLASTN	match	5	415	399	-	. ID=match_hsp848 Target=EST:ruckeri1 1098 688 Parent=match_sequence360
contig00781	BLASTN	match	5	415	791	-	. ID=match_sequence361 Target=EST:ruckeri1
contig00781	BLASTN	match	5	415	399	-	. ID=match_hsp849 Target=EST:ruckeri1 18332 17922 Parent=match_sequence361
contig00781	BLASTN	match	5	415	399	-	. ID=match_hsp850 Target=EST:ruckeri1 15870 15460 Parent=match_sequence361
contig00781	BLASTN	match	5	415	399	-	. ID=match_hsp851 Target=EST:ruckeri1 13408 12998 Parent=match_sequence361
contig00781	BLASTN	match	5	415	399	-	. ID=match_hsp852 Target=EST:ruckeri1 10946 10536 Parent=match_sequence361
contig00781	BLASTN	match	5	415	399	-	. ID=match_hsp853 Target=EST:ruckeri1 8484 8074 Parent=match_sequence361
contig00781	BLASTN	match	5	415	399	-	. ID=match_hsp854 Target=EST:ruckeri1 6022 5612 Parent=match_sequence361
contig00781	BLASTN	match	5	415	399	-	. ID=match_hsp855 Target=EST:ruckeri1 3560 3150 Parent=match_sequence361
contig00781	BLASTN	match	5	415	399	-	. ID=match_hsp856 Target=EST:ruckeri1 1098 688 Parent=match_sequence361
contig00292	BLASTN	match	1	110	94	+	. ID=match_sequence362 Target=EST:ruckeri1 804 18139
contig00292	BLASTN	match	1	110	47	+	. ID=match_hsp857 Target=EST:ruckeri1 804 905 Parent=match_sequence362
contig00292	BLASTN	match	1	110	47	+	. ID=match_hsp858 Target=EST:ruckeri1 3266 3367 Parent=match_sequence362
contig00292	BLASTN	match	1	110	47	+	. ID=match_hsp859 Target=EST:ruckeri1 5728 5829 Parent=match_sequence362
contig00292	BLASTN	match	1	110	47	+	. ID=match_hsp860 Target=EST:ruckeri1 8190 8291 Parent=match_sequence362
contig00292	BLASTN	match	1	110	47	+	. ID=match_hsp861 Target=EST:ruckeri1 10652 10753 Parent=match_sequence362
contig00292	BLASTN	match	1	110	47	+	. ID=match_hsp862 Target=EST:ruckeri1 13114 13215 Parent=match_sequence362
contig00292	BLASTN	match	1	110	47	+	. ID=match_hsp863 Target=EST:ruckeri1 15576 15677 Parent=match_sequence362
contig00292	BLASTN	match	1	110	47	+	. ID=match_hsp864 Target=EST:ruckeri1 18038 18139 Parent=match_sequence362
contig00821	BLASTN	match	1	52	88	-	. ID=match_sequence363 Target=EST:ruckeri1
contig00821	BLASTN	match	1	52	44	-	. ID=match_hsp865 Target=EST:ruckeri1 18690 18639 Parent=match_sequence363
contig00821	BLASTN	match	1	52	44	-	. ID=match_hsp866 Target=EST:ruckeri1 16228 16177 Parent=match_sequence363
contig00821	BLASTN	match	1	52	44	-	. ID=match_hsp867 Target=EST:ruckeri1 13766 13715 Parent=match_sequence363
contig00821	BLASTN	match	1	52	44	-	. ID=match_hsp868 Target=EST:ruckeri1 11304 11253 Parent=match_sequence363
contig00821	BLASTN	match	1	52	44	-	. ID=match_hsp869 Target=EST:ruckeri1 8842 8791 Parent=match_sequence363
contig00821	BLASTN	match	1	52	44	-	. ID=match_hsp870 Target=EST:ruckeri1 6380 6329 Parent=match_sequence363
contig00821	BLASTN	match	1	52	44	-	. ID=match_hsp871 Target=EST:ruckeri1 3918 3867 Parent=match_sequence363
contig00821	BLASTN	match	1	52	44	-	. ID=match_hsp872 Target=EST:ruckeri1 1456 1405 Parent=match_sequence363
contig00630	BLASTN	match	29	129	80	+	. ID=match_sequence364 Target=EST:ruckeri1 869 18194
contig00630	BLASTN	match	29	129	40	+	. ID=match_hsp873 Target=EST:ruckeri1 869 960 Parent=match_sequence364
contig00630	BLASTN	match	29	129	40	+	. ID=match_hsp874 Target=EST:ruckeri1 3331 3422 Parent=match_sequence364
contig00630	BLASTN	match	29	129	40	+	. ID=match_hsp875 Target=EST:ruckeri1 5793 5884 Parent=match_sequence364
contig00630	BLASTN	match	29	129	40	+	. ID=match_hsp876 Target=EST:ruckeri1 8255 8346 Parent=match_sequence364
contig00630	BLASTN	match	29	129	40	+	. ID=match_hsp877 Target=EST:ruckeri1 10717 10808 Parent=match_sequence364
contig00630	BLASTN	match	29	129	40	+	. ID=match_hsp878 Target=EST:ruckeri1 13179 13270 Parent=match_sequence364
contig00630	BLASTN	match	29	129	40	+	. ID=match_hsp879 Target=EST:ruckeri1 15641 15732 Parent=match_sequence364
contig00630	BLASTN	match	29	129	40	+	. ID=match_hsp880 Target=EST:ruckeri1 18103 18194 Parent=match_sequence364
contig00250	BLASTN	match	2	53	72	+	. ID=match_sequence365 Target=EST:ruckeri1 351 17634
contig00250	BLASTN	match	2	53	36	+	. ID=match_hsp881 Target=EST:ruckeri1 351 400 Parent=match_sequence365
contig00250	BLASTN	match	2	53	36	+	. ID=match_hsp882 Target=EST:ruckeri1 2813 2862 Parent=match_sequence365
contig00250	BLASTN	match	2	53	36	+	. ID=match_hsp883 Target=EST:ruckeri1 5275 5324 Parent=match_sequence365
contig00250	BLASTN	match	2	53	36	+	. ID=match_hsp884 Target=EST:ruckeri1 7737 7786 Parent=match_sequence365
contig00250	BLASTN	match	2	53	36	+	. ID=match_hsp885 Target=EST:ruckeri1 10199 10248 Parent=match_sequence365
contig00250	BLASTN	match	2	53	36	+	. ID=match_hsp886 Target=EST:ruckeri1 12661 12710 Parent=match_sequence365
contig00250	BLASTN	match	2	53	36	+	. ID=match_hsp887 Target=EST:ruckeri1 15123 15172 Parent=match_sequence365
contig00250	BLASTN	match	2	53	36	+	. ID=match_hsp888 Target=EST:ruckeri1 17585 17634 Parent=match_sequence365
