# Supplementary material for: Genomic characterization of the Yersinia genus
Source: Genome Biol. 2010 Jan 4;11(1):R1. doi: 10.1186/gb-2010-11-1-r1 (PMC2847712; doi:10.1186/gb-2010-11-1-r1)
Supplement: Additional file 3 — These consist of ISfinder [40], RepeatScout [41]and amosvalidate [37] results (GFF format); repeats found by RepeatScout in fasta format, scaffold files (NCBI AGP format); and information about length of contigs, read count, estimated repeat number, count in scaffold and whether or not the contig was placed by SOMA [39]. [file gb-2010-11-1-r1-S3.gz › additional_files/intermedia-RS.gff]

contig00002	BLASTN	match	12114	12173	168	+	.	ID=match_sequence1;Target=EST:kristensenii0+2+61
contig00002	BLASTN	match	20706	20830	168	-	.	ID=match_sequence1;Target=EST:kristensenii0+61+2
contig00002	BLASTN	match	12114	12173	32	+	.	ID=match_hsp1;Target=EST:kristensenii0+2+61;Parent=match_sequence1
contig00002	BLASTN	match	20706	20830	85	-	.	ID=match_hsp2;Target=EST:kristensenii0+126+2;Parent=match_sequence1
contig00553	BLASTN	match	45970	46080	149	+	.	ID=match_sequence2;Target=EST:kristensenii0+14+124
contig00553	BLASTN	match	45970	46080	75	+	.	ID=match_hsp3;Target=EST:kristensenii0+14+124;Parent=match_sequence2
contig01034	BLASTN	match	80555	80677	149	-	.	ID=match_sequence3;Target=EST:kristensenii0++
contig01034	BLASTN	match	80555	80677	75	-	.	ID=match_hsp4;Target=EST:kristensenii0+125+3;Parent=match_sequence3
contig01183	BLASTN	match	48621	48739	149	+	.	ID=match_sequence4;Target=EST:kristensenii0+6+124
contig01183	BLASTN	match	53600	104431	149	-	.	ID=match_sequence4;Target=EST:kristensenii0+124+6
contig01183	BLASTN	match	48621	48739	75	+	.	ID=match_hsp5;Target=EST:kristensenii0+6+124;Parent=match_sequence4
contig01183	BLASTN	match	75685	75773	53	-	.	ID=match_hsp6;Target=EST:kristensenii0+89+1;Parent=match_sequence4
contig01183	BLASTN	match	104153	104239	43	-	.	ID=match_hsp7;Target=EST:kristensenii0+100+14;Parent=match_sequence4
contig01183	BLASTN	match	104345	104431	43	-	.	ID=match_hsp8;Target=EST:kristensenii0+100+14;Parent=match_sequence4
contig01183	BLASTN	match	53600	53722	39	-	.	ID=match_hsp9;Target=EST:kristensenii0+123+1;Parent=match_sequence4
contig00033	BLASTN	match	3266	3388	141	+	.	ID=match_sequence5;Target=EST:kristensenii0+3+125
contig00033	BLASTN	match	3266	3388	71	+	.	ID=match_hsp10;Target=EST:kristensenii0+3+125;Parent=match_sequence5
contig00717	BLASTN	match	77691	77816	131	+	.	ID=match_sequence6;Target=EST:kristensenii0+2+127
contig00717	BLASTN	match	77691	77816	66	+	.	ID=match_hsp11;Target=EST:kristensenii0+2+127;Parent=match_sequence6
contig01201	BLASTN	match	3399	7224	125	-	.	ID=match_sequence7;Target=EST:kristensenii0++
contig01201	BLASTN	match	7098	7224	63	-	.	ID=match_hsp12;Target=EST:kristensenii0+127+1;Parent=match_sequence7
contig01201	BLASTN	match	3399	3520	34	-	.	ID=match_hsp13;Target=EST:kristensenii0+122+1;Parent=match_sequence7
contig01190	BLASTN	match	3726	3842	121	+	.	ID=match_sequence8;Target=EST:kristensenii0+6+122
contig01190	BLASTN	match	39875	39958	121	-	.	ID=match_sequence8;Target=EST:kristensenii0+122+6
contig01190	BLASTN	match	3726	3842	61	+	.	ID=match_hsp14;Target=EST:kristensenii0+6+122;Parent=match_sequence8
contig01190	BLASTN	match	39875	39958	40	-	.	ID=match_hsp15;Target=EST:kristensenii0+127+44;Parent=match_sequence8
contig01192	BLASTN	match	42029	42155	117	+	.	ID=match_sequence9;Target=EST:kristensenii0+1+127
contig01192	BLASTN	match	36360	36441	117	-	.	ID=match_sequence9;Target=EST:kristensenii0+127+1
contig01192	BLASTN	match	42029	42155	59	+	.	ID=match_hsp16;Target=EST:kristensenii0+1+127;Parent=match_sequence9
contig01192	BLASTN	match	36360	36441	54	-	.	ID=match_hsp17;Target=EST:kristensenii0+82+1;Parent=match_sequence9
contig01203	BLASTN	match	33945	41904	117	+	.	ID=match_sequence10;Target=EST:kristensenii0+1+123
contig01203	BLASTN	match	41786	41904	59	+	.	ID=match_hsp18;Target=EST:kristensenii0+5+123;Parent=match_sequence10
contig01203	BLASTN	match	33945	34066	54	+	.	ID=match_hsp19;Target=EST:kristensenii0+1+122;Parent=match_sequence10
contig01240	BLASTN	match	788	898	117	+	.	ID=match_sequence11;Target=EST:kristensenii0+5+115
contig01240	BLASTN	match	788	898	59	+	.	ID=match_hsp20;Target=EST:kristensenii0+5+115;Parent=match_sequence11
contig01200	BLASTN	match	211355	234045	117	+	.	ID=match_sequence12;Target=EST:kristensenii0+40+127
contig01200	BLASTN	match	16206	297875	117	-	.	ID=match_sequence12;Target=EST:kristensenii0+127+40
contig01200	BLASTN	match	211477	211557	41	+	.	ID=match_hsp21;Target=EST:kristensenii0+46+126;Parent=match_sequence12
contig01200	BLASTN	match	233958	234045	40	+	.	ID=match_hsp22;Target=EST:kristensenii0+40+127;Parent=match_sequence12
contig01200	BLASTN	match	211355	211409	35	+	.	ID=match_hsp23;Target=EST:kristensenii0+46+100;Parent=match_sequence12
contig01200	BLASTN	match	16206	16328	59	-	.	ID=match_hsp24;Target=EST:kristensenii0+123+1;Parent=match_sequence12
contig01200	BLASTN	match	297817	297875	43	-	.	ID=match_hsp25;Target=EST:kristensenii0+123+65;Parent=match_sequence12
contig01200	BLASTN	match	249755	249828	42	-	.	ID=match_hsp26;Target=EST:kristensenii0+82+9;Parent=match_sequence12
contig01200	BLASTN	match	223417	223469	37	-	.	ID=match_hsp27;Target=EST:kristensenii0+99+47;Parent=match_sequence12
contig00214	BLASTN	match	46821	64023	115	+	.	ID=match_sequence13;Target=EST:kristensenii0+28+125
contig00214	BLASTN	match	55432	55539	115	-	.	ID=match_sequence13;Target=EST:kristensenii0+125+28
contig00214	BLASTN	match	51134	51231	58	+	.	ID=match_hsp28;Target=EST:kristensenii0+28+125;Parent=match_sequence13
contig00214	BLASTN	match	46821	46873	33	+	.	ID=match_hsp29;Target=EST:kristensenii0+62+114;Parent=match_sequence13
contig00214	BLASTN	match	63959	64023	33	+	.	ID=match_hsp30;Target=EST:kristensenii0+44+108;Parent=match_sequence13
contig00214	BLASTN	match	55432	55539	41	-	.	ID=match_hsp31;Target=EST:kristensenii0+123+15;Parent=match_sequence13
contig01174	BLASTN	match	19499	276182	113	+	.	ID=match_sequence14;Target=EST:kristensenii0+5+126
contig01174	BLASTN	match	236773	236860	113	-	.	ID=match_sequence14;Target=EST:kristensenii0+126+5
contig01174	BLASTN	match	19499	19607	57	+	.	ID=match_hsp32;Target=EST:kristensenii0+6+114;Parent=match_sequence14
contig01174	BLASTN	match	19812	19893	54	+	.	ID=match_hsp33;Target=EST:kristensenii0+45+126;Parent=match_sequence14
contig01174	BLASTN	match	276089	276182	42	+	.	ID=match_hsp34;Target=EST:kristensenii0+5+98;Parent=match_sequence14
contig01174	BLASTN	match	163859	163943	37	+	.	ID=match_hsp35;Target=EST:kristensenii0+9+93;Parent=match_sequence14
contig01174	BLASTN	match	236773	236860	36	-	.	ID=match_hsp36;Target=EST:kristensenii0+123+36;Parent=match_sequence14
contig00583	BLASTN	match	30872	31084	107	+	.	ID=match_sequence15;Target=EST:kristensenii0+14+121
contig00583	BLASTN	match	30991	31084	54	+	.	ID=match_hsp37;Target=EST:kristensenii0+28+121;Parent=match_sequence15
contig00583	BLASTN	match	30872	30938	39	+	.	ID=match_hsp38;Target=EST:kristensenii0+14+80;Parent=match_sequence15
contig01241	BLASTN	match	62707	62791	107	+	.	ID=match_sequence16;Target=EST:kristensenii0+22+106
contig01241	BLASTN	match	35475	35600	107	-	.	ID=match_sequence16;Target=EST:kristensenii0+106+22
contig01241	BLASTN	match	62707	62791	41	+	.	ID=match_hsp39;Target=EST:kristensenii0+22+106;Parent=match_sequence16
contig01241	BLASTN	match	35475	35600	54	-	.	ID=match_hsp40;Target=EST:kristensenii0+127+2;Parent=match_sequence16
contig00402	BLASTN	match	3	103	105	+	.	ID=match_sequence17;Target=EST:kristensenii0+14+114
contig00402	BLASTN	match	3	103	53	+	.	ID=match_hsp41;Target=EST:kristensenii0+14+114;Parent=match_sequence17
contig01171	BLASTN	match	1864	42523	103	-	.	ID=match_sequence18;Target=EST:kristensenii0++
contig01171	BLASTN	match	11556	11671	52	-	.	ID=match_hsp42;Target=EST:kristensenii0+121+7;Parent=match_sequence18
contig01171	BLASTN	match	42440	42523	40	-	.	ID=match_hsp43;Target=EST:kristensenii0+105+22;Parent=match_sequence18
contig01171	BLASTN	match	1864	1990	39	-	.	ID=match_hsp44;Target=EST:kristensenii0+127+1;Parent=match_sequence18
contig00145	BLASTN	match	83196	83278	103	+	.	ID=match_sequence19;Target=EST:kristensenii0+44+126
contig00145	BLASTN	match	5025	247047	103	-	.	ID=match_sequence19;Target=EST:kristensenii0+126+44
contig00145	BLASTN	match	83196	83278	35	+	.	ID=match_hsp45;Target=EST:kristensenii0+44+126;Parent=match_sequence19
contig00145	BLASTN	match	40691	40809	52	-	.	ID=match_hsp46;Target=EST:kristensenii0+123+2;Parent=match_sequence19
contig00145	BLASTN	match	246806	246924	47	-	.	ID=match_hsp47;Target=EST:kristensenii0+123+5;Parent=match_sequence19
contig00145	BLASTN	match	246938	247047	46	-	.	ID=match_hsp48;Target=EST:kristensenii0+114+5;Parent=match_sequence19
contig00145	BLASTN	match	223385	223434	38	-	.	ID=match_hsp49;Target=EST:kristensenii0+93+44;Parent=match_sequence19
contig00145	BLASTN	match	71599	71703	37	-	.	ID=match_hsp50;Target=EST:kristensenii0+127+23;Parent=match_sequence19
contig00145	BLASTN	match	5025	5092	32	-	.	ID=match_hsp51;Target=EST:kristensenii0+79+12;Parent=match_sequence19
contig00145	BLASTN	match	76847	76926	32	-	.	ID=match_hsp52;Target=EST:kristensenii0+80+1;Parent=match_sequence19
contig01230	BLASTN	match	71012	71086	101	+	.	ID=match_sequence20;Target=EST:kristensenii0+5+79
contig01230	BLASTN	match	71012	71086	51	+	.	ID=match_hsp53;Target=EST:kristensenii0+5+79;Parent=match_sequence20
contig01227	BLASTN	match	106152	144579	101	+	.	ID=match_sequence21;Target=EST:kristensenii0+5+126
contig01227	BLASTN	match	106349	106467	51	+	.	ID=match_hsp54;Target=EST:kristensenii0+5+123;Parent=match_sequence21
contig01227	BLASTN	match	106152	106229	34	+	.	ID=match_hsp55;Target=EST:kristensenii0+5+82;Parent=match_sequence21
contig01227	BLASTN	match	144515	144579	33	+	.	ID=match_hsp56;Target=EST:kristensenii0+62+126;Parent=match_sequence21
contig00584	BLASTN	match	75613	75698	100	-	.	ID=match_sequence22;Target=EST:kristensenii0++
contig00584	BLASTN	match	75613	75698	50	-	.	ID=match_hsp57;Target=EST:kristensenii0+87+2;Parent=match_sequence22
contig01194	BLASTN	match	8	123	96	+	.	ID=match_sequence23;Target=EST:kristensenii0+2+117
contig01194	BLASTN	match	8	123	48	+	.	ID=match_hsp58;Target=EST:kristensenii0+2+117;Parent=match_sequence23
contig01220	BLASTN	match	8855	8938	96	+	.	ID=match_sequence24;Target=EST:kristensenii0+44+127
contig01220	BLASTN	match	8855	8938	48	+	.	ID=match_hsp59;Target=EST:kristensenii0+44+127;Parent=match_sequence24
contig01232	BLASTN	match	30141	40448	96	+	.	ID=match_sequence25;Target=EST:kristensenii0+24+123
contig01232	BLASTN	match	37046	37155	96	-	.	ID=match_sequence25;Target=EST:kristensenii0+123+24
contig01232	BLASTN	match	30343	30442	48	+	.	ID=match_hsp60;Target=EST:kristensenii0+24+123;Parent=match_sequence25
contig01232	BLASTN	match	30220	30318	47	+	.	ID=match_hsp61;Target=EST:kristensenii0+24+122;Parent=match_sequence25
contig01232	BLASTN	match	30141	30195	35	+	.	ID=match_hsp62;Target=EST:kristensenii0+68+122;Parent=match_sequence25
contig01232	BLASTN	match	40386	40448	35	+	.	ID=match_hsp63;Target=EST:kristensenii0+44+106;Parent=match_sequence25
contig01232	BLASTN	match	37046	37155	38	-	.	ID=match_hsp64;Target=EST:kristensenii0+110+1;Parent=match_sequence25
contig01237	BLASTN	match	22652	26530	92	+	.	ID=match_sequence26;Target=EST:kristensenii0+1+126
contig01237	BLASTN	match	22652	22777	46	+	.	ID=match_hsp65;Target=EST:kristensenii0+1+126;Parent=match_sequence26
contig01237	BLASTN	match	26451	26530	44	+	.	ID=match_hsp66;Target=EST:kristensenii0+44+123;Parent=match_sequence26
contig01169	BLASTN	match	60721	60822	92	-	.	ID=match_sequence27;Target=EST:kristensenii0++
contig01169	BLASTN	match	60721	60822	46	-	.	ID=match_hsp67;Target=EST:kristensenii0+110+9;Parent=match_sequence27
contig01180	BLASTN	match	17050	17122	90	-	.	ID=match_sequence28;Target=EST:kristensenii0++
contig01180	BLASTN	match	17050	17122	45	-	.	ID=match_hsp68;Target=EST:kristensenii0+118+46;Parent=match_sequence28
contig01216	BLASTN	match	9984	10099	88	-	.	ID=match_sequence29;Target=EST:kristensenii0++
contig01216	BLASTN	match	9984	10099	44	-	.	ID=match_hsp69;Target=EST:kristensenii0+127+13;Parent=match_sequence29
contig01214	BLASTN	match	7	62	88	+	.	ID=match_sequence30;Target=EST:kristensenii0+68+123
contig01214	BLASTN	match	7	62	44	+	.	ID=match_hsp70;Target=EST:kristensenii0+68+123;Parent=match_sequence30
contig01167	BLASTN	match	52403	52521	86	-	.	ID=match_sequence31;Target=EST:kristensenii0++
contig01167	BLASTN	match	52403	52521	43	-	.	ID=match_hsp71;Target=EST:kristensenii0+123+5;Parent=match_sequence31
contig01096	BLASTN	match	4539	87242	86	+	.	ID=match_sequence32;Target=EST:kristensenii0+44+125
contig01096	BLASTN	match	4539	4613	43	+	.	ID=match_hsp72;Target=EST:kristensenii0+52+125;Parent=match_sequence32
contig01096	BLASTN	match	87181	87242	38	+	.	ID=match_hsp73;Target=EST:kristensenii0+44+105;Parent=match_sequence32
contig01178	BLASTN	match	56254	56334	84	-	.	ID=match_sequence33;Target=EST:kristensenii0++
contig01178	BLASTN	match	56254	56334	42	-	.	ID=match_hsp74;Target=EST:kristensenii0+82+1;Parent=match_sequence33
contig01231	BLASTN	match	9099	9159	82	-	.	ID=match_sequence34;Target=EST:kristensenii0++
contig01231	BLASTN	match	9099	9159	41	-	.	ID=match_hsp75;Target=EST:kristensenii0+106+46;Parent=match_sequence34
contig00624	BLASTN	match	39420	39520	82	+	.	ID=match_sequence35;Target=EST:kristensenii0+25+124
contig00624	BLASTN	match	39420	39520	41	+	.	ID=match_hsp76;Target=EST:kristensenii0+25+124;Parent=match_sequence35
contig01242	BLASTN	match	7916	24736	80	+	.	ID=match_sequence36;Target=EST:kristensenii0+1+105
contig01242	BLASTN	match	24657	24736	40	+	.	ID=match_hsp77;Target=EST:kristensenii0+1+80;Parent=match_sequence36
contig01242	BLASTN	match	7916	7999	36	+	.	ID=match_hsp78;Target=EST:kristensenii0+23+105;Parent=match_sequence36
contig01213	BLASTN	match	26954	27036	78	-	.	ID=match_sequence37;Target=EST:kristensenii0++
contig01213	BLASTN	match	26954	27036	39	-	.	ID=match_hsp79;Target=EST:kristensenii0+127+45;Parent=match_sequence37
contig01209	BLASTN	match	44516	189067	78	-	.	ID=match_sequence38;Target=EST:kristensenii0++
contig01209	BLASTN	match	44516	44594	39	-	.	ID=match_hsp80;Target=EST:kristensenii0+127+49;Parent=match_sequence38
contig01209	BLASTN	match	189009	189067	35	-	.	ID=match_hsp81;Target=EST:kristensenii0+80+22;Parent=match_sequence38
contig01173	BLASTN	match	172876	172936	74	+	.	ID=match_sequence39;Target=EST:kristensenii0+46+106
contig01173	BLASTN	match	172876	172936	37	+	.	ID=match_hsp82;Target=EST:kristensenii0+46+106;Parent=match_sequence39
contig01229	BLASTN	match	57141	57200	72	-	.	ID=match_sequence40;Target=EST:kristensenii0++
contig01229	BLASTN	match	57141	57200	36	-	.	ID=match_hsp83;Target=EST:kristensenii0+60+1;Parent=match_sequence40
contig01239	BLASTN	match	75565	86811	72	+	.	ID=match_sequence41;Target=EST:kristensenii0+3+127
contig01239	BLASTN	match	75565	75604	36	+	.	ID=match_hsp84;Target=EST:kristensenii0+83+122;Parent=match_sequence41
contig01239	BLASTN	match	80702	80785	36	+	.	ID=match_hsp85;Target=EST:kristensenii0+3+86;Parent=match_sequence41
contig01239	BLASTN	match	86751	86811	33	+	.	ID=match_hsp86;Target=EST:kristensenii0+67+127;Parent=match_sequence41
contig01196	BLASTN	match	51478	51536	70	+	.	ID=match_sequence42;Target=EST:kristensenii0+64+122
contig01196	BLASTN	match	51478	51536	35	+	.	ID=match_hsp87;Target=EST:kristensenii0+64+122;Parent=match_sequence42
contig01198	BLASTN	match	16724	16774	70	+	.	ID=match_sequence43;Target=EST:kristensenii0+44+94
contig01198	BLASTN	match	16724	16774	35	+	.	ID=match_hsp88;Target=EST:kristensenii0+44+94;Parent=match_sequence43
contig00277	BLASTN	match	18219	18294	64	+	.	ID=match_sequence44;Target=EST:kristensenii0+4+79
contig00277	BLASTN	match	18219	18294	32	+	.	ID=match_hsp89;Target=EST:kristensenii0+4+79;Parent=match_sequence44
contig01170	BLASTN	match	27470	27525	64	+	.	ID=match_sequence45;Target=EST:kristensenii0+68+123
contig01170	BLASTN	match	27470	27525	32	+	.	ID=match_hsp90;Target=EST:kristensenii0+68+123;Parent=match_sequence45
contig00001	BLASTN	match	73125	73176	64	+	.	ID=match_sequence46;Target=EST:kristensenii0+32+83
contig00001	BLASTN	match	73125	73176	32	+	.	ID=match_hsp91;Target=EST:kristensenii0+32+83;Parent=match_sequence46
contig00214	BLASTN	match	51151	64016	208	+	. ID=match_sequence47 Target=EST:kristensenii1 3 175
contig00214	BLASTN	match	63844	64016	105	+	. ID=match_hsp92 Target=EST:kristensenii1 3 175 Parent=match_sequence47
contig00214	BLASTN	match	51151	51206	36	+	. ID=match_hsp93 Target=EST:kristensenii1 119 174 Parent=match_sequence47
contig00273	BLASTN	match	37519	37717	200	+	. ID=match_sequence48 Target=EST:kristensenii1 1 201
contig00273	BLASTN	match	37519	37717	101	+	. ID=match_hsp94 Target=EST:kristensenii1 1 201 Parent=match_sequence48
contig01169	BLASTN	match	41496	41692	200	+	. ID=match_sequence49 Target=EST:kristensenii1 1 196
contig01169	BLASTN	match	5	60830	200	-	. ID=match_sequence49 Target=EST:kristensenii1 196 1
contig01169	BLASTN	match	41496	41692	101	+	. ID=match_hsp95 Target=EST:kristensenii1 1 196 Parent=match_sequence49
contig01169	BLASTN	match	5	100	88	-	. ID=match_hsp96 Target=EST:kristensenii1 96 1 Parent=match_sequence49
contig01169	BLASTN	match	60710	60786	49	-	. ID=match_hsp97 Target=EST:kristensenii1 195 119 Parent=match_sequence49
contig01169	BLASTN	match	60789	60830	38	-	. ID=match_hsp98 Target=EST:kristensenii1 42 1 Parent=match_sequence49
contig00553	BLASTN	match	2	94	168	-	. ID=match_sequence50 Target=EST:kristensenii1
contig00553	BLASTN	match	2	94	85	-	. ID=match_hsp99 Target=EST:kristensenii1 93 1 Parent=match_sequence50
contig01209	BLASTN	match	4005	189320	161	+	. ID=match_sequence51 Target=EST:kristensenii1 1 201
contig01209	BLASTN	match	189009	189044	161	-	. ID=match_sequence51 Target=EST:kristensenii1 201 1
contig01209	BLASTN	match	167398	167486	81	+	. ID=match_hsp100 Target=EST:kristensenii1 1 89 Parent=match_sequence51
contig01209	BLASTN	match	189246	189320	43	+	. ID=match_hsp101 Target=EST:kristensenii1 29 103 Parent=match_sequence51
contig01209	BLASTN	match	4005	4078	38	+	. ID=match_hsp102 Target=EST:kristensenii1 128 201 Parent=match_sequence51
contig01209	BLASTN	match	68652	68688	33	+	. ID=match_hsp103 Target=EST:kristensenii1 1 37 Parent=match_sequence51
contig01209	BLASTN	match	189009	189044	32	-	. ID=match_hsp104 Target=EST:kristensenii1 154 119 Parent=match_sequence51
contig01237	BLASTN	match	26356	26500	147	+	. ID=match_sequence52 Target=EST:kristensenii1 20 167
contig01237	BLASTN	match	35311	35389	147	-	. ID=match_sequence52 Target=EST:kristensenii1 167 20
contig01237	BLASTN	match	26356	26500	74	+	. ID=match_hsp105 Target=EST:kristensenii1 20 167 Parent=match_sequence52
contig01237	BLASTN	match	35311	35389	35	-	. ID=match_hsp106 Target=EST:kristensenii1 201 123 Parent=match_sequence52
contig01170	BLASTN	match	27372	27488	145	+	. ID=match_sequence53 Target=EST:kristensenii1 44 160
contig01170	BLASTN	match	27372	27488	73	+	. ID=match_hsp107 Target=EST:kristensenii1 44 160 Parent=match_sequence53
contig01190	BLASTN	match	39893	40014	131	-	. ID=match_sequence54 Target=EST:kristensenii1
contig01190	BLASTN	match	39893	40014	66	-	. ID=match_hsp108 Target=EST:kristensenii1 183 62 Parent=match_sequence54
contig01240	BLASTN	match	829	3959	131	+	. ID=match_sequence55 Target=EST:kristensenii1 1 175
contig01240	BLASTN	match	3858	3959	66	+	. ID=match_hsp109 Target=EST:kristensenii1 1 102 Parent=match_sequence55
contig01240	BLASTN	match	829	884	36	+	. ID=match_hsp110 Target=EST:kristensenii1 120 175 Parent=match_sequence55
contig00033	BLASTN	match	3308	3373	129	+	. ID=match_sequence56 Target=EST:kristensenii1 119 184
contig00033	BLASTN	match	1	73	129	-	. ID=match_sequence56 Target=EST:kristensenii1 184 119
contig00033	BLASTN	match	3308	3373	50	+	. ID=match_hsp111 Target=EST:kristensenii1 119 184 Parent=match_sequence56
contig00033	BLASTN	match	1	73	65	-	. ID=match_hsp112 Target=EST:kristensenii1 94 22 Parent=match_sequence56
contig01183	BLASTN	match	98227	98315	103	+	. ID=match_sequence57 Target=EST:kristensenii1 113 201
contig01183	BLASTN	match	75647	137562	103	-	. ID=match_sequence57 Target=EST:kristensenii1 201 113
contig01183	BLASTN	match	98227	98315	45	+	. ID=match_hsp113 Target=EST:kristensenii1 113 201 Parent=match_sequence57
contig01183	BLASTN	match	137483	137562	52	-	. ID=match_hsp114 Target=EST:kristensenii1 201 122 Parent=match_sequence57
contig01183	BLASTN	match	75729	75773	45	-	. ID=match_hsp115 Target=EST:kristensenii1 45 1 Parent=match_sequence57
contig01183	BLASTN	match	75647	75725	43	-	. ID=match_hsp116 Target=EST:kristensenii1 201 123 Parent=match_sequence57
contig00145	BLASTN	match	83196	83244	101	+	. ID=match_sequence58 Target=EST:kristensenii1 118 166
contig00145	BLASTN	match	47365	223434	101	-	. ID=match_sequence58 Target=EST:kristensenii1 166 118
contig00145	BLASTN	match	83196	83244	33	+	. ID=match_hsp117 Target=EST:kristensenii1 118 166 Parent=match_sequence58
contig00145	BLASTN	match	50669	50862	51	-	. ID=match_hsp118 Target=EST:kristensenii1 198 4 Parent=match_sequence58
contig00145	BLASTN	match	223351	223434	44	-	. ID=match_hsp119 Target=EST:kristensenii1 201 118 Parent=match_sequence58
contig00145	BLASTN	match	76882	76926	41	-	. ID=match_hsp120 Target=EST:kristensenii1 45 1 Parent=match_sequence58
contig00145	BLASTN	match	76803	76880	38	-	. ID=match_hsp121 Target=EST:kristensenii1 198 121 Parent=match_sequence58
contig00145	BLASTN	match	105760	105821	38	-	. ID=match_hsp122 Target=EST:kristensenii1 201 140 Parent=match_sequence58
contig00145	BLASTN	match	60652	60707	36	-	. ID=match_hsp123 Target=EST:kristensenii1 173 119 Parent=match_sequence58
contig00145	BLASTN	match	47365	47401	33	-	. ID=match_hsp124 Target=EST:kristensenii1 37 1 Parent=match_sequence58
contig00584	BLASTN	match	75573	75698	98	-	. ID=match_sequence59 Target=EST:kristensenii1
contig00584	BLASTN	match	75573	75653	49	-	. ID=match_hsp125 Target=EST:kristensenii1 201 121 Parent=match_sequence59
contig00584	BLASTN	match	75659	75698	32	-	. ID=match_hsp126 Target=EST:kristensenii1 41 2 Parent=match_sequence59
contig01210	BLASTN	match	3	57	94	-	. ID=match_sequence60 Target=EST:kristensenii1
contig01210	BLASTN	match	3	57	47	-	. ID=match_hsp127 Target=EST:kristensenii1 76 22 Parent=match_sequence60
contig01231	BLASTN	match	9078	9159	92	-	. ID=match_sequence61 Target=EST:kristensenii1
contig01231	BLASTN	match	9078	9159	46	-	. ID=match_hsp128 Target=EST:kristensenii1 201 120 Parent=match_sequence61
contig01178	BLASTN	match	56211	56334	90	-	. ID=match_sequence62 Target=EST:kristensenii1
contig01178	BLASTN	match	56290	56334	45	-	. ID=match_hsp129 Target=EST:kristensenii1 45 1 Parent=match_sequence62
contig01178	BLASTN	match	56211	56288	35	-	. ID=match_hsp130 Target=EST:kristensenii1 200 122 Parent=match_sequence62
contig01196	BLASTN	match	26565	26647	88	+	. ID=match_sequence63 Target=EST:kristensenii1 44 129
contig01196	BLASTN	match	17479	17527	88	-	. ID=match_sequence63 Target=EST:kristensenii1 129 44
contig01196	BLASTN	match	26565	26647	44	+	. ID=match_hsp131 Target=EST:kristensenii1 44 129 Parent=match_sequence63
contig01196	BLASTN	match	17479	17527	33	-	. ID=match_hsp132 Target=EST:kristensenii1 118 70 Parent=match_sequence63
contig01230	BLASTN	match	71053	85931	86	+	. ID=match_sequence64 Target=EST:kristensenii1 1 201
contig01230	BLASTN	match	76136	76332	43	+	. ID=match_hsp133 Target=EST:kristensenii1 1 201 Parent=match_sequence64
contig01230	BLASTN	match	85875	85931	41	+	. ID=match_hsp134 Target=EST:kristensenii1 139 195 Parent=match_sequence64
contig01230	BLASTN	match	71053	71086	34	+	. ID=match_hsp135 Target=EST:kristensenii1 120 153 Parent=match_sequence64
contig01230	BLASTN	match	85764	85803	32	+	. ID=match_hsp136 Target=EST:kristensenii1 1 40 Parent=match_sequence64
contig01241	BLASTN	match	62732	63567	86	+	. ID=match_sequence65 Target=EST:kristensenii1 109 187
contig01241	BLASTN	match	62732	62798	43	+	. ID=match_hsp137 Target=EST:kristensenii1 121 187 Parent=match_sequence65
contig01241	BLASTN	match	63503	63567	34	+	. ID=match_hsp138 Target=EST:kristensenii1 109 174 Parent=match_sequence65
contig00717	BLASTN	match	77734	111468	86	+	. ID=match_sequence66 Target=EST:kristensenii1 61 201
contig00717	BLASTN	match	133676	133713	86	-	. ID=match_sequence66 Target=EST:kristensenii1 201 61
contig00717	BLASTN	match	77734	77816	43	+	. ID=match_hsp139 Target=EST:kristensenii1 119 201 Parent=match_sequence66
contig00717	BLASTN	match	111425	111468	40	+	. ID=match_hsp140 Target=EST:kristensenii1 61 104 Parent=match_sequence66
contig00717	BLASTN	match	133676	133713	34	-	. ID=match_hsp141 Target=EST:kristensenii1 201 164 Parent=match_sequence66
contig01200	BLASTN	match	187842	187939	86	+	. ID=match_sequence67 Target=EST:kristensenii1 62 160
contig01200	BLASTN	match	16231	249836	86	-	. ID=match_sequence67 Target=EST:kristensenii1 160 62
contig01200	BLASTN	match	187842	187939	43	+	. ID=match_hsp142 Target=EST:kristensenii1 62 160 Parent=match_sequence67
contig01200	BLASTN	match	249710	249792	43	-	. ID=match_hsp143 Target=EST:kristensenii1 201 119 Parent=match_sequence67
contig01200	BLASTN	match	223417	223469	41	-	. ID=match_hsp144 Target=EST:kristensenii1 173 121 Parent=match_sequence67
contig01200	BLASTN	match	249794	249836	39	-	. ID=match_hsp145 Target=EST:kristensenii1 43 1 Parent=match_sequence67
contig01200	BLASTN	match	16231	16284	34	-	. ID=match_hsp146 Target=EST:kristensenii1 172 119 Parent=match_sequence67
contig01217	BLASTN	match	1	3434	84	-	. ID=match_sequence68 Target=EST:kristensenii1
contig01217	BLASTN	match	1	62	42	-	. ID=match_hsp147 Target=EST:kristensenii1 83 22 Parent=match_sequence68
contig01217	BLASTN	match	3398	3434	33	-	. ID=match_hsp148 Target=EST:kristensenii1 38 2 Parent=match_sequence68
contig01034	BLASTN	match	80555	87893	82	-	. ID=match_sequence69 Target=EST:kristensenii1
contig01034	BLASTN	match	80555	80635	41	-	. ID=match_hsp149 Target=EST:kristensenii1 199 119 Parent=match_sequence69
contig01034	BLASTN	match	87832	87893	34	-	. ID=match_hsp150 Target=EST:kristensenii1 201 140 Parent=match_sequence69
contig01242	BLASTN	match	7937	24783	80	+	. ID=match_sequence70 Target=EST:kristensenii1 1 201
contig01242	BLASTN	match	24700	24783	40	+	. ID=match_hsp151 Target=EST:kristensenii1 118 201 Parent=match_sequence70
contig01242	BLASTN	match	7937	8021	33	+	. ID=match_hsp152 Target=EST:kristensenii1 118 201 Parent=match_sequence70
contig01242	BLASTN	match	24657	24693	33	+	. ID=match_hsp153 Target=EST:kristensenii1 1 37 Parent=match_sequence70
contig00624	BLASTN	match	39440	39495	80	+	. ID=match_sequence71 Target=EST:kristensenii1 119 173
contig00624	BLASTN	match	39440	39495	40	+	. ID=match_hsp154 Target=EST:kristensenii1 119 173 Parent=match_sequence71
contig01212	BLASTN	match	1	63	78	-	. ID=match_sequence72 Target=EST:kristensenii1
contig01212	BLASTN	match	1	63	39	-	. ID=match_hsp155 Target=EST:kristensenii1 64 2 Parent=match_sequence72
contig01192	BLASTN	match	1283	1361	78	-	. ID=match_sequence73 Target=EST:kristensenii1
contig01192	BLASTN	match	1283	1361	39	-	. ID=match_hsp156 Target=EST:kristensenii1 200 122 Parent=match_sequence73
contig01232	BLASTN	match	40386	40468	78	+	. ID=match_sequence74 Target=EST:kristensenii1 118 201
contig01232	BLASTN	match	37037	37155	78	-	. ID=match_sequence74 Target=EST:kristensenii1 201 118
contig01232	BLASTN	match	40386	40468	36	+	. ID=match_hsp157 Target=EST:kristensenii1 118 201 Parent=match_sequence74
contig01232	BLASTN	match	37037	37111	39	-	. ID=match_hsp158 Target=EST:kristensenii1 193 119 Parent=match_sequence74
contig01232	BLASTN	match	37119	37155	37	-	. ID=match_hsp159 Target=EST:kristensenii1 37 1 Parent=match_sequence74
contig01174	BLASTN	match	19538	163972	78	+	. ID=match_sequence75 Target=EST:kristensenii1 1 196
contig01174	BLASTN	match	236796	255949	78	-	. ID=match_sequence75 Target=EST:kristensenii1 196 1
contig01174	BLASTN	match	19538	19612	39	+	. ID=match_hsp160 Target=EST:kristensenii1 119 193 Parent=match_sequence75
contig01174	BLASTN	match	163851	163893	35	+	. ID=match_hsp161 Target=EST:kristensenii1 1 43 Parent=match_sequence75
contig01174	BLASTN	match	163895	163972	34	+	. ID=match_hsp162 Target=EST:kristensenii1 119 196 Parent=match_sequence75
contig01174	BLASTN	match	255916	255949	34	-	. ID=match_hsp163 Target=EST:kristensenii1 34 1 Parent=match_sequence75
contig01174	BLASTN	match	236796	236847	32	-	. ID=match_hsp164 Target=EST:kristensenii1 174 123 Parent=match_sequence75
contig00002	BLASTN	match	20706	20787	76	-	. ID=match_sequence76 Target=EST:kristensenii1
contig00002	BLASTN	match	20706	20787	38	-	. ID=match_hsp165 Target=EST:kristensenii1 200 119 Parent=match_sequence76
contig01173	BLASTN	match	161186	172953	76	+	. ID=match_sequence77 Target=EST:kristensenii1 58 197
contig01173	BLASTN	match	86435	126213	76	-	. ID=match_sequence77 Target=EST:kristensenii1 197 58
contig01173	BLASTN	match	172876	172953	38	+	. ID=match_hsp166 Target=EST:kristensenii1 120 197 Parent=match_sequence77
contig01173	BLASTN	match	161186	161235	34	+	. ID=match_hsp167 Target=EST:kristensenii1 58 107 Parent=match_sequence77
contig01173	BLASTN	match	99499	99581	38	-	. ID=match_hsp168 Target=EST:kristensenii1 132 48 Parent=match_sequence77
contig01173	BLASTN	match	86435	86504	34	-	. ID=match_hsp169 Target=EST:kristensenii1 70 1 Parent=match_sequence77
contig01173	BLASTN	match	109942	110015	34	-	. ID=match_hsp170 Target=EST:kristensenii1 201 128 Parent=match_sequence77
contig01173	BLASTN	match	126088	126161	34	-	. ID=match_hsp171 Target=EST:kristensenii1 201 128 Parent=match_sequence77
contig01173	BLASTN	match	126177	126213	33	-	. ID=match_hsp172 Target=EST:kristensenii1 37 1 Parent=match_sequence77
contig00277	BLASTN	match	5693	18342	74	+	. ID=match_sequence78 Target=EST:kristensenii1 4 201
contig00277	BLASTN	match	9018	9054	74	-	. ID=match_sequence78 Target=EST:kristensenii1 201 4
contig00277	BLASTN	match	18259	18342	36	+	. ID=match_hsp173 Target=EST:kristensenii1 118 201 Parent=match_sequence78
contig00277	BLASTN	match	5693	5766	34	+	. ID=match_hsp174 Target=EST:kristensenii1 128 201 Parent=match_sequence78
contig00277	BLASTN	match	18219	18254	32	+	. ID=match_hsp175 Target=EST:kristensenii1 4 39 Parent=match_sequence78
contig00277	BLASTN	match	9018	9054	37	-	. ID=match_hsp176 Target=EST:kristensenii1 37 1 Parent=match_sequence78
contig01203	BLASTN	match	11743	41887	74	+	. ID=match_sequence79 Target=EST:kristensenii1 3 180
contig01203	BLASTN	match	41827	41887	37	+	. ID=match_hsp177 Target=EST:kristensenii1 120 180 Parent=match_sequence79
contig01203	BLASTN	match	11743	11783	33	+	. ID=match_hsp178 Target=EST:kristensenii1 3 43 Parent=match_sequence79
contig01194	BLASTN	match	52	107	72	+	. ID=match_sequence80 Target=EST:kristensenii1 120 175
contig01194	BLASTN	match	52	107	36	+	. ID=match_hsp179 Target=EST:kristensenii1 120 175 Parent=match_sequence80
contig00225	BLASTN	match	46	5453	72	-	. ID=match_sequence81 Target=EST:kristensenii1
contig00225	BLASTN	match	5374	5453	36	-	. ID=match_hsp180 Target=EST:kristensenii1 201 122 Parent=match_sequence81
contig00225	BLASTN	match	46	77	32	-	. ID=match_hsp181 Target=EST:kristensenii1 38 7 Parent=match_sequence81
contig01220	BLASTN	match	8813	8911	70	+	. ID=match_sequence82 Target=EST:kristensenii1 59 174
contig01220	BLASTN	match	8813	8851	35	+	. ID=match_hsp182 Target=EST:kristensenii1 59 97 Parent=match_sequence82
contig01220	BLASTN	match	8852	8911	32	+	. ID=match_hsp183 Target=EST:kristensenii1 115 174 Parent=match_sequence82
contig01096	BLASTN	match	17160	116626	70	+	. ID=match_sequence83 Target=EST:kristensenii1 1 201
contig01096	BLASTN	match	97804	97840	70	-	. ID=match_sequence83 Target=EST:kristensenii1 201 1
contig01096	BLASTN	match	94819	94853	35	+	. ID=match_hsp184 Target=EST:kristensenii1 1 35 Parent=match_sequence83
contig01096	BLASTN	match	116566	116626	33	+	. ID=match_hsp185 Target=EST:kristensenii1 141 201 Parent=match_sequence83
contig01096	BLASTN	match	17160	17191	32	+	. ID=match_hsp186 Target=EST:kristensenii1 1 32 Parent=match_sequence83
contig01096	BLASTN	match	87151	87238	32	+	. ID=match_hsp187 Target=EST:kristensenii1 85 175 Parent=match_sequence83
contig01096	BLASTN	match	97804	97840	33	-	. ID=match_hsp188 Target=EST:kristensenii1 37 1 Parent=match_sequence83
contig01171	BLASTN	match	12697	12742	68	-	. ID=match_sequence84 Target=EST:kristensenii1
contig01171	BLASTN	match	12697	12742	34	-	. ID=match_hsp189 Target=EST:kristensenii1 48 3 Parent=match_sequence84
contig01239	BLASTN	match	85419	85545	68	+	. ID=match_sequence85 Target=EST:kristensenii1 1 201
contig01239	BLASTN	match	85472	85545	34	+	. ID=match_hsp190 Target=EST:kristensenii1 128 201 Parent=match_sequence85
contig01239	BLASTN	match	85419	85455	33	+	. ID=match_hsp191 Target=EST:kristensenii1 1 37 Parent=match_sequence85
contig01225	BLASTN	match	9108	9144	66	+	. ID=match_sequence86 Target=EST:kristensenii1 1 37
contig01225	BLASTN	match	14	50	66	-	. ID=match_sequence86 Target=EST:kristensenii1 37 1
contig01225	BLASTN	match	9108	9144	33	+	. ID=match_hsp192 Target=EST:kristensenii1 1 37 Parent=match_sequence86
contig01225	BLASTN	match	14	50	33	-	. ID=match_hsp193 Target=EST:kristensenii1 37 1 Parent=match_sequence86
contig01198	BLASTN	match	16716	16766	66	+	. ID=match_sequence87 Target=EST:kristensenii1 109 160
contig01198	BLASTN	match	19968	20004	66	-	. ID=match_sequence87 Target=EST:kristensenii1 160 109
contig01198	BLASTN	match	16716	16766	32	+	. ID=match_hsp194 Target=EST:kristensenii1 109 160 Parent=match_sequence87
contig01198	BLASTN	match	19968	20004	33	-	. ID=match_hsp195 Target=EST:kristensenii1 37 1 Parent=match_sequence87
contig01167	BLASTN	match	52428	52480	66	-	. ID=match_sequence88 Target=EST:kristensenii1
contig01167	BLASTN	match	52428	52480	33	-	. ID=match_hsp196 Target=EST:kristensenii1 172 120 Parent=match_sequence88
contig01201	BLASTN	match	7109	7180	64	-	. ID=match_sequence89 Target=EST:kristensenii1
contig01201	BLASTN	match	7109	7180	32	-	. ID=match_hsp197 Target=EST:kristensenii1 190 119 Parent=match_sequence89
contig01199	BLASTN	match	14477	14516	64	-	. ID=match_sequence90 Target=EST:kristensenii1
contig01199	BLASTN	match	14477	14516	32	-	. ID=match_hsp198 Target=EST:kristensenii1 201 162 Parent=match_sequence90
contig00844	BLASTN	match	27239	27270	64	-	. ID=match_sequence91 Target=EST:kristensenii1
contig00844	BLASTN	match	27239	27270	32	-	. ID=match_hsp199 Target=EST:kristensenii1 32 1 Parent=match_sequence91
contig01180	BLASTN	match	17087	17122	64	-	. ID=match_sequence92 Target=EST:kristensenii1
contig01180	BLASTN	match	17087	17122	32	-	. ID=match_hsp200 Target=EST:kristensenii1 155 120 Parent=match_sequence92
contig00583	BLASTN	match	20685	20756	96	+	. ID=match_sequence93 Target=EST:kristensenii2 16 87
contig00583	BLASTN	match	20685	20756	48	+	. ID=match_hsp201 Target=EST:kristensenii2 16 87 Parent=match_sequence93
contig01239	BLASTN	match	94461	94522	92	+	. ID=match_sequence94 Target=EST:kristensenii2 25 86
contig01239	BLASTN	match	94461	94522	46	+	. ID=match_hsp202 Target=EST:kristensenii2 25 86 Parent=match_sequence94
contig01096	BLASTN	match	82143	82188	84	-	. ID=match_sequence95 Target=EST:kristensenii2
contig01096	BLASTN	match	82143	82188	42	-	. ID=match_hsp203 Target=EST:kristensenii2 93 48 Parent=match_sequence95
contig01227	BLASTN	match	131385	131441	82	-	. ID=match_sequence96 Target=EST:kristensenii2
contig01227	BLASTN	match	131385	131441	41	-	. ID=match_hsp204 Target=EST:kristensenii2 86 30 Parent=match_sequence96
contig01185_1	BLASTN	match	175	722	1086	+	. ID=match_sequence97 Target=EST:kristensenii4 9 7148
contig01185_1	BLASTN	match	175	722	548	+	. ID=match_hsp205 Target=EST:kristensenii4 9 556 Parent=match_sequence97
contig01185_1	BLASTN	match	175	722	548	+	. ID=match_hsp206 Target=EST:kristensenii4 1657 2204 Parent=match_sequence97
contig01185_1	BLASTN	match	175	722	548	+	. ID=match_hsp207 Target=EST:kristensenii4 3305 3852 Parent=match_sequence97
contig01185_1	BLASTN	match	175	722	548	+	. ID=match_hsp208 Target=EST:kristensenii4 4953 5500 Parent=match_sequence97
contig01185_1	BLASTN	match	175	722	548	+	. ID=match_hsp209 Target=EST:kristensenii4 6601 7148 Parent=match_sequence97
contig01185_2	BLASTN	match	175	722	1086	+	. ID=match_sequence98 Target=EST:kristensenii4 9 7148
contig01185_2	BLASTN	match	175	722	548	+	. ID=match_hsp210 Target=EST:kristensenii4 9 556 Parent=match_sequence98
contig01185_2	BLASTN	match	175	722	548	+	. ID=match_hsp211 Target=EST:kristensenii4 1657 2204 Parent=match_sequence98
contig01185_2	BLASTN	match	175	722	548	+	. ID=match_hsp212 Target=EST:kristensenii4 3305 3852 Parent=match_sequence98
contig01185_2	BLASTN	match	175	722	548	+	. ID=match_hsp213 Target=EST:kristensenii4 4953 5500 Parent=match_sequence98
contig01185_2	BLASTN	match	175	722	548	+	. ID=match_hsp214 Target=EST:kristensenii4 6601 7148 Parent=match_sequence98
contig01185_3	BLASTN	match	175	722	1086	+	. ID=match_sequence99 Target=EST:kristensenii4 9 7148
contig01185_3	BLASTN	match	175	722	548	+	. ID=match_hsp215 Target=EST:kristensenii4 9 556 Parent=match_sequence99
contig01185_3	BLASTN	match	175	722	548	+	. ID=match_hsp216 Target=EST:kristensenii4 1657 2204 Parent=match_sequence99
contig01185_3	BLASTN	match	175	722	548	+	. ID=match_hsp217 Target=EST:kristensenii4 3305 3852 Parent=match_sequence99
contig01185_3	BLASTN	match	175	722	548	+	. ID=match_hsp218 Target=EST:kristensenii4 4953 5500 Parent=match_sequence99
contig01185_3	BLASTN	match	175	722	548	+	. ID=match_hsp219 Target=EST:kristensenii4 6601 7148 Parent=match_sequence99
contig01185_4	BLASTN	match	175	722	1086	+	. ID=match_sequence100 Target=EST:kristensenii4 9 7148
contig01185_4	BLASTN	match	175	722	548	+	. ID=match_hsp220 Target=EST:kristensenii4 9 556 Parent=match_sequence100
contig01185_4	BLASTN	match	175	722	548	+	. ID=match_hsp221 Target=EST:kristensenii4 1657 2204 Parent=match_sequence100
contig01185_4	BLASTN	match	175	722	548	+	. ID=match_hsp222 Target=EST:kristensenii4 3305 3852 Parent=match_sequence100
contig01185_4	BLASTN	match	175	722	548	+	. ID=match_hsp223 Target=EST:kristensenii4 4953 5500 Parent=match_sequence100
contig01185_4	BLASTN	match	175	722	548	+	. ID=match_hsp224 Target=EST:kristensenii4 6601 7148 Parent=match_sequence100
contig01185	BLASTN	match	175	722	1086	+	. ID=match_sequence101 Target=EST:kristensenii4 9 7148
contig01185	BLASTN	match	175	722	548	+	. ID=match_hsp225 Target=EST:kristensenii4 9 556 Parent=match_sequence101
contig01185	BLASTN	match	175	722	548	+	. ID=match_hsp226 Target=EST:kristensenii4 1657 2204 Parent=match_sequence101
contig01185	BLASTN	match	175	722	548	+	. ID=match_hsp227 Target=EST:kristensenii4 3305 3852 Parent=match_sequence101
contig01185	BLASTN	match	175	722	548	+	. ID=match_hsp228 Target=EST:kristensenii4 4953 5500 Parent=match_sequence101
contig01185	BLASTN	match	175	722	548	+	. ID=match_hsp229 Target=EST:kristensenii4 6601 7148 Parent=match_sequence101
contig01188_1	BLASTN	match	1	524	1039	+	. ID=match_sequence102 Target=EST:kristensenii4 594 7709
contig01188_1	BLASTN	match	1	524	524	+	. ID=match_hsp230 Target=EST:kristensenii4 594 1117 Parent=match_sequence102
contig01188_1	BLASTN	match	1	524	524	+	. ID=match_hsp231 Target=EST:kristensenii4 2242 2765 Parent=match_sequence102
contig01188_1	BLASTN	match	1	524	524	+	. ID=match_hsp232 Target=EST:kristensenii4 3890 4413 Parent=match_sequence102
contig01188_1	BLASTN	match	1	524	524	+	. ID=match_hsp233 Target=EST:kristensenii4 5538 6061 Parent=match_sequence102
contig01188_1	BLASTN	match	1	524	524	+	. ID=match_hsp234 Target=EST:kristensenii4 7186 7709 Parent=match_sequence102
contig01188_2	BLASTN	match	1	524	1039	+	. ID=match_sequence103 Target=EST:kristensenii4 594 7709
contig01188_2	BLASTN	match	1	524	524	+	. ID=match_hsp235 Target=EST:kristensenii4 594 1117 Parent=match_sequence103
contig01188_2	BLASTN	match	1	524	524	+	. ID=match_hsp236 Target=EST:kristensenii4 2242 2765 Parent=match_sequence103
contig01188_2	BLASTN	match	1	524	524	+	. ID=match_hsp237 Target=EST:kristensenii4 3890 4413 Parent=match_sequence103
contig01188_2	BLASTN	match	1	524	524	+	. ID=match_hsp238 Target=EST:kristensenii4 5538 6061 Parent=match_sequence103
contig01188_2	BLASTN	match	1	524	524	+	. ID=match_hsp239 Target=EST:kristensenii4 7186 7709 Parent=match_sequence103
contig01188_3	BLASTN	match	1	524	1039	+	. ID=match_sequence104 Target=EST:kristensenii4 594 7709
contig01188_3	BLASTN	match	1	524	524	+	. ID=match_hsp240 Target=EST:kristensenii4 594 1117 Parent=match_sequence104
contig01188_3	BLASTN	match	1	524	524	+	. ID=match_hsp241 Target=EST:kristensenii4 2242 2765 Parent=match_sequence104
contig01188_3	BLASTN	match	1	524	524	+	. ID=match_hsp242 Target=EST:kristensenii4 3890 4413 Parent=match_sequence104
contig01188_3	BLASTN	match	1	524	524	+	. ID=match_hsp243 Target=EST:kristensenii4 5538 6061 Parent=match_sequence104
contig01188_3	BLASTN	match	1	524	524	+	. ID=match_hsp244 Target=EST:kristensenii4 7186 7709 Parent=match_sequence104
contig01188	BLASTN	match	1	524	1039	+	. ID=match_sequence105 Target=EST:kristensenii4 594 7709
contig01188	BLASTN	match	1	524	524	+	. ID=match_hsp245 Target=EST:kristensenii4 594 1117 Parent=match_sequence105
contig01188	BLASTN	match	1	524	524	+	. ID=match_hsp246 Target=EST:kristensenii4 2242 2765 Parent=match_sequence105
contig01188	BLASTN	match	1	524	524	+	. ID=match_hsp247 Target=EST:kristensenii4 3890 4413 Parent=match_sequence105
contig01188	BLASTN	match	1	524	524	+	. ID=match_hsp248 Target=EST:kristensenii4 5538 6061 Parent=match_sequence105
contig01188	BLASTN	match	1	524	524	+	. ID=match_hsp249 Target=EST:kristensenii4 7186 7709 Parent=match_sequence105
contig01224_1	BLASTN	match	19	284	527	+	. ID=match_sequence106 Target=EST:kristensenii4 1141 7998
contig01224_1	BLASTN	match	19	284	266	+	. ID=match_hsp250 Target=EST:kristensenii4 1141 1406 Parent=match_sequence106
contig01224_1	BLASTN	match	19	284	266	+	. ID=match_hsp251 Target=EST:kristensenii4 2789 3054 Parent=match_sequence106
contig01224_1	BLASTN	match	19	284	266	+	. ID=match_hsp252 Target=EST:kristensenii4 4437 4702 Parent=match_sequence106
contig01224_1	BLASTN	match	19	284	266	+	. ID=match_hsp253 Target=EST:kristensenii4 6085 6350 Parent=match_sequence106
contig01224_1	BLASTN	match	19	284	266	+	. ID=match_hsp254 Target=EST:kristensenii4 7733 7998 Parent=match_sequence106
contig01224_2	BLASTN	match	19	284	527	+	. ID=match_sequence107 Target=EST:kristensenii4 1141 7998
contig01224_2	BLASTN	match	19	284	266	+	. ID=match_hsp255 Target=EST:kristensenii4 1141 1406 Parent=match_sequence107
contig01224_2	BLASTN	match	19	284	266	+	. ID=match_hsp256 Target=EST:kristensenii4 2789 3054 Parent=match_sequence107
contig01224_2	BLASTN	match	19	284	266	+	. ID=match_hsp257 Target=EST:kristensenii4 4437 4702 Parent=match_sequence107
contig01224_2	BLASTN	match	19	284	266	+	. ID=match_hsp258 Target=EST:kristensenii4 6085 6350 Parent=match_sequence107
contig01224_2	BLASTN	match	19	284	266	+	. ID=match_hsp259 Target=EST:kristensenii4 7733 7998 Parent=match_sequence107
contig01224_3	BLASTN	match	19	284	527	+	. ID=match_sequence108 Target=EST:kristensenii4 1141 7998
contig01224_3	BLASTN	match	19	284	266	+	. ID=match_hsp260 Target=EST:kristensenii4 1141 1406 Parent=match_sequence108
contig01224_3	BLASTN	match	19	284	266	+	. ID=match_hsp261 Target=EST:kristensenii4 2789 3054 Parent=match_sequence108
contig01224_3	BLASTN	match	19	284	266	+	. ID=match_hsp262 Target=EST:kristensenii4 4437 4702 Parent=match_sequence108
contig01224_3	BLASTN	match	19	284	266	+	. ID=match_hsp263 Target=EST:kristensenii4 6085 6350 Parent=match_sequence108
contig01224_3	BLASTN	match	19	284	266	+	. ID=match_hsp264 Target=EST:kristensenii4 7733 7998 Parent=match_sequence108
contig01224_4	BLASTN	match	19	284	527	+	. ID=match_sequence109 Target=EST:kristensenii4 1141 7998
contig01224_4	BLASTN	match	19	284	266	+	. ID=match_hsp265 Target=EST:kristensenii4 1141 1406 Parent=match_sequence109
contig01224_4	BLASTN	match	19	284	266	+	. ID=match_hsp266 Target=EST:kristensenii4 2789 3054 Parent=match_sequence109
contig01224_4	BLASTN	match	19	284	266	+	. ID=match_hsp267 Target=EST:kristensenii4 4437 4702 Parent=match_sequence109
contig01224_4	BLASTN	match	19	284	266	+	. ID=match_hsp268 Target=EST:kristensenii4 6085 6350 Parent=match_sequence109
contig01224_4	BLASTN	match	19	284	266	+	. ID=match_hsp269 Target=EST:kristensenii4 7733 7998 Parent=match_sequence109
contig01224	BLASTN	match	19	284	527	+	. ID=match_sequence110 Target=EST:kristensenii4 1141 7998
contig01224	BLASTN	match	19	284	266	+	. ID=match_hsp270 Target=EST:kristensenii4 1141 1406 Parent=match_sequence110
contig01224	BLASTN	match	19	284	266	+	. ID=match_hsp271 Target=EST:kristensenii4 2789 3054 Parent=match_sequence110
contig01224	BLASTN	match	19	284	266	+	. ID=match_hsp272 Target=EST:kristensenii4 4437 4702 Parent=match_sequence110
contig01224	BLASTN	match	19	284	266	+	. ID=match_hsp273 Target=EST:kristensenii4 6085 6350 Parent=match_sequence110
contig01224	BLASTN	match	19	284	266	+	. ID=match_hsp274 Target=EST:kristensenii4 7733 7998 Parent=match_sequence110
contig01182_1	BLASTN	match	1	206	408	+	. ID=match_sequence111 Target=EST:kristensenii4 1408 8205
contig01182_1	BLASTN	match	1	206	206	+	. ID=match_hsp275 Target=EST:kristensenii4 1408 1613 Parent=match_sequence111
contig01182_1	BLASTN	match	1	206	206	+	. ID=match_hsp276 Target=EST:kristensenii4 3056 3261 Parent=match_sequence111
contig01182_1	BLASTN	match	1	206	206	+	. ID=match_hsp277 Target=EST:kristensenii4 4704 4909 Parent=match_sequence111
contig01182_1	BLASTN	match	1	206	206	+	. ID=match_hsp278 Target=EST:kristensenii4 6352 6557 Parent=match_sequence111
contig01182_1	BLASTN	match	1	206	206	+	. ID=match_hsp279 Target=EST:kristensenii4 8000 8205 Parent=match_sequence111
contig01182_2	BLASTN	match	1	206	408	+	. ID=match_sequence112 Target=EST:kristensenii4 1408 8205
contig01182_2	BLASTN	match	1	206	206	+	. ID=match_hsp280 Target=EST:kristensenii4 1408 1613 Parent=match_sequence112
contig01182_2	BLASTN	match	1	206	206	+	. ID=match_hsp281 Target=EST:kristensenii4 3056 3261 Parent=match_sequence112
contig01182_2	BLASTN	match	1	206	206	+	. ID=match_hsp282 Target=EST:kristensenii4 4704 4909 Parent=match_sequence112
contig01182_2	BLASTN	match	1	206	206	+	. ID=match_hsp283 Target=EST:kristensenii4 6352 6557 Parent=match_sequence112
contig01182_2	BLASTN	match	1	206	206	+	. ID=match_hsp284 Target=EST:kristensenii4 8000 8205 Parent=match_sequence112
contig01182	BLASTN	match	1	206	408	+	. ID=match_sequence113 Target=EST:kristensenii4 1408 8205
contig01182	BLASTN	match	1	206	206	+	. ID=match_hsp285 Target=EST:kristensenii4 1408 1613 Parent=match_sequence113
contig01182	BLASTN	match	1	206	206	+	. ID=match_hsp286 Target=EST:kristensenii4 3056 3261 Parent=match_sequence113
contig01182	BLASTN	match	1	206	206	+	. ID=match_hsp287 Target=EST:kristensenii4 4704 4909 Parent=match_sequence113
contig01182	BLASTN	match	1	206	206	+	. ID=match_hsp288 Target=EST:kristensenii4 6352 6557 Parent=match_sequence113
contig01182	BLASTN	match	1	206	206	+	. ID=match_hsp289 Target=EST:kristensenii4 8000 8205 Parent=match_sequence113
contig00935	BLASTN	match	1	126	117	-	. ID=match_sequence114 Target=EST:kristensenii4
contig00935	BLASTN	match	1	126	59	-	. ID=match_hsp290 Target=EST:kristensenii4 7405 7289 Parent=match_sequence114
contig00935	BLASTN	match	1	126	59	-	. ID=match_hsp291 Target=EST:kristensenii4 5757 5641 Parent=match_sequence114
contig00935	BLASTN	match	1	126	59	-	. ID=match_hsp292 Target=EST:kristensenii4 4109 3993 Parent=match_sequence114
contig00935	BLASTN	match	1	126	59	-	. ID=match_hsp293 Target=EST:kristensenii4 2461 2345 Parent=match_sequence114
contig00935	BLASTN	match	1	126	59	-	. ID=match_hsp294 Target=EST:kristensenii4 813 697 Parent=match_sequence114
contig01220	BLASTN	match	8619	8710	111	+	. ID=match_sequence115 Target=EST:kristensenii9 13 104
contig01220	BLASTN	match	8619	8710	56	+	. ID=match_hsp295 Target=EST:kristensenii9 13 104 Parent=match_sequence115
contig01217	BLASTN	match	5849	5935	109	-	. ID=match_sequence116 Target=EST:kristensenii9
contig01217	BLASTN	match	5849	5935	55	-	. ID=match_hsp296 Target=EST:kristensenii9 100 14 Parent=match_sequence116
contig01183	BLASTN	match	120779	120854	88	+	. ID=match_sequence117 Target=EST:kristensenii9 29 104
contig01183	BLASTN	match	120779	120854	44	+	. ID=match_hsp297 Target=EST:kristensenii9 29 104 Parent=match_sequence117
contig01242	BLASTN	match	27870	27943	68	+	. ID=match_sequence118 Target=EST:kristensenii9 30 103
contig01242	BLASTN	match	27870	27943	34	+	. ID=match_hsp298 Target=EST:kristensenii9 30 103 Parent=match_sequence118
contig01167	BLASTN	match	89641	89702	68	-	. ID=match_sequence119 Target=EST:kristensenii9
contig01167	BLASTN	match	89641	89702	34	-	. ID=match_hsp299 Target=EST:kristensenii9 95 34 Parent=match_sequence119
contig01200	BLASTN	match	175426	293508	66	+	. ID=match_sequence120 Target=EST:kristensenii9 11 86
contig01200	BLASTN	match	293456	293508	33	+	. ID=match_hsp300 Target=EST:kristensenii9 34 86 Parent=match_sequence120
contig01200	BLASTN	match	175426	175501	32	+	. ID=match_hsp301 Target=EST:kristensenii9 11 86 Parent=match_sequence120
contig01241	BLASTN	match	24753	24824	64	+	. ID=match_sequence121 Target=EST:kristensenii9 28 99
contig01241	BLASTN	match	24753	24824	32	+	. ID=match_hsp302 Target=EST:kristensenii9 28 99 Parent=match_sequence121
contig01190	BLASTN	match	6392	23325	252	-	. ID=match_sequence122 Target=EST:kristensenii10
contig01190	BLASTN	match	23032	23325	127	-	. ID=match_hsp303 Target=EST:kristensenii10 283 1 Parent=match_sequence122
contig01190	BLASTN	match	6392	6448	41	-	. ID=match_hsp304 Target=EST:kristensenii10 109 53 Parent=match_sequence122
contig01096	BLASTN	match	28508	28576	200	+	. ID=match_sequence123 Target=EST:kristensenii10 318 387
contig01096	BLASTN	match	28122	28278	200	-	. ID=match_sequence123 Target=EST:kristensenii10 387 318
contig01096	BLASTN	match	28508	28576	50	+	. ID=match_hsp305 Target=EST:kristensenii10 318 387 Parent=match_sequence123
contig01096	BLASTN	match	28122	28278	101	-	. ID=match_hsp306 Target=EST:kristensenii10 284 129 Parent=match_sequence123
contig00214	BLASTN	match	59714	59753	139	+	. ID=match_sequence124 Target=EST:kristensenii10 292 331
contig00214	BLASTN	match	59397	59619	139	-	. ID=match_sequence124 Target=EST:kristensenii10 331 292
contig00214	BLASTN	match	59714	59753	36	+	. ID=match_hsp307 Target=EST:kristensenii10 292 331 Parent=match_sequence124
contig00214	BLASTN	match	59397	59619	70	-	. ID=match_hsp308 Target=EST:kristensenii10 247 18 Parent=match_sequence124
contig01183	BLASTN	match	91906	92235	125	-	. ID=match_sequence125 Target=EST:kristensenii10
contig01183	BLASTN	match	91906	92000	63	-	. ID=match_hsp309 Target=EST:kristensenii10 331 237 Parent=match_sequence125
contig01183	BLASTN	match	92142	92235	50	-	. ID=match_hsp310 Target=EST:kristensenii10 94 1 Parent=match_sequence125
contig01241	BLASTN	match	49614	49671	68	-	. ID=match_sequence126 Target=EST:kristensenii10
contig01241	BLASTN	match	49614	49671	34	-	. ID=match_hsp311 Target=EST:kristensenii10 94 37 Parent=match_sequence126
contig01174	BLASTN	match	257608	257650	62	+	. ID=match_sequence127 Target=EST:kristensenii13 15 57
contig01174	BLASTN	match	257608	257650	31	+	. ID=match_hsp312 Target=EST:kristensenii13 15 57 Parent=match_sequence127
contig01096	BLASTN	match	18492	18901	234	+	. ID=match_sequence128 Target=EST:kristensenii28 1 410
contig01096	BLASTN	match	18492	18901	118	+	. ID=match_hsp313 Target=EST:kristensenii28 1 410 Parent=match_sequence128
contig01211	BLASTN	match	29628	30258	196	+	. ID=match_sequence129 Target=EST:kristensenii28 40 670
contig01211	BLASTN	match	13823	13978	196	-	. ID=match_sequence129 Target=EST:kristensenii28 670 40
contig01211	BLASTN	match	29628	30258	99	+	. ID=match_hsp314 Target=EST:kristensenii28 40 670 Parent=match_sequence129
contig01211	BLASTN	match	13823	13978	84	-	. ID=match_hsp315 Target=EST:kristensenii28 386 231 Parent=match_sequence129
contig00001	BLASTN	match	75545	75943	141	-	. ID=match_sequence130 Target=EST:kristensenii28
contig00001	BLASTN	match	75545	75699	71	-	. ID=match_hsp316 Target=EST:kristensenii28 419 265 Parent=match_sequence130
contig00001	BLASTN	match	75842	75943	42	-	. ID=match_hsp317 Target=EST:kristensenii28 122 21 Parent=match_sequence130
contig01230	BLASTN	match	15735	16114	131	-	. ID=match_sequence131 Target=EST:kristensenii28
contig01230	BLASTN	match	15735	15880	66	-	. ID=match_hsp318 Target=EST:kristensenii28 416 271 Parent=match_sequence131
contig01230	BLASTN	match	16026	16114	37	-	. ID=match_hsp319 Target=EST:kristensenii28 125 37 Parent=match_sequence131
contig01240	BLASTN	match	50318	50460	109	+	. ID=match_sequence132 Target=EST:kristensenii28 265 407
contig01240	BLASTN	match	50318	50460	55	+	. ID=match_hsp320 Target=EST:kristensenii28 265 407 Parent=match_sequence132
contig01210	BLASTN	match	10554	10667	107	+	. ID=match_sequence133 Target=EST:kristensenii28 304 417
contig01210	BLASTN	match	10554	10667	54	+	. ID=match_hsp321 Target=EST:kristensenii28 304 417 Parent=match_sequence133
contig00033	BLASTN	match	37137	37273	105	+	. ID=match_sequence134 Target=EST:kristensenii28 265 401
contig00033	BLASTN	match	37137	37273	53	+	. ID=match_hsp322 Target=EST:kristensenii28 265 401 Parent=match_sequence134
contig01211	BLASTN	match	12613	12713	176	+	. ID=match_sequence135 Target=EST:kristensenii38 1 101
contig01211	BLASTN	match	12613	12713	89	+	. ID=match_hsp323 Target=EST:kristensenii38 1 101 Parent=match_sequence135
contig01171	BLASTN	match	38051	38597	82	-	. ID=match_sequence136 Target=EST:kristensenii38
contig01171	BLASTN	match	38529	38597	41	-	. ID=match_hsp324 Target=EST:kristensenii38 101 33 Parent=match_sequence136
contig01171	BLASTN	match	38051	38119	33	-	. ID=match_hsp325 Target=EST:kristensenii38 101 33 Parent=match_sequence136
contig01225	BLASTN	match	8722	8770	66	-	. ID=match_sequence137 Target=EST:kristensenii38
contig01225	BLASTN	match	8722	8770	33	-	. ID=match_hsp326 Target=EST:kristensenii38 101 53 Parent=match_sequence137
contig01167	BLASTN	match	42668	42807	159	-	. ID=match_sequence138 Target=EST:kristensenii39
contig01167	BLASTN	match	42668	42807	80	-	. ID=match_hsp327 Target=EST:kristensenii39 141 3 Parent=match_sequence138
contig01217	BLASTN	match	3295	3434	127	-	. ID=match_sequence139 Target=EST:kristensenii39
contig01217	BLASTN	match	3295	3434	64	-	. ID=match_hsp328 Target=EST:kristensenii39 142 3 Parent=match_sequence139
contig01096	BLASTN	match	94820	116621	123	+	. ID=match_sequence140 Target=EST:kristensenii39 3 139
contig01096	BLASTN	match	97799	124411	123	-	. ID=match_sequence140 Target=EST:kristensenii39 139 3
contig01096	BLASTN	match	116488	116621	62	+	. ID=match_hsp329 Target=EST:kristensenii39 7 139 Parent=match_sequence140
contig01096	BLASTN	match	94820	94853	34	+	. ID=match_hsp330 Target=EST:kristensenii39 3 36 Parent=match_sequence140
contig01096	BLASTN	match	97799	97835	37	-	. ID=match_hsp331 Target=EST:kristensenii39 43 7 Parent=match_sequence140
contig01096	BLASTN	match	124358	124411	34	-	. ID=match_hsp332 Target=EST:kristensenii39 136 83 Parent=match_sequence140
contig01239	BLASTN	match	85483	85543	105	+	. ID=match_sequence141 Target=EST:kristensenii39 82 142
contig01239	BLASTN	match	85483	85543	53	+	. ID=match_hsp333 Target=EST:kristensenii39 82 142 Parent=match_sequence141
contig00277	BLASTN	match	5708	5764	98	+	. ID=match_sequence142 Target=EST:kristensenii39 86 142
contig00277	BLASTN	match	9018	9053	98	-	. ID=match_sequence142 Target=EST:kristensenii39 142 86
contig00277	BLASTN	match	5708	5764	49	+	. ID=match_hsp334 Target=EST:kristensenii39 86 142 Parent=match_sequence142
contig00277	BLASTN	match	9018	9053	36	-	. ID=match_hsp335 Target=EST:kristensenii39 38 3 Parent=match_sequence142
contig01230	BLASTN	match	76137	85931	98	+	. ID=match_sequence143 Target=EST:kristensenii39 3 142
contig01230	BLASTN	match	76270	76330	49	+	. ID=match_hsp336 Target=EST:kristensenii39 82 142 Parent=match_sequence143
contig01230	BLASTN	match	76137	76177	41	+	. ID=match_hsp337 Target=EST:kristensenii39 3 43 Parent=match_sequence143
contig01230	BLASTN	match	85861	85931	35	+	. ID=match_hsp338 Target=EST:kristensenii39 68 138 Parent=match_sequence143
contig01223	BLASTN	match	31856	31915	96	-	. ID=match_sequence144 Target=EST:kristensenii39
contig01223	BLASTN	match	31856	31915	48	-	. ID=match_hsp339 Target=EST:kristensenii39 142 83 Parent=match_sequence144
contig01173	BLASTN	match	109944	126212	90	-	. ID=match_sequence145 Target=EST:kristensenii39
contig01173	BLASTN	match	109944	110004	45	-	. ID=match_hsp340 Target=EST:kristensenii39 142 82 Parent=match_sequence145
contig01173	BLASTN	match	126090	126150	41	-	. ID=match_hsp341 Target=EST:kristensenii39 142 82 Parent=match_sequence145
contig01173	BLASTN	match	126172	126212	37	-	. ID=match_hsp342 Target=EST:kristensenii39 43 3 Parent=match_sequence145
contig00145	BLASTN	match	47281	105821	90	-	. ID=match_sequence146 Target=EST:kristensenii39
contig00145	BLASTN	match	47281	47337	45	-	. ID=match_hsp343 Target=EST:kristensenii39 138 82 Parent=match_sequence146
contig00145	BLASTN	match	50669	50727	35	-	. ID=match_hsp344 Target=EST:kristensenii39 141 83 Parent=match_sequence146
contig00145	BLASTN	match	50829	50862	34	-	. ID=match_hsp345 Target=EST:kristensenii39 38 5 Parent=match_sequence146
contig00145	BLASTN	match	76890	76925	32	-	. ID=match_hsp346 Target=EST:kristensenii39 38 3 Parent=match_sequence146
contig00145	BLASTN	match	105766	105821	32	-	. ID=match_hsp347 Target=EST:kristensenii39 138 83 Parent=match_sequence146
contig01199	BLASTN	match	14479	14524	84	-	. ID=match_sequence147 Target=EST:kristensenii39
contig01199	BLASTN	match	14479	14524	42	-	. ID=match_hsp348 Target=EST:kristensenii39 142 97 Parent=match_sequence147
contig01232	BLASTN	match	30077	30133	82	+	. ID=match_sequence148 Target=EST:kristensenii39 5 61
contig01232	BLASTN	match	37037	37154	82	-	. ID=match_sequence148 Target=EST:kristensenii39 61 5
contig01232	BLASTN	match	30077	30133	33	+	. ID=match_hsp349 Target=EST:kristensenii39 5 61 Parent=match_sequence148
contig01232	BLASTN	match	37106	37154	41	-	. ID=match_hsp350 Target=EST:kristensenii39 51 3 Parent=match_sequence148
contig01232	BLASTN	match	37037	37091	35	-	. ID=match_hsp351 Target=EST:kristensenii39 136 82 Parent=match_sequence148
contig01183	BLASTN	match	75737	137544	80	-	. ID=match_sequence149 Target=EST:kristensenii39
contig01183	BLASTN	match	137485	137544	40	-	. ID=match_hsp352 Target=EST:kristensenii39 142 83 Parent=match_sequence149
contig01183	BLASTN	match	75737	75772	36	-	. ID=match_hsp353 Target=EST:kristensenii39 38 3 Parent=match_sequence149
contig01198	BLASTN	match	19805	20003	78	-	. ID=match_sequence150 Target=EST:kristensenii39
contig01198	BLASTN	match	19945	20003	39	-	. ID=match_hsp354 Target=EST:kristensenii39 61 3 Parent=match_sequence150
contig01198	BLASTN	match	19805	19848	32	-	. ID=match_hsp355 Target=EST:kristensenii39 142 99 Parent=match_sequence150
contig01201	BLASTN	match	21	82	76	+	. ID=match_sequence151 Target=EST:kristensenii39 81 142
contig01201	BLASTN	match	21	82	38	+	. ID=match_hsp356 Target=EST:kristensenii39 81 142 Parent=match_sequence151
contig00717	BLASTN	match	32223	32283	74	+	. ID=match_sequence152 Target=EST:kristensenii39 82 142
contig00717	BLASTN	match	133678	133726	74	-	. ID=match_sequence152 Target=EST:kristensenii39 142 82
contig00717	BLASTN	match	32223	32283	37	+	. ID=match_hsp357 Target=EST:kristensenii39 82 142 Parent=match_sequence152
contig00717	BLASTN	match	133678	133726	37	-	. ID=match_hsp358 Target=EST:kristensenii39 142 94 Parent=match_sequence152
contig01178	BLASTN	match	56298	56333	72	-	. ID=match_sequence153 Target=EST:kristensenii39
contig01178	BLASTN	match	56298	56333	36	-	. ID=match_hsp359 Target=EST:kristensenii39 38 3 Parent=match_sequence153
contig01169	BLASTN	match	64	60829	72	-	. ID=match_sequence154 Target=EST:kristensenii39
contig01169	BLASTN	match	64	99	36	-	. ID=match_hsp360 Target=EST:kristensenii39 38 3 Parent=match_sequence154
contig01169	BLASTN	match	60781	60829	33	-	. ID=match_hsp361 Target=EST:kristensenii39 51 3 Parent=match_sequence154
contig01209	BLASTN	match	68653	167434	72	+	. ID=match_sequence155 Target=EST:kristensenii39 3 38
contig01209	BLASTN	match	167399	167434	36	+	. ID=match_hsp362 Target=EST:kristensenii39 3 38 Parent=match_sequence155
contig01209	BLASTN	match	68653	68688	32	+	. ID=match_hsp363 Target=EST:kristensenii39 3 38 Parent=match_sequence155
contig01174	BLASTN	match	278559	278598	68	+	. ID=match_sequence156 Target=EST:kristensenii39 5 44
contig01174	BLASTN	match	255828	255948	68	-	. ID=match_sequence156 Target=EST:kristensenii39 44 5
contig01174	BLASTN	match	278559	278598	32	+	. ID=match_hsp364 Target=EST:kristensenii39 5 44 Parent=match_sequence156
contig01174	BLASTN	match	255907	255948	34	-	. ID=match_hsp365 Target=EST:kristensenii39 44 3 Parent=match_sequence156
contig01174	BLASTN	match	255828	255887	32	-	. ID=match_hsp366 Target=EST:kristensenii39 140 81 Parent=match_sequence156
contig01212	BLASTN	match	23	63	66	-	. ID=match_sequence157 Target=EST:kristensenii39
contig01212	BLASTN	match	23	63	33	-	. ID=match_hsp367 Target=EST:kristensenii39 43 3 Parent=match_sequence157
contig01204	BLASTN	match	29	65	66	+	. ID=match_sequence158 Target=EST:kristensenii39 106 142
contig01204	BLASTN	match	29	65	33	+	. ID=match_hsp368 Target=EST:kristensenii39 106 142 Parent=match_sequence158
contig00553	BLASTN	match	61	93	66	-	. ID=match_sequence159 Target=EST:kristensenii39
contig00553	BLASTN	match	61	93	33	-	. ID=match_hsp369 Target=EST:kristensenii39 35 3 Parent=match_sequence159
contig01242	BLASTN	match	24658	24693	64	+	. ID=match_sequence160 Target=EST:kristensenii39 3 38
contig01242	BLASTN	match	24658	24693	32	+	. ID=match_hsp370 Target=EST:kristensenii39 3 38 Parent=match_sequence160
contig01225	BLASTN	match	9109	9144	64	+	. ID=match_sequence161 Target=EST:kristensenii39 3 38
contig01225	BLASTN	match	14	45	64	-	. ID=match_sequence161 Target=EST:kristensenii39 38 3
contig01225	BLASTN	match	9109	9144	32	+	. ID=match_hsp371 Target=EST:kristensenii39 3 38 Parent=match_sequence161
contig01225	BLASTN	match	14	45	32	-	. ID=match_hsp372 Target=EST:kristensenii39 38 7 Parent=match_sequence161
contig01240	BLASTN	match	3859	3894	64	+	. ID=match_sequence162 Target=EST:kristensenii39 3 38
contig01240	BLASTN	match	3859	3894	32	+	. ID=match_hsp373 Target=EST:kristensenii39 3 38 Parent=match_sequence162
contig01200	BLASTN	match	249800	249835	64	-	. ID=match_sequence163 Target=EST:kristensenii39
contig01200	BLASTN	match	249800	249835	32	-	. ID=match_hsp374 Target=EST:kristensenii39 38 3 Parent=match_sequence163
contig01220	BLASTN	match	8640	8720	92	-	. ID=match_sequence164 Target=EST:kristensenii47
contig01220	BLASTN	match	8640	8720	46	-	. ID=match_hsp375 Target=EST:kristensenii47 87 6 Parent=match_sequence164
contig01217	BLASTN	match	5833	5907	80	+	. ID=match_sequence165 Target=EST:kristensenii47 4 79
contig01217	BLASTN	match	5833	5907	40	+	. ID=match_hsp376 Target=EST:kristensenii47 4 79 Parent=match_sequence165
contig01183	BLASTN	match	120784	120865	78	-	. ID=match_sequence166 Target=EST:kristensenii47
contig01183	BLASTN	match	120784	120865	39	-	. ID=match_hsp377 Target=EST:kristensenii47 87 5 Parent=match_sequence166
contig01242	BLASTN	match	27874	27943	70	-	. ID=match_sequence167 Target=EST:kristensenii47
contig01242	BLASTN	match	27874	27943	35	-	. ID=match_hsp378 Target=EST:kristensenii47 87 17 Parent=match_sequence167
contig01227	BLASTN	match	81984	82052	68	-	. ID=match_sequence168 Target=EST:kristensenii47
contig01227	BLASTN	match	81984	82052	34	-	. ID=match_hsp379 Target=EST:kristensenii47 74 5 Parent=match_sequence168
contig01220	BLASTN	match	28745	28787	78	+	. ID=match_sequence169 Target=EST:kristensenii50 4 46
contig01220	BLASTN	match	28745	28787	39	+	. ID=match_hsp380 Target=EST:kristensenii50 4 46 Parent=match_sequence169
contig00553	BLASTN	match	45958	46080	180	-	. ID=match_sequence170 Target=EST:aldovae0
contig00553	BLASTN	match	45958	46080	91	-	. ID=match_hsp381 Target=EST:aldovae0 126 4 Parent=match_sequence170
contig00002	BLASTN	match	20706	20830	176	+	. ID=match_sequence171 Target=EST:aldovae0 2 126
contig00002	BLASTN	match	12114	12173	176	-	. ID=match_sequence171 Target=EST:aldovae0 126 2
contig00002	BLASTN	match	20706	20830	89	+	. ID=match_hsp382 Target=EST:aldovae0 2 126 Parent=match_sequence171
contig00002	BLASTN	match	12114	12173	36	-	. ID=match_hsp383 Target=EST:aldovae0 126 67 Parent=match_sequence171
contig00033	BLASTN	match	3266	3388	172	-	. ID=match_sequence172 Target=EST:aldovae0
contig00033	BLASTN	match	3266	3388	87	-	. ID=match_hsp384 Target=EST:aldovae0 125 3 Parent=match_sequence172
contig01240	BLASTN	match	649	898	149	-	. ID=match_sequence173 Target=EST:aldovae0
contig01240	BLASTN	match	788	898	75	-	. ID=match_hsp385 Target=EST:aldovae0 123 13 Parent=match_sequence173
contig01240	BLASTN	match	649	700	40	-	. ID=match_hsp386 Target=EST:aldovae0 123 72 Parent=match_sequence173
contig01183	BLASTN	match	53600	104433	149	+	. ID=match_sequence174 Target=EST:aldovae0 5 127
contig01183	BLASTN	match	48621	48739	149	-	. ID=match_sequence174 Target=EST:aldovae0 127 5
contig01183	BLASTN	match	53600	53722	55	+	. ID=match_hsp387 Target=EST:aldovae0 5 127 Parent=match_sequence174
contig01183	BLASTN	match	104153	104247	47	+	. ID=match_hsp388 Target=EST:aldovae0 28 122 Parent=match_sequence174
contig01183	BLASTN	match	75685	75773	45	+	. ID=match_hsp389 Target=EST:aldovae0 39 127 Parent=match_sequence174
contig01183	BLASTN	match	104345	104433	41	+	. ID=match_hsp390 Target=EST:aldovae0 28 116 Parent=match_sequence174
contig01183	BLASTN	match	48621	48739	75	-	. ID=match_hsp391 Target=EST:aldovae0 122 4 Parent=match_sequence174
contig00717	BLASTN	match	77705	77816	143	-	. ID=match_sequence175 Target=EST:aldovae0
contig00717	BLASTN	match	77705	77816	72	-	. ID=match_hsp392 Target=EST:aldovae0 112 1 Parent=match_sequence175
contig01201	BLASTN	match	3399	7224	141	+	. ID=match_sequence176 Target=EST:aldovae0 1 127
contig01201	BLASTN	match	7098	7224	71	+	. ID=match_hsp393 Target=EST:aldovae0 1 127 Parent=match_sequence176
contig01201	BLASTN	match	3399	3520	42	+	. ID=match_hsp394 Target=EST:aldovae0 6 127 Parent=match_sequence176
contig01034	BLASTN	match	80555	80677	141	+	. ID=match_sequence177 Target=EST:aldovae0 3 125
contig01034	BLASTN	match	80555	80677	71	+	. ID=match_hsp395 Target=EST:aldovae0 3 125 Parent=match_sequence177
contig01190	BLASTN	match	39875	39957	137	+	. ID=match_sequence178 Target=EST:aldovae0 1 83
contig01190	BLASTN	match	3726	51301	137	-	. ID=match_sequence178 Target=EST:aldovae0 83 1
contig01190	BLASTN	match	39875	39957	39	+	. ID=match_hsp396 Target=EST:aldovae0 1 83 Parent=match_sequence178
contig01190	BLASTN	match	3726	3842	69	-	. ID=match_hsp397 Target=EST:aldovae0 122 6 Parent=match_sequence178
contig01190	BLASTN	match	51183	51301	40	-	. ID=match_hsp398 Target=EST:aldovae0 125 6 Parent=match_sequence178
contig01203	BLASTN	match	33945	41904	133	-	. ID=match_sequence179 Target=EST:aldovae0
contig01203	BLASTN	match	41786	41904	67	-	. ID=match_hsp399 Target=EST:aldovae0 123 5 Parent=match_sequence179
contig01203	BLASTN	match	33945	34066	50	-	. ID=match_hsp400 Target=EST:aldovae0 127 6 Parent=match_sequence179
contig01227	BLASTN	match	106152	144579	133	-	. ID=match_sequence180 Target=EST:aldovae0
contig01227	BLASTN	match	106349	106467	67	-	. ID=match_hsp401 Target=EST:aldovae0 123 5 Parent=match_sequence180
contig01227	BLASTN	match	106152	106229	50	-	. ID=match_hsp402 Target=EST:aldovae0 123 46 Parent=match_sequence180
contig01227	BLASTN	match	144515	144579	33	-	. ID=match_hsp403 Target=EST:aldovae0 66 2 Parent=match_sequence180
contig01227	BLASTN	match	144438	144497	32	-	. ID=match_hsp404 Target=EST:aldovae0 127 68 Parent=match_sequence180
contig01200	BLASTN	match	16206	297875	133	+	. ID=match_sequence181 Target=EST:aldovae0 5 127
contig01200	BLASTN	match	211315	234045	133	-	. ID=match_sequence181 Target=EST:aldovae0 127 5
contig01200	BLASTN	match	16206	16328	67	+	. ID=match_hsp405 Target=EST:aldovae0 5 127 Parent=match_sequence181
contig01200	BLASTN	match	297817	297875	43	+	. ID=match_hsp406 Target=EST:aldovae0 5 63 Parent=match_sequence181
contig01200	BLASTN	match	223417	223469	37	+	. ID=match_hsp407 Target=EST:aldovae0 29 81 Parent=match_sequence181
contig01200	BLASTN	match	249755	249819	33	+	. ID=match_hsp408 Target=EST:aldovae0 46 110 Parent=match_sequence181
contig01200	BLASTN	match	233958	234045	44	-	. ID=match_hsp409 Target=EST:aldovae0 88 1 Parent=match_sequence181
contig01200	BLASTN	match	211477	211557	41	-	. ID=match_hsp410 Target=EST:aldovae0 82 2 Parent=match_sequence181
contig01200	BLASTN	match	211315	211409	39	-	. ID=match_hsp411 Target=EST:aldovae0 122 28 Parent=match_sequence181
contig01241	BLASTN	match	35475	35600	131	+	. ID=match_sequence182 Target=EST:aldovae0 1 126
contig01241	BLASTN	match	62707	62791	131	-	. ID=match_sequence182 Target=EST:aldovae0 126 1
contig01241	BLASTN	match	35475	35600	66	+	. ID=match_hsp412 Target=EST:aldovae0 1 126 Parent=match_sequence182
contig01241	BLASTN	match	62707	62791	41	-	. ID=match_hsp413 Target=EST:aldovae0 106 22 Parent=match_sequence182
contig01194	BLASTN	match	8	123	127	-	. ID=match_sequence183 Target=EST:aldovae0
contig01194	BLASTN	match	8	123	64	-	. ID=match_hsp414 Target=EST:aldovae0 126 11 Parent=match_sequence183
contig01232	BLASTN	match	30116	40448	125	-	. ID=match_sequence184 Target=EST:aldovae0
contig01232	BLASTN	match	30324	30442	63	-	. ID=match_hsp415 Target=EST:aldovae0 123 5 Parent=match_sequence184
contig01232	BLASTN	match	30201	30318	62	-	. ID=match_hsp416 Target=EST:aldovae0 123 6 Parent=match_sequence184
contig01232	BLASTN	match	30116	30195	36	-	. ID=match_hsp417 Target=EST:aldovae0 85 6 Parent=match_sequence184
contig01232	BLASTN	match	40387	40448	34	-	. ID=match_hsp418 Target=EST:aldovae0 83 22 Parent=match_sequence184
contig01171	BLASTN	match	1864	44393	119	+	. ID=match_sequence185 Target=EST:aldovae0 1 127
contig01171	BLASTN	match	11556	11671	60	+	. ID=match_hsp419 Target=EST:aldovae0 7 121 Parent=match_sequence185
contig01171	BLASTN	match	1864	1990	47	+	. ID=match_hsp420 Target=EST:aldovae0 1 127 Parent=match_sequence185
contig01171	BLASTN	match	42440	42523	40	+	. ID=match_hsp421 Target=EST:aldovae0 23 106 Parent=match_sequence185
contig01171	BLASTN	match	44298	44393	32	+	. ID=match_hsp422 Target=EST:aldovae0 30 125 Parent=match_sequence185
contig00402	BLASTN	match	1	103	117	-	. ID=match_sequence186 Target=EST:aldovae0
contig00402	BLASTN	match	1	103	59	-	. ID=match_hsp423 Target=EST:aldovae0 116 14 Parent=match_sequence186
contig01192	BLASTN	match	36360	36441	117	+	. ID=match_sequence187 Target=EST:aldovae0 46 127
contig01192	BLASTN	match	42029	42155	117	-	. ID=match_sequence187 Target=EST:aldovae0 127 46
contig01192	BLASTN	match	36360	36441	50	+	. ID=match_hsp424 Target=EST:aldovae0 46 127 Parent=match_sequence187
contig01192	BLASTN	match	42029	42155	59	-	. ID=match_hsp425 Target=EST:aldovae0 127 1 Parent=match_sequence187
contig01230	BLASTN	match	71012	71086	117	-	. ID=match_sequence188 Target=EST:aldovae0
contig01230	BLASTN	match	71012	71086	59	-	. ID=match_hsp426 Target=EST:aldovae0 123 49 Parent=match_sequence188
contig00214	BLASTN	match	55432	55539	117	+	. ID=match_sequence189 Target=EST:aldovae0 5 113
contig00214	BLASTN	match	46748	64023	117	-	. ID=match_sequence189 Target=EST:aldovae0 113 5
contig00214	BLASTN	match	55432	55539	49	+	. ID=match_hsp427 Target=EST:aldovae0 5 113 Parent=match_sequence189
contig00214	BLASTN	match	51109	51231	59	-	. ID=match_hsp428 Target=EST:aldovae0 125 3 Parent=match_sequence189
contig00214	BLASTN	match	46748	46804	37	-	. ID=match_hsp429 Target=EST:aldovae0 124 68 Parent=match_sequence189
contig00214	BLASTN	match	46821	46873	33	-	. ID=match_hsp430 Target=EST:aldovae0 66 14 Parent=match_sequence189
contig00214	BLASTN	match	63960	64023	32	-	. ID=match_hsp431 Target=EST:aldovae0 83 20 Parent=match_sequence189
contig01174	BLASTN	match	236773	236860	117	+	. ID=match_sequence190 Target=EST:aldovae0 5 92
contig01174	BLASTN	match	19507	276182	117	-	. ID=match_sequence190 Target=EST:aldovae0 92 5
contig01174	BLASTN	match	236773	236860	40	+	. ID=match_hsp432 Target=EST:aldovae0 5 92 Parent=match_sequence190
contig01174	BLASTN	match	19787	19893	59	-	. ID=match_hsp433 Target=EST:aldovae0 108 2 Parent=match_sequence190
contig01174	BLASTN	match	19507	19607	57	-	. ID=match_hsp434 Target=EST:aldovae0 114 14 Parent=match_sequence190
contig01174	BLASTN	match	276089	276182	46	-	. ID=match_hsp435 Target=EST:aldovae0 123 30 Parent=match_sequence190
contig00583	BLASTN	match	30865	31084	109	-	. ID=match_sequence191 Target=EST:aldovae0
contig00583	BLASTN	match	30970	31084	55	-	. ID=match_hsp436 Target=EST:aldovae0 121 7 Parent=match_sequence191
contig00583	BLASTN	match	30865	30938	42	-	. ID=match_hsp437 Target=EST:aldovae0 121 48 Parent=match_sequence191
contig01216	BLASTN	match	9984	10111	103	+	. ID=match_sequence192 Target=EST:aldovae0 1 127
contig01216	BLASTN	match	9984	10111	52	+	. ID=match_hsp438 Target=EST:aldovae0 1 127 Parent=match_sequence192
contig00624	BLASTN	match	37798	39520	101	-	. ID=match_sequence193 Target=EST:aldovae0
contig00624	BLASTN	match	37798	37920	51	-	. ID=match_hsp439 Target=EST:aldovae0 127 5 Parent=match_sequence193
contig00624	BLASTN	match	39424	39520	41	-	. ID=match_hsp440 Target=EST:aldovae0 99 4 Parent=match_sequence193
contig00145	BLASTN	match	40691	247047	101	+	. ID=match_sequence194 Target=EST:aldovae0 1 126
contig00145	BLASTN	match	83197	83278	101	-	. ID=match_sequence194 Target=EST:aldovae0 126 1
contig00145	BLASTN	match	246806	246924	51	+	. ID=match_hsp441 Target=EST:aldovae0 5 123 Parent=match_sequence194
contig00145	BLASTN	match	246938	247047	50	+	. ID=match_hsp442 Target=EST:aldovae0 14 123 Parent=match_sequence194
contig00145	BLASTN	match	40691	40809	48	+	. ID=match_hsp443 Target=EST:aldovae0 5 126 Parent=match_sequence194
contig00145	BLASTN	match	71599	71703	41	+	. ID=match_hsp444 Target=EST:aldovae0 1 105 Parent=match_sequence194
contig00145	BLASTN	match	223385	223433	37	+	. ID=match_hsp445 Target=EST:aldovae0 35 83 Parent=match_sequence194
contig00145	BLASTN	match	83197	83278	34	-	. ID=match_hsp446 Target=EST:aldovae0 83 2 Parent=match_sequence194
contig01220	BLASTN	match	8860	8938	94	-	. ID=match_sequence195 Target=EST:aldovae0
contig01220	BLASTN	match	8860	8938	47	-	. ID=match_hsp447 Target=EST:aldovae0 79 1 Parent=match_sequence195
contig01180	BLASTN	match	17050	17164	94	+	. ID=match_sequence196 Target=EST:aldovae0 10 124
contig01180	BLASTN	match	17050	17164	47	+	. ID=match_hsp448 Target=EST:aldovae0 10 124 Parent=match_sequence196
contig01167	BLASTN	match	52403	52521	94	+	. ID=match_sequence197 Target=EST:aldovae0 5 123
contig01167	BLASTN	match	52403	52521	47	+	. ID=match_hsp449 Target=EST:aldovae0 5 123 Parent=match_sequence197
contig01209	BLASTN	match	44516	44646	92	+	. ID=match_sequence198 Target=EST:aldovae0 1 127
contig01209	BLASTN	match	44516	44646	46	+	. ID=match_hsp450 Target=EST:aldovae0 1 127 Parent=match_sequence198
contig01214	BLASTN	match	7	62	88	-	. ID=match_sequence199 Target=EST:aldovae0
contig01214	BLASTN	match	7	62	44	-	. ID=match_hsp451 Target=EST:aldovae0 60 5 Parent=match_sequence199
contig01237	BLASTN	match	8887	26530	86	-	. ID=match_sequence200 Target=EST:aldovae0
contig01237	BLASTN	match	26452	26530	43	-	. ID=match_hsp452 Target=EST:aldovae0 83 5 Parent=match_sequence200
contig01237	BLASTN	match	22652	22777	42	-	. ID=match_hsp453 Target=EST:aldovae0 127 2 Parent=match_sequence200
contig01237	BLASTN	match	26337	26374	34	-	. ID=match_hsp454 Target=EST:aldovae0 127 90 Parent=match_sequence200
contig01237	BLASTN	match	8887	8946	32	-	. ID=match_hsp455 Target=EST:aldovae0 126 67 Parent=match_sequence200
contig01096	BLASTN	match	4539	87242	86	-	. ID=match_sequence201 Target=EST:aldovae0
contig01096	BLASTN	match	4539	4613	43	-	. ID=match_hsp456 Target=EST:aldovae0 76 3 Parent=match_sequence201
contig01096	BLASTN	match	87182	87242	37	-	. ID=match_hsp457 Target=EST:aldovae0 83 23 Parent=match_sequence201
contig00584	BLASTN	match	75613	75698	84	+	. ID=match_sequence202 Target=EST:aldovae0 41 126
contig00584	BLASTN	match	75613	75698	42	+	. ID=match_hsp458 Target=EST:aldovae0 41 126 Parent=match_sequence202
contig01231	BLASTN	match	9099	9159	82	+	. ID=match_sequence203 Target=EST:aldovae0 22 82
contig01231	BLASTN	match	9099	9159	41	+	. ID=match_hsp459 Target=EST:aldovae0 22 82 Parent=match_sequence203
contig01169	BLASTN	match	60721	60813	82	+	. ID=match_sequence204 Target=EST:aldovae0 18 110
contig01169	BLASTN	match	60721	60813	41	+	. ID=match_hsp460 Target=EST:aldovae0 18 110 Parent=match_sequence204
contig01239	BLASTN	match	75565	86811	80	-	. ID=match_sequence205 Target=EST:aldovae0
contig01239	BLASTN	match	80702	80785	40	-	. ID=match_hsp461 Target=EST:aldovae0 125 42 Parent=match_sequence205
contig01239	BLASTN	match	75565	75604	36	-	. ID=match_hsp462 Target=EST:aldovae0 45 6 Parent=match_sequence205
contig01239	BLASTN	match	86751	86811	33	-	. ID=match_hsp463 Target=EST:aldovae0 61 1 Parent=match_sequence205
contig01213	BLASTN	match	26954	27036	78	+	. ID=match_sequence206 Target=EST:aldovae0 1 83
contig01213	BLASTN	match	26954	27036	39	+	. ID=match_hsp464 Target=EST:aldovae0 1 83 Parent=match_sequence206
contig01173	BLASTN	match	172851	172936	76	-	. ID=match_sequence207 Target=EST:aldovae0
contig01173	BLASTN	match	172851	172936	38	-	. ID=match_hsp465 Target=EST:aldovae0 107 22 Parent=match_sequence207
contig01196	BLASTN	match	51420	51536	74	-	. ID=match_sequence208 Target=EST:aldovae0
contig01196	BLASTN	match	51420	51536	37	-	. ID=match_hsp466 Target=EST:aldovae0 122 6 Parent=match_sequence208
contig00001	BLASTN	match	73125	73176	72	-	. ID=match_sequence209 Target=EST:aldovae0
contig00001	BLASTN	match	73125	73176	36	-	. ID=match_hsp467 Target=EST:aldovae0 96 45 Parent=match_sequence209
contig01195	BLASTN	match	20	97	68	-	. ID=match_sequence210 Target=EST:aldovae0
contig01195	BLASTN	match	20	97	34	-	. ID=match_hsp468 Target=EST:aldovae0 125 48 Parent=match_sequence210
contig01178	BLASTN	match	56254	56334	68	+	. ID=match_sequence211 Target=EST:aldovae0 46 127
contig01178	BLASTN	match	56254	56334	34	+	. ID=match_hsp469 Target=EST:aldovae0 46 127 Parent=match_sequence211
contig01198	BLASTN	match	16612	16774	68	-	. ID=match_sequence212 Target=EST:aldovae0
contig01198	BLASTN	match	16725	16774	34	-	. ID=match_hsp470 Target=EST:aldovae0 83 34 Parent=match_sequence212
contig01198	BLASTN	match	16612	16652	33	-	. ID=match_hsp471 Target=EST:aldovae0 126 86 Parent=match_sequence212
contig01170	BLASTN	match	27470	27525	64	-	. ID=match_sequence213 Target=EST:aldovae0
contig01170	BLASTN	match	27470	27525	32	-	. ID=match_hsp472 Target=EST:aldovae0 60 5 Parent=match_sequence213
contig00145	BLASTN	match	47281	105822	121	+	. ID=match_sequence214 Target=EST:aldovae1 2 122
contig00145	BLASTN	match	47281	47401	61	+	. ID=match_hsp473 Target=EST:aldovae1 2 122 Parent=match_sequence214
contig00145	BLASTN	match	50819	50862	36	+	. ID=match_hsp474 Target=EST:aldovae1 76 119 Parent=match_sequence214
contig00145	BLASTN	match	76890	76926	33	+	. ID=match_hsp475 Target=EST:aldovae1 86 122 Parent=match_sequence214
contig00145	BLASTN	match	105766	105822	33	+	. ID=match_hsp476 Target=EST:aldovae1 2 58 Parent=match_sequence214
contig01239	BLASTN	match	85419	85540	115	-	. ID=match_sequence215 Target=EST:aldovae1
contig01239	BLASTN	match	85419	85540	58	-	. ID=match_hsp477 Target=EST:aldovae1 122 1 Parent=match_sequence215
contig01174	BLASTN	match	255829	255949	115	+	. ID=match_sequence216 Target=EST:aldovae1 1 122
contig01174	BLASTN	match	255829	255949	58	+	. ID=match_hsp478 Target=EST:aldovae1 1 122 Parent=match_sequence216
contig01173	BLASTN	match	109947	126213	107	+	. ID=match_sequence217 Target=EST:aldovae1 1 122
contig01173	BLASTN	match	109947	110068	54	+	. ID=match_hsp479 Target=EST:aldovae1 1 122 Parent=match_sequence217
contig01173	BLASTN	match	126133	126213	46	+	. ID=match_hsp480 Target=EST:aldovae1 41 122 Parent=match_sequence217
contig01232	BLASTN	match	37037	37155	94	+	. ID=match_sequence218 Target=EST:aldovae1 4 122
contig01232	BLASTN	match	37037	37155	47	+	. ID=match_hsp481 Target=EST:aldovae1 4 122 Parent=match_sequence218
contig00277	BLASTN	match	9017	9054	84	+	. ID=match_sequence219 Target=EST:aldovae1 85 122
contig00277	BLASTN	match	5641	5761	84	-	. ID=match_sequence219 Target=EST:aldovae1 122 85
contig00277	BLASTN	match	9017	9054	38	+	. ID=match_hsp482 Target=EST:aldovae1 85 122 Parent=match_sequence219
contig00277	BLASTN	match	5641	5761	42	-	. ID=match_hsp483 Target=EST:aldovae1 122 1 Parent=match_sequence219
contig01178	BLASTN	match	56215	56334	78	+	. ID=match_sequence220 Target=EST:aldovae1 1 122
contig01178	BLASTN	match	56215	56334	39	+	. ID=match_hsp484 Target=EST:aldovae1 1 122 Parent=match_sequence220
contig01198	BLASTN	match	19962	20004	78	+	. ID=match_sequence221 Target=EST:aldovae1 80 122
contig01198	BLASTN	match	19962	20004	39	+	. ID=match_hsp485 Target=EST:aldovae1 80 122 Parent=match_sequence221
contig01230	BLASTN	match	76136	76327	78	-	. ID=match_sequence222 Target=EST:aldovae1
contig01230	BLASTN	match	76136	76182	39	-	. ID=match_hsp486 Target=EST:aldovae1 122 76 Parent=match_sequence222
contig01230	BLASTN	match	76260	76327	32	-	. ID=match_hsp487 Target=EST:aldovae1 68 1 Parent=match_sequence222
contig01200	BLASTN	match	249715	249836	78	+	. ID=match_sequence223 Target=EST:aldovae1 1 122
contig01200	BLASTN	match	249715	249836	39	+	. ID=match_hsp488 Target=EST:aldovae1 1 122 Parent=match_sequence223
contig01212	BLASTN	match	23	63	74	+	. ID=match_sequence224 Target=EST:aldovae1 81 121
contig01212	BLASTN	match	23	63	37	+	. ID=match_hsp489 Target=EST:aldovae1 81 121 Parent=match_sequence224
contig01183	BLASTN	match	75737	137544	74	+	. ID=match_sequence225 Target=EST:aldovae1 1 122
contig01183	BLASTN	match	94563	94599	74	-	. ID=match_sequence225 Target=EST:aldovae1 122 1
contig01183	BLASTN	match	75737	75773	37	+	. ID=match_hsp490 Target=EST:aldovae1 86 122 Parent=match_sequence225
contig01183	BLASTN	match	137488	137544	33	+	. ID=match_hsp491 Target=EST:aldovae1 1 57 Parent=match_sequence225
contig01183	BLASTN	match	94563	94599	33	-	. ID=match_hsp492 Target=EST:aldovae1 117 81 Parent=match_sequence225
contig01169	BLASTN	match	64	60830	74	+	. ID=match_sequence226 Target=EST:aldovae1 86 122
contig01169	BLASTN	match	64	100	37	+	. ID=match_hsp493 Target=EST:aldovae1 86 122 Parent=match_sequence226
contig01169	BLASTN	match	60794	60830	33	+	. ID=match_hsp494 Target=EST:aldovae1 86 122 Parent=match_sequence226
contig01209	BLASTN	match	68652	167434	74	-	. ID=match_sequence227 Target=EST:aldovae1
contig01209	BLASTN	match	167398	167434	37	-	. ID=match_hsp495 Target=EST:aldovae1 122 86 Parent=match_sequence227
contig01209	BLASTN	match	68652	68689	34	-	. ID=match_hsp496 Target=EST:aldovae1 122 85 Parent=match_sequence227
contig01096	BLASTN	match	97799	97840	72	+	. ID=match_sequence228 Target=EST:aldovae1 81 122
contig01096	BLASTN	match	17160	116621	72	-	. ID=match_sequence228 Target=EST:aldovae1 122 81
contig01096	BLASTN	match	97799	97840	34	+	. ID=match_hsp497 Target=EST:aldovae1 81 122 Parent=match_sequence228
contig01096	BLASTN	match	116566	116621	36	-	. ID=match_hsp498 Target=EST:aldovae1 56 1 Parent=match_sequence228
contig01096	BLASTN	match	94819	94853	35	-	. ID=match_hsp499 Target=EST:aldovae1 122 88 Parent=match_sequence228
contig01096	BLASTN	match	17160	17191	32	-	. ID=match_hsp500 Target=EST:aldovae1 122 91 Parent=match_sequence228
contig01240	BLASTN	match	3858	3904	70	-	. ID=match_sequence229 Target=EST:aldovae1
contig01240	BLASTN	match	3858	3904	35	-	. ID=match_hsp501 Target=EST:aldovae1 122 76 Parent=match_sequence229
contig00553	BLASTN	match	61	94	68	+	. ID=match_sequence230 Target=EST:aldovae1 89 122
contig00553	BLASTN	match	61	94	34	+	. ID=match_hsp502 Target=EST:aldovae1 89 122 Parent=match_sequence230
contig01225	BLASTN	match	13	50	68	+	. ID=match_sequence231 Target=EST:aldovae1 85 122
contig01225	BLASTN	match	9108	9145	68	-	. ID=match_sequence231 Target=EST:aldovae1 122 85
contig01225	BLASTN	match	13	50	34	+	. ID=match_hsp503 Target=EST:aldovae1 85 122 Parent=match_sequence231
contig01225	BLASTN	match	9108	9145	34	-	. ID=match_hsp504 Target=EST:aldovae1 122 85 Parent=match_sequence231
contig01167	BLASTN	match	78391	78472	68	+	. ID=match_sequence232 Target=EST:aldovae1 41 122
contig01167	BLASTN	match	78391	78472	34	+	. ID=match_hsp505 Target=EST:aldovae1 41 122 Parent=match_sequence232
contig01217	BLASTN	match	3394	3434	66	+	. ID=match_sequence233 Target=EST:aldovae1 81 121
contig01217	BLASTN	match	3394	3434	33	+	. ID=match_hsp506 Target=EST:aldovae1 81 121 Parent=match_sequence233
contig01242	BLASTN	match	24657	24693	66	-	. ID=match_sequence234 Target=EST:aldovae1
contig01242	BLASTN	match	24657	24693	33	-	. ID=match_hsp507 Target=EST:aldovae1 122 86 Parent=match_sequence234
contig00844	BLASTN	match	27239	27270	64	+	. ID=match_sequence235 Target=EST:aldovae1 91 122
contig00844	BLASTN	match	27239	27270	32	+	. ID=match_hsp508 Target=EST:aldovae1 91 122 Parent=match_sequence235
contig00214	BLASTN	match	63844	63995	198	-	. ID=match_sequence236 Target=EST:aldovae3
contig00214	BLASTN	match	63844	63995	100	-	. ID=match_hsp509 Target=EST:aldovae3 152 1 Parent=match_sequence236
contig01169	BLASTN	match	5	60822	172	+	. ID=match_sequence237 Target=EST:aldovae3 59 154
contig01169	BLASTN	match	41504	41630	172	-	. ID=match_sequence237 Target=EST:aldovae3 154 59
contig01169	BLASTN	match	5	100	80	+	. ID=match_hsp510 Target=EST:aldovae3 59 154 Parent=match_sequence237
contig01169	BLASTN	match	60786	60822	37	+	. ID=match_hsp511 Target=EST:aldovae3 110 146 Parent=match_sequence237
contig01169	BLASTN	match	41504	41630	87	-	. ID=match_hsp512 Target=EST:aldovae3 146 20 Parent=match_sequence237
contig00273	BLASTN	match	37519	37651	165	-	. ID=match_sequence238 Target=EST:aldovae3
contig00273	BLASTN	match	37519	37651	83	-	. ID=match_hsp513 Target=EST:aldovae3 154 20 Parent=match_sequence238
contig00553	BLASTN	match	2	94	153	+	. ID=match_sequence239 Target=EST:aldovae3 62 154
contig00553	BLASTN	match	2	94	77	+	. ID=match_hsp514 Target=EST:aldovae3 62 154 Parent=match_sequence239
contig01170	BLASTN	match	27331	27454	151	-	. ID=match_sequence240 Target=EST:aldovae3
contig01170	BLASTN	match	27331	27454	76	-	. ID=match_hsp515 Target=EST:aldovae3 152 29 Parent=match_sequence240
contig01209	BLASTN	match	4812	4900	145	+	. ID=match_sequence241 Target=EST:aldovae3 31 121
contig01209	BLASTN	match	167398	189320	145	-	. ID=match_sequence241 Target=EST:aldovae3 121 31
contig01209	BLASTN	match	4812	4900	35	+	. ID=match_hsp516 Target=EST:aldovae3 31 121 Parent=match_sequence241
contig01209	BLASTN	match	167398	167486	73	-	. ID=match_hsp517 Target=EST:aldovae3 154 66 Parent=match_sequence241
contig01209	BLASTN	match	189246	189320	47	-	. ID=match_hsp518 Target=EST:aldovae3 126 52 Parent=match_sequence241
contig01240	BLASTN	match	3858	3959	131	-	. ID=match_sequence242 Target=EST:aldovae3
contig01240	BLASTN	match	3858	3959	66	-	. ID=match_hsp519 Target=EST:aldovae3 154 53 Parent=match_sequence242
contig00033	BLASTN	match	1	73	121	+	. ID=match_sequence243 Target=EST:aldovae3 61 133
contig00033	BLASTN	match	3308	3343	121	-	. ID=match_sequence243 Target=EST:aldovae3 133 61
contig00033	BLASTN	match	1	73	61	+	. ID=match_hsp520 Target=EST:aldovae3 61 133 Parent=match_sequence243
contig00033	BLASTN	match	3308	3343	32	-	. ID=match_hsp521 Target=EST:aldovae3 36 1 Parent=match_sequence243
contig01237	BLASTN	match	26337	26487	119	-	. ID=match_sequence244 Target=EST:aldovae3
contig01237	BLASTN	match	26337	26487	60	-	. ID=match_hsp522 Target=EST:aldovae3 154 1 Parent=match_sequence244
contig01190	BLASTN	match	39922	40014	105	+	. ID=match_sequence245 Target=EST:aldovae3 1 93
contig01190	BLASTN	match	39922	40014	53	+	. ID=match_hsp523 Target=EST:aldovae3 1 93 Parent=match_sequence245
contig01196	BLASTN	match	17479	17527	90	+	. ID=match_sequence246 Target=EST:aldovae3 37 85
contig01196	BLASTN	match	26564	26647	90	-	. ID=match_sequence246 Target=EST:aldovae3 85 37
contig01196	BLASTN	match	17479	17527	33	+	. ID=match_hsp524 Target=EST:aldovae3 37 85 Parent=match_sequence246
contig01196	BLASTN	match	26564	26647	45	-	. ID=match_hsp525 Target=EST:aldovae3 112 26 Parent=match_sequence246
contig01210	BLASTN	match	3	57	86	+	. ID=match_sequence247 Target=EST:aldovae3 79 133
contig01210	BLASTN	match	3	57	43	+	. ID=match_hsp526 Target=EST:aldovae3 79 133 Parent=match_sequence247
contig00717	BLASTN	match	77734	111468	80	-	. ID=match_sequence248 Target=EST:aldovae3
contig00717	BLASTN	match	111425	111468	40	-	. ID=match_hsp527 Target=EST:aldovae3 94 51 Parent=match_sequence248
contig00717	BLASTN	match	77734	77769	32	-	. ID=match_hsp528 Target=EST:aldovae3 36 1 Parent=match_sequence248
contig01217	BLASTN	match	1	83	78	+	. ID=match_sequence249 Target=EST:aldovae3 72 154
contig01217	BLASTN	match	1	83	39	+	. ID=match_hsp529 Target=EST:aldovae3 72 154 Parent=match_sequence249
contig01200	BLASTN	match	249795	249828	78	+	. ID=match_sequence250 Target=EST:aldovae3 113 146
contig01200	BLASTN	match	187842	187911	78	-	. ID=match_sequence250 Target=EST:aldovae3 146 113
contig01200	BLASTN	match	249795	249828	34	+	. ID=match_hsp530 Target=EST:aldovae3 113 146 Parent=match_sequence250
contig01200	BLASTN	match	187842	187911	39	-	. ID=match_hsp531 Target=EST:aldovae3 93 23 Parent=match_sequence250
contig01178	BLASTN	match	56293	56334	76	+	. ID=match_sequence251 Target=EST:aldovae3 113 154
contig01178	BLASTN	match	56293	56334	38	+	. ID=match_hsp532 Target=EST:aldovae3 113 154 Parent=match_sequence251
contig01183	BLASTN	match	75732	137562	76	+	. ID=match_sequence252 Target=EST:aldovae3 1 154
contig01183	BLASTN	match	75732	75773	38	+	. ID=match_hsp533 Target=EST:aldovae3 113 154 Parent=match_sequence252
contig01183	BLASTN	match	137530	137562	33	+	. ID=match_hsp534 Target=EST:aldovae3 1 33 Parent=match_sequence252
contig01173	BLASTN	match	86435	99581	76	+	. ID=match_sequence253 Target=EST:aldovae3 23 154
contig01173	BLASTN	match	161186	161235	76	-	. ID=match_sequence253 Target=EST:aldovae3 154 23
contig01173	BLASTN	match	99499	99581	38	+	. ID=match_hsp535 Target=EST:aldovae3 23 107 Parent=match_sequence253
contig01173	BLASTN	match	86435	86504	34	+	. ID=match_hsp536 Target=EST:aldovae3 85 154 Parent=match_sequence253
contig01173	BLASTN	match	161186	161235	34	-	. ID=match_hsp537 Target=EST:aldovae3 97 48 Parent=match_sequence253
contig01220	BLASTN	match	8776	8891	74	-	. ID=match_sequence254 Target=EST:aldovae3
contig01220	BLASTN	match	8776	8851	37	-	. ID=match_hsp538 Target=EST:aldovae3 134 58 Parent=match_sequence254
contig01220	BLASTN	match	8852	8891	32	-	. ID=match_hsp539 Target=EST:aldovae3 40 1 Parent=match_sequence254
contig00584	BLASTN	match	75659	75698	72	+	. ID=match_sequence255 Target=EST:aldovae3 114 153
contig00584	BLASTN	match	75659	75698	36	+	. ID=match_hsp540 Target=EST:aldovae3 114 153 Parent=match_sequence255
contig01174	BLASTN	match	255904	255949	72	+	. ID=match_sequence256 Target=EST:aldovae3 109 154
contig01174	BLASTN	match	19538	19573	72	-	. ID=match_sequence256 Target=EST:aldovae3 154 109
contig01174	BLASTN	match	255904	255949	34	+	. ID=match_hsp541 Target=EST:aldovae3 109 154 Parent=match_sequence256
contig01174	BLASTN	match	19538	19573	36	-	. ID=match_hsp542 Target=EST:aldovae3 36 1 Parent=match_sequence256
contig01212	BLASTN	match	1	63	70	+	. ID=match_sequence257 Target=EST:aldovae3 91 153
contig01212	BLASTN	match	1	63	35	+	. ID=match_hsp543 Target=EST:aldovae3 91 153 Parent=match_sequence257
contig01167	BLASTN	match	48044	48122	70	+	. ID=match_sequence258 Target=EST:aldovae3 57 135
contig01167	BLASTN	match	48044	48122	35	+	. ID=match_hsp544 Target=EST:aldovae3 57 135 Parent=match_sequence258
contig00145	BLASTN	match	50816	76926	70	+	. ID=match_sequence259 Target=EST:aldovae3 105 154
contig00145	BLASTN	match	50816	50862	35	+	. ID=match_hsp545 Target=EST:aldovae3 105 151 Parent=match_sequence259
contig00145	BLASTN	match	76885	76926	34	+	. ID=match_hsp546 Target=EST:aldovae3 113 154 Parent=match_sequence259
contig01230	BLASTN	match	76136	76185	68	-	. ID=match_sequence260 Target=EST:aldovae3
contig01230	BLASTN	match	76136	76185	34	-	. ID=match_hsp547 Target=EST:aldovae3 154 105 Parent=match_sequence260
contig00277	BLASTN	match	9018	9054	66	+	. ID=match_sequence261 Target=EST:aldovae3 118 154
contig00277	BLASTN	match	9018	9054	33	+	. ID=match_hsp548 Target=EST:aldovae3 118 154 Parent=match_sequence261
contig01203	BLASTN	match	2283	2331	66	+	. ID=match_sequence262 Target=EST:aldovae3 73 121
contig01203	BLASTN	match	2283	2331	33	+	. ID=match_hsp549 Target=EST:aldovae3 73 121 Parent=match_sequence262
contig01232	BLASTN	match	37119	37155	66	+	. ID=match_sequence263 Target=EST:aldovae3 118 154
contig01232	BLASTN	match	37119	37155	33	+	. ID=match_hsp550 Target=EST:aldovae3 118 154 Parent=match_sequence263
contig01192	BLASTN	match	36366	36397	64	+	. ID=match_sequence264 Target=EST:aldovae3 5 36
contig01192	BLASTN	match	36366	36397	32	+	. ID=match_hsp551 Target=EST:aldovae3 5 36 Parent=match_sequence264
contig01192	BLASTN	match	36242	36397	198	+	. ID=match_sequence265 Target=EST:aldovae4 2 157
contig01192	BLASTN	match	36242	36397	100	+	. ID=match_hsp552 Target=EST:aldovae4 2 157 Parent=match_sequence265
contig01167	BLASTN	match	52444	81968	192	+	. ID=match_sequence266 Target=EST:aldovae4 4 156
contig01167	BLASTN	match	81840	81968	97	+	. ID=match_hsp553 Target=EST:aldovae4 4 132 Parent=match_sequence266
contig01167	BLASTN	match	52444	52480	33	+	. ID=match_hsp554 Target=EST:aldovae4 120 156 Parent=match_sequence266
contig00145	BLASTN	match	8533	223433	143	+	. ID=match_sequence267 Target=EST:aldovae4 4 157
contig00145	BLASTN	match	83197	83232	143	-	. ID=match_sequence267 Target=EST:aldovae4 157 4
contig00145	BLASTN	match	8533	8668	72	+	. ID=match_hsp555 Target=EST:aldovae4 4 139 Parent=match_sequence267
contig00145	BLASTN	match	28024	28112	61	+	. ID=match_hsp556 Target=EST:aldovae4 45 133 Parent=match_sequence267
contig00145	BLASTN	match	223398	223433	36	+	. ID=match_hsp557 Target=EST:aldovae4 122 157 Parent=match_sequence267
contig00145	BLASTN	match	83197	83232	32	-	. ID=match_hsp558 Target=EST:aldovae4 157 122 Parent=match_sequence267
contig01227	BLASTN	match	106195	106344	139	-	. ID=match_sequence268 Target=EST:aldovae4
contig01227	BLASTN	match	106195	106344	70	-	. ID=match_hsp559 Target=EST:aldovae4 154 5 Parent=match_sequence268
contig01198	BLASTN	match	19833	19928	135	+	. ID=match_sequence269 Target=EST:aldovae4 30 125
contig01198	BLASTN	match	19833	19928	68	+	. ID=match_hsp560 Target=EST:aldovae4 30 125 Parent=match_sequence269
contig01230	BLASTN	match	71085	71172	127	-	. ID=match_sequence270 Target=EST:aldovae4
contig01230	BLASTN	match	71085	71172	64	-	. ID=match_hsp561 Target=EST:aldovae4 109 22 Parent=match_sequence270
contig01239	BLASTN	match	94576	94693	125	-	. ID=match_sequence271 Target=EST:aldovae4
contig01239	BLASTN	match	94576	94693	63	-	. ID=match_hsp562 Target=EST:aldovae4 131 13 Parent=match_sequence271
contig01174	BLASTN	match	177906	178061	121	-	. ID=match_sequence272 Target=EST:aldovae4
contig01174	BLASTN	match	177906	178061	61	-	. ID=match_hsp563 Target=EST:aldovae4 157 1 Parent=match_sequence272
contig01034	BLASTN	match	16196	16312	113	+	. ID=match_sequence273 Target=EST:aldovae4 41 157
contig01034	BLASTN	match	16196	16312	57	+	. ID=match_hsp564 Target=EST:aldovae4 41 157 Parent=match_sequence273
contig00584	BLASTN	match	54464	54567	103	-	. ID=match_sequence274 Target=EST:aldovae4
contig00584	BLASTN	match	54464	54567	52	-	. ID=match_hsp565 Target=EST:aldovae4 131 29 Parent=match_sequence274
contig01213	BLASTN	match	30	83	92	-	. ID=match_sequence275 Target=EST:aldovae4
contig01213	BLASTN	match	30	83	46	-	. ID=match_hsp566 Target=EST:aldovae4 94 41 Parent=match_sequence275
contig01209	BLASTN	match	185596	185688	92	-	. ID=match_sequence276 Target=EST:aldovae4
contig01209	BLASTN	match	185596	185688	46	-	. ID=match_hsp567 Target=EST:aldovae4 134 41 Parent=match_sequence276
contig01231	BLASTN	match	9123	9159	74	+	. ID=match_sequence277 Target=EST:aldovae4 120 156
contig01231	BLASTN	match	9123	9159	37	+	. ID=match_hsp568 Target=EST:aldovae4 120 156 Parent=match_sequence277
contig01237	BLASTN	match	8967	9015	74	-	. ID=match_sequence278 Target=EST:aldovae4
contig01237	BLASTN	match	8967	9015	37	-	. ID=match_hsp569 Target=EST:aldovae4 137 89 Parent=match_sequence278
contig00002	BLASTN	match	20750	20787	70	+	. ID=match_sequence279 Target=EST:aldovae4 120 157
contig00002	BLASTN	match	12160	12283	70	-	. ID=match_sequence279 Target=EST:aldovae4 157 120
contig00002	BLASTN	match	20750	20787	34	+	. ID=match_hsp570 Target=EST:aldovae4 120 157 Parent=match_sequence279
contig00002	BLASTN	match	12160	12283	35	-	. ID=match_hsp571 Target=EST:aldovae4 154 29 Parent=match_sequence279
contig01190	BLASTN	match	3766	3800	70	-	. ID=match_sequence280 Target=EST:aldovae4
contig01190	BLASTN	match	3766	3800	35	-	. ID=match_hsp572 Target=EST:aldovae4 156 122 Parent=match_sequence280
contig00583	BLASTN	match	30906	31044	68	-	. ID=match_sequence281 Target=EST:aldovae4
contig00583	BLASTN	match	31011	31044	34	-	. ID=match_hsp573 Target=EST:aldovae4 154 121 Parent=match_sequence281
contig00583	BLASTN	match	30906	30938	33	-	. ID=match_hsp574 Target=EST:aldovae4 154 122 Parent=match_sequence281
contig00717	BLASTN	match	77734	77771	68	-	. ID=match_sequence282 Target=EST:aldovae4
contig00717	BLASTN	match	77734	77771	34	-	. ID=match_hsp575 Target=EST:aldovae4 157 120 Parent=match_sequence282
contig00033	BLASTN	match	3308	3344	66	-	. ID=match_sequence283 Target=EST:aldovae4
contig00033	BLASTN	match	3308	3344	33	-	. ID=match_hsp576 Target=EST:aldovae4 157 121 Parent=match_sequence283
contig01096	BLASTN	match	97662	97714	66	+	. ID=match_sequence284 Target=EST:aldovae4 30 81
contig01096	BLASTN	match	97662	97714	33	+	. ID=match_hsp577 Target=EST:aldovae4 30 81 Parent=match_sequence284
contig01200	BLASTN	match	223434	223469	64	+	. ID=match_sequence285 Target=EST:aldovae4 120 155
contig01200	BLASTN	match	223434	223469	32	+	. ID=match_hsp578 Target=EST:aldovae4 120 155 Parent=match_sequence285
contig01096	BLASTN	match	45808	45908	161	-	. ID=match_sequence286 Target=EST:aldovae5
contig01096	BLASTN	match	45808	45908	81	-	. ID=match_hsp579 Target=EST:aldovae5 129 29 Parent=match_sequence286
contig01183	BLASTN	match	104482	104577	111	-	. ID=match_sequence287 Target=EST:aldovae5
contig01183	BLASTN	match	104482	104577	56	-	. ID=match_hsp580 Target=EST:aldovae5 129 34 Parent=match_sequence287
contig00001	BLASTN	match	9	81	82	+	. ID=match_sequence288 Target=EST:aldovae11 5 77
contig00001	BLASTN	match	9	81	41	+	. ID=match_hsp581 Target=EST:aldovae11 5 77 Parent=match_sequence288
contig01240	BLASTN	match	121	368	80	+	. ID=match_sequence289 Target=EST:aldovae11 5 76
contig01240	BLASTN	match	121	192	40	+	. ID=match_hsp582 Target=EST:aldovae11 5 76 Parent=match_sequence289
contig01240	BLASTN	match	297	368	40	+	. ID=match_hsp583 Target=EST:aldovae11 5 76 Parent=match_sequence289
contig01096	BLASTN	match	45807	45906	159	-	. ID=match_sequence290 Target=EST:mollaretii1
contig01096	BLASTN	match	45807	45906	80	-	. ID=match_hsp584 Target=EST:mollaretii1 131 32 Parent=match_sequence290
contig01183	BLASTN	match	104465	104586	131	-	. ID=match_sequence291 Target=EST:mollaretii1
contig01183	BLASTN	match	104465	104586	66	-	. ID=match_hsp585 Target=EST:mollaretii1 147 26 Parent=match_sequence291
contig01190	BLASTN	match	22977	23065	113	+	. ID=match_sequence292 Target=EST:mollaretii7 73 161
contig01190	BLASTN	match	22977	23065	57	+	. ID=match_hsp586 Target=EST:mollaretii7 73 161 Parent=match_sequence292
contig01220	BLASTN	match	8609	8720	159	+	. ID=match_sequence293 Target=EST:mollaretii9 3 114
contig01220	BLASTN	match	8609	8720	80	+	. ID=match_hsp587 Target=EST:mollaretii9 3 114 Parent=match_sequence293
contig01183	BLASTN	match	120772	120865	123	+	. ID=match_sequence294 Target=EST:mollaretii9 22 115
contig01183	BLASTN	match	120772	120865	62	+	. ID=match_hsp588 Target=EST:mollaretii9 22 115 Parent=match_sequence294
contig01217	BLASTN	match	5834	5935	100	-	. ID=match_sequence295 Target=EST:mollaretii9
contig01217	BLASTN	match	5834	5935	50	-	. ID=match_hsp589 Target=EST:mollaretii9 115 14 Parent=match_sequence295
contig01167	BLASTN	match	89650	89703	84	-	. ID=match_sequence296 Target=EST:mollaretii9
contig01167	BLASTN	match	89650	89703	42	-	. ID=match_hsp590 Target=EST:mollaretii9 86 33 Parent=match_sequence296
contig01227	BLASTN	match	81939	82052	76	+	. ID=match_sequence297 Target=EST:mollaretii9 2 115
contig01227	BLASTN	match	81939	82052	38	+	. ID=match_hsp591 Target=EST:mollaretii9 2 115 Parent=match_sequence297
contig01174	BLASTN	match	195160	195233	76	-	. ID=match_sequence298 Target=EST:mollaretii9
contig01174	BLASTN	match	195160	195233	38	-	. ID=match_hsp592 Target=EST:mollaretii9 87 14 Parent=match_sequence298
contig01200	BLASTN	match	293453	293512	64	+	. ID=match_sequence299 Target=EST:mollaretii9 31 90
contig01200	BLASTN	match	293453	293512	32	+	. ID=match_hsp593 Target=EST:mollaretii9 31 90 Parent=match_sequence299
contig01192	BLASTN	match	36262	36420	212	-	. ID=match_sequence300 Target=EST:mollaretii10
contig01192	BLASTN	match	36262	36420	107	-	. ID=match_hsp594 Target=EST:mollaretii10 159 1 Parent=match_sequence300
contig01198	BLASTN	match	19833	19928	151	-	. ID=match_sequence301 Target=EST:mollaretii10
contig01198	BLASTN	match	19833	19928	76	-	. ID=match_hsp595 Target=EST:mollaretii10 151 56 Parent=match_sequence301
contig01167	BLASTN	match	52444	81968	151	-	. ID=match_sequence302 Target=EST:mollaretii10
contig01167	BLASTN	match	81857	81968	76	-	. ID=match_hsp596 Target=EST:mollaretii10 160 49 Parent=match_sequence302
contig01167	BLASTN	match	52444	52497	34	-	. ID=match_hsp597 Target=EST:mollaretii10 61 8 Parent=match_sequence302
contig01034	BLASTN	match	16196	80658	129	-	. ID=match_sequence303 Target=EST:mollaretii10
contig01034	BLASTN	match	16196	16312	65	-	. ID=match_hsp598 Target=EST:mollaretii10 140 24 Parent=match_sequence303
contig01034	BLASTN	match	80599	80658	40	-	. ID=match_hsp599 Target=EST:mollaretii10 60 1 Parent=match_sequence303
contig00584	BLASTN	match	54464	54567	127	+	. ID=match_sequence304 Target=EST:mollaretii10 50 152
contig00584	BLASTN	match	75618	75678	127	-	. ID=match_sequence304 Target=EST:mollaretii10 152 50
contig00584	BLASTN	match	54464	54567	64	+	. ID=match_hsp600 Target=EST:mollaretii10 50 152 Parent=match_sequence304
contig00584	BLASTN	match	75618	75678	41	-	. ID=match_hsp601 Target=EST:mollaretii10 61 1 Parent=match_sequence304
contig01174	BLASTN	match	163872	276166	127	+	. ID=match_sequence305 Target=EST:mollaretii10 1 151
contig01174	BLASTN	match	177906	178032	64	+	. ID=match_hsp602 Target=EST:mollaretii10 24 151 Parent=match_sequence305
contig01174	BLASTN	match	276113	276166	34	+	. ID=match_hsp603 Target=EST:mollaretii10 8 61 Parent=match_sequence305
contig01174	BLASTN	match	163872	163932	33	+	. ID=match_hsp604 Target=EST:mollaretii10 1 61 Parent=match_sequence305
contig01239	BLASTN	match	94576	94677	125	+	. ID=match_sequence306 Target=EST:mollaretii10 50 152
contig01239	BLASTN	match	94576	94677	63	+	. ID=match_hsp605 Target=EST:mollaretii10 50 152 Parent=match_sequence306
contig00145	BLASTN	match	83197	83232	125	+	. ID=match_sequence307 Target=EST:mollaretii10 24 59
contig00145	BLASTN	match	8570	223453	125	-	. ID=match_sequence307 Target=EST:mollaretii10 59 24
contig00145	BLASTN	match	83197	83232	32	+	. ID=match_hsp606 Target=EST:mollaretii10 24 59 Parent=match_sequence307
contig00145	BLASTN	match	8570	8668	63	-	. ID=match_hsp607 Target=EST:mollaretii10 140 42 Parent=match_sequence307
contig00145	BLASTN	match	28024	28112	61	-	. ID=match_hsp608 Target=EST:mollaretii10 136 48 Parent=match_sequence307
contig00145	BLASTN	match	223398	223453	40	-	. ID=match_hsp609 Target=EST:mollaretii10 59 4 Parent=match_sequence307
contig01230	BLASTN	match	71085	71177	121	+	. ID=match_sequence308 Target=EST:mollaretii10 72 164
contig01230	BLASTN	match	71085	71177	61	+	. ID=match_hsp610 Target=EST:mollaretii10 72 164 Parent=match_sequence308
contig01227	BLASTN	match	106195	106326	111	+	. ID=match_sequence309 Target=EST:mollaretii10 27 158
contig01227	BLASTN	match	106195	106326	56	+	. ID=match_hsp611 Target=EST:mollaretii10 27 158 Parent=match_sequence309
contig01213	BLASTN	match	30	110	105	+	. ID=match_sequence310 Target=EST:mollaretii10 87 167
contig01213	BLASTN	match	30	110	53	+	. ID=match_hsp612 Target=EST:mollaretii10 87 167 Parent=match_sequence310
contig01209	BLASTN	match	3974	185717	94	+	. ID=match_sequence311 Target=EST:mollaretii10 1 168
contig01209	BLASTN	match	189009	189067	94	-	. ID=match_sequence311 Target=EST:mollaretii10 168 1
contig01209	BLASTN	match	185596	185717	47	+	. ID=match_hsp613 Target=EST:mollaretii10 47 168 Parent=match_sequence311
contig01209	BLASTN	match	3974	4030	34	+	. ID=match_hsp614 Target=EST:mollaretii10 1 58 Parent=match_sequence311
contig01209	BLASTN	match	189009	189067	39	-	. ID=match_hsp615 Target=EST:mollaretii10 59 1 Parent=match_sequence311
contig01183	BLASTN	match	48637	48697	90	+	. ID=match_sequence312 Target=EST:mollaretii10 1 61
contig01183	BLASTN	match	75692	75752	90	-	. ID=match_sequence312 Target=EST:mollaretii10 61 1
contig01183	BLASTN	match	48637	48697	33	+	. ID=match_hsp616 Target=EST:mollaretii10 1 61 Parent=match_sequence312
contig01183	BLASTN	match	75692	75752	45	-	. ID=match_hsp617 Target=EST:mollaretii10 61 1 Parent=match_sequence312
contig01232	BLASTN	match	43243	43301	86	+	. ID=match_sequence313 Target=EST:mollaretii10 1 59
contig01232	BLASTN	match	43243	43301	43	+	. ID=match_hsp618 Target=EST:mollaretii10 1 59 Parent=match_sequence313
contig00225	BLASTN	match	5419	5476	84	-	. ID=match_sequence314 Target=EST:mollaretii10
contig00225	BLASTN	match	5419	5476	42	-	. ID=match_hsp619 Target=EST:mollaretii10 61 4 Parent=match_sequence314
contig01237	BLASTN	match	8967	9015	82	+	. ID=match_sequence315 Target=EST:mollaretii10 44 92
contig01237	BLASTN	match	8967	9015	41	+	. ID=match_hsp620 Target=EST:mollaretii10 44 92 Parent=match_sequence315
contig00002	BLASTN	match	12160	12264	80	+	. ID=match_sequence316 Target=EST:mollaretii10 27 133
contig00002	BLASTN	match	20750	20787	80	-	. ID=match_sequence316 Target=EST:mollaretii10 133 27
contig00002	BLASTN	match	12160	12264	40	+	. ID=match_hsp621 Target=EST:mollaretii10 27 133 Parent=match_sequence316
contig00002	BLASTN	match	20750	20787	34	-	. ID=match_hsp622 Target=EST:mollaretii10 61 24 Parent=match_sequence316
contig00624	BLASTN	match	39420	39478	78	+	. ID=match_sequence317 Target=EST:mollaretii10 4 61
contig00624	BLASTN	match	34720	34787	78	-	. ID=match_sequence317 Target=EST:mollaretii10 61 4
contig00624	BLASTN	match	39420	39478	39	+	. ID=match_hsp623 Target=EST:mollaretii10 4 61 Parent=match_sequence317
contig00624	BLASTN	match	34720	34787	35	-	. ID=match_hsp624 Target=EST:mollaretii10 70 1 Parent=match_sequence317
contig01241	BLASTN	match	62707	62805	78	+	. ID=match_sequence318 Target=EST:mollaretii10 1 174
contig01241	BLASTN	match	62707	62765	39	+	. ID=match_hsp625 Target=EST:mollaretii10 1 59 Parent=match_sequence318
contig01241	BLASTN	match	62769	62805	33	+	. ID=match_hsp626 Target=EST:mollaretii10 138 174 Parent=match_sequence318
contig01190	BLASTN	match	3743	3800	76	+	. ID=match_sequence319 Target=EST:mollaretii10 2 59
contig01190	BLASTN	match	3743	3800	38	+	. ID=match_hsp627 Target=EST:mollaretii10 2 59 Parent=match_sequence319
contig00033	BLASTN	match	3287	3344	76	+	. ID=match_sequence320 Target=EST:mollaretii10 3 60
contig00033	BLASTN	match	3287	3344	38	+	. ID=match_hsp628 Target=EST:mollaretii10 3 60 Parent=match_sequence320
contig01231	BLASTN	match	9123	9159	74	-	. ID=match_sequence321 Target=EST:mollaretii10
contig01231	BLASTN	match	9123	9159	37	-	. ID=match_hsp629 Target=EST:mollaretii10 61 25 Parent=match_sequence321
contig00553	BLASTN	match	45978	46038	74	+	. ID=match_sequence322 Target=EST:mollaretii10 1 61
contig00553	BLASTN	match	45978	46038	37	+	. ID=match_hsp630 Target=EST:mollaretii10 1 61 Parent=match_sequence322
contig01178	BLASTN	match	56254	56313	74	-	. ID=match_sequence323 Target=EST:mollaretii10
contig01178	BLASTN	match	56254	56313	37	-	. ID=match_hsp631 Target=EST:mollaretii10 61 1 Parent=match_sequence323
contig01200	BLASTN	match	223434	249815	74	-	. ID=match_sequence324 Target=EST:mollaretii10
contig01200	BLASTN	match	223434	223494	37	-	. ID=match_hsp632 Target=EST:mollaretii10 61 1 Parent=match_sequence324
contig01200	BLASTN	match	249755	249815	37	-	. ID=match_hsp633 Target=EST:mollaretii10 61 1 Parent=match_sequence324
contig01242	BLASTN	match	24682	24736	70	+	. ID=match_sequence325 Target=EST:mollaretii10 5 59
contig01242	BLASTN	match	24682	24736	35	+	. ID=match_hsp634 Target=EST:mollaretii10 5 59 Parent=match_sequence325
contig00717	BLASTN	match	77733	77771	70	+	. ID=match_sequence326 Target=EST:mollaretii10 23 61
contig00717	BLASTN	match	77733	77771	35	+	. ID=match_hsp635 Target=EST:mollaretii10 23 61 Parent=match_sequence326
contig00583	BLASTN	match	30906	31044	68	+	. ID=match_sequence327 Target=EST:mollaretii10 27 60
contig00583	BLASTN	match	31011	31044	34	+	. ID=match_hsp636 Target=EST:mollaretii10 27 60 Parent=match_sequence327
contig00583	BLASTN	match	30906	30938	33	+	. ID=match_hsp637 Target=EST:mollaretii10 27 59 Parent=match_sequence327
contig01169	BLASTN	match	60749	60809	66	-	. ID=match_sequence328 Target=EST:mollaretii10
contig01169	BLASTN	match	60749	60809	33	-	. ID=match_hsp638 Target=EST:mollaretii10 61 1 Parent=match_sequence328
contig01238	BLASTN	match	9468	9515	64	+	. ID=match_sequence329 Target=EST:mollaretii10 50 97
contig01238	BLASTN	match	9468	9515	32	+	. ID=match_hsp639 Target=EST:mollaretii10 50 97 Parent=match_sequence329
contig01171	BLASTN	match	42464	42523	64	-	. ID=match_sequence330 Target=EST:mollaretii10
contig01171	BLASTN	match	42464	42523	32	-	. ID=match_hsp640 Target=EST:mollaretii10 60 1 Parent=match_sequence330
contig01211	BLASTN	match	13805	13926	129	+	. ID=match_sequence331 Target=EST:mollaretii11 1 122
contig01211	BLASTN	match	29868	29992	129	-	. ID=match_sequence331 Target=EST:mollaretii11 122 1
contig01211	BLASTN	match	13805	13926	50	+	. ID=match_hsp641 Target=EST:mollaretii11 1 122 Parent=match_sequence331
contig01211	BLASTN	match	29868	29992	65	-	. ID=match_hsp642 Target=EST:mollaretii11 125 1 Parent=match_sequence331
contig01230	BLASTN	match	15750	15871	84	+	. ID=match_sequence332 Target=EST:mollaretii11 4 125
contig01230	BLASTN	match	15750	15871	42	+	. ID=match_hsp643 Target=EST:mollaretii11 4 125 Parent=match_sequence332
contig01096	BLASTN	match	18771	18892	84	-	. ID=match_sequence333 Target=EST:mollaretii11
contig01096	BLASTN	match	18771	18892	42	-	. ID=match_hsp644 Target=EST:mollaretii11 125 4 Parent=match_sequence333
contig00001	BLASTN	match	75560	75684	82	+	. ID=match_sequence334 Target=EST:mollaretii11 1 125
contig00001	BLASTN	match	75560	75684	41	+	. ID=match_hsp645 Target=EST:mollaretii11 1 125 Parent=match_sequence334
contig01210	BLASTN	match	10554	10654	74	-	. ID=match_sequence335 Target=EST:mollaretii11
contig01210	BLASTN	match	10554	10654	37	-	. ID=match_hsp646 Target=EST:mollaretii11 101 1 Parent=match_sequence335
contig00033	BLASTN	match	37152	37276	74	-	. ID=match_sequence336 Target=EST:mollaretii11
contig00033	BLASTN	match	37152	37276	37	-	. ID=match_hsp647 Target=EST:mollaretii11 125 1 Parent=match_sequence336
contig01220	BLASTN	match	29228	29278	78	-	. ID=match_sequence337 Target=EST:fredriksenii2
contig01220	BLASTN	match	29228	29278	39	-	. ID=match_hsp648 Target=EST:fredriksenii2 51 1 Parent=match_sequence337
contig00033	BLASTN	match	42091	42141	78	-	. ID=match_sequence338 Target=EST:fredriksenii2
contig00033	BLASTN	match	42091	42141	39	-	. ID=match_hsp649 Target=EST:fredriksenii2 51 1 Parent=match_sequence338
contig01096	BLASTN	match	45806	45906	184	+	. ID=match_sequence339 Target=EST:bercovieri1 28 128
contig01096	BLASTN	match	45806	45906	93	+	. ID=match_hsp650 Target=EST:bercovieri1 28 128 Parent=match_sequence339
contig01183	BLASTN	match	104453	104585	145	+	. ID=match_sequence340 Target=EST:bercovieri1 1 133
contig01183	BLASTN	match	104453	104585	73	+	. ID=match_hsp651 Target=EST:bercovieri1 1 133 Parent=match_sequence340
contig01177_1	BLASTN	match	341	1516	2236	-	. ID=match_sequence341 Target=EST:bercovieri5
contig01177_1	BLASTN	match	341	1516	1128	-	. ID=match_hsp652 Target=EST:bercovieri5 9249 8074 Parent=match_sequence341
contig01177_1	BLASTN	match	341	1516	1128	-	. ID=match_hsp653 Target=EST:bercovieri5 7928 6753 Parent=match_sequence341
contig01177_1	BLASTN	match	341	1516	1128	-	. ID=match_hsp654 Target=EST:bercovieri5 6607 5432 Parent=match_sequence341
contig01177_1	BLASTN	match	341	1516	1128	-	. ID=match_hsp655 Target=EST:bercovieri5 5286 4111 Parent=match_sequence341
contig01177_1	BLASTN	match	341	1516	1128	-	. ID=match_hsp656 Target=EST:bercovieri5 3965 2790 Parent=match_sequence341
contig01177_1	BLASTN	match	341	1516	1128	-	. ID=match_hsp657 Target=EST:bercovieri5 2644 1469 Parent=match_sequence341
contig01177_1	BLASTN	match	341	1516	1128	-	. ID=match_hsp658 Target=EST:bercovieri5 1323 148 Parent=match_sequence341
contig01177_2	BLASTN	match	341	1516	2236	-	. ID=match_sequence342 Target=EST:bercovieri5
contig01177_2	BLASTN	match	341	1516	1128	-	. ID=match_hsp659 Target=EST:bercovieri5 9249 8074 Parent=match_sequence342
contig01177_2	BLASTN	match	341	1516	1128	-	. ID=match_hsp660 Target=EST:bercovieri5 7928 6753 Parent=match_sequence342
contig01177_2	BLASTN	match	341	1516	1128	-	. ID=match_hsp661 Target=EST:bercovieri5 6607 5432 Parent=match_sequence342
contig01177_2	BLASTN	match	341	1516	1128	-	. ID=match_hsp662 Target=EST:bercovieri5 5286 4111 Parent=match_sequence342
contig01177_2	BLASTN	match	341	1516	1128	-	. ID=match_hsp663 Target=EST:bercovieri5 3965 2790 Parent=match_sequence342
contig01177_2	BLASTN	match	341	1516	1128	-	. ID=match_hsp664 Target=EST:bercovieri5 2644 1469 Parent=match_sequence342
contig01177_2	BLASTN	match	341	1516	1128	-	. ID=match_hsp665 Target=EST:bercovieri5 1323 148 Parent=match_sequence342
contig01177_3	BLASTN	match	341	1516	2236	-	. ID=match_sequence343 Target=EST:bercovieri5
contig01177_3	BLASTN	match	341	1516	1128	-	. ID=match_hsp666 Target=EST:bercovieri5 9249 8074 Parent=match_sequence343
contig01177_3	BLASTN	match	341	1516	1128	-	. ID=match_hsp667 Target=EST:bercovieri5 7928 6753 Parent=match_sequence343
contig01177_3	BLASTN	match	341	1516	1128	-	. ID=match_hsp668 Target=EST:bercovieri5 6607 5432 Parent=match_sequence343
contig01177_3	BLASTN	match	341	1516	1128	-	. ID=match_hsp669 Target=EST:bercovieri5 5286 4111 Parent=match_sequence343
contig01177_3	BLASTN	match	341	1516	1128	-	. ID=match_hsp670 Target=EST:bercovieri5 3965 2790 Parent=match_sequence343
contig01177_3	BLASTN	match	341	1516	1128	-	. ID=match_hsp671 Target=EST:bercovieri5 2644 1469 Parent=match_sequence343
contig01177_3	BLASTN	match	341	1516	1128	-	. ID=match_hsp672 Target=EST:bercovieri5 1323 148 Parent=match_sequence343
contig01177_4	BLASTN	match	341	1516	2236	-	. ID=match_sequence344 Target=EST:bercovieri5
contig01177_4	BLASTN	match	341	1516	1128	-	. ID=match_hsp673 Target=EST:bercovieri5 9249 8074 Parent=match_sequence344
contig01177_4	BLASTN	match	341	1516	1128	-	. ID=match_hsp674 Target=EST:bercovieri5 7928 6753 Parent=match_sequence344
contig01177_4	BLASTN	match	341	1516	1128	-	. ID=match_hsp675 Target=EST:bercovieri5 6607 5432 Parent=match_sequence344
contig01177_4	BLASTN	match	341	1516	1128	-	. ID=match_hsp676 Target=EST:bercovieri5 5286 4111 Parent=match_sequence344
contig01177_4	BLASTN	match	341	1516	1128	-	. ID=match_hsp677 Target=EST:bercovieri5 3965 2790 Parent=match_sequence344
contig01177_4	BLASTN	match	341	1516	1128	-	. ID=match_hsp678 Target=EST:bercovieri5 2644 1469 Parent=match_sequence344
contig01177_4	BLASTN	match	341	1516	1128	-	. ID=match_hsp679 Target=EST:bercovieri5 1323 148 Parent=match_sequence344
contig01177_5	BLASTN	match	341	1516	2236	-	. ID=match_sequence345 Target=EST:bercovieri5
contig01177_5	BLASTN	match	341	1516	1128	-	. ID=match_hsp680 Target=EST:bercovieri5 9249 8074 Parent=match_sequence345
contig01177_5	BLASTN	match	341	1516	1128	-	. ID=match_hsp681 Target=EST:bercovieri5 7928 6753 Parent=match_sequence345
contig01177_5	BLASTN	match	341	1516	1128	-	. ID=match_hsp682 Target=EST:bercovieri5 6607 5432 Parent=match_sequence345
contig01177_5	BLASTN	match	341	1516	1128	-	. ID=match_hsp683 Target=EST:bercovieri5 5286 4111 Parent=match_sequence345
contig01177_5	BLASTN	match	341	1516	1128	-	. ID=match_hsp684 Target=EST:bercovieri5 3965 2790 Parent=match_sequence345
contig01177_5	BLASTN	match	341	1516	1128	-	. ID=match_hsp685 Target=EST:bercovieri5 2644 1469 Parent=match_sequence345
contig01177_5	BLASTN	match	341	1516	1128	-	. ID=match_hsp686 Target=EST:bercovieri5 1323 148 Parent=match_sequence345
contig01177	BLASTN	match	341	1516	2236	-	. ID=match_sequence346 Target=EST:bercovieri5
contig01177	BLASTN	match	341	1516	1128	-	. ID=match_hsp687 Target=EST:bercovieri5 9249 8074 Parent=match_sequence346
contig01177	BLASTN	match	341	1516	1128	-	. ID=match_hsp688 Target=EST:bercovieri5 7928 6753 Parent=match_sequence346
contig01177	BLASTN	match	341	1516	1128	-	. ID=match_hsp689 Target=EST:bercovieri5 6607 5432 Parent=match_sequence346
contig01177	BLASTN	match	341	1516	1128	-	. ID=match_hsp690 Target=EST:bercovieri5 5286 4111 Parent=match_sequence346
contig01177	BLASTN	match	341	1516	1128	-	. ID=match_hsp691 Target=EST:bercovieri5 3965 2790 Parent=match_sequence346
contig01177	BLASTN	match	341	1516	1128	-	. ID=match_hsp692 Target=EST:bercovieri5 2644 1469 Parent=match_sequence346
contig01177	BLASTN	match	341	1516	1128	-	. ID=match_hsp693 Target=EST:bercovieri5 1323 148 Parent=match_sequence346
contig01207_1	BLASTN	match	162	233	103	-	. ID=match_sequence347 Target=EST:bercovieri5
contig01207_1	BLASTN	match	162	233	52	-	. ID=match_hsp694 Target=EST:bercovieri5 8048 7977 Parent=match_sequence347
contig01207_1	BLASTN	match	162	233	52	-	. ID=match_hsp695 Target=EST:bercovieri5 6727 6656 Parent=match_sequence347
contig01207_1	BLASTN	match	162	233	52	-	. ID=match_hsp696 Target=EST:bercovieri5 5406 5335 Parent=match_sequence347
contig01207_1	BLASTN	match	162	233	52	-	. ID=match_hsp697 Target=EST:bercovieri5 4085 4014 Parent=match_sequence347
contig01207_1	BLASTN	match	162	233	52	-	. ID=match_hsp698 Target=EST:bercovieri5 2764 2693 Parent=match_sequence347
contig01207_1	BLASTN	match	162	233	52	-	. ID=match_hsp699 Target=EST:bercovieri5 1443 1372 Parent=match_sequence347
contig01207_1	BLASTN	match	162	233	52	-	. ID=match_hsp700 Target=EST:bercovieri5 122 51 Parent=match_sequence347
contig01207_2	BLASTN	match	162	233	103	-	. ID=match_sequence348 Target=EST:bercovieri5
contig01207_2	BLASTN	match	162	233	52	-	. ID=match_hsp701 Target=EST:bercovieri5 8048 7977 Parent=match_sequence348
contig01207_2	BLASTN	match	162	233	52	-	. ID=match_hsp702 Target=EST:bercovieri5 6727 6656 Parent=match_sequence348
contig01207_2	BLASTN	match	162	233	52	-	. ID=match_hsp703 Target=EST:bercovieri5 5406 5335 Parent=match_sequence348
contig01207_2	BLASTN	match	162	233	52	-	. ID=match_hsp704 Target=EST:bercovieri5 4085 4014 Parent=match_sequence348
contig01207_2	BLASTN	match	162	233	52	-	. ID=match_hsp705 Target=EST:bercovieri5 2764 2693 Parent=match_sequence348
contig01207_2	BLASTN	match	162	233	52	-	. ID=match_hsp706 Target=EST:bercovieri5 1443 1372 Parent=match_sequence348
contig01207_2	BLASTN	match	162	233	52	-	. ID=match_hsp707 Target=EST:bercovieri5 122 51 Parent=match_sequence348
contig01207_3	BLASTN	match	162	233	103	-	. ID=match_sequence349 Target=EST:bercovieri5
contig01207_3	BLASTN	match	162	233	52	-	. ID=match_hsp708 Target=EST:bercovieri5 8048 7977 Parent=match_sequence349
contig01207_3	BLASTN	match	162	233	52	-	. ID=match_hsp709 Target=EST:bercovieri5 6727 6656 Parent=match_sequence349
contig01207_3	BLASTN	match	162	233	52	-	. ID=match_hsp710 Target=EST:bercovieri5 5406 5335 Parent=match_sequence349
contig01207_3	BLASTN	match	162	233	52	-	. ID=match_hsp711 Target=EST:bercovieri5 4085 4014 Parent=match_sequence349
contig01207_3	BLASTN	match	162	233	52	-	. ID=match_hsp712 Target=EST:bercovieri5 2764 2693 Parent=match_sequence349
contig01207_3	BLASTN	match	162	233	52	-	. ID=match_hsp713 Target=EST:bercovieri5 1443 1372 Parent=match_sequence349
contig01207_3	BLASTN	match	162	233	52	-	. ID=match_hsp714 Target=EST:bercovieri5 122 51 Parent=match_sequence349
contig01207	BLASTN	match	162	233	103	-	. ID=match_sequence350 Target=EST:bercovieri5
contig01207	BLASTN	match	162	233	52	-	. ID=match_hsp715 Target=EST:bercovieri5 8048 7977 Parent=match_sequence350
contig01207	BLASTN	match	162	233	52	-	. ID=match_hsp716 Target=EST:bercovieri5 6727 6656 Parent=match_sequence350
contig01207	BLASTN	match	162	233	52	-	. ID=match_hsp717 Target=EST:bercovieri5 5406 5335 Parent=match_sequence350
contig01207	BLASTN	match	162	233	52	-	. ID=match_hsp718 Target=EST:bercovieri5 4085 4014 Parent=match_sequence350
contig01207	BLASTN	match	162	233	52	-	. ID=match_hsp719 Target=EST:bercovieri5 2764 2693 Parent=match_sequence350
contig01207	BLASTN	match	162	233	52	-	. ID=match_hsp720 Target=EST:bercovieri5 1443 1372 Parent=match_sequence350
contig01207	BLASTN	match	162	233	52	-	. ID=match_hsp721 Target=EST:bercovieri5 122 51 Parent=match_sequence350
contig01023	BLASTN	match	157	226	100	-	. ID=match_sequence351 Target=EST:bercovieri5
contig01023	BLASTN	match	157	226	50	-	. ID=match_hsp722 Target=EST:bercovieri5 8048 7979 Parent=match_sequence351
contig01023	BLASTN	match	157	226	50	-	. ID=match_hsp723 Target=EST:bercovieri5 6727 6658 Parent=match_sequence351
contig01023	BLASTN	match	157	226	50	-	. ID=match_hsp724 Target=EST:bercovieri5 5406 5337 Parent=match_sequence351
contig01023	BLASTN	match	157	226	50	-	. ID=match_hsp725 Target=EST:bercovieri5 4085 4016 Parent=match_sequence351
contig01023	BLASTN	match	157	226	50	-	. ID=match_hsp726 Target=EST:bercovieri5 2764 2695 Parent=match_sequence351
contig01023	BLASTN	match	157	226	50	-	. ID=match_hsp727 Target=EST:bercovieri5 1443 1374 Parent=match_sequence351
contig01023	BLASTN	match	157	226	50	-	. ID=match_hsp728 Target=EST:bercovieri5 122 53 Parent=match_sequence351
contig01096	BLASTN	match	18754	18877	135	+	. ID=match_sequence352 Target=EST:bercovieri6 11 134
contig01096	BLASTN	match	18754	18877	68	+	. ID=match_hsp729 Target=EST:bercovieri6 11 134 Parent=match_sequence352
contig00001	BLASTN	match	75578	75705	127	-	. ID=match_sequence353 Target=EST:bercovieri6
contig00001	BLASTN	match	75578	75705	64	-	. ID=match_hsp730 Target=EST:bercovieri6 134 7 Parent=match_sequence353
contig01211	BLASTN	match	29856	29976	121	+	. ID=match_sequence354 Target=EST:bercovieri6 16 136
contig01211	BLASTN	match	13823	13946	121	-	. ID=match_sequence354 Target=EST:bercovieri6 136 16
contig01211	BLASTN	match	29856	29976	61	+	. ID=match_hsp731 Target=EST:bercovieri6 16 136 Parent=match_sequence354
contig01211	BLASTN	match	13823	13946	56	-	. ID=match_hsp732 Target=EST:bercovieri6 134 11 Parent=match_sequence354
contig01230	BLASTN	match	15765	15880	111	-	. ID=match_sequence355 Target=EST:bercovieri6
contig01230	BLASTN	match	15765	15880	56	-	. ID=match_hsp733 Target=EST:bercovieri6 134 19 Parent=match_sequence355
contig01210	BLASTN	match	10551	10636	92	+	. ID=match_sequence356 Target=EST:bercovieri6 49 134
contig01210	BLASTN	match	10551	10636	46	+	. ID=match_hsp734 Target=EST:bercovieri6 49 134 Parent=match_sequence356
contig00033	BLASTN	match	37125	37258	84	+	. ID=match_sequence357 Target=EST:bercovieri6 1 134
contig00033	BLASTN	match	37125	37258	42	+	. ID=match_hsp735 Target=EST:bercovieri6 1 134 Parent=match_sequence357
contig01185_1	BLASTN	match	173	722	1082	+	. ID=match_sequence358 Target=EST:bercovieri10 1 2750
contig01185_1	BLASTN	match	173	722	546	+	. ID=match_hsp736 Target=EST:bercovieri10 1 550 Parent=match_sequence358
contig01185_1	BLASTN	match	173	722	546	+	. ID=match_hsp737 Target=EST:bercovieri10 551 1100 Parent=match_sequence358
contig01185_1	BLASTN	match	173	722	546	+	. ID=match_hsp738 Target=EST:bercovieri10 1101 1650 Parent=match_sequence358
contig01185_1	BLASTN	match	173	722	546	+	. ID=match_hsp739 Target=EST:bercovieri10 1651 2200 Parent=match_sequence358
contig01185_1	BLASTN	match	173	722	546	+	. ID=match_hsp740 Target=EST:bercovieri10 2201 2750 Parent=match_sequence358
contig01185_2	BLASTN	match	173	722	1082	+	. ID=match_sequence359 Target=EST:bercovieri10 1 2750
contig01185_2	BLASTN	match	173	722	546	+	. ID=match_hsp741 Target=EST:bercovieri10 1 550 Parent=match_sequence359
contig01185_2	BLASTN	match	173	722	546	+	. ID=match_hsp742 Target=EST:bercovieri10 551 1100 Parent=match_sequence359
contig01185_2	BLASTN	match	173	722	546	+	. ID=match_hsp743 Target=EST:bercovieri10 1101 1650 Parent=match_sequence359
contig01185_2	BLASTN	match	173	722	546	+	. ID=match_hsp744 Target=EST:bercovieri10 1651 2200 Parent=match_sequence359
contig01185_2	BLASTN	match	173	722	546	+	. ID=match_hsp745 Target=EST:bercovieri10 2201 2750 Parent=match_sequence359
contig01185_3	BLASTN	match	173	722	1082	+	. ID=match_sequence360 Target=EST:bercovieri10 1 2750
contig01185_3	BLASTN	match	173	722	546	+	. ID=match_hsp746 Target=EST:bercovieri10 1 550 Parent=match_sequence360
contig01185_3	BLASTN	match	173	722	546	+	. ID=match_hsp747 Target=EST:bercovieri10 551 1100 Parent=match_sequence360
contig01185_3	BLASTN	match	173	722	546	+	. ID=match_hsp748 Target=EST:bercovieri10 1101 1650 Parent=match_sequence360
contig01185_3	BLASTN	match	173	722	546	+	. ID=match_hsp749 Target=EST:bercovieri10 1651 2200 Parent=match_sequence360
contig01185_3	BLASTN	match	173	722	546	+	. ID=match_hsp750 Target=EST:bercovieri10 2201 2750 Parent=match_sequence360
contig01185_4	BLASTN	match	173	722	1082	+	. ID=match_sequence361 Target=EST:bercovieri10 1 2750
contig01185_4	BLASTN	match	173	722	546	+	. ID=match_hsp751 Target=EST:bercovieri10 1 550 Parent=match_sequence361
contig01185_4	BLASTN	match	173	722	546	+	. ID=match_hsp752 Target=EST:bercovieri10 551 1100 Parent=match_sequence361
contig01185_4	BLASTN	match	173	722	546	+	. ID=match_hsp753 Target=EST:bercovieri10 1101 1650 Parent=match_sequence361
contig01185_4	BLASTN	match	173	722	546	+	. ID=match_hsp754 Target=EST:bercovieri10 1651 2200 Parent=match_sequence361
contig01185_4	BLASTN	match	173	722	546	+	. ID=match_hsp755 Target=EST:bercovieri10 2201 2750 Parent=match_sequence361
contig01185	BLASTN	match	173	722	1082	+	. ID=match_sequence362 Target=EST:bercovieri10 1 2750
contig01185	BLASTN	match	173	722	546	+	. ID=match_hsp756 Target=EST:bercovieri10 1 550 Parent=match_sequence362
contig01185	BLASTN	match	173	722	546	+	. ID=match_hsp757 Target=EST:bercovieri10 551 1100 Parent=match_sequence362
contig01185	BLASTN	match	173	722	546	+	. ID=match_hsp758 Target=EST:bercovieri10 1101 1650 Parent=match_sequence362
contig01185	BLASTN	match	173	722	546	+	. ID=match_hsp759 Target=EST:bercovieri10 1651 2200 Parent=match_sequence362
contig01185	BLASTN	match	173	722	546	+	. ID=match_hsp760 Target=EST:bercovieri10 2201 2750 Parent=match_sequence362
contig01180	BLASTN	match	43480	43558	141	+	. ID=match_sequence363 Target=EST:bercovieri11 37 115
contig01180	BLASTN	match	43480	43558	71	+	. ID=match_hsp761 Target=EST:bercovieri11 37 115 Parent=match_sequence363
contig01192	BLASTN	match	2304	2373	92	+	. ID=match_sequence364 Target=EST:bercovieri11 37 106
contig01192	BLASTN	match	2304	2373	46	+	. ID=match_hsp762 Target=EST:bercovieri11 37 106 Parent=match_sequence364
contig01096	BLASTN	match	66185	66220	72	-	. ID=match_sequence365 Target=EST:bercovieri11
contig01096	BLASTN	match	66185	66220	36	-	. ID=match_hsp763 Target=EST:bercovieri11 71 36 Parent=match_sequence365
contig01200	BLASTN	match	70079	70122	72	-	. ID=match_sequence366 Target=EST:bercovieri11
contig01200	BLASTN	match	70079	70122	36	-	. ID=match_hsp764 Target=EST:bercovieri11 76 33 Parent=match_sequence366
contig00273	BLASTN	match	62236	62309	68	+	. ID=match_sequence367 Target=EST:bercovieri11 33 106
contig00273	BLASTN	match	62236	62309	34	+	. ID=match_hsp765 Target=EST:bercovieri11 33 106 Parent=match_sequence367
contig00225	BLASTN	match	18776	18839	64	-	. ID=match_sequence368 Target=EST:bercovieri11
contig00225	BLASTN	match	18776	18839	32	-	. ID=match_hsp766 Target=EST:bercovieri11 104 41 Parent=match_sequence368
contig01190	BLASTN	match	23432	23485	68	+	. ID=match_sequence369 Target=EST:intermedia12 1 54
contig01190	BLASTN	match	23432	23485	34	+	. ID=match_hsp767 Target=EST:intermedia12 1 54 Parent=match_sequence369
contig01239	BLASTN	match	78487	78529	145	+	. ID=match_sequence370 Target=EST:intermedia13 1 43
contig01239	BLASTN	match	85465	85545	145	-	. ID=match_sequence370 Target=EST:intermedia13 43 1
contig01239	BLASTN	match	78487	78529	31	+	. ID=match_hsp768 Target=EST:intermedia13 1 43 Parent=match_sequence370
contig01239	BLASTN	match	85465	85545	73	-	. ID=match_hsp769 Target=EST:intermedia13 81 1 Parent=match_sequence370
contig00145	BLASTN	match	47275	223433	135	+	. ID=match_sequence371 Target=EST:intermedia13 1 83
contig00145	BLASTN	match	47275	47354	68	+	. ID=match_hsp770 Target=EST:intermedia13 1 80 Parent=match_sequence371
contig00145	BLASTN	match	105760	105821	38	+	. ID=match_hsp771 Target=EST:intermedia13 1 62 Parent=match_sequence371
contig00145	BLASTN	match	223351	223433	35	+	. ID=match_hsp772 Target=EST:intermedia13 1 83 Parent=match_sequence371
contig00145	BLASTN	match	76803	76836	34	+	. ID=match_hsp773 Target=EST:intermedia13 4 37 Parent=match_sequence371
contig00145	BLASTN	match	50669	50727	31	+	. ID=match_hsp774 Target=EST:intermedia13 4 62 Parent=match_sequence371
contig01173	BLASTN	match	109942	126162	129	+	. ID=match_sequence372 Target=EST:intermedia13 1 81
contig01173	BLASTN	match	109942	110022	65	+	. ID=match_hsp775 Target=EST:intermedia13 1 81 Parent=match_sequence372
contig01173	BLASTN	match	126088	126162	51	+	. ID=match_hsp776 Target=EST:intermedia13 1 75 Parent=match_sequence372
contig01230	BLASTN	match	76253	76332	127	-	. ID=match_sequence373 Target=EST:intermedia13
contig01230	BLASTN	match	76253	76332	64	-	. ID=match_hsp777 Target=EST:intermedia13 80 1 Parent=match_sequence373
contig00277	BLASTN	match	8929	8977	119	+	. ID=match_sequence374 Target=EST:intermedia13 1 49
contig00277	BLASTN	match	42	5766	119	-	. ID=match_sequence374 Target=EST:intermedia13 49 1
contig00277	BLASTN	match	8929	8977	37	+	. ID=match_hsp778 Target=EST:intermedia13 1 49 Parent=match_sequence374
contig00277	BLASTN	match	5687	5766	60	-	. ID=match_hsp779 Target=EST:intermedia13 80 1 Parent=match_sequence374
contig00277	BLASTN	match	42	80	31	-	. ID=match_hsp780 Target=EST:intermedia13 39 1 Parent=match_sequence374
contig01223	BLASTN	match	31854	31929	119	+	. ID=match_sequence375 Target=EST:intermedia13 1 76
contig01223	BLASTN	match	15908	15990	119	-	. ID=match_sequence375 Target=EST:intermedia13 76 1
contig01223	BLASTN	match	31854	31929	60	+	. ID=match_hsp781 Target=EST:intermedia13 1 76 Parent=match_sequence375
contig01223	BLASTN	match	15908	15990	49	-	. ID=match_hsp782 Target=EST:intermedia13 80 1 Parent=match_sequence375
contig01201	BLASTN	match	2	7899	101	-	. ID=match_sequence376 Target=EST:intermedia13
contig01201	BLASTN	match	2	84	51	-	. ID=match_hsp783 Target=EST:intermedia13 83 1 Parent=match_sequence376
contig01201	BLASTN	match	7825	7899	43	-	. ID=match_hsp784 Target=EST:intermedia13 74 1 Parent=match_sequence376
contig01096	BLASTN	match	124358	124432	101	+	. ID=match_sequence377 Target=EST:intermedia13 9 83
contig01096	BLASTN	match	17186	116626	101	-	. ID=match_sequence377 Target=EST:intermedia13 83 9
contig01096	BLASTN	match	124358	124432	51	+	. ID=match_hsp785 Target=EST:intermedia13 9 83 Parent=match_sequence377
contig01096	BLASTN	match	116566	116626	41	-	. ID=match_hsp786 Target=EST:intermedia13 61 1 Parent=match_sequence377
contig01096	BLASTN	match	17186	17228	35	-	. ID=match_hsp787 Target=EST:intermedia13 43 1 Parent=match_sequence377
contig01232	BLASTN	match	37037	37111	94	+	. ID=match_sequence378 Target=EST:intermedia13 9 83
contig01232	BLASTN	match	37037	37111	47	+	. ID=match_hsp788 Target=EST:intermedia13 9 83 Parent=match_sequence378
contig01200	BLASTN	match	6405	249783	92	+	. ID=match_sequence379 Target=EST:intermedia13 1 74
contig01200	BLASTN	match	249710	249783	46	+	. ID=match_hsp789 Target=EST:intermedia13 1 74 Parent=match_sequence379
contig01200	BLASTN	match	6405	6435	31	+	. ID=match_hsp790 Target=EST:intermedia13 7 37 Parent=match_sequence379
contig01199	BLASTN	match	14477	14524	88	+	. ID=match_sequence380 Target=EST:intermedia13 1 48
contig01199	BLASTN	match	14477	14524	44	+	. ID=match_hsp791 Target=EST:intermedia13 1 48 Parent=match_sequence380
contig01167	BLASTN	match	42668	78428	84	+	. ID=match_sequence381 Target=EST:intermedia13 4 83
contig01167	BLASTN	match	78355	78428	42	+	. ID=match_hsp792 Target=EST:intermedia13 10 83 Parent=match_sequence381
contig01167	BLASTN	match	42668	42728	37	+	. ID=match_hsp793 Target=EST:intermedia13 4 64 Parent=match_sequence381
contig01183	BLASTN	match	75647	137544	84	+	. ID=match_sequence382 Target=EST:intermedia13 1 74
contig01183	BLASTN	match	98233	98315	84	-	. ID=match_sequence382 Target=EST:intermedia13 74 1
contig01183	BLASTN	match	137483	137544	42	+	. ID=match_hsp794 Target=EST:intermedia13 1 62 Parent=match_sequence382
contig01183	BLASTN	match	75647	75720	38	+	. ID=match_hsp795 Target=EST:intermedia13 1 74 Parent=match_sequence382
contig01183	BLASTN	match	98233	98315	35	-	. ID=match_hsp796 Target=EST:intermedia13 83 1 Parent=match_sequence382
contig01174	BLASTN	match	255828	255897	84	+	. ID=match_sequence383 Target=EST:intermedia13 5 74
contig01174	BLASTN	match	255828	255897	42	+	. ID=match_hsp797 Target=EST:intermedia13 5 74 Parent=match_sequence383
contig01192	BLASTN	match	1283	1355	82	+	. ID=match_sequence384 Target=EST:intermedia13 2 74
contig01192	BLASTN	match	1283	1355	41	+	. ID=match_hsp798 Target=EST:intermedia13 2 74 Parent=match_sequence384
contig00717	BLASTN	match	133676	133726	78	+	. ID=match_sequence385 Target=EST:intermedia13 1 51
contig00717	BLASTN	match	32204	32285	78	-	. ID=match_sequence385 Target=EST:intermedia13 51 1
contig00717	BLASTN	match	133676	133726	39	+	. ID=match_hsp799 Target=EST:intermedia13 1 51 Parent=match_sequence385
contig00717	BLASTN	match	32204	32285	39	-	. ID=match_hsp800 Target=EST:intermedia13 83 1 Parent=match_sequence385
contig01204	BLASTN	match	29	66	76	-	. ID=match_sequence386 Target=EST:intermedia13
contig01204	BLASTN	match	29	66	38	-	. ID=match_hsp801 Target=EST:intermedia13 39 2 Parent=match_sequence386
contig01227	BLASTN	match	126631	126672	76	-	. ID=match_sequence387 Target=EST:intermedia13
contig01227	BLASTN	match	126631	126672	38	-	. ID=match_hsp802 Target=EST:intermedia13 43 2 Parent=match_sequence387
contig01178	BLASTN	match	56211	56282	74	+	. ID=match_sequence388 Target=EST:intermedia13 2 74
contig01178	BLASTN	match	56211	56282	37	+	. ID=match_hsp803 Target=EST:intermedia13 2 74 Parent=match_sequence388
contig01225	BLASTN	match	9194	9233	72	-	. ID=match_sequence389 Target=EST:intermedia13
contig01225	BLASTN	match	9194	9233	36	-	. ID=match_hsp804 Target=EST:intermedia13 40 1 Parent=match_sequence389
contig01217	BLASTN	match	3294	3351	68	+	. ID=match_sequence390 Target=EST:intermedia13 2 59
contig01217	BLASTN	match	3294	3351	34	+	. ID=match_hsp805 Target=EST:intermedia13 2 59 Parent=match_sequence390
contig01209	BLASTN	match	68740	68777	68	-	. ID=match_sequence391 Target=EST:intermedia13
contig01209	BLASTN	match	68740	68777	34	-	. ID=match_hsp806 Target=EST:intermedia13 38 1 Parent=match_sequence391
contig01242	BLASTN	match	24747	24783	66	-	. ID=match_sequence392 Target=EST:intermedia13
contig01242	BLASTN	match	24747	24783	33	-	. ID=match_hsp807 Target=EST:intermedia13 37 1 Parent=match_sequence392
contig00033	BLASTN	match	17945	17981	66	+	. ID=match_sequence393 Target=EST:intermedia13 1 37
contig00033	BLASTN	match	17945	17981	33	+	. ID=match_hsp808 Target=EST:intermedia13 1 37 Parent=match_sequence393
contig01198	BLASTN	match	19804	19848	66	+	. ID=match_sequence394 Target=EST:intermedia13 2 46
contig01198	BLASTN	match	19804	19848	33	+	. ID=match_hsp809 Target=EST:intermedia13 2 46 Parent=match_sequence394
contig01034	BLASTN	match	87832	87868	66	+	. ID=match_sequence395 Target=EST:intermedia13 1 37
contig01034	BLASTN	match	87832	87868	33	+	. ID=match_hsp810 Target=EST:intermedia13 1 37 Parent=match_sequence395
contig00583	BLASTN	match	19785	19823	62	-	. ID=match_sequence396 Target=EST:intermedia13
contig00583	BLASTN	match	19785	19823	31	-	. ID=match_hsp811 Target=EST:intermedia13 40 2 Parent=match_sequence396
contig01237	BLASTN	match	35311	35345	62	+	. ID=match_sequence397 Target=EST:intermedia13 1 35
contig01237	BLASTN	match	35311	35345	31	+	. ID=match_hsp812 Target=EST:intermedia13 1 35 Parent=match_sequence397
contig00553	BLASTN	match	10678	10712	62	+	. ID=match_sequence398 Target=EST:intermedia13 5 39
contig00553	BLASTN	match	10678	10712	31	+	. ID=match_hsp813 Target=EST:intermedia13 5 39 Parent=match_sequence398
contig00214	BLASTN	match	50430	50464	62	-	. ID=match_sequence399 Target=EST:intermedia13
contig00214	BLASTN	match	50430	50464	31	-	. ID=match_hsp814 Target=EST:intermedia13 35 1 Parent=match_sequence399
contig01192	BLASTN	match	2305	2373	98	-	. ID=match_sequence400 Target=EST:rohdei5
contig01192	BLASTN	match	2305	2373	49	-	. ID=match_hsp815 Target=EST:rohdei5 93 25 Parent=match_sequence400
contig01180	BLASTN	match	43481	43547	86	-	. ID=match_sequence401 Target=EST:rohdei5
contig01180	BLASTN	match	43481	43547	43	-	. ID=match_hsp816 Target=EST:rohdei5 93 27 Parent=match_sequence401
contig00225	BLASTN	match	18776	18839	64	+	. ID=match_sequence402 Target=EST:rohdei5 27 90
contig00225	BLASTN	match	18776	18839	32	+	. ID=match_hsp817 Target=EST:rohdei5 27 90 Parent=match_sequence402
contig01196	BLASTN	match	57964	58019	64	-	. ID=match_sequence403 Target=EST:rohdei6
contig01196	BLASTN	match	57964	58019	32	-	. ID=match_hsp818 Target=EST:rohdei6 56 1 Parent=match_sequence403
contig01183	BLASTN	match	104495	104597	94	+	. ID=match_sequence404 Target=EST:ruckeri0 52 154
contig01183	BLASTN	match	104495	104597	47	+	. ID=match_hsp819 Target=EST:ruckeri0 52 154 Parent=match_sequence404
contig01096	BLASTN	match	45821	45908	80	+	. ID=match_sequence405 Target=EST:ruckeri0 52 139
contig01096	BLASTN	match	45821	45908	40	+	. ID=match_hsp820 Target=EST:ruckeri0 52 139 Parent=match_sequence405
contig01177_1	BLASTN	match	1	1516	2894	+	. ID=match_sequence406 Target=EST:ruckeri1 1 20012
contig01177_1	BLASTN	match	1	1516	1460	+	. ID=match_hsp821 Target=EST:ruckeri1 1335 2850 Parent=match_sequence406
contig01177_1	BLASTN	match	1	1516	1460	+	. ID=match_hsp822 Target=EST:ruckeri1 3797 5312 Parent=match_sequence406
contig01177_1	BLASTN	match	1	1516	1460	+	. ID=match_hsp823 Target=EST:ruckeri1 6259 7774 Parent=match_sequence406
contig01177_1	BLASTN	match	1	1516	1460	+	. ID=match_hsp824 Target=EST:ruckeri1 8721 10236 Parent=match_sequence406
contig01177_1	BLASTN	match	1	1516	1460	+	. ID=match_hsp825 Target=EST:ruckeri1 11183 12698 Parent=match_sequence406
contig01177_1	BLASTN	match	1	1516	1460	+	. ID=match_hsp826 Target=EST:ruckeri1 13645 15160 Parent=match_sequence406
contig01177_1	BLASTN	match	1	1516	1460	+	. ID=match_hsp827 Target=EST:ruckeri1 16107 17622 Parent=match_sequence406
contig01177_1	BLASTN	match	1	1444	1388	+	. ID=match_hsp828 Target=EST:ruckeri1 18569 20012 Parent=match_sequence406
contig01177_1	BLASTN	match	1129	1516	364	+	. ID=match_hsp829 Target=EST:ruckeri1 1 388 Parent=match_sequence406
contig01177_2	BLASTN	match	1	1516	2894	+	. ID=match_sequence407 Target=EST:ruckeri1 1 20012
contig01177_2	BLASTN	match	1	1516	1460	+	. ID=match_hsp830 Target=EST:ruckeri1 1335 2850 Parent=match_sequence407
contig01177_2	BLASTN	match	1	1516	1460	+	. ID=match_hsp831 Target=EST:ruckeri1 3797 5312 Parent=match_sequence407
contig01177_2	BLASTN	match	1	1516	1460	+	. ID=match_hsp832 Target=EST:ruckeri1 6259 7774 Parent=match_sequence407
contig01177_2	BLASTN	match	1	1516	1460	+	. ID=match_hsp833 Target=EST:ruckeri1 8721 10236 Parent=match_sequence407
contig01177_2	BLASTN	match	1	1516	1460	+	. ID=match_hsp834 Target=EST:ruckeri1 11183 12698 Parent=match_sequence407
contig01177_2	BLASTN	match	1	1516	1460	+	. ID=match_hsp835 Target=EST:ruckeri1 13645 15160 Parent=match_sequence407
contig01177_2	BLASTN	match	1	1516	1460	+	. ID=match_hsp836 Target=EST:ruckeri1 16107 17622 Parent=match_sequence407
contig01177_2	BLASTN	match	1	1444	1388	+	. ID=match_hsp837 Target=EST:ruckeri1 18569 20012 Parent=match_sequence407
contig01177_2	BLASTN	match	1129	1516	364	+	. ID=match_hsp838 Target=EST:ruckeri1 1 388 Parent=match_sequence407
contig01177_3	BLASTN	match	1	1516	2894	+	. ID=match_sequence408 Target=EST:ruckeri1 1 20012
contig01177_3	BLASTN	match	1	1516	1460	+	. ID=match_hsp839 Target=EST:ruckeri1 1335 2850 Parent=match_sequence408
contig01177_3	BLASTN	match	1	1516	1460	+	. ID=match_hsp840 Target=EST:ruckeri1 3797 5312 Parent=match_sequence408
contig01177_3	BLASTN	match	1	1516	1460	+	. ID=match_hsp841 Target=EST:ruckeri1 6259 7774 Parent=match_sequence408
contig01177_3	BLASTN	match	1	1516	1460	+	. ID=match_hsp842 Target=EST:ruckeri1 8721 10236 Parent=match_sequence408
contig01177_3	BLASTN	match	1	1516	1460	+	. ID=match_hsp843 Target=EST:ruckeri1 11183 12698 Parent=match_sequence408
contig01177_3	BLASTN	match	1	1516	1460	+	. ID=match_hsp844 Target=EST:ruckeri1 13645 15160 Parent=match_sequence408
contig01177_3	BLASTN	match	1	1516	1460	+	. ID=match_hsp845 Target=EST:ruckeri1 16107 17622 Parent=match_sequence408
contig01177_3	BLASTN	match	1	1444	1388	+	. ID=match_hsp846 Target=EST:ruckeri1 18569 20012 Parent=match_sequence408
contig01177_3	BLASTN	match	1129	1516	364	+	. ID=match_hsp847 Target=EST:ruckeri1 1 388 Parent=match_sequence408
contig01177_4	BLASTN	match	1	1516	2894	+	. ID=match_sequence409 Target=EST:ruckeri1 1 20012
contig01177_4	BLASTN	match	1	1516	1460	+	. ID=match_hsp848 Target=EST:ruckeri1 1335 2850 Parent=match_sequence409
contig01177_4	BLASTN	match	1	1516	1460	+	. ID=match_hsp849 Target=EST:ruckeri1 3797 5312 Parent=match_sequence409
contig01177_4	BLASTN	match	1	1516	1460	+	. ID=match_hsp850 Target=EST:ruckeri1 6259 7774 Parent=match_sequence409
contig01177_4	BLASTN	match	1	1516	1460	+	. ID=match_hsp851 Target=EST:ruckeri1 8721 10236 Parent=match_sequence409
contig01177_4	BLASTN	match	1	1516	1460	+	. ID=match_hsp852 Target=EST:ruckeri1 11183 12698 Parent=match_sequence409
contig01177_4	BLASTN	match	1	1516	1460	+	. ID=match_hsp853 Target=EST:ruckeri1 13645 15160 Parent=match_sequence409
contig01177_4	BLASTN	match	1	1516	1460	+	. ID=match_hsp854 Target=EST:ruckeri1 16107 17622 Parent=match_sequence409
contig01177_4	BLASTN	match	1	1444	1388	+	. ID=match_hsp855 Target=EST:ruckeri1 18569 20012 Parent=match_sequence409
contig01177_4	BLASTN	match	1129	1516	364	+	. ID=match_hsp856 Target=EST:ruckeri1 1 388 Parent=match_sequence409
contig01177_5	BLASTN	match	1	1516	2894	+	. ID=match_sequence410 Target=EST:ruckeri1 1 20012
contig01177_5	BLASTN	match	1	1516	1460	+	. ID=match_hsp857 Target=EST:ruckeri1 1335 2850 Parent=match_sequence410
contig01177_5	BLASTN	match	1	1516	1460	+	. ID=match_hsp858 Target=EST:ruckeri1 3797 5312 Parent=match_sequence410
contig01177_5	BLASTN	match	1	1516	1460	+	. ID=match_hsp859 Target=EST:ruckeri1 6259 7774 Parent=match_sequence410
contig01177_5	BLASTN	match	1	1516	1460	+	. ID=match_hsp860 Target=EST:ruckeri1 8721 10236 Parent=match_sequence410
contig01177_5	BLASTN	match	1	1516	1460	+	. ID=match_hsp861 Target=EST:ruckeri1 11183 12698 Parent=match_sequence410
contig01177_5	BLASTN	match	1	1516	1460	+	. ID=match_hsp862 Target=EST:ruckeri1 13645 15160 Parent=match_sequence410
contig01177_5	BLASTN	match	1	1516	1460	+	. ID=match_hsp863 Target=EST:ruckeri1 16107 17622 Parent=match_sequence410
contig01177_5	BLASTN	match	1	1444	1388	+	. ID=match_hsp864 Target=EST:ruckeri1 18569 20012 Parent=match_sequence410
contig01177_5	BLASTN	match	1129	1516	364	+	. ID=match_hsp865 Target=EST:ruckeri1 1 388 Parent=match_sequence410
contig01177	BLASTN	match	1	1516	2894	+	. ID=match_sequence411 Target=EST:ruckeri1 1 20012
contig01177	BLASTN	match	1	1516	1460	+	. ID=match_hsp866 Target=EST:ruckeri1 1335 2850 Parent=match_sequence411
contig01177	BLASTN	match	1	1516	1460	+	. ID=match_hsp867 Target=EST:ruckeri1 3797 5312 Parent=match_sequence411
contig01177	BLASTN	match	1	1516	1460	+	. ID=match_hsp868 Target=EST:ruckeri1 6259 7774 Parent=match_sequence411
contig01177	BLASTN	match	1	1516	1460	+	. ID=match_hsp869 Target=EST:ruckeri1 8721 10236 Parent=match_sequence411
contig01177	BLASTN	match	1	1516	1460	+	. ID=match_hsp870 Target=EST:ruckeri1 11183 12698 Parent=match_sequence411
contig01177	BLASTN	match	1	1516	1460	+	. ID=match_hsp871 Target=EST:ruckeri1 13645 15160 Parent=match_sequence411
contig01177	BLASTN	match	1	1516	1460	+	. ID=match_hsp872 Target=EST:ruckeri1 16107 17622 Parent=match_sequence411
contig01177	BLASTN	match	1	1444	1388	+	. ID=match_hsp873 Target=EST:ruckeri1 18569 20012 Parent=match_sequence411
contig01177	BLASTN	match	1129	1516	364	+	. ID=match_hsp874 Target=EST:ruckeri1 1 388 Parent=match_sequence411
contig01189_1	BLASTN	match	58	702	1247	+	. ID=match_sequence412 Target=EST:ruckeri1 688 18566
contig01189_1	BLASTN	match	58	702	629	+	. ID=match_hsp875 Target=EST:ruckeri1 688 1332 Parent=match_sequence412
contig01189_1	BLASTN	match	58	702	629	+	. ID=match_hsp876 Target=EST:ruckeri1 3150 3794 Parent=match_sequence412
contig01189_1	BLASTN	match	58	702	629	+	. ID=match_hsp877 Target=EST:ruckeri1 5612 6256 Parent=match_sequence412
contig01189_1	BLASTN	match	58	702	629	+	. ID=match_hsp878 Target=EST:ruckeri1 8074 8718 Parent=match_sequence412
contig01189_1	BLASTN	match	58	702	629	+	. ID=match_hsp879 Target=EST:ruckeri1 10536 11180 Parent=match_sequence412
contig01189_1	BLASTN	match	58	702	629	+	. ID=match_hsp880 Target=EST:ruckeri1 12998 13642 Parent=match_sequence412
contig01189_1	BLASTN	match	58	702	629	+	. ID=match_hsp881 Target=EST:ruckeri1 15460 16104 Parent=match_sequence412
contig01189_1	BLASTN	match	58	702	629	+	. ID=match_hsp882 Target=EST:ruckeri1 17922 18566 Parent=match_sequence412
contig01189_2	BLASTN	match	58	702	1247	+	. ID=match_sequence413 Target=EST:ruckeri1 688 18566
contig01189_2	BLASTN	match	58	702	629	+	. ID=match_hsp883 Target=EST:ruckeri1 688 1332 Parent=match_sequence413
contig01189_2	BLASTN	match	58	702	629	+	. ID=match_hsp884 Target=EST:ruckeri1 3150 3794 Parent=match_sequence413
contig01189_2	BLASTN	match	58	702	629	+	. ID=match_hsp885 Target=EST:ruckeri1 5612 6256 Parent=match_sequence413
contig01189_2	BLASTN	match	58	702	629	+	. ID=match_hsp886 Target=EST:ruckeri1 8074 8718 Parent=match_sequence413
contig01189_2	BLASTN	match	58	702	629	+	. ID=match_hsp887 Target=EST:ruckeri1 10536 11180 Parent=match_sequence413
contig01189_2	BLASTN	match	58	702	629	+	. ID=match_hsp888 Target=EST:ruckeri1 12998 13642 Parent=match_sequence413
contig01189_2	BLASTN	match	58	702	629	+	. ID=match_hsp889 Target=EST:ruckeri1 15460 16104 Parent=match_sequence413
contig01189_2	BLASTN	match	58	702	629	+	. ID=match_hsp890 Target=EST:ruckeri1 17922 18566 Parent=match_sequence413
contig01189_3	BLASTN	match	58	702	1247	+	. ID=match_sequence414 Target=EST:ruckeri1 688 18566
contig01189_3	BLASTN	match	58	702	629	+	. ID=match_hsp891 Target=EST:ruckeri1 688 1332 Parent=match_sequence414
contig01189_3	BLASTN	match	58	702	629	+	. ID=match_hsp892 Target=EST:ruckeri1 3150 3794 Parent=match_sequence414
contig01189_3	BLASTN	match	58	702	629	+	. ID=match_hsp893 Target=EST:ruckeri1 5612 6256 Parent=match_sequence414
contig01189_3	BLASTN	match	58	702	629	+	. ID=match_hsp894 Target=EST:ruckeri1 8074 8718 Parent=match_sequence414
contig01189_3	BLASTN	match	58	702	629	+	. ID=match_hsp895 Target=EST:ruckeri1 10536 11180 Parent=match_sequence414
contig01189_3	BLASTN	match	58	702	629	+	. ID=match_hsp896 Target=EST:ruckeri1 12998 13642 Parent=match_sequence414
contig01189_3	BLASTN	match	58	702	629	+	. ID=match_hsp897 Target=EST:ruckeri1 15460 16104 Parent=match_sequence414
contig01189_3	BLASTN	match	58	702	629	+	. ID=match_hsp898 Target=EST:ruckeri1 17922 18566 Parent=match_sequence414
contig01189_4	BLASTN	match	58	702	1247	+	. ID=match_sequence415 Target=EST:ruckeri1 688 18566
contig01189_4	BLASTN	match	58	702	629	+	. ID=match_hsp899 Target=EST:ruckeri1 688 1332 Parent=match_sequence415
contig01189_4	BLASTN	match	58	702	629	+	. ID=match_hsp900 Target=EST:ruckeri1 3150 3794 Parent=match_sequence415
contig01189_4	BLASTN	match	58	702	629	+	. ID=match_hsp901 Target=EST:ruckeri1 5612 6256 Parent=match_sequence415
contig01189_4	BLASTN	match	58	702	629	+	. ID=match_hsp902 Target=EST:ruckeri1 8074 8718 Parent=match_sequence415
contig01189_4	BLASTN	match	58	702	629	+	. ID=match_hsp903 Target=EST:ruckeri1 10536 11180 Parent=match_sequence415
contig01189_4	BLASTN	match	58	702	629	+	. ID=match_hsp904 Target=EST:ruckeri1 12998 13642 Parent=match_sequence415
contig01189_4	BLASTN	match	58	702	629	+	. ID=match_hsp905 Target=EST:ruckeri1 15460 16104 Parent=match_sequence415
contig01189_4	BLASTN	match	58	702	629	+	. ID=match_hsp906 Target=EST:ruckeri1 17922 18566 Parent=match_sequence415
contig01189_5	BLASTN	match	58	702	1247	+	. ID=match_sequence416 Target=EST:ruckeri1 688 18566
contig01189_5	BLASTN	match	58	702	629	+	. ID=match_hsp907 Target=EST:ruckeri1 688 1332 Parent=match_sequence416
contig01189_5	BLASTN	match	58	702	629	+	. ID=match_hsp908 Target=EST:ruckeri1 3150 3794 Parent=match_sequence416
contig01189_5	BLASTN	match	58	702	629	+	. ID=match_hsp909 Target=EST:ruckeri1 5612 6256 Parent=match_sequence416
contig01189_5	BLASTN	match	58	702	629	+	. ID=match_hsp910 Target=EST:ruckeri1 8074 8718 Parent=match_sequence416
contig01189_5	BLASTN	match	58	702	629	+	. ID=match_hsp911 Target=EST:ruckeri1 10536 11180 Parent=match_sequence416
contig01189_5	BLASTN	match	58	702	629	+	. ID=match_hsp912 Target=EST:ruckeri1 12998 13642 Parent=match_sequence416
contig01189_5	BLASTN	match	58	702	629	+	. ID=match_hsp913 Target=EST:ruckeri1 15460 16104 Parent=match_sequence416
contig01189_5	BLASTN	match	58	702	629	+	. ID=match_hsp914 Target=EST:ruckeri1 17922 18566 Parent=match_sequence416
contig01189	BLASTN	match	58	702	1247	+	. ID=match_sequence417 Target=EST:ruckeri1 688 18566
contig01189	BLASTN	match	58	702	629	+	. ID=match_hsp915 Target=EST:ruckeri1 688 1332 Parent=match_sequence417
contig01189	BLASTN	match	58	702	629	+	. ID=match_hsp916 Target=EST:ruckeri1 3150 3794 Parent=match_sequence417
contig01189	BLASTN	match	58	702	629	+	. ID=match_hsp917 Target=EST:ruckeri1 5612 6256 Parent=match_sequence417
contig01189	BLASTN	match	58	702	629	+	. ID=match_hsp918 Target=EST:ruckeri1 8074 8718 Parent=match_sequence417
contig01189	BLASTN	match	58	702	629	+	. ID=match_hsp919 Target=EST:ruckeri1 10536 11180 Parent=match_sequence417
contig01189	BLASTN	match	58	702	629	+	. ID=match_hsp920 Target=EST:ruckeri1 12998 13642 Parent=match_sequence417
contig01189	BLASTN	match	58	702	629	+	. ID=match_hsp921 Target=EST:ruckeri1 15460 16104 Parent=match_sequence417
contig01189	BLASTN	match	58	702	629	+	. ID=match_hsp922 Target=EST:ruckeri1 17922 18566 Parent=match_sequence417
contig01207_1	BLASTN	match	10	233	176	+	. ID=match_sequence418 Target=EST:ruckeri1 398 17855
contig01207_1	BLASTN	match	10	233	89	+	. ID=match_hsp923 Target=EST:ruckeri1 398 621 Parent=match_sequence418
contig01207_1	BLASTN	match	10	233	89	+	. ID=match_hsp924 Target=EST:ruckeri1 2860 3083 Parent=match_sequence418
contig01207_1	BLASTN	match	10	233	89	+	. ID=match_hsp925 Target=EST:ruckeri1 5322 5545 Parent=match_sequence418
contig01207_1	BLASTN	match	10	233	89	+	. ID=match_hsp926 Target=EST:ruckeri1 7784 8007 Parent=match_sequence418
contig01207_1	BLASTN	match	10	233	89	+	. ID=match_hsp927 Target=EST:ruckeri1 10246 10469 Parent=match_sequence418
contig01207_1	BLASTN	match	10	233	89	+	. ID=match_hsp928 Target=EST:ruckeri1 12708 12931 Parent=match_sequence418
contig01207_1	BLASTN	match	10	233	89	+	. ID=match_hsp929 Target=EST:ruckeri1 15170 15393 Parent=match_sequence418
contig01207_1	BLASTN	match	10	233	89	+	. ID=match_hsp930 Target=EST:ruckeri1 17632 17855 Parent=match_sequence418
contig01207_2	BLASTN	match	10	233	176	+	. ID=match_sequence419 Target=EST:ruckeri1 398 17855
contig01207_2	BLASTN	match	10	233	89	+	. ID=match_hsp931 Target=EST:ruckeri1 398 621 Parent=match_sequence419
contig01207_2	BLASTN	match	10	233	89	+	. ID=match_hsp932 Target=EST:ruckeri1 2860 3083 Parent=match_sequence419
contig01207_2	BLASTN	match	10	233	89	+	. ID=match_hsp933 Target=EST:ruckeri1 5322 5545 Parent=match_sequence419
contig01207_2	BLASTN	match	10	233	89	+	. ID=match_hsp934 Target=EST:ruckeri1 7784 8007 Parent=match_sequence419
contig01207_2	BLASTN	match	10	233	89	+	. ID=match_hsp935 Target=EST:ruckeri1 10246 10469 Parent=match_sequence419
contig01207_2	BLASTN	match	10	233	89	+	. ID=match_hsp936 Target=EST:ruckeri1 12708 12931 Parent=match_sequence419
contig01207_2	BLASTN	match	10	233	89	+	. ID=match_hsp937 Target=EST:ruckeri1 15170 15393 Parent=match_sequence419
contig01207_2	BLASTN	match	10	233	89	+	. ID=match_hsp938 Target=EST:ruckeri1 17632 17855 Parent=match_sequence419
contig01207_3	BLASTN	match	10	233	176	+	. ID=match_sequence420 Target=EST:ruckeri1 398 17855
contig01207_3	BLASTN	match	10	233	89	+	. ID=match_hsp939 Target=EST:ruckeri1 398 621 Parent=match_sequence420
contig01207_3	BLASTN	match	10	233	89	+	. ID=match_hsp940 Target=EST:ruckeri1 2860 3083 Parent=match_sequence420
contig01207_3	BLASTN	match	10	233	89	+	. ID=match_hsp941 Target=EST:ruckeri1 5322 5545 Parent=match_sequence420
contig01207_3	BLASTN	match	10	233	89	+	. ID=match_hsp942 Target=EST:ruckeri1 7784 8007 Parent=match_sequence420
contig01207_3	BLASTN	match	10	233	89	+	. ID=match_hsp943 Target=EST:ruckeri1 10246 10469 Parent=match_sequence420
contig01207_3	BLASTN	match	10	233	89	+	. ID=match_hsp944 Target=EST:ruckeri1 12708 12931 Parent=match_sequence420
contig01207_3	BLASTN	match	10	233	89	+	. ID=match_hsp945 Target=EST:ruckeri1 15170 15393 Parent=match_sequence420
contig01207_3	BLASTN	match	10	233	89	+	. ID=match_hsp946 Target=EST:ruckeri1 17632 17855 Parent=match_sequence420
contig01207	BLASTN	match	10	233	176	+	. ID=match_sequence421 Target=EST:ruckeri1 398 17855
contig01207	BLASTN	match	10	233	89	+	. ID=match_hsp947 Target=EST:ruckeri1 398 621 Parent=match_sequence421
contig01207	BLASTN	match	10	233	89	+	. ID=match_hsp948 Target=EST:ruckeri1 2860 3083 Parent=match_sequence421
contig01207	BLASTN	match	10	233	89	+	. ID=match_hsp949 Target=EST:ruckeri1 5322 5545 Parent=match_sequence421
contig01207	BLASTN	match	10	233	89	+	. ID=match_hsp950 Target=EST:ruckeri1 7784 8007 Parent=match_sequence421
contig01207	BLASTN	match	10	233	89	+	. ID=match_hsp951 Target=EST:ruckeri1 10246 10469 Parent=match_sequence421
contig01207	BLASTN	match	10	233	89	+	. ID=match_hsp952 Target=EST:ruckeri1 12708 12931 Parent=match_sequence421
contig01207	BLASTN	match	10	233	89	+	. ID=match_hsp953 Target=EST:ruckeri1 15170 15393 Parent=match_sequence421
contig01207	BLASTN	match	10	233	89	+	. ID=match_hsp954 Target=EST:ruckeri1 17632 17855 Parent=match_sequence421
contig01023	BLASTN	match	152	226	86	+	. ID=match_sequence422 Target=EST:ruckeri1 545 17853
contig01023	BLASTN	match	152	226	43	+	. ID=match_hsp955 Target=EST:ruckeri1 545 619 Parent=match_sequence422
contig01023	BLASTN	match	152	226	43	+	. ID=match_hsp956 Target=EST:ruckeri1 3007 3081 Parent=match_sequence422
contig01023	BLASTN	match	152	226	43	+	. ID=match_hsp957 Target=EST:ruckeri1 5469 5543 Parent=match_sequence422
contig01023	BLASTN	match	152	226	43	+	. ID=match_hsp958 Target=EST:ruckeri1 7931 8005 Parent=match_sequence422
contig01023	BLASTN	match	152	226	43	+	. ID=match_hsp959 Target=EST:ruckeri1 10393 10467 Parent=match_sequence422
contig01023	BLASTN	match	152	226	43	+	. ID=match_hsp960 Target=EST:ruckeri1 12855 12929 Parent=match_sequence422
contig01023	BLASTN	match	152	226	43	+	. ID=match_hsp961 Target=EST:ruckeri1 15317 15391 Parent=match_sequence422
contig01023	BLASTN	match	152	226	43	+	. ID=match_hsp962 Target=EST:ruckeri1 17779 17853 Parent=match_sequence422
