# Supplementary material for: Genomic characterization of the Yersinia genus
Source: Genome Biol. 2010 Jan 4;11(1):R1. doi: 10.1186/gb-2010-11-1-r1 (PMC2847712; doi:10.1186/gb-2010-11-1-r1)
Supplement: Additional file 3 — These consist of ISfinder [40], RepeatScout [41]and amosvalidate [37] results (GFF format); repeats found by RepeatScout in fasta format, scaffold files (NCBI AGP format); and information about length of contigs, read count, estimated repeat number, count in scaffold and whether or not the contig was placed by SOMA [39]. [file gb-2010-11-1-r1-S3.gz › additional_files/rohdei-RS.gff]

contig00248	BLASTN	match	100120	100231	151	+	.	ID=match_sequence1;Target=EST:kristensenii0+14+125
contig00248	BLASTN	match	74721	74812	151	-	.	ID=match_sequence1;Target=EST:kristensenii0+125+14
contig00248	BLASTN	match	100120	100231	76	+	.	ID=match_hsp1;Target=EST:kristensenii0+14+125;Parent=match_sequence1
contig00248	BLASTN	match	74721	74812	56	-	.	ID=match_hsp2;Target=EST:kristensenii0+93+2;Parent=match_sequence1
contig00009	BLASTN	match	26871	84244	139	+	.	ID=match_sequence2;Target=EST:kristensenii0+1+126
contig00009	BLASTN	match	11255	94719	139	-	.	ID=match_sequence2;Target=EST:kristensenii0+126+1
contig00009	BLASTN	match	26871	26996	70	+	.	ID=match_hsp3;Target=EST:kristensenii0+1+126;Parent=match_sequence2
contig00009	BLASTN	match	84196	84244	33	+	.	ID=match_hsp4;Target=EST:kristensenii0+38+86;Parent=match_sequence2
contig00009	BLASTN	match	11255	11369	43	-	.	ID=match_hsp5;Target=EST:kristensenii0+127+13;Parent=match_sequence2
contig00009	BLASTN	match	83336	83413	42	-	.	ID=match_hsp6;Target=EST:kristensenii0+99+22;Parent=match_sequence2
contig00009	BLASTN	match	94652	94719	32	-	.	ID=match_hsp7;Target=EST:kristensenii0+114+47;Parent=match_sequence2
contig00023	BLASTN	match	29359	29483	137	-	.	ID=match_sequence3;Target=EST:kristensenii0++
contig00023	BLASTN	match	29359	29483	69	-	.	ID=match_hsp8;Target=EST:kristensenii0+127+3;Parent=match_sequence3
contig00261	BLASTN	match	50005	50112	127	+	.	ID=match_sequence4;Target=EST:kristensenii0+14+121
contig00261	BLASTN	match	155379	155492	127	-	.	ID=match_sequence4;Target=EST:kristensenii0+121+14
contig00261	BLASTN	match	50005	50112	64	+	.	ID=match_hsp9;Target=EST:kristensenii0+14+121;Parent=match_sequence4
contig00261	BLASTN	match	155379	155492	38	-	.	ID=match_hsp10;Target=EST:kristensenii0+127+14;Parent=match_sequence4
contig00207	BLASTN	match	31154	56839	125	-	.	ID=match_sequence5;Target=EST:kristensenii0++
contig00207	BLASTN	match	31154	31264	63	-	.	ID=match_hsp11;Target=EST:kristensenii0+125+15;Parent=match_sequence5
contig00207	BLASTN	match	56717	56839	47	-	.	ID=match_hsp12;Target=EST:kristensenii0+125+3;Parent=match_sequence5
contig00207	BLASTN	match	31279	31364	46	-	.	ID=match_hsp13;Target=EST:kristensenii0+123+38;Parent=match_sequence5
contig00024	BLASTN	match	37136	37245	123	+	.	ID=match_sequence6;Target=EST:kristensenii0+1+110
contig00024	BLASTN	match	37136	37245	62	+	.	ID=match_hsp14;Target=EST:kristensenii0+1+110;Parent=match_sequence6
contig00022	BLASTN	match	24710	112332	113	+	.	ID=match_sequence7;Target=EST:kristensenii0+1+123
contig00022	BLASTN	match	112228	112332	57	+	.	ID=match_hsp15;Target=EST:kristensenii0+14+118;Parent=match_sequence7
contig00022	BLASTN	match	24710	24832	47	+	.	ID=match_hsp16;Target=EST:kristensenii0+1+123;Parent=match_sequence7
contig00277	BLASTN	match	6769	6847	109	-	.	ID=match_sequence8;Target=EST:kristensenii0++
contig00277	BLASTN	match	6769	6847	55	-	.	ID=match_hsp17;Target=EST:kristensenii0+126+48;Parent=match_sequence8
contig00195	BLASTN	match	32822	33000	94	-	.	ID=match_sequence9;Target=EST:kristensenii0++
contig00195	BLASTN	match	32822	32904	47	-	.	ID=match_hsp18;Target=EST:kristensenii0+127+45;Parent=match_sequence9
contig00195	BLASTN	match	32965	33000	32	-	.	ID=match_hsp19;Target=EST:kristensenii0+106+71;Parent=match_sequence9
contig00021	BLASTN	match	42273	42350	92	+	.	ID=match_sequence10;Target=EST:kristensenii0+5+82
contig00021	BLASTN	match	42273	42350	46	+	.	ID=match_hsp20;Target=EST:kristensenii0+5+82;Parent=match_sequence10
contig00211	BLASTN	match	22764	22849	92	+	.	ID=match_sequence11;Target=EST:kristensenii0+14+99
contig00211	BLASTN	match	57232	57336	92	-	.	ID=match_sequence11;Target=EST:kristensenii0+99+14
contig00211	BLASTN	match	22764	22849	46	+	.	ID=match_hsp21;Target=EST:kristensenii0+14+99;Parent=match_sequence11
contig00211	BLASTN	match	57232	57336	41	-	.	ID=match_hsp22;Target=EST:kristensenii0+118+14;Parent=match_sequence11
contig00255	BLASTN	match	4182	4290	90	-	.	ID=match_sequence12;Target=EST:kristensenii0++
contig00255	BLASTN	match	4182	4290	45	-	.	ID=match_hsp23;Target=EST:kristensenii0+114+6;Parent=match_sequence12
contig00001	BLASTN	match	31879	31937	86	-	.	ID=match_sequence13;Target=EST:kristensenii0++
contig00001	BLASTN	match	31879	31937	43	-	.	ID=match_hsp24;Target=EST:kristensenii0+123+65;Parent=match_sequence13
contig00236	BLASTN	match	1	94	84	-	.	ID=match_sequence14;Target=EST:kristensenii0++
contig00236	BLASTN	match	1	94	42	-	.	ID=match_hsp25;Target=EST:kristensenii0+96+3;Parent=match_sequence14
contig00026	BLASTN	match	38131	38311	84	-	.	ID=match_sequence15;Target=EST:kristensenii0++
contig00026	BLASTN	match	38131	38220	42	-	.	ID=match_hsp26;Target=EST:kristensenii0+104+15;Parent=match_sequence15
contig00026	BLASTN	match	38252	38311	32	-	.	ID=match_hsp27;Target=EST:kristensenii0+104+45;Parent=match_sequence15
contig00263	BLASTN	match	20561	20642	84	-	.	ID=match_sequence16;Target=EST:kristensenii0++
contig00263	BLASTN	match	20561	20642	42	-	.	ID=match_hsp28;Target=EST:kristensenii0+127+46;Parent=match_sequence16
contig00045	BLASTN	match	79293	79402	84	+	.	ID=match_sequence17;Target=EST:kristensenii0+14+123
contig00045	BLASTN	match	79293	79402	42	+	.	ID=match_hsp29;Target=EST:kristensenii0+14+123;Parent=match_sequence17
contig00116	BLASTN	match	18821	18901	82	+	.	ID=match_sequence18;Target=EST:kristensenii0+47+127
contig00116	BLASTN	match	18821	18901	41	+	.	ID=match_hsp30;Target=EST:kristensenii0+47+127;Parent=match_sequence18
contig00073	BLASTN	match	146033	146117	82	+	.	ID=match_sequence19;Target=EST:kristensenii0+3+87
contig00073	BLASTN	match	146033	146117	41	+	.	ID=match_hsp31;Target=EST:kristensenii0+3+87;Parent=match_sequence19
contig00042	BLASTN	match	32207	32301	70	-	.	ID=match_sequence20;Target=EST:kristensenii0++
contig00042	BLASTN	match	32207	32301	35	-	.	ID=match_hsp32;Target=EST:kristensenii0+123+29;Parent=match_sequence20
contig00214	BLASTN	match	63	141	70	+	.	ID=match_sequence21;Target=EST:kristensenii0+45+123
contig00214	BLASTN	match	63	141	35	+	.	ID=match_hsp33;Target=EST:kristensenii0+45+123;Parent=match_sequence21
contig00247	BLASTN	match	109801	109878	68	-	.	ID=match_sequence22;Target=EST:kristensenii0++
contig00247	BLASTN	match	109801	109878	34	-	.	ID=match_hsp34;Target=EST:kristensenii0+80+3;Parent=match_sequence22
contig00268	BLASTN	match	67309	67370	68	+	.	ID=match_sequence23;Target=EST:kristensenii0+45+106
contig00268	BLASTN	match	67309	67370	34	+	.	ID=match_hsp35;Target=EST:kristensenii0+45+106;Parent=match_sequence23
contig00204	BLASTN	match	95569	95669	66	+	.	ID=match_sequence24;Target=EST:kristensenii0+12+112
contig00204	BLASTN	match	95569	95669	33	+	.	ID=match_hsp36;Target=EST:kristensenii0+12+112;Parent=match_sequence24
contig00278	BLASTN	match	4890	4949	64	-	.	ID=match_sequence25;Target=EST:kristensenii0++
contig00278	BLASTN	match	4890	4949	32	-	.	ID=match_hsp37;Target=EST:kristensenii0+82+23;Parent=match_sequence25
contig00024	BLASTN	match	37136	37260	121	+	. ID=match_sequence26 Target=EST:kristensenii1 1 199
contig00024	BLASTN	match	37180	37260	61	+	. ID=match_hsp38 Target=EST:kristensenii1 119 199 Parent=match_sequence26
contig00024	BLASTN	match	37136	37178	39	+	. ID=match_hsp39 Target=EST:kristensenii1 1 43 Parent=match_sequence26
contig00028	BLASTN	match	24974	25029	88	+	. ID=match_sequence27 Target=EST:kristensenii1 81 136
contig00028	BLASTN	match	24974	25029	44	+	. ID=match_hsp40 Target=EST:kristensenii1 81 136 Parent=match_sequence27
contig00247	BLASTN	match	109754	109878	88	-	. ID=match_sequence28 Target=EST:kristensenii1
contig00247	BLASTN	match	109754	109833	44	-	. ID=match_hsp41 Target=EST:kristensenii1 201 122 Parent=match_sequence28
contig00247	BLASTN	match	109838	109878	37	-	. ID=match_hsp42 Target=EST:kristensenii1 43 3 Parent=match_sequence28
contig00248	BLASTN	match	100152	100212	88	+	. ID=match_sequence29 Target=EST:kristensenii1 120 180
contig00248	BLASTN	match	74705	74812	88	-	. ID=match_sequence29 Target=EST:kristensenii1 180 120
contig00248	BLASTN	match	100152	100212	37	+	. ID=match_hsp43 Target=EST:kristensenii1 120 180 Parent=match_sequence29
contig00248	BLASTN	match	74705	74772	44	-	. ID=match_hsp44 Target=EST:kristensenii1 183 116 Parent=match_sequence29
contig00248	BLASTN	match	74773	74812	32	-	. ID=match_hsp45 Target=EST:kristensenii1 41 2 Parent=match_sequence29
contig00009	BLASTN	match	26916	26985	84	+	. ID=match_sequence30 Target=EST:kristensenii1 120 189
contig00009	BLASTN	match	26916	26985	42	+	. ID=match_hsp46 Target=EST:kristensenii1 120 189 Parent=match_sequence30
contig00277	BLASTN	match	6794	6847	76	-	. ID=match_sequence31 Target=EST:kristensenii1
contig00277	BLASTN	match	6794	6847	38	-	. ID=match_hsp47 Target=EST:kristensenii1 175 122 Parent=match_sequence31
contig00049	BLASTN	match	174696	174769	76	-	. ID=match_sequence32 Target=EST:kristensenii1
contig00049	BLASTN	match	174696	174769	38	-	. ID=match_hsp48 Target=EST:kristensenii1 201 128 Parent=match_sequence32
contig00021	BLASTN	match	42314	42350	74	+	. ID=match_sequence33 Target=EST:kristensenii1 120 156
contig00021	BLASTN	match	42314	42350	37	+	. ID=match_hsp49 Target=EST:kristensenii1 120 156 Parent=match_sequence33
contig00195	BLASTN	match	32843	32904	68	-	. ID=match_sequence34 Target=EST:kristensenii1
contig00195	BLASTN	match	32843	32904	34	-	. ID=match_hsp50 Target=EST:kristensenii1 180 119 Parent=match_sequence34
contig00211	BLASTN	match	22796	22849	68	+	. ID=match_sequence35 Target=EST:kristensenii1 120 173
contig00211	BLASTN	match	22796	22849	34	+	. ID=match_hsp51 Target=EST:kristensenii1 120 173 Parent=match_sequence35
contig00280	BLASTN	match	87	119	66	+	. ID=match_sequence36 Target=EST:kristensenii1 121 153
contig00280	BLASTN	match	87	119	33	+	. ID=match_hsp52 Target=EST:kristensenii1 121 153 Parent=match_sequence36
contig00196	BLASTN	match	14386	14418	66	+	. ID=match_sequence37 Target=EST:kristensenii1 121 153
contig00196	BLASTN	match	14386	14418	33	+	. ID=match_hsp53 Target=EST:kristensenii1 121 153 Parent=match_sequence37
contig00026	BLASTN	match	38134	38190	66	-	. ID=match_sequence38 Target=EST:kristensenii1
contig00026	BLASTN	match	38134	38190	33	-	. ID=match_hsp54 Target=EST:kristensenii1 175 119 Parent=match_sequence38
contig00261	BLASTN	match	66388	66447	66	+	. ID=match_sequence39 Target=EST:kristensenii1 121 180
contig00261	BLASTN	match	147679	147735	66	-	. ID=match_sequence39 Target=EST:kristensenii1 180 121
contig00261	BLASTN	match	66388	66447	32	+	. ID=match_hsp55 Target=EST:kristensenii1 121 180 Parent=match_sequence39
contig00261	BLASTN	match	147679	147735	33	-	. ID=match_hsp56 Target=EST:kristensenii1 201 145 Parent=match_sequence39
contig00211	BLASTN	match	57559	57623	74	-	. ID=match_sequence40 Target=EST:kristensenii2
contig00211	BLASTN	match	57559	57623	37	-	. ID=match_hsp57 Target=EST:kristensenii2 72 8 Parent=match_sequence40
contig00215_1	BLASTN	match	1	1624	3047	+	. ID=match_sequence41 Target=EST:kristensenii4 33 8248
contig00215_1	BLASTN	match	1	1624	1537	+	. ID=match_hsp58 Target=EST:kristensenii4 33 1656 Parent=match_sequence41
contig00215_1	BLASTN	match	1	1624	1537	+	. ID=match_hsp59 Target=EST:kristensenii4 1681 3304 Parent=match_sequence41
contig00215_1	BLASTN	match	1	1624	1537	+	. ID=match_hsp60 Target=EST:kristensenii4 3329 4952 Parent=match_sequence41
contig00215_1	BLASTN	match	1	1624	1537	+	. ID=match_hsp61 Target=EST:kristensenii4 4977 6600 Parent=match_sequence41
contig00215_1	BLASTN	match	1	1624	1537	+	. ID=match_hsp62 Target=EST:kristensenii4 6625 8248 Parent=match_sequence41
contig00215_2	BLASTN	match	1	1624	3047	+	. ID=match_sequence42 Target=EST:kristensenii4 33 8248
contig00215_2	BLASTN	match	1	1624	1537	+	. ID=match_hsp63 Target=EST:kristensenii4 33 1656 Parent=match_sequence42
contig00215_2	BLASTN	match	1	1624	1537	+	. ID=match_hsp64 Target=EST:kristensenii4 1681 3304 Parent=match_sequence42
contig00215_2	BLASTN	match	1	1624	1537	+	. ID=match_hsp65 Target=EST:kristensenii4 3329 4952 Parent=match_sequence42
contig00215_2	BLASTN	match	1	1624	1537	+	. ID=match_hsp66 Target=EST:kristensenii4 4977 6600 Parent=match_sequence42
contig00215_2	BLASTN	match	1	1624	1537	+	. ID=match_hsp67 Target=EST:kristensenii4 6625 8248 Parent=match_sequence42
contig00215_3	BLASTN	match	1	1624	3047	+	. ID=match_sequence43 Target=EST:kristensenii4 33 8248
contig00215_3	BLASTN	match	1	1624	1537	+	. ID=match_hsp68 Target=EST:kristensenii4 33 1656 Parent=match_sequence43
contig00215_3	BLASTN	match	1	1624	1537	+	. ID=match_hsp69 Target=EST:kristensenii4 1681 3304 Parent=match_sequence43
contig00215_3	BLASTN	match	1	1624	1537	+	. ID=match_hsp70 Target=EST:kristensenii4 3329 4952 Parent=match_sequence43
contig00215_3	BLASTN	match	1	1624	1537	+	. ID=match_hsp71 Target=EST:kristensenii4 4977 6600 Parent=match_sequence43
contig00215_3	BLASTN	match	1	1624	1537	+	. ID=match_hsp72 Target=EST:kristensenii4 6625 8248 Parent=match_sequence43
contig00215_4	BLASTN	match	1	1624	3047	+	. ID=match_sequence44 Target=EST:kristensenii4 33 8248
contig00215_4	BLASTN	match	1	1624	1537	+	. ID=match_hsp73 Target=EST:kristensenii4 33 1656 Parent=match_sequence44
contig00215_4	BLASTN	match	1	1624	1537	+	. ID=match_hsp74 Target=EST:kristensenii4 1681 3304 Parent=match_sequence44
contig00215_4	BLASTN	match	1	1624	1537	+	. ID=match_hsp75 Target=EST:kristensenii4 3329 4952 Parent=match_sequence44
contig00215_4	BLASTN	match	1	1624	1537	+	. ID=match_hsp76 Target=EST:kristensenii4 4977 6600 Parent=match_sequence44
contig00215_4	BLASTN	match	1	1624	1537	+	. ID=match_hsp77 Target=EST:kristensenii4 6625 8248 Parent=match_sequence44
contig00215_5	BLASTN	match	1	1624	3047	+	. ID=match_sequence45 Target=EST:kristensenii4 33 8248
contig00215_5	BLASTN	match	1	1624	1537	+	. ID=match_hsp78 Target=EST:kristensenii4 33 1656 Parent=match_sequence45
contig00215_5	BLASTN	match	1	1624	1537	+	. ID=match_hsp79 Target=EST:kristensenii4 1681 3304 Parent=match_sequence45
contig00215_5	BLASTN	match	1	1624	1537	+	. ID=match_hsp80 Target=EST:kristensenii4 3329 4952 Parent=match_sequence45
contig00215_5	BLASTN	match	1	1624	1537	+	. ID=match_hsp81 Target=EST:kristensenii4 4977 6600 Parent=match_sequence45
contig00215_5	BLASTN	match	1	1624	1537	+	. ID=match_hsp82 Target=EST:kristensenii4 6625 8248 Parent=match_sequence45
contig00215	BLASTN	match	1	1624	3047	+	. ID=match_sequence46 Target=EST:kristensenii4 33 8248
contig00215	BLASTN	match	1	1624	1537	+	. ID=match_hsp83 Target=EST:kristensenii4 33 1656 Parent=match_sequence46
contig00215	BLASTN	match	1	1624	1537	+	. ID=match_hsp84 Target=EST:kristensenii4 1681 3304 Parent=match_sequence46
contig00215	BLASTN	match	1	1624	1537	+	. ID=match_hsp85 Target=EST:kristensenii4 3329 4952 Parent=match_sequence46
contig00215	BLASTN	match	1	1624	1537	+	. ID=match_hsp86 Target=EST:kristensenii4 4977 6600 Parent=match_sequence46
contig00215	BLASTN	match	1	1624	1537	+	. ID=match_hsp87 Target=EST:kristensenii4 6625 8248 Parent=match_sequence46
contig00027	BLASTN	match	55631	55797	149	+	. ID=match_sequence47 Target=EST:kristensenii10 121 286
contig00027	BLASTN	match	55631	55797	75	+	. ID=match_hsp88 Target=EST:kristensenii10 121 286 Parent=match_sequence47
contig00211	BLASTN	match	69093	69124	64	-	. ID=match_sequence48 Target=EST:kristensenii10
contig00211	BLASTN	match	69093	69124	32	-	. ID=match_hsp89 Target=EST:kristensenii10 338 307 Parent=match_sequence48
contig00275	BLASTN	match	38516	40702	230	+	. ID=match_sequence49 Target=EST:kristensenii28 16 632
contig00275	BLASTN	match	23044	23399	230	-	. ID=match_sequence49 Target=EST:kristensenii28 632 16
contig00275	BLASTN	match	38516	39127	116	+	. ID=match_hsp90 Target=EST:kristensenii28 21 632 Parent=match_sequence49
contig00275	BLASTN	match	40537	40702	74	+	. ID=match_hsp91 Target=EST:kristensenii28 263 428 Parent=match_sequence49
contig00275	BLASTN	match	40290	40396	39	+	. ID=match_hsp92 Target=EST:kristensenii28 16 122 Parent=match_sequence49
contig00275	BLASTN	match	23044	23399	100	-	. ID=match_hsp93 Target=EST:kristensenii28 386 31 Parent=match_sequence49
contig00248	BLASTN	match	78001	78418	194	+	. ID=match_sequence50 Target=EST:kristensenii28 1 418
contig00248	BLASTN	match	124541	124629	194	-	. ID=match_sequence50 Target=EST:kristensenii28 418 1
contig00248	BLASTN	match	78001	78418	98	+	. ID=match_hsp94 Target=EST:kristensenii28 1 418 Parent=match_sequence50
contig00248	BLASTN	match	124541	124629	37	-	. ID=match_hsp95 Target=EST:kristensenii28 350 262 Parent=match_sequence50
contig00049	BLASTN	match	310489	310595	101	+	. ID=match_sequence51 Target=EST:kristensenii28 271 377
contig00049	BLASTN	match	310489	310595	51	+	. ID=match_hsp96 Target=EST:kristensenii28 271 377 Parent=match_sequence51
contig00261	BLASTN	match	123293	123434	100	-	. ID=match_sequence52 Target=EST:kristensenii28
contig00261	BLASTN	match	123293	123434	50	-	. ID=match_hsp97 Target=EST:kristensenii28 404 263 Parent=match_sequence52
contig00234	BLASTN	match	48893	49072	88	-	. ID=match_sequence53 Target=EST:kristensenii28
contig00234	BLASTN	match	48893	49072	44	-	. ID=match_hsp98 Target=EST:kristensenii28 369 190 Parent=match_sequence53
contig00268	BLASTN	match	124130	124500	84	+	. ID=match_sequence54 Target=EST:kristensenii28 40 410
contig00268	BLASTN	match	124343	124500	42	+	. ID=match_hsp99 Target=EST:kristensenii28 253 410 Parent=match_sequence54
contig00268	BLASTN	match	124130	124215	34	+	. ID=match_hsp100 Target=EST:kristensenii28 40 125 Parent=match_sequence54
contig00049	BLASTN	match	279881	279978	178	-	. ID=match_sequence55 Target=EST:kristensenii38
contig00049	BLASTN	match	279881	279978	90	-	. ID=match_hsp101 Target=EST:kristensenii38 101 4 Parent=match_sequence55
contig00275	BLASTN	match	21836	21936	176	+	. ID=match_sequence56 Target=EST:kristensenii38 1 101
contig00275	BLASTN	match	21836	21936	89	+	. ID=match_hsp102 Target=EST:kristensenii38 1 101 Parent=match_sequence56
contig00023	BLASTN	match	61880	61948	90	-	. ID=match_sequence57 Target=EST:kristensenii38
contig00023	BLASTN	match	61880	61948	45	-	. ID=match_hsp103 Target=EST:kristensenii38 101 33 Parent=match_sequence57
contig00116	BLASTN	match	123777	123825	74	-	. ID=match_sequence58 Target=EST:kristensenii38
contig00116	BLASTN	match	123777	123825	37	-	. ID=match_hsp104 Target=EST:kristensenii38 101 53 Parent=match_sequence58
contig00049	BLASTN	match	174701	174758	100	-	. ID=match_sequence59 Target=EST:kristensenii39
contig00049	BLASTN	match	174701	174758	50	-	. ID=match_hsp105 Target=EST:kristensenii39 139 82 Parent=match_sequence59
contig00204	BLASTN	match	78329	78449	90	-	. ID=match_sequence60 Target=EST:kristensenii39
contig00204	BLASTN	match	78393	78449	45	-	. ID=match_hsp106 Target=EST:kristensenii39 61 5 Parent=match_sequence60
contig00204	BLASTN	match	78329	78384	40	-	. ID=match_hsp107 Target=EST:kristensenii39 141 86 Parent=match_sequence60
contig00024	BLASTN	match	37137	37260	82	+	. ID=match_sequence61 Target=EST:kristensenii39 3 142
contig00024	BLASTN	match	37200	37260	41	+	. ID=match_hsp108 Target=EST:kristensenii39 82 142 Parent=match_sequence61
contig00024	BLASTN	match	37137	37172	32	+	. ID=match_hsp109 Target=EST:kristensenii39 3 38 Parent=match_sequence61
contig00207	BLASTN	match	9318	9378	74	-	. ID=match_sequence62 Target=EST:kristensenii39
contig00207	BLASTN	match	9318	9378	37	-	. ID=match_hsp110 Target=EST:kristensenii39 142 82 Parent=match_sequence62
contig00247	BLASTN	match	109844	109878	70	-	. ID=match_sequence63 Target=EST:kristensenii39
contig00247	BLASTN	match	109844	109878	35	-	. ID=match_hsp111 Target=EST:kristensenii39 38 4 Parent=match_sequence63
contig00261	BLASTN	match	147681	147729	66	-	. ID=match_sequence64 Target=EST:kristensenii39
contig00261	BLASTN	match	147681	147729	33	-	. ID=match_hsp112 Target=EST:kristensenii39 142 94 Parent=match_sequence64
contig00116	BLASTN	match	137473	137541	68	-	. ID=match_sequence65 Target=EST:kristensenii47
contig00116	BLASTN	match	137473	137541	34	-	. ID=match_hsp113 Target=EST:kristensenii47 75 6 Parent=match_sequence65
contig00208	BLASTN	match	28500	28542	78	+	. ID=match_sequence66 Target=EST:kristensenii50 4 46
contig00208	BLASTN	match	28500	28542	39	+	. ID=match_hsp114 Target=EST:kristensenii50 4 46 Parent=match_sequence66
contig00248	BLASTN	match	74721	74812	174	+	. ID=match_sequence67 Target=EST:aldovae0 35 126
contig00248	BLASTN	match	100108	100231	174	-	. ID=match_sequence67 Target=EST:aldovae0 126 35
contig00248	BLASTN	match	74721	74812	40	+	. ID=match_hsp115 Target=EST:aldovae0 35 126 Parent=match_sequence67
contig00248	BLASTN	match	100108	100231	88	-	. ID=match_hsp116 Target=EST:aldovae0 126 3 Parent=match_sequence67
contig00261	BLASTN	match	150486	155503	141	+	. ID=match_sequence68 Target=EST:aldovae0 1 127
contig00261	BLASTN	match	49998	166384	141	-	. ID=match_sequence68 Target=EST:aldovae0 127 1
contig00261	BLASTN	match	155379	155503	37	+	. ID=match_hsp117 Target=EST:aldovae0 1 125 Parent=match_sequence68
contig00261	BLASTN	match	150486	150584	32	+	. ID=match_hsp118 Target=EST:aldovae0 28 127 Parent=match_sequence68
contig00261	BLASTN	match	49998	50112	71	-	. ID=match_hsp119 Target=EST:aldovae0 121 7 Parent=match_sequence68
contig00261	BLASTN	match	166316	166384	41	-	. ID=match_hsp120 Target=EST:aldovae0 126 58 Parent=match_sequence68
contig00009	BLASTN	match	11255	94719	139	+	. ID=match_sequence69 Target=EST:aldovae0 1 114
contig00009	BLASTN	match	26871	84244	139	-	. ID=match_sequence69 Target=EST:aldovae0 114 1
contig00009	BLASTN	match	11255	11368	42	+	. ID=match_hsp121 Target=EST:aldovae0 1 114 Parent=match_sequence69
contig00009	BLASTN	match	83336	83389	38	+	. ID=match_hsp122 Target=EST:aldovae0 29 82 Parent=match_sequence69
contig00009	BLASTN	match	94652	94719	32	+	. ID=match_hsp123 Target=EST:aldovae0 14 81 Parent=match_sequence69
contig00009	BLASTN	match	26871	26996	70	-	. ID=match_hsp124 Target=EST:aldovae0 127 2 Parent=match_sequence69
contig00009	BLASTN	match	84159	84244	34	-	. ID=match_hsp125 Target=EST:aldovae0 127 42 Parent=match_sequence69
contig00023	BLASTN	match	15882	29483	137	+	. ID=match_sequence70 Target=EST:aldovae0 1 126
contig00023	BLASTN	match	29359	29483	69	+	. ID=match_hsp126 Target=EST:aldovae0 1 125 Parent=match_sequence70
contig00023	BLASTN	match	15882	15978	33	+	. ID=match_hsp127 Target=EST:aldovae0 30 126 Parent=match_sequence70
contig00207	BLASTN	match	31154	56839	125	+	. ID=match_sequence71 Target=EST:aldovae0 3 125
contig00207	BLASTN	match	31154	31264	63	+	. ID=match_hsp128 Target=EST:aldovae0 3 113 Parent=match_sequence71
contig00207	BLASTN	match	56717	56839	63	+	. ID=match_hsp129 Target=EST:aldovae0 3 125 Parent=match_sequence71
contig00207	BLASTN	match	31279	31356	42	+	. ID=match_hsp130 Target=EST:aldovae0 5 82 Parent=match_sequence71
contig00022	BLASTN	match	24710	112332	125	-	. ID=match_sequence72 Target=EST:aldovae0
contig00022	BLASTN	match	24710	24832	63	-	. ID=match_hsp131 Target=EST:aldovae0 127 5 Parent=match_sequence72
contig00022	BLASTN	match	112221	112332	60	-	. ID=match_hsp132 Target=EST:aldovae0 121 10 Parent=match_sequence72
contig00022	BLASTN	match	43000	43035	36	-	. ID=match_hsp133 Target=EST:aldovae0 126 91 Parent=match_sequence72
contig00277	BLASTN	match	6769	6893	113	+	. ID=match_sequence73 Target=EST:aldovae0 2 126
contig00277	BLASTN	match	6769	6893	57	+	. ID=match_hsp134 Target=EST:aldovae0 2 126 Parent=match_sequence73
contig00195	BLASTN	match	32822	33000	109	+	. ID=match_sequence74 Target=EST:aldovae0 1 107
contig00195	BLASTN	match	32822	32928	55	+	. ID=match_hsp135 Target=EST:aldovae0 1 107 Parent=match_sequence74
contig00195	BLASTN	match	32965	33000	32	+	. ID=match_hsp136 Target=EST:aldovae0 22 57 Parent=match_sequence74
contig00263	BLASTN	match	20561	20682	107	+	. ID=match_sequence75 Target=EST:aldovae0 1 122
contig00263	BLASTN	match	20561	20682	54	+	. ID=match_hsp137 Target=EST:aldovae0 1 122 Parent=match_sequence75
contig00024	BLASTN	match	37136	37245	100	-	. ID=match_sequence76 Target=EST:aldovae0
contig00024	BLASTN	match	37136	37245	50	-	. ID=match_hsp138 Target=EST:aldovae0 127 18 Parent=match_sequence76
contig00214	BLASTN	match	23	141	94	-	. ID=match_sequence77 Target=EST:aldovae0
contig00214	BLASTN	match	23	141	47	-	. ID=match_hsp139 Target=EST:aldovae0 123 5 Parent=match_sequence77
contig00236	BLASTN	match	1	94	92	+	. ID=match_sequence78 Target=EST:aldovae0 32 125
contig00236	BLASTN	match	1	94	46	+	. ID=match_hsp140 Target=EST:aldovae0 32 125 Parent=match_sequence78
contig00021	BLASTN	match	42273	42350	92	-	. ID=match_sequence79 Target=EST:aldovae0
contig00021	BLASTN	match	42273	42350	46	-	. ID=match_hsp141 Target=EST:aldovae0 123 46 Parent=match_sequence79
contig00026	BLASTN	match	38131	38311	92	+	. ID=match_sequence80 Target=EST:aldovae0 24 113
contig00026	BLASTN	match	38131	38220	46	+	. ID=match_hsp142 Target=EST:aldovae0 24 113 Parent=match_sequence80
contig00026	BLASTN	match	38252	38311	32	+	. ID=match_hsp143 Target=EST:aldovae0 24 83 Parent=match_sequence80
contig00045	BLASTN	match	79281	79402	92	-	. ID=match_sequence81 Target=EST:aldovae0
contig00045	BLASTN	match	79281	79402	46	-	. ID=match_hsp144 Target=EST:aldovae0 126 5 Parent=match_sequence81
contig00255	BLASTN	match	4182	4290	90	+	. ID=match_sequence82 Target=EST:aldovae0 14 122
contig00255	BLASTN	match	4182	4290	45	+	. ID=match_hsp145 Target=EST:aldovae0 14 122 Parent=match_sequence82
contig00211	BLASTN	match	57232	57344	90	+	. ID=match_sequence83 Target=EST:aldovae0 10 122
contig00211	BLASTN	match	13230	22849	90	-	. ID=match_sequence83 Target=EST:aldovae0 122 10
contig00211	BLASTN	match	57232	57344	45	+	. ID=match_hsp146 Target=EST:aldovae0 10 122 Parent=match_sequence83
contig00211	BLASTN	match	13230	13343	39	-	. ID=match_hsp147 Target=EST:aldovae0 125 11 Parent=match_sequence83
contig00211	BLASTN	match	22764	22849	38	-	. ID=match_hsp148 Target=EST:aldovae0 114 29 Parent=match_sequence83
contig00001	BLASTN	match	31879	31937	86	+	. ID=match_sequence84 Target=EST:aldovae0 5 63
contig00001	BLASTN	match	31879	31937	43	+	. ID=match_hsp149 Target=EST:aldovae0 5 63 Parent=match_sequence84
contig00116	BLASTN	match	18821	18901	82	-	. ID=match_sequence85 Target=EST:aldovae0
contig00116	BLASTN	match	18821	18901	41	-	. ID=match_hsp150 Target=EST:aldovae0 81 1 Parent=match_sequence85
contig00042	BLASTN	match	32207	32325	78	+	. ID=match_sequence86 Target=EST:aldovae0 5 123
contig00042	BLASTN	match	32207	32325	39	+	. ID=match_hsp151 Target=EST:aldovae0 5 123 Parent=match_sequence86
contig00278	BLASTN	match	4890	4968	78	+	. ID=match_sequence87 Target=EST:aldovae0 46 124
contig00278	BLASTN	match	4890	4968	39	+	. ID=match_hsp152 Target=EST:aldovae0 46 124 Parent=match_sequence87
contig00268	BLASTN	match	67292	67370	78	-	. ID=match_sequence88 Target=EST:aldovae0
contig00268	BLASTN	match	67292	67370	39	-	. ID=match_hsp153 Target=EST:aldovae0 100 22 Parent=match_sequence88
contig00049	BLASTN	match	523635	523720	76	-	. ID=match_sequence89 Target=EST:aldovae0
contig00049	BLASTN	match	523635	523720	38	-	. ID=match_hsp154 Target=EST:aldovae0 108 23 Parent=match_sequence89
contig00204	BLASTN	match	30864	95669	74	-	. ID=match_sequence90 Target=EST:aldovae0
contig00204	BLASTN	match	30864	30944	37	-	. ID=match_hsp155 Target=EST:aldovae0 122 42 Parent=match_sequence90
contig00204	BLASTN	match	95571	95669	35	-	. ID=match_hsp156 Target=EST:aldovae0 114 16 Parent=match_sequence90
contig00073	BLASTN	match	146033	146117	74	-	. ID=match_sequence91 Target=EST:aldovae0
contig00073	BLASTN	match	146033	146117	37	-	. ID=match_hsp157 Target=EST:aldovae0 125 41 Parent=match_sequence91
contig00034	BLASTN	match	25	117	66	-	. ID=match_sequence92 Target=EST:aldovae0
contig00034	BLASTN	match	25	117	33	-	. ID=match_hsp158 Target=EST:aldovae0 115 23 Parent=match_sequence92
contig00258	BLASTN	match	80	156	66	-	. ID=match_sequence93 Target=EST:aldovae0
contig00258	BLASTN	match	80	156	33	-	. ID=match_hsp159 Target=EST:aldovae0 99 23 Parent=match_sequence93
contig00204	BLASTN	match	78331	78449	94	+	. ID=match_sequence94 Target=EST:aldovae1 1 119
contig00204	BLASTN	match	78331	78449	47	+	. ID=match_hsp160 Target=EST:aldovae1 1 119 Parent=match_sequence94
contig00049	BLASTN	match	174701	174817	90	+	. ID=match_sequence95 Target=EST:aldovae1 1 117
contig00049	BLASTN	match	174701	174817	45	+	. ID=match_hsp161 Target=EST:aldovae1 1 117 Parent=match_sequence95
contig00247	BLASTN	match	109844	109878	70	+	. ID=match_sequence96 Target=EST:aldovae1 86 120
contig00247	BLASTN	match	109844	109878	35	+	. ID=match_hsp162 Target=EST:aldovae1 86 120 Parent=match_sequence96
contig00024	BLASTN	match	37136	37172	66	-	. ID=match_sequence97 Target=EST:aldovae1
contig00024	BLASTN	match	37136	37172	33	-	. ID=match_hsp163 Target=EST:aldovae1 122 86 Parent=match_sequence97
contig00028	BLASTN	match	24974	25029	88	-	. ID=match_sequence98 Target=EST:aldovae3
contig00028	BLASTN	match	24974	25029	44	-	. ID=match_hsp164 Target=EST:aldovae3 74 19 Parent=match_sequence98
contig00024	BLASTN	match	37136	37177	84	-	. ID=match_sequence99 Target=EST:aldovae3
contig00024	BLASTN	match	37136	37177	42	-	. ID=match_hsp165 Target=EST:aldovae3 154 113 Parent=match_sequence99
contig00248	BLASTN	match	74773	74812	72	+	. ID=match_sequence100 Target=EST:aldovae3 114 153
contig00248	BLASTN	match	74773	74812	36	+	. ID=match_hsp166 Target=EST:aldovae3 114 153 Parent=match_sequence100
contig00026	BLASTN	match	38155	38311	64	+	. ID=match_sequence101 Target=EST:aldovae3 1 36
contig00026	BLASTN	match	38155	38190	32	+	. ID=match_hsp167 Target=EST:aldovae3 1 36 Parent=match_sequence101
contig00026	BLASTN	match	38276	38311	32	+	. ID=match_hsp168 Target=EST:aldovae3 1 36 Parent=match_sequence101
contig00247	BLASTN	match	109843	109878	64	+	. ID=match_sequence102 Target=EST:aldovae3 117 152
contig00247	BLASTN	match	109843	109878	32	+	. ID=match_hsp169 Target=EST:aldovae3 117 152 Parent=match_sequence102
contig00009	BLASTN	match	96779	96814	64	+	. ID=match_sequence103 Target=EST:aldovae3 1 36
contig00009	BLASTN	match	96779	96814	32	+	. ID=match_hsp170 Target=EST:aldovae3 1 36 Parent=match_sequence103
contig00023	BLASTN	match	18508	18652	121	+	. ID=match_sequence104 Target=EST:aldovae4 13 157
contig00023	BLASTN	match	18508	18652	61	+	. ID=match_hsp171 Target=EST:aldovae4 13 157 Parent=match_sequence104
contig00278	BLASTN	match	4812	4926	111	+	. ID=match_sequence105 Target=EST:aldovae4 41 156
contig00278	BLASTN	match	4812	4926	56	+	. ID=match_hsp172 Target=EST:aldovae4 41 156 Parent=match_sequence105
contig00248	BLASTN	match	100152	100187	72	-	. ID=match_sequence106 Target=EST:aldovae4
contig00248	BLASTN	match	100152	100187	36	-	. ID=match_hsp173 Target=EST:aldovae4 156 121 Parent=match_sequence106
contig00021	BLASTN	match	42314	42350	66	-	. ID=match_sequence107 Target=EST:aldovae4
contig00021	BLASTN	match	42314	42350	33	-	. ID=match_hsp174 Target=EST:aldovae4 156 120 Parent=match_sequence107
contig00015	BLASTN	match	77773	77826	70	-	. ID=match_sequence108 Target=EST:aldovae5
contig00015	BLASTN	match	77773	77826	35	-	. ID=match_hsp175 Target=EST:aldovae5 133 79 Parent=match_sequence108
contig00242	BLASTN	match	32760	32832	82	-	. ID=match_sequence109 Target=EST:aldovae11
contig00242	BLASTN	match	32760	32832	41	-	. ID=match_hsp176 Target=EST:aldovae11 77 5 Parent=match_sequence109
contig00261	BLASTN	match	165606	166013	82	+	. ID=match_sequence110 Target=EST:aldovae11 5 77
contig00261	BLASTN	match	165606	165678	41	+	. ID=match_hsp177 Target=EST:aldovae11 5 77 Parent=match_sequence110
contig00261	BLASTN	match	165766	165837	40	+	. ID=match_hsp178 Target=EST:aldovae11 5 76 Parent=match_sequence110
contig00261	BLASTN	match	165942	166013	40	+	. ID=match_hsp179 Target=EST:aldovae11 5 76 Parent=match_sequence110
contig00014	BLASTN	match	8786	8843	68	-	. ID=match_sequence111 Target=EST:mollaretii1
contig00014	BLASTN	match	8786	8843	34	-	. ID=match_hsp180 Target=EST:mollaretii1 112 55 Parent=match_sequence111
contig00258	BLASTN	match	7070	7149	72	+	. ID=match_sequence112 Target=EST:mollaretii7 30 109
contig00258	BLASTN	match	7070	7149	36	+	. ID=match_hsp181 Target=EST:mollaretii7 30 109 Parent=match_sequence112
contig00278	BLASTN	match	4805	4926	133	-	. ID=match_sequence113 Target=EST:mollaretii10
contig00278	BLASTN	match	4805	4926	67	-	. ID=match_hsp182 Target=EST:mollaretii10 147 25 Parent=match_sequence113
contig00023	BLASTN	match	18523	18657	133	-	. ID=match_sequence114 Target=EST:mollaretii10
contig00023	BLASTN	match	18523	18657	67	-	. ID=match_hsp183 Target=EST:mollaretii10 153 19 Parent=match_sequence114
contig00049	BLASTN	match	523515	523694	76	+	. ID=match_sequence115 Target=EST:mollaretii10 1 58
contig00049	BLASTN	match	523637	523694	38	+	. ID=match_hsp184 Target=EST:mollaretii10 1 58 Parent=match_sequence115
contig00049	BLASTN	match	523515	523572	34	+	. ID=match_hsp185 Target=EST:mollaretii10 1 58 Parent=match_sequence115
contig00024	BLASTN	match	37157	37217	74	+	. ID=match_sequence116 Target=EST:mollaretii10 1 61
contig00024	BLASTN	match	37157	37217	37	+	. ID=match_hsp186 Target=EST:mollaretii10 1 61 Parent=match_sequence116
contig00248	BLASTN	match	100152	100187	72	+	. ID=match_sequence117 Target=EST:mollaretii10 25 60
contig00248	BLASTN	match	100152	100187	36	+	. ID=match_hsp187 Target=EST:mollaretii10 25 60 Parent=match_sequence117
contig00009	BLASTN	match	23055	23096	68	-	. ID=match_sequence118 Target=EST:mollaretii10
contig00009	BLASTN	match	23055	23096	34	-	. ID=match_hsp188 Target=EST:mollaretii10 89 48 Parent=match_sequence118
contig00021	BLASTN	match	42314	42350	66	+	. ID=match_sequence119 Target=EST:mollaretii10 25 61
contig00021	BLASTN	match	42314	42350	33	+	. ID=match_hsp189 Target=EST:mollaretii10 25 61 Parent=match_sequence119
contig00261	BLASTN	match	50013	50073	66	+	. ID=match_sequence120 Target=EST:mollaretii10 1 61
contig00261	BLASTN	match	50013	50073	33	+	. ID=match_hsp190 Target=EST:mollaretii10 1 61 Parent=match_sequence120
contig00275	BLASTN	match	23029	23147	113	+	. ID=match_sequence121 Target=EST:mollaretii11 4 122
contig00275	BLASTN	match	38778	40675	113	-	. ID=match_sequence121 Target=EST:mollaretii11 122 4
contig00275	BLASTN	match	23029	23147	47	+	. ID=match_hsp191 Target=EST:mollaretii11 4 122 Parent=match_sequence121
contig00275	BLASTN	match	38778	38878	57	-	. ID=match_hsp192 Target=EST:mollaretii11 122 22 Parent=match_sequence121
contig00275	BLASTN	match	40561	40675	51	-	. ID=match_hsp193 Target=EST:mollaretii11 118 4 Parent=match_sequence121
contig00248	BLASTN	match	78280	78404	98	-	. ID=match_sequence122 Target=EST:mollaretii11
contig00248	BLASTN	match	78280	78404	49	-	. ID=match_hsp194 Target=EST:mollaretii11 125 1 Parent=match_sequence122
contig00261	BLASTN	match	123311	123417	86	+	. ID=match_sequence123 Target=EST:mollaretii11 19 125
contig00261	BLASTN	match	123311	123417	43	+	. ID=match_hsp195 Target=EST:mollaretii11 19 125 Parent=match_sequence123
contig00212	BLASTN	match	1887	1937	78	+	. ID=match_sequence124 Target=EST:fredriksenii2 1 51
contig00212	BLASTN	match	1887	1937	39	+	. ID=match_hsp196 Target=EST:fredriksenii2 1 51 Parent=match_sequence124
contig00208	BLASTN	match	28811	28861	78	-	. ID=match_sequence125 Target=EST:fredriksenii2
contig00208	BLASTN	match	28811	28861	39	-	. ID=match_hsp197 Target=EST:fredriksenii2 51 1 Parent=match_sequence125
contig00207	BLASTN	match	94893	95829	404	-	. ID=match_sequence126 Target=EST:fredriksenii3
contig00207	BLASTN	match	94893	95452	204	-	. ID=match_hsp198 Target=EST:fredriksenii3 973 414 Parent=match_sequence126
contig00207	BLASTN	match	95561	95829	46	-	. ID=match_hsp199 Target=EST:fredriksenii3 302 34 Parent=match_sequence126
contig00228	BLASTN	match	201	1169	200	-	. ID=match_sequence127 Target=EST:fredriksenii3
contig00228	BLASTN	match	201	1169	101	-	. ID=match_hsp200 Target=EST:fredriksenii3 973 2 Parent=match_sequence127
contig00009	BLASTN	match	1073	1828	190	+	. ID=match_sequence128 Target=EST:fredriksenii3 215 970
contig00009	BLASTN	match	1073	1828	96	+	. ID=match_hsp201 Target=EST:fredriksenii3 215 970 Parent=match_sequence128
contig00019	BLASTN	match	1366	1438	74	+	. ID=match_sequence129 Target=EST:fredriksenii3 92 164
contig00019	BLASTN	match	1366	1438	37	+	. ID=match_hsp202 Target=EST:fredriksenii3 92 164 Parent=match_sequence129
contig00209	BLASTN	match	82478	82590	66	-	. ID=match_sequence130 Target=EST:fredriksenii3
contig00209	BLASTN	match	82478	82590	33	-	. ID=match_hsp203 Target=EST:fredriksenii3 869 757 Parent=match_sequence130
contig00015	BLASTN	match	77787	77826	64	+	. ID=match_sequence131 Target=EST:bercovieri1 41 80
contig00015	BLASTN	match	77787	77826	32	+	. ID=match_hsp204 Target=EST:bercovieri1 41 80 Parent=match_sequence131
contig00237_1	BLASTN	match	54	1288	2216	-	. ID=match_sequence132 Target=EST:bercovieri5
contig00237_1	BLASTN	match	54	1288	1118	-	. ID=match_hsp205 Target=EST:bercovieri5 9249 8019 Parent=match_sequence132
contig00237_1	BLASTN	match	54	1288	1118	-	. ID=match_hsp206 Target=EST:bercovieri5 7928 6698 Parent=match_sequence132
contig00237_1	BLASTN	match	54	1288	1118	-	. ID=match_hsp207 Target=EST:bercovieri5 6607 5377 Parent=match_sequence132
contig00237_1	BLASTN	match	54	1288	1118	-	. ID=match_hsp208 Target=EST:bercovieri5 5286 4056 Parent=match_sequence132
contig00237_1	BLASTN	match	54	1288	1118	-	. ID=match_hsp209 Target=EST:bercovieri5 3965 2735 Parent=match_sequence132
contig00237_1	BLASTN	match	54	1288	1118	-	. ID=match_hsp210 Target=EST:bercovieri5 2644 1414 Parent=match_sequence132
contig00237_1	BLASTN	match	54	1288	1118	-	. ID=match_hsp211 Target=EST:bercovieri5 1323 93 Parent=match_sequence132
contig00237_2	BLASTN	match	54	1288	2216	-	. ID=match_sequence133 Target=EST:bercovieri5
contig00237_2	BLASTN	match	54	1288	1118	-	. ID=match_hsp212 Target=EST:bercovieri5 9249 8019 Parent=match_sequence133
contig00237_2	BLASTN	match	54	1288	1118	-	. ID=match_hsp213 Target=EST:bercovieri5 7928 6698 Parent=match_sequence133
contig00237_2	BLASTN	match	54	1288	1118	-	. ID=match_hsp214 Target=EST:bercovieri5 6607 5377 Parent=match_sequence133
contig00237_2	BLASTN	match	54	1288	1118	-	. ID=match_hsp215 Target=EST:bercovieri5 5286 4056 Parent=match_sequence133
contig00237_2	BLASTN	match	54	1288	1118	-	. ID=match_hsp216 Target=EST:bercovieri5 3965 2735 Parent=match_sequence133
contig00237_2	BLASTN	match	54	1288	1118	-	. ID=match_hsp217 Target=EST:bercovieri5 2644 1414 Parent=match_sequence133
contig00237_2	BLASTN	match	54	1288	1118	-	. ID=match_hsp218 Target=EST:bercovieri5 1323 93 Parent=match_sequence133
contig00237_3	BLASTN	match	54	1288	2216	-	. ID=match_sequence134 Target=EST:bercovieri5
contig00237_3	BLASTN	match	54	1288	1118	-	. ID=match_hsp219 Target=EST:bercovieri5 9249 8019 Parent=match_sequence134
contig00237_3	BLASTN	match	54	1288	1118	-	. ID=match_hsp220 Target=EST:bercovieri5 7928 6698 Parent=match_sequence134
contig00237_3	BLASTN	match	54	1288	1118	-	. ID=match_hsp221 Target=EST:bercovieri5 6607 5377 Parent=match_sequence134
contig00237_3	BLASTN	match	54	1288	1118	-	. ID=match_hsp222 Target=EST:bercovieri5 5286 4056 Parent=match_sequence134
contig00237_3	BLASTN	match	54	1288	1118	-	. ID=match_hsp223 Target=EST:bercovieri5 3965 2735 Parent=match_sequence134
contig00237_3	BLASTN	match	54	1288	1118	-	. ID=match_hsp224 Target=EST:bercovieri5 2644 1414 Parent=match_sequence134
contig00237_3	BLASTN	match	54	1288	1118	-	. ID=match_hsp225 Target=EST:bercovieri5 1323 93 Parent=match_sequence134
contig00237_4	BLASTN	match	54	1288	2216	-	. ID=match_sequence135 Target=EST:bercovieri5
contig00237_4	BLASTN	match	54	1288	1118	-	. ID=match_hsp226 Target=EST:bercovieri5 9249 8019 Parent=match_sequence135
contig00237_4	BLASTN	match	54	1288	1118	-	. ID=match_hsp227 Target=EST:bercovieri5 7928 6698 Parent=match_sequence135
contig00237_4	BLASTN	match	54	1288	1118	-	. ID=match_hsp228 Target=EST:bercovieri5 6607 5377 Parent=match_sequence135
contig00237_4	BLASTN	match	54	1288	1118	-	. ID=match_hsp229 Target=EST:bercovieri5 5286 4056 Parent=match_sequence135
contig00237_4	BLASTN	match	54	1288	1118	-	. ID=match_hsp230 Target=EST:bercovieri5 3965 2735 Parent=match_sequence135
contig00237_4	BLASTN	match	54	1288	1118	-	. ID=match_hsp231 Target=EST:bercovieri5 2644 1414 Parent=match_sequence135
contig00237_4	BLASTN	match	54	1288	1118	-	. ID=match_hsp232 Target=EST:bercovieri5 1323 93 Parent=match_sequence135
contig00237_5	BLASTN	match	54	1288	2216	-	. ID=match_sequence136 Target=EST:bercovieri5
contig00237_5	BLASTN	match	54	1288	1118	-	. ID=match_hsp233 Target=EST:bercovieri5 9249 8019 Parent=match_sequence136
contig00237_5	BLASTN	match	54	1288	1118	-	. ID=match_hsp234 Target=EST:bercovieri5 7928 6698 Parent=match_sequence136
contig00237_5	BLASTN	match	54	1288	1118	-	. ID=match_hsp235 Target=EST:bercovieri5 6607 5377 Parent=match_sequence136
contig00237_5	BLASTN	match	54	1288	1118	-	. ID=match_hsp236 Target=EST:bercovieri5 5286 4056 Parent=match_sequence136
contig00237_5	BLASTN	match	54	1288	1118	-	. ID=match_hsp237 Target=EST:bercovieri5 3965 2735 Parent=match_sequence136
contig00237_5	BLASTN	match	54	1288	1118	-	. ID=match_hsp238 Target=EST:bercovieri5 2644 1414 Parent=match_sequence136
contig00237_5	BLASTN	match	54	1288	1118	-	. ID=match_hsp239 Target=EST:bercovieri5 1323 93 Parent=match_sequence136
contig00237	BLASTN	match	54	1288	2216	-	. ID=match_sequence137 Target=EST:bercovieri5
contig00237	BLASTN	match	54	1288	1118	-	. ID=match_hsp240 Target=EST:bercovieri5 9249 8019 Parent=match_sequence137
contig00237	BLASTN	match	54	1288	1118	-	. ID=match_hsp241 Target=EST:bercovieri5 7928 6698 Parent=match_sequence137
contig00237	BLASTN	match	54	1288	1118	-	. ID=match_hsp242 Target=EST:bercovieri5 6607 5377 Parent=match_sequence137
contig00237	BLASTN	match	54	1288	1118	-	. ID=match_hsp243 Target=EST:bercovieri5 5286 4056 Parent=match_sequence137
contig00237	BLASTN	match	54	1288	1118	-	. ID=match_hsp244 Target=EST:bercovieri5 3965 2735 Parent=match_sequence137
contig00237	BLASTN	match	54	1288	1118	-	. ID=match_hsp245 Target=EST:bercovieri5 2644 1414 Parent=match_sequence137
contig00237	BLASTN	match	54	1288	1118	-	. ID=match_hsp246 Target=EST:bercovieri5 1323 93 Parent=match_sequence137
contig00261	BLASTN	match	123309	123444	151	-	. ID=match_sequence138 Target=EST:bercovieri6
contig00261	BLASTN	match	123309	123444	76	-	. ID=match_hsp247 Target=EST:bercovieri6 136 1 Parent=match_sequence138
contig00275	BLASTN	match	38751	40660	125	+	. ID=match_sequence139 Target=EST:bercovieri6 4 134
contig00275	BLASTN	match	23044	23165	125	-	. ID=match_sequence139 Target=EST:bercovieri6 134 4
contig00275	BLASTN	match	40530	40660	63	+	. ID=match_hsp248 Target=EST:bercovieri6 4 134 Parent=match_sequence139
contig00275	BLASTN	match	38751	38878	56	+	. ID=match_hsp249 Target=EST:bercovieri6 4 131 Parent=match_sequence139
contig00275	BLASTN	match	23044	23165	50	-	. ID=match_hsp250 Target=EST:bercovieri6 134 13 Parent=match_sequence139
contig00248	BLASTN	match	78263	78386	111	+	. ID=match_sequence140 Target=EST:bercovieri6 11 134
contig00248	BLASTN	match	124547	124638	111	-	. ID=match_sequence140 Target=EST:bercovieri6 134 11
contig00248	BLASTN	match	78263	78386	52	+	. ID=match_hsp251 Target=EST:bercovieri6 11 134 Parent=match_sequence140
contig00248	BLASTN	match	124547	124638	56	-	. ID=match_hsp252 Target=EST:bercovieri6 92 1 Parent=match_sequence140
contig00049	BLASTN	match	310471	310595	90	+	. ID=match_sequence141 Target=EST:bercovieri6 1 125
contig00049	BLASTN	match	310471	310595	45	+	. ID=match_hsp253 Target=EST:bercovieri6 1 125 Parent=match_sequence141
contig00234	BLASTN	match	48903	49009	70	-	. ID=match_sequence142 Target=EST:bercovieri6
contig00234	BLASTN	match	48903	49009	35	-	. ID=match_hsp254 Target=EST:bercovieri6 107 1 Parent=match_sequence142
contig00215_1	BLASTN	match	1	524	1031	+	. ID=match_sequence143 Target=EST:bercovieri10 27 2750
contig00215_1	BLASTN	match	1	524	520	+	. ID=match_hsp255 Target=EST:bercovieri10 27 550 Parent=match_sequence143
contig00215_1	BLASTN	match	1	524	520	+	. ID=match_hsp256 Target=EST:bercovieri10 577 1100 Parent=match_sequence143
contig00215_1	BLASTN	match	1	524	520	+	. ID=match_hsp257 Target=EST:bercovieri10 1127 1650 Parent=match_sequence143
contig00215_1	BLASTN	match	1	524	520	+	. ID=match_hsp258 Target=EST:bercovieri10 1677 2200 Parent=match_sequence143
contig00215_1	BLASTN	match	1	524	520	+	. ID=match_hsp259 Target=EST:bercovieri10 2227 2750 Parent=match_sequence143
contig00215_2	BLASTN	match	1	524	1031	+	. ID=match_sequence144 Target=EST:bercovieri10 27 2750
contig00215_2	BLASTN	match	1	524	520	+	. ID=match_hsp260 Target=EST:bercovieri10 27 550 Parent=match_sequence144
contig00215_2	BLASTN	match	1	524	520	+	. ID=match_hsp261 Target=EST:bercovieri10 577 1100 Parent=match_sequence144
contig00215_2	BLASTN	match	1	524	520	+	. ID=match_hsp262 Target=EST:bercovieri10 1127 1650 Parent=match_sequence144
contig00215_2	BLASTN	match	1	524	520	+	. ID=match_hsp263 Target=EST:bercovieri10 1677 2200 Parent=match_sequence144
contig00215_2	BLASTN	match	1	524	520	+	. ID=match_hsp264 Target=EST:bercovieri10 2227 2750 Parent=match_sequence144
contig00215_3	BLASTN	match	1	524	1031	+	. ID=match_sequence145 Target=EST:bercovieri10 27 2750
contig00215_3	BLASTN	match	1	524	520	+	. ID=match_hsp265 Target=EST:bercovieri10 27 550 Parent=match_sequence145
contig00215_3	BLASTN	match	1	524	520	+	. ID=match_hsp266 Target=EST:bercovieri10 577 1100 Parent=match_sequence145
contig00215_3	BLASTN	match	1	524	520	+	. ID=match_hsp267 Target=EST:bercovieri10 1127 1650 Parent=match_sequence145
contig00215_3	BLASTN	match	1	524	520	+	. ID=match_hsp268 Target=EST:bercovieri10 1677 2200 Parent=match_sequence145
contig00215_3	BLASTN	match	1	524	520	+	. ID=match_hsp269 Target=EST:bercovieri10 2227 2750 Parent=match_sequence145
contig00215_4	BLASTN	match	1	524	1031	+	. ID=match_sequence146 Target=EST:bercovieri10 27 2750
contig00215_4	BLASTN	match	1	524	520	+	. ID=match_hsp270 Target=EST:bercovieri10 27 550 Parent=match_sequence146
contig00215_4	BLASTN	match	1	524	520	+	. ID=match_hsp271 Target=EST:bercovieri10 577 1100 Parent=match_sequence146
contig00215_4	BLASTN	match	1	524	520	+	. ID=match_hsp272 Target=EST:bercovieri10 1127 1650 Parent=match_sequence146
contig00215_4	BLASTN	match	1	524	520	+	. ID=match_hsp273 Target=EST:bercovieri10 1677 2200 Parent=match_sequence146
contig00215_4	BLASTN	match	1	524	520	+	. ID=match_hsp274 Target=EST:bercovieri10 2227 2750 Parent=match_sequence146
contig00215_5	BLASTN	match	1	524	1031	+	. ID=match_sequence147 Target=EST:bercovieri10 27 2750
contig00215_5	BLASTN	match	1	524	520	+	. ID=match_hsp275 Target=EST:bercovieri10 27 550 Parent=match_sequence147
contig00215_5	BLASTN	match	1	524	520	+	. ID=match_hsp276 Target=EST:bercovieri10 577 1100 Parent=match_sequence147
contig00215_5	BLASTN	match	1	524	520	+	. ID=match_hsp277 Target=EST:bercovieri10 1127 1650 Parent=match_sequence147
contig00215_5	BLASTN	match	1	524	520	+	. ID=match_hsp278 Target=EST:bercovieri10 1677 2200 Parent=match_sequence147
contig00215_5	BLASTN	match	1	524	520	+	. ID=match_hsp279 Target=EST:bercovieri10 2227 2750 Parent=match_sequence147
contig00215	BLASTN	match	1	524	1031	+	. ID=match_sequence148 Target=EST:bercovieri10 27 2750
contig00215	BLASTN	match	1	524	520	+	. ID=match_hsp280 Target=EST:bercovieri10 27 550 Parent=match_sequence148
contig00215	BLASTN	match	1	524	520	+	. ID=match_hsp281 Target=EST:bercovieri10 577 1100 Parent=match_sequence148
contig00215	BLASTN	match	1	524	520	+	. ID=match_hsp282 Target=EST:bercovieri10 1127 1650 Parent=match_sequence148
contig00215	BLASTN	match	1	524	520	+	. ID=match_hsp283 Target=EST:bercovieri10 1677 2200 Parent=match_sequence148
contig00215	BLASTN	match	1	524	520	+	. ID=match_hsp284 Target=EST:bercovieri10 2227 2750 Parent=match_sequence148
contig00015	BLASTN	match	49819	49889	109	-	. ID=match_sequence149 Target=EST:bercovieri11
contig00015	BLASTN	match	49819	49889	55	-	. ID=match_hsp285 Target=EST:bercovieri11 104 34 Parent=match_sequence149
contig00242	BLASTN	match	7512	7595	103	+	. ID=match_sequence150 Target=EST:bercovieri11 39 122
contig00242	BLASTN	match	37378	37423	103	-	. ID=match_sequence150 Target=EST:bercovieri11 122 39
contig00242	BLASTN	match	7512	7595	52	+	. ID=match_hsp286 Target=EST:bercovieri11 39 122 Parent=match_sequence150
contig00242	BLASTN	match	37378	37423	38	-	. ID=match_hsp287 Target=EST:bercovieri11 83 38 Parent=match_sequence150
contig00248	BLASTN	match	58490	58552	101	-	. ID=match_sequence151 Target=EST:bercovieri11
contig00248	BLASTN	match	58490	58552	51	-	. ID=match_hsp288 Target=EST:bercovieri11 100 38 Parent=match_sequence151
contig00211	BLASTN	match	110479	110539	98	-	. ID=match_sequence152 Target=EST:bercovieri11
contig00211	BLASTN	match	110479	110539	49	-	. ID=match_hsp289 Target=EST:bercovieri11 104 44 Parent=match_sequence152
contig00271	BLASTN	match	14498	14579	84	+	. ID=match_sequence153 Target=EST:bercovieri11 38 119
contig00271	BLASTN	match	14498	14579	42	+	. ID=match_hsp290 Target=EST:bercovieri11 38 119 Parent=match_sequence153
contig00208	BLASTN	match	8521	8602	76	+	. ID=match_sequence154 Target=EST:bercovieri11 38 119
contig00208	BLASTN	match	8521	8602	38	+	. ID=match_hsp291 Target=EST:bercovieri11 38 119 Parent=match_sequence154
contig00245	BLASTN	match	7747	7791	66	-	. ID=match_sequence155 Target=EST:bercovieri11
contig00245	BLASTN	match	7747	7791	33	-	. ID=match_hsp292 Target=EST:bercovieri11 82 38 Parent=match_sequence155
contig00204	BLASTN	match	78329	78408	119	+	. ID=match_sequence156 Target=EST:intermedia13 4 83
contig00204	BLASTN	match	78329	78408	60	+	. ID=match_hsp293 Target=EST:intermedia13 4 83 Parent=match_sequence156
contig00049	BLASTN	match	174696	174778	117	+	. ID=match_sequence157 Target=EST:intermedia13 1 83
contig00049	BLASTN	match	174696	174778	59	+	. ID=match_hsp294 Target=EST:intermedia13 1 83 Parent=match_sequence157
contig00207	BLASTN	match	9316	9398	101	+	. ID=match_sequence158 Target=EST:intermedia13 1 83
contig00207	BLASTN	match	9316	9398	51	+	. ID=match_hsp295 Target=EST:intermedia13 1 83 Parent=match_sequence158
contig00211	BLASTN	match	48198	48269	88	-	. ID=match_sequence159 Target=EST:intermedia13
contig00211	BLASTN	match	48198	48269	44	-	. ID=match_hsp296 Target=EST:intermedia13 72 2 Parent=match_sequence159
contig00024	BLASTN	match	37200	37260	74	-	. ID=match_sequence160 Target=EST:intermedia13
contig00024	BLASTN	match	37200	37260	37	-	. ID=match_hsp297 Target=EST:intermedia13 63 3 Parent=match_sequence160
contig00247	BLASTN	match	109754	109790	74	+	. ID=match_sequence161 Target=EST:intermedia13 1 37
contig00247	BLASTN	match	109754	109790	37	+	. ID=match_hsp298 Target=EST:intermedia13 1 37 Parent=match_sequence161
contig00261	BLASTN	match	147679	147714	72	+	. ID=match_sequence162 Target=EST:intermedia13 1 36
contig00261	BLASTN	match	147679	147714	36	+	. ID=match_hsp299 Target=EST:intermedia13 1 36 Parent=match_sequence162
contig00208	BLASTN	match	8504	8602	149	-	. ID=match_sequence163 Target=EST:rohdei5
contig00208	BLASTN	match	8504	8602	75	-	. ID=match_hsp300 Target=EST:rohdei5 110 12 Parent=match_sequence163
contig00242	BLASTN	match	7475	7595	129	-	. ID=match_sequence164 Target=EST:rohdei5
contig00242	BLASTN	match	7475	7595	65	-	. ID=match_hsp301 Target=EST:rohdei5 129 9 Parent=match_sequence164
contig00271	BLASTN	match	14492	14579	127	-	. ID=match_sequence165 Target=EST:rohdei5
contig00271	BLASTN	match	14492	14579	64	-	. ID=match_hsp302 Target=EST:rohdei5 99 12 Parent=match_sequence165
contig00022	BLASTN	match	86297	86423	125	-	. ID=match_sequence166 Target=EST:rohdei5
contig00022	BLASTN	match	86297	86423	63	-	. ID=match_hsp303 Target=EST:rohdei5 129 3 Parent=match_sequence166
contig00015	BLASTN	match	11312	49884	115	+	. ID=match_sequence167 Target=EST:rohdei5 1 102
contig00015	BLASTN	match	49819	49884	58	+	. ID=match_hsp304 Target=EST:rohdei5 27 92 Parent=match_sequence167
contig00015	BLASTN	match	11312	11413	46	+	. ID=match_hsp305 Target=EST:rohdei5 1 102 Parent=match_sequence167
contig00254	BLASTN	match	7564	7691	105	+	. ID=match_sequence168 Target=EST:rohdei5 1 129
contig00254	BLASTN	match	7564	7691	53	+	. ID=match_hsp306 Target=EST:rohdei5 1 129 Parent=match_sequence168
contig00211	BLASTN	match	110461	110539	101	+	. ID=match_sequence169 Target=EST:rohdei5 9 87
contig00211	BLASTN	match	110461	110539	51	+	. ID=match_hsp307 Target=EST:rohdei5 9 87 Parent=match_sequence169
contig00248	BLASTN	match	58490	58588	94	+	. ID=match_sequence170 Target=EST:rohdei5 31 129
contig00248	BLASTN	match	58490	58588	47	+	. ID=match_hsp308 Target=EST:rohdei5 31 129 Parent=match_sequence170
contig00049	BLASTN	match	76482	140321	80	+	. ID=match_sequence171 Target=EST:rohdei5 2 113
contig00049	BLASTN	match	140250	140321	40	+	. ID=match_hsp309 Target=EST:rohdei5 42 113 Parent=match_sequence171
contig00049	BLASTN	match	76482	76558	33	+	. ID=match_hsp310 Target=EST:rohdei5 2 78 Parent=match_sequence171
contig00204	BLASTN	match	75234	75336	70	-	. ID=match_sequence172 Target=EST:rohdei5
contig00204	BLASTN	match	75234	75336	35	-	. ID=match_hsp311 Target=EST:rohdei5 114 13 Parent=match_sequence172
contig00261	BLASTN	match	180949	181034	68	+	. ID=match_sequence173 Target=EST:rohdei5 32 117
contig00261	BLASTN	match	180949	181034	34	+	. ID=match_hsp312 Target=EST:rohdei5 32 117 Parent=match_sequence173
contig00237_1	BLASTN	match	4	1244	2276	+	. ID=match_sequence174 Target=EST:ruckeri1 1 20012
contig00237_1	BLASTN	match	4	1244	1148	+	. ID=match_hsp313 Target=EST:ruckeri1 1625 2862 Parent=match_sequence174
contig00237_1	BLASTN	match	4	1244	1148	+	. ID=match_hsp314 Target=EST:ruckeri1 4087 5324 Parent=match_sequence174
contig00237_1	BLASTN	match	4	1244	1148	+	. ID=match_hsp315 Target=EST:ruckeri1 6549 7786 Parent=match_sequence174
contig00237_1	BLASTN	match	4	1244	1148	+	. ID=match_hsp316 Target=EST:ruckeri1 9011 10248 Parent=match_sequence174
contig00237_1	BLASTN	match	4	1244	1148	+	. ID=match_hsp317 Target=EST:ruckeri1 11473 12710 Parent=match_sequence174
contig00237_1	BLASTN	match	4	1244	1148	+	. ID=match_hsp318 Target=EST:ruckeri1 13935 15172 Parent=match_sequence174
contig00237_1	BLASTN	match	4	1244	1148	+	. ID=match_hsp319 Target=EST:ruckeri1 16397 17634 Parent=match_sequence174
contig00237_1	BLASTN	match	4	1160	1064	+	. ID=match_hsp320 Target=EST:ruckeri1 18859 20012 Parent=match_sequence174
contig00237_1	BLASTN	match	845	1244	368	+	. ID=match_hsp321 Target=EST:ruckeri1 1 400 Parent=match_sequence174
contig00237_2	BLASTN	match	4	1244	2276	+	. ID=match_sequence175 Target=EST:ruckeri1 1 20012
contig00237_2	BLASTN	match	4	1244	1148	+	. ID=match_hsp322 Target=EST:ruckeri1 1625 2862 Parent=match_sequence175
contig00237_2	BLASTN	match	4	1244	1148	+	. ID=match_hsp323 Target=EST:ruckeri1 4087 5324 Parent=match_sequence175
contig00237_2	BLASTN	match	4	1244	1148	+	. ID=match_hsp324 Target=EST:ruckeri1 6549 7786 Parent=match_sequence175
contig00237_2	BLASTN	match	4	1244	1148	+	. ID=match_hsp325 Target=EST:ruckeri1 9011 10248 Parent=match_sequence175
contig00237_2	BLASTN	match	4	1244	1148	+	. ID=match_hsp326 Target=EST:ruckeri1 11473 12710 Parent=match_sequence175
contig00237_2	BLASTN	match	4	1244	1148	+	. ID=match_hsp327 Target=EST:ruckeri1 13935 15172 Parent=match_sequence175
contig00237_2	BLASTN	match	4	1244	1148	+	. ID=match_hsp328 Target=EST:ruckeri1 16397 17634 Parent=match_sequence175
contig00237_2	BLASTN	match	4	1160	1064	+	. ID=match_hsp329 Target=EST:ruckeri1 18859 20012 Parent=match_sequence175
contig00237_2	BLASTN	match	845	1244	368	+	. ID=match_hsp330 Target=EST:ruckeri1 1 400 Parent=match_sequence175
contig00237_3	BLASTN	match	4	1244	2276	+	. ID=match_sequence176 Target=EST:ruckeri1 1 20012
contig00237_3	BLASTN	match	4	1244	1148	+	. ID=match_hsp331 Target=EST:ruckeri1 1625 2862 Parent=match_sequence176
contig00237_3	BLASTN	match	4	1244	1148	+	. ID=match_hsp332 Target=EST:ruckeri1 4087 5324 Parent=match_sequence176
contig00237_3	BLASTN	match	4	1244	1148	+	. ID=match_hsp333 Target=EST:ruckeri1 6549 7786 Parent=match_sequence176
contig00237_3	BLASTN	match	4	1244	1148	+	. ID=match_hsp334 Target=EST:ruckeri1 9011 10248 Parent=match_sequence176
contig00237_3	BLASTN	match	4	1244	1148	+	. ID=match_hsp335 Target=EST:ruckeri1 11473 12710 Parent=match_sequence176
contig00237_3	BLASTN	match	4	1244	1148	+	. ID=match_hsp336 Target=EST:ruckeri1 13935 15172 Parent=match_sequence176
contig00237_3	BLASTN	match	4	1244	1148	+	. ID=match_hsp337 Target=EST:ruckeri1 16397 17634 Parent=match_sequence176
contig00237_3	BLASTN	match	4	1160	1064	+	. ID=match_hsp338 Target=EST:ruckeri1 18859 20012 Parent=match_sequence176
contig00237_3	BLASTN	match	845	1244	368	+	. ID=match_hsp339 Target=EST:ruckeri1 1 400 Parent=match_sequence176
contig00237_4	BLASTN	match	4	1244	2276	+	. ID=match_sequence177 Target=EST:ruckeri1 1 20012
contig00237_4	BLASTN	match	4	1244	1148	+	. ID=match_hsp340 Target=EST:ruckeri1 1625 2862 Parent=match_sequence177
contig00237_4	BLASTN	match	4	1244	1148	+	. ID=match_hsp341 Target=EST:ruckeri1 4087 5324 Parent=match_sequence177
contig00237_4	BLASTN	match	4	1244	1148	+	. ID=match_hsp342 Target=EST:ruckeri1 6549 7786 Parent=match_sequence177
contig00237_4	BLASTN	match	4	1244	1148	+	. ID=match_hsp343 Target=EST:ruckeri1 9011 10248 Parent=match_sequence177
contig00237_4	BLASTN	match	4	1244	1148	+	. ID=match_hsp344 Target=EST:ruckeri1 11473 12710 Parent=match_sequence177
contig00237_4	BLASTN	match	4	1244	1148	+	. ID=match_hsp345 Target=EST:ruckeri1 13935 15172 Parent=match_sequence177
contig00237_4	BLASTN	match	4	1244	1148	+	. ID=match_hsp346 Target=EST:ruckeri1 16397 17634 Parent=match_sequence177
contig00237_4	BLASTN	match	4	1160	1064	+	. ID=match_hsp347 Target=EST:ruckeri1 18859 20012 Parent=match_sequence177
contig00237_4	BLASTN	match	845	1244	368	+	. ID=match_hsp348 Target=EST:ruckeri1 1 400 Parent=match_sequence177
contig00237_5	BLASTN	match	4	1244	2276	+	. ID=match_sequence178 Target=EST:ruckeri1 1 20012
contig00237_5	BLASTN	match	4	1244	1148	+	. ID=match_hsp349 Target=EST:ruckeri1 1625 2862 Parent=match_sequence178
contig00237_5	BLASTN	match	4	1244	1148	+	. ID=match_hsp350 Target=EST:ruckeri1 4087 5324 Parent=match_sequence178
contig00237_5	BLASTN	match	4	1244	1148	+	. ID=match_hsp351 Target=EST:ruckeri1 6549 7786 Parent=match_sequence178
contig00237_5	BLASTN	match	4	1244	1148	+	. ID=match_hsp352 Target=EST:ruckeri1 9011 10248 Parent=match_sequence178
contig00237_5	BLASTN	match	4	1244	1148	+	. ID=match_hsp353 Target=EST:ruckeri1 11473 12710 Parent=match_sequence178
contig00237_5	BLASTN	match	4	1244	1148	+	. ID=match_hsp354 Target=EST:ruckeri1 13935 15172 Parent=match_sequence178
contig00237_5	BLASTN	match	4	1244	1148	+	. ID=match_hsp355 Target=EST:ruckeri1 16397 17634 Parent=match_sequence178
contig00237_5	BLASTN	match	4	1160	1064	+	. ID=match_hsp356 Target=EST:ruckeri1 18859 20012 Parent=match_sequence178
contig00237_5	BLASTN	match	845	1244	368	+	. ID=match_hsp357 Target=EST:ruckeri1 1 400 Parent=match_sequence178
contig00237	BLASTN	match	4	1244	2276	+	. ID=match_sequence179 Target=EST:ruckeri1 1 20012
contig00237	BLASTN	match	4	1244	1148	+	. ID=match_hsp358 Target=EST:ruckeri1 1625 2862 Parent=match_sequence179
contig00237	BLASTN	match	4	1244	1148	+	. ID=match_hsp359 Target=EST:ruckeri1 4087 5324 Parent=match_sequence179
contig00237	BLASTN	match	4	1244	1148	+	. ID=match_hsp360 Target=EST:ruckeri1 6549 7786 Parent=match_sequence179
contig00237	BLASTN	match	4	1244	1148	+	. ID=match_hsp361 Target=EST:ruckeri1 9011 10248 Parent=match_sequence179
contig00237	BLASTN	match	4	1244	1148	+	. ID=match_hsp362 Target=EST:ruckeri1 11473 12710 Parent=match_sequence179
contig00237	BLASTN	match	4	1244	1148	+	. ID=match_hsp363 Target=EST:ruckeri1 13935 15172 Parent=match_sequence179
contig00237	BLASTN	match	4	1244	1148	+	. ID=match_hsp364 Target=EST:ruckeri1 16397 17634 Parent=match_sequence179
contig00237	BLASTN	match	4	1160	1064	+	. ID=match_hsp365 Target=EST:ruckeri1 18859 20012 Parent=match_sequence179
contig00237	BLASTN	match	845	1244	368	+	. ID=match_hsp366 Target=EST:ruckeri1 1 400 Parent=match_sequence179
contig00264_1	BLASTN	match	1	494	932	+	. ID=match_sequence180 Target=EST:ruckeri1 1125 18852
contig00264_1	BLASTN	match	1	494	470	+	. ID=match_hsp367 Target=EST:ruckeri1 1125 1618 Parent=match_sequence180
contig00264_1	BLASTN	match	1	494	470	+	. ID=match_hsp368 Target=EST:ruckeri1 3587 4080 Parent=match_sequence180
contig00264_1	BLASTN	match	1	494	470	+	. ID=match_hsp369 Target=EST:ruckeri1 6049 6542 Parent=match_sequence180
contig00264_1	BLASTN	match	1	494	470	+	. ID=match_hsp370 Target=EST:ruckeri1 8511 9004 Parent=match_sequence180
contig00264_1	BLASTN	match	1	494	470	+	. ID=match_hsp371 Target=EST:ruckeri1 10973 11466 Parent=match_sequence180
contig00264_1	BLASTN	match	1	494	470	+	. ID=match_hsp372 Target=EST:ruckeri1 13435 13928 Parent=match_sequence180
contig00264_1	BLASTN	match	1	494	470	+	. ID=match_hsp373 Target=EST:ruckeri1 15897 16390 Parent=match_sequence180
contig00264_1	BLASTN	match	1	494	470	+	. ID=match_hsp374 Target=EST:ruckeri1 18359 18852 Parent=match_sequence180
contig00264_2	BLASTN	match	1	494	932	+	. ID=match_sequence181 Target=EST:ruckeri1 1125 18852
contig00264_2	BLASTN	match	1	494	470	+	. ID=match_hsp375 Target=EST:ruckeri1 1125 1618 Parent=match_sequence181
contig00264_2	BLASTN	match	1	494	470	+	. ID=match_hsp376 Target=EST:ruckeri1 3587 4080 Parent=match_sequence181
contig00264_2	BLASTN	match	1	494	470	+	. ID=match_hsp377 Target=EST:ruckeri1 6049 6542 Parent=match_sequence181
contig00264_2	BLASTN	match	1	494	470	+	. ID=match_hsp378 Target=EST:ruckeri1 8511 9004 Parent=match_sequence181
contig00264_2	BLASTN	match	1	494	470	+	. ID=match_hsp379 Target=EST:ruckeri1 10973 11466 Parent=match_sequence181
contig00264_2	BLASTN	match	1	494	470	+	. ID=match_hsp380 Target=EST:ruckeri1 13435 13928 Parent=match_sequence181
contig00264_2	BLASTN	match	1	494	470	+	. ID=match_hsp381 Target=EST:ruckeri1 15897 16390 Parent=match_sequence181
contig00264_2	BLASTN	match	1	494	470	+	. ID=match_hsp382 Target=EST:ruckeri1 18359 18852 Parent=match_sequence181
contig00264_3	BLASTN	match	1	494	932	+	. ID=match_sequence182 Target=EST:ruckeri1 1125 18852
contig00264_3	BLASTN	match	1	494	470	+	. ID=match_hsp383 Target=EST:ruckeri1 1125 1618 Parent=match_sequence182
contig00264_3	BLASTN	match	1	494	470	+	. ID=match_hsp384 Target=EST:ruckeri1 3587 4080 Parent=match_sequence182
contig00264_3	BLASTN	match	1	494	470	+	. ID=match_hsp385 Target=EST:ruckeri1 6049 6542 Parent=match_sequence182
contig00264_3	BLASTN	match	1	494	470	+	. ID=match_hsp386 Target=EST:ruckeri1 8511 9004 Parent=match_sequence182
contig00264_3	BLASTN	match	1	494	470	+	. ID=match_hsp387 Target=EST:ruckeri1 10973 11466 Parent=match_sequence182
contig00264_3	BLASTN	match	1	494	470	+	. ID=match_hsp388 Target=EST:ruckeri1 13435 13928 Parent=match_sequence182
contig00264_3	BLASTN	match	1	494	470	+	. ID=match_hsp389 Target=EST:ruckeri1 15897 16390 Parent=match_sequence182
contig00264_3	BLASTN	match	1	494	470	+	. ID=match_hsp390 Target=EST:ruckeri1 18359 18852 Parent=match_sequence182
contig00264_4	BLASTN	match	1	494	932	+	. ID=match_sequence183 Target=EST:ruckeri1 1125 18852
contig00264_4	BLASTN	match	1	494	470	+	. ID=match_hsp391 Target=EST:ruckeri1 1125 1618 Parent=match_sequence183
contig00264_4	BLASTN	match	1	494	470	+	. ID=match_hsp392 Target=EST:ruckeri1 3587 4080 Parent=match_sequence183
contig00264_4	BLASTN	match	1	494	470	+	. ID=match_hsp393 Target=EST:ruckeri1 6049 6542 Parent=match_sequence183
contig00264_4	BLASTN	match	1	494	470	+	. ID=match_hsp394 Target=EST:ruckeri1 8511 9004 Parent=match_sequence183
contig00264_4	BLASTN	match	1	494	470	+	. ID=match_hsp395 Target=EST:ruckeri1 10973 11466 Parent=match_sequence183
contig00264_4	BLASTN	match	1	494	470	+	. ID=match_hsp396 Target=EST:ruckeri1 13435 13928 Parent=match_sequence183
contig00264_4	BLASTN	match	1	494	470	+	. ID=match_hsp397 Target=EST:ruckeri1 15897 16390 Parent=match_sequence183
contig00264_4	BLASTN	match	1	494	470	+	. ID=match_hsp398 Target=EST:ruckeri1 18359 18852 Parent=match_sequence183
contig00264_5	BLASTN	match	1	494	932	+	. ID=match_sequence184 Target=EST:ruckeri1 1125 18852
contig00264_5	BLASTN	match	1	494	470	+	. ID=match_hsp399 Target=EST:ruckeri1 1125 1618 Parent=match_sequence184
contig00264_5	BLASTN	match	1	494	470	+	. ID=match_hsp400 Target=EST:ruckeri1 3587 4080 Parent=match_sequence184
contig00264_5	BLASTN	match	1	494	470	+	. ID=match_hsp401 Target=EST:ruckeri1 6049 6542 Parent=match_sequence184
contig00264_5	BLASTN	match	1	494	470	+	. ID=match_hsp402 Target=EST:ruckeri1 8511 9004 Parent=match_sequence184
contig00264_5	BLASTN	match	1	494	470	+	. ID=match_hsp403 Target=EST:ruckeri1 10973 11466 Parent=match_sequence184
contig00264_5	BLASTN	match	1	494	470	+	. ID=match_hsp404 Target=EST:ruckeri1 13435 13928 Parent=match_sequence184
contig00264_5	BLASTN	match	1	494	470	+	. ID=match_hsp405 Target=EST:ruckeri1 15897 16390 Parent=match_sequence184
contig00264_5	BLASTN	match	1	494	470	+	. ID=match_hsp406 Target=EST:ruckeri1 18359 18852 Parent=match_sequence184
contig00264	BLASTN	match	1	494	932	+	. ID=match_sequence185 Target=EST:ruckeri1 1125 18852
contig00264	BLASTN	match	1	494	470	+	. ID=match_hsp407 Target=EST:ruckeri1 1125 1618 Parent=match_sequence185
contig00264	BLASTN	match	1	494	470	+	. ID=match_hsp408 Target=EST:ruckeri1 3587 4080 Parent=match_sequence185
contig00264	BLASTN	match	1	494	470	+	. ID=match_hsp409 Target=EST:ruckeri1 6049 6542 Parent=match_sequence185
contig00264	BLASTN	match	1	494	470	+	. ID=match_hsp410 Target=EST:ruckeri1 8511 9004 Parent=match_sequence185
contig00264	BLASTN	match	1	494	470	+	. ID=match_hsp411 Target=EST:ruckeri1 10973 11466 Parent=match_sequence185
contig00264	BLASTN	match	1	494	470	+	. ID=match_hsp412 Target=EST:ruckeri1 13435 13928 Parent=match_sequence185
contig00264	BLASTN	match	1	494	470	+	. ID=match_hsp413 Target=EST:ruckeri1 15897 16390 Parent=match_sequence185
contig00264	BLASTN	match	1	494	470	+	. ID=match_hsp414 Target=EST:ruckeri1 18359 18852 Parent=match_sequence185
contig00219_1	BLASTN	match	2	427	829	+	. ID=match_sequence186 Target=EST:ruckeri1 688 18347
contig00219_1	BLASTN	match	2	427	418	+	. ID=match_hsp415 Target=EST:ruckeri1 688 1113 Parent=match_sequence186
contig00219_1	BLASTN	match	2	427	418	+	. ID=match_hsp416 Target=EST:ruckeri1 3150 3575 Parent=match_sequence186
contig00219_1	BLASTN	match	2	427	418	+	. ID=match_hsp417 Target=EST:ruckeri1 5612 6037 Parent=match_sequence186
contig00219_1	BLASTN	match	2	427	418	+	. ID=match_hsp418 Target=EST:ruckeri1 8074 8499 Parent=match_sequence186
contig00219_1	BLASTN	match	2	427	418	+	. ID=match_hsp419 Target=EST:ruckeri1 10536 10961 Parent=match_sequence186
contig00219_1	BLASTN	match	2	427	418	+	. ID=match_hsp420 Target=EST:ruckeri1 12998 13423 Parent=match_sequence186
contig00219_1	BLASTN	match	2	427	418	+	. ID=match_hsp421 Target=EST:ruckeri1 15460 15885 Parent=match_sequence186
contig00219_1	BLASTN	match	2	427	418	+	. ID=match_hsp422 Target=EST:ruckeri1 17922 18347 Parent=match_sequence186
contig00219_2	BLASTN	match	2	427	829	+	. ID=match_sequence187 Target=EST:ruckeri1 688 18347
contig00219_2	BLASTN	match	2	427	418	+	. ID=match_hsp423 Target=EST:ruckeri1 688 1113 Parent=match_sequence187
contig00219_2	BLASTN	match	2	427	418	+	. ID=match_hsp424 Target=EST:ruckeri1 3150 3575 Parent=match_sequence187
contig00219_2	BLASTN	match	2	427	418	+	. ID=match_hsp425 Target=EST:ruckeri1 5612 6037 Parent=match_sequence187
contig00219_2	BLASTN	match	2	427	418	+	. ID=match_hsp426 Target=EST:ruckeri1 8074 8499 Parent=match_sequence187
contig00219_2	BLASTN	match	2	427	418	+	. ID=match_hsp427 Target=EST:ruckeri1 10536 10961 Parent=match_sequence187
contig00219_2	BLASTN	match	2	427	418	+	. ID=match_hsp428 Target=EST:ruckeri1 12998 13423 Parent=match_sequence187
contig00219_2	BLASTN	match	2	427	418	+	. ID=match_hsp429 Target=EST:ruckeri1 15460 15885 Parent=match_sequence187
contig00219_2	BLASTN	match	2	427	418	+	. ID=match_hsp430 Target=EST:ruckeri1 17922 18347 Parent=match_sequence187
contig00219_3	BLASTN	match	2	427	829	+	. ID=match_sequence188 Target=EST:ruckeri1 688 18347
contig00219_3	BLASTN	match	2	427	418	+	. ID=match_hsp431 Target=EST:ruckeri1 688 1113 Parent=match_sequence188
contig00219_3	BLASTN	match	2	427	418	+	. ID=match_hsp432 Target=EST:ruckeri1 3150 3575 Parent=match_sequence188
contig00219_3	BLASTN	match	2	427	418	+	. ID=match_hsp433 Target=EST:ruckeri1 5612 6037 Parent=match_sequence188
contig00219_3	BLASTN	match	2	427	418	+	. ID=match_hsp434 Target=EST:ruckeri1 8074 8499 Parent=match_sequence188
contig00219_3	BLASTN	match	2	427	418	+	. ID=match_hsp435 Target=EST:ruckeri1 10536 10961 Parent=match_sequence188
contig00219_3	BLASTN	match	2	427	418	+	. ID=match_hsp436 Target=EST:ruckeri1 12998 13423 Parent=match_sequence188
contig00219_3	BLASTN	match	2	427	418	+	. ID=match_hsp437 Target=EST:ruckeri1 15460 15885 Parent=match_sequence188
contig00219_3	BLASTN	match	2	427	418	+	. ID=match_hsp438 Target=EST:ruckeri1 17922 18347 Parent=match_sequence188
contig00219_4	BLASTN	match	2	427	829	+	. ID=match_sequence189 Target=EST:ruckeri1 688 18347
contig00219_4	BLASTN	match	2	427	418	+	. ID=match_hsp439 Target=EST:ruckeri1 688 1113 Parent=match_sequence189
contig00219_4	BLASTN	match	2	427	418	+	. ID=match_hsp440 Target=EST:ruckeri1 3150 3575 Parent=match_sequence189
contig00219_4	BLASTN	match	2	427	418	+	. ID=match_hsp441 Target=EST:ruckeri1 5612 6037 Parent=match_sequence189
contig00219_4	BLASTN	match	2	427	418	+	. ID=match_hsp442 Target=EST:ruckeri1 8074 8499 Parent=match_sequence189
contig00219_4	BLASTN	match	2	427	418	+	. ID=match_hsp443 Target=EST:ruckeri1 10536 10961 Parent=match_sequence189
contig00219_4	BLASTN	match	2	427	418	+	. ID=match_hsp444 Target=EST:ruckeri1 12998 13423 Parent=match_sequence189
contig00219_4	BLASTN	match	2	427	418	+	. ID=match_hsp445 Target=EST:ruckeri1 15460 15885 Parent=match_sequence189
contig00219_4	BLASTN	match	2	427	418	+	. ID=match_hsp446 Target=EST:ruckeri1 17922 18347 Parent=match_sequence189
contig00219	BLASTN	match	2	427	829	+	. ID=match_sequence190 Target=EST:ruckeri1 688 18347
contig00219	BLASTN	match	2	427	418	+	. ID=match_hsp447 Target=EST:ruckeri1 688 1113 Parent=match_sequence190
contig00219	BLASTN	match	2	427	418	+	. ID=match_hsp448 Target=EST:ruckeri1 3150 3575 Parent=match_sequence190
contig00219	BLASTN	match	2	427	418	+	. ID=match_hsp449 Target=EST:ruckeri1 5612 6037 Parent=match_sequence190
contig00219	BLASTN	match	2	427	418	+	. ID=match_hsp450 Target=EST:ruckeri1 8074 8499 Parent=match_sequence190
contig00219	BLASTN	match	2	427	418	+	. ID=match_hsp451 Target=EST:ruckeri1 10536 10961 Parent=match_sequence190
contig00219	BLASTN	match	2	427	418	+	. ID=match_hsp452 Target=EST:ruckeri1 12998 13423 Parent=match_sequence190
contig00219	BLASTN	match	2	427	418	+	. ID=match_hsp453 Target=EST:ruckeri1 15460 15885 Parent=match_sequence190
contig00219	BLASTN	match	2	427	418	+	. ID=match_hsp454 Target=EST:ruckeri1 17922 18347 Parent=match_sequence190
