# Supplementary material for: Genomic characterization of the Yersinia genus
Source: Genome Biol. 2010 Jan 4;11(1):R1. doi: 10.1186/gb-2010-11-1-r1 (PMC2847712; doi:10.1186/gb-2010-11-1-r1)
Supplement: Additional file 3 — These consist of ISfinder [40], RepeatScout [41]and amosvalidate [37] results (GFF format); repeats found by RepeatScout in fasta format, scaffold files (NCBI AGP format); and information about length of contigs, read count, estimated repeat number, count in scaffold and whether or not the contig was placed by SOMA [39]. [file gb-2010-11-1-r1-S3.gz › additional_files/ruckeri-RS.gff]

contig00419	BLASTN	match	5	100	96	-	.	ID=match_sequence1;Target=EST:kristensenii0++
contig00419	BLASTN	match	5	100	48	-	.	ID=match_hsp1;Target=EST:kristensenii0+98+3;Parent=match_sequence1
contig00348	BLASTN	match	3	79	90	-	.	ID=match_sequence2;Target=EST:kristensenii0++
contig00348	BLASTN	match	3	79	45	-	.	ID=match_hsp2;Target=EST:kristensenii0+113+37;Parent=match_sequence2
contig00348	BLASTN	match	32	71	72	-	. ID=match_sequence3 Target=EST:kristensenii1
contig00348	BLASTN	match	32	71	36	-	. ID=match_hsp3 Target=EST:kristensenii1 158 119 Parent=match_sequence3
contig00419	BLASTN	match	19	58	64	-	. ID=match_sequence4 Target=EST:kristensenii1
contig00419	BLASTN	match	19	58	32	-	. ID=match_hsp4 Target=EST:kristensenii1 158 119 Parent=match_sequence4
contig00382_1	BLASTN	match	1	942	1828	-	. ID=match_sequence5 Target=EST:kristensenii4
contig00382_1	BLASTN	match	1	942	922	-	. ID=match_hsp5 Target=EST:kristensenii4 7542 6601 Parent=match_sequence5
contig00382_1	BLASTN	match	1	942	922	-	. ID=match_hsp6 Target=EST:kristensenii4 5894 4953 Parent=match_sequence5
contig00382_1	BLASTN	match	1	942	922	-	. ID=match_hsp7 Target=EST:kristensenii4 4246 3305 Parent=match_sequence5
contig00382_1	BLASTN	match	1	942	922	-	. ID=match_hsp8 Target=EST:kristensenii4 2598 1657 Parent=match_sequence5
contig00382_1	BLASTN	match	1	942	922	-	. ID=match_hsp9 Target=EST:kristensenii4 950 9 Parent=match_sequence5
contig00382_2	BLASTN	match	1	942	1828	-	. ID=match_sequence6 Target=EST:kristensenii4
contig00382_2	BLASTN	match	1	942	922	-	. ID=match_hsp10 Target=EST:kristensenii4 7542 6601 Parent=match_sequence6
contig00382_2	BLASTN	match	1	942	922	-	. ID=match_hsp11 Target=EST:kristensenii4 5894 4953 Parent=match_sequence6
contig00382_2	BLASTN	match	1	942	922	-	. ID=match_hsp12 Target=EST:kristensenii4 4246 3305 Parent=match_sequence6
contig00382_2	BLASTN	match	1	942	922	-	. ID=match_hsp13 Target=EST:kristensenii4 2598 1657 Parent=match_sequence6
contig00382_2	BLASTN	match	1	942	922	-	. ID=match_hsp14 Target=EST:kristensenii4 950 9 Parent=match_sequence6
contig00382_3	BLASTN	match	1	942	1828	-	. ID=match_sequence7 Target=EST:kristensenii4
contig00382_3	BLASTN	match	1	942	922	-	. ID=match_hsp15 Target=EST:kristensenii4 7542 6601 Parent=match_sequence7
contig00382_3	BLASTN	match	1	942	922	-	. ID=match_hsp16 Target=EST:kristensenii4 5894 4953 Parent=match_sequence7
contig00382_3	BLASTN	match	1	942	922	-	. ID=match_hsp17 Target=EST:kristensenii4 4246 3305 Parent=match_sequence7
contig00382_3	BLASTN	match	1	942	922	-	. ID=match_hsp18 Target=EST:kristensenii4 2598 1657 Parent=match_sequence7
contig00382_3	BLASTN	match	1	942	922	-	. ID=match_hsp19 Target=EST:kristensenii4 950 9 Parent=match_sequence7
contig00382_4	BLASTN	match	1	942	1828	-	. ID=match_sequence8 Target=EST:kristensenii4
contig00382_4	BLASTN	match	1	942	922	-	. ID=match_hsp20 Target=EST:kristensenii4 7542 6601 Parent=match_sequence8
contig00382_4	BLASTN	match	1	942	922	-	. ID=match_hsp21 Target=EST:kristensenii4 5894 4953 Parent=match_sequence8
contig00382_4	BLASTN	match	1	942	922	-	. ID=match_hsp22 Target=EST:kristensenii4 4246 3305 Parent=match_sequence8
contig00382_4	BLASTN	match	1	942	922	-	. ID=match_hsp23 Target=EST:kristensenii4 2598 1657 Parent=match_sequence8
contig00382_4	BLASTN	match	1	942	922	-	. ID=match_hsp24 Target=EST:kristensenii4 950 9 Parent=match_sequence8
contig00382_5	BLASTN	match	1	942	1828	-	. ID=match_sequence9 Target=EST:kristensenii4
contig00382_5	BLASTN	match	1	942	922	-	. ID=match_hsp25 Target=EST:kristensenii4 7542 6601 Parent=match_sequence9
contig00382_5	BLASTN	match	1	942	922	-	. ID=match_hsp26 Target=EST:kristensenii4 5894 4953 Parent=match_sequence9
contig00382_5	BLASTN	match	1	942	922	-	. ID=match_hsp27 Target=EST:kristensenii4 4246 3305 Parent=match_sequence9
contig00382_5	BLASTN	match	1	942	922	-	. ID=match_hsp28 Target=EST:kristensenii4 2598 1657 Parent=match_sequence9
contig00382_5	BLASTN	match	1	942	922	-	. ID=match_hsp29 Target=EST:kristensenii4 950 9 Parent=match_sequence9
contig00382_6	BLASTN	match	1	942	1828	-	. ID=match_sequence10 Target=EST:kristensenii4
contig00382_6	BLASTN	match	1	942	922	-	. ID=match_hsp30 Target=EST:kristensenii4 7542 6601 Parent=match_sequence10
contig00382_6	BLASTN	match	1	942	922	-	. ID=match_hsp31 Target=EST:kristensenii4 5894 4953 Parent=match_sequence10
contig00382_6	BLASTN	match	1	942	922	-	. ID=match_hsp32 Target=EST:kristensenii4 4246 3305 Parent=match_sequence10
contig00382_6	BLASTN	match	1	942	922	-	. ID=match_hsp33 Target=EST:kristensenii4 2598 1657 Parent=match_sequence10
contig00382_6	BLASTN	match	1	942	922	-	. ID=match_hsp34 Target=EST:kristensenii4 950 9 Parent=match_sequence10
contig00382_7	BLASTN	match	1	942	1828	-	. ID=match_sequence11 Target=EST:kristensenii4
contig00382_7	BLASTN	match	1	942	922	-	. ID=match_hsp35 Target=EST:kristensenii4 7542 6601 Parent=match_sequence11
contig00382_7	BLASTN	match	1	942	922	-	. ID=match_hsp36 Target=EST:kristensenii4 5894 4953 Parent=match_sequence11
contig00382_7	BLASTN	match	1	942	922	-	. ID=match_hsp37 Target=EST:kristensenii4 4246 3305 Parent=match_sequence11
contig00382_7	BLASTN	match	1	942	922	-	. ID=match_hsp38 Target=EST:kristensenii4 2598 1657 Parent=match_sequence11
contig00382_7	BLASTN	match	1	942	922	-	. ID=match_hsp39 Target=EST:kristensenii4 950 9 Parent=match_sequence11
contig00382	BLASTN	match	1	942	1828	-	. ID=match_sequence12 Target=EST:kristensenii4
contig00382	BLASTN	match	1	942	922	-	. ID=match_hsp40 Target=EST:kristensenii4 7542 6601 Parent=match_sequence12
contig00382	BLASTN	match	1	942	922	-	. ID=match_hsp41 Target=EST:kristensenii4 5894 4953 Parent=match_sequence12
contig00382	BLASTN	match	1	942	922	-	. ID=match_hsp42 Target=EST:kristensenii4 4246 3305 Parent=match_sequence12
contig00382	BLASTN	match	1	942	922	-	. ID=match_hsp43 Target=EST:kristensenii4 2598 1657 Parent=match_sequence12
contig00382	BLASTN	match	1	942	922	-	. ID=match_hsp44 Target=EST:kristensenii4 950 9 Parent=match_sequence12
contig00032_1	BLASTN	match	303	1001	1217	-	. ID=match_sequence13 Target=EST:kristensenii4
contig00032_1	BLASTN	match	303	1001	614	-	. ID=match_hsp45 Target=EST:kristensenii4 8248 7548 Parent=match_sequence13
contig00032_1	BLASTN	match	303	1001	614	-	. ID=match_hsp46 Target=EST:kristensenii4 6600 5900 Parent=match_sequence13
contig00032_1	BLASTN	match	303	1001	614	-	. ID=match_hsp47 Target=EST:kristensenii4 4952 4252 Parent=match_sequence13
contig00032_1	BLASTN	match	303	1001	614	-	. ID=match_hsp48 Target=EST:kristensenii4 3304 2604 Parent=match_sequence13
contig00032_1	BLASTN	match	303	1001	614	-	. ID=match_hsp49 Target=EST:kristensenii4 1656 956 Parent=match_sequence13
contig00032_2	BLASTN	match	303	1001	1217	-	. ID=match_sequence14 Target=EST:kristensenii4
contig00032_2	BLASTN	match	303	1001	614	-	. ID=match_hsp50 Target=EST:kristensenii4 8248 7548 Parent=match_sequence14
contig00032_2	BLASTN	match	303	1001	614	-	. ID=match_hsp51 Target=EST:kristensenii4 6600 5900 Parent=match_sequence14
contig00032_2	BLASTN	match	303	1001	614	-	. ID=match_hsp52 Target=EST:kristensenii4 4952 4252 Parent=match_sequence14
contig00032_2	BLASTN	match	303	1001	614	-	. ID=match_hsp53 Target=EST:kristensenii4 3304 2604 Parent=match_sequence14
contig00032_2	BLASTN	match	303	1001	614	-	. ID=match_hsp54 Target=EST:kristensenii4 1656 956 Parent=match_sequence14
contig00032_3	BLASTN	match	303	1001	1217	-	. ID=match_sequence15 Target=EST:kristensenii4
contig00032_3	BLASTN	match	303	1001	614	-	. ID=match_hsp55 Target=EST:kristensenii4 8248 7548 Parent=match_sequence15
contig00032_3	BLASTN	match	303	1001	614	-	. ID=match_hsp56 Target=EST:kristensenii4 6600 5900 Parent=match_sequence15
contig00032_3	BLASTN	match	303	1001	614	-	. ID=match_hsp57 Target=EST:kristensenii4 4952 4252 Parent=match_sequence15
contig00032_3	BLASTN	match	303	1001	614	-	. ID=match_hsp58 Target=EST:kristensenii4 3304 2604 Parent=match_sequence15
contig00032_3	BLASTN	match	303	1001	614	-	. ID=match_hsp59 Target=EST:kristensenii4 1656 956 Parent=match_sequence15
contig00032_4	BLASTN	match	303	1001	1217	-	. ID=match_sequence16 Target=EST:kristensenii4
contig00032_4	BLASTN	match	303	1001	614	-	. ID=match_hsp60 Target=EST:kristensenii4 8248 7548 Parent=match_sequence16
contig00032_4	BLASTN	match	303	1001	614	-	. ID=match_hsp61 Target=EST:kristensenii4 6600 5900 Parent=match_sequence16
contig00032_4	BLASTN	match	303	1001	614	-	. ID=match_hsp62 Target=EST:kristensenii4 4952 4252 Parent=match_sequence16
contig00032_4	BLASTN	match	303	1001	614	-	. ID=match_hsp63 Target=EST:kristensenii4 3304 2604 Parent=match_sequence16
contig00032_4	BLASTN	match	303	1001	614	-	. ID=match_hsp64 Target=EST:kristensenii4 1656 956 Parent=match_sequence16
contig00032_5	BLASTN	match	303	1001	1217	-	. ID=match_sequence17 Target=EST:kristensenii4
contig00032_5	BLASTN	match	303	1001	614	-	. ID=match_hsp65 Target=EST:kristensenii4 8248 7548 Parent=match_sequence17
contig00032_5	BLASTN	match	303	1001	614	-	. ID=match_hsp66 Target=EST:kristensenii4 6600 5900 Parent=match_sequence17
contig00032_5	BLASTN	match	303	1001	614	-	. ID=match_hsp67 Target=EST:kristensenii4 4952 4252 Parent=match_sequence17
contig00032_5	BLASTN	match	303	1001	614	-	. ID=match_hsp68 Target=EST:kristensenii4 3304 2604 Parent=match_sequence17
contig00032_5	BLASTN	match	303	1001	614	-	. ID=match_hsp69 Target=EST:kristensenii4 1656 956 Parent=match_sequence17
contig00032	BLASTN	match	303	1001	1217	-	. ID=match_sequence18 Target=EST:kristensenii4
contig00032	BLASTN	match	303	1001	614	-	. ID=match_hsp70 Target=EST:kristensenii4 8248 7548 Parent=match_sequence18
contig00032	BLASTN	match	303	1001	614	-	. ID=match_hsp71 Target=EST:kristensenii4 6600 5900 Parent=match_sequence18
contig00032	BLASTN	match	303	1001	614	-	. ID=match_hsp72 Target=EST:kristensenii4 4952 4252 Parent=match_sequence18
contig00032	BLASTN	match	303	1001	614	-	. ID=match_hsp73 Target=EST:kristensenii4 3304 2604 Parent=match_sequence18
contig00032	BLASTN	match	303	1001	614	-	. ID=match_hsp74 Target=EST:kristensenii4 1656 956 Parent=match_sequence18
contig00406	BLASTN	match	1290	3155	174	+	. ID=match_sequence19 Target=EST:kristensenii28 31 632
contig00406	BLASTN	match	1290	1657	88	+	. ID=match_hsp75 Target=EST:kristensenii28 265 632 Parent=match_sequence19
contig00406	BLASTN	match	3002	3155	66	+	. ID=match_hsp76 Target=EST:kristensenii28 263 416 Parent=match_sequence19
contig00406	BLASTN	match	2770	2852	35	+	. ID=match_hsp77 Target=EST:kristensenii28 31 113 Parent=match_sequence19
contig00310	BLASTN	match	89276	89430	157	-	. ID=match_sequence20 Target=EST:kristensenii28
contig00310	BLASTN	match	89276	89430	79	-	. ID=match_hsp78 Target=EST:kristensenii28 416 262 Parent=match_sequence20
contig00333	BLASTN	match	14945	15351	125	-	. ID=match_sequence21 Target=EST:kristensenii28
contig00333	BLASTN	match	14945	15351	63	-	. ID=match_hsp79 Target=EST:kristensenii28 407 1 Parent=match_sequence21
contig00013	BLASTN	match	11102	11205	88	+	. ID=match_sequence22 Target=EST:kristensenii28 514 617
contig00013	BLASTN	match	11102	11205	44	+	. ID=match_hsp80 Target=EST:kristensenii28 514 617 Parent=match_sequence22
contig00307	BLASTN	match	1583	1692	84	+	. ID=match_sequence23 Target=EST:kristensenii28 274 383
contig00307	BLASTN	match	1583	1692	42	+	. ID=match_hsp81 Target=EST:kristensenii28 274 383 Parent=match_sequence23
contig00013	BLASTN	match	12223	12323	192	-	. ID=match_sequence24 Target=EST:kristensenii38
contig00013	BLASTN	match	12223	12323	97	-	. ID=match_hsp82 Target=EST:kristensenii38 101 1 Parent=match_sequence24
contig00403	BLASTN	match	21298	21395	170	-	. ID=match_sequence25 Target=EST:kristensenii38
contig00403	BLASTN	match	21298	21395	86	-	. ID=match_hsp83 Target=EST:kristensenii38 101 4 Parent=match_sequence25
contig00355	BLASTN	match	24583	24651	74	+	. ID=match_sequence26 Target=EST:kristensenii38 33 101
contig00355	BLASTN	match	24583	24651	37	+	. ID=match_hsp84 Target=EST:kristensenii38 33 101 Parent=match_sequence26
contig00007	BLASTN	match	4166	4208	78	-	. ID=match_sequence27 Target=EST:kristensenii50
contig00007	BLASTN	match	4166	4208	39	-	. ID=match_hsp85 Target=EST:kristensenii50 46 4 Parent=match_sequence27
contig00419	BLASTN	match	5	100	111	+	. ID=match_sequence28 Target=EST:aldovae0 30 125
contig00419	BLASTN	match	5	100	56	+	. ID=match_hsp86 Target=EST:aldovae0 30 125 Parent=match_sequence28
contig00348	BLASTN	match	3	79	98	+	. ID=match_sequence29 Target=EST:aldovae0 15 91
contig00348	BLASTN	match	3	79	49	+	. ID=match_hsp87 Target=EST:aldovae0 15 91 Parent=match_sequence29
contig00348	BLASTN	match	36	71	72	+	. ID=match_sequence30 Target=EST:aldovae3 1 36
contig00348	BLASTN	match	36	71	36	+	. ID=match_hsp88 Target=EST:aldovae3 1 36 Parent=match_sequence30
contig00419	BLASTN	match	23	58	64	+	. ID=match_sequence31 Target=EST:aldovae3 1 36
contig00419	BLASTN	match	23	58	32	+	. ID=match_hsp89 Target=EST:aldovae3 1 36 Parent=match_sequence31
contig00416	BLASTN	match	119201	119315	101	-	. ID=match_sequence32 Target=EST:aldovae5
contig00416	BLASTN	match	119201	119315	51	-	. ID=match_hsp90 Target=EST:aldovae5 115 1 Parent=match_sequence32
contig00092	BLASTN	match	84538	84656	94	+	. ID=match_sequence33 Target=EST:aldovae5 1 119
contig00092	BLASTN	match	84538	84656	47	+	. ID=match_hsp91 Target=EST:aldovae5 1 119 Parent=match_sequence33
contig00369	BLASTN	match	45175	45291	84	-	. ID=match_sequence34 Target=EST:aldovae5
contig00369	BLASTN	match	45175	45291	42	-	. ID=match_hsp92 Target=EST:aldovae5 115 1 Parent=match_sequence34
contig00013	BLASTN	match	2	57	80	-	. ID=match_sequence35 Target=EST:aldovae5
contig00013	BLASTN	match	2	57	40	-	. ID=match_hsp93 Target=EST:aldovae5 56 1 Parent=match_sequence35
contig00010	BLASTN	match	2784	2874	78	-	. ID=match_sequence36 Target=EST:aldovae5
contig00010	BLASTN	match	2784	2874	39	-	. ID=match_hsp94 Target=EST:aldovae5 116 26 Parent=match_sequence36
contig00322	BLASTN	match	5904	5950	78	-	. ID=match_sequence37 Target=EST:aldovae5
contig00322	BLASTN	match	5904	5950	39	-	. ID=match_hsp95 Target=EST:aldovae5 47 1 Parent=match_sequence37
contig00310	BLASTN	match	118868	118990	78	-	. ID=match_sequence38 Target=EST:aldovae5
contig00310	BLASTN	match	118868	118990	39	-	. ID=match_hsp96 Target=EST:aldovae5 123 1 Parent=match_sequence38
contig00411	BLASTN	match	123603	123709	78	+	. ID=match_sequence39 Target=EST:aldovae5 1 107
contig00411	BLASTN	match	123603	123709	39	+	. ID=match_hsp97 Target=EST:aldovae5 1 107 Parent=match_sequence39
contig00370	BLASTN	match	66089	66194	76	-	. ID=match_sequence40 Target=EST:aldovae5
contig00370	BLASTN	match	66089	66194	38	-	. ID=match_hsp98 Target=EST:aldovae5 107 2 Parent=match_sequence40
contig00394	BLASTN	match	32146	32261	72	+	. ID=match_sequence41 Target=EST:aldovae5 1 116
contig00394	BLASTN	match	32146	32261	36	+	. ID=match_hsp99 Target=EST:aldovae5 1 116 Parent=match_sequence41
contig00172	BLASTN	match	2	53	72	-	. ID=match_sequence42 Target=EST:aldovae5
contig00172	BLASTN	match	2	53	36	-	. ID=match_hsp100 Target=EST:aldovae5 52 1 Parent=match_sequence42
contig00229	BLASTN	match	42639	42761	70	-	. ID=match_sequence43 Target=EST:aldovae5
contig00229	BLASTN	match	42639	42761	35	-	. ID=match_hsp101 Target=EST:aldovae5 123 1 Parent=match_sequence43
contig00381	BLASTN	match	1481	1526	68	+	. ID=match_sequence44 Target=EST:aldovae5 1 46
contig00381	BLASTN	match	1481	1526	34	+	. ID=match_hsp102 Target=EST:aldovae5 1 46 Parent=match_sequence44
contig00394	BLASTN	match	6	349	82	-	. ID=match_sequence45 Target=EST:aldovae11
contig00394	BLASTN	match	142	214	41	-	. ID=match_hsp103 Target=EST:aldovae11 77 5 Parent=match_sequence45
contig00394	BLASTN	match	277	349	41	-	. ID=match_hsp104 Target=EST:aldovae11 77 5 Parent=match_sequence45
contig00394	BLASTN	match	6	77	40	-	. ID=match_hsp105 Target=EST:aldovae11 76 5 Parent=match_sequence45
contig00310	BLASTN	match	118868	118991	64	-	. ID=match_sequence46 Target=EST:mollaretii1
contig00310	BLASTN	match	118868	118991	32	-	. ID=match_hsp106 Target=EST:mollaretii1 124 1 Parent=match_sequence46
contig00411	BLASTN	match	123602	123709	64	+	. ID=match_sequence47 Target=EST:mollaretii1 1 108
contig00411	BLASTN	match	123602	123709	32	+	. ID=match_hsp107 Target=EST:mollaretii1 1 108 Parent=match_sequence47
contig00348	BLASTN	match	34	77	64	-	. ID=match_sequence48 Target=EST:mollaretii10
contig00348	BLASTN	match	34	77	32	-	. ID=match_hsp108 Target=EST:mollaretii10 61 18 Parent=match_sequence48
contig00406	BLASTN	match	3019	3140	84	-	. ID=match_sequence49 Target=EST:mollaretii11
contig00406	BLASTN	match	3019	3140	42	-	. ID=match_hsp109 Target=EST:mollaretii11 125 4 Parent=match_sequence49
contig00007	BLASTN	match	3852	3902	78	+	. ID=match_sequence50 Target=EST:fredriksenii2 1 51
contig00007	BLASTN	match	3852	3902	39	+	. ID=match_hsp110 Target=EST:fredriksenii2 1 51 Parent=match_sequence50
contig00379	BLASTN	match	4736	4786	78	-	. ID=match_sequence51 Target=EST:fredriksenii2
contig00379	BLASTN	match	4736	4786	39	-	. ID=match_hsp111 Target=EST:fredriksenii2 51 1 Parent=match_sequence51
contig00092	BLASTN	match	84538	84656	78	-	. ID=match_sequence52 Target=EST:bercovieri1
contig00092	BLASTN	match	84538	84656	39	-	. ID=match_hsp112 Target=EST:bercovieri1 158 40 Parent=match_sequence52
contig00416	BLASTN	match	119201	119315	78	+	. ID=match_sequence53 Target=EST:bercovieri1 44 158
contig00416	BLASTN	match	119201	119315	39	+	. ID=match_hsp113 Target=EST:bercovieri1 44 158 Parent=match_sequence53
contig00010	BLASTN	match	2784	2866	70	+	. ID=match_sequence54 Target=EST:bercovieri1 43 125
contig00010	BLASTN	match	2784	2866	35	+	. ID=match_hsp114 Target=EST:bercovieri1 43 125 Parent=match_sequence54
contig00369	BLASTN	match	45175	45291	68	+	. ID=match_sequence55 Target=EST:bercovieri1 44 158
contig00369	BLASTN	match	45175	45291	34	+	. ID=match_hsp115 Target=EST:bercovieri1 44 158 Parent=match_sequence55
contig00404_1	BLASTN	match	13	1469	2236	+	. ID=match_sequence56 Target=EST:bercovieri5 3 9249
contig00404_1	BLASTN	match	282	1469	1128	+	. ID=match_hsp116 Target=EST:bercovieri5 136 1323 Parent=match_sequence56
contig00404_1	BLASTN	match	282	1469	1128	+	. ID=match_hsp117 Target=EST:bercovieri5 1457 2644 Parent=match_sequence56
contig00404_1	BLASTN	match	282	1469	1128	+	. ID=match_hsp118 Target=EST:bercovieri5 2778 3965 Parent=match_sequence56
contig00404_1	BLASTN	match	282	1469	1128	+	. ID=match_hsp119 Target=EST:bercovieri5 4099 5286 Parent=match_sequence56
contig00404_1	BLASTN	match	282	1469	1128	+	. ID=match_hsp120 Target=EST:bercovieri5 5420 6607 Parent=match_sequence56
contig00404_1	BLASTN	match	282	1469	1128	+	. ID=match_hsp121 Target=EST:bercovieri5 6741 7928 Parent=match_sequence56
contig00404_1	BLASTN	match	282	1469	1128	+	. ID=match_hsp122 Target=EST:bercovieri5 8062 9249 Parent=match_sequence56
contig00404_1	BLASTN	match	13	132	92	+	. ID=match_hsp123 Target=EST:bercovieri5 3 122 Parent=match_sequence56
contig00404_1	BLASTN	match	13	132	92	+	. ID=match_hsp124 Target=EST:bercovieri5 1324 1443 Parent=match_sequence56
contig00404_1	BLASTN	match	13	132	92	+	. ID=match_hsp125 Target=EST:bercovieri5 2645 2764 Parent=match_sequence56
contig00404_1	BLASTN	match	13	132	92	+	. ID=match_hsp126 Target=EST:bercovieri5 3966 4085 Parent=match_sequence56
contig00404_1	BLASTN	match	13	132	92	+	. ID=match_hsp127 Target=EST:bercovieri5 5287 5406 Parent=match_sequence56
contig00404_1	BLASTN	match	13	132	92	+	. ID=match_hsp128 Target=EST:bercovieri5 6608 6727 Parent=match_sequence56
contig00404_1	BLASTN	match	13	132	92	+	. ID=match_hsp129 Target=EST:bercovieri5 7929 8048 Parent=match_sequence56
contig00404_2	BLASTN	match	13	1469	2236	+	. ID=match_sequence57 Target=EST:bercovieri5 3 9249
contig00404_2	BLASTN	match	282	1469	1128	+	. ID=match_hsp130 Target=EST:bercovieri5 136 1323 Parent=match_sequence57
contig00404_2	BLASTN	match	282	1469	1128	+	. ID=match_hsp131 Target=EST:bercovieri5 1457 2644 Parent=match_sequence57
contig00404_2	BLASTN	match	282	1469	1128	+	. ID=match_hsp132 Target=EST:bercovieri5 2778 3965 Parent=match_sequence57
contig00404_2	BLASTN	match	282	1469	1128	+	. ID=match_hsp133 Target=EST:bercovieri5 4099 5286 Parent=match_sequence57
contig00404_2	BLASTN	match	282	1469	1128	+	. ID=match_hsp134 Target=EST:bercovieri5 5420 6607 Parent=match_sequence57
contig00404_2	BLASTN	match	282	1469	1128	+	. ID=match_hsp135 Target=EST:bercovieri5 6741 7928 Parent=match_sequence57
contig00404_2	BLASTN	match	282	1469	1128	+	. ID=match_hsp136 Target=EST:bercovieri5 8062 9249 Parent=match_sequence57
contig00404_2	BLASTN	match	13	132	92	+	. ID=match_hsp137 Target=EST:bercovieri5 3 122 Parent=match_sequence57
contig00404_2	BLASTN	match	13	132	92	+	. ID=match_hsp138 Target=EST:bercovieri5 1324 1443 Parent=match_sequence57
contig00404_2	BLASTN	match	13	132	92	+	. ID=match_hsp139 Target=EST:bercovieri5 2645 2764 Parent=match_sequence57
contig00404_2	BLASTN	match	13	132	92	+	. ID=match_hsp140 Target=EST:bercovieri5 3966 4085 Parent=match_sequence57
contig00404_2	BLASTN	match	13	132	92	+	. ID=match_hsp141 Target=EST:bercovieri5 5287 5406 Parent=match_sequence57
contig00404_2	BLASTN	match	13	132	92	+	. ID=match_hsp142 Target=EST:bercovieri5 6608 6727 Parent=match_sequence57
contig00404_2	BLASTN	match	13	132	92	+	. ID=match_hsp143 Target=EST:bercovieri5 7929 8048 Parent=match_sequence57
contig00404_3	BLASTN	match	13	1469	2236	+	. ID=match_sequence58 Target=EST:bercovieri5 3 9249
contig00404_3	BLASTN	match	282	1469	1128	+	. ID=match_hsp144 Target=EST:bercovieri5 136 1323 Parent=match_sequence58
contig00404_3	BLASTN	match	282	1469	1128	+	. ID=match_hsp145 Target=EST:bercovieri5 1457 2644 Parent=match_sequence58
contig00404_3	BLASTN	match	282	1469	1128	+	. ID=match_hsp146 Target=EST:bercovieri5 2778 3965 Parent=match_sequence58
contig00404_3	BLASTN	match	282	1469	1128	+	. ID=match_hsp147 Target=EST:bercovieri5 4099 5286 Parent=match_sequence58
contig00404_3	BLASTN	match	282	1469	1128	+	. ID=match_hsp148 Target=EST:bercovieri5 5420 6607 Parent=match_sequence58
contig00404_3	BLASTN	match	282	1469	1128	+	. ID=match_hsp149 Target=EST:bercovieri5 6741 7928 Parent=match_sequence58
contig00404_3	BLASTN	match	282	1469	1128	+	. ID=match_hsp150 Target=EST:bercovieri5 8062 9249 Parent=match_sequence58
contig00404_3	BLASTN	match	13	132	92	+	. ID=match_hsp151 Target=EST:bercovieri5 3 122 Parent=match_sequence58
contig00404_3	BLASTN	match	13	132	92	+	. ID=match_hsp152 Target=EST:bercovieri5 1324 1443 Parent=match_sequence58
contig00404_3	BLASTN	match	13	132	92	+	. ID=match_hsp153 Target=EST:bercovieri5 2645 2764 Parent=match_sequence58
contig00404_3	BLASTN	match	13	132	92	+	. ID=match_hsp154 Target=EST:bercovieri5 3966 4085 Parent=match_sequence58
contig00404_3	BLASTN	match	13	132	92	+	. ID=match_hsp155 Target=EST:bercovieri5 5287 5406 Parent=match_sequence58
contig00404_3	BLASTN	match	13	132	92	+	. ID=match_hsp156 Target=EST:bercovieri5 6608 6727 Parent=match_sequence58
contig00404_3	BLASTN	match	13	132	92	+	. ID=match_hsp157 Target=EST:bercovieri5 7929 8048 Parent=match_sequence58
contig00404_4	BLASTN	match	13	1469	2236	+	. ID=match_sequence59 Target=EST:bercovieri5 3 9249
contig00404_4	BLASTN	match	282	1469	1128	+	. ID=match_hsp158 Target=EST:bercovieri5 136 1323 Parent=match_sequence59
contig00404_4	BLASTN	match	282	1469	1128	+	. ID=match_hsp159 Target=EST:bercovieri5 1457 2644 Parent=match_sequence59
contig00404_4	BLASTN	match	282	1469	1128	+	. ID=match_hsp160 Target=EST:bercovieri5 2778 3965 Parent=match_sequence59
contig00404_4	BLASTN	match	282	1469	1128	+	. ID=match_hsp161 Target=EST:bercovieri5 4099 5286 Parent=match_sequence59
contig00404_4	BLASTN	match	282	1469	1128	+	. ID=match_hsp162 Target=EST:bercovieri5 5420 6607 Parent=match_sequence59
contig00404_4	BLASTN	match	282	1469	1128	+	. ID=match_hsp163 Target=EST:bercovieri5 6741 7928 Parent=match_sequence59
contig00404_4	BLASTN	match	282	1469	1128	+	. ID=match_hsp164 Target=EST:bercovieri5 8062 9249 Parent=match_sequence59
contig00404_4	BLASTN	match	13	132	92	+	. ID=match_hsp165 Target=EST:bercovieri5 3 122 Parent=match_sequence59
contig00404_4	BLASTN	match	13	132	92	+	. ID=match_hsp166 Target=EST:bercovieri5 1324 1443 Parent=match_sequence59
contig00404_4	BLASTN	match	13	132	92	+	. ID=match_hsp167 Target=EST:bercovieri5 2645 2764 Parent=match_sequence59
contig00404_4	BLASTN	match	13	132	92	+	. ID=match_hsp168 Target=EST:bercovieri5 3966 4085 Parent=match_sequence59
contig00404_4	BLASTN	match	13	132	92	+	. ID=match_hsp169 Target=EST:bercovieri5 5287 5406 Parent=match_sequence59
contig00404_4	BLASTN	match	13	132	92	+	. ID=match_hsp170 Target=EST:bercovieri5 6608 6727 Parent=match_sequence59
contig00404_4	BLASTN	match	13	132	92	+	. ID=match_hsp171 Target=EST:bercovieri5 7929 8048 Parent=match_sequence59
contig00404_5	BLASTN	match	13	1469	2236	+	. ID=match_sequence60 Target=EST:bercovieri5 3 9249
contig00404_5	BLASTN	match	282	1469	1128	+	. ID=match_hsp172 Target=EST:bercovieri5 136 1323 Parent=match_sequence60
contig00404_5	BLASTN	match	282	1469	1128	+	. ID=match_hsp173 Target=EST:bercovieri5 1457 2644 Parent=match_sequence60
contig00404_5	BLASTN	match	282	1469	1128	+	. ID=match_hsp174 Target=EST:bercovieri5 2778 3965 Parent=match_sequence60
contig00404_5	BLASTN	match	282	1469	1128	+	. ID=match_hsp175 Target=EST:bercovieri5 4099 5286 Parent=match_sequence60
contig00404_5	BLASTN	match	282	1469	1128	+	. ID=match_hsp176 Target=EST:bercovieri5 5420 6607 Parent=match_sequence60
contig00404_5	BLASTN	match	282	1469	1128	+	. ID=match_hsp177 Target=EST:bercovieri5 6741 7928 Parent=match_sequence60
contig00404_5	BLASTN	match	282	1469	1128	+	. ID=match_hsp178 Target=EST:bercovieri5 8062 9249 Parent=match_sequence60
contig00404_5	BLASTN	match	13	132	92	+	. ID=match_hsp179 Target=EST:bercovieri5 3 122 Parent=match_sequence60
contig00404_5	BLASTN	match	13	132	92	+	. ID=match_hsp180 Target=EST:bercovieri5 1324 1443 Parent=match_sequence60
contig00404_5	BLASTN	match	13	132	92	+	. ID=match_hsp181 Target=EST:bercovieri5 2645 2764 Parent=match_sequence60
contig00404_5	BLASTN	match	13	132	92	+	. ID=match_hsp182 Target=EST:bercovieri5 3966 4085 Parent=match_sequence60
contig00404_5	BLASTN	match	13	132	92	+	. ID=match_hsp183 Target=EST:bercovieri5 5287 5406 Parent=match_sequence60
contig00404_5	BLASTN	match	13	132	92	+	. ID=match_hsp184 Target=EST:bercovieri5 6608 6727 Parent=match_sequence60
contig00404_5	BLASTN	match	13	132	92	+	. ID=match_hsp185 Target=EST:bercovieri5 7929 8048 Parent=match_sequence60
contig00404_6	BLASTN	match	13	1469	2236	+	. ID=match_sequence61 Target=EST:bercovieri5 3 9249
contig00404_6	BLASTN	match	282	1469	1128	+	. ID=match_hsp186 Target=EST:bercovieri5 136 1323 Parent=match_sequence61
contig00404_6	BLASTN	match	282	1469	1128	+	. ID=match_hsp187 Target=EST:bercovieri5 1457 2644 Parent=match_sequence61
contig00404_6	BLASTN	match	282	1469	1128	+	. ID=match_hsp188 Target=EST:bercovieri5 2778 3965 Parent=match_sequence61
contig00404_6	BLASTN	match	282	1469	1128	+	. ID=match_hsp189 Target=EST:bercovieri5 4099 5286 Parent=match_sequence61
contig00404_6	BLASTN	match	282	1469	1128	+	. ID=match_hsp190 Target=EST:bercovieri5 5420 6607 Parent=match_sequence61
contig00404_6	BLASTN	match	282	1469	1128	+	. ID=match_hsp191 Target=EST:bercovieri5 6741 7928 Parent=match_sequence61
contig00404_6	BLASTN	match	282	1469	1128	+	. ID=match_hsp192 Target=EST:bercovieri5 8062 9249 Parent=match_sequence61
contig00404_6	BLASTN	match	13	132	92	+	. ID=match_hsp193 Target=EST:bercovieri5 3 122 Parent=match_sequence61
contig00404_6	BLASTN	match	13	132	92	+	. ID=match_hsp194 Target=EST:bercovieri5 1324 1443 Parent=match_sequence61
contig00404_6	BLASTN	match	13	132	92	+	. ID=match_hsp195 Target=EST:bercovieri5 2645 2764 Parent=match_sequence61
contig00404_6	BLASTN	match	13	132	92	+	. ID=match_hsp196 Target=EST:bercovieri5 3966 4085 Parent=match_sequence61
contig00404_6	BLASTN	match	13	132	92	+	. ID=match_hsp197 Target=EST:bercovieri5 5287 5406 Parent=match_sequence61
contig00404_6	BLASTN	match	13	132	92	+	. ID=match_hsp198 Target=EST:bercovieri5 6608 6727 Parent=match_sequence61
contig00404_6	BLASTN	match	13	132	92	+	. ID=match_hsp199 Target=EST:bercovieri5 7929 8048 Parent=match_sequence61
contig00404_7	BLASTN	match	13	1469	2236	+	. ID=match_sequence62 Target=EST:bercovieri5 3 9249
contig00404_7	BLASTN	match	282	1469	1128	+	. ID=match_hsp200 Target=EST:bercovieri5 136 1323 Parent=match_sequence62
contig00404_7	BLASTN	match	282	1469	1128	+	. ID=match_hsp201 Target=EST:bercovieri5 1457 2644 Parent=match_sequence62
contig00404_7	BLASTN	match	282	1469	1128	+	. ID=match_hsp202 Target=EST:bercovieri5 2778 3965 Parent=match_sequence62
contig00404_7	BLASTN	match	282	1469	1128	+	. ID=match_hsp203 Target=EST:bercovieri5 4099 5286 Parent=match_sequence62
contig00404_7	BLASTN	match	282	1469	1128	+	. ID=match_hsp204 Target=EST:bercovieri5 5420 6607 Parent=match_sequence62
contig00404_7	BLASTN	match	282	1469	1128	+	. ID=match_hsp205 Target=EST:bercovieri5 6741 7928 Parent=match_sequence62
contig00404_7	BLASTN	match	282	1469	1128	+	. ID=match_hsp206 Target=EST:bercovieri5 8062 9249 Parent=match_sequence62
contig00404_7	BLASTN	match	13	132	92	+	. ID=match_hsp207 Target=EST:bercovieri5 3 122 Parent=match_sequence62
contig00404_7	BLASTN	match	13	132	92	+	. ID=match_hsp208 Target=EST:bercovieri5 1324 1443 Parent=match_sequence62
contig00404_7	BLASTN	match	13	132	92	+	. ID=match_hsp209 Target=EST:bercovieri5 2645 2764 Parent=match_sequence62
contig00404_7	BLASTN	match	13	132	92	+	. ID=match_hsp210 Target=EST:bercovieri5 3966 4085 Parent=match_sequence62
contig00404_7	BLASTN	match	13	132	92	+	. ID=match_hsp211 Target=EST:bercovieri5 5287 5406 Parent=match_sequence62
contig00404_7	BLASTN	match	13	132	92	+	. ID=match_hsp212 Target=EST:bercovieri5 6608 6727 Parent=match_sequence62
contig00404_7	BLASTN	match	13	132	92	+	. ID=match_hsp213 Target=EST:bercovieri5 7929 8048 Parent=match_sequence62
contig00404	BLASTN	match	13	1469	2236	+	. ID=match_sequence63 Target=EST:bercovieri5 3 9249
contig00404	BLASTN	match	282	1469	1128	+	. ID=match_hsp214 Target=EST:bercovieri5 136 1323 Parent=match_sequence63
contig00404	BLASTN	match	282	1469	1128	+	. ID=match_hsp215 Target=EST:bercovieri5 1457 2644 Parent=match_sequence63
contig00404	BLASTN	match	282	1469	1128	+	. ID=match_hsp216 Target=EST:bercovieri5 2778 3965 Parent=match_sequence63
contig00404	BLASTN	match	282	1469	1128	+	. ID=match_hsp217 Target=EST:bercovieri5 4099 5286 Parent=match_sequence63
contig00404	BLASTN	match	282	1469	1128	+	. ID=match_hsp218 Target=EST:bercovieri5 5420 6607 Parent=match_sequence63
contig00404	BLASTN	match	282	1469	1128	+	. ID=match_hsp219 Target=EST:bercovieri5 6741 7928 Parent=match_sequence63
contig00404	BLASTN	match	282	1469	1128	+	. ID=match_hsp220 Target=EST:bercovieri5 8062 9249 Parent=match_sequence63
contig00404	BLASTN	match	13	132	92	+	. ID=match_hsp221 Target=EST:bercovieri5 3 122 Parent=match_sequence63
contig00404	BLASTN	match	13	132	92	+	. ID=match_hsp222 Target=EST:bercovieri5 1324 1443 Parent=match_sequence63
contig00404	BLASTN	match	13	132	92	+	. ID=match_hsp223 Target=EST:bercovieri5 2645 2764 Parent=match_sequence63
contig00404	BLASTN	match	13	132	92	+	. ID=match_hsp224 Target=EST:bercovieri5 3966 4085 Parent=match_sequence63
contig00404	BLASTN	match	13	132	92	+	. ID=match_hsp225 Target=EST:bercovieri5 5287 5406 Parent=match_sequence63
contig00404	BLASTN	match	13	132	92	+	. ID=match_hsp226 Target=EST:bercovieri5 6608 6727 Parent=match_sequence63
contig00404	BLASTN	match	13	132	92	+	. ID=match_hsp227 Target=EST:bercovieri5 7929 8048 Parent=match_sequence63
contig00406	BLASTN	match	1278	3127	111	+	. ID=match_sequence64 Target=EST:bercovieri6 1 136
contig00406	BLASTN	match	2992	3127	56	+	. ID=match_hsp228 Target=EST:bercovieri6 1 136 Parent=match_sequence64
contig00406	BLASTN	match	1278	1405	40	+	. ID=match_hsp229 Target=EST:bercovieri6 1 128 Parent=match_sequence64
contig00310	BLASTN	match	40454	40548	92	+	. ID=match_sequence65 Target=EST:bercovieri6 4 98
contig00310	BLASTN	match	89304	89429	92	-	. ID=match_sequence65 Target=EST:bercovieri6 98 4
contig00310	BLASTN	match	40454	40548	35	+	. ID=match_hsp230 Target=EST:bercovieri6 4 98 Parent=match_sequence65
contig00310	BLASTN	match	89304	89429	46	-	. ID=match_hsp231 Target=EST:bercovieri6 136 11 Parent=match_sequence65
contig00382_1	BLASTN	match	395	943	1065	-	. ID=match_sequence66 Target=EST:bercovieri10
contig00382_1	BLASTN	match	395	943	537	-	. ID=match_hsp232 Target=EST:bercovieri10 2750 2202 Parent=match_sequence66
contig00382_1	BLASTN	match	395	943	537	-	. ID=match_hsp233 Target=EST:bercovieri10 2200 1652 Parent=match_sequence66
contig00382_1	BLASTN	match	395	943	537	-	. ID=match_hsp234 Target=EST:bercovieri10 1650 1102 Parent=match_sequence66
contig00382_1	BLASTN	match	395	943	537	-	. ID=match_hsp235 Target=EST:bercovieri10 1100 552 Parent=match_sequence66
contig00382_1	BLASTN	match	395	943	537	-	. ID=match_hsp236 Target=EST:bercovieri10 550 2 Parent=match_sequence66
contig00382_2	BLASTN	match	395	943	1065	-	. ID=match_sequence67 Target=EST:bercovieri10
contig00382_2	BLASTN	match	395	943	537	-	. ID=match_hsp237 Target=EST:bercovieri10 2750 2202 Parent=match_sequence67
contig00382_2	BLASTN	match	395	943	537	-	. ID=match_hsp238 Target=EST:bercovieri10 2200 1652 Parent=match_sequence67
contig00382_2	BLASTN	match	395	943	537	-	. ID=match_hsp239 Target=EST:bercovieri10 1650 1102 Parent=match_sequence67
contig00382_2	BLASTN	match	395	943	537	-	. ID=match_hsp240 Target=EST:bercovieri10 1100 552 Parent=match_sequence67
contig00382_2	BLASTN	match	395	943	537	-	. ID=match_hsp241 Target=EST:bercovieri10 550 2 Parent=match_sequence67
contig00382_3	BLASTN	match	395	943	1065	-	. ID=match_sequence68 Target=EST:bercovieri10
contig00382_3	BLASTN	match	395	943	537	-	. ID=match_hsp242 Target=EST:bercovieri10 2750 2202 Parent=match_sequence68
contig00382_3	BLASTN	match	395	943	537	-	. ID=match_hsp243 Target=EST:bercovieri10 2200 1652 Parent=match_sequence68
contig00382_3	BLASTN	match	395	943	537	-	. ID=match_hsp244 Target=EST:bercovieri10 1650 1102 Parent=match_sequence68
contig00382_3	BLASTN	match	395	943	537	-	. ID=match_hsp245 Target=EST:bercovieri10 1100 552 Parent=match_sequence68
contig00382_3	BLASTN	match	395	943	537	-	. ID=match_hsp246 Target=EST:bercovieri10 550 2 Parent=match_sequence68
contig00382_4	BLASTN	match	395	943	1065	-	. ID=match_sequence69 Target=EST:bercovieri10
contig00382_4	BLASTN	match	395	943	537	-	. ID=match_hsp247 Target=EST:bercovieri10 2750 2202 Parent=match_sequence69
contig00382_4	BLASTN	match	395	943	537	-	. ID=match_hsp248 Target=EST:bercovieri10 2200 1652 Parent=match_sequence69
contig00382_4	BLASTN	match	395	943	537	-	. ID=match_hsp249 Target=EST:bercovieri10 1650 1102 Parent=match_sequence69
contig00382_4	BLASTN	match	395	943	537	-	. ID=match_hsp250 Target=EST:bercovieri10 1100 552 Parent=match_sequence69
contig00382_4	BLASTN	match	395	943	537	-	. ID=match_hsp251 Target=EST:bercovieri10 550 2 Parent=match_sequence69
contig00382_5	BLASTN	match	395	943	1065	-	. ID=match_sequence70 Target=EST:bercovieri10
contig00382_5	BLASTN	match	395	943	537	-	. ID=match_hsp252 Target=EST:bercovieri10 2750 2202 Parent=match_sequence70
contig00382_5	BLASTN	match	395	943	537	-	. ID=match_hsp253 Target=EST:bercovieri10 2200 1652 Parent=match_sequence70
contig00382_5	BLASTN	match	395	943	537	-	. ID=match_hsp254 Target=EST:bercovieri10 1650 1102 Parent=match_sequence70
contig00382_5	BLASTN	match	395	943	537	-	. ID=match_hsp255 Target=EST:bercovieri10 1100 552 Parent=match_sequence70
contig00382_5	BLASTN	match	395	943	537	-	. ID=match_hsp256 Target=EST:bercovieri10 550 2 Parent=match_sequence70
contig00382_6	BLASTN	match	395	943	1065	-	. ID=match_sequence71 Target=EST:bercovieri10
contig00382_6	BLASTN	match	395	943	537	-	. ID=match_hsp257 Target=EST:bercovieri10 2750 2202 Parent=match_sequence71
contig00382_6	BLASTN	match	395	943	537	-	. ID=match_hsp258 Target=EST:bercovieri10 2200 1652 Parent=match_sequence71
contig00382_6	BLASTN	match	395	943	537	-	. ID=match_hsp259 Target=EST:bercovieri10 1650 1102 Parent=match_sequence71
contig00382_6	BLASTN	match	395	943	537	-	. ID=match_hsp260 Target=EST:bercovieri10 1100 552 Parent=match_sequence71
contig00382_6	BLASTN	match	395	943	537	-	. ID=match_hsp261 Target=EST:bercovieri10 550 2 Parent=match_sequence71
contig00382_7	BLASTN	match	395	943	1065	-	. ID=match_sequence72 Target=EST:bercovieri10
contig00382_7	BLASTN	match	395	943	537	-	. ID=match_hsp262 Target=EST:bercovieri10 2750 2202 Parent=match_sequence72
contig00382_7	BLASTN	match	395	943	537	-	. ID=match_hsp263 Target=EST:bercovieri10 2200 1652 Parent=match_sequence72
contig00382_7	BLASTN	match	395	943	537	-	. ID=match_hsp264 Target=EST:bercovieri10 1650 1102 Parent=match_sequence72
contig00382_7	BLASTN	match	395	943	537	-	. ID=match_hsp265 Target=EST:bercovieri10 1100 552 Parent=match_sequence72
contig00382_7	BLASTN	match	395	943	537	-	. ID=match_hsp266 Target=EST:bercovieri10 550 2 Parent=match_sequence72
contig00382	BLASTN	match	395	943	1065	-	. ID=match_sequence73 Target=EST:bercovieri10
contig00382	BLASTN	match	395	943	537	-	. ID=match_hsp267 Target=EST:bercovieri10 2750 2202 Parent=match_sequence73
contig00382	BLASTN	match	395	943	537	-	. ID=match_hsp268 Target=EST:bercovieri10 2200 1652 Parent=match_sequence73
contig00382	BLASTN	match	395	943	537	-	. ID=match_hsp269 Target=EST:bercovieri10 1650 1102 Parent=match_sequence73
contig00382	BLASTN	match	395	943	537	-	. ID=match_hsp270 Target=EST:bercovieri10 1100 552 Parent=match_sequence73
contig00382	BLASTN	match	395	943	537	-	. ID=match_hsp271 Target=EST:bercovieri10 550 2 Parent=match_sequence73
contig00029	BLASTN	match	955	1010	64	-	. ID=match_sequence74 Target=EST:rohdei6
contig00029	BLASTN	match	955	1010	32	-	. ID=match_hsp272 Target=EST:rohdei6 56 1 Parent=match_sequence74
contig00394	BLASTN	match	32146	32312	244	-	. ID=match_sequence75 Target=EST:ruckeri0
contig00394	BLASTN	match	32146	32312	123	-	. ID=match_hsp273 Target=EST:ruckeri0 167 1 Parent=match_sequence75
contig00416	BLASTN	match	119154	119315	234	+	. ID=match_sequence76 Target=EST:ruckeri0 6 167
contig00416	BLASTN	match	119154	119315	118	+	. ID=match_hsp274 Target=EST:ruckeri0 6 167 Parent=match_sequence76
contig00249	BLASTN	match	186229	186317	234	+	. ID=match_sequence77 Target=EST:ruckeri0 78 167
contig00249	BLASTN	match	3815	3976	234	-	. ID=match_sequence77 Target=EST:ruckeri0 167 78
contig00249	BLASTN	match	186229	186317	38	+	. ID=match_hsp275 Target=EST:ruckeri0 78 167 Parent=match_sequence77
contig00249	BLASTN	match	3815	3976	118	-	. ID=match_hsp276 Target=EST:ruckeri0 162 1 Parent=match_sequence77
contig00411	BLASTN	match	131265	131325	228	+	. ID=match_sequence78 Target=EST:ruckeri0 107 167
contig00411	BLASTN	match	123603	123769	228	-	. ID=match_sequence78 Target=EST:ruckeri0 167 107
contig00411	BLASTN	match	131265	131325	33	+	. ID=match_hsp277 Target=EST:ruckeri0 107 167 Parent=match_sequence78
contig00411	BLASTN	match	123603	123769	115	-	. ID=match_hsp278 Target=EST:ruckeri0 167 1 Parent=match_sequence78
contig00369	BLASTN	match	45123	45291	210	+	. ID=match_sequence79 Target=EST:ruckeri0 1 167
contig00369	BLASTN	match	2	65	210	-	. ID=match_sequence79 Target=EST:ruckeri0 167 1
contig00369	BLASTN	match	45123	45291	106	+	. ID=match_hsp279 Target=EST:ruckeri0 1 167 Parent=match_sequence79
contig00369	BLASTN	match	2	65	32	-	. ID=match_hsp280 Target=EST:ruckeri0 74 11 Parent=match_sequence79
contig00310	BLASTN	match	118831	118990	206	+	. ID=match_sequence80 Target=EST:ruckeri0 8 167
contig00310	BLASTN	match	118831	118990	104	+	. ID=match_hsp281 Target=EST:ruckeri0 8 167 Parent=match_sequence80
contig00010	BLASTN	match	1	2899	170	+	. ID=match_sequence81 Target=EST:ruckeri0 6 167
contig00010	BLASTN	match	2738	2899	86	+	. ID=match_hsp282 Target=EST:ruckeri0 6 167 Parent=match_sequence81
contig00010	BLASTN	match	1	45	45	+	. ID=match_hsp283 Target=EST:ruckeri0 119 163 Parent=match_sequence81
contig00370	BLASTN	match	66030	152994	170	+	. ID=match_sequence82 Target=EST:ruckeri0 1 166
contig00370	BLASTN	match	1	96	170	-	. ID=match_sequence82 Target=EST:ruckeri0 166 1
contig00370	BLASTN	match	66030	66194	86	+	. ID=match_hsp284 Target=EST:ruckeri0 1 166 Parent=match_sequence82
contig00370	BLASTN	match	117974	118133	56	+	. ID=match_hsp285 Target=EST:ruckeri0 3 162 Parent=match_sequence82
contig00370	BLASTN	match	152903	152994	48	+	. ID=match_hsp286 Target=EST:ruckeri0 1 92 Parent=match_sequence82
contig00370	BLASTN	match	1	96	49	-	. ID=match_hsp287 Target=EST:ruckeri0 101 5 Parent=match_sequence82
contig00229	BLASTN	match	42602	42761	167	+	. ID=match_sequence83 Target=EST:ruckeri0 8 167
contig00229	BLASTN	match	42602	42761	84	+	. ID=match_hsp288 Target=EST:ruckeri0 8 167 Parent=match_sequence83
contig00399	BLASTN	match	27893	28045	161	-	. ID=match_sequence84 Target=EST:ruckeri0
contig00399	BLASTN	match	27893	28045	81	-	. ID=match_hsp289 Target=EST:ruckeri0 167 15 Parent=match_sequence84
contig00386	BLASTN	match	26389	26504	159	-	. ID=match_sequence85 Target=EST:ruckeri0
contig00386	BLASTN	match	26389	26504	80	-	. ID=match_hsp290 Target=EST:ruckeri0 116 1 Parent=match_sequence85
contig00092	BLASTN	match	4	84669	159	-	. ID=match_sequence86 Target=EST:ruckeri0
contig00092	BLASTN	match	84538	84669	80	-	. ID=match_hsp291 Target=EST:ruckeri0 167 36 Parent=match_sequence86
contig00092	BLASTN	match	78958	79069	64	-	. ID=match_hsp292 Target=EST:ruckeri0 167 56 Parent=match_sequence86
contig00092	BLASTN	match	4	62	47	-	. ID=match_hsp293 Target=EST:ruckeri0 59 1 Parent=match_sequence86
contig00092	BLASTN	match	70803	70876	38	-	. ID=match_hsp294 Target=EST:ruckeri0 74 1 Parent=match_sequence86
contig00355	BLASTN	match	13632	13708	121	-	. ID=match_sequence87 Target=EST:ruckeri0
contig00355	BLASTN	match	13632	13708	61	-	. ID=match_hsp295 Target=EST:ruckeri0 88 12 Parent=match_sequence87
contig00343	BLASTN	match	44518	44625	121	-	. ID=match_sequence88 Target=EST:ruckeri0
contig00343	BLASTN	match	44518	44625	61	-	. ID=match_hsp296 Target=EST:ruckeri0 141 33 Parent=match_sequence88
contig00322	BLASTN	match	5785	54445	119	+	. ID=match_sequence89 Target=EST:ruckeri0 1 167
contig00322	BLASTN	match	38292	38375	60	+	. ID=match_hsp297 Target=EST:ruckeri0 83 166 Parent=match_sequence89
contig00322	BLASTN	match	5785	5950	49	+	. ID=match_hsp298 Target=EST:ruckeri0 1 167 Parent=match_sequence89
contig00322	BLASTN	match	54384	54445	42	+	. ID=match_hsp299 Target=EST:ruckeri0 1 62 Parent=match_sequence89
contig00322	BLASTN	match	38254	38297	36	+	. ID=match_hsp300 Target=EST:ruckeri0 1 44 Parent=match_sequence89
contig00401	BLASTN	match	34294	34434	115	-	. ID=match_sequence90 Target=EST:ruckeri0
contig00401	BLASTN	match	34294	34434	58	-	. ID=match_hsp301 Target=EST:ruckeri0 159 8 Parent=match_sequence90
contig00013	BLASTN	match	2	57	111	+	. ID=match_sequence91 Target=EST:ruckeri0 112 167
contig00013	BLASTN	match	2	57	56	+	. ID=match_hsp302 Target=EST:ruckeri0 112 167 Parent=match_sequence91
contig00413	BLASTN	match	57845	57908	103	+	. ID=match_sequence92 Target=EST:ruckeri0 1 64
contig00413	BLASTN	match	44916	44990	103	-	. ID=match_sequence92 Target=EST:ruckeri0 64 1
contig00413	BLASTN	match	57845	57908	52	+	. ID=match_hsp303 Target=EST:ruckeri0 1 64 Parent=match_sequence92
contig00413	BLASTN	match	44916	44958	43	-	. ID=match_hsp304 Target=EST:ruckeri0 167 125 Parent=match_sequence92
contig00413	BLASTN	match	44955	44990	32	-	. ID=match_hsp305 Target=EST:ruckeri0 36 1 Parent=match_sequence92
contig00172	BLASTN	match	2	53	103	+	. ID=match_sequence93 Target=EST:ruckeri0 116 167
contig00172	BLASTN	match	37134	37174	103	-	. ID=match_sequence93 Target=EST:ruckeri0 167 116
contig00172	BLASTN	match	2	53	52	+	. ID=match_hsp306 Target=EST:ruckeri0 116 167 Parent=match_sequence93
contig00172	BLASTN	match	37134	37174	33	-	. ID=match_hsp307 Target=EST:ruckeri0 139 99 Parent=match_sequence93
contig00337	BLASTN	match	11803	11864	96	+	. ID=match_sequence94 Target=EST:ruckeri0 93 154
contig00337	BLASTN	match	17502	17636	96	-	. ID=match_sequence94 Target=EST:ruckeri0 154 93
contig00337	BLASTN	match	11803	11864	42	+	. ID=match_hsp308 Target=EST:ruckeri0 93 154 Parent=match_sequence94
contig00337	BLASTN	match	17502	17636	48	-	. ID=match_hsp309 Target=EST:ruckeri0 136 1 Parent=match_sequence94
contig00348	BLASTN	match	32541	32595	86	-	. ID=match_sequence95 Target=EST:ruckeri0
contig00348	BLASTN	match	32541	32595	43	-	. ID=match_hsp310 Target=EST:ruckeri0 164 110 Parent=match_sequence95
contig00332	BLASTN	match	1	59	86	-	. ID=match_sequence96 Target=EST:ruckeri0
contig00332	BLASTN	match	1	59	43	-	. ID=match_hsp311 Target=EST:ruckeri0 59 1 Parent=match_sequence96
contig00381	BLASTN	match	1481	1526	84	-	. ID=match_sequence97 Target=EST:ruckeri0
contig00381	BLASTN	match	1481	1526	42	-	. ID=match_hsp312 Target=EST:ruckeri0 167 122 Parent=match_sequence97
contig00379	BLASTN	match	24569	24706	84	+	. ID=match_sequence98 Target=EST:ruckeri0 30 167
contig00379	BLASTN	match	24569	24706	42	+	. ID=match_hsp313 Target=EST:ruckeri0 30 167 Parent=match_sequence98
contig00044	BLASTN	match	126	213	80	+	. ID=match_sequence99 Target=EST:ruckeri0 80 167
contig00044	BLASTN	match	126	213	40	+	. ID=match_hsp314 Target=EST:ruckeri0 80 167 Parent=match_sequence99
contig00024	BLASTN	match	31483	31540	76	+	. ID=match_sequence100 Target=EST:ruckeri0 8 65
contig00024	BLASTN	match	31483	31540	38	+	. ID=match_hsp315 Target=EST:ruckeri0 8 65 Parent=match_sequence100
contig00033	BLASTN	match	1	45	74	-	. ID=match_sequence101 Target=EST:ruckeri0
contig00033	BLASTN	match	1	45	37	-	. ID=match_hsp316 Target=EST:ruckeri0 45 1 Parent=match_sequence101
contig00034	BLASTN	match	23457	23497	66	+	. ID=match_sequence102 Target=EST:ruckeri0 2 42
contig00034	BLASTN	match	23457	23497	33	+	. ID=match_hsp317 Target=EST:ruckeri0 2 42 Parent=match_sequence102
contig00404_1	BLASTN	match	1	2462	4881	-	. ID=match_sequence103 Target=EST:ruckeri1
contig00404_1	BLASTN	match	1	2462	2462	-	. ID=match_hsp318 Target=EST:ruckeri1 17915 15454 Parent=match_sequence103
contig00404_1	BLASTN	match	1	2462	2462	-	. ID=match_hsp319 Target=EST:ruckeri1 15453 12992 Parent=match_sequence103
contig00404_1	BLASTN	match	1	2462	2462	-	. ID=match_hsp320 Target=EST:ruckeri1 12991 10530 Parent=match_sequence103
contig00404_1	BLASTN	match	1	2462	2462	-	. ID=match_hsp321 Target=EST:ruckeri1 10529 8068 Parent=match_sequence103
contig00404_1	BLASTN	match	1	2462	2462	-	. ID=match_hsp322 Target=EST:ruckeri1 8067 5606 Parent=match_sequence103
contig00404_1	BLASTN	match	1	2462	2462	-	. ID=match_hsp323 Target=EST:ruckeri1 5605 3144 Parent=match_sequence103
contig00404_1	BLASTN	match	1	2462	2462	-	. ID=match_hsp324 Target=EST:ruckeri1 3143 682 Parent=match_sequence103
contig00404_1	BLASTN	match	366	2462	2097	-	. ID=match_hsp325 Target=EST:ruckeri1 20012 17916 Parent=match_sequence103
contig00404_1	BLASTN	match	1	681	681	-	. ID=match_hsp326 Target=EST:ruckeri1 681 1 Parent=match_sequence103
contig00404_2	BLASTN	match	1	2462	4881	-	. ID=match_sequence104 Target=EST:ruckeri1
contig00404_2	BLASTN	match	1	2462	2462	-	. ID=match_hsp327 Target=EST:ruckeri1 17915 15454 Parent=match_sequence104
contig00404_2	BLASTN	match	1	2462	2462	-	. ID=match_hsp328 Target=EST:ruckeri1 15453 12992 Parent=match_sequence104
contig00404_2	BLASTN	match	1	2462	2462	-	. ID=match_hsp329 Target=EST:ruckeri1 12991 10530 Parent=match_sequence104
contig00404_2	BLASTN	match	1	2462	2462	-	. ID=match_hsp330 Target=EST:ruckeri1 10529 8068 Parent=match_sequence104
contig00404_2	BLASTN	match	1	2462	2462	-	. ID=match_hsp331 Target=EST:ruckeri1 8067 5606 Parent=match_sequence104
contig00404_2	BLASTN	match	1	2462	2462	-	. ID=match_hsp332 Target=EST:ruckeri1 5605 3144 Parent=match_sequence104
contig00404_2	BLASTN	match	1	2462	2462	-	. ID=match_hsp333 Target=EST:ruckeri1 3143 682 Parent=match_sequence104
contig00404_2	BLASTN	match	366	2462	2097	-	. ID=match_hsp334 Target=EST:ruckeri1 20012 17916 Parent=match_sequence104
contig00404_2	BLASTN	match	1	681	681	-	. ID=match_hsp335 Target=EST:ruckeri1 681 1 Parent=match_sequence104
contig00404_3	BLASTN	match	1	2462	4881	-	. ID=match_sequence105 Target=EST:ruckeri1
contig00404_3	BLASTN	match	1	2462	2462	-	. ID=match_hsp336 Target=EST:ruckeri1 17915 15454 Parent=match_sequence105
contig00404_3	BLASTN	match	1	2462	2462	-	. ID=match_hsp337 Target=EST:ruckeri1 15453 12992 Parent=match_sequence105
contig00404_3	BLASTN	match	1	2462	2462	-	. ID=match_hsp338 Target=EST:ruckeri1 12991 10530 Parent=match_sequence105
contig00404_3	BLASTN	match	1	2462	2462	-	. ID=match_hsp339 Target=EST:ruckeri1 10529 8068 Parent=match_sequence105
contig00404_3	BLASTN	match	1	2462	2462	-	. ID=match_hsp340 Target=EST:ruckeri1 8067 5606 Parent=match_sequence105
contig00404_3	BLASTN	match	1	2462	2462	-	. ID=match_hsp341 Target=EST:ruckeri1 5605 3144 Parent=match_sequence105
contig00404_3	BLASTN	match	1	2462	2462	-	. ID=match_hsp342 Target=EST:ruckeri1 3143 682 Parent=match_sequence105
contig00404_3	BLASTN	match	366	2462	2097	-	. ID=match_hsp343 Target=EST:ruckeri1 20012 17916 Parent=match_sequence105
contig00404_3	BLASTN	match	1	681	681	-	. ID=match_hsp344 Target=EST:ruckeri1 681 1 Parent=match_sequence105
contig00404_4	BLASTN	match	1	2462	4881	-	. ID=match_sequence106 Target=EST:ruckeri1
contig00404_4	BLASTN	match	1	2462	2462	-	. ID=match_hsp345 Target=EST:ruckeri1 17915 15454 Parent=match_sequence106
contig00404_4	BLASTN	match	1	2462	2462	-	. ID=match_hsp346 Target=EST:ruckeri1 15453 12992 Parent=match_sequence106
contig00404_4	BLASTN	match	1	2462	2462	-	. ID=match_hsp347 Target=EST:ruckeri1 12991 10530 Parent=match_sequence106
contig00404_4	BLASTN	match	1	2462	2462	-	. ID=match_hsp348 Target=EST:ruckeri1 10529 8068 Parent=match_sequence106
contig00404_4	BLASTN	match	1	2462	2462	-	. ID=match_hsp349 Target=EST:ruckeri1 8067 5606 Parent=match_sequence106
contig00404_4	BLASTN	match	1	2462	2462	-	. ID=match_hsp350 Target=EST:ruckeri1 5605 3144 Parent=match_sequence106
contig00404_4	BLASTN	match	1	2462	2462	-	. ID=match_hsp351 Target=EST:ruckeri1 3143 682 Parent=match_sequence106
contig00404_4	BLASTN	match	366	2462	2097	-	. ID=match_hsp352 Target=EST:ruckeri1 20012 17916 Parent=match_sequence106
contig00404_4	BLASTN	match	1	681	681	-	. ID=match_hsp353 Target=EST:ruckeri1 681 1 Parent=match_sequence106
contig00404_5	BLASTN	match	1	2462	4881	-	. ID=match_sequence107 Target=EST:ruckeri1
contig00404_5	BLASTN	match	1	2462	2462	-	. ID=match_hsp354 Target=EST:ruckeri1 17915 15454 Parent=match_sequence107
contig00404_5	BLASTN	match	1	2462	2462	-	. ID=match_hsp355 Target=EST:ruckeri1 15453 12992 Parent=match_sequence107
contig00404_5	BLASTN	match	1	2462	2462	-	. ID=match_hsp356 Target=EST:ruckeri1 12991 10530 Parent=match_sequence107
contig00404_5	BLASTN	match	1	2462	2462	-	. ID=match_hsp357 Target=EST:ruckeri1 10529 8068 Parent=match_sequence107
contig00404_5	BLASTN	match	1	2462	2462	-	. ID=match_hsp358 Target=EST:ruckeri1 8067 5606 Parent=match_sequence107
contig00404_5	BLASTN	match	1	2462	2462	-	. ID=match_hsp359 Target=EST:ruckeri1 5605 3144 Parent=match_sequence107
contig00404_5	BLASTN	match	1	2462	2462	-	. ID=match_hsp360 Target=EST:ruckeri1 3143 682 Parent=match_sequence107
contig00404_5	BLASTN	match	366	2462	2097	-	. ID=match_hsp361 Target=EST:ruckeri1 20012 17916 Parent=match_sequence107
contig00404_5	BLASTN	match	1	681	681	-	. ID=match_hsp362 Target=EST:ruckeri1 681 1 Parent=match_sequence107
contig00404_6	BLASTN	match	1	2462	4881	-	. ID=match_sequence108 Target=EST:ruckeri1
contig00404_6	BLASTN	match	1	2462	2462	-	. ID=match_hsp363 Target=EST:ruckeri1 17915 15454 Parent=match_sequence108
contig00404_6	BLASTN	match	1	2462	2462	-	. ID=match_hsp364 Target=EST:ruckeri1 15453 12992 Parent=match_sequence108
contig00404_6	BLASTN	match	1	2462	2462	-	. ID=match_hsp365 Target=EST:ruckeri1 12991 10530 Parent=match_sequence108
contig00404_6	BLASTN	match	1	2462	2462	-	. ID=match_hsp366 Target=EST:ruckeri1 10529 8068 Parent=match_sequence108
contig00404_6	BLASTN	match	1	2462	2462	-	. ID=match_hsp367 Target=EST:ruckeri1 8067 5606 Parent=match_sequence108
contig00404_6	BLASTN	match	1	2462	2462	-	. ID=match_hsp368 Target=EST:ruckeri1 5605 3144 Parent=match_sequence108
contig00404_6	BLASTN	match	1	2462	2462	-	. ID=match_hsp369 Target=EST:ruckeri1 3143 682 Parent=match_sequence108
contig00404_6	BLASTN	match	366	2462	2097	-	. ID=match_hsp370 Target=EST:ruckeri1 20012 17916 Parent=match_sequence108
contig00404_6	BLASTN	match	1	681	681	-	. ID=match_hsp371 Target=EST:ruckeri1 681 1 Parent=match_sequence108
contig00404_7	BLASTN	match	1	2462	4881	-	. ID=match_sequence109 Target=EST:ruckeri1
contig00404_7	BLASTN	match	1	2462	2462	-	. ID=match_hsp372 Target=EST:ruckeri1 17915 15454 Parent=match_sequence109
contig00404_7	BLASTN	match	1	2462	2462	-	. ID=match_hsp373 Target=EST:ruckeri1 15453 12992 Parent=match_sequence109
contig00404_7	BLASTN	match	1	2462	2462	-	. ID=match_hsp374 Target=EST:ruckeri1 12991 10530 Parent=match_sequence109
contig00404_7	BLASTN	match	1	2462	2462	-	. ID=match_hsp375 Target=EST:ruckeri1 10529 8068 Parent=match_sequence109
contig00404_7	BLASTN	match	1	2462	2462	-	. ID=match_hsp376 Target=EST:ruckeri1 8067 5606 Parent=match_sequence109
contig00404_7	BLASTN	match	1	2462	2462	-	. ID=match_hsp377 Target=EST:ruckeri1 5605 3144 Parent=match_sequence109
contig00404_7	BLASTN	match	1	2462	2462	-	. ID=match_hsp378 Target=EST:ruckeri1 3143 682 Parent=match_sequence109
contig00404_7	BLASTN	match	366	2462	2097	-	. ID=match_hsp379 Target=EST:ruckeri1 20012 17916 Parent=match_sequence109
contig00404_7	BLASTN	match	1	681	681	-	. ID=match_hsp380 Target=EST:ruckeri1 681 1 Parent=match_sequence109
contig00404	BLASTN	match	1	2462	4881	-	. ID=match_sequence110 Target=EST:ruckeri1
contig00404	BLASTN	match	1	2462	2462	-	. ID=match_hsp381 Target=EST:ruckeri1 17915 15454 Parent=match_sequence110
contig00404	BLASTN	match	1	2462	2462	-	. ID=match_hsp382 Target=EST:ruckeri1 15453 12992 Parent=match_sequence110
contig00404	BLASTN	match	1	2462	2462	-	. ID=match_hsp383 Target=EST:ruckeri1 12991 10530 Parent=match_sequence110
contig00404	BLASTN	match	1	2462	2462	-	. ID=match_hsp384 Target=EST:ruckeri1 10529 8068 Parent=match_sequence110
contig00404	BLASTN	match	1	2462	2462	-	. ID=match_hsp385 Target=EST:ruckeri1 8067 5606 Parent=match_sequence110
contig00404	BLASTN	match	1	2462	2462	-	. ID=match_hsp386 Target=EST:ruckeri1 5605 3144 Parent=match_sequence110
contig00404	BLASTN	match	1	2462	2462	-	. ID=match_hsp387 Target=EST:ruckeri1 3143 682 Parent=match_sequence110
contig00404	BLASTN	match	366	2462	2097	-	. ID=match_hsp388 Target=EST:ruckeri1 20012 17916 Parent=match_sequence110
contig00404	BLASTN	match	1	681	681	-	. ID=match_hsp389 Target=EST:ruckeri1 681 1 Parent=match_sequence110
contig00364_1	BLASTN	match	1	588	1124	+	. ID=match_sequence111 Target=EST:ruckeri5 1 2940
contig00364_1	BLASTN	match	1	588	567	+	. ID=match_hsp390 Target=EST:ruckeri5 1 588 Parent=match_sequence111
contig00364_1	BLASTN	match	1	588	567	+	. ID=match_hsp391 Target=EST:ruckeri5 589 1176 Parent=match_sequence111
contig00364_1	BLASTN	match	1	588	567	+	. ID=match_hsp392 Target=EST:ruckeri5 1177 1764 Parent=match_sequence111
contig00364_1	BLASTN	match	1	588	567	+	. ID=match_hsp393 Target=EST:ruckeri5 1765 2352 Parent=match_sequence111
contig00364_1	BLASTN	match	1	588	567	+	. ID=match_hsp394 Target=EST:ruckeri5 2353 2940 Parent=match_sequence111
contig00364_2	BLASTN	match	1	588	1124	+	. ID=match_sequence112 Target=EST:ruckeri5 1 2940
contig00364_2	BLASTN	match	1	588	567	+	. ID=match_hsp395 Target=EST:ruckeri5 1 588 Parent=match_sequence112
contig00364_2	BLASTN	match	1	588	567	+	. ID=match_hsp396 Target=EST:ruckeri5 589 1176 Parent=match_sequence112
contig00364_2	BLASTN	match	1	588	567	+	. ID=match_hsp397 Target=EST:ruckeri5 1177 1764 Parent=match_sequence112
contig00364_2	BLASTN	match	1	588	567	+	. ID=match_hsp398 Target=EST:ruckeri5 1765 2352 Parent=match_sequence112
contig00364_2	BLASTN	match	1	588	567	+	. ID=match_hsp399 Target=EST:ruckeri5 2353 2940 Parent=match_sequence112
contig00364_3	BLASTN	match	1	588	1124	+	. ID=match_sequence113 Target=EST:ruckeri5 1 2940
contig00364_3	BLASTN	match	1	588	567	+	. ID=match_hsp400 Target=EST:ruckeri5 1 588 Parent=match_sequence113
contig00364_3	BLASTN	match	1	588	567	+	. ID=match_hsp401 Target=EST:ruckeri5 589 1176 Parent=match_sequence113
contig00364_3	BLASTN	match	1	588	567	+	. ID=match_hsp402 Target=EST:ruckeri5 1177 1764 Parent=match_sequence113
contig00364_3	BLASTN	match	1	588	567	+	. ID=match_hsp403 Target=EST:ruckeri5 1765 2352 Parent=match_sequence113
contig00364_3	BLASTN	match	1	588	567	+	. ID=match_hsp404 Target=EST:ruckeri5 2353 2940 Parent=match_sequence113
contig00364_4	BLASTN	match	1	588	1124	+	. ID=match_sequence114 Target=EST:ruckeri5 1 2940
contig00364_4	BLASTN	match	1	588	567	+	. ID=match_hsp405 Target=EST:ruckeri5 1 588 Parent=match_sequence114
contig00364_4	BLASTN	match	1	588	567	+	. ID=match_hsp406 Target=EST:ruckeri5 589 1176 Parent=match_sequence114
contig00364_4	BLASTN	match	1	588	567	+	. ID=match_hsp407 Target=EST:ruckeri5 1177 1764 Parent=match_sequence114
contig00364_4	BLASTN	match	1	588	567	+	. ID=match_hsp408 Target=EST:ruckeri5 1765 2352 Parent=match_sequence114
contig00364_4	BLASTN	match	1	588	567	+	. ID=match_hsp409 Target=EST:ruckeri5 2353 2940 Parent=match_sequence114
contig00364_5	BLASTN	match	1	588	1124	+	. ID=match_sequence115 Target=EST:ruckeri5 1 2940
contig00364_5	BLASTN	match	1	588	567	+	. ID=match_hsp410 Target=EST:ruckeri5 1 588 Parent=match_sequence115
contig00364_5	BLASTN	match	1	588	567	+	. ID=match_hsp411 Target=EST:ruckeri5 589 1176 Parent=match_sequence115
contig00364_5	BLASTN	match	1	588	567	+	. ID=match_hsp412 Target=EST:ruckeri5 1177 1764 Parent=match_sequence115
contig00364_5	BLASTN	match	1	588	567	+	. ID=match_hsp413 Target=EST:ruckeri5 1765 2352 Parent=match_sequence115
contig00364_5	BLASTN	match	1	588	567	+	. ID=match_hsp414 Target=EST:ruckeri5 2353 2940 Parent=match_sequence115
contig00364	BLASTN	match	1	588	1124	+	. ID=match_sequence116 Target=EST:ruckeri5 1 2940
contig00364	BLASTN	match	1	588	567	+	. ID=match_hsp415 Target=EST:ruckeri5 1 588 Parent=match_sequence116
contig00364	BLASTN	match	1	588	567	+	. ID=match_hsp416 Target=EST:ruckeri5 589 1176 Parent=match_sequence116
contig00364	BLASTN	match	1	588	567	+	. ID=match_hsp417 Target=EST:ruckeri5 1177 1764 Parent=match_sequence116
contig00364	BLASTN	match	1	588	567	+	. ID=match_hsp418 Target=EST:ruckeri5 1765 2352 Parent=match_sequence116
contig00364	BLASTN	match	1	588	567	+	. ID=match_hsp419 Target=EST:ruckeri5 2353 2940 Parent=match_sequence116
contig00322	BLASTN	match	42495	42592	131	-	. ID=match_sequence117 Target=EST:ruckeri5
contig00322	BLASTN	match	42495	42592	66	-	. ID=match_hsp420 Target=EST:ruckeri5 2935 2838 Parent=match_sequence117
contig00322	BLASTN	match	42495	42592	66	-	. ID=match_hsp421 Target=EST:ruckeri5 2347 2250 Parent=match_sequence117
contig00322	BLASTN	match	42495	42592	66	-	. ID=match_hsp422 Target=EST:ruckeri5 1759 1662 Parent=match_sequence117
contig00322	BLASTN	match	42495	42592	66	-	. ID=match_hsp423 Target=EST:ruckeri5 1171 1074 Parent=match_sequence117
contig00322	BLASTN	match	42495	42592	66	-	. ID=match_hsp424 Target=EST:ruckeri5 583 486 Parent=match_sequence117
contig00387	BLASTN	match	4237	4329	123	+	. ID=match_sequence118 Target=EST:ruckeri5 489 2934
contig00387	BLASTN	match	4237	4329	62	+	. ID=match_hsp425 Target=EST:ruckeri5 489 582 Parent=match_sequence118
contig00387	BLASTN	match	4237	4329	62	+	. ID=match_hsp426 Target=EST:ruckeri5 1077 1170 Parent=match_sequence118
contig00387	BLASTN	match	4237	4329	62	+	. ID=match_hsp427 Target=EST:ruckeri5 1665 1758 Parent=match_sequence118
contig00387	BLASTN	match	4237	4329	62	+	. ID=match_hsp428 Target=EST:ruckeri5 2253 2346 Parent=match_sequence118
contig00387	BLASTN	match	4237	4329	62	+	. ID=match_hsp429 Target=EST:ruckeri5 2841 2934 Parent=match_sequence118
contig00394	BLASTN	match	34397	34458	123	-	. ID=match_sequence119 Target=EST:ruckeri5
contig00394	BLASTN	match	34397	34458	62	-	. ID=match_hsp430 Target=EST:ruckeri5 2935 2874 Parent=match_sequence119
contig00394	BLASTN	match	34397	34458	62	-	. ID=match_hsp431 Target=EST:ruckeri5 2347 2286 Parent=match_sequence119
contig00394	BLASTN	match	34397	34458	62	-	. ID=match_hsp432 Target=EST:ruckeri5 1759 1698 Parent=match_sequence119
contig00394	BLASTN	match	34397	34458	62	-	. ID=match_hsp433 Target=EST:ruckeri5 1171 1110 Parent=match_sequence119
contig00394	BLASTN	match	34397	34458	62	-	. ID=match_hsp434 Target=EST:ruckeri5 583 522 Parent=match_sequence119
