# Supplementary material for: Genomic characterization of the Yersinia genus
Source: Genome Biol. 2010 Jan 4;11(1):R1. doi: 10.1186/gb-2010-11-1-r1 (PMC2847712; doi:10.1186/gb-2010-11-1-r1)
Supplement: Additional file 3 — These consist of ISfinder [40], RepeatScout [41]and amosvalidate [37] results (GFF format); repeats found by RepeatScout in fasta format, scaffold files (NCBI AGP format); and information about length of contigs, read count, estimated repeat number, count in scaffold and whether or not the contig was placed by SOMA [39]. [file gb-2010-11-1-r1-S3.gz › additional_files/all_repeats.fa]

>kristensenii0 count=179 (matches YPAL element)
TATACCCAAAATAATTGGAGTTGCAGGAAGGCAGCAAGCGAACTAATCCCGATGAGCTTACACAAGTAAGTGATTCGGGT
GAGTGAGCGCAGCTAACACCCCTGCAGCTTCAAGGACGAAGGGTATA
>kristensenii1 count=84
TATACCCTAAATAATTCGAGTTGCAGGAAGGCGGCAAGCGAGAGACAAATCGGTCGGGAACCGATTTGAACAGCATTTAT
GCTAGCCCGCAGGGTGAGCCTCAAGGATGAGGCTCATTAATCCCGATGAGCTTACTCAAGTAAGTGATTCGGGTGAGTGA
GAGCAGCCAACACCCATGCAGCTTGAAGTATGACGGGTATA
>kristensenii2 count=50
TATAGCTCAGTGAGTGAAGGGTTTACCGCACCTAGGGGCACTCCGGCGGCTTACGCCGCTACGACCCCAACGGCACGTTT
CCCCTTCATTTGACTTTGTCAGCAGTCTGA
>kristensenii4 count=10
TGCAAATAATCAGACAATCTGTGTGGACACTGCGCAATGCGTATCGTTAGGTAAGGAGGTGATCCAACCGCAGGTTCCCC
TACGGTTACCTTGTTACGACTTCACCCCAGTCATGAATCACAAAGTGGTAAGCGCCCTCCCGAAGGTTAAGCTACCTACT
TCTTTTGCAACCCACTCCCATGGTGTGACGGGCGGTGTGTACAAGGCCCGGGAACGTATTCACCGTAGCATTCTGATCTA
CGATTACTAGCGATTCCGACTTCATGGAGTCGAGTTGCAGACTCCAATCCGGACTACGACAGACTTTATGTGGTCCGCTT
GCTCTCGCGAGTTCGCTTCACTTTGTATCTGCCATTGTAGCACGTGTGTAGCCCTACTCGTAAGGGCCATGATGACTTGA
CGTCATCCCCACCTTCCTCCGGTTTGTCACCGGCAGTCTCCCTTGAGTTCCCACCATTACGTGCTGGCAACAAAGGATAA
GGGTTGCGCTCGTTGCGGGACTTAACCCAACATTTCACAACACGAGCTGACGACAGCCATGCAGCACCTGTCTCACAGTT
CCCGAAGGCACCTAAGCATCTCTGCTAAGTTCTGTGGATGTCAAGAGTAGGTAAGGTTCTTCGCGTTGCATCGAATTAAA
CCACATGCTCCACCGCTTGTGCGGGCCCCCGTCAATTCATTTGAGTTTTAACCTTGCGGCCGTACTCCCCAGGCGGTCGA
CTTAACGCGTTAGCTCCGGAAGCCACGCCTCAAGGGCACAACCTCCAAGTCGACATCGTTTACAGCGTGGACTACCAGGG
TATCTAATCCTGTTTGCTCCCCACGCTTTCGCACCTGAGCGTCAGTCTTTGTCCAGGGGGCCGCCTTCGCCACCGGTATT
CCTCCAGATCTCTACGCATTTCACCGCTACACCTGGAATTCTACCCCCCTCTACAAGACTCTAGCTTGCCAGTTTCAAAT
GCAGTTCCCACGTTAAGCGCGGGGATTTCACATCTGACTTAACAAACCGCCTGCGTGCGCTTTACGCCCAGTAATTCCGA
TTAACGCTTGCACCCTCCGTATTACCGCGGCTGCTGGCACGGAGTTAGCCGGTGCTTCTTCTGCGAGTAACGTCAATGCT
CAGTGCTATTAACACTGAACCCTTCCTCCTCGCTGAAAGTGCTTTACAACCCGAAGGCCTTCTTCACACACGCGGCATGG
CTGCATCAGGCTTGCGCCCATTGTGCAATATTCCCCACTGCTGCCTCCCGTAGGAGTCTGGACCGTGTCTCAGTTCCAGT
GTGGCTGGTCATCCTCTCAGACCAGCTAGGGATCGTCGCCTAGGTGAGCCATTACCCCACCTACTAGCTAATCCCATCTG
GGCACATCCGATGGCGTGAGGCCCGAAGGTCCCCCACTTTGCTCTTGCGAGGTCATGCGGTATTAGCTACCGTTTCCAGT
AGTTATCCCCCTCCATCAGGCAGTTTCCCAGACATTACTCACCCGTCCGCCGCTCGCCGGCAAAGTAGTAAACTACTTCC
CGCTGCCGCTCGACTTGCATGTGTTAGGCCTGCCGCCAGCGTTCAATCTGAGCCATGATCAAACTCTTCAATTTAAGATT
TGTTTGATTTGCTATGAGTTAACATAGCGATGCTCAAAGATTACTTTCTGCAAATAATCAGACAATCTGTGTGGACACTG
CGCAATGCGTATCGTTAGGTAAGGAGGTGATCCAACCGCAGGTTCCCCTACGGTTACCTTGTTACGACTTCACCCCAGTC
ATGAATCACAAAGTGGTAAGCGCCCTCCCGAAGGTTAAGCTACCTACTTCTTTTGCAACCCACTCCCATGGTGTGACGGG
CGGTGTGTACAAGGCCCGGGAACGTATTCACCGTAGCATTCTGATCTACGATTACTAGCGATTCCGACTTCATGGAGTCG
AGTTGCAGACTCCAATCCGGACTACGACAGACTTTATGTGGTCCGCTTGCTCTCGCGAGTTCGCTTCACTTTGTATCTGC
CATTGTAGCACGTGTGTAGCCCTACTCGTAAGGGCCATGATGACTTGACGTCATCCCCACCTTCCTCCGGTTTGTCACCG
GCAGTCTCCCTTGAGTTCCCACCATTACGTGCTGGCAACAAAGGATAAGGGTTGCGCTCGTTGCGGGACTTAACCCAACA
TTTCACAACACGAGCTGACGACAGCCATGCAGCACCTGTCTCACAGTTCCCGAAGGCACCTAAGCATCTCTGCTAAGTTC
TGTGGATGTCAAGAGTAGGTAAGGTTCTTCGCGTTGCATCGAATTAAACCACATGCTCCACCGCTTGTGCGGGCCCCCGT
CAATTCATTTGAGTTTTAACCTTGCGGCCGTACTCCCCAGGCGGTCGACTTAACGCGTTAGCTCCGGAAGCCACGCCTCA
AGGGCACAACCTCCAAGTCGACATCGTTTACAGCGTGGACTACCAGGGTATCTAATCCTGTTTGCTCCCCACGCTTTCGC
ACCTGAGCGTCAGTCTTTGTCCAGGGGGCCGCCTTCGCCACCGGTATTCCTCCAGATCTCTACGCATTTCACCGCTACAC
CTGGAATTCTACCCCCCTCTACAAGACTCTAGCTTGCCAGTTTCAAATGCAGTTCCCACGTTAAGCGCGGGGATTTCACA
TCTGACTTAACAAACCGCCTGCGTGCGCTTTACGCCCAGTAATTCCGATTAACGCTTGCACCCTCCGTATTACCGCGGCT
GCTGGCACGGAGTTAGCCGGTGCTTCTTCTGCGAGTAACGTCAATGCTCAGTGCTATTAACACTGAACCCTTCCTCCTCG
CTGAAAGTGCTTTACAACCCGAAGGCCTTCTTCACACACGCGGCATGGCTGCATCAGGCTTGCGCCCATTGTGCAATATT
CCCCACTGCTGCCTCCCGTAGGAGTCTGGACCGTGTCTCAGTTCCAGTGTGGCTGGTCATCCTCTCAGACCAGCTAGGGA
TCGTCGCCTAGGTGAGCCATTACCCCACCTACTAGCTAATCCCATCTGGGCACATCCGATGGCGTGAGGCCCGAAGGTCC
CCCACTTTGCTCTTGCGAGGTCATGCGGTATTAGCTACCGTTTCCAGTAGTTATCCCCCTCCATCAGGCAGTTTCCCAGA
CATTACTCACCCGTCCGCCGCTCGCCGGCAAAGTAGTAAACTACTTCCCGCTGCCGCTCGACTTGCATGTGTTAGGCCTG
CCGCCAGCGTTCAATCTGAGCCATGATCAAACTCTTCAATTTAAGATTTGTTTGATTTGCTATGAGTTAACATAGCGATG
CTCAAAGATTACTTTCTGCAAATAATCAGACAATCTGTGTGGACACTGCGCAATGCGTATCGTTAGGTAAGGAGGTGATC
CAACCGCAGGTTCCCCTACGGTTACCTTGTTACGACTTCACCCCAGTCATGAATCACAAAGTGGTAAGCGCCCTCCCGAA
GGTTAAGCTACCTACTTCTTTTGCAACCCACTCCCATGGTGTGACGGGCGGTGTGTACAAGGCCCGGGAACGTATTCACC
GTAGCATTCTGATCTACGATTACTAGCGATTCCGACTTCATGGAGTCGAGTTGCAGACTCCAATCCGGACTACGACAGAC
TTTATGTGGTCCGCTTGCTCTCGCGAGTTCGCTTCACTTTGTATCTGCCATTGTAGCACGTGTGTAGCCCTACTCGTAAG
GGCCATGATGACTTGACGTCATCCCCACCTTCCTCCGGTTTGTCACCGGCAGTCTCCCTTGAGTTCCCACCATTACGTGC
TGGCAACAAAGGATAAGGGTTGCGCTCGTTGCGGGACTTAACCCAACATTTCACAACACGAGCTGACGACAGCCATGCAG
CACCTGTCTCACAGTTCCCGAAGGCACCTAAGCATCTCTGCTAAGTTCTGTGGATGTCAAGAGTAGGTAAGGTTCTTCGC
GTTGCATCGAATTAAACCACATGCTCCACCGCTTGTGCGGGCCCCCGTCAATTCATTTGAGTTTTAACCTTGCGGCCGTA
CTCCCCAGGCGGTCGACTTAACGCGTTAGCTCCGGAAGCCACGCCTCAAGGGCACAACCTCCAAGTCGACATCGTTTACA
GCGTGGACTACCAGGGTATCTAATCCTGTTTGCTCCCCACGCTTTCGCACCTGAGCGTCAGTCTTTGTCCAGGGGGCCGC
CTTCGCCACCGGTATTCCTCCAGATCTCTACGCATTTCACCGCTACACCTGGAATTCTACCCCCCTCTACAAGACTCTAG
CTTGCCAGTTTCAAATGCAGTTCCCACGTTAAGCGCGGGGATTTCACATCTGACTTAACAAACCGCCTGCGTGCGCTTTA
CGCCCAGTAATTCCGATTAACGCTTGCACCCTCCGTATTACCGCGGCTGCTGGCACGGAGTTAGCCGGTGCTTCTTCTGC
GAGTAACGTCAATGCTCAGTGCTATTAACACTGAACCCTTCCTCCTCGCTGAAAGTGCTTTACAACCCGAAGGCCTTCTT
CACACACGCGGCATGGCTGCATCAGGCTTGCGCCCATTGTGCAATATTCCCCACTGCTGCCTCCCGTAGGAGTCTGGACC
GTGTCTCAGTTCCAGTGTGGCTGGTCATCCTCTCAGACCAGCTAGGGATCGTCGCCTAGGTGAGCCATTACCCCACCTAC
TAGCTAATCCCATCTGGGCACATCCGATGGCGTGAGGCCCGAAGGTCCCCCACTTTGCTCTTGCGAGGTCATGCGGTATT
AGCTACCGTTTCCAGTAGTTATCCCCCTCCATCAGGCAGTTTCCCAGACATTACTCACCCGTCCGCCGCTCGCCGGCAAA
GTAGTAAACTACTTCCCGCTGCCGCTCGACTTGCATGTGTTAGGCCTGCCGCCAGCGTTCAATCTGAGCCATGATCAAAC
TCTTCAATTTAAGATTTGTTTGATTTGCTATGAGTTAACATAGCGATGCTCAAAGATTACTTTCTGCAAATAATCAGACA
ATCTGTGTGGACACTGCGCAATGCGTATCGTTAGGTAAGGAGGTGATCCAACCGCAGGTTCCCCTACGGTTACCTTGTTA
CGACTTCACCCCAGTCATGAATCACAAAGTGGTAAGCGCCCTCCCGAAGGTTAAGCTACCTACTTCTTTTGCAACCCACT
CCCATGGTGTGACGGGCGGTGTGTACAAGGCCCGGGAACGTATTCACCGTAGCATTCTGATCTACGATTACTAGCGATTC
CGACTTCATGGAGTCGAGTTGCAGACTCCAATCCGGACTACGACAGACTTTATGTGGTCCGCTTGCTCTCGCGAGTTCGC
TTCACTTTGTATCTGCCATTGTAGCACGTGTGTAGCCCTACTCGTAAGGGCCATGATGACTTGACGTCATCCCCACCTTC
CTCCGGTTTGTCACCGGCAGTCTCCCTTGAGTTCCCACCATTACGTGCTGGCAACAAAGGATAAGGGTTGCGCTCGTTGC
GGGACTTAACCCAACATTTCACAACACGAGCTGACGACAGCCATGCAGCACCTGTCTCACAGTTCCCGAAGGCACCTAAG
CATCTCTGCTAAGTTCTGTGGATGTCAAGAGTAGGTAAGGTTCTTCGCGTTGCATCGAATTAAACCACATGCTCCACCGC
TTGTGCGGGCCCCCGTCAATTCATTTGAGTTTTAACCTTGCGGCCGTACTCCCCAGGCGGTCGACTTAACGCGTTAGCTC
CGGAAGCCACGCCTCAAGGGCACAACCTCCAAGTCGACATCGTTTACAGCGTGGACTACCAGGGTATCTAATCCTGTTTG
CTCCCCACGCTTTCGCACCTGAGCGTCAGTCTTTGTCCAGGGGGCCGCCTTCGCCACCGGTATTCCTCCAGATCTCTACG
CATTTCACCGCTACACCTGGAATTCTACCCCCCTCTACAAGACTCTAGCTTGCCAGTTTCAAATGCAGTTCCCACGTTAA
GCGCGGGGATTTCACATCTGACTTAACAAACCGCCTGCGTGCGCTTTACGCCCAGTAATTCCGATTAACGCTTGCACCCT
CCGTATTACCGCGGCTGCTGGCACGGAGTTAGCCGGTGCTTCTTCTGCGAGTAACGTCAATGCTCAGTGCTATTAACACT
GAACCCTTCCTCCTCGCTGAAAGTGCTTTACAACCCGAAGGCCTTCTTCACACACGCGGCATGGCTGCATCAGGCTTGCG
CCCATTGTGCAATATTCCCCACTGCTGCCTCCCGTAGGAGTCTGGACCGTGTCTCAGTTCCAGTGTGGCTGGTCATCCTC
TCAGACCAGCTAGGGATCGTCGCCTAGGTGAGCCATTACCCCACCTACTAGCTAATCCCATCTGGGCACATCCGATGGCG
TGAGGCCCGAAGGTCCCCCACTTTGCTCTTGCGAGGTCATGCGGTATTAGCTACCGTTTCCAGTAGTTATCCCCCTCCAT
CAGGCAGTTTCCCAGACATTACTCACCCGTCCGCCGCTCGCCGGCAAAGTAGTAAACTACTTCCCGCTGCCGCTCGACTT
GCATGTGTTAGGCCTGCCGCCAGCGTTCAATCTGAGCCATGATCAAACTCTTCAATTTAAGATTTGTTTGATTTGCTATG
AGTTAACATAGCGATGCTCAAAGATTACTTTCTGCAAATAATCAGACAATCTGTGTGGACACTGCGCAATGCGTATCGTT
AGGTAAGGAGGTGATCCAACCGCAGGTTCCCCTACGGTTACCTTGTTACGACTTCACCCCAGTCATGAATCACAAAGTGG
TAAGCGCCCTCCCGAAGGTTAAGCTACCTACTTCTTTTGCAACCCACTCCCATGGTGTGACGGGCGGTGTGTACAAGGCC
CGGGAACGTATTCACCGTAGCATTCTGATCTACGATTACTAGCGATTCCGACTTCATGGAGTCGAGTTGCAGACTCCAAT
CCGGACTACGACAGACTTTATGTGGTCCGCTTGCTCTCGCGAGTTCGCTTCACTTTGTATCTGCCATTGTAGCACGTGTG
TAGCCCTACTCGTAAGGGCCATGATGACTTGACGTCATCCCCACCTTCCTCCGGTTTGTCACCGGCAGTCTCCCTTGAGT
TCCCACCATTACGTGCTGGCAACAAAGGATAAGGGTTGCGCTCGTTGCGGGACTTAACCCAACATTTCACAACACGAGCT
GACGACAGCCATGCAGCACCTGTCTCACAGTTCCCGAAGGCACCTAAGCATCTCTGCTAAGTTCTGTGGATGTCAAGAGT
AGGTAAGGTTCTTCGCGTTGCATCGAATTAAACCACATGCTCCACCGCTTGTGCGGGCCCCCGTCAATTCATTTGAGTTT
TAACCTTGCGGCCGTACTCCCCAGGCGGTCGACTTAACGCGTTAGCTCCGGAAGCCACGCCTCAAGGGCACAACCTCCAA
GTCGACATCGTTTACAGCGTGGACTACCAGGGTATCTAATCCTGTTTGCTCCCCACGCTTTCGCACCTGAGCGTCAGTCT
TTGTCCAGGGGGCCGCCTTCGCCACCGGTATTCCTCCAGATCTCTACGCATTTCACCGCTACACCTGGAATTCTACCCCC
CTCTACAAGACTCTAGCTTGCCAGTTTCAAATGCAGTTCCCACGTTAAGCGCGGGGATTTCACATCTGACTTAACAAACC
GCCTGCGTGCGCTTTACGCCCAGTAATTCCGATTAACGCTTGCACCCTCCGTATTACCGCGGCTGCTGGCACGGAGTTAG
CCGGTGCTTCTTCTGCGAGTAACGTCAATGCTCAGTGCTATTAACACTGAACCCTTCCTCCTCGCTGAAAGTGCTTTACA
ACCCGAAGGCCTTCTTCACACACGCGGCATGGCTGCATCAGGCTTGCGCCCATTGTGCAATATTCCCCACTGCTGCCTCC
CGTAGGAGTCTGGACCGTGTCTCAGTTCCAGTGTGGCTGGTCATCCTCTCAGACCAGCTAGGGATCGTCGCCTAGGTGAG
CCATTACCCCACCTACTAGCTAATCCCATCTGGGCACATCCGATGGCGTGAGGCCCGAAGGTCCCCCACTTTGCTCTTGC
GAGGTCATGCGGTATTAGCTACCGTTTCCAGTAGTTATCCCCCTCCATCAGGCAGTTTCCCAGACATTACTCACCCGTCC
GCCGCTCGCCGGCAAAGTAGTAAACTACTTCCCGCTGCCGCTCGACTTGCATGTGTTAGGCCTGCCGCCAGCGTTCAATC
TGAGCCATGATCAAACTCTTCAATTTAAGATTTGTTTGATTTGCTATGAGTTAACATAGCGATGCTCAAAGATTACTTTC
TGCAAATA
>kristensenii5 count=14
TAGCTCAGTTGGTAGAGCAATGCCTTGTCAAACCTGGGGTCGCGAGTTCGAGTCTCGTTACCCGCACCAA
>kristensenii9 count=19
AGGCGTTATTAGCGCAGGCAGTTTGGATGCGGCCAGCGCGCAGAAACCGGAGCGTACACGCAGTACGTGAGGATTTCGAG
CACTGCACAAGCTCAAAATGGCAA
>kristensenii10 count=14
TCCTGCTCAAGCGCGCTTTTCGCCGCCGTCCATGGCGGCTCACTCGGCCTACCGTCTTTGTCGGTAATATTCCTGATTGC
GCTCAAGGTCAAAAGAGAAAATCAAAACCATGGTTTTAGATTTTGATGTTAAAAGCACATTTGAGCAGCCGAGTGAAGAG
TGTAGCAAGGGAAATCCGCCATGGACGGCGGATTTAGGCGTCATGAGCAGGGATGCGAATAAAGCCGTCCCGCCAGCGAA
ATGATGAGTGAGGGAACCCACGCAGTGGGCAGGCGATACGTGCGAAACCCCGGATTCCACAAGGGGGCGCGCCCGCACCC
TTTGGCGGTTGGTTCATCGGAGGTTAAGTGAACTCAGTTGCTTTAACAACCGAACCAGATCACCAAA
>kristensenii12 count=23
ACAAATCTGTCGGGAACAGATTTGAACGCTGCTTGCAGCGGCCTCGCAGAGGCGAGGCCCATGGACGGGCCGAGTAATGA
ACGCAGCCAAC
>kristensenii13 count=10
CAGTACATGAGGATGGCGAGCACTGCACAAGCCCAGAATGACAACGCGCAGTAGCCG
>kristensenii28 count=15
GAAATTGCCGCGGGCAATACTGATTTATCAGCACGAACCGAACAACAAGCCGCATCACTAGAAGAAACAGCAGCCAGTAT
GGAGCAACTGACTGCCACGGTTAAACAGAATGCCGAAAATGCTCACCACGCTAGTCAACTGGCAACGAATGCATCAGAAA
CCGCGCAACAAGGTGGCAAAATCGTCAATGATGTGGTGCACACCATGAATGAAATATCCGGCAGCTCAAAGAAAATTGCT
GAAATCACCAACGTAATTAATAGCATTGCTTTCCAAACCAATATTCTGGCATTGAATGCCGCAGTTGAAGCAGCCCGTGC
CGGTGAGCAAGGCCGTGGATTTGCCGTCGTCGCCAGTGAAGTGCGCAATTTGGCACAGCGCAGTGCACAAGCAGCAAAAG
AAATTGAAGGGTTGATTGAAGACTCAGTTAACCATGTCGATGATGGCTCAATGCTGGTACAAAATGCGGGTAAAACCATG
GAAGATATCGTAAAAGCCGTCACCCATGTGACCGATATTATGGGAGAAATCGCATCAGCCTCTGATGAACAAAGCCGGGG
TATCAACCAGGTCGGTCAGGCTGTATCCGAAATGGACAGCGTAACACAACAAAATGCCTCTTTGGTAGAAGAATCAGCAG
CAGCTGCCGCATCACTGGAAGAACAAGCCAACATACTGACCCAAGCCGTCGCAGTATT
>kristensenii38 count=10
ATGAAAGGTCAAGTAAAGTGGTTCAACGAGTCTAAAGGCTTCGGTTTCATCACTCCAGCTGACGGCAGCAAAGATGTGTT
CGTACACTTCTCTGCAATCCA
>kristensenii39 count=56
CAATACCCTAAATAATTCGAGTTGCAGGAAGGCGGCAATTGAGTCAATCCCCAGAAGCTTATTGATTTTAAGGTCAATAG
CAGTAAGTGACTGGGGTGAACGAAAGCAGCCAACACACATGCAGCTTGAAGTATGACGGGTA
>kristensenii44 count=13
GACTGGCGGGGCGACTGCACCGATGGGCGCTCCGGCAGCTCACGCCGTTACGACCCATTCGGTACATTTCCCCGCTTATC
AACTTT
>kristensenii47 count=12
AATAGGCTATTTTACTTGCCATTTTGAACCTGAGCAGTGCTCGAAATCCTCACGTACTTGCGTGTACGCTCCGGTTTCTG
TGCGCTG
>kristensenii50 count=11
TCTTCAGCTTGGAAGGCTGAGGTAATAGCCATTATACGATGACCGCTTGGTGGCTCTTACCGACAAGCCCAAGTTTGTGA
TCGGGTAGAAGTAAGTCACATACGCTGGTTAGTACAGAAAGAGCCGAGGCCGCAGTAATAACGATGACCAATACTGTAAG
TGTCCTACCCCCTTACAGCTATTACTACAGCGGCAGGAATATTACTCAACCGTAAAAAATATTCAACAATCCAATTAATA
ACAAAAAGTTAGATTTTGTTTCTTTTTACTTCAGAGGTTATTGTTCGGTGCTTAAAAAGCAAAAACCCGCACAGTGGCGG
GTTCGTTGATATAAGTGGTATTACTTTGTAAGCACTTTTAATAGATTAATTACCCTTTTGTTATAACACAACCATTTTTA
CATTCAGTTTTTGTCAGAAACCAAGGATGATTATATAGCCTTGCAACAGGCGGTCATTAACCTCGACATTGCAGTAAGCG
TCAGTGCGGCCATACTATGATGGTTGACGATATCATCGTCAGGAATAACGGTGACATCGACCAGCGGAAAAAACCACTAT
AGCGTTTTCTTTTCCGTCACTGATGAATGCATACTAATTCTTTCGTGCGCTAGCCACCCGTCTTATTCCTCTTGCTCGAT
CTTGTTTGGTATCGTGACGGCCATATAACCATTGGGGCCACACCCAAAAACTCAGCAATAATCCGCTCACCTTTAGGCCA
AGGGCGCGTAAGAGCATTTGCCAGAGTGGATGAACTTAACCCCGCTAATCTCGATAATTCTGCCAGAGAGGAACCTTTCT
TGTGTATTGCGGCAATGATATCGGCTTTATGCCAGTCATTTGAATACTGAATCATACAAATCCCTATGTTATTTATGATA
AGAATATTTAATATTATGAATCTAATAATTAAATAGCGTAAAACAGATCGCTATCACAAATAAGCATTCAAAAATGAGTC
TGTGTATTAAAAAAGATGTATGATACTTGCTTTGTTATATCGCATCTTCTTATCATATTTATATAATTATTAAGGTTTTA
ATATGGATGTTAATAATGAATTAATGGAATGCAATATAAAAACCATGCGAAGAGTATTTAATAGCTGCTTTGATTTTAGT
TTCATGGATATTAATTACTCTATTATAGATATAGACAGAAAAATAATACTAACTTTACCCAGCAACTACGAGTGGCATTT
GATTTACTGGCATGATAATTTAGACCTACATATCAGTGAACGCATAATTCCCGGCATACAACATTGGTGTAATTACTCAT
CATGCCATGGTGAAACACTCAGTAAAAGTGGCAAGAAAGAAACAAAAGTTGATATATGTACACAGAGTGGTTCTGTTTTT
GAAATAATGTCAGTTAACGCAGATCGTAAGTTATCGACTGCTGAAACACTGGCAATCTTAAAATACAAGCCCGTCATTTC
TGACTTTGCCAGAAAATTATGGAAACCGCCAAAACAGCAAAGCGTAATTTTACCTATCAGAGAGCAAATCAGTTATCCGA
ACCCCAAAATGGAAGATGAACATGAAGACGCACTTAATAGTCATCCTTACATGCGTTTTGGTGAGATTGTTTTTACACGG
AAAGAGATGATAACTATTCGTCATTTATTATCACATCGCAGAATAAAAGAGATCGCAGCCATTCAGGGGTGTTCTTTGAG
TGTTGAGCAACAACGCATTCATCGTATAAAAGAGAAAGTGAACTGCCAGAATCAGCCATTATCTGCACTTTTCAATGCTC
TTAAACTTCATGGAGTGACTTTATCATGCCTAGATATATTCATCACATATCCATAACTTGTGGGAATATAAATAACACAC
TTACATTTTATAAAATTTTGGGTTTCGTAAAAGAAAATCCTATCGTGATGACGAATGCATGATTTATCATCTATATGACA
GGGCCGGTTTCATTATTGAAGTCTTTCATTATATACAGAACCATCATTTAAATAAAAAAAGAGTATTCTCAACTGAGATA
CTGGGAATAACACACGTTGCTTTTATTGTCAGTAATATCGATGAGGTTTTACATACCCTGAAAAATCAGGAGATTGAGTG
TGGCAATATCATCACCTCCAGAATAGGTTCATACCGGTATTTTTTTACCTATGATCCCGATGGCAATGCTATCGAAATTA
TTGAGGAAATAAAATGAAATGGAAATTCAGAGTGGGGGCCGTTGCAGGTAATGCACTGGAGTTTTATGATATTGCTGTAT
TTGGGGCAATATCAGTTTACCTTGCAGCAGAGCTTGAACGACAAGGCTATACGCAAGGCATTATCATGGTGTGGGGAATA
TTTGCTTTACGCTTCATCGTCAGGCCTTTGGGCGGCTATGTAATAGGGCGCTATGCTGATATGGTGGGCCGAAAACCGGC
GTTGATCCTTACAAGTTTTATCACCGGTCTTGCTACACTCGGGATGGCACTTCTACCCGTGTCGCTTTTGGGACACTACA
CACCGCTTGCGCTGTTGTTATTACAAATGACACTGGCACTCAGCTACGGAGGGGAATACCCCACACTGATAACCTATCTT
TTTAGTGATGCCCAGGATAACCAGCGTGCAAGGATCAGCGCACTTATTGTTTGCAGCTCCATTGTCGGCGTGCTGGCTTC
TCTCCTGATTGTTTATTTCCTTGAAAGCCATCTCAGTCCTGAAATGATGCAGTCCATTGGCTGGCGCGTTCCTTTGCTCG
TTGGCGTCTTCAATATAGCCATCAGTTTTTGGTTCAGGGCCAGATTACCCGTCCAGTTAGTGCAACCCGTTCGGGCGTTA
AAAGTCCACAAAATGAATATGCTGCATGTTTTTCTCTTTACTGTTCCTGGGGCGGTGATATTTTATGTCCATAATATGTC
AACAACACTATTGAGAGAGGTGCTACATCTGGATTTTATTAAGGGAATTTATCCTATTATCTCATCCGGCTTATTATTGT
TTTTACTGGTTGTTTGTGGTTGGTTAACAGATAAATATGCAACCCCATCGAAAGTGTTCAGACTCGGCGTTATATTTTTG
GTCATTTTTTCCGTTCCGCTTTATTTTATATTAAACAGTAAGACTATTGAGTTTATGATGGCAGCACAGTTTATTATTAC
ACTCAATGCTTCAATGATATTATGTAATCTGGCGGCGGTATTATTTGACGTTTCGCGAGGTCATACAACAACGCTTGGGA
TGGGATATAATCTTTCACTTTCACTATTTGGTGGTTTAACACCGCTCATTATCAACTTTCTAATATCATACAGTGTCATT
TATGCAGGACTCTATATTTCATTGTCTGGTTGCTCCCTTTTGGTTTCTTATTATATCGATAAGAAAATCTATCAGTTATC
ACACTGACCGACCACATCAATAATTGAACAGTAATTAAGATGAAAAAAGAATGGTTCTCAGCAAGTGAATTGTTATTTCA
CCCTTTACTTCCGACAACAACACAAGGTATTCATAAAAAGGCAAAACGAGAGGGCTGGATATCCAGAAAAAGAATGGGTA
TTCAGGGAAAAGGCATCGAGTATTTTATAGACAGTCTTCCTGACAATGTCAGCACTTATATTTATCATCACAGTGAGTTG
TTCGAGAGGATTAGTATTCAGGAACACTTTGATATCTGGATTAATGCGTTTAAACAGTTAACACCGAGTGAGCGTTATAA
ATTCTCAGAATATATATTACGGGAGGGAATCATCAGTATTTATAAAAACCTGTAACTTTTATTCTTAATATTAATTTGAT
AAGGAATATCAATGAAATCAATCAATACTTACTTTTTTTGCGCCTTATTCATAACCACTCCGACTCTGGCATCCGATGAG
GGCGATACCAATATTATAGAATGTCCGGTATCTTATGATGTGGGTTTCTCGCCAAGGGGAAATGCCCTGGATTTAATATT
GGCAGAATTAGCTTCCGCTAAGGAATCTATTTATCTTGCCGCTTACAGTTTCACCTCTCAACCAGTTGTCGATGCTTTAA
TCGCAGCCCATGAACGGGGCGTGACGGTTTCAGTGGTGGTGAATAAAGGTTCAATTAACGGGAATGGTGCCAAGGCCCGT
TATTTACAAGAAAATAACATTCCCATAAAAATGAATGCAAAATACAGTATTATGCATAATAAATTCTTTCTTGTGGATAA
TAAGTCACTTAAAACCGGATCGTTTAATTACAGTGCGGCGGCACATAAGAGAAATGCGGAAAATATTCTTATAATCAGAT
GCGTTGATGATGTTATTACACAATATCAGCAAGAGTTTACACGGTTATGGGATGAATCCATTGAAATCCCCGAAATTTCT
ACATCCTGATAATTAATTCGGCGGCCCATAGCCCGAACTGACGTTTTGACTCTGGTGCTGCCTCAAATCCTTTATCACTT
GAGTTGGCCATATCACCATCCCTGTTTCTCTTGGCTTTTCCCGCCTATTTAATTTCGTTGCTTCCAACAGCCACTTTTGC
TTTGTTCACAATACATATAACTGTTCTATCCAGTGGGTGAATGAAGTGAGAACGGTGTTACTTCAGGGTATCAGGCGGCC
TTTGGTTCCAGCCATGCGATAATGTCATCAAATAGCCTTCCGGAGACCTCAATTTCATCGCTACAGACTCACGCTACATA
TAGTGTTCCATCTCCAACGGTACACCTAACGCTGCCAAGCAACCAGCAATAAACCCTTCCGCCCTTTGTAATCGGATCAC
TACCTGATTCAACGAAACTCCTAATTTCCCAGCCATCGCACGTAACGGCATGCACTTGATGTAATGCCATTCAAGCAAAG
TACAAAGGTATGGGTCTTTCTTTTTCAAAACATTCATCGCAGAACTGATGATCAATCCATCATCGTCACTACATGAAGCG
CGTGATTTACGTGTATAAGGTAATAACCCTTTAAATCCAGCAGCAATAGGCGAATAGTAAACATTCCCTCCTTCACTCGC
AGCCCATGCCCCCCAACGTTCCAACACCATTTGAATGTCACGCATTATGCCACCTTACCCATCTGGCTC
>aldovae0 count=168
TATACCCTTCGTCCTTGAAGCTGCAGGGGTGTTAGCTGCGCTCACTCACCCGAATCACTTACTTGTGTAAGCTCATCGGG
ATTCGTTCGCTTGCTGCCTACCTGCAACTCCAATGACTTTGGGTATA
>aldovae1 count=51
CCGTCATACTTCAAGCTGCATATGCGTTCCCTGCGTTCTATCACCCCAGTCACTTACATATGTAAGCTACCGAGGTGTCA
CTCAGTTGCCGCCTTCCTGCAACTCGAATTATTTAGGGTATA
>aldovae2 count=19
CTGTCGGTTATTACAGCTTGCAAACTGACCTCTTTATCGCGGGCCTCTTTTTATCGGCGCGGTACTGACTGGCGAGAAAA
AGATAAGGTCGTTATCGATGCCATTCAGGCTGTGTTGTCTGAGTCGCCTCAGGCTGGTTTCTGGAAATGCTATTATCGTC
TCAGATTTAAAGGGTTTATCTTCAACCATAAACGTGTTTATCGTGTGTATTGCCGGTTAGGTTTAAACCTTAAACGCAGG
ATCAAAAAAACGCTGCCAAAACGTGAGAATAAGCCGTTATCAATTGTGAATCTGCCTGATATTCAGTGGGCACTGGACTT
TATGCATGATGCTCTTTACTGCGGTAAGCGGTTCAGAACACTAAATATAATTGACGAAGGAACGCGTGAATGTCTGGCCA
TTGAAGTTGATACTTCTTTACCGACAGACCGGGTTATCCGTGTACTTGATCGACTGAAAAAAGAACGTGGGTTACCTCAG
CAACTCAGAGTTGATAATGGCCCAGAACTGATATCAGTTAACTTATTGAATTACTGCGAATATAATCACATTACACTGTG
CCATATTCAGCCGGGTAAACCACAACAAAACGGATTTATTGAGCGTTTTAATGGCTCATTTCGTCGGGAGTTTTTGAATG
CTTACTTGTTTGAATCATTAAGCCAAGTCAGAGAAATGGCTTGGTTCTGGCAACAGGATTATAACCTGAATCGTACACAT
GAAAGTCTGGGGCATCTTCCCCCGGAGACATACCGAAAACAGCTAGAAAACTCTAATCAGGACTGTCTCAGATAACGGGG
AGTGGACGTCCACTCCCCCTAAAATGAGACAGCTATAATTAGATTTTCTGCCTTTACCTTTGCAGAGGTCAAAATGAAAA
AAGCACGCTTTACTGAAACTCAGATCGTTAATATCCTGAAACTGGCTGATTCAGGTATAAAAGTTGAAGAAATTTGCCGT
CAGAACGGAATTAGCAGTGCCACCTACTACAATTGGAAATCTAAGTATGGTGGGATGGAAGCTAATGATGTTAAACGATT
AAAAGAGCTTGAAGAGGAAAATACTCGTCTCAAAAAATTGTTTGCTGAAGTCAGTCTTGAAAATCATGCCATGAAGGAGC
TTTTTGCAAAAAAGGGTTGGTAATAACCGAGAAAAAGTCCTGTGCCGGATTATTAACGGCTTCAGGCCTGTCGGTTATTA
CAGCTTGCAAACTGACCTCTTTATCGCGGGCCTCTTTTTATCGGCGCGGTACTGACTGGCGAGAAAAAGATAAGGTCGTT
ATCGATGCCATTCAGGCTGTGTTGTCTGAGTCGCCTCAGGCTGGTTTCTGGAAATGCTATTATCGTCTCAGATTTAAAGG
GTTTATCTTCAACCATAAACGTGTTTATCGTGTGTATTGCCGGTTAGGTTTAAACCTTAAACGCAGGATCAAAAAAACGC
TGCCAAAACGTGAGAATAAGCCGTTATCAATTGTGAATCTGCCTGATATTCAGTGGGCACTGGACTTTATGCATGATGCT
CTTTACTGCGGTAAGCGGTTCAGAACACTAAATATAATTGACGAAGGAACGCGTGAATGTCTGGCCATTGAAGTTGATAC
TTCTTTACCGACAGACCGGGTTATCCGTGTACTTGATCGACTGAAAAAAGAACGTGGGTTACCTCAGCAACTCAGAGTTG
ATAATGGCCCAGAACTGATATCAGTTAACTTATTGAATTACTGCGAATATAATCACATTACACTGTGCCATATTCAGCCG
GGTAAACCACAACAAAACGGATTTATTGAGCGTTTTAATGGCTCATTTCGTCGGGAGTTTTTGAATGCTTACTTGTTTGA
ATCATTAAGCCAAGTCAGAGAAATGGCTTGGTTCTGGCAACAGGATTATAACCTGAATCGTACACATGAAAGTCTGGGGC
ATCTTCCCCCGGAGACATACCGAAAACAGCTAGAAAACTCTAATCAGGACTGTCTCAGATAACGGGGAGTGGACGTCCAC
TCCCCCTAAAATGAGACAGCTATAATTAGATTTTCTGCCTTTACCTTTGCAGAGGTCAAAATGAAAAAAGCACGCTTTAC
TGAAACTCAGATCGTTAATATCCTGAAACTGGCTGATTCAGGTATAAAAGTTGAAGAAATTTGCCGTCAGAACGGAATTA
GCAGTGCCACCTACTACAATTGGAAATCTAAGTATGGTGGGATGGAAGCTAATGATGTTAAACGATTAAAAGAGCTTGAA
GAGGAAAATACTCGTCTCAAAAAATTGTTTGCTGAAGTCAGTCTTGAAAATCATGCCATGAAGGAGCTTTTTGCAAAAAA
GGGTTGGTAATAACCGAGAAAAAGTCCTGTGCCGGATTATTAACGGCTTCAGGCCTGTCGGTTATTACAGCTTGCAAACT
GACCTCTTTATCGCGGGCCTCTTTTTATCGGCGCGGTACTGACTGGCGAGAAAAAGATAAGGTCGTTATCGATGCCATTC
AGGCTGTGTTGTCTGAGTCGCCTCAGGCTGGTTTCTGGAAATGCTATTATCGTCTCAGATTTAAAGGGTTTATCTTCAAC
CATAAACGTGTTTATCGTGTGTATTGCCGGTTAGGTTTAAACCTTAAACGCAGGATCAAAAAAACGCTGCCAAAACGTGA
GAATAAGCCGTTATCAATTGTGAATCTGCCTGATATTCAGTGGGCACTGGACTTTATGCATGATGCTCTTTACTGCGGTA
AGCGGTTCAGAACACTAAATATAATTGACGAAGGAACGCGTGAATGTCTGGCCATTGAAGTTGATACTTCTTTACCGACA
GACCGGGTTATCCGTGTACTTGATCGACTGAAAAAAGAACGTGGGTTACCTCAGCAACTCAGAGTTGATAATGGCCCAGA
ACTGATATCAGTTAACTTATTGAATTACTGCGAATATAATCACATTACACTGTGCCATATTCAGCCGGGTAAACCACAAC
AAAACGGATTTATTGAGCGTTTTAATGGCTCATTTCGTCGGGAGTTTTTGAATGCTTACTTGTTTGAATCATTAAGCCAA
GTCAGAGAAATGGCTTGGTTCTGGCAACAGGATTATAACCTGAATCGTACACATGAAAGTCTGGGGCATCTTCCCCCGGA
GACATACCGAAAACAGCTAGAAAACTCTAATCAGGACTGTCTCAGATAACGGGGAGTGGACGTCCACTCCCCCTAAAATG
AGACAGCTATAATTAGATTTTCTGCCTTTACCTTTGCAGAGGTCAAAATGAAAAAAGCACGCTTTACTGAAACTCAGATC
GTTAATATCCTGAAACTGGCTGATTCAGGTATAAAAGTTGAAGAAATTTGCCGTCAGAACGGAATTAGCAGTGCCACCTA
CTACAATTGGAAATCTAAGTATGGTGGGATGGAAGCTAATGATGTTAAACGATTAAAAGAGCTTGAAGAGGAAAATACTC
GTCTCAAAAAATTGTTTGCTGAAGTCAGTCTTGAAAATCATGCCATGAAGGAGCTTTTTGCAAAAAAGGGTTGGTAATAA
CCGAGAAAAAGTCCTGTGCCGGATTATTAACGGCTTCAGGCCTGTCGGTTATTACAGCTTGCAAACTGACCTCTTTATCG
CGGGCCTCTTTTTATCGGCGCGGTACTGACTGGCGAGAAAAAGATAAGGTCGTTATCGATGCCATTCAGGCTGTGTTGTC
TGAGTCGCCTCAGGCTGGTTTCTGGAAATGCTATTATCGTCTCAGATTTAAAGGGTTTATCTTCAACCATAAACGTGTTT
ATCGTGTGTATTGCCGGTTAGGTTTAAACCTTAAACGCAGGATCAAAAAAACGCTGCCAAAACGTGAGAATAAGCCGTTA
TCAATTGTGAATCTGCCTGATATTCAGTGGGCACTGGACTTTATGCATGATGCTCTTTACTGCGGTAAGCGGTTCAGAAC
ACTAAATATAATTGACGAAGGAACGCGTGAATGTCTGGCCATTGAAGTTGATACTTCTTTACCGACAGACCGGGTTATCC
GTGTACTTGATCGACTGAAAAAAGAACGTGGGTTACCTCAGCAACTCAGAGTTGATAATGGCCCAGAACTGATATCAGTT
AACTTATTGAATTACTGCGAATATAATCACATTACACTGTGCCATATTCAGCCGGGTAAACCACAACAAAACGGATTTAT
TGAGCGTTTTAATGGCTCATTTCGTCGGGAGTTTTTGAATGCTTACTTGTTTGAATCATTAAGCCAAGTCAGAGAAATGG
CTTGGTTCTGGCAACAGGATTATAACCTGAATCGTACACATGAAAGTCTGGGGCATCTTCCCCCGGAGACATACCGAAAA
CAGCTAGAAAACTCTAATCAGGACTGTCTCAGATAACGGGGAGTGGACGTCCACTCCCCCTAAAATGAGACAGCTATAAT
TAGATTTTCTGCCTTTACCTTTGCAGAGGTCAAAATGAAAAAAGCACGCTTTACTGAAACTCAGATCGTTAATATCCTGA
AACTGGCTGATTCAGGTATAAAAGTTGAAGAAATTTGCCGTCAGAACGGAATTAGCAGTGCCACCTACTACAATTGGAAA
TCTAAGTATGGTGGGATGGAAGCTAATGATGTTAAACGATTAAAAGAGCTTGAAGAGGAAAATACTCGTCTCAAAAAATT
GTTTGCTGAAGTCAGTCTTGAAAATCATGCCATGAAGGAGCTTTTTGCAAAAAAGGGTTGGTAATAACCGAGAAAAAGTC
CTGTGCCGGATTATTAACGGCTTCAGGCCTGTCGGTTATTACAGCTTGCAAACTGACCTCTTTATCGCGGGCCTCTTTTT
ATCGGCGCGGTACTGACTGGCGAGAAAAAGATAAGGTCGTTATCGATGCCATTCAGGCTGTGTTGTCTGAGTCGCCTCAG
GCTGGTTTCTGGAAATGCTATTATCGTCTCAGATTTAAAGGGTTTATCTTCAACCATAAACGTGTTTATCGTGTGTATTG
CCGGTTAGGTTTAAACCTTAAACGCAGGATCAAAAAAACGCTGCCAAAACGTGAGAATAAGCCGTTATCAATTGTGAATC
TGCCTGATATTCAGTGGGCACTGGACTTTATGCATGATGCTCTTTACTGCGGTAAGCGGTTCAGAACACTAAATATAATT
GACGAAGGAACGCGTGAATGTCTGGCCATTGAAGTTGATACTTCTTTACCGACAGACCGGGTTATCCGTGTACTTGATCG
ACTGAAAAAAGAACGTGGGTTACCTCAGCAACTCAGAGTTGATAATGGCCCAGAACTGATATCAGTTAACTTATTGAATT
ACTGCGAATATAATCACATTACACTGTGCCATATTCAGCCGGGTAAACCACAACAAAACGGATTTATTGAGCGTTTTAAT
GGCTCATTTCGTCGGGAGTTTTTGAATGCTTACTTGTTTGAATCATTAAGCCAAGTCAGAGAAATGGCTTGGTTCTGGCA
ACAGGATTATAACCTGAATCGTACACATGAAAGTCTGGGGCATCTTCCCCCGGAGACATACCGAAAACAGCTAGAAAACT
CTAATCAGGACTGTCTCAGATAACGGGGAGTGGACGTCCACTCCCCCTAAAATGAGACAGCTATAATTAGATTTTCTGCC
TTTACCTTTGCAGAGGTCAAAATGAAAAAAGCACGCTTTACTGAAACTCAGATCGTTAATATCCTGAAACTGGCTGATTC
AGGTATAAAAGTTGAAGAAATTTGCCGTCAGAACGGAATTAGCAGTGCCACCTACTACAATTGGAAATCTAAGTATGGTG
GGATGGAAGCTAATGATGTTAAACGATTAAAAGAGCTTGAAGAGGAAAATACTCGTCTCAAAAAATTGTTTGCTGAAGTC
AGTCTTGAAAATCATGCCATGAAGGAGCTTTTTGCAAAAAAGGGTTGGTAATAACCGAGAAAAAGTCCTGTGCCGGATTA
TTAACGGCTTCAGGCCTGTCGGTTATTACAGCTTGCAAACTGACCTCTTTATCGCGGGCCTCTTTTTATCGGCGCGGTAC
TGACTGGCGAGAAAAAGATAAGGTCGTTATCGATGCCATTCAGGCTGTGTTGTCTGAGTCGCCTCAGGCTGGTTTCTGGA
AATGCTATTATCGTCTCAGATTTAAAGGGTTTATCTTCAACCATAAACGTGTTTATCGTGTGTATTGCCGGTTAGGTTTA
AACCTTAAACGCAGGATCAAAAAAACGCTGCCAAAACGTGAGAATAAGCCGTTATCAATTGTGAATCTGCCTGATATTCA
GTGGGCACTGGACTTTATGCATGATGCTCTTTACTGCGGTAAGCGGTTCAGAACACTAAATATAATTGACGAAGGAACGC
GTGAATGTCTGGCCATTGAAGTTGATACTTCTTTACCGACAGACCGGGTTATCCGTGTACTTGATCGACTGAAAAAAGAA
CGTGGGTTACCTCAGCAACTCAGAGTTGATAATGGCCCAGAACTGATATCAGTTAACTTATTGAATTACTGCGAATATAA
TCACATTACACTGTGCCATATTCAGCCGGGTAAACCACAACAAAACGGATTTATTGAGCGTTTTAATGGCTCATTTCGTC
GGGAGTTTTTGAATGCTTACTTGTTTGAATCATTAAGCCAAGTCAGAGAAATGGCTTGGTTCTGGCAACAGGATTATAAC
CTGAATCGTACACATGAAAGTCTGGGGCATCTTCCCCCGGAGACATACCGAAAACAGCTAGAAAACTCTAATCAGGACTG
TCTCAGATAACGGGGAGTGGACGTCCACTCCCCCTAAAATGAGACAGCTATAATTAGATTTTCTGCCTTTACCTTTGCAG
AGGTCAAAATGAAAAAAGCACGCTTTACTGAAACTCAGATCGTTAATATCCTGAAACTGGCTGATTCAGGTATAAAAGTT
GAAGAAATTTGCCGTCAGAACGGAATTAGCAGTGCCACCTACTACAATTGGAAATCTAAGTATGGTGGGATGGAAGCTAA
TGATGTTAAACGATTAAAAGAGCTTGAAGAGGAAAATACTCGTCTCAAAAAATTGTTTGCTGAAGTCAGTCTTGAAAATC
ATGCCATGAAGGAGCTTTTTGCAAAAAAGGGTTGGTAATAACCGAGAAAAAGTCCTGTGCCGGATTATTAACGGCTTCAG
GCCTGTCGGTTATTACAGCTTGCAAACTGACCTCTTTATCGCGGGCCTCTTTTTATCGGCGCGGTACTGACTGGCGAGAA
AAAGATAAGGTCGTTATCGATGCCATTCAGGCTGTGTTGTCTGAGTCGCCTCAGGCTGGTTTCTGGAAATGCTATTATCG
TCTCAGATTTAAAGGGTTTATCTTCAACCATAAACGTGTTTATCGTGTGTATTGCCGGTTAGGTTTAAACCTTAAACGCA
GGATCAAAAAAACGCTGCCAAAACGTGAGAATAAGCCGTTATCAATTGTGAATCTGCCTGATATTCAGTGGGCACTGGAC
TTTATGCATGATGCTCTTTACTGCGGTAAGCGGTTCAGAACACTAAATATAATTGACGAAGGAACGCGTGAATGTCTGGC
CATTGAAGTTGATACTTCTTTACCGACAGACCGGGTTATCCGTGTACTTGATCGACTGAAAAAAGAACGTGGGTTACCTC
AGCAACTCAGAGTTGATAATGGCCCAGAACTGATATCAGTTAACTTATTGAATTACTGCGAATATAATCACATTACACTG
TGCCATATTCAGCCGGGTAAACCACAACAAAACGGATTTATTGAGCGTTTTAATGGCTCATTTCGTCGGGAGTTTTTGAA
TGCTTACTTGTTTGAATCATTAAGCCAAGTCAGAGAAATGGCTTGGTTCTGGCAACAGGATTATAACCTGAATCGTACAC
ATGAAAGTCTGGGGCATCTTCCCCCGGAGACATACCGAAAACAGCTAGAAAACTCTAATCAGGACTGTCTCAGATAACGG
GGAGTGGACGTCCACTCCCCCTAAAATGAGACAGCTATAATTAGATTTTCTGCCTTTACCTTTGCAGAGGTCAAAATGAA
AAAAGCACGCTTTACTGAAACTCAGATCGTTAATATCCTGAAACTGGCTGATTCAGGTATAAAAGTTGAAGAAATTTGCC
GTCAGAACGGAATTAGCAGTGCCACCTACTACAATTGGAAATCTAAGTATGGTGGGATGGAAGCTAATGATGTTAAACGA
TTAAAAGAGCTTGAAGAGGAAAATACTCGTCTCAAAAAATTGTTTGCTGAAGTCAGTCTTGAAAATCATGCCATGAAGGA
GCTTTTTGCAAAAAAGGGTTGGTAATAACCGAGAAAAAGTCCTGTGCCGGATTATTAACGGCTTCAGGCCTGTCGGTTAT
TACAGCTTGCAAACTGACCTCTTTATCGCGGGCCTCTTTTTATCGGCGCGGTACTGACTGGCGAGAAAAAGATAAGGTCG
TTATCGATGCCATTCAGGCTGTGTTGTCTGAGTCGCCTCAGGCTGGTTTCTGGAAATGCTATTATCGTCTCAGATTTAAA
GGGTTTATCTTCAACCATAAACGTGTTTATCGTGTGTATTGCCGGTTAGGTTTAAACCTTAAACGCAGGATCAAAAAAAC
GCTGCCAAAACGTGAGAATAAGCCGTTATCAATTGTGAATCTGCCTGATATTCAGTGGGCACTGGACTTTATGCATGATG
CTCTTTACTGCGGTAAGCGGTTCAGAACACTAAATATAATTGACGAAGGAACGCGTGAATGTCTGGCCATTGAAGTTGAT
ACTTCTTTACCGACAGACCGGGTTATCCGTGTACTTGATCGACTGAAAAAAGAACGTGGGTTACCTCAGCAACTCAGAGT
TGATAATGGCCCAGAACTGATATCAGTTAACTTATTGAATTACTGCGAATATAATCACATTACACTGTGCCATATTCAGC
CGGGTAAACCACAACAAAACGGATTTATTGAGCGTTTTAATGGCTCATTTCGTCGGGAGTTTTTGAATGCTTACTTGTTT
GAATCATTAAGCCAAGTCAGAGAAATGGCTTGGTTCTGGCAACAGGATTATAACCTGAATCGTACACATGAAAGTCTGGG
GCATCTTCCCCCGGAGACATACCGAAAACAGCTAGAAAACTCTAATCAGGACTGTCTCAGATAACGGGGAGTGGACGTCC
ACTCCCCCTAAAATGAGACAGCTATAATTAGATTTTCTGCCTTTACCTTTGCAGAGGTCAAAATGAAAAAAGCACGCTTT
ACTGAAACTCAGATCGTTAATATCCTGAAACTGGCTGATTCAGGTATAAAAGTTGAAGAAATTTGCCGTCAGAACGGAAT
TAGCAGTGCCACCTACTACAATTGGAAATCTAAGTATGGTGGGATGGAAGCTAATGATGTTAAACGATTAAAAGAGCTTG
AAGAGGAAAATACTCGTCTCAAAAAATTGTTTGCTGAAGTCAGTCTTGAAAATCATGCCATGAAGGAGCTTTTTGCAAAA
AAGGGTTGGTAATAACCGAGAAAAAGTCCTGTGCCGGATTATTAACGGCTTCAGGCCTGTCGGTTATTACAGCTTGCAAA
CTGACCTCTTTATCGCGGGCCTCTTTTTATCGGCGCGGTACTGACTGGCGAGAAAAAGATAAGGTCGTTATCGATGCCAT
TCAGGCTGTGTTGTCTGAGTCGCCTCAGGCTGGTTTCTGGAAATGCTATTATCGTCTCAGATTTAAAGGGTTTATCTTCA
ACCATAAACGTGTTTATCGTGTGTATGGCCGCGTACACTCAAACCTAAAACACACAATCAAAAAAACACTGCCAAAACGG
GAGAAGAAACCGCTACCAAGGAAGAAGCCCCAGAATATCAAGTGGACAATGCACGTTATAAACCAGGCGCCAGAACCAAG
CAAGCGCTCCAAAACACCAAAAAGAATCAAACAAGGAACCAGTCAAAAACTCCCCACGAAAGGAGACACTAAAACACCCA
AAAAACCCGTTATCCGGGGACTTAACCGACTGAAAAAGGAACAGGGTAACCTCAGCAAATCAGAAGTAATAAAAGAACAG
AACTGATATCAGTTCTCGGACATAATTACCTCTGAGTTACTCACATAACACACTGCCATTTTTAACCCGGTCAAGCACAA
GGATAACCGAGTCATTGAGTATTGTAATAGCAAATTTAATGGGCAGACTTTCACGCCTTACTTCGTCGAATAAATAAACC
AAGCCAAACAAATGACCGCAGTAAAGAAAAACAAGCATAAACTCAAGCGCACACAGAAAAGCAGGCAGATTCACAACCGA
AAACAGACCAAAAACACCTAGAAAAAGCGAATCAGGAATCCCGCAGATAACGGGGAAACCAAACCGGCAATACACAAGAT
AAACACGTTTAAGGATGAAGATAAACCCTTTAAATCTGAGACGATAATAGCATTTCCAGAAACCAGCCTGAGGCGACTCA
GACAACACAGCCTGAATGGCATCGATAACGACCTTATCTTTTTCTCGCCAGTCAGTACCGCGCCGATAAAAAGAGGCCCG
CGATAAAGAGGTCAGTTTGCAAGCTGTAATAACCGACAGGCCTGAAGCCGTTAATAATCCGGCACAGGACTTTTTCTCGG
TTATTACCAACCCTTTTTTGCAAAAAGCTCCTTCATGGCATGATTTTCAAGACTGACTTCAGCAAACAATTTTTTGAGAC
GAGTATTTTCCTCTTCAAGCTCTTTTAATCGTTTAACATCATTAGCTTCCATCCCACCATACTTAGATTTCCAATTGTAG
TAGGTGGCACTGCTAATTCCGTTCTGACGGCAAATTTCTTCAACTTTTATACCTGAATCAGCCAGTTTCAGGATATTAAC
GATCTGAGTTTCAGTAAAGCGTGCTTTTTTCATTTTGACCTCTGCAAAGGTAAAGGCAGAAAATCTAATTATAGCTGTCT
CATTTTAGGGGGAGTGGACGTCCACTCCCCGTTATCTGAGACAGTCCTGATTAGAGTTTTCTAGCTGTTTTCGGTATGTC
TCCGGGGGAAGATGCCCCAGACTTTCATGTGTACGATTCAGGTTATAATCCTGTTGCCAGAACCAAGCCATTTCTCTGAC
TTGGCTTAATGATTCAAACAAGTAAGCATTCAAAAACTCCCGACGAAATGAGCCATTAAAACGCTCAATAAATCCGTTTT
GTTGTGGTTTACCCGGCTGAATATGGCACAGTGTAATGTGATTATATTCGCAGTAATTCAATAAGTTAACTGATATCAGT
TCTGGGCCATTATCAACTCTGAGTTGCTGAGGTAACCCACGTTCTTTTTTCAGTCGATCAAGTACACGGATAACCCGGTC
TGTCGGTAAAGAAGTATCAACTTCAATGGCCAGACATTCACGCGTTCCTTCGTCAATTATATTTAGTGTTCTGAACCGCT
TACCGCAGTAAAGAGCATCATGCATAAAGTCCAGTGCCCACTGAATATCAGGCAGATTCACAATTGATAACGGCTTATTC
TCACGTTTTGGCAGCGTTTTTTTGATCCTGCGTTTAAGGTTTAAACCTAACCGGCAATACACACGATAAACACGTTTATG
GTTGAAGATAAACCCTTTAAATCTGAGACGATAATAGCATTTCCAGAAACCAGCCTGAGGCGACTCAGACAACACAGCCT
GAATGGCATCGATAACGACCTTATCTTTTTCTCGCCAGTCAGTACCGCGCCGATAAAAAGAGGCCCGCGATAAAGAGGTC
AGTTTGCAAGCTGTAATAACCGACAGGCCTGAAGCCGTTAATAATCCGGCACAGGACTTTTTCTCGGTTATTACCAACCC
TTTTTTGCAAAAAGCTCCTTCATGGCATGATTTTCAAGACTGACTTCAGCAAACAATTTTTTGAGACGAGTATTTTCCTC
TTCAAGCTCTTTTAATCGTTTAACATCATTAGCTTCCATCCCACCATACTTAGATTTCCAATTGTAGTAGGTGGCACTGC
TAATTCCGTTCTGACGGCAAATTTCTTCAACTTTTATACCTGAATCAGCCAGTTTCAGGATATTAACGATCTGAGTTTCA
GTAAAGCGTGCTTTTTTCATTTTGACCTCTGCAAAGGTAAAGGCAGAAAATCTAATTATAGCTGTCTCATTTTAGGGGGA
GTGGACGTCCACTCCCCGTTATCTGAGACAGTCCTGATTAGAGTTTTCTAGCTGTTTTCGGTATGTCTCCGGGGGAAGAT
GCCCCAGACTTTCATGTGTACGATTCAGGTTATAATCCTGTTGCCAGAACCAAGCCATTTCTCTGACTTGGCTTAATGAT
TCAAACAAGTAAGCATTCAAAAACTCCCGACGAAATGAGCCATTAAAACGCTCAATAAATCCGTTTTGTTGTGGTTTACC
CGGCTGAATATGGCACAGTGTAATGTGATTATATTCGCAGTAATTCAATAAGTTAACTGATATCAGTTCTGGGCCATTAT
CAACTCTGAGTTGCTGAGGTAACCCACGTTCTTTTTTCAGTCGATCAAGTACACGGATAACCCGGTCTGTCGGTAAAGAA
GTATCAACTTCAATGGCCAGACATTCACGCGTTCCTTCGTCAATTATATTTAGTGTTCTGAACCGCTTACCGCAGTAAAG
AGCATCATGCATAAAGTCCAGTGCCCACTGAATATCAGGCAGATTCACAATTGATAACGGCTTATTCTCACGTTTTGGCA
GCGTTTTTTTGATCCTGCGTTTAAGGTTTAAACCTAACCGGCAATACACACGATAAACACGTTTATGGTTGAAGATAAAC
CCTTTAAATCTGAGACGATAATAGCATTTCCAGAAACCAGCCTGAGGCGACTCAGACAACACAGCCTGAATGGCATCGAT
AACGACCTTATCTTTTTCTCGCCAGTCAGTACCGCGCCGATAAAAAGAGGCCCGCGATAAAGAGGTCAGTTTGCAAGCTG
TAATAACCGACAGGCCTGAAGCCGTTAATAATCCGGCACAGGACTTTTTCTCGGTTATTACCAACCCTTTTTTGCAAAAA
GCTCCTTCATGGCATGATTTTCAAGACTGACTTCAGCAAACAATTTTTTGAGACGAGTATTTTCCTCTTCAAGCTCTTTT
AATCGTTTAACATCATTAGCTTCCATCCCACCATACTTAGATTTCCAATTGTAGTAGGTGGCACTGCTAATTCCGTTCTG
ACGGCAAATTTCTTCAACTTTTATACCTGAATCAGCCAGTTTCAGGATATTAACGATCTGAGTTTCAGTAAAGCGTGCTT
TTTTCATTTTGACCTCTGCAAAGGTAAAGGCAGAAAATCTAATTATAGCTGTCTCATTTTAGGGGGAGTGGACGTCCACT
CCCCGTTATCTGAGACAGTCCTGATTAGAGTTTTCTAGCTGTTTTCGGTATGTCTCCGGGGGAAGATGCCCCAGACTTTC
ATGTGTACGATTCAGGTTATAATCCTGTTGCCAGAACCAAGCCATTTCTCTGACTTGGCTTAATGATTCAAACAAGTAAG
CATTCAAAAACTCCCGACGAAATGAGCCATTAAAACGCTCAATAAATCCGTTTTGTTGTGGTTTACCCGGCTGAATATGG
CACAGTGTAATGTGATTATATTCGCAGTAATTCAATAAGTTAACTGATATCAGTTCTGGGCCATTATCAACTCTGAGTTG
CTGAGGTAACCCACGTTCTTTTTTCAGTCGATCAAGTACACGGATAACCCGGTCTGTCGGTAAAGAAGTATCAACTTCAA
TGGCCAGACATTCACGCGTTCCTTCGTCAATTATATTTAGTGTTCTGAACCGCTTACCGCAGTAAAGAGCATCATGCATA
AAGTCCAGTGCCCACTGAATATCAGGCAGATTCACAATTGATAACGGCTTATTCTCACGTTTTGGCAGCGTTTTTTTGAT
CCTGCGTTTAAGGTTTAAACCTAACCGGCAATACACACGATAAACACGTTTATGGTTGAAGATAAACCCTTTAAATCTGA
GACGATAATAGCATTTCCAGAAACCAGCCTGAGGCGACTCAGACAACACAGCCTGAATGGCATCGATAACGACCTTATCT
TTTTCTCGCCAGTCAGTACCGCGCCGATAAAAAGAGGCCCGCGATAAAGAGGTCAGTTTGCAAGCTGTAATAACCGACAG
GCCTGAAGCCGTTAATAATCCGGCACAGGACTTTTTCTCGGTTATTACCAACCCTTTTTTGCAAAAAGCTCCTTCATGGC
ATGATTTTCAAGACTGACTTCAGCAAACAATTTTTTGAGACGAGTATTTTCCTCTTCAAGCTCTTTTAATCGTTTAACAT
CATTAGCTTCCATCCCACCATACTTAGATTTCCAATTGTAGTAGGTGGCACTGCTAATTCCGTTCTGACGGCAAATTTCT
TCAACTTTTATACCTGAATCAGCCAGTTTCAGGATATTAACGATCTGAGTTTCAGTAAAGCGTGCTTTTTTCATTTTGAC
CTCTGCAAAGGTAAAGGCAGAAAATCTAATTATAGCTGTCTCATTTTAGGGGGAGTGGACGTCCACTCCCCGTTATCTGA
GACAGTCCTGATTAGAGTTTTCTAGCTGTTTTCGGTATGTCTCCGGGGGAAGATGCCCCAGACTTTCATGTGTACGATTC
AGGTTATAATCCTGTTGCCAGAACCAAGCCATTTCTCTGACTTGGCTTAATGATTCAAACAAGTAAGCATTCAAAAACTC
CCGACGAAATGAGCCATTAAAACGCTCAATAAATCCGTTTTGTTGTGGTTTACCCGGCTGAATATGGCACAGTGTAATGT
GATTATATTCGCAGTAATTCAATAAGTTAACTGATATCAGTTCTGGGCCATTATCAACTCTGAGTTGCTGAGGTAACCCA
CGTTCTTTTTTCAGTCGATCAAGTACACGGATAACCCGGTCTGTCGGTAAAGAAGTATCAACTTCAATGGCCAGACATTC
ACGCGTTCCTTCGTCAATTATATTTAGTGTTCTGAACCGCTTACCGCAGTAAAGAGCATCATGCATAAAGTCCAGTGCCC
ACTGAATATCAGGCAGATTCACAATTGATAACGGCTTATTCTCACGTTTTGGCAGCGTTTTTTTGATCCTGCGTTTAAGG
TTTAAACCTAACCGGCAATACACACGATAAACACGTTTATGGTTGAAGATAAACCCTTTAAATCTGAGACGATAATAGCA
TTTCCAGAAACCAGCCTGAGGCGACTCAGACAACACAGCCTGAATGGCATCGATAACGACCTTATCTTTTTCTCGCCAGT
CAGTACCGCGCCGATAAAAAGAGGCCCGCGATAAAGAGGTCAGTTTGCAAGCTGTAATAACCGACAGGCCTGAAGCCGTT
AATAATCCGGCACAGGACTTTTTCTCGGTTATTACCAACCCTTTTTTGCAAAAAGCTCCTTCATGGCATGATTTTCAAGA
CTGACTTCAGCAAACAATTTTTTGAGACGAGTATTTTCCTCTTCAAGCTCTTTTAATCGTTTAACATCATTAGCTTCCAT
CCCACCATACTTAGATTTCCAATTGTAGTAGGTGGCACTGCTAATTCCGTTCTGACGGCAAATTTCTTCAACTTTTATAC
CTGAATCAGCCAGTTTCAGGATATTAACGATCTGAGTTTCAGTAAAGCGTGCTTTTTTCATTTTGACCTCTGCAAAGGTA
AAGGCAGAAAATCTAATTATAGCTGTCTCATTTTAGGGGGAGTGGACGTCCACTCCCCGTTATCTGAGACAGTCCTGATT
AGAGTTTTCTAGCTGTTTTCGGTATGTCTCCGGGGGAAGATGCCCCAGACTTTCATGTGTACGATTCAGGTTATAATCCT
GTTGCCAGAACCAAGCCATTTCTCTGACTTGGCTTAATGATTCAAACAAGTAAGCATTCAAAAACTCCCGACGAAATGAG
CCATTAAAACGCTCAATAAATCCGTTTTGTTGTGGTTTACCCGGCTGAATATGGCACAGTGTAATGTGATTATATTCGCA
GTAATTCAATAAGTTAACTGATATCAGTTCTGGGCCATTATCAACTCTGAGTTGCTGAGGTAACCCACGTTCTTTTTTCA
GTCGATCAAGTACACGGATAACCCGGTCTGTCGGTAAAGAAGTATCAACTTCAATGGCCAGACATTCACGCGTTCCTTCG
TCAATTATATTTAGTGTTCTGAACCGCTTACCGCAGTAAAGAGCATCATGCATAAAGTCCAGTGCCCACTGAATATCAGG
CAGATTCACAATTGATAACGGCTTATTCTCACGTTTTGGCAGCGTTTTTTTGATCCTGCGTTTAAGGTTTAAACCTAACC
GGCAATACACACGATAAACACGTTTATGGTTGAAGATAAACCCTTTAAATCTGAGACGATAATAGCATTTCCAGAAACCA
GCCTGAGGCGACTCAGACAACACAGCCTGAATGGCATCGATAACGACCTTATCTTTTTCTCGCCAGTCAGTACCGCGCCG
ATAAAAAGAGGCCCGCGATAAAGAGGTCAGTTTGCAAGCTGTAATAACCGACAGGCCTGAAGCCGTTAATAATCCGGCAC
AGGACTTTTTCTCGGTTATTACCAACCCTTTTTTGCAAAAAGCTCCTTCATGGCATGATTTTCAAGACTGACTTCAGCAA
ACAATTTTTTGAGACGAGTATTTTCCTCTTCAAGCTCTTTTAATCGTTTAACATCATTAGCTTCCATCCCACCATACTTA
GATTTCCAATTGTAGTAGGTGGCACTGCTAATTCCGTTCTGACGGCAAATTTCTTCAACTTTTATACCTGAATCAGCCAG
TTTCAGGATATTAACGATCTGAGTTTCAGTAAAGCGTGCTTTTTTCATTTTGACCTCTGCAAAGGTAAAGGCAGAAAATC
TAATTATAGCTGTCTCATTTTAGGGGGAGTGGACGTCCACTCCCCGTTATCTGAGACAGTCCTGATTAGAGTTTTCTAGC
TGTTTTCGGTATGTCTCCGGGGGAAGATGCCCCAGACTTTCATGTGTACGATTCAGGTTATAATCCTGTTGCCAGAACCA
AGCCATTTCTCTGACTTGGCTTAATGATTCAAACAAGTAAGCATTCAAAAACTCCCGACGAAATGAGCCATTAAAACGCT
CAATAAATCCGTTTTGTTGTGGTTTACCCGGCTGAATATGGCACAGTGTAATGTGATTATATTCGCAGTAATTCAATAAG
TTAACTGATATCAGTTCTGGGCCATTATCAACTCTGAGTTGCTGAGGTAACCCACGTTCTTTTTTCAGTCGATCAAGTAC
ACGGATAACCCGGTCTGTCGGTAAAGAAGTATCAACTTCAATGGCCAGACATTCACGCGTTCCTTCGTCAATTATATTTA
GTGTTCTGAACCGCTTACCGCAGTAAAGAGCATCATGCATAAAGTCCAGTGCCCACTGAATATCAGGCAGATTCACAATT
GATAACGGCTTATTCTCACGTTTTGGCAGCGTTTTTTTGATCCTGCGTTTAAGGTTTAAACCTAACCGGCAATACACACG
ATAAACACGTTTATGGTTGAAGATAAACCCTTTAAATCTGAGACGATAATAGCATTTCCAGAAACCAGCCTGAGGCGACT
CAGACAACACAGCCTGAATGGCATCGATAACGACCTTATCTTTTTCTCGCCAGTCAGTACCGCGCCGATAAAAAGAGGCC
CGCGATAAAGAGGTCAGTTTGCAAGCTGTAATAACCGACAGGCCTGAAGCCGTTAATAATCCGGCACAGGACTTTTTCTC
GGTTATTACCAACCCTTTTTTGCAAAAAGCTCCTTCATGGCATGATTTTCAAGACTGACTTCAGCAAACAATTTTTTGAG
ACGAGTATTTTCCTCTTCAAGCTCTTTTAATCGTTTAACATCATTAGCTTCCATCCCACCATACTTAGATTTCCAATTGT
AGTAGGTGGCACTGCTAATTCCGTTCTGACGGCAAATTTCTTCAACTTTTATACCTGAATCAGCCAGTTTCAGGATATTA
ACGATCTGAGTTTCAGTAAAGCGTGCTTTTTTCATTTTGACCTCTGCAAAGGTAAAGGCAGAAAATCTAATTATAGCTGT
CTCATTTTAGGGGGAGTGGACGTCCACTCCCCGTTATCTGAGACAGTCCTGATTAGAGTTTTCTAGCTGTTTTCGGTATG
TCTCCGGGGGAAGATGCCCCAGACTTTCATGTGTACGATTCAGGTTATAATCCTGTTGCCAGAACCAAGCCATTTCTCTG
ACTTGGCTTAATGATTCAAACAAGTAAGCATTCAAAAACTCCCGACGAAATGAGCCATTAAAACGCTCAATAAATCCGTT
TTGTTGTGGTTTACCCGGCTGAATATGGCACAGTGTAATGTGATTATATTCGCAGTAATTCAATAAGTTAACTGATATCA
GTTCTGGGCCATTATCAACTCTGAGTTGCTGAGGTAACCCACGTTCTTTTTTCAGTCGATCAAGTACACGGATAACCCGG
TCTGTCGGTAAAGAAGTATCAACTTCAATGGCCAGACATTCACGCGTTCCTTCGTCAATTATATTTAGTGTTCTGAACCG
CTTACCGCAGTAAAGAGCATCATGCATAAAGTCCAGTGCCCACTGAATATCAGGCAGATTCACAATTGATAACGGCTTAT
TCTCACGTTTTGGCAGCGTTTTTTTGATCCTGCGTTTAAGGTTTAAACCTAACCGGCAATACACACGATAAACACGTTTA
TGGTTGAAGATAAACCCTTTAAATCTGAGACGATAATAGCATTTCCAGAAACCAGCCTGAGGCGACTCAGACAACACAGC
CTGAATGGCATCGATAACGACCTTATCTTTTTCTCGCCAGTCAGTACCGCGCCGATAAAAAGAGGCCCGCGATAAAGAGG
TCAGTTTGCAAGCTGTAATAACCGACAGGCCTGAAGCCGTTAATAATCCGGCACAGGACTTTTTCTCGGTTATTACCAAC
CCTTTTTTGCAAAAAGCTCCTTCATGGCATGATTTTCAAGACTGACTTCAGCAAACAATTTTTTGAGACGAGTATTTTCC
TCTTCAAGCTCTTTTAATCGTTTAACATCATTAGCTTCCATCCCACCATACTTAGATTTCCAATTGTAGTAGGTGGCACT
GCTAATTCCGTTCTGACGGCAAATTTCTTCAACTTTTATACCTGAATCAGCCAGTTTCAGGATATTAACGATCTGAGTTT
CAGTAAAGCGTGCTTTTTTCATTTTGACCTCTGCAAAGGTAAAGGCAGAAAATCTAATTATAGCTGTCTCATTTTAGGGG
GAGTGGACGTCCACTCCCCGTTATCTGAGACAGTCCTGATTAGAGTTTTCTAGCTGTTTTCGGTATGTCTCCGGGGGAAG
ATGCCCCAGACTTTCATGTGTACGATTCAGGTTATAATCCTGTTGCCAGAACCAAGCCATTTCTCTGACTTGGCTTAATG
ATTCAAACAAGTAAGCATTCAAAAACTCCCGACGAAATGAGCCATTAAAACGCTCAATAAATCCGTTTTGTTGTGGTTTA
CCCGGCTGAATATGGCACAGTGTAATGTGATTATATTCGCAGTAATTCAATAAGTTAACTGATATCAGTTCTGGGCCATT
ATCAACTCTGAGTTGCTGAGGTAACCCACGTTCTTTTTTCAGTCGATCAAGTACACGGATAACCCGGTCTGTCGGTAAAG
AAGTATCAACTTCAATGGCCAGACATTCACGCGTTCCTTCGTCAATTATATTTAGTGTTCTGAACCGCTTACCGCAGTAA
AGAGCATCATGCATAAAGTCCAGTGCCCACTGAATATCAGGCAGATTCACAATTGATAACGGCTTATTCTCACGTTTTGG
CAGCGTTTTTTTGATCCTGCGTTTAAGGTTTAAACCTAACCGGCAATACACACGATAAACACGTTTATGGTTGAAGATAA
ACCCTTTAAATCTGAGACGATAATAGCATTTCCAGAAACCAGCCTGAGGCGACTCAGACAACACAGCCTGAATGGCATCG
ATAACGACCTTATCTTTTTCTCGCCAGTCAGTACCGCGCCGATAAAAAGAGGCCCGCGATAAAGAGGTCAGTTTGCAAGC
TGTAATAACCGA
>aldovae3 count=63
ACCCGAATCACTTACCTGAGTAAGCTCATCGGGATTAATGAGCCTCATCCTTGAGGCTCACCCTGCGGGCTAGCATAAAT
GCTGTTCAAATCGGTTCCCGACCGATTTGTCACTCGCTTGCCGCCTTCCTGCAACTCGAATTATTTTGGGTATA
>aldovae4 count=41
ATACCCTTCATCCTTGAAGTTGCAGGGGTGTTGGCTGCGCTCGTTACTCGGCCCGTCCATGGGCCTCGCCTCTGCGAGGC
CGCTGCAAGCAGCGTTCAAATCTGCTCCCGACAGATTTGTCACCCGAATCACTTACTTGTGTAAGCTCATCGGGATT
>aldovae5 count=25
TGAGGTTAATGACAAAGTGCCCGCAGCGGTGAAAACAGGCAGATCGTAAAGACGCCGTAAACACATCCCTGGAGGCTCGA
GCCGCGCCATCCCTGGCGCGGACGCTTTACTCTTCTGCCTGTCCTCACCTTGCAAGATCGAGTCGTCGGGGTTTGTCAGC
AGTCTG
>aldovae11 count=17
TGGTGCGGGCAACGAGACTCGAACTCGCGACCCCCAGCTTAGCAAGCAGGTGCTCTACCAACTGAGCTATGCCCGCA
>aldovae13 count=26
GTGAGTGAAGGGTTTACCGCACCTAGGGGCACTCCGGCGGCTTACGCCGCTACGACCCCAACGGCACGATTCCCCTTCAT
TTGACTTTGTCAGCA
>aldovae16 count=15
GGCGTAATGAGCGCAGGCAGTTTGGATGCGGACAGCGCACAGAAACCGGAGCGTACACCTAGTACGTGA
>mollaretii0 count=154
ATACCCAAAGTCATTGGAGTTGCAGGAAGGCAGCAAGCGAACGAATCCCGATGAGCTTACACAAGTAAGTGATTCGGGTG
AGTGAGCGCAGCTAACACCCCTGCAGCTTCAAGGACGAAGGGTATA
>mollaretii1 count=33
CTGAGGTTATTGACAAAGTGCCAGCGGCGGAGAGAACAGGCGGATCGTAAAGACGCCGTAAATCCATCCTTGGAGGCTCG
AGCCGCGCCATCCTTGGCGCGGACGCTTTACTCTTCTGCCTGTCCTCACCGCTTCAGATCGAGTCAT
>mollaretii7 count=27
GGTTTCGGTTGATATTCGTTTAGGTGATCGGTTCGGTTGACATAAGATCGGTGCTCACTTGGCCTCCGATGCCTCAACCG
CCAAAGAGGTTACAAGCGCGTGACCCCTTTGGAATCCCCGCGCTAGCGCACGTATCGCTTGCCCACTTCGTGGGTACCCT
C
>mollaretii9 count=18
AGGCGTAATTGGCGCAGACAGTTTGGACGCGGACAGCGCGCAAAAACCGGAGCGTACACGTAGTACGTGAGGATTCTGAG
CACTGCCCAAGCCCAAAATGGCAAGCAAAATAGCC
>mollaretii10 count=27
TGCAGGAAGGCGGCAAACGAAAGAATCCCGATGAGCTTACACAAGTAAGTGATTCGGGTGACAAATCTGCCGGGAGCAGA
TTTGAACGCTGCTTGCAGCGGCCTCGCAGAGGCGAGGCCCATGGATGGGCCGAGTAACGAGTGCAGCCAACACACCTGCA
GCTTGAAAGATGAAGG
>mollaretii11 count=16
ATCTCTTTGGCCGCATGGGCACTGCGTTGTGCCAAATTACGCACTTCACCAGCGACCACAGCAAAACCACGGCCCTGCTC
ACCTGCTCGCGCCGCTTCAACAGCGGCATTCAATGCCAGAATATT
>mollaretii13 count=17
GATAGCTCAGTGAGTGAAGGGTTTACCGCACCTAGGGGCACTCCGGCGGCTTACGCCACTACGACCCCAACGGCACGTTT
CCCCTTCATTTGACTTTGT
>fredriksenii0 count=160
ATACCCAAAGTCATTGGAGTTGCAGGTAGGCAGCAAGCGAACTAATCCCGATGAGCTTACACAAGTAAGTGATTCGGGTG
AGTGAGCGCAGCTAACACCCCTGCAGCTTCAAGGACGAAGGGTAT
>fredriksenii2 count=18
TAGCTCAGTTGGTAGAGCACCTGACTTGTAATCAGTGGGTCGCGAGTTCGAGTCCCGTAGCCCGCACCAA
>fredriksenii3 count=31
GAACGCCCGGAAGCCAGCGGTTACAGCGCCAACCTGGCAGCAGCCAACAATATGTTTGTCACTCGTTTGCATGACCGTCT
GGGAGAAACCCAATATATCGATGCACTGACTGGTGAGCAGAAAGTCACCAGCATGTGGCTGCGTAATGAAGGCGGGCATA
ACCGTTCGCGTGATACTCAGGACCAACTGCGCACCCAAAGTAACCGCTATGTGATGCAACTGGGGGGCGATATTGCCCAG
TGGAGCAACAATGGTGCAGACCGTTTCCATCTGGGGCTGATGGCCGGTTACGGTAACAGCAAAAGCACCACCGAATCACG
TTTATCCGGTTACAGCGCCCGCGCCTCGGTAGATGGCTACAGCACCGGTGTCTATGGCACCTGGTATGCCAATAGCGCCG
ATAAAACCGGCCTGTATGTGGACAGCTGGGCGCAATACAGCTGGTTCAATAACACTGTTAATGGTCAGGGTTTGGCGGCT
GAAGAGTACAAATCCAAGGGGGTCACCGCCTCGGTTGAAAGCGGCTATACCTTTAAAGTGGGCGAAAATACCGCGAAAAA
TGCCACATACTTTATCCAGCCGAAAGCGCAGGTCACCTGGATGGGGGTCAAAGCTGATGACCATAAAGAAGCCAATGGCA
CACATGTTTCAGGTGAAGGCAATGGCAATATCCAGACCCGTCTAGGGGTGAAAGCCTTTATGAACGGCTACGCCGAACAG
GATAAAGGCAAAGACCGGGTATTCCAGCCGTTTGTCGAAGCCAACTGGATCCACAACACCAAAGACTTTGGTACCACCAT
GGATGGCATTACGGTGAAACAGGCCGGTGCGGCAAATATTGGTGAACTGAAACTCGGTGTGGAAGGCCAAATTAATAAGA
AAGTCAATCTCTGGGGCAATGTCGGCCAGCAAGTCGGTAATAAAGGCTACAGTGATACCGCAGTGATGTTAGGGGTTAAA
TACAACTTCTAAT
>fredriksenii4 count=17
GTAGTCATAGGCCCCGGCAACGATACGCCCCTGCTGAGTAAACTCACCCTCAGACACGCCGCCCACCGTGATCAGCTCAA
TGCCGTTCAGGGTCTGTGCGCCACTGCCGCCCAGATTATTGACCTGCACATAGGTGTTACCGGAGGTATTGCCAGCGATA
ATCAGTTTATCGGTAACAGAATCGTCATCTTCCAGCACCGAATTCATATTCAGCAGGCCATTGTTGCCGGTATAATCGCC
GGTAATGGTCAGGGTGTTGCCGCCAATCCCGCCAAAGTTCACAGCCCCGCCATTATTGAGGGACTGAAGTGTCTG
>fredriksenii9 count=11
CGGTAACCGGCGGGGCGACCTTTGCGGGCGGCACCCAGACCAGTCTGGCGGTGACGACTGACAACAACGGCGTGGCGACA
GCCAATCTGGTGAGTCTGGTGGCGGGCGACCACCCTGTCACAGCGACCGTGGGAACCAATACTACGGCGGCGAAGAACGC
GACCTTTATTGCCGATGAAACCACCGCGGTCATTGCCGCGACCGACTTTACCGTTGCCAGCGGAGCCGTGGCTGATAATA
GTGCCACTAATGCGTTAAGTGCCACAGTGAAAGATGCCGGGGGCAATACCGTGCCGAATGTCAGTGTCACTTTTGCGGTA
ACCGGCGGGGCGACCTTTGCGGGCGGCACCCAAACCAGTCTGGCGGTGACTACTGACAACAACGGGGTGGCGACAGCCAA
TCTGGTGAGTCTGGTGGCCGGCGATCATCCGGTCACGGCCACCGTGGGGACCAACACCACGGCGGCGAAGAACTCGACCT
TTATTGCCGATGAAACCACCGCCGTGATTGCGGCGACCGACTTTACCGTTGCCAGCGGAGCCGTGGCTGATAATAGTGCC
ACTAATGCACTAAGTGCCACGGTGAAAGACAGCCATGGCAATACCGTGCCGAACGTCAGTGTCACCTTTGC
>fredriksenii11 count=15
CGGACAGCGCGCAAAAACCGGAGCGTACACGTAGTACGTGAGGATTTTGAGCACTGCCCAAGTTCAAAATGGCAAATAAA
ATAGCC
>fredriksenii13 count=11
ACCGATGCACAAGGAAACCGAGTACCGAATCTGCTGGTGAATTTCAGTGCCAATAATGGTGCGGTGATTGCTGCCAGTGG
CACCACCGGTACCGATGGTTCGGTGAC
>bercovieri0 count=108 (matches tandem copies of IS1541C)
ATACCCTTCGTCCTTGAAGCTGCAGGGGTGTTAGCTGCGCTCACTCACCCGAATCACTTACTTGTGTAAGCTCATCGGGA
TTTGCTCGCTTGCTGCCTACCTGCAACTCCAATTACTTTGGGTATA
>bercovieri1 count=49
TGACAAACCCCGATGACTCGATCAGGAACGGTGAGGACAGGCAGAAGAGTAAAGCGTCCGCGCCAGGGATGGCGCGGCTC
GAGCCTCCAGGGATGGATTTACGGCGTCTTTACGATCTGCCTGTTCTCTCCGCTGCGGGCACTTTGTCAATAACCTCA
>bercovieri2 count=11
TATCCTCCGGCATAGCCGGAGGTTTTTCATATGCGCCTATAAGGCTCTCTTACCTGCCGCGCCCTAACAGGCGCATCGCG
ATCTGACATTTGCATCACAATTCGTTACTTACGGCCCGTAAACGGGCTACCCGGATAGGGGATCGACAACTGCTCACCCA
TTTTATCCTCTTCCAGTTGGTGTTTTATGTATTCTTGTATCCTGGCTGTATTTTTACCCACCGTATCAACGTAATACCCT
CGACACCAAAACTCCCGGTTACGATATTTGAACTTCAAATCGCCAAACTGCTCATAAAGCATCAGGCTACTCTTTCCCTT
TAGGTATCCCATAAAGCCCGACACACTCATCTTGGGTGGGATTTCCAGAAGCATATGGATGTGATCCACACAACATTCCG
CTTCCAGAATATTCACGTTCTTCCATTCGCACAGCTTTCTTAAAATACTGCCAATCGCTTTGCGCTTTTCCCCGTAGAAC
ACCTGTCTTCGGTACTTCGGCGCAAATACTATGTGATATTTACAGTTCCATCGCGTGTGCGCTAAGCTCTTTTCGTCCCT
CATAGGGACCCCCTTTTGATTTCTTGTTGAACGTTTGCAGTTGCCAGACCGCAAACTGTTTTAACAAATCAAAAGGGGTT
TTTATAACTGACTCAAAGCTGAAAGCTTTACGGAACCCCCAGCCTAGCTGGGGGTTTTCTGTGCTATCCTCCGGCATAGC
CGGAGGTTTTTCATATGCGCCTATAAGGCTCTCTTACCTGCCGCGCCCTAACAGGCGCATCGCGATCTGACATTTGCATC
ACAATTCGTTACTTACGGCCCGTAAACGGGCTACCCGGATAGGGGATCGACAACTGCTCACCCATTTTATCCTCTTCCAG
TTGGTGTTTTATGTATTCTTGTATCCTGGCTGTATTTTTACCCACCGTATCAACGTAATACCCTCGACACCAAAACTCCC
GGTTACGATATTTGAACTTCAAATCGCCAAACTGCTCATAAAGCATCAGGCTACTCTTTCCCTTTAGGTATCCCATAAAG
CCCGACACACTCATCTTGGGTGGGATTTCCAGAAGCATATGGATGTGATCCACACAACATTCCGCTTCCAGAATATTCAC
GTTCTTCCATTCGCACAGCTTTCTTAAAATACTGCCAATCGCTTTGCGCTTTTCCCCGTAGAACACCTGTCTTCGGTACT
TCGGCGCAAATACTATGTGATATTTACAGTTCCATCGCGTGTGCGCTAAGCTCTTTTCGTCCCTCATAGGGACCCCCTTT
TGATTTCTTGTTGAACGTTTGCAGTTGCCAGACCGCAAACTGTTTTAACAAATCAAAAGGGGTTTTTATAACTGACTCAA
AGCTGAAAGCTTTACGGAACCCCCAGCCTAGCTGGGGGTTTTCTGTGCTATCCTCCGGCATAGCCGGAGGTTTTTCATAT
GCGCCTATAAGGCTCTCTTACCTGCCGCGCCCTAACAGGCGCATCGCGATCTGACATTTGCATCACAATTCGTTACTTAC
GGCCCGTAAACGGGCTACCCGGATAGGGGATCGACAACTGCTCACCCATTTTATCCTCTTCCAGTTGGTGTTTTATGTAT
TCTTGTATCCTGGCTGTATTTTTACCCACCGTATCAACGTAATACCCTCGACACCAAAACTCCCGGTTACGATATTTGAA
CTTCAAATCGCCAAACTGCTCATAAAGCATCAGGCTACTCTTTCCCTTTAGGTATCCCATAAAGCCCGACACACTCATCT
TGGGTGGGATTTCCAGAAGCATATGGATGTGATCCACACAACATTCCGCTTCCAGAATATTCACGTTCTTCCATTCGCAC
AGCTTTCTTAAAATACTGCCAATCGCTTTGCGCTTTTCCCCGTAGAACACCTGTCTTCGGTACTTCGGCGCAAATACTAT
GTGATATTTACAGTTCCATCGCGTGTGCGCTAAGCTCTTTTCGTCCCTCATAGGGACCCCCTTTTGATTTCTTGTTGAAC
GTTTGCAGTTGCCAGACCGCAAACTGTTTTAACAAATCAAAAGGGGTTTTTATAACTGACTCAAAGCTGAAAGCTTTACG
GAACCCCCAGCCTAGCTGGGGGTTTTCTGTGCTATCCTCCGGCATAGCCGGAGGTTTTTCATATGCGCCTATAAGGCTCT
CTTACCTGCCGCGCCCTAACAGGCGCATCGCGATCTGACATTTGCATCACAATTCGTTACTTACGGCCCGTAAACGGGCT
ACCCGGATAGGGGATCGACAACTGCTCACCCATTTTATCCTCTTCCAGTTGGTGTTTTATGTATTCTTGTATCCTGGCTG
TATTTTTACCCACCGTATCAACGTAATACCCTCGACACCAAAACTCCCGGTTACGATATTTGAACTTCAAATCGCCAAAC
TGCTCATAAAGCATCAGGCTACTCTTTCCCTTTAGGTATCCCATAAAGCCCGACACACTCATCTTGGGTGGGATTTCCAG
AAGCATATGGATGTGATCCACACAACATTCCGCTTCCAGAATATTCACGTTCTTCCATTCGCACAGCTTTCTTAAAATAC
TGCCAATCGCTTTGCGCTTTTCCCCGTAGAACACCTGTCTTCGGTACTTCGGCGCAAATACTATGTGATATTTACAGTTC
CATCGCGTGTGCGCTAAGCTCTTTTCGTCCCTCATAGGGACCCCCTTTTGATTTCTTGTTGAACGTTTGCAGTTGCCAGA
CCGCAAACTGTTTTAACAAATCAAAAGGGGTTTTTATAACTGACTCAAAGCTGAAAGCTTTACGGAACCCCCAGCCTAGC
TGGGGGTTTTCTGTGCTATCCTCCGGCATAGCCGGAGGTTTTTCATATGCGCCTATAAGGCTCTCTTACCTGCCGCGCCC
TAACAGGCGCATCGCGATCTGACATTTGCATCACAATTCGTTACTTACGGCCCGTAAACGGGCTACCCGGATAGGGGATC
GACAACTGCTCACCCATTTTATCCTCTTCCAGTTGGTGTTTTATGTATTCTTGTATCCTGGCTGTATTTTTACCCACCGT
ATCAACGTAATACCCTCGACACCAAAACTCCCGGTTACGATATTTGAACTTCAAATCGCCAAACTGCTCATAAAGCATCA
GGCTACTCTTTCCCTTTAGGTATCCCATAAAGCCCGACACACTCATCTTGGGTGGGATTTCCAGAAGCATATGGATGTGA
TCCACACAACATTCCGCTTCCAGAATATTCACGTTCTTCCATTCGCACAGCTTTCTTAAAATACTGCCAATCGCTTTGCG
CTTTTCCCCGTAGAACACCTGTCTTCGGTACTTCGGCGCAAATACTATGTGATATTTACAGTTCCATCGCGTGTGCGCTA
AGCTCTTTTCGTCCCTCATAGGGACCCCCTTTTGATTTCTTGTTGAACGTTTGCAGTTGCCAGACCGCAAACTGTTTTAA
CAAATCAAAAGGGGTTTTTATAACTGACTCAAAGCTGAAAGCTTTACGGAACCCCCAGCCTAGCTGGGGGTTTTCTGTGC
TATCCTCCGGCATAGCCGGAGGTTTTTCATATGCGCCTATAAGGCTCTCTTACCTGCCGCGCCCTAACAGGCGCATCGCG
ATCTGACATTTGCATCACAATTCGTTACTTACGGCCCGTAAACGGGCTACCCGGATAGGGGATCGACAACTGCTCACCCA
TTTTATCCTCTTCCAGTTGGTGTTTTATGTATTCTTGTATCCTGGCTGTATTTTTACCCACCGTATCAACGTAATACCCT
CGACACCAAAACTCCCGGTTACGATATTTGAACTTCAAATCGCCAAACTGCTCATAAAGCATCAGGCTACTCTTTCCCTT
TAGGTATCCCATAAAGCCCGACACACTCATCTTGGGTGGGATTTCCAGAAGCATATGGATGTGATCCACACAACATTCCG
CTTCCAGAATATTCACGTTCTTCCATTCGCACAGCTCTCTTAAAATACTGCCAATAGCGATCCGCTTGTCCCCATAGAAC
ACCTGCCTTCGGTACTTCGGCGCAAACACAAAACCACAAGCAAAGCTCCAGCGCCCGTAAACCAAGCACCTTTCAGCCAG
CAAAAAAAACCCCTTTTGATTTCTTAATAAACGTTGCCGTCTGCCAACTGCAAACGTTCAAAAAAAAACAAAAGGGGGTC
CCAAAAAGGAACCAAAACAGAAAACCGCACACAACACCCAACCGAAAAGAGCACATACTATGCGCGCCGAAGTACCGAAG
ACAGGTGTTCTACGGGGAAAAGCGCAAAGCGATTGGCAGTATTTTAAGAAAGCTGTGCGAATGGAAGAACGTGAATATTC
TGGAAGCGGAATGTTGTGTGGATCACATCCATATGCTTCTGGAAATCCCACCCAAGATGAGTGTGTCGGGCTTTATGGGA
TACCTAAAGGGAAAGAGTAGCCTGATGCTTTATGAGCAGTTTGGCGATTTGAAGTTCAAATATCGTAACCGGGAGTTTTG
GTGTCGAGGGTATTACGTTGATACGGTGGGTAAAAATACAGCCAGGATACAAGAATACATAAAACACCAACTGGAAGAGG
ATAAAATGGGTGAGCAGTTGTCGATCCCCTATCCGGGTAGCCCGTTTACGGGCCGTAAGTAACGAATTGTGATGCAAATG
TCAGATCGCGATGCGCCTGTTAGGGCGCGGCAGGTAAGAGAGCCTTATAGGCGCATATGAAAAACCTCCGGCTATGCCGG
AGGATAGCACAGAAAACCCCCAGCTAGGCTGGGGGTTCCGTAAAGCTTTCAGCTTTGAGTCAGTTATAAAAACCCCTTTT
GATTTGTTAAAACAGTTTGCGGTCTGGCAACTGCAAACGTTCAACAAGAAATCAAAAGGGGGTCCCTATGAGGGACGAAA
AGAGCTTAGCGCACACGCGATGGAACTGTAAATATCACATAGTATTTGCGCCGAAGTACCGAAGACAGGTGTTCTACGGG
GAAAAGCGCAAAGCGATTGGCAGTATTTTAAGAAAGCTGTGCGAATGGAAGAACGTGAATATTCTGGAAGCGGAATGTTG
TGTGGATCACATCCATATGCTTCTGGAAATCCCACCCAAGATGAGTGTGTCGGGCTTTATGGGATACCTAAAGGGAAAGA
GTAGCCTGATGCTTTATGAGCAGTTTGGCGATTTGAAGTTCAAATATCGTAACCGGGAGTTTTGGTGTCGAGGGTATTAC
GTTGATACGGTGGGTAAAAATACAGCCAGGATACAAGAATACATAAAACACCAACTGGAAGAGGATAAAATGGGTGAGCA
GTTGTCGATCCCCTATCCGGGTAGCCCGTTTACGGGCCGTAAGTAACGAATTGTGATGCAAATGTCAGATCGCGATGCGC
CTGTTAGGGCGCGGCAGGTAAGAGAGCCTTATAGGCGCATATGAAAAACCTCCGGCTATGCCGGAGGATAGCACAGAAAA
CCCCCAGCTAGGCTGGGGGTTCCGTAAAGCTTTCAGCTTTGAGTCAGTTATAAAAACCCCTTTTGATTTGTTAAAACAGT
TTGCGGTCTGGCAACTGCAAACGTTCAACAAGAAATCAAAAGGGGGTCCCTATGAGGGACGAAAAGAGCTTAGCGCACAC
GCGATGGAACTGTAAATATCACATAGTATTTGCGCCGAAGTACCGAAGACAGGTGTTCTACGGGGAAAAGCGCAAAGCGA
TTGGCAGTATTTTAAGAAAGCTGTGCGAATGGAAGAACGTGAATATTCTGGAAGCGGAATGTTGTGTGGATCACATCCAT
ATGCTTCTGGAAATCCCACCCAAGATGAGTGTGTCGGGCTTTATGGGATACCTAAAGGGAAAGAGTAGCCTGATGCTTTA
TGAGCAGTTTGGCGATTTGAAGTTCAAATATCGTAACCGGGAGTTTTGGTGTCGAGGGTATTACGTTGATACGGTGGGTA
AAAATACAGCCAGGATACAAGAATACATAAAACACCAACTGGAAGAGGATAAAATGGGTGAGCAGTTGTCGATCCCCTAT
CCGGGTAGCCCGTTTACGGGCCGTAAGTAACGAATTGTGATGCAAATGTCAGATCGCGATGCGCCTGTTAGGGCGCGGCA
GGTAAGAGAGCCTTATAGGCGCATATGAAAAACCTCCGGCTATGCCGGAGGATAGCACAGAAAACCCCCAGCTAGGCTGG
GGGTTCCGTAAAGCTTTCAGCTTTGAGTCAGTTATAAAAACCCCTTTTGATTTGTTAAAACAGTTTGCGGTCTGGCAACT
GCAAACGTTCAACAAGAAATCAAAAGGGGGTCCCTATGAGGGACGAAAAGAGCTTAGCGCACACGCGATGGAACTGTAAA
TATCACATAGTATTTGCGCCGAAGTACCGAAGACAGGTGTTCTACGGGGAAAAGCGCAAAGCGATTGGCAGTATTTTAAG
AAAGCTGTGCGAATGGAAGAACGTGAATATTCTGGAAGCGGAATGTTGTGTGGATCACATCCATATGCTTCTGGAAATCC
CACCCAAGATGAGTGTGTCGGGCTTTATGGGATACCTAAAGGGAAAGAGTAGCCTGATGCTTTATGAGCAGTTTGGCGAT
TTGAAGTTCAAATATCGTAACCGGGAGTTTTGGTGTCGAGGGTATTACGTTGATACGGTGGGTAAAAATACAGCCAGGAT
ACAAGAATACATAAAACACCAACTGGAAGAGGATAAAATGGGTGAGCAGTTGTCGATCCCCTATCCGGGTAGCCCGTTTA
CGGGCCGTAAGTAACGAATTGTGATGCAAATGTCAGATCGCGATGCGCCTGTTAGGGCGCGGCAGGTAAGAGAGCCTTAT
AGGCGCATATGAAAAACCTCCGGCTATGCCGGAGGATAGCACAGAAAACCCCCAGCTAGGCTGGGGGTTCCGTAAAGCTT
TCAGCTTTGAGTCAGTTATAAAAACCCCTTTTGATTTGTTAAAACAGTTTGCGGTCTGGCAACTGCAAACGTTCAACAAG
AAATCAAAAGGGGGTCCCTATGAGGGACGAAAAGAGCTTAGCGCACACGCGATGGAACTGTAAATATCACATAGTATTTG
CGCCGAAGTACCGAAGACAGGTGTTCTACGGGGAAAAGCGCAAAGCGATTGGCAGTATTTTAAGAAAGCTGTGCGAATGG
AAGAACGTGAATATTCTGGAAGCGGAATGTTGTGTGGATCACATCCATATGCTTCTGGAAATCCCACCCAAGATGAGTGT
GTCGGGCTTTATGGGATACCTAAAGGGAAAGAGTAGCCTGATGCTTTATGAGCAGTTTGGCGATTTGAAGTTCAAATATC
GTAACCGGGAGTTTTGGTGTCGAGGGTATTACGTTGATACGGTGGGTAAAAATACAGCCAGGATACAAGAATACATAAAA
CACCAACTGGAAGAGGATAAAATGGGTGAGCAGTTGTCGATCCCCTATCCGGGTAGCCCGTTTACGGGCCGTAAGTAACG
AATTGTGATGCAAATGTCAGATCGCGATGCGCCTGTTAGGGCGCGGCAGGTAAGAGAGCCTTATAGGCGCATATGAAAAA
CCTCCGGCTATGCCGGAGGATAGCACAGAAAACCCCCAGCTAGGCTGGGGGTTCCGTAAAGCTTTCAGCTTTGAGTCAGT
TATAAAAACCCCTTTTGATTTGTTAAAACAGTTTGCGGTCTGGCAACTGCAAACGTTCAACAAGAAATCAAAAGGGGGTC
CCTATGAGGGACGAAAAGAGCTTAGCGCACACGCGATGGAACTGTAAATATCACATAGTATTTGCGCCGAAGTACCGAAG
ACAGGTGTTCTACGGGGAAAAGCGCAAAGCGATTGGCAGTATTTTAAGAAAGCTGTGCGAATGGAAGAACGTGAATATTC
TGGAAGCGGAATGTTGTGTGGATCACATCCATATGCTTCTGGAAATCCCACCCAAGATGAGTGTGTCGGGCTTTATGGGA
TACCTAAAGGGAAAGAGTAGCCTGATGCTTTATGAGCAGTTTGGCGATTTGAAGTTCAAATATCGTAACCGGGAGTTTTG
GTGTCGAGGGTATTACGTTGATACGGTGGGTAAAAATACAGCCAGGATACAAGAATACATAAAACACCAACTGGAAGAGG
ATAAAATGGGTGAGCAGTTGTCGATCCCCTATCCGGGTAGCCCGTTTACGGGCCGTAAGTAACGAATTGTGATGCAAATG
TCAGATCGCGATGCGCCTGTTAGGGCGCGGCAGGTAAGAGAGCCTTATAGGCGCATATGAAAAACCTCCGGCTATGCCGG
AGGATA
>bercovieri4 count=15
TAGCTCAGTTGGTAGAGCACCAGACTTGTAATCGGTGGGTCGCGAGTTCGAGTCTCGTTGCCCGCACCAA
>bercovieri5 count=10
CGTATTGCTCTTTAACAATCTGGAACAAGCTGAAAATTGAAACAATACAGCTGAAACTTATCTCTCCGTAGATGTACTGA
GATAAGGAGTAGCCTGTATTAGAGTCTCTCAAATAATCGCAACGCAAGGGTCTGCAAAGACACCTTCGGGTTGTGAGGTT
AAGCGACTAAGCGTACACGGTGGATGCCTAGGCAGTCAGAGGCGATGAAGGGCGTGCTAATCTGCGAAAAGCGTCGGTAA
GCTGATATGAAGCGTTACAACCGACGATACCCGAATGGGGAAACCCAGTGCAATTCGTTGCACTATTGCATGGTGAATAC
ATAGCCATGCAAGGCGAACCGGGGGAACTGAAACATCTAAGTACCCCGAGGAAAAGAAATCAACCGAGATTCCCCCAGTA
GCGGCGAGCGAACGGGGAAGAGCCCAGAGTCTGAATCAGTTTATGTGTTAGTGGAAGCGTCTGGAAAGTCGCACGGTACA
GGGTGATAGTCCCGTACACAAAAATGCATATTCTGTGAACTCGATGAGTAGGGCGGGACACGTGACATCCTGTCTGAATA
TGGGGGGACCATCCTCCAAGGCTAAATACTCCTGACTGACCGATAGTGAACCAGTACCGTGAGGGAAAGGCGAAAAGAAC
CCCGGCGAGGGGAGTGAAATAGAACCTGAAACCGTGTACGTACAAGCAGTGGGAGCACCTTCGTGGTGTGACTGCGTACC
TTTTGTATAATGGGTCAGCGACTTATATTTTGTAGCAAGGTTAACCGAATAGGGGAGCCGTAGGGAAACCGAGTCTTAAC
TGGGCGTCTAGTTGCAAGGTATAGACCCGAAACCCGGTGATCTAGCCATGGGCAGGTTGAAGGTTGGGTAACACTAACTG
GAGGACCGAACCGACTAATGTTGAAAAATTAGCGGATGACTTGTGGCTGGGGGTGAAAGGCCAATCAAACCGGGAGATAG
CTGGTTCTCCCCGAAAGCTATTTAGGTAGCGCCTCGTGAACTCATCTTCGGGGGTAGAGCACTGTTTCGGCTAGGGGGTC
ATCCCGACTTACCAAACCGATGCAAACTCCGAATACCGAAGAATGTTATCACGGGAGACACACGGCGGGTGCTAACGTCC
GTCGTGAAGAGGGAAACAACCCAGACCGCCAGCTAAGGTCCCAAAGTCATGGTTAAGTGGGAAACGATGTGGGAAGGCAC
AGACAGCCAGGATGTTGGCTTAGAAGCAGCCATCATTTAAAGAAAGCGTAATAGCTCACTGGTCGAGTCGGCCTGCGCGG
AAGATGTAACGGGGCTAAACCATGCACCGAAGCTGCGGCAGCGTATTGCTCTTTAACAATCTGGAACAAGCTGAAAATTG
AAACAATACAGCTGAAACTTATCTCTCCGTAGATGTACTGAGATAAGGAGTAGCCTGTATTAGAGTCTCTCAAATAATCG
CAACGCAAGGGTCTGCAAAGACACCTTCGGGTTGTGAGGTTAAGCGACTAAGCGTACACGGTGGATGCCTAGGCAGTCAG
AGGCGATGAAGGGCGTGCTAATCTGCGAAAAGCGTCGGTAAGCTGATATGAAGCGTTACAACCGACGATACCCGAATGGG
GAAACCCAGTGCAATTCGTTGCACTATTGCATGGTGAATACATAGCCATGCAAGGCGAACCGGGGGAACTGAAACATCTA
AGTACCCCGAGGAAAAGAAATCAACCGAGATTCCCCCAGTAGCGGCGAGCGAACGGGGAAGAGCCCAGAGTCTGAATCAG
TTTATGTGTTAGTGGAAGCGTCTGGAAAGTCGCACGGTACAGGGTGATAGTCCCGTACACAAAAATGCATATTCTGTGAA
CTCGATGAGTAGGGCGGGACACGTGACATCCTGTCTGAATATGGGGGGACCATCCTCCAAGGCTAAATACTCCTGACTGA
CCGATAGTGAACCAGTACCGTGAGGGAAAGGCGAAAAGAACCCCGGCGAGGGGAGTGAAATAGAACCTGAAACCGTGTAC
GTACAAGCAGTGGGAGCACCTTCGTGGTGTGACTGCGTACCTTTTGTATAATGGGTCAGCGACTTATATTTTGTAGCAAG
GTTAACCGAATAGGGGAGCCGTAGGGAAACCGAGTCTTAACTGGGCGTCTAGTTGCAAGGTATAGACCCGAAACCCGGTG
ATCTAGCCATGGGCAGGTTGAAGGTTGGGTAACACTAACTGGAGGACCGAACCGACTAATGTTGAAAAATTAGCGGATGA
CTTGTGGCTGGGGGTGAAAGGCCAATCAAACCGGGAGATAGCTGGTTCTCCCCGAAAGCTATTTAGGTAGCGCCTCGTGA
ACTCATCTTCGGGGGTAGAGCACTGTTTCGGCTAGGGGGTCATCCCGACTTACCAAACCGATGCAAACTCCGAATACCGA
AGAATGTTATCACGGGAGACACACGGCGGGTGCTAACGTCCGTCGTGAAGAGGGAAACAACCCAGACCGCCAGCTAAGGT
CCCAAAGTCATGGTTAAGTGGGAAACGATGTGGGAAGGCACAGACAGCCAGGATGTTGGCTTAGAAGCAGCCATCATTTA
AAGAAAGCGTAATAGCTCACTGGTCGAGTCGGCCTGCGCGGAAGATGTAACGGGGCTAAACCATGCACCGAAGCTGCGGC
AGCGTATTGCTCTTTAACAATCTGGAACAAGCTGAAAATTGAAACAATACAGCTGAAACTTATCTCTCCGTAGATGTACT
GAGATAAGGAGTAGCCTGTATTAGAGTCTCTCAAATAATCGCAACGCAAGGGTCTGCAAAGACACCTTCGGGTTGTGAGG
TTAAGCGACTAAGCGTACACGGTGGATGCCTAGGCAGTCAGAGGCGATGAAGGGCGTGCTAATCTGCGAAAAGCGTCGGT
AAGCTGATATGAAGCGTTACAACCGACGATACCCGAATGGGGAAACCCAGTGCAATTCGTTGCACTATTGCATGGTGAAT
ACATAGCCATGCAAGGCGAACCGGGGGAACTGAAACATCTAAGTACCCCGAGGAAAAGAAATCAACCGAGATTCCCCCAG
TAGCGGCGAGCGAACGGGGAAGAGCCCAGAGTCTGAATCAGTTTATGTGTTAGTGGAAGCGTCTGGAAAGTCGCACGGTA
CAGGGTGATAGTCCCGTACACAAAAATGCATATTCTGTGAACTCGATGAGTAGGGCGGGACACGTGACATCCTGTCTGAA
TATGGGGGGACCATCCTCCAAGGCTAAATACTCCTGACTGACCGATAGTGAACCAGTACCGTGAGGGAAAGGCGAAAAGA
ACCCCGGCGAGGGGAGTGAAATAGAACCTGAAACCGTGTACGTACAAGCAGTGGGAGCACCTTCGTGGTGTGACTGCGTA
CCTTTTGTATAATGGGTCAGCGACTTATATTTTGTAGCAAGGTTAACCGAATAGGGGAGCCGTAGGGAAACCGAGTCTTA
ACTGGGCGTCTAGTTGCAAGGTATAGACCCGAAACCCGGTGATCTAGCCATGGGCAGGTTGAAGGTTGGGTAACACTAAC
TGGAGGACCGAACCGACTAATGTTGAAAAATTAGCGGATGACTTGTGGCTGGGGGTGAAAGGCCAATCAAACCGGGAGAT
AGCTGGTTCTCCCCGAAAGCTATTTAGGTAGCGCCTCGTGAACTCATCTTCGGGGGTAGAGCACTGTTTCGGCTAGGGGG
TCATCCCGACTTACCAAACCGATGCAAACTCCGAATACCGAAGAATGTTATCACGGGAGACACACGGCGGGTGCTAACGT
CCGTCGTGAAGAGGGAAACAACCCAGACCGCCAGCTAAGGTCCCAAAGTCATGGTTAAGTGGGAAACGATGTGGGAAGGC
ACAGACAGCCAGGATGTTGGCTTAGAAGCAGCCATCATTTAAAGAAAGCGTAATAGCTCACTGGTCGAGTCGGCCTGCGC
GGAAGATGTAACGGGGCTAAACCATGCACCGAAGCTGCGGCAGCGTATTGCTCTTTAACAATCTGGAACAAGCTGAAAAT
TGAAACAATACAGCTGAAACTTATCTCTCCGTAGATGTACTGAGATAAGGAGTAGCCTGTATTAGAGTCTCTCAAATAAT
CGCAACGCAAGGGTCTGCAAAGACACCTTCGGGTTGTGAGGTTAAGCGACTAAGCGTACACGGTGGATGCCTAGGCAGTC
AGAGGCGATGAAGGGCGTGCTAATCTGCGAAAAGCGTCGGTAAGCTGATATGAAGCGTTACAACCGACGATACCCGAATG
GGGAAACCCAGTGCAATTCGTTGCACTATTGCATGGTGAATACATAGCCATGCAAGGCGAACCGGGGGAACTGAAACATC
TAAGTACCCCGAGGAAAAGAAATCAACCGAGATTCCCCCAGTAGCGGCGAGCGAACGGGGAAGAGCCCAGAGTCTGAATC
AGTTTATGTGTTAGTGGAAGCGTCTGGAAAGTCGCACGGTACAGGGTGATAGTCCCGTACACAAAAATGCATATTCTGTG
AACTCGATGAGTAGGGCGGGACACGTGACATCCTGTCTGAATATGGGGGGACCATCCTCCAAGGCTAAATACTCCTGACT
GACCGATAGTGAACCAGTACCGTGAGGGAAAGGCGAAAAGAACCCCGGCGAGGGGAGTGAAATAGAACCTGAAACCGTGT
ACGTACAAGCAGTGGGAGCACCTTCGTGGTGTGACTGCGTACCTTTTGTATAATGGGTCAGCGACTTATATTTTGTAGCA
AGGTTAACCGAATAGGGGAGCCGTAGGGAAACCGAGTCTTAACTGGGCGTCTAGTTGCAAGGTATAGACCCGAAACCCGG
TGATCTAGCCATGGGCAGGTTGAAGGTTGGGTAACACTAACTGGAGGACCGAACCGACTAATGTTGAAAAATTAGCGGAT
GACTTGTGGCTGGGGGTGAAAGGCCAATCAAACCGGGAGATAGCTGGTTCTCCCCGAAAGCTATTTAGGTAGCGCCTCGT
GAACTCATCTTCGGGGGTAGAGCACTGTTTCGGCTAGGGGGTCATCCCGACTTACCAAACCGATGCAAACTCCGAATACC
GAAGAATGTTATCACGGGAGACACACGGCGGGTGCTAACGTCCGTCGTGAAGAGGGAAACAACCCAGACCGCCAGCTAAG
GTCCCAAAGTCATGGTTAAGTGGGAAACGATGTGGGAAGGCACAGACAGCCAGGATGTTGGCTTAGAAGCAGCCATCATT
TAAAGAAAGCGTAATAGCTCACTGGTCGAGTCGGCCTGCGCGGAAGATGTAACGGGGCTAAACCATGCACCGAAGCTGCG
GCAGCGTATTGCTCTTTAACAATCTGGAACAAGCTGAAAATTGAAACAATACAGCTGAAACTTATCTCTCCGTAGATGTA
CTGAGATAAGGAGTAGCCTGTATTAGAGTCTCTCAAATAATCGCAACGCAAGGGTCTGCAAAGACACCTTCGGGTTGTGA
GGTTAAGCGACTAAGCGTACACGGTGGATGCCTAGGCAGTCAGAGGCGATGAAGGGCGTGCTAATCTGCGAAAAGCGTCG
GTAAGCTGATATGAAGCGTTACAACCGACGATACCCGAATGGGGAAACCCAGTGCAATTCGTTGCACTATTGCATGGTGA
ATACATAGCCATGCAAGGCGAACCGGGGGAACTGAAACATCTAAGTACCCCGAGGAAAAGAAATCAACCGAGATTCCCCC
AGTAGCGGCGAGCGAACGGGGAAGAGCCCAGAGTCTGAATCAGTTTATGTGTTAGTGGAAGCGTCTGGAAAGTCGCACGG
TACAGGGTGATAGTCCCGTACACAAAAATGCATATTCTGTGAACTCGATGAGTAGGGCGGGACACGTGACATCCTGTCTG
AATATGGGGGGACCATCCTCCAAGGCTAAATACTCCTGACTGACCGATAGTGAACCAGTACCGTGAGGGAAAGGCGAAAA
GAACCCCGGCGAGGGGAGTGAAATAGAACCTGAAACCGTGTACGTACAAGCAGTGGGAGCACCTTCGTGGTGTGACTGCG
TACCTTTTGTATAATGGGTCAGCGACTTATATTTTGTAGCAAGGTTAACCGAATAGGGGAGCCGTAGGGAAACCGAGTCT
TAACTGGGCGTCTAGTTGCAAGGTATAGACCCGAAACCCGGTGATCTAGCCATGGGCAGGTTGAAGGTTGGGTAACACTA
ACTGGAGGACCGAACCGACTAATGTTGAAAAATTAGCGGATGACTTGTGGCTGGGGGTGAAAGGCCAATCAAACCGGGAG
ATAGCTGGTTCTCCCCGAAAGCTATTTAGGTAGCGCCTCGTGAACTCATCTTCGGGGGTAGAGCACTGTTTCGGCTAGGG
GGTCATCCCGACTTACCAAACCGATGCAAACTCCGAATACCGAAGAATGTTATCACGGGAGACACACGGCGGGTGCTAAC
GTCCGTCGTGAAGAGGGAAACAACCCAGACCGCCAGCTAAGGTCCCAAAGTCATGGTTAAGTGGGAAACGATGTGGGAAG
GCACAGACAGCCAGGATGTTGGCTTAGAAGCAGCCATCATTTAAAGAAAGCGTAATAGCTCACTGGTCGAGTCGGCCTGC
GCGGAAGATGTAACGGGGCTAAACCATGCACCGAAGCTGCGGCAGCGTATTGCTCTTTAACAATCTGGAACAAGCTGAAA
ATTGAAACAATACAGCTGAAACTTATCTCTCCGTAGATGTACTGAGATAAGGAGTAGCCTGTATTAGAGTCTCTCAAATA
ATCGCAACGCAAGGGTCTGCAAAGACACCTTCGGGTTGTGAGGTTAAGCGACTAAGCGTACACGGTGGATGCCTAGGCAG
TCAGAGGCGATGAAGGGCGTGCTAATCTGCGAAAAGCGTCGGTAAGCTGATATGAAGCGTTACAACCGACGATACCCGAA
TGGGGAAACCCAGTGCAATTCGTTGCACTATTGCATGGTGAATACATAGCCATGCAAGGCGAACCGGGGGAACTGAAACA
TCTAAGTACCCCGAGGAAAAGAAATCAACCGAGATTCCCCCAGTAGCGGCGAGCGAACGGGGAAGAGCCCAGAGTCTGAA
TCAGTTTATGTGTTAGTGGAAGCGTCTGGAAAGTCGCACGGTACAGGGTGATAGTCCCGTACACAAAAATGCATATTCTG
TGAACTCGATGAGTAGGGCGGGACACGTGACATCCTGTCTGAATATGGGGGGACCATCCTCCAAGGCTAAATACTCCTGA
CTGACCGATAGTGAACCAGTACCGTGAGGGAAAGGCGAAAAGAACCCCGGCGAGGGGAGTGAAATAGAACCTGAAACCGT
GTACGTACAAGCAGTGGGAGCACCTTCGTGGTGTGACTGCGTACCTTTTGTATAATGGGTCAGCGACTTATATTTTGTAG
CAAGGTTAACCGAATAGGGGAGCCGTAGGGAAACCGAGTCTTAACTGGGCGTCTAGTTGCAAGGTATAGACCCGAAACCC
GGTGATCTAGCCATGGGCAGGTTGAAGGTTGGGTAACACTAACTGGAGGACCGAACCGACTAATGTTGAAAAATTAGCGG
ATGACTTGTGGCTGGGGGTGAAAGGCCAATCAAACCGGGAGATAGCTGGTTCTCCCCGAAAGCTATTTAGGTAGCGCCTC
GTGAACTCATCTTCGGGGGTAGAGCACTGTTTCGGCTAGGGGGTCATCCCGACTTACCAAACCGATGCAAACTCCGAATA
CCGAAGAATGTTATCACGGGAGACACACGGCGGGTGCTAACGTCCGTCGTGAAGAGGGAAACAACCCAGACCGCCAGCTA
AGGTCCCAAAGTCATGGTTAAGTGGGAAACGATGTGGGAAGGCACAGACAGCCAGGATGTTGGCTTAGAAGCAGCCATCA
TTTAAAGAAAGCGTAATAGCTCACTGGTCGAGTCGGCCTGCGCGGAAGATGTAACGGGGCTAAACCATGCACCGAAGCTG
CGGCAGCGTATTGCTCTTTAACAATCTGGAACAAGCTGAAAATTGAAACAATACAGCTGAAACTTATCTCTCCGTAGATG
TACTGAGATAAGGAGTAGCCTGTATTAGAGTCTCTCAAATAATCGCAACGCAAGGGTCTGCAAAGACACCTTCGGGTTGT
GAGGTTAAGCGACTAAGCGTACACGGTGGATGCCTAGGCAGTCAGAGGCGATGAAGGGCGTGCTAATCTGCGAAAAGCGT
CGGTAAGCTGATATGAAGCGTTACAACCGACGATACCCGAATGGGGAAACCCAGTGCAATTCGTTGCACTATTGCATGGT
GAATACATAGCCATGCAAGGCGAACCGGGGGAACTGAAACATCTAAGTACCCCGAGGAAAAGAAATCAACCGAGATTCCC
CCAGTAGCGGCGAGCGAACGGGGAAGAGCCCAGAGTCTGAATCAGTTTATGTGTTAGTGGAAGCGTCTGGAAAGTCGCAC
GGTACAGGGTGATAGTCCCGTACACAAAAATGCATATTCTGTGAACTCGATGAGTAGGGCGGGACACGTGACATCCTGTC
TGAATATGGGGGGACCATCCTCCAAGGCTAAATACTCCTGACTGACCGATAGTGAACCAGTACCGTGAGGGAAAGGCGAA
AAGAACCCCGGCGAGGGGAGTGAAATAGAACCTGAAACCGTGTACGTACAAGCAGTGGGAGCACCTTCGTGGTGTGACTG
CGTACCTTTTGTATAATGGGTCAGCGACTTATATTTTGTAGCAAGGTTAACCGAATAGGGGAGCCGTAGGGAAACCGAGT
CTTAACTGGGCGTCTAGTTGCAAGGTATAGACCCGAAACCCGGTGATCTAGCCATGGGCAGGTTGAAGGTTGGGTAACAC
TAACTGGAGGACCGAACCGACTAATGTTGAAAAATTAGCGGATGACTTGTGGCTGGGGGTGAAAGGCCAATCAAACCGGG
AGATAGCTGGTTCTCCCCGAAAGCTATTTAGGTAGCGCCTCGTGAACTCATCTTCGGGGGTAGAGCACTGTTTCGGCTAG
GGGGTCATCCCGACTTACCAAACCGATGCAAACTCCGAATACCGAAGAATGTTATCACGGGAGACACACGGCGGGTGCTA
ACGTCCGTCGTGAAGAGGGAAACAACCCAGACCGCCAGCTAAGGTCCCAAAGTCATGGTTAAGTGGGAAACGATGTGGGA
AGGCACAGACAGCCAGGATGTTGGCTTAGAAGCAGCCATCATTTAAAGAAAGCGTAATAGCTCACTGGTCGAGTCGGCCT
GCGCGGAAGATGTAACGGGGCTAAACCATGCACCGAAGCTGCGGCAGCG
>bercovieri6 count=15
GTGATTGACGGCATTGCTTTCCAAACCAATATTCTGGCGCTGAATGCCGCCGTTGAAGCCGCCCGTGCCGGTGAGCAGGG
GCGTGGTTTTGCTGTGGTCGCCGGTGAAGTGCGTAATTTGGCACAGCGCAGTGCGC
>bercovieri10 count=10
CTATCAGACAATCTGTGTGGACACTGCGCAATGCGTATCGTGAGGTAAGGAGGTGATCCAACCGCAGGTTCCCCTACGGT
TACCTTGTTACGACTTCACCCCAGTCATGAATCACAAAGTGGTAAGCGCCCTCCCGAAGGTTAAGCTACCTACTTCTTTT
GCAACCCACTCCCATGGTGTGACGGGCGGTGTGTACAAGGCCCGGGAACGTATTCACCGTAGCATTCTGATCTACGATTA
CTAGCGATTCCGACTTCATGGAGTCGAGTTGCAGACTCCAATCCGGACTACGACAGACTTTATGTGGTCCGCTTGCTCTC
GCGAGTTCGCTTCACTTTGTATCTGCCATTGTAGCACGTGTGTAGCCCTACTCGTAAGGGCCATGATGACTTGACGTCAT
CCCCACCTTCCTCCGGTTTGTCACCGGCAGTCTCCCTTGAGTTCCCACCATTACGTGCTGGCAACAAAGGATAAGGGTTG
CGCTCGTTGCGGGACTTAACCCAACATTTCACAACACGAGCTGACGACAGCCATGCAGCACCTGTCTCACCTATCAGACA
ATCTGTGTGGACACTGCGCAATGCGTATCGTGAGGTAAGGAGGTGATCCAACCGCAGGTTCCCCTACGGTTACCTTGTTA
CGACTTCACCCCAGTCATGAATCACAAAGTGGTAAGCGCCCTCCCGAAGGTTAAGCTACCTACTTCTTTTGCAACCCACT
CCCATGGTGTGACGGGCGGTGTGTACAAGGCCCGGGAACGTATTCACCGTAGCATTCTGATCTACGATTACTAGCGATTC
CGACTTCATGGAGTCGAGTTGCAGACTCCAATCCGGACTACGACAGACTTTATGTGGTCCGCTTGCTCTCGCGAGTTCGC
TTCACTTTGTATCTGCCATTGTAGCACGTGTGTAGCCCTACTCGTAAGGGCCATGATGACTTGACGTCATCCCCACCTTC
CTCCGGTTTGTCACCGGCAGTCTCCCTTGAGTTCCCACCATTACGTGCTGGCAACAAAGGATAAGGGTTGCGCTCGTTGC
GGGACTTAACCCAACATTTCACAACACGAGCTGACGACAGCCATGCAGCACCTGTCTCACCTATCAGACAATCTGTGTGG
ACACTGCGCAATGCGTATCGTGAGGTAAGGAGGTGATCCAACCGCAGGTTCCCCTACGGTTACCTTGTTACGACTTCACC
CCAGTCATGAATCACAAAGTGGTAAGCGCCCTCCCGAAGGTTAAGCTACCTACTTCTTTTGCAACCCACTCCCATGGTGT
GACGGGCGGTGTGTACAAGGCCCGGGAACGTATTCACCGTAGCATTCTGATCTACGATTACTAGCGATTCCGACTTCATG
GAGTCGAGTTGCAGACTCCAATCCGGACTACGACAGACTTTATGTGGTCCGCTTGCTCTCGCGAGTTCGCTTCACTTTGT
ATCTGCCATTGTAGCACGTGTGTAGCCCTACTCGTAAGGGCCATGATGACTTGACGTCATCCCCACCTTCCTCCGGTTTG
TCACCGGCAGTCTCCCTTGAGTTCCCACCATTACGTGCTGGCAACAAAGGATAAGGGTTGCGCTCGTTGCGGGACTTAAC
CCAACATTTCACAACACGAGCTGACGACAGCCATGCAGCACCTGTCTCACCTATCAGACAATCTGTGTGGACACTGCGCA
ATGCGTATCGTGAGGTAAGGAGGTGATCCAACCGCAGGTTCCCCTACGGTTACCTTGTTACGACTTCACCCCAGTCATGA
ATCACAAAGTGGTAAGCGCCCTCCCGAAGGTTAAGCTACCTACTTCTTTTGCAACCCACTCCCATGGTGTGACGGGCGGT
GTGTACAAGGCCCGGGAACGTATTCACCGTAGCATTCTGATCTACGATTACTAGCGATTCCGACTTCATGGAGTCGAGTT
GCAGACTCCAATCCGGACTACGACAGACTTTATGTGGTCCGCTTGCTCTCGCGAGTTCGCTTCACTTTGTATCTGCCATT
GTAGCACGTGTGTAGCCCTACTCGTAAGGGCCATGATGACTTGACGTCATCCCCACCTTCCTCCGGTTTGTCACCGGCAG
TCTCCCTTGAGTTCCCACCATTACGTGCTGGCAACAAAGGATAAGGGTTGCGCTCGTTGCGGGACTTAACCCAACATTTC
ACAACACGAGCTGACGACAGCCATGCAGCACCTGTCTCACCTATCAGACAATCTGTGTGGACACTGCGCAATGCGTATCG
TGAGGTAAGGAGGTGATCCAACCGCAGGTTCCCCTACGGTTACCTTGTTACGACTTCACCCCAGTCATGAATCACAAAGT
GGTAAGCGCCCTCCCGAAGGTTAAGCTACCTACTTCTTTTGCAACCCACTCCCATGGTGTGACGGGCGGTGTGTACAAGG
CCCGGGAACGTATTCACCGTAGCATTCTGATCTACGATTACTAGCGATTCCGACTTCATGGAGTCGAGTTGCAGACTCCA
ATCCGGACTACGACAGACTTTATGTGGTCCGCTTGCTCTCGCGAGTTCGCTTCACTTTGTATCTGCCATTGTAGCACGTG
TGTAGCCCTACTCGTAAGGGCCATGATGACTTGACGTCATCCCCACCTTCCTCCGGTTTGTCACCGGCAGTCTCCCTTGA
GTTCCCACCATTACGTGCTGGCAACAAAGGATAAGGGTTGCGCTCGTTGCGGGACTTAACCCAACATTTCACAACACGAG
CTGACGACAGCCATGCAGCACCTGTCTCACC
>bercovieri11 count=23
GGTTGATGACAAACCTATTTTGTCACTCCGAAACTGGCGGGGCGACTGCACCGATGGGCGCTCCGACGGCTCACGCCGTT
ACGACCCATTCGGCACATTTCCCCGCTTATCAACTTTGTCAGCAGTCTGA
>bercovieri17 count=12
GCAGGCAGTTTGGGTGCGGACAGCGCGCAGAAACCGGAGCGTACACGCAGTACGTGAGGATTTCGAGCACTGCCCAAGCT
CAAAATGGCA
>intermedia0 count=242
TATACCCTTCGTCCTTGAAGCTGCAGGGGTGTTAGCTGCGCTCACTCACCCGAATCACTTACTTGTGTAAGCTCATCGGG
ATTCGTTCGCTTGCTGCCTTCCTGCAACTCCAATTACTTTGGGTATA
>intermedia1 count=17
TATACCCGTCATACTTCAAGCTGCATGTGCGTTGGCTGCCTTCGTTCACC
>intermedia2 count=25
CACCCTACGGGCTAGCATAAATGCTGTTCAAATCGGTTCCCGACCGATTTGTCTCTCGCTTGCCGCCTTCCTGCAACTCC
AATTATTTTGGGTA
>intermedia3 count=47
GGTGACAAATCTGCCGGGAGCAGATTTGAACGCTGCTTGCAGCGGCCTCGCAGAGGCGAGGCCCATGGATGGGCCGAGTA
ACGAGAGCAGCTAACACCCATGCAGCTTCAAGTATGAAGGG
>intermedia5 count=25
GGCGTTATTGGCGCAGGCAGTTTGAATGCGGACAGCGCGCAGAAACCGGAGCGTACACGTAGTACGTGAGGATGCCGAGC
ACTGCCCAAGTTCAAAATGGCAA
>intermedia6 count=21
TGGTGCGGCCTGCGGGACTCGAACCCGCGACCCACTGATTAGCAGTCAGGTGCTCTACCAACTGAGCTATGGCCGCA
>intermedia10 count=71
TATACCCTAAATAATTCGAGTTGCAGGAAGGCGGCAAGTGAGCGACAAATTGGTTGGAAACCAATTTGAACAGCACTTAT
GCTAGCCCGTAGGGTGAGCCTCAAGGATGAGGCTCATTAACCCGATGAGCTTACGCAGGTAAGTGATTCGGGTGAGTGAA
CGTAGCCAACACACCTGCAGCTTCAAGTATGAAGGG
>intermedia12 count=10
CTCGGTTGAGGCGACAGAGCTAAGATGAACACTGAACGATTATCAACCGAAACC
>intermedia13 count=37
TATACCCGTCATACTTCAAGCTGCATGTGCGTTGGCTGCCTTCGTTCACCCCAGTCACTTACTTATGTAAGCTCCTGGGG
ATT
>rohdei0 count=170
TATACCCTTCGTACTTGAAGCTGCAGGGGTGTTAGCTGCGCTCACTCACCCGAATCACTGACTTGTGTAAGCTCATCGGG
ATTTGTTCGCTTGCTGCCTACCTGCAACGCCAATTACTTTGGGTAT
>rohdei5 count=65
TCAGACTGCTGACAAAGTTGATTGGCGGGGAAATGTGCCGAATGGGTCGTAGCCGCGTAAGCCGCCGGAGCGCCCATAGG
TGCAGTCGCCCCGGCTGACTCGAAACTGAAAATATCGATTTGTCATCAA
>rohdei6 count=16
TAGCTCAGTTGGTAGAGCACCAGCCTCCTAAGCAGGGGGTCGCGAGTTCGAGTCTCGTTGCCCGCACCAAATT
>rohdei7 count=13
TTATACCCGTCATACTTCAAGCTGCATGTGCGTTGGCTGCCTTCGTTCACCCCAGTCACTTA
>ruckeri0 count=70 (matches ERIC element)
TCAGACTGCTGACAAACCTCGATCCTGCGATCTCTGGTGGGGAAGACAGGGAGAAGAGTCAAGCGTCCGCGCCAGGGATG
GCGCGGAACGAGCCGACAAGGACGTATTCACGGCGTCTTGACGATCTGCCGGTTTTCACCGCAGCGAGCACTTTGTCATT
AACCTCA
>ruckeri1 count=10
CGCCCTACTCATCGAGTTCACAGCCAGTGTGTTTTTGTGTACGGGACTATCACCCTGTACCGTGCGACTTTCCAGACGCT
TCCACTAACACACCAACTGATTCAGACTCTGGGCTCTTCCCCGTTCGCTCGCCGCTACTGGGGGAATCTCGGTTGATTTC
TTTTCCTCGGGGTACTTAGATGTTTCAGTTCCCCCGGTTCGCCTTGCATGGCTATGTATTCACCATGCAATAGTGCAACG
AATTGCACTGGGTTTCCCCATTCGGGTATCGTCGGTTATTACGCTTCATATCAGCTTACCGACGCTTTTCGCAGATTAGC
ACGCCCTTCATCGCCTCTGACTGCCTAGGCATCCACCGTGTACGCTTAGTCGCTTAACCTCACAACCCGAAGGTGTCTTT
TCTTTACTGGTGTGGTGGTGAACACACTCTGCGTTATTGTGCAGTACGCGCCATCCTCATGAACCTCAAGTTCACTTCGG
TTGCCGTGCGCTGTACGCTTCGCCGAGTATCTTCTCACTCACACTGCAACAAAGGATAAACACATCGCATTGCAATTATT
TGAGAGACTCTGATACAGGGTACTCCTTATCTCAGTACTGCTACGGAGAGACAAGTTTCAGCTGTATCGTTTCAATTTTC
AGCTTGTTCCAGATTGTTAAAGAGCAATATTCTAACACGACCCACGTAGACTGGCGTCCACGCTTCGATGCCTCCCACCT
ATCCTACACATCAAGGCTCAATATTCAGTGTCAAGCTATAGTAAAGGTTCACGGGGTCTTTCCGTCTTGCCGCGGGTACA
CTGCATCTTCACAGCGAGTTCAATTTCACTGAGTCTCGGGTGGAGACAGCCTGGCCATCATTACGCCATTCGTGCAGGTC
GGAACTTACCCGACAAGGAATTTCGCTACCTTAGGACCGTTATAGTTACGGCCGCCGTTTACTGGGGCTTCGATCAAGAG
CTTCGCCTTGCGGCTGACCCCATCAATTAACCTTCCAGCACCGGGCAGGCGTCACACCGTATACGTCCACTTTCGTGTTT
GCACAGTGCTGTGTTTTTATTAAACAGTTGCAGCCAGCTGGTATCTGCGACTGGCTTCGGCGCCGAGAGCAAGTCTCTTT
ACCTAATGCCAGCGTGCCTTCTCCCGAAGTTACGGCACCATTTTGCCTAGTTCCTTCACCCGAGTTCTCTCAAGCGCCTG
AGTATTCTCTACCTGACCACCTGTGTCGGTTTGGGGTACGATTGAATGTCACCTGATGCTTAGAGGCTTTTCCTGGAAGC
TTGGCATCAACTACTTCACCACCGTAGTGGCTCGTCATCACACCTCAGCGTTGATAAGCAACCGGATTTACCAAGTCACT
CCGCCTACATGCTTAAACCGGGACAACCGTCGCCCGGCTAGCCTAGCCTTCTCCGTCCCCCCTTCGCAGTCACACCCAGT
ACAGGAATATTAACCTGTTTCCCATCGACTACGCTTTTCAGCCTCGCCTTAGGGGTCGACTCACCCTGCCCCGATTAACG
TTGGACAGGAACCCTTGGTCTTCCGGCGTGCGGGTTTTTCACCCGCATTATCGTTACTTATGTCAGCATTCGCACTTCTG
ATACCTCCAGCAGCCCTCACAGGCCACCTTCAACGGCTTACAGAACGCTCCCCTACCCAACAACGCCTAAGCGTCGCTGC
CGCAGCTTCGGTGCATGGTTTAGCCCCGTTACATCTTCCGCGCAGGCCGACTCGACCAGTGAGCTATTACGCTTTCTTTA
AATGATGGCTGCTTCTAAGCCAACATCCTGGCTGTCTATGCCTTCCCACATCGTTTCCCACTTAACCATGACTTTGGGAC
CTTAGCTGGCGGTCTGGGTTGTTTCCCTCTTCACGACGGACGTTAGCACCCGCCGTGTGTCTCCCGTGATAACATTCTTC
GGTATTCGGAGTTTGCATCGGTTTGGTAATCCGGGATGGACCCCTAGCCGAAACAGTGCTCTACCCCCGAAGATGAGTTC
ACGAGGCGCTACCTAAATAGCTTTCGGGGAGAACCAGCTATCTCCCGGTTTGATTGGCCTTTCACCCCCAGCCACAAGTC
ATCCGCTAATTTTTCAACATTAGTCGGTTCGGTCCTCCAGTTAGTGTTACCCAACCTTCAACCTGCCCATGGCTAGATCA
CCGGGTTTCGGGTCTATACCTTGCAACTAGACGCCCAGTTAAGACTCGGTTTCCCTACGGCTCCCCTATTCGGTTAACCT
TGCTACAAAATATAAGTCGCTGACCCATTATACAAAAGGTACGCAGTCACACCACGAAGGTGCTCCCACTGCTTGTACGT
ACACGGTTTCAGGTTCTATTTCACTCCCCTCGCCGGGGTTCTTTTCGCCTTTCCCTCACGGTACTGGTTCACTATCGGTC
AGTCAGGAGTATTTAGCCTTGGAGGATGGTCCCCCCATATTCAGACAGGATGTCACGTGTCCCGCCCTACTCATCGAGTT
CACAGCCAGTGTGTTTTTGTGTACGGGACTATCACCCTGTACCGTGCGACTTTCCAGACGCTTCCACTAACACACCAACT
GATTCAGACTCTGGGCTCTTCCCCGTTCGCTCGCCGCTACTGGGGGAATCTCGGTTGATTTCTTTTCCTCGGGGTACTTA
GATGTTTCAGTTCCCCCGGTTCGCCTTGCATGGCTATGTATTCACCATGCAATAGTGCAACGAATTGCACTGGGTTTCCC
CATTCGGGTATCGTCGGTTATTACGCTTCATATCAGCTTACCGACGCTTTTCGCAGATTAGCACGCCCTTCATCGCCTCT
GACTGCCTAGGCATCCACCGTGTACGCTTAGTCGCTTAACCTCACAACCCGAAGGTGTCTTTTCTTTACTGGTGTGGTGG
TGAACACACTCTGCGTTATTGTGCAGTACGCGCCATCCTCATGAACCTCAAGTTCACTTCGGTTGCCGTGCGCTGTACGC
TTCGCCGAGTATCTTCTCACTCACACTGCAACAAAGGATAAACACATCGCATTGCAATTATTTGAGAGACTCTGATACAG
GGTACTCCTTATCTCAGTACTGCTACGGAGAGACAAGTTTCAGCTGTATCGTTTCAATTTTCAGCTTGTTCCAGATTGTT
AAAGAGCAATATTCTAACACGACCCACGTAGACTGGCGTCCACGCTTCGATGCCTCCCACCTATCCTACACATCAAGGCT
CAATATTCAGTGTCAAGCTATAGTAAAGGTTCACGGGGTCTTTCCGTCTTGCCGCGGGTACACTGCATCTTCACAGCGAG
TTCAATTTCACTGAGTCTCGGGTGGAGACAGCCTGGCCATCATTACGCCATTCGTGCAGGTCGGAACTTACCCGACAAGG
AATTTCGCTACCTTAGGACCGTTATAGTTACGGCCGCCGTTTACTGGGGCTTCGATCAAGAGCTTCGCCTTGCGGCTGAC
CCCATCAATTAACCTTCCAGCACCGGGCAGGCGTCACACCGTATACGTCCACTTTCGTGTTTGCACAGTGCTGTGTTTTT
ATTAAACAGTTGCAGCCAGCTGGTATCTGCGACTGGCTTCGGCGCCGAGAGCAAGTCTCTTTACCTAATGCCAGCGTGCC
TTCTCCCGAAGTTACGGCACCATTTTGCCTAGTTCCTTCACCCGAGTTCTCTCAAGCGCCTGAGTATTCTCTACCTGACC
ACCTGTGTCGGTTTGGGGTACGATTGAATGTCACCTGATGCTTAGAGGCTTTTCCTGGAAGCTTGGCATCAACTACTTCA
CCACCGTAGTGGCTCGTCATCACACCTCAGCGTTGATAAGCAACCGGATTTACCAAGTCACTCCGCCTACATGCTTAAAC
CGGGACAACCGTCGCCCGGCTAGCCTAGCCTTCTCCGTCCCCCCTTCGCAGTCACACCCAGTACAGGAATATTAACCTGT
TTCCCATCGACTACGCTTTTCAGCCTCGCCTTAGGGGTCGACTCACCCTGCCCCGATTAACGTTGGACAGGAACCCTTGG
TCTTCCGGCGTGCGGGTTTTTCACCCGCATTATCGTTACTTATGTCAGCATTCGCACTTCTGATACCTCCAGCAGCCCTC
ACAGGCCACCTTCAACGGCTTACAGAACGCTCCCCTACCCAACAACGCCTAAGCGTCGCTGCCGCAGCTTCGGTGCATGG
TTTAGCCCCGTTACATCTTCCGCGCAGGCCGACTCGACCAGTGAGCTATTACGCTTTCTTTAAATGATGGCTGCTTCTAA
GCCAACATCCTGGCTGTCTATGCCTTCCCACATCGTTTCCCACTTAACCATGACTTTGGGACCTTAGCTGGCGGTCTGGG
TTGTTTCCCTCTTCACGACGGACGTTAGCACCCGCCGTGTGTCTCCCGTGATAACATTCTTCGGTATTCGGAGTTTGCAT
CGGTTTGGTAATCCGGGATGGACCCCTAGCCGAAACAGTGCTCTACCCCCGAAGATGAGTTCACGAGGCGCTACCTAAAT
AGCTTTCGGGGAGAACCAGCTATCTCCCGGTTTGATTGGCCTTTCACCCCCAGCCACAAGTCATCCGCTAATTTTTCAAC
ATTAGTCGGTTCGGTCCTCCAGTTAGTGTTACCCAACCTTCAACCTGCCCATGGCTAGATCACCGGGTTTCGGGTCTATA
CCTTGCAACTAGACGCCCAGTTAAGACTCGGTTTCCCTACGGCTCCCCTATTCGGTTAACCTTGCTACAAAATATAAGTC
GCTGACCCATTATACAAAAGGTACGCAGTCACACCACGAAGGTGCTCCCACTGCTTGTACGTACACGGTTTCAGGTTCTA
TTTCACTCCCCTCGCCGGGGTTCTTTTCGCCTTTCCCTCACGGTACTGGTTCACTATCGGTCAGTCAGGAGTATTTAGCC
TTGGAGGATGGTCCCCCCATATTCAGACAGGATGTCACGTGTCCCGCCCTACTCATCGAGTTCACAGCCAGTGTGTTTTT
GTGTACGGGACTATCACCCTGTACCGTGCGACTTTCCAGACGCTTCCACTAACACACCAACTGATTCAGACTCTGGGCTC
TTCCCCGTTCGCTCGCCGCTACTGGGGGAATCTCGGTTGATTTCTTTTCCTCGGGGTACTTAGATGTTTCAGTTCCCCCG
GTTCGCCTTGCATGGCTATGTATTCACCATGCAATAGTGCAACGAATTGCACTGGGTTTCCCCATTCGGGTATCGTCGGT
TATTACGCTTCATATCAGCTTACCGACGCTTTTCGCAGATTAGCACGCCCTTCATCGCCTCTGACTGCCTAGGCATCCAC
CGTGTACGCTTAGTCGCTTAACCTCACAACCCGAAGGTGTCTTTTCTTTACTGGTGTGGTGGTGAACACACTCTGCGTTA
TTGTGCAGTACGCGCCATCCTCATGAACCTCAAGTTCACTTCGGTTGCCGTGCGCTGTACGCTTCGCCGAGTATCTTCTC
ACTCACACTGCAACAAAGGATAAACACATCGCATTGCAATTATTTGAGAGACTCTGATACAGGGTACTCCTTATCTCAGT
ACTGCTACGGAGAGACAAGTTTCAGCTGTATCGTTTCAATTTTCAGCTTGTTCCAGATTGTTAAAGAGCAATATTCTAAC
ACGACCCACGTAGACTGGCGTCCACGCTTCGATGCCTCCCACCTATCCTACACATCAAGGCTCAATATTCAGTGTCAAGC
TATAGTAAAGGTTCACGGGGTCTTTCCGTCTTGCCGCGGGTACACTGCATCTTCACAGCGAGTTCAATTTCACTGAGTCT
CGGGTGGAGACAGCCTGGCCATCATTACGCCATTCGTGCAGGTCGGAACTTACCCGACAAGGAATTTCGCTACCTTAGGA
CCGTTATAGTTACGGCCGCCGTTTACTGGGGCTTCGATCAAGAGCTTCGCCTTGCGGCTGACCCCATCAATTAACCTTCC
AGCACCGGGCAGGCGTCACACCGTATACGTCCACTTTCGTGTTTGCACAGTGCTGTGTTTTTATTAAACAGTTGCAGCCA
GCTGGTATCTGCGACTGGCTTCGGCGCCGAGAGCAAGTCTCTTTACCTAATGCCAGCGTGCCTTCTCCCGAAGTTACGGC
ACCATTTTGCCTAGTTCCTTCACCCGAGTTCTCTCAAGCGCCTGAGTATTCTCTACCTGACCACCTGTGTCGGTTTGGGG
TACGATTGAATGTCACCTGATGCTTAGAGGCTTTTCCTGGAAGCTTGGCATCAACTACTTCACCACCGTAGTGGCTCGTC
ATCACACCTCAGCGTTGATAAGCAACCGGATTTACCAAGTCACTCCGCCTACATGCTTAAACCGGGACAACCGTCGCCCG
GCTAGCCTAGCCTTCTCCGTCCCCCCTTCGCAGTCACACCCAGTACAGGAATATTAACCTGTTTCCCATCGACTACGCTT
TTCAGCCTCGCCTTAGGGGTCGACTCACCCTGCCCCGATTAACGTTGGACAGGAACCCTTGGTCTTCCGGCGTGCGGGTT
TTTCACCCGCATTATCGTTACTTATGTCAGCATTCGCACTTCTGATACCTCCAGCAGCCCTCACAGGCCACCTTCAACGG
CTTACAGAACGCTCCCCTACCCAACAACGCCTAAGCGTCGCTGCCGCAGCTTCGGTGCATGGTTTAGCCCCGTTACATCT
TCCGCGCAGGCCGACTCGACCAGTGAGCTATTACGCTTTCTTTAAATGATGGCTGCTTCTAAGCCAACATCCTGGCTGTC
TATGCCTTCCCACATCGTTTCCCACTTAACCATGACTTTGGGACCTTAGCTGGCGGTCTGGGTTGTTTCCCTCTTCACGA
CGGACGTTAGCACCCGCCGTGTGTCTCCCGTGATAACATTCTTCGGTATTCGGAGTTTGCATCGGTTTGGTAATCCGGGA
TGGACCCCTAGCCGAAACAGTGCTCTACCCCCGAAGATGAGTTCACGAGGCGCTACCTAAATAGCTTTCGGGGAGAACCA
GCTATCTCCCGGTTTGATTGGCCTTTCACCCCCAGCCACAAGTCATCCGCTAATTTTTCAACATTAGTCGGTTCGGTCCT
CCAGTTAGTGTTACCCAACCTTCAACCTGCCCATGGCTAGATCACCGGGTTTCGGGTCTATACCTTGCAACTAGACGCCC
AGTTAAGACTCGGTTTCCCTACGGCTCCCCTATTCGGTTAACCTTGCTACAAAATATAAGTCGCTGACCCATTATACAAA
AGGTACGCAGTCACACCACGAAGGTGCTCCCACTGCTTGTACGTACACGGTTTCAGGTTCTATTTCACTCCCCTCGCCGG
GGTTCTTTTCGCCTTTCCCTCACGGTACTGGTTCACTATCGGTCAGTCAGGAGTATTTAGCCTTGGAGGATGGTCCCCCC
ATATTCAGACAGGATGTCACGTGTCCCGCCCTACTCATCGAGTTCACAGCCAGTGTGTTTTTGTGTACGGGACTATCACC
CTGTACCGTGCGACTTTCCAGACGCTTCCACTAACACACCAACTGATTCAGACTCTGGGCTCTTCCCCGTTCGCTCGCCG
CTACTGGGGGAATCTCGGTTGATTTCTTTTCCTCGGGGTACTTAGATGTTTCAGTTCCCCCGGTTCGCCTTGCATGGCTA
TGTATTCACCATGCAATAGTGCAACGAATTGCACTGGGTTTCCCCATTCGGGTATCGTCGGTTATTACGCTTCATATCAG
CTTACCGACGCTTTTCGCAGATTAGCACGCCCTTCATCGCCTCTGACTGCCTAGGCATCCACCGTGTACGCTTAGTCGCT
TAACCTCACAACCCGAAGGTGTCTTTTCTTTACTGGTGTGGTGGTGAACACACTCTGCGTTATTGTGCAGTACGCGCCAT
CCTCATGAACCTCAAGTTCACTTCGGTTGCCGTGCGCTGTACGCTTCGCCGAGTATCTTCTCACTCACACTGCAACAAAG
GATAAACACATCGCATTGCAATTATTTGAGAGACTCTGATACAGGGTACTCCTTATCTCAGTACTGCTACGGAGAGACAA
GTTTCAGCTGTATCGTTTCAATTTTCAGCTTGTTCCAGATTGTTAAAGAGCAATATTCTAACACGACCCACGTAGACTGG
CGTCCACGCTTCGATGCCTCCCACCTATCCTACACATCAAGGCTCAATATTCAGTGTCAAGCTATAGTAAAGGTTCACGG
GGTCTTTCCGTCTTGCCGCGGGTACACTGCATCTTCACAGCGAGTTCAATTTCACTGAGTCTCGGGTGGAGACAGCCTGG
CCATCATTACGCCATTCGTGCAGGTCGGAACTTACCCGACAAGGAATTTCGCTACCTTAGGACCGTTATAGTTACGGCCG
CCGTTTACTGGGGCTTCGATCAAGAGCTTCGCCTTGCGGCTGACCCCATCAATTAACCTTCCAGCACCGGGCAGGCGTCA
CACCGTATACGTCCACTTTCGTGTTTGCACAGTGCTGTGTTTTTATTAAACAGTTGCAGCCAGCTGGTATCTGCGACTGG
CTTCGGCGCCGAGAGCAAGTCTCTTTACCTAATGCCAGCGTGCCTTCTCCCGAAGTTACGGCACCATTTTGCCTAGTTCC
TTCACCCGAGTTCTCTCAAGCGCCTGAGTATTCTCTACCTGACCACCTGTGTCGGTTTGGGGTACGATTGAATGTCACCT
GATGCTTAGAGGCTTTTCCTGGAAGCTTGGCATCAACTACTTCACCACCGTAGTGGCTCGTCATCACACCTCAGCGTTGA
TAAGCAACCGGATTTACCAAGTCACTCCGCCTACATGCTTAAACCGGGACAACCGTCGCCCGGCTAGCCTAGCCTTCTCC
GTCCCCCCTTCGCAGTCACACCCAGTACAGGAATATTAACCTGTTTCCCATCGACTACGCTTTTCAGCCTCGCCTTAGGG
GTCGACTCACCCTGCCCCGATTAACGTTGGACAGGAACCCTTGGTCTTCCGGCGTGCGGGTTTTTCACCCGCATTATCGT
TACTTATGTCAGCATTCGCACTTCTGATACCTCCAGCAGCCCTCACAGGCCACCTTCAACGGCTTACAGAACGCTCCCCT
ACCCAACAACGCCTAAGCGTCGCTGCCGCAGCTTCGGTGCATGGTTTAGCCCCGTTACATCTTCCGCGCAGGCCGACTCG
ACCAGTGAGCTATTACGCTTTCTTTAAATGATGGCTGCTTCTAAGCCAACATCCTGGCTGTCTATGCCTTCCCACATCGT
TTCCCACTTAACCATGACTTTGGGACCTTAGCTGGCGGTCTGGGTTGTTTCCCTCTTCACGACGGACGTTAGCACCCGCC
GTGTGTCTCCCGTGATAACATTCTTCGGTATTCGGAGTTTGCATCGGTTTGGTAATCCGGGATGGACCCCTAGCCGAAAC
AGTGCTCTACCCCCGAAGATGAGTTCACGAGGCGCTACCTAAATAGCTTTCGGGGAGAACCAGCTATCTCCCGGTTTGAT
TGGCCTTTCACCCCCAGCCACAAGTCATCCGCTAATTTTTCAACATTAGTCGGTTCGGTCCTCCAGTTAGTGTTACCCAA
CCTTCAACCTGCCCATGGCTAGATCACCGGGTTTCGGGTCTATACCTTGCAACTAGACGCCCAGTTAAGACTCGGTTTCC
CTACGGCTCCCCTATTCGGTTAACCTTGCTACAAAATATAAGTCGCTGACCCATTATACAAAAGGTACGCAGTCACACCA
CGAAGGTGCTCCCACTGCTTGTACGTACACGGTTTCAGGTTCTATTTCACTCCCCTCGCCGGGGTTCTTTTCGCCTTTCC
CTCACGGTACTGGTTCACTATCGGTCAGTCAGGAGTATTTAGCCTTGGAGGATGGTCCCCCCATATTCAGACAGGATGTC
ACGTGTCCCGCCCTACTCATCGAGTTCACAGCCAGTGTGTTTTTGTGTACGGGACTATCACCCTGTACCGTGCGACTTTC
CAGACGCTTCCACTAACACACCAACTGATTCAGACTCTGGGCTCTTCCCCGTTCGCTCGCCGCTACTGGGGGAATCTCGG
TTGATTTCTTTTCCTCGGGGTACTTAGATGTTTCAGTTCCCCCGGTTCGCCTTGCATGGCTATGTATTCACCATGCAATA
GTGCAACGAATTGCACTGGGTTTCCCCATTCGGGTATCGTCGGTTATTACGCTTCATATCAGCTTACCGACGCTTTTCGC
AGATTAGCACGCCCTTCATCGCCTCTGACTGCCTAGGCATCCACCGTGTACGCTTAGTCGCTTAACCTCACAACCCGAAG
GTGTCTTTTCTTTACTGGTGTGGTGGTGAACACACTCTGCGTTATTGTGCAGTACGCGCCATCCTCATGAACCTCAAGTT
CACTTCGGTTGCCGTGCGCTGTACGCTTCGCCGAGTATCTTCTCACTCACACTGCAACAAAGGATAAACACATCGCATTG
CAATTATTTGAGAGACTCTGATACAGGGTACTCCTTATCTCAGTACTGCTACGGAGAGACAAGTTTCAGCTGTATCGTTT
CAATTTTCAGCTTGTTCCAGATTGTTAAAGAGCAATATTCTAACACGACCCACGTAGACTGGCGTCCACGCTTCGATGCC
TCCCACCTATCCTACACATCAAGGCTCAATATTCAGTGTCAAGCTATAGTAAAGGTTCACGGGGTCTTTCCGTCTTGCCG
CGGGTACACTGCATCTTCACAGCGAGTTCAATTTCACTGAGTCTCGGGTGGAGACAGCCTGGCCATCATTACGCCATTCG
TGCAGGTCGGAACTTACCCGACAAGGAATTTCGCTACCTTAGGACCGTTATAGTTACGGCCGCCGTTTACTGGGGCTTCG
ATCAAGAGCTTCGCCTTGCGGCTGACCCCATCAATTAACCTTCCAGCACCGGGCAGGCGTCACACCGTATACGTCCACTT
TCGTGTTTGCACAGTGCTGTGTTTTTATTAAACAGTTGCAGCCAGCTGGTATCTGCGACTGGCTTCGGCGCCGAGAGCAA
GTCTCTTTACCTAATGCCAGCGTGCCTTCTCCCGAAGTTACGGCACCATTTTGCCTAGTTCCTTCACCCGAGTTCTCTCA
AGCGCCTGAGTATTCTCTACCTGACCACCTGTGTCGGTTTGGGGTACGATTGAATGTCACCTGATGCTTAGAGGCTTTTC
CTGGAAGCTTGGCATCAACTACTTCACCACCGTAGTGGCTCGTCATCACACCTCAGCGTTGATAAGCAACCGGATTTACC
AAGTCACTCCGCCTACATGCTTAAACCGGGACAACCGTCGCCCGGCTAGCCTAGCCTTCTCCGTCCCCCCTTCGCAGTCA
CACCCAGTACAGGAATATTAACCTGTTTCCCATCGACTACGCTTTTCAGCCTCGCCTTAGGGGTCGACTCACCCTGCCCC
GATTAACGTTGGACAGGAACCCTTGGTCTTCCGGCGTGCGGGTTTTTCACCCGCATTATCGTTACTTATGTCAGCATTCG
CACTTCTGATACCTCCAGCAGCCCTCACAGGCCACCTTCAACGGCTTACAGAACGCTCCCCTACCCAACAACGCCTAAGC
GTCGCTGCCGCAGCTTCGGTGCATGGTTTAGCCCCGTTACATCTTCCGCGCAGGCCGACTCGACCAGTGAGCTATTACGC
TTTCTTTAAATGATGGCTGCTTCTAAGCCAACATCCTGGCTGTCTATGCCTTCCCACATCGTTTCCCACTTAACCATGAC
TTTGGGACCTTAGCTGGCGGTCTGGGTTGTTTCCCTCTTCACGACGGACGTTAGCACCCGCCGTGTGTCTCCCGTGATAA
CATTCTTCGGTATTCGGAGTTTGCATCGGTTTGGTAATCCGGGATGGACCCCTAGCCGAAACAGTGCTCTACCCCCGAAG
ATGAGTTCACGAGGCGCTACCTAAATAGCTTTCGGGGAGAACCAGCTATCTCCCGGTTTGATTGGCCTTTCACCCCCAGC
CACAAGTCATCCGCTAATTTTTCAACATTAGTCGGTTCGGTCCTCCAGTTAGTGTTACCCAACCTTCAACCTGCCCATGG
CTAGATCACCGGGTTTCGGGTCTATACCTTGCAACTAGACGCCCAGTTAAGACTCGGTTTCCCTACGGCTCCCCTATTCG
GTTAACCTTGCTACAAAATATAAGTCGCTGACCCATTATACAAAAGGTACGCAGTCACACCACGAAGGTGCTCCCACTGC
TTGTACGTACACGGTTTCAGGTTCTATTTCACTCCCCTCGCCGGGGTTCTTTTCGCCTTTCCCTCACGGTACTGGTTCAC
TATCGGTCAGTCAGGAGTATTTAGCCTTGGAGGATGGTCCCCCCATATTCAGACAGGATGTCACGTGTCCCGCCCTACTC
ATCGAGTTCACAGCCAGTGTGTTTTTGTGTACGGGACTATCACCCTGTACCGTGCGACTTTCCAGACGCTTCCACTAACA
CACCAACTGATTCAGACTCTGGGCTCTTCCCCGTTCGCTCGCCGCTACTGGGGGAATCTCGGTTGATTTCTTTTCCTCGG
GGTACTTAGATGTTTCAGTTCCCCCGGTTCGCCTTGCATGGCTATGTATTCACCATGCAATAGTGCAACGAATTGCACTG
GGTTTCCCCATTCGGGTATCGTCGGTTATTACGCTTCATATCAGCTTACCGACGCTTTTCGCAGATTAGCACGCCCTTCA
TCGCCTCTGACTGCCTAGGCATCCACCGTGTACGCTTAGTCGCTTAACCTCACAACCCGAAGGTGTCTTTTCTTTACTGG
TGTGGTGGTGAACACACTCTGCGTTATTGTGCAGTACGCGCCATCCTCATGAACCTCAAGTTCACTTCGGTTGCCGTGCG
CTGTACGCTTCGCCGAGTATCTTCTCACTCACACTGCAACAAAGGATAAACACATCGCATTGCAATTATTTGAGAGACTC
TGATACAGGGTACTCCTTATCTCAGTACTGCTACGGAGAGACAAGTTTCAGCTGTATCGTTTCAATTTTCAGCTTGTTCC
AGATTGTTAAAGAGCAATATTCTAACACGACCCACGTAGACTGGCGTCCACGCTTCGATGCCTCCCACCTATCCTACACA
TCAAGGCTCAATATTCAGTGTCAAGCTATAGTAAAGGTTCACGGGGTCTTTCCGTCTTGCCGCGGGTACACTGCATCTTC
ACAGCGAGTTCAATTTCACTGAGTCTCGGGTGGAGACAGCCTGGCCATCATTACGCCATTCGTGCAGGTCGGAACTTACC
CGACAAGGAATTTCGCTACCTTAGGACCGTTATAGTTACGGCCGCCGTTTACTGGGGCTTCGATCAAGAGCTTCGCCTTG
CGGCTGACCCCATCAATTAACCTTCCAGCACCGGGCAGGCGTCACACCGTATACGTCCACTTTCGTGTTTGCACAGTGCT
GTGTTTTTATTAAACAGTTGCAGCCAGCTGGTATCTGCGACTGGCTTCGGCGCCGAGAGCAAGTCTCTTTACCTAATGCC
AGCGTGCCTTCTCCCGAAGTTACGGCACCATTTTGCCTAGTTCCTTCACCCGAGTTCTCTCAAGCGCCTGAGTATTCTCT
ACCTGACCACCTGTGTCGGTTTGGGGTACGATTGAATGTCACCTGATGCTTAGAGGCTTTTCCTGGAAGCTTGGCATCAA
CTACTTCACCACCGTAGTGGCTCGTCATCACACCTCAGCGTTGATAAGCAACCGGATTTACCAAGTCACTCCGCCTACAT
GCTTAAACCGGGACAACCGTCGCCCGGCTAGCCTAGCCTTCTCCGTCCCCCCTTCGCAGTCACACCCAGTACAGGAATAT
TAACCTGTTTCCCATCGACTACGCTTTTCAGCCTCGCCTTAGGGGTCGACTCACCCTGCCCCGATTAACGTTGGACAGGA
ACCCTTGGTCTTCCGGCGTGCGGGTTTTTCACCCGCATTATCGTTACTTATGTCAGCATTCGCACTTCTGATACCTCCAG
CAGCCCTCACAGGCCACCTTCAACGGCTTACAGAACGCTCCCCTACCCAACAACGCCTAAGCGTCGCTGCCGCAGCTTCG
GTGCATGGTTTAGCCCCGTTACATCTTCCGCGCAGGCCGACTCGACCAGTGAGCTATTACGCTTTCTTTAAATGATGGCT
GCTTCTAAGCCAACATCCTGGCTGTCTATGCCTTCCCACATCGTTTCCCACTTAACCATGACTTTGGGACCTTAGCTGGC
GGTCTGGGTTGTTTCCCTCTTCACGACGGACGTTAGCACCCGCCGTGTGTCTCCCGTGATAACATTCTTCGGTATTCGGA
GTTTGCATCGGTTTGGTAATCCGGGATGGACCCCTAGCCGAAACAGTGCTCTACCCCCGAAGATGAGTTCACGAGGCGCT
ACCTAAATAGCTTTCGGGGAGAACCAGCTATCTCCCGGTTTGATTGGCCTTTCACCCCCAGCCACAAGTCATCCGCTAAT
TTTTCAACATTAGTCGGTTCGGTCCTCCAGTTAGTGTTACCCAACCTTCAACCTGCCCATGGCTAGATCACCGGGTTTCG
GGTCTATACCTTGCAACTAGACGCCCAGTTAAGACTCGGTTTCCCTACGGCTCCCCTATTCGGTTAACCTTGCTACAAAA
TATAAGTCGCTGACCCATTATACAAAAGGTACGCAGTCACACCACGAAGGTGCTCCCACTGCTTGTACGTACACGGTTTC
AGGTTCTATTTCACTCCCCTCGCCGGGGTTCTTTTCGCCTTTCCCTCACGGTACTGGTTCACTATCGGTCAGTCAGGAGT
ATTTAGCCTTGGAGGATGGTCCCCCCATATTCAGACAGGATGTCACGTGTCCCGCCCTACTCATCGAGTTCACAGCCAGT
GTGTTTTTGTGTACGGGACTATCACCCTGTACCGTGCGACTTTCCAGACGCTTCCACTAACACACCAACTGATTCAGACT
CTGGGCTCTTCCCCGTTCGCTCGCCGCTACTGGGGGAATCTCGGTTGATTTCTTTTCCTCGGGGTACTTAGATGTTTCAG
TTCCCCCGGTTCGCCTTGCATGGCTATGTATTCACCATGCAATAGTGCAACGAATTGCACTGGGTTTCCCCATTCGGGTA
TCGTCGGTTATTACGCTTCATATCAGCTTACCGACGCTTTTCGCAGATTAGCACGCCCTTCATCGCCTCTGACTGCCTAG
GCATCCACCGTGTACGCTTAGTCGCTTAACCTCACAACCCGAAGGTGTCTTTTCTTTACTGGTGTGGTGGTGAACACACT
CTGCGTTATTGTGCAGTACGCGCCATCCTCATGAACCTCAAGTTCACTTCGGTTGCCGTGCGCTGTACGCTTCGCCGAGT
ATCTTCTCACTCACACTGCAACAAAGGATAAACACATCGCATTGCAATTATTTGAGAGACTCTGATACAGGGTACTCCTT
ATCTCAGTACTGCTACGGAGAGACAAGTTTCAGCTGTATCGTTTCAATTTTCAGCTTGTTCCAGATTGTTAAAGAGCAAT
ATTCTAACACGACCCACGTAGACTGGCGTCCACGCTTCGATGCCTCCCACCTATCCTACACATCAAGGCTCAATATTCAG
TGTCAAGCTATAGTAAAGGTTCACGGGGTCTTTCCGTCTTGCCGCGGGTACACTGCATCTTCACAGCGAGTTCAATTTCA
CTGAGTCTCGGGTGGAGACAGCCTGGCCATCATTACGCCATTCGTGCAGGTCGGAACTTACCCGACAAGGAATTTCGCTA
CCTTAGGACCGTTATAGTTACGGCCGCCGTTTACTGGGGCTTCGATCAAGAGCTTCGCCTTGCGGCTGACCCCATCAATT
AACCTTCCAGCACCGGGCAGGCGTCACACCGTATACGTCCACTTTCGTGTTTGCACAGTGCTGTGTTTTTATTAAACAGT
TGCAGCCAGCTGGTATCTGCGACTGGCTTCGGCGCCGAGAGCAAGTCTCTTTACCTAATGCCAGCGTGCCTTCTCCCGAA
GTTACGGCACCATTTTGCCTAGTTCCTTCACCCGAGTTCTCTCAAGCGCCTGAGTATTCTCTACCTGACCACCTGTGTCG
GTTTGGGGTACGATTGAATGTCACCTGATGCTTAGAGGCTTTTCCTGGAAGCTTGGCATCAACTACTTCACCACCGTAGT
GGCTCGTCATCACACCTCAGCGTTGATAAGCAACCGGATTTACCAAGTCACTCCGCCTACATGCTTAAACCGGGACAACC
GTCGCCCGGCTAGCCTAGCCTTCTCCGTCCCCCCTTCGCAGTCACACCCAGTACAGGAATATTAACCTGTTTCCCATCGA
CTACGCTTTTCAGCCTCGCCTTAGGGGTCGACTCACCCTGCCCCGATTAACGTTGGACAGGAACCCTTGGTCTTCCGGCG
TGCGGGTTTTTCACCCGCATTATCGTTACTTATGTCAGCATTCGCACTTCTGATACCTCCAGCAGCCCTCACAGGCCACC
TTCAACGGCTTACAGAACGCTCCCCTACCCAACAACGCCTAAGCGTCGCTGCCGCAGCTTCGGTGCATGGTTTAGCCCCG
TTACATCTTCCGCGCAGGCCGACTCGACCAGTGAGCTATTACGCTTTCTTTAAATGATGGCTGCTTCTAAGCCAACATCC
TGGCTGTCTATGCCTTCCCACATCGTTTCCCACTTAACCATGACTTTGGGACCTTAGCTGGCGGTCTGGGTTGTTTCCCT
CTTCACGACGGACGTTAGCACCCGCCGTGTGTCTCCCGTGATAACATTCTTCGGTATTCGGAGTTTGCATCGGTTTGGTA
ATCCGGGATGGACCCCTAGCCGAAACAGTGCTCTACCCCCGAAGATGAGTTCACGAGGCGCTACCTAAATAGCTTTCGGG
GAGAACCAGCTATCTCCCGGTTTGATTGGCCTTTCACCCCCAGCCACAAGTCATCCGCTAATTTTTCAACATTAGTCGGT
TCGGTCCTCCAGTTAGTGTTACCCAACCTTCAACCTGCCCATGGCTAGATCACCGGGTTTCGGGTCTATACCTTGCAACT
AGACGCCCAGTTAAGACTCGGTTTCCCTACGGCTCCCCTATTCGGTTAACCTTGCTACAAAATATAAGTCGCTGACCCAT
TATACAAAAGGTACGCAGTCACACCACGAAGGTGCTCCCACTGCTTGTACGTACACGGTTTCAGGTTCTATTTCACTCCC
CTCGCCGGGGTTCTTTTCGCCTTTCCCTCACGGTACTGGTTCACTATCGGTCAGTCAGGAGTATTTAGCCTTGGAGGATG
GTCCCCCCATATTCAGACAGGATGTCACGTGTCCCGCCCTACTCATCGAGTTCACAGCCAGTGTGTTTTTGTGTACGGGA
CTATCACCCTGTACCGTGCGACTTTCCAGACGCTTCCACTAACACACCAACTGATTCAGACTCTGGGCTCTTCCCCGTTC
GCTCGCCGCTACTGGGGGAATCTCGGTTGATTTCTTTTCCTCGGGGTACTTAGATGTTTCAGTTCCCCCGGTTCGCCTTG
CATGGCTATGTATTCACCATGCAATAGTGCAACGAATTGCACTGGGTTTCCCCATTCGGGTATCGTCGGTTATTACGCTT
CATATCAGCTTACCGACGCTTTTCGCAGATTAGCACGCCCTTCATCGCCTCTGACTGCCTAGGCATCCACCGTGTACGCT
TAGTCGCTTAACCTCACAACCCGAAGGTGTCTTTTCTTTACTGGTGTGGTGGTGAACACACTCTGCGTTATTGTGCAGTA
CGCGCCATCCTCATGAACCTCAAGTTCACTTCGGTTGCCGTGCGCTGTACGCTTCGCCGAGTATCTTCTCACTCACACTG
CAACAAAGGATAAACACATCGCATTGCAATTATTTGAGAGACTCTGATACAGGGTACTCCTTATCTCAGTACTGCTACGG
AGAGACAAGTTTCAGCTGTATCGTTTCAATTTTCAGCTTGTTCCAGATTGTTAAAGAGCAATATTCTAACACGACCCACG
TAGACTGGCGTCCACGCTTCGATGCCTCCCACCTATCCTACACATCAAGGCTCAATATTCAGTGTCAAGCTATAGTAAAG
GTTCACGGGGTCTTTCCGTCTTGCCGCGGGTACACTGCATCTTCACAGCGAGTTCAATTTCACTGAGTCTCGGGTGGAGA
CAGCCTGGCCATCATTACGCCATTCGTGCAGGTCGGAACTTACCCGACAAGGAATTTCGCTACCTTAGGACCGTTATAGT
TACGGCCGCCGTTTACTGGGGCTTCGATCAAGAGCTTCGCCTTGCGGCTGACCCCATCAATTAACCTTCCAGCACCGGGC
AGGCGTCACACCGTATACGTCCACTTTCGTGTTTGCACAGTGCTGTGTTTTTATTAAACAGTTGCAGCCAGCTGGTATCT
GCGACTGGCTTCGGCGCCGAGAGCAAGTCTCTTTACCTAATGCCAGCGTGCCTTCTCCCGAAGTTACGGCACCATTTTGC
CTAGTTCCTTCACCCGAGTTCTCTCAAGCGCCTGAGTATTCTCTACCTGACCACCTGTGTCGGTTTGGGGTACGATTGAA
TGTCACCTGATGCTTAGAGGCTTTTCCTGGAAGCTTGGCATCAACTACTTCACCACCGTAGTGGCTCGTCATCACACCTC
AGCGTTGATAAGCAACCGGATTTACCAAGTCACTCCGCCTACATGCTTAAACCGGGACAACCGTCGCCCGGCTAGCCTAG
CCTTCTCCGTCCCCCCTTCGCAGTCACACCCAGTACAGGAATATTAACCTGTTTCCCATCGACTACGCTTTTCAGCCTCG
CCTTAGGGGTCGACTCACCCTGCCCCGATTAACGTTGGACAGGAACCCTTGGTCTTCCGGCGTGCGGGTTTTTCACCCGC
ATTATCGTTACTTATGTCAGCATTCGCACTTCTGATACCTCCAGCAGCCCTCACAGGCCACCTTCAACGGCTTACAGAAC
GCTCCCCTACCCAACAACGCCTAAGCGTCGCTGCCGCAGCTTCGGTGCATGGTTTAGCCCCGTTACATCTTCCGCGCAGG
CCGACTCGACCAGTGAGCTATTACGCTTTCTTTAAATGATGGCTGCTTCTAAGCCAACATCCTGGCTGTCTATGCCTTCC
CACATCGTTTCCCACTTAACCATGACTTTGGGACCTTAGCTGGCGGTCTGGGTTGTTTCCCTCTTCACGACGGACGTTAG
CACCCGCCGTGTGTCTCCCGTGATAACATTCTTCGGTATTCGGAGTTTGCATCGGTTTGGTAATCCGGGATGGACCCCTA
GCCGAAACAGTGCTCTACCCCCGAAGATGAGTTCACGAGGCGCTACCTAAATAGCTTTCGGGGAGAACCAGCTATCTCCC
GGTTTGATTGGCCTTTCACCCCCAGCCACAAGTCATCCGCTAATTTTTCAACATTAGTCGGTTCGGTCCTCCAGTTAGTG
TTACCCAACCTTCAACCTGCCCATGGCTAGATCACCGGGTTTCGGGTCTATACCTTGCAACTAGACGCCCAGTTAAGACT
CGGTTTCCCTACGGCTCCCCTATTCGGTTAACCTTGCTACAAAATATAAGTCGCTGACCCATTATACAAAAGGTACGCAG
TCACACCACGAAGGTGCTCCCACTGCTTGTACGTACACGGTTTCAGGTTCTATTTCACTCCCCTCGCCGGGGTTCTTTTC
GCCTTTCCCTCACGGTACTGGTTCACTATCGGTCAGTCAGGAGTATTTAGCCTTGGAGGATGGTCCCCCCATATTCAGAC
AGGATGTCACGTGTCCCGCCCTACTCATCGAGTTCACAGCCAGTGTGTTTTTGTGTACGGGACTATCACCCTGTACCGTG
CGACTTTCCAGACGCTTCCACTAACACACCAACTGATTCAGACTCTGGGCTCTTCCCCGTTCGCTCGCCGCTACTGGGGG
AATCTCGGTTGATTTCTTTTCCTCGGGGTACTTAGATGTTTCAGTTCCCCCGGTTCGCCTTGCATGGCTATGTATTCACC
ATGCAATAGTGCAACGAATTGCACTGGGTTTCCCCATTCGGGTATCGTCGGTTATTACGCTTCATATCAGCTTACCGACG
CTTTTCGCAGAT
>ruckeri5 count=11
GTTACGCCCAGCTCGCTCACCCAAGTCTTTCATGTCGAGCCAGATTTTTCGATAACCATAAACCGTACCACTTTCAAGCC
ACAGTTGTTTAATGAGGCCTGTTTGGCGCTCATCTTGCCTGGCGCGCAGAGATTGAGGCCGTTTTAGCCACTGGTAATAA
CCGCTGTAATGGAGGCCAAGAACCAGACACAACCGGCGTACCGCATAAAAGGTCGACATTTTTTTAATGAAGGCGTACTT
CAGCCTGACGTTCTTGCAAAGTACGCGGCGGCCTTTTTTAAAATATCTCGCTCTTCAGTCACCCGCTTAAGTTCTTGCCT
GAGGCGCTTTACTTCGTGCTGGAGGGCATCGTCCTGCTTGCGCTGTGGTTCGGGTTTTTGGTAACGCTTGATCCATGCGT
AAAGGCTATTGGTGGAAACACCAAGTCGTGCCGCAACCTCAGAAACAGGGTATCCCTGCTCGTTAATCTGTTTTACAGCT
TCAATTTTGAATTCTTCAGTGAACGTTTTGACTGACATAAACACTCCTTCATTAGGCCTCCATTATGAGGCAAAAAAGTG
TCTACGAAACCCGGGTCTATTCATCTAGGTTACGCCCAGCTCGCTCACCCAAGTCTTTCATGTCGAGCCAGATTTTTCGA
TAACCATAAACCGTACCACTTTCAAGCCACAGTTGTTTAATGAGGCCTGTTTGGCGCTCATCTTGCCTGGCGCGCAGAGA
TTGAGGCCGTTTTAGCCACTGGTAATAACCGCTGTAATGGAGGCCAAGAACCAGACACAACCGGCGTACCGCATAAAAGG
TCGACATTTTTTTAATGAAGGCGTACTTCAGCCTGACGTTCTTGCAAAGTACGCGGCGGCCTTTTTTAAAATATCTCGCT
CTTCAGTCACCCGCTTAAGTTCTTGCCTGAGGCGCTTTACTTCGTGCTGGAGGGCATCGTCCTGCTTGCGCTGTGGTTCG
GGTTTTTGGTAACGCTTGATCCATGCGTAAAGGCTATTGGTGGAAACACCAAGTCGTGCCGCAACCTCAGAAACAGGGTA
TCCCTGCTCGTTAATCTGTTTTACAGCTTCAATTTTGAATTCTTCAGTGAACGTTTTGACTGACATAAACACTCCTTCAT
TAGGCCTCCATTATGAGGCAAAAAAGTGTCTACGAAACCCGGGTCTATTCATCTAGGTTACGCCCAGCTCGCTCACCCAA
GTCTTTCATGTCGAGCCAGATTTTTCGATAACCATAAACCGTACCACTTTCAAGCCACAGTTGTTTAATGAGGCCTGTTT
GGCGCTCATCTTGCCTGGCGCGCAGAGATTGAGGCCGTTTTAGCCACTGGTAATAACCGCTGTAATGGAGGCCAAGAACC
AGACACAACCGGCGTACCGCATAAAAGGTCGACATTTTTTTAATGAAGGCGTACTTCAGCCTGACGTTCTTGCAAAGTAC
GCGGCGGCCTTTTTTAAAATATCTCGCTCTTCAGTCACCCGCTTAAGTTCTTGCCTGAGGCGCTTTACTTCGTGCTGGAG
GGCATCGTCCTGCTTGCGCTGTGGTTCGGGTTTTTGGTAACGCTTGATCCATGCGTAAAGGCTATTGGTGGAAACACCAA
GTCGTGCCGCAACCTCAGAAACAGGGTATCCCTGCTCGTTAATCTGTTTTACAGCTTCAATTTTGAATTCTTCAGTGAAC
GTTTTGACTGACATAAACACTCCTTCATTAGGCCTCCATTATGAGGCAAAAAAGTGTCTACGAAACCCGGGTCTATTCAT
CTAGGTTACGCCCAGCTCGCTCACCCAAGTCTTTCATGTCGAGCCAGATTTTTCGATAACCATAAACCGTACCACTTTCA
AGCCACAGTTGTTTAATGAGGCCTGTTTGGCGCTCATCTTGCCTGGCGCGCAGAGATTGAGGCCGTTTTAGCCACTGGTA
ATAACCGCTGTAATGGAGGCCAAGAACCAGACACAACCGGCGTACCGCATAAAAGGTCGACATTTTTTTAATGAAGGCGT
ACTTCAGCCTGACGTTCTTGCAAAGTACGCGGCGGCCTTTTTTAAAATATCTCGCTCTTCAGTCACCCGCTTAAGTTCTT
GCCTGAGGCGCTTTACTTCGTGCTGGAGGGCATCGTCCTGCTTGCGCTGTGGTTCGGGTTTTTGGTAACGCTTGATCCAT
GCGTAAAGGCTATTGGTGGAAACACCAAGTCGTGCCGCAACCTCAGAAACAGGGTATCCCTGCTCGTTAATCTGTTTTAC
AGCTTCAATTTTGAATTCTTCAGTGAACGTTTTGACTGACATAAACACTCCTTCATTAGGCCTCCATTATGAGGCAAAAA
AGTGTCTACGAAACCCGGGTCTATTCATCTAGGTTACGCCCAGCTCGCTCACCCAAGTCTTTCATGTCGAGCCAGATTTT
TCGATAACCATAAACCGTACCACTTTCAAGCCACAGTTGTTTAATGAGGCCTGTTTGGCGCTCATCTTGCCTGGCGCGCA
GAGATTGAGGCCGTTTTAGCCACTGGTAATAACCGCTGTAATGGAGGCCAAGAACCAGACACAACCGGCGTACCGCATAA
AAGGTCGACATTTTTTTAATGAAGGCGTACTTCAGCCTGACGTTCTTGCAAAGTACGCGGCGGCCTTTTTTAAAATATCT
CGCTCTTCAGTCACCCGCTTAAGTTCTTGCCTGAGGCGCTTTACTTCGTGCTGGAGGGCATCGTCCTGCTTGCGCTGTGG
TTCGGGTTTTTGGTAACGCTTGATCCATGCGTAAAGGCTATTGGTGGAAACACCAAGTCGTGCCGCAACCTCAGAAACAG
GGTATCCCTGCTCGTTAATCTGTTTTACAGCTTCAATTTTGAATTCTTCAGTGAACGTTTTGACTGACATAAACACTCCT
TCATTAGGCCTCCATTATGAGGCAAAAAAGTGTCTACGAAACCCGGGTCTATTCATCTAGGT
>ruckeri7 count=17
TGGTGGGGGCTACCAGACTCGAACTCGCGACCCCCTGCTTATCAAGCAGGTGCTCTACCAACTGAGCTA
