# Supplementary material for: Genomic characterization of the Yersinia genus
Source: Genome Biol. 2010 Jan 4;11(1):R1. doi: 10.1186/gb-2010-11-1-r1 (PMC2847712; doi:10.1186/gb-2010-11-1-r1)
Supplement: Additional file 3 — These consist of ISfinder [40], RepeatScout [41]and amosvalidate [37] results (GFF format); repeats found by RepeatScout in fasta format, scaffold files (NCBI AGP format); and information about length of contigs, read count, estimated repeat number, count in scaffold and whether or not the contig was placed by SOMA [39]. [file gb-2010-11-1-r1-S3.gz › additional_files/kristensenii-scaffold.agp]

all_seq	1	42300	1	W	contig00455	1	42300	+
all_seq	42301	56941	2	N	14641	fragment	No
all_seq	56942	248317	3	W	contig00002	1	191376	-
all_seq	248318	270681	4	W	contig00464	1	22364	-
all_seq	270682	287023	5	N	16342	fragment	No
all_seq	287024	292925	6	W	contig00448	1	5902	-
all_seq	292926	388805	7	W	contig00408	1	95880	-
all_seq	388806	389388	8	W	contig00420	1	583	-
all_seq	389389	599483	9	W	contig00125	1	210095	-
all_seq	599484	600089	10	N	606	fragment	No
all_seq	600090	680662	11	W	contig00297	1	80573	+
all_seq	680663	722564	12	N	41902	fragment	No
all_seq	722565	794603	13	W	contig00012	1	72039	+
all_seq	794604	804020	14	N	9417	fragment	No
all_seq	804021	855429	15	W	contig00405	1	51409	-
all_seq	855430	856493	16	W	contig00452	1	1064	-
all_seq	856494	872325	17	W	contig00426	1	15832	-
all_seq	872326	872326	18	N	1	fragment	No
all_seq	872327	962135	19	W	contig00445	1	89809	-
all_seq	962136	975900	20	N	13765	fragment	No
all_seq	975901	1153476	21	W	contig00257	1	177576	-
all_seq	1153477	1181303	22	N	27827	fragment	No
all_seq	1181304	1418363	23	W	contig00421	1	237060	+
all_seq	1418364	1473001	24	W	contig00427	1	54638	+
all_seq	1473002	1473607	25	N	606	fragment	No
all_seq	1473608	1699270	26	W	contig00477	1	225663	-
all_seq	1699271	1753304	27	W	contig00443	1	54034	-
all_seq	1753305	1832585	28	W	contig00411	1	79281	-
all_seq	1832586	1835020	29	N	2435	fragment	No
all_seq	1835021	1924699	30	W	contig00484	1	89679	+
all_seq	1924700	1925255	31	N	556	fragment	No
all_seq	1925256	1949053	32	W	contig00457	1	23798	-
all_seq	1949054	1983027	33	W	contig00449	1	33974	-
all_seq	1983028	1988536	34	N	5509	fragment	No
all_seq	1988537	2051370	35	W	contig00461	1	62834	+
all_seq	2051371	2051371	36	N	1	fragment	No
all_seq	2051372	2117422	37	W	contig00458	1	66051	+
all_seq	2117423	2122759	38	N	5337	fragment	No
all_seq	2122760	2158650	39	W	contig00424	1	35891	+
all_seq	2158651	2163995	40	N	5345	fragment	No
all_seq	2163996	2165329	41	W	contig00298	1	1334	+
all_seq	2165330	2203582	42	W	contig00480	1	38253	+
all_seq	2203583	2221027	43	W	contig00479	1	17445	+
all_seq	2221028	2222707	44	N	1680	fragment	No
all_seq	2222708	2266707	45	W	contig00051(1,44000)	1	44000	+
all_seq	2266708	2266708	46	N	1	fragment	No
all_seq	2266709	2348629	47	W	contig00453(216001,297921)	1	81921	+
all_seq	2348630	2392450	48	N	43821	fragment	No
all_seq	2392451	2475076	49	W	contig00300	1	82626	+
all_seq	2475077	2475372	50	W	contig00007	1	296	+
all_seq	2475373	2477020	51	W	contig00434	1	1648	+
all_seq	2477021	2477021	52	N	1	fragment	No
all_seq	2477022	2477576	53	W	contig00383	1	555	+
all_seq	2477577	2478748	54	W	contig00430	1	1172	+
all_seq	2478749	2479218	55	W	contig00435	1	470	+
all_seq	2479219	2480035	56	W	contig00384	1	817	+
all_seq	2480036	2480146	57	W	contig00410	1	111	+
all_seq	2480147	2555253	58	W	contig00482	1	75107	+
all_seq	2555254	2555254	59	N	1	fragment	No
all_seq	2555255	2612679	60	W	contig00459	1	57425	+
all_seq	2612680	2614456	61	N	1777	fragment	No
all_seq	2614457	2614999	62	W	contig00398	1	543	+
all_seq	2615000	2682130	63	W	contig00440	1	67131	+
all_seq	2682131	2682131	64	N	1	fragment	No
all_seq	2682132	2873206	65	W	contig00394	1	191075	+
all_seq	2873207	2875275	66	N	2069	fragment	No
all_seq	2875276	2939899	67	W	contig00385	1	64624	+
all_seq	2939900	2940769	68	N	870	fragment	No
all_seq	2940770	3046255	69	W	contig00423	1	105486	+
all_seq	3046256	3097348	70	W	contig00487	1	51093	+
all_seq	3097349	3177540	71	W	contig00488	1	80192	+
all_seq	3177541	3218824	72	N	41284	fragment	No
all_seq	3218825	3259184	73	W	contig00422	1	40360	+
all_seq	3259185	3265000	74	N	5816	fragment	No
all_seq	3265001	3323327	75	W	contig00438	1	58327	+
all_seq	3323328	3371167	76	N	47840	fragment	No
all_seq	3371168	3418614	77	W	contig00302	1	47447	+
all_seq	3418615	3422056	78	N	3442	fragment	No
all_seq	3422057	3566570	79	W	contig00019	1	144514	+
all_seq	3566571	3595203	80	W	contig00454	1	28633	+
all_seq	3595204	3595204	81	N	1	fragment	No
all_seq	3595205	3676498	82	W	contig00340	1	81294	+
all_seq	3676499	3676499	83	N	1	fragment	No
all_seq	3676500	3892499	84	W	contig00453(1,216000)	1	216000	+
all_seq	3892500	3892500	85	N	1	fragment	No
all_seq	3892501	3941920	86	W	contig00051(44001,93420)	1	49420	+
all_seq	3941921	4007276	87	W	contig00136(1,65356)	1	65356	+
all_seq	4007277	4007277	88	N	1	fragment	No
all_seq	4007278	4054305	89	W	contig00456	1	47028	-
all_seq	4054306	4055608	90	N	1303	fragment	No
all_seq	4055609	4096056	91	W	contig00310	1	40448	-
all_seq	4096057	4096967	92	N	911	fragment	No
all_seq	4096968	4238429	93	W	contig00299	1	141462	-
all_seq	4238430	4238430	94	N	1	fragment	No
all_seq	4238431	4256204	95	W	contig00013	1	17774	-
all_seq	4256205	4395392	96	W	contig00412	1	139188	-
all_seq	4395393	4395393	97	N	1	fragment	No
all_seq	4395394	4573720	98	W	contig00020	1	178327	+
all_seq	4573721	4573721	99	N	1	fragment	No
all_seq	4573722	4601604	100	W	contig00485	1	27883	+
all_seq	4601605	4628293	101	W	contig00169	1	26689	+
all_seq	4628294	4657059	102	W	contig00478	1	28766	+
