# Supplementary material for: Genomic characterization of the Yersinia genus
Source: Genome Biol. 2010 Jan 4;11(1):R1. doi: 10.1186/gb-2010-11-1-r1 (PMC2847712; doi:10.1186/gb-2010-11-1-r1)
Supplement: Additional file 3 — These consist of ISfinder [40], RepeatScout [41]and amosvalidate [37] results (GFF format); repeats found by RepeatScout in fasta format, scaffold files (NCBI AGP format); and information about length of contigs, read count, estimated repeat number, count in scaffold and whether or not the contig was placed by SOMA [39]. [file gb-2010-11-1-r1-S3.gz › additional_files/aldovae-scaffold.agp]

all_seq	1	36893	1	W	contig00013	1	36893	+
all_seq	36894	41608	2	N	4715	fragment	No
all_seq	41609	93608	3	W	contig00337	1	52000	-
all_seq	93609	94594	4	N	986	fragment	No
all_seq	94595	129344	5	W	contig00139	1	34750	+
all_seq	129345	129455	6	W	contig00359	1	111	+
all_seq	129456	189710	7	W	contig00016	1	60255	+
all_seq	189711	245916	8	N	56206	fragment	No
all_seq	245917	356244	9	W	contig00305	1	110328	-
all_seq	356245	374462	10	N	18218	fragment	No
all_seq	374463	374577	11	W	contig00288	1	115	+
all_seq	374578	414898	12	W	contig00312	1	40321	+
all_seq	414899	414899	13	N	1	fragment	No
all_seq	414900	484881	14	W	contig00306	1	69982	+
all_seq	484882	493356	15	N	8475	fragment	No
all_seq	493357	532307	16	W	contig00229	1	38951	+
all_seq	532308	533493	17	N	1186	fragment	No
all_seq	533494	566765	18	W	contig00023	1	33272	-
all_seq	566766	566766	19	N	1	fragment	No
all_seq	566767	632248	20	W	contig00258	1	65482	+
all_seq	632249	632249	21	N	1	fragment	No
all_seq	632250	697808	22	W	contig00365	1	65559	+
all_seq	697809	698250	23	N	442	fragment	No
all_seq	698251	778246	24	W	contig00257	1	79996	-
all_seq	778247	778540	25	W	contig00221	1	294	-
all_seq	778541	807791	26	W	contig00003	1	29251	-
all_seq	807792	808978	27	W	contig00282	1	1187	-
all_seq	808979	840524	28	N	31546	fragment	No
all_seq	840525	883556	29	W	contig00038	1	43032	+
all_seq	883557	887819	30	N	4263	fragment	No
all_seq	887820	942737	31	W	contig00344	1	54918	+
all_seq	942738	984169	32	N	41432	fragment	No
all_seq	984170	1050635	33	W	contig00240	1	66466	+
all_seq	1050636	1050756	34	W	contig00313	1	121	+
all_seq	1050757	1060039	35	W	contig00373	1	9283	+
all_seq	1060040	1122390	36	N	62351	fragment	No
all_seq	1122391	1240185	37	W	contig00028	1	117795	+
all_seq	1240186	1240186	38	N	1	fragment	No
all_seq	1240187	1292399	39	W	contig00349	1	52213	+
all_seq	1292400	1292400	40	N	1	fragment	No
all_seq	1292401	1500715	41	W	contig00350	1	208315	-
all_seq	1500716	1537992	42	N	37277	fragment	No
all_seq	1537993	1539179	43	W	contig00282	1	1187	-
all_seq	1539180	1656941	44	W	contig00357	1	117762	-
all_seq	1656942	1711325	45	N	54384	fragment	No
all_seq	1711326	1738271	46	W	contig00329	1	26946	-
all_seq	1738272	1739458	47	W	contig00282	1	1187	-
all_seq	1739459	1788049	48	N	48591	fragment	No
all_seq	1788050	1849939	49	W	contig00315	1	61890	-
all_seq	1849940	1860776	50	N	10837	fragment	No
all_seq	1860777	1962178	51	W	contig00019	1	101402	-
all_seq	1962179	1990505	52	N	28327	fragment	No
all_seq	1990506	2262051	53	W	contig00322	1	271546	+
all_seq	2262052	2263950	54	N	1899	fragment	No
all_seq	2263951	2264071	55	W	contig00238	1	121	+
all_seq	2264072	2268543	56	W	contig00304	1	4472	+
all_seq	2268544	2269578	57	W	contig00011	1	1035	+
all_seq	2269579	2275119	58	W	contig00027	1	5541	+
all_seq	2275120	2276154	59	W	contig00011	1	1035	+
all_seq	2276155	2381211	60	W	contig00265	1	105057	+
all_seq	2381212	2381212	61	N	1	fragment	No
all_seq	2381213	2526898	62	W	contig00316	1	145686	-
all_seq	2526899	2528060	63	N	1162	fragment	No
all_seq	2528061	2651966	64	W	contig00242	1	123906	+
all_seq	2651967	2652260	65	W	contig00221	1	294	+
all_seq	2652261	2686691	66	W	contig00014	1	34431	+
all_seq	2686692	2686692	67	N	1	fragment	No
all_seq	2686693	2728192	68	W	contig00314	1	41500	+
all_seq	2728193	2728193	69	N	1	fragment	No
all_seq	2728194	2734903	70	W	contig00362	1	6710	-
all_seq	2734904	2807100	71	W	contig00364	1	72197	-
all_seq	2807101	2808287	72	W	contig00282	1	1187	-
all_seq	2808288	2869146	73	N	60859	fragment	No
all_seq	2869147	2933467	74	W	contig00251	1	64321	-
all_seq	2933468	2934208	75	N	741	fragment	No
all_seq	2934209	2962799	76	W	contig00330	1	28591	+
all_seq	2962800	2963034	77	N	235	fragment	No
all_seq	2963035	3049251	78	W	contig00348	1	86217	+
all_seq	3049252	3049252	79	N	1	fragment	No
all_seq	3049253	3107467	80	W	contig00220	1	58215	+
all_seq	3107468	3107827	81	W	contig00299	1	360	+
all_seq	3107828	3176804	82	W	contig00247	1	68977	+
all_seq	3176805	3189528	83	N	12724	fragment	No
all_seq	3189529	3306111	84	W	contig00111	1	116583	-
all_seq	3306112	3306112	85	N	1	fragment	No
all_seq	3306113	3350773	86	W	contig00292	1	44661	-
all_seq	3350774	3351929	87	W	contig00346	1	1156	+
all_seq	3351930	3352062	88	W	contig00293	1	133	+
all_seq	3352063	3378382	89	W	contig00274	1	26320	-
all_seq	3378383	3393218	90	N	14836	fragment	No
all_seq	3393219	3433073	91	W	contig00129	1	39855	+
all_seq	3433074	3433074	92	N	1	fragment	No
all_seq	3433075	3509844	93	W	contig00273	1	76770	-
all_seq	3509845	3509845	94	N	1	fragment	No
all_seq	3509846	3613358	95	W	contig00289	1	103513	-
all_seq	3613359	3683382	96	N	70024	fragment	No
all_seq	3683383	3684569	97	W	contig00282	1	1187	+
all_seq	3684570	3832938	98	W	contig00369	1	148369	+
all_seq	3832939	3836633	99	N	3695	fragment	No
all_seq	3836634	3870320	100	W	contig00026	1	33687	+
all_seq	3870321	3876598	101	N	6278	fragment	No
all_seq	3876599	3977872	102	W	contig00361	1	101274	+
all_seq	3977873	3977873	103	N	1	fragment	No
all_seq	3977874	4165213	104	W	contig00237	1	187340	+
all_seq	4165214	4165346	105	W	contig00293	1	133	-
all_seq	4165347	4166502	106	W	contig00346	1	1156	-
all_seq	4166503	4227084	107	W	contig00260	1	60582	+
