# Supplementary material for: Genomic characterization of the Yersinia genus
Source: Genome Biol. 2010 Jan 4;11(1):R1. doi: 10.1186/gb-2010-11-1-r1 (PMC2847712; doi:10.1186/gb-2010-11-1-r1)
Supplement: Additional file 3 — These consist of ISfinder [40], RepeatScout [41]and amosvalidate [37] results (GFF format); repeats found by RepeatScout in fasta format, scaffold files (NCBI AGP format); and information about length of contigs, read count, estimated repeat number, count in scaffold and whether or not the contig was placed by SOMA [39]. [file gb-2010-11-1-r1-S3.gz › additional_files/mollaretii-scaffold.agp]

all_seq	1	74253	1	W	contig01591	1	74253	+
all_seq	74254	80516	2	N	6263	fragment	No
all_seq	80517	146071	3	W	contig01359	1	65555	+
all_seq	146072	151014	4	N	4943	fragment	No
all_seq	151015	168299	5	W	contig00631	1	17285	+
all_seq	168300	170486	6	N	2187	fragment	No
all_seq	170487	217465	7	W	contig01619	1	46979	-
all_seq	217466	220011	8	N	2546	fragment	No
all_seq	220012	337510	9	W	contig01608	1	117499	-
all_seq	337511	360158	10	N	22648	fragment	No
all_seq	360159	466734	11	W	contig01398	1	106576	-
all_seq	466735	483454	12	N	16720	fragment	No
all_seq	483455	627683	13	W	contig00003	1	144229	+
all_seq	627684	632353	14	N	4670	fragment	No
all_seq	632354	715464	15	W	contig01576	1	83111	+
all_seq	715465	721723	16	N	6259	fragment	No
all_seq	721724	729281	17	W	contig01634	1	7558	-
all_seq	729282	743517	18	W	contig01516	1	14236	-
all_seq	743518	755204	19	N	11687	fragment	No
all_seq	755205	789212	20	W	contig00784	1	34008	+
all_seq	789213	791769	21	N	2557	fragment	No
all_seq	791770	843428	22	W	contig00915	1	51659	-
all_seq	843429	847059	23	N	3631	fragment	No
all_seq	847060	932290	24	W	contig01555	1	85231	-
all_seq	932291	941143	25	N	8853	fragment	No
all_seq	941144	1013620	26	W	contig01600	1	72477	-
all_seq	1013621	1021630	27	N	8010	fragment	No
all_seq	1021631	1132680	28	W	contig00853	1	111050	+
all_seq	1132681	1141695	29	N	9015	fragment	No
all_seq	1141696	1182177	30	W	contig01431	1	40482	-
all_seq	1182178	1188849	31	N	6672	fragment	No
all_seq	1188850	1212353	32	W	contig01521	1	23504	-
all_seq	1212354	1220646	33	N	8293	fragment	No
all_seq	1220647	1503632	34	W	contig01563	1	282986	-
all_seq	1503633	1529141	35	N	25509	fragment	No
all_seq	1529142	1596488	36	W	contig01535	1	67347	-
all_seq	1596489	1602238	37	N	5750	fragment	No
all_seq	1602239	1625257	38	W	contig01598	1	23019	-
all_seq	1625258	1628456	39	N	3199	fragment	No
all_seq	1628457	1671279	40	W	contig01545	1	42823	+
all_seq	1671280	1683809	41	N	12530	fragment	No
all_seq	1683810	1771314	42	W	contig01609	1	87505	+
all_seq	1771315	1793230	43	N	21916	fragment	No
all_seq	1793231	1818163	44	W	contig00964	1	24933	+
all_seq	1818164	1839383	45	W	contig01569	1	21220	+
all_seq	1839384	1842424	46	N	3041	fragment	No
all_seq	1842425	1884208	47	W	contig01533	1	41784	+
all_seq	1884209	1902519	48	N	18311	fragment	No
all_seq	1902520	2061907	49	W	contig01559	1	159388	-
all_seq	2061908	2092043	50	N	30136	fragment	No
all_seq	2092044	2096504	51	W	contig01571	1	4461	+
all_seq	2096505	2096627	52	W	contig00456	1	123	+
all_seq	2096628	2096750	53	W	contig00456	1	123	+
all_seq	2096751	2115171	54	W	contig01612	1	18421	+
all_seq	2115172	2115280	55	W	contig01581	1	109	+
all_seq	2115281	2117162	56	W	contig01613	1	1882	+
all_seq	2117163	2117163	57	N	1	fragment	No
all_seq	2117164	2154081	58	W	contig01599	1	36918	+
all_seq	2154082	2154190	59	W	contig01581	1	109	+
all_seq	2154191	2172178	60	W	contig01574	1	17988	+
all_seq	2172179	2174556	61	N	2378	fragment	No
all_seq	2174557	2234579	62	W	contig01567	1	60023	+
all_seq	2234580	2237057	63	N	2478	fragment	No
all_seq	2237058	2296413	64	W	contig00026	1	59356	-
all_seq	2296414	2298901	65	N	2488	fragment	No
all_seq	2298902	2402758	66	W	contig00428	1	103857	+
all_seq	2402759	2447832	67	W	contig01522	1	45074	+
all_seq	2447833	2450126	68	N	2294	fragment	No
all_seq	2450127	2471110	69	W	contig01045	1	20984	+
all_seq	2471111	2481445	70	N	10335	fragment	No
all_seq	2481446	2610029	71	W	contig01554	1	128584	-
all_seq	2610030	2622229	72	N	12200	fragment	No
all_seq	2622230	2757941	73	W	contig00759	1	135712	-
all_seq	2757942	2783961	74	N	26020	fragment	No
all_seq	2783962	2849720	75	W	contig00513	1	65759	-
all_seq	2849721	2854942	76	N	5222	fragment	No
all_seq	2854943	3003178	77	W	contig01584	1	148236	+
all_seq	3003179	3003305	78	W	contig01587	1	127	+
all_seq	3003306	3005132	79	W	contig01549	1	1827	+
all_seq	3005133	3005350	80	W	contig01519	1	218	+
all_seq	3005351	3016517	81	W	contig01382	1	11167	+
all_seq	3016518	3016657	82	W	contig01575	1	140	+
all_seq	3016658	3167321	83	W	contig00007	1	150664	+
all_seq	3167322	3178473	84	N	11152	fragment	No
all_seq	3178474	3305648	85	W	contig00804	1	127175	-
all_seq	3305649	3313603	86	N	7955	fragment	No
all_seq	3313604	3347849	87	W	contig01560	1	34246	+
all_seq	3347850	3361519	88	N	13670	fragment	No
all_seq	3361520	3366308	89	W	contig01632	1	4789	+
all_seq	3366309	3380919	90	W	contig00523	1	14611	+
all_seq	3380920	3381128	91	W	contig01594	1	209	+
all_seq	3381129	3405718	92	W	contig01585	1	24590	+
all_seq	3405719	3424556	93	N	18838	fragment	No
all_seq	3424557	3458604	94	W	contig01534	1	34048	-
all_seq	3458605	3474639	95	N	16035	fragment	No
all_seq	3474640	3497582	96	W	contig01273	1	22943	+
all_seq	3497583	3512504	97	N	14922	fragment	No
all_seq	3512505	3575106	98	W	contig01630	1	62602	+
all_seq	3575107	3579588	99	N	4482	fragment	No
all_seq	3579589	3707128	100	W	contig01616	1	127540	+
all_seq	3707129	3744745	101	N	37617	fragment	No
all_seq	3744746	3872586	102	W	contig01520	1	127841	+
all_seq	3872587	3882283	103	N	9697	fragment	No
all_seq	3882284	3918390	104	W	contig01160	1	36107	+
all_seq	3918391	3922409	105	N	4019	fragment	No
all_seq	3922410	3955955	106	W	contig01527	1	33546	+
all_seq	3955956	3956378	107	W	contig01459	1	423	+
all_seq	3956379	3957296	108	W	contig01467	1	918	+
all_seq	3957297	3986968	109	W	contig01622	1	29672	+
all_seq	3986969	3987108	110	W	contig01575	1	140	+
all_seq	3987109	4040357	111	W	contig01542	1	53249	+
all_seq	4040358	4051354	112	N	10997	fragment	No
all_seq	4051355	4071862	113	W	contig01536	1	20508	+
all_seq	4071863	4093818	114	W	contig01636	1	21956	+
all_seq	4093819	4106163	115	N	12345	fragment	No
all_seq	4106164	4232810	116	W	contig01624	1	126647	-
all_seq	4232811	4244219	117	N	11409	fragment	No
all_seq	4244220	4252347	118	W	contig01525	1	8128	-
all_seq	4252348	4267013	119	N	14666	fragment	No
all_seq	4267014	4406888	120	W	contig00758	1	139875	-
all_seq	4406889	4458274	121	N	51386	fragment	No
all_seq	4458275	4521401	122	W	contig01628	1	63127	-
all_seq	4521402	4562414	123	W	contig01068	1	41013	-
all_seq	4562415	4571448	124	N	9034	fragment	No
all_seq	4571449	4606840	125	W	contig01460	1	35392	+
all_seq	4606841	4618866	126	N	12026	fragment	No
all_seq	4618867	4680288	127	W	contig01049	1	61422	-
all_seq	4680289	4684027	128	N	3739	fragment	No
all_seq	4684028	4720862	129	W	contig01083	1	36835	-
all_seq	4720863	4722088	130	N	1226	fragment	No
all_seq	4722089	4748550	131	W	contig01605	1	26462	+
all_seq	4748551	4751765	132	N	3215	fragment	No
all_seq	4751766	4781885	133	W	contig01514	1	30120	+
all_seq	4781886	4785967	134	N	4082	fragment	No
all_seq	4785968	4802870	135	W	contig01617	1	16903	+
all_seq	4802871	4814718	136	N	11848	fragment	No
all_seq	4814719	4865763	137	W	contig01601	1	51045	+
all_seq	4865764	4869502	138	N	3739	fragment	No
all_seq	4869503	4902465	139	W	contig01556	1	32963	-
