# Supplementary material for: Genomic characterization of the Yersinia genus
Source: Genome Biol. 2010 Jan 4;11(1):R1. doi: 10.1186/gb-2010-11-1-r1 (PMC2847712; doi:10.1186/gb-2010-11-1-r1)
Supplement: Additional file 3 — These consist of ISfinder [40], RepeatScout [41]and amosvalidate [37] results (GFF format); repeats found by RepeatScout in fasta format, scaffold files (NCBI AGP format); and information about length of contigs, read count, estimated repeat number, count in scaffold and whether or not the contig was placed by SOMA [39]. [file gb-2010-11-1-r1-S3.gz › additional_files/fredriksenii-scaffold.agp]

all_seq	1	49509	1	W	contig01128	1	49509	+
all_seq	49510	74639	2	N	25130	fragment	No
all_seq	74640	110903	3	W	contig01140	1	36264	-
all_seq	110904	145587	4	N	34684	fragment	No
all_seq	145588	158044	5	W	contig01146	1	12457	+
all_seq	158045	158197	6	W	contig01204	1	153	+
all_seq	158198	164727	7	W	contig01183	1	6530	+
all_seq	164728	165101	8	W	contig01119	1	374	+
all_seq	165102	345006	9	W	contig00016	1	179905	+
all_seq	345007	378398	10	N	33392	fragment	No
all_seq	378399	418353	11	W	contig01120	1	39955	-
all_seq	418354	420758	12	N	2405	fragment	No
all_seq	420759	484319	13	W	contig00368	1	63561	-
all_seq	484320	499880	14	W	contig00549	1	15561	-
all_seq	499881	505529	15	N	5649	fragment	No
all_seq	505530	549808	16	W	contig01227	1	44279	-
all_seq	549809	844780	17	W	contig01155	1	294972	-
all_seq	844781	918922	18	N	74142	fragment	No
all_seq	918923	1100973	19	W	contig00015	1	182051	-
all_seq	1100974	1119994	20	N	19021	fragment	No
all_seq	1119995	1231617	21	W	contig01244	1	111623	-
all_seq	1231618	1311920	22	W	contig01203	1	80303	-
all_seq	1311921	1330979	23	N	19059	fragment	No
all_seq	1330980	1334847	24	W	contig01218	1	3868	+
all_seq	1334848	1485247	25	W	contig01222	1	150400	+
all_seq	1485248	1524377	26	W	contig00351	1	39130	+
all_seq	1524378	1552113	27	W	contig01225	1	27736	+
all_seq	1552114	1552114	28	N	1	fragment	No
all_seq	1552115	1569507	29	W	contig01179	1	17393	-
all_seq	1569508	1569508	30	N	1	fragment	No
all_seq	1569509	1590124	31	W	contig00013	1	20616	+
all_seq	1590125	1629375	32	W	contig01205	1	39251	+
all_seq	1629376	1629376	33	N	1	fragment	No
all_seq	1629377	1661063	34	W	contig01163	1	31687	-
all_seq	1661064	1667381	35	W	contig01216	1	6318	-
all_seq	1667382	1690873	36	N	23492	fragment	No
all_seq	1690874	1907083	37	W	contig01149	1	216210	-
all_seq	1907084	1916064	38	N	8981	fragment	No
all_seq	1916065	1939638	39	W	contig01213	1	23574	-
all_seq	1939639	1964428	40	N	24790	fragment	No
all_seq	1964429	2321218	41	W	contig01129	1	356790	+
all_seq	2321219	2359604	42	N	38386	fragment	No
all_seq	2359605	2436446	43	W	contig01194	1	76842	-
all_seq	2436447	2442764	44	W	contig01216	1	6318	-
all_seq	2442765	2453938	45	N	11174	fragment	No
all_seq	2453939	2707652	46	W	contig01202	1	253714	-
all_seq	2707653	2742322	47	N	34670	fragment	No
all_seq	2742323	2775085	48	W	contig01158	1	32763	+
all_seq	2775086	2786771	49	N	11686	fragment	No
all_seq	2786772	2820498	50	W	contig00230	1	33727	-
all_seq	2820499	2822726	51	N	2228	fragment	No
all_seq	2822727	2937059	52	W	contig00001	1	114333	+
all_seq	2937060	2956175	53	N	19116	fragment	No
all_seq	2956176	3065424	54	W	contig01161	1	109249	-
all_seq	3065425	3109452	55	N	44028	fragment	No
all_seq	3109453	3355026	56	W	contig01135	1	245574	-
all_seq	3355027	3499282	57	W	contig01181	1	144256	-
all_seq	3499283	3552680	58	N	53398	fragment	No
all_seq	3552681	3631211	59	W	contig00796	1	78531	-
all_seq	3631212	3639946	60	N	8735	fragment	No
all_seq	3639947	3741279	61	W	contig01079	1	101333	-
all_seq	3741280	3752973	62	N	11694	fragment	No
all_seq	3752974	3876578	63	W	contig01019	1	123605	+
all_seq	3876579	3886572	64	N	9994	fragment	No
all_seq	3886573	3944837	65	W	contig01241	1	58265	+
all_seq	3944838	3957548	66	W	contig00533	1	12711	+
all_seq	3957549	3968033	67	N	10485	fragment	No
all_seq	3968034	4030010	68	W	contig01127	1	61977	+
all_seq	4030011	4291217	69	W	contig00129	1	261207	+
all_seq	4291218	4326720	70	N	35503	fragment	No
all_seq	4326721	4401352	71	W	contig01130	1	74632	-
all_seq	4401353	4408324	72	N	6972	fragment	No
all_seq	4408325	4610749	73	W	contig01240	1	202425	-
all_seq	4610750	4624854	74	W	contig01122	1	14105	-
all_seq	4624855	4702864	75	W	contig01200	1	78010	-
all_seq	4702865	4707146	76	N	4282	fragment	No
all_seq	4707147	4876986	77	W	contig01221	1	169840	+
all_seq	4876987	4878763	78	W	contig01170	1	1777	+
all_seq	4878764	4885742	79	N	6979	fragment	No
all_seq	4885743	4992088	80	W	contig01239	1	106346	-
all_seq	4992089	4999968	81	W	contig00020	1	7880	-
all_seq	4999969	5006681	82	N	6713	fragment	No
all_seq	5006682	5121950	83	W	contig00175	1	115269	-
all_seq	5121951	5248580	84	W	contig00587	1	126630	-
all_seq	5248581	5248725	85	W	contig01047	1	145	-
all_seq	5248726	5261004	86	W	contig01131	1	12279	-
all_seq	5261005	5271882	87	N	10878	fragment	No
all_seq	5271883	5307907	88	W	contig01029	1	36025	-
all_seq	5307908	5348622	89	N	40715	fragment	No
all_seq	5348623	5348996	90	W	contig01119	1	374	+
all_seq	5348997	5360854	91	W	contig01121	1	11858	+
