# Supplementary material for: Genomic characterization of the Yersinia genus
Source: Genome Biol. 2010 Jan 4;11(1):R1. doi: 10.1186/gb-2010-11-1-r1 (PMC2847712; doi:10.1186/gb-2010-11-1-r1)
Supplement: Additional file 3 — These consist of ISfinder [40], RepeatScout [41]and amosvalidate [37] results (GFF format); repeats found by RepeatScout in fasta format, scaffold files (NCBI AGP format); and information about length of contigs, read count, estimated repeat number, count in scaffold and whether or not the contig was placed by SOMA [39]. [file gb-2010-11-1-r1-S3.gz › additional_files/bercovieri-scaffold.agp]

all_seq	1	42180	1	W	contig01147	1	42180	+
all_seq	42181	42575	2	N	395	fragment	No
all_seq	42576	171240	3	W	contig00186	1	128665	-
all_seq	171241	178374	4	N	7134	fragment	No
all_seq	178375	179193	5	W	contig01098	1	819	+
all_seq	179194	179392	6	W	contig01112	1	199	+
all_seq	179393	179722	7	W	contig01110	1	330	+
all_seq	179723	180541	8	W	contig01098	1	819	+
all_seq	180542	180740	9	W	contig01112	1	199	+
all_seq	180741	181070	10	W	contig01110	1	330	+
all_seq	181071	181889	11	W	contig01098	1	819	+
all_seq	181890	182088	12	W	contig01112	1	199	+
all_seq	182089	182418	13	W	contig01110	1	330	+
all_seq	182419	183237	14	W	contig01098	1	819	+
all_seq	183238	183436	15	W	contig01112	1	199	+
all_seq	183437	183766	16	W	contig01110	1	330	+
all_seq	183767	212506	17	W	contig01187	1	28740	+
all_seq	212507	214958	18	N	2452	fragment	No
all_seq	214959	215777	19	W	contig01098	1	819	+
all_seq	215778	215976	20	W	contig01112	1	199	+
all_seq	215977	216306	21	W	contig01110	1	330	+
all_seq	216307	217125	22	W	contig01098	1	819	+
all_seq	217126	217324	23	W	contig01112	1	199	+
all_seq	217325	217654	24	W	contig01110	1	330	+
all_seq	217655	218473	25	W	contig01098	1	819	+
all_seq	218474	218672	26	W	contig01112	1	199	+
all_seq	218673	219002	27	W	contig01110	1	330	+
all_seq	219003	219821	28	W	contig01098	1	819	+
all_seq	219822	220020	29	W	contig01112	1	199	+
all_seq	220021	220350	30	W	contig01110	1	330	+
all_seq	220351	327284	31	W	contig01178	1	106934	+
all_seq	327285	346662	32	N	19378	fragment	No
all_seq	346663	430628	33	W	contig01195	1	83966	-
all_seq	430629	540364	34	W	contig00002	1	109736	-
all_seq	540365	555159	35	N	14795	fragment	No
all_seq	555160	583486	36	W	contig00585	1	28327	-
all_seq	583487	583664	37	W	contig01094	1	178	-
all_seq	583665	661739	38	W	contig01102	1	78075	-
all_seq	661740	708779	39	N	47040	fragment	No
all_seq	708780	733139	40	W	contig00001	1	24360	-
all_seq	733140	742559	41	N	9420	fragment	No
all_seq	742560	748329	42	W	contig01153	1	5770	+
all_seq	748330	773746	43	W	contig01137	1	25417	+
all_seq	773747	774450	44	W	contig01106	1	704	+
all_seq	774451	774451	45	N	1	fragment	No
all_seq	774452	822485	46	W	contig00122	1	48034	-
all_seq	822486	824855	47	N	2370	fragment	No
all_seq	824856	893063	48	W	contig01204	1	68208	-
all_seq	893064	906632	49	N	13569	fragment	No
all_seq	906633	931001	50	W	contig01146	1	24369	-
all_seq	931002	934931	51	N	3930	fragment	No
all_seq	934932	975951	52	W	contig01164	1	41020	+
all_seq	975952	977449	53	N	1498	fragment	No
all_seq	977450	1025057	54	W	contig01176	1	47608	-
all_seq	1025058	1025807	55	W	contig01142	1	750	+
all_seq	1025808	1026921	56	W	contig01114	1	1114	+
all_seq	1026922	1032928	57	W	contig01154	1	6007	-
all_seq	1032929	1033718	58	N	790	fragment	No
all_seq	1033719	1046283	59	W	contig01157	1	12565	-
all_seq	1046284	1046284	60	N	1	fragment	No
all_seq	1046285	1143321	61	W	contig01089	1	97037	-
all_seq	1143322	1146973	62	N	3652	fragment	No
all_seq	1146974	1191429	63	W	contig01135	1	44456	-
all_seq	1191430	1192925	64	W	contig01065	1	1496	-
all_seq	1192926	1342043	65	W	contig01087	1	149118	-
all_seq	1342044	1348358	66	N	6315	fragment	No
all_seq	1348359	1407531	67	W	contig01144	1	59173	-
all_seq	1407532	1427618	68	N	20087	fragment	No
all_seq	1427619	1471110	69	W	contig01183	1	43492	-
all_seq	1471111	1471213	70	W	contig01122	1	103	-
all_seq	1471214	1471316	71	W	contig01122	1	103	-
all_seq	1471317	1482368	72	W	contig01192	1	11052	-
all_seq	1482369	1495960	73	W	contig01175	1	13592	-
all_seq	1495961	1495961	74	N	1	fragment	No
all_seq	1495962	1516164	75	W	contig01167	1	20203	+
all_seq	1516165	1516868	76	W	contig01106	1	704	+
all_seq	1516869	1592350	77	W	contig00003	1	75482	+
all_seq	1592351	1604425	78	N	12075	fragment	No
all_seq	1604426	1627939	79	W	contig01201	1	23514	-
all_seq	1627940	1627940	80	N	1	fragment	No
all_seq	1627941	1628412	81	W	contig00781	1	472	+
all_seq	1628413	1629125	82	W	contig01124	1	713	+
all_seq	1629126	1629317	83	W	contig00937	1	192	+
all_seq	1629318	1629526	84	W	contig01206	1	209	+
all_seq	1629527	1692208	85	W	contig01090	1	62682	+
all_seq	1692209	1704483	86	N	12275	fragment	No
all_seq	1704484	1799776	87	W	contig01191	1	95293	+
all_seq	1799777	1822640	88	N	22864	fragment	No
all_seq	1822641	1857840	89	W	contig01216	1	35200	-
all_seq	1857841	1878772	90	W	contig01099	1	20932	-
all_seq	1878773	1883736	91	N	4964	fragment	No
all_seq	1883737	1908937	92	W	contig00600	1	25201	-
all_seq	1908938	1938198	93	N	29261	fragment	No
all_seq	1938199	1972791	94	W	contig01113	1	34593	+
all_seq	1972792	1973495	95	W	contig01106	1	704	+
all_seq	1973496	2040303	96	N	66808	fragment	No
all_seq	2040304	2085497	97	W	contig01145	1	45194	+
all_seq	2085498	2125863	98	N	40366	fragment	No
all_seq	2125864	2201371	99	W	contig00016	1	75508	+
all_seq	2201372	2205003	100	N	3632	fragment	No
all_seq	2205004	2239188	101	W	contig01190	1	34185	-
all_seq	2239189	2311329	102	W	contig00726	1	72141	-
all_seq	2311330	2333331	103	N	22002	fragment	No
all_seq	2333332	2349821	104	W	contig01170	1	16490	-
all_seq	2349822	2381215	105	W	contig01010	1	31394	-
all_seq	2381216	2394139	106	W	contig01168	1	12924	-
all_seq	2394140	2394140	107	N	1	fragment	No
all_seq	2394141	2424103	108	W	contig00528	1	29963	+
all_seq	2424104	2424104	109	N	1	fragment	No
all_seq	2424105	2474034	110	W	contig01173	1	49930	-
all_seq	2474035	2483045	111	N	9011	fragment	No
all_seq	2483046	2505608	112	W	contig01163	1	22563	-
all_seq	2505609	2506358	113	W	contig01142	1	750	+
all_seq	2506359	2507472	114	W	contig01114	1	1114	+
all_seq	2507473	2508222	115	W	contig01142	1	750	+
all_seq	2508223	2509336	116	W	contig01114	1	1114	+
all_seq	2509337	2610040	117	W	contig00172	1	100704	-
all_seq	2610041	2614742	118	N	4702	fragment	No
all_seq	2614743	2636886	119	W	contig01077	1	22144	-
all_seq	2636887	2655541	120	N	18655	fragment	No
all_seq	2655542	2684766	121	W	contig00027	1	29225	-
all_seq	2684767	2711143	122	N	26377	fragment	No
all_seq	2711144	2711847	123	W	contig01106	1	704	+
all_seq	2711848	2735616	124	W	contig01205	1	23769	+
all_seq	2735617	2750689	125	N	15073	fragment	No
all_seq	2750690	2779244	126	W	contig01132	1	28555	-
all_seq	2779245	2819242	127	N	39998	fragment	No
all_seq	2819243	2859283	128	W	contig01128	1	40041	-
all_seq	2859284	2861346	129	N	2063	fragment	No
all_seq	2861347	3017535	130	W	contig01073	1	156189	+
all_seq	3017536	3032488	131	N	14953	fragment	No
all_seq	3032489	3033192	132	W	contig01106	1	704	-
all_seq	3033193	3136952	133	W	contig01194	1	103760	-
all_seq	3136953	3229078	134	W	contig01140	1	92126	-
all_seq	3229079	3244521	135	W	contig00705	1	15443	-
all_seq	3244522	3255228	136	N	10707	fragment	No
all_seq	3255229	3258539	137	W	contig01198	1	3311	+
all_seq	3258540	3279529	138	W	contig01193	1	20990	+
all_seq	3279530	3280233	139	W	contig01106	1	704	-
all_seq	3280234	3280234	140	N	1	fragment	No
all_seq	3280235	3298348	141	W	contig01188	1	18114	+
all_seq	3298349	3301848	142	N	3500	fragment	No
all_seq	3301849	3325546	143	W	contig01118	1	23698	-
all_seq	3325547	3330733	144	W	contig00955	1	5187	+
all_seq	3330734	3390113	145	W	contig00948	1	59380	-
all_seq	3390114	3390208	146	W	contig01217	1	95	-
all_seq	3390209	3390912	147	W	contig01106	1	704	+
all_seq	3390913	3390913	148	N	1	fragment	No
all_seq	3390914	3436288	149	W	contig01079	1	45375	-
all_seq	3436289	3447375	150	N	11087	fragment	No
all_seq	3447376	3521092	151	W	contig01080	1	73717	+
all_seq	3521093	3524654	152	N	3562	fragment	No
all_seq	3524655	3563493	153	W	contig00489	1	38839	+
all_seq	3563494	3587064	154	N	23571	fragment	No
all_seq	3587065	3587768	155	W	contig01106	1	704	-
all_seq	3587769	3639961	156	W	contig00526	1	52193	-
all_seq	3639962	3656689	157	N	16728	fragment	No
all_seq	3656690	3695487	158	W	contig00157	1	38798	+
all_seq	3695488	3725985	159	N	30498	fragment	No
all_seq	3725986	3814848	160	W	contig01119	1	88863	-
all_seq	3814849	3816521	161	N	1673	fragment	No
all_seq	3816522	3851814	162	W	contig01181	1	35293	+
all_seq	3851815	3852692	163	N	878	fragment	No
all_seq	3852693	3926688	164	W	contig00459	1	73996	+
all_seq	3926689	3931567	165	N	4879	fragment	No
all_seq	3931568	3977759	166	W	contig01091	1	46192	-
all_seq	3977760	3984807	167	N	7048	fragment	No
all_seq	3984808	4030828	168	W	contig01156	1	46021	+
all_seq	4030829	4035388	169	N	4560	fragment	No
all_seq	4035389	4129054	170	W	contig01179	1	93666	-
all_seq	4129055	4129758	171	W	contig01106	1	704	-
all_seq	4129759	4129759	172	N	1	fragment	No
all_seq	4129760	4156219	173	W	contig01101	1	26460	-
all_seq	4156220	4196546	174	N	40327	fragment	No
all_seq	4196547	4299817	175	W	contig01155	1	103271	-
all_seq	4299818	4321220	176	N	21403	fragment	No
all_seq	4321221	4376408	177	W	contig01139	1	55188	-
all_seq	4376409	4385551	178	W	contig00927	1	9143	-
all_seq	4385552	4392027	179	N	6476	fragment	No
all_seq	4392028	4521247	180	W	contig01160	1	129220	-
all_seq	4521248	4531293	181	N	10046	fragment	No
all_seq	4531294	4565880	182	W	contig01159	1	34587	+
