# Supplementary material for: Genomic characterization of the Yersinia genus
Source: Genome Biol. 2010 Jan 4;11(1):R1. doi: 10.1186/gb-2010-11-1-r1 (PMC2847712; doi:10.1186/gb-2010-11-1-r1)
Supplement: Additional file 3 — These consist of ISfinder [40], RepeatScout [41]and amosvalidate [37] results (GFF format); repeats found by RepeatScout in fasta format, scaffold files (NCBI AGP format); and information about length of contigs, read count, estimated repeat number, count in scaffold and whether or not the contig was placed by SOMA [39]. [file gb-2010-11-1-r1-S3.gz › additional_files/intermedia-scaffold.agp]

all_seq	1	50257	1	W	contig01171	1	50257	+
all_seq	50258	50797	2	N	540	fragment	No
all_seq	50798	141636	3	W	contig01167	1	90839	+
all_seq	141637	147884	4	N	6248	fragment	No
all_seq	147885	168755	5	W	contig00002	1	20871	+
all_seq	168756	168756	6	N	1	fragment	No
all_seq	168757	170272	7	W	contig01177	1	1516	-
all_seq	170273	170974	8	W	contig01189	1	702	-
all_seq	170975	171717	9	W	contig01191	1	743	-
all_seq	171718	171718	10	N	1	fragment	No
all_seq	171719	228101	11	W	contig01178	1	56383	+
all_seq	228102	228102	12	N	1	fragment	No
all_seq	228103	320759	13	W	contig01230	1	92657	-
all_seq	320760	320760	14	N	1	fragment	No
all_seq	320761	364361	15	W	contig01180	1	43601	-
all_seq	364362	364916	16	W	contig01193	1	555	-
all_seq	364917	367794	17	W	contig01202	1	2878	-
all_seq	367795	369174	18	W	contig01233	1	1380	-
all_seq	369175	379372	19	N	10198	fragment	No
all_seq	379373	380203	20	W	contig01218	1	831	-
all_seq	380204	380635	21	W	contig00521	1	432	-
all_seq	380636	439753	22	W	contig01222	1	59118	-
all_seq	439754	440373	23	W	contig01226	1	620	-
all_seq	440374	450397	24	W	contig00004	1	10024	-
all_seq	450398	451017	25	W	contig01226	1	620	-
all_seq	451018	481179	26	W	contig01214	1	30162	-
all_seq	481180	481180	27	N	1	fragment	No
all_seq	481181	511623	28	W	contig01211	1	30443	-
all_seq	511624	511624	29	N	1	fragment	No
all_seq	511625	526613	30	W	contig01216	1	14989	-
all_seq	526614	667582	31	W	contig00717	1	140969	-
all_seq	667583	678616	32	N	11034	fragment	No
all_seq	678617	680132	33	W	contig01177	1	1516	-
all_seq	680133	680834	34	W	contig01189	1	702	-
all_seq	680835	681577	35	W	contig01191	1	743	-
all_seq	681578	682617	36	N	1040	fragment	No
all_seq	682618	736682	37	W	contig01225	1	54065	-
all_seq	736683	736683	38	N	1	fragment	No
all_seq	736684	824591	39	W	contig01034	1	87908	-
all_seq	824592	828034	40	N	3443	fragment	No
all_seq	828035	852981	41	W	contig00225	1	24947	-
all_seq	852982	853811	42	N	830	fragment	No
all_seq	853812	894201	43	W	contig00413	1	40390	+
all_seq	894202	897463	44	N	3262	fragment	No
all_seq	897464	1149741	45	W	contig00145	1	252278	+
all_seq	1149742	1156819	46	N	7078	fragment	No
all_seq	1156820	1183861	47	W	contig01213	1	27042	+
all_seq	1183862	1186016	48	N	2155	fragment	No
all_seq	1186017	1237320	49	W	contig01190	1	51304	-
all_seq	1237321	1237516	50	W	contig01208	1	196	-
all_seq	1237517	1238573	51	W	contig01175	1	1057	-
all_seq	1238574	1249226	52	N	10653	fragment	No
all_seq	1249227	1281155	53	W	contig01223	1	31929	-
all_seq	1281156	1281710	54	W	contig01193	1	555	-
all_seq	1281711	1285965	55	N	4255	fragment	No
all_seq	1285966	1286796	56	W	contig01218	1	831	-
all_seq	1286797	1287228	57	W	contig00521	1	432	-
all_seq	1287229	1345632	58	W	contig00033	1	58404	-
all_seq	1345633	1365121	59	N	19489	fragment	No
all_seq	1365122	1405486	60	W	contig01170	1	40365	-
all_seq	1405487	1410372	61	N	4886	fragment	No
all_seq	1410373	1592442	62	W	contig01173	1	182070	-
all_seq	1592443	1610676	63	N	18234	fragment	No
all_seq	1610677	1876151	64	W	contig01209	1	265475	-
all_seq	1876152	1897865	65	N	21714	fragment	No
all_seq	1897866	2090673	66	W	contig01168	1	192808	+
all_seq	2090674	2105366	67	N	14693	fragment	No
all_seq	2105367	2149335	68	W	contig01238	1	43969	+
all_seq	2149336	2151780	69	N	2445	fragment	No
all_seq	2151781	2185529	70	W	contig00844	1	33749	-
all_seq	2185530	2189136	71	N	3607	fragment	No
all_seq	2189137	2243147	72	W	contig01192	1	54011	-
all_seq	2243148	2248930	73	N	5783	fragment	No
all_seq	2248931	2416243	74	W	contig01169	1	167313	+
all_seq	2416244	2420713	75	N	4470	fragment	No
all_seq	2420714	2434943	76	W	contig01205	1	14230	+
all_seq	2434944	2511941	77	W	contig00001	1	76998	+
all_seq	2511942	2511942	78	N	1	fragment	No
all_seq	2511943	2656858	79	W	contig01227	1	144916	+
all_seq	2656859	2761145	80	W	contig01241	1	104287	+
all_seq	2761146	2761888	81	W	contig01191	1	743	+
all_seq	2761889	2762590	82	W	contig01189	1	702	+
all_seq	2762591	2764106	83	W	contig01177	1	1516	+
all_seq	2764107	2820701	84	N	56595	fragment	No
all_seq	2820702	2884111	85	W	contig00273	1	63410	+
all_seq	2884112	2884361	86	N	250	fragment	No
all_seq	2884362	2968146	87	W	contig01198	1	83785	-
all_seq	2968147	2968356	88	W	contig01215	1	210	-
all_seq	2968357	2981354	89	W	contig01210	1	12998	-
all_seq	2981355	2998504	90	N	17150	fragment	No
all_seq	2998505	3277105	91	W	contig01174	1	278601	+
all_seq	3277106	3296566	92	N	19461	fragment	No
all_seq	3296567	3311090	93	W	contig01199	1	14524	-
all_seq	3311091	3313677	94	N	2587	fragment	No
all_seq	3313678	3394976	95	W	contig01229	1	81299	-
all_seq	3394977	3397899	96	N	2923	fragment	No
all_seq	3397900	3398642	97	W	contig01191	1	743	+
all_seq	3398643	3399344	98	W	contig01189	1	702	+
all_seq	3399345	3400860	99	W	contig01177	1	1516	+
all_seq	3400861	3404017	100	N	3157	fragment	No
all_seq	3404018	3701935	101	W	contig01200	1	297918	+
all_seq	3701936	3736284	102	N	34349	fragment	No
all_seq	3736285	3767405	103	W	contig00583	1	31121	+
all_seq	3767406	3810572	104	W	contig01242	1	43167	+
all_seq	3810573	3816109	105	N	5537	fragment	No
all_seq	3816110	3876158	106	W	contig01232	1	60049	+
all_seq	3876159	3885233	107	N	9075	fragment	No
all_seq	3885234	4022386	108	W	contig00214	1	137153	+
all_seq	4022387	4055364	109	N	32978	fragment	No
all_seq	4055365	4161219	110	W	contig01240	1	105855	+
all_seq	4161220	4178033	111	N	16814	fragment	No
all_seq	4178034	4315595	112	W	contig01183	1	137562	+
all_seq	4315596	4320660	113	N	5065	fragment	No
all_seq	4320661	4444411	114	W	contig00584	1	123751	+
all_seq	4444412	4452049	115	N	7638	fragment	No
all_seq	4452050	4576483	116	W	contig01096	1	124434	+
all_seq	4576484	4586461	117	N	9978	fragment	No
all_seq	4586462	4608001	118	W	contig01187	1	21540	-
all_seq	4608002	4611949	119	N	3948	fragment	No
all_seq	4611950	4613465	120	W	contig01177	1	1516	-
all_seq	4613466	4614167	121	W	contig01189	1	702	-
all_seq	4614168	4614910	122	W	contig01191	1	743	-
all_seq	4614911	4616399	123	N	1489	fragment	No
all_seq	4616400	4668878	124	W	contig00624	1	52479	-
all_seq	4668879	4723512	125	W	contig01203	1	54634	-
all_seq	4723513	4735280	126	N	11768	fragment	No
all_seq	4735281	4770679	127	W	contig01237	1	35399	-
all_seq	4770680	4778833	128	N	8154	fragment	No
all_seq	4778834	4780349	129	W	contig01177	1	1516	-
all_seq	4780350	4781051	130	W	contig01189	1	702	-
all_seq	4781052	4781794	131	W	contig01191	1	743	-
all_seq	4781795	4783234	132	N	1440	fragment	No
all_seq	4783235	4841309	133	W	contig01196	1	58075	-
all_seq	4841310	4844959	134	N	3650	fragment	No
all_seq	4844960	4939706	135	W	contig01239	1	94747	-
all_seq	4939707	4951960	136	N	12254	fragment	No
all_seq	4951961	4953476	137	W	contig01177	1	1516	-
all_seq	4953477	4954178	138	W	contig01189	1	702	-
all_seq	4954179	4954921	139	W	contig01191	1	743	-
all_seq	4954922	4956231	140	N	1310	fragment	No
all_seq	4956232	4989771	141	W	contig01220	1	33540	-
all_seq	4989772	4997469	142	N	7698	fragment	No
all_seq	4997470	5047079	143	W	contig00553	1	49610	-
