# Supplementary material for: Genomic characterization of the Yersinia genus
Source: Genome Biol. 2010 Jan 4;11(1):R1. doi: 10.1186/gb-2010-11-1-r1 (PMC2847712; doi:10.1186/gb-2010-11-1-r1)
Supplement: Additional file 3 — These consist of ISfinder [40], RepeatScout [41]and amosvalidate [37] results (GFF format); repeats found by RepeatScout in fasta format, scaffold files (NCBI AGP format); and information about length of contigs, read count, estimated repeat number, count in scaffold and whether or not the contig was placed by SOMA [39]. [file gb-2010-11-1-r1-S3.gz › additional_files/rohdei-scaffold.agp]

all_seq	1	68184	1	W	contig00234	1	68184	+
all_seq	68185	69136	2	N	952	fragment	No
all_seq	69137	111486	3	W	contig00021	1	42350	+
all_seq	111487	123902	4	N	12416	fragment	No
all_seq	123903	132554	5	W	contig00239	1	8652	+
all_seq	132555	132662	6	W	contig00246	1	108	+
all_seq	132663	140180	7	W	contig00031	1	7518	+
all_seq	140181	140288	8	W	contig00246	1	108	+
all_seq	140289	265241	9	W	contig00247	1	124953	+
all_seq	265242	275619	10	N	10378	fragment	No
all_seq	275620	310879	11	W	contig00044	1	35260	+
all_seq	310880	313250	12	N	2371	fragment	No
all_seq	313251	357117	13	W	contig00214	1	43867	+
all_seq	357118	361971	14	N	4854	fragment	No
all_seq	361972	384639	15	W	contig00225	1	22668	-
all_seq	384640	439429	16	N	54790	fragment	No
all_seq	439430	592668	17	W	contig00009	1	153239	-
all_seq	592669	600968	18	N	8300	fragment	No
all_seq	600969	654725	19	W	contig00028	1	53757	-
all_seq	654726	658820	20	N	4095	fragment	No
all_seq	658821	665717	21	W	contig00277	1	6897	-
all_seq	665718	665831	22	W	contig00004	1	114	-
all_seq	665832	665945	23	W	contig00004	1	114	-
all_seq	665946	725642	24	W	contig00257	1	59697	-
all_seq	725643	732666	25	N	7024	fragment	No
all_seq	732667	772835	26	W	contig00042	1	40169	-
all_seq	772836	772836	27	N	1	fragment	No
all_seq	772837	804776	28	W	contig00001	1	31940	-
all_seq	804777	823921	29	N	19145	fragment	No
all_seq	823922	1017079	30	W	contig00261	1	193158	+
all_seq	1017080	1017255	31	W	contig00250	1	176	+
all_seq	1017256	1029228	32	W	contig00233	1	11973	+
all_seq	1029229	1029362	33	W	contig00017	1	134	+
all_seq	1029363	1086513	34	W	contig00018	1	57151	+
all_seq	1086514	1093570	35	N	7057	fragment	No
all_seq	1093571	1095502	36	W	contig00215	1	1932	+
all_seq	1095503	1129089	37	W	contig00208	1	33587	+
all_seq	1129090	1137951	38	N	8862	fragment	No
all_seq	1137952	1284895	39	W	contig00204	1	146944	+
all_seq	1284896	1300167	40	N	15272	fragment	No
all_seq	1300168	1429855	41	W	contig00022	1	129688	+
all_seq	1429856	1442119	42	N	12264	fragment	No
all_seq	1442120	1620073	43	W	contig00248	1	177954	-
all_seq	1620074	1632462	44	N	12389	fragment	No
all_seq	1632463	1749678	45	W	contig00211	1	117216	-
all_seq	1749679	1756335	46	N	6657	fragment	No
all_seq	1756336	1795659	47	W	contig00024	1	39324	-
all_seq	1795660	1797591	48	W	contig00215	1	1932	-
all_seq	1797592	1805454	49	N	7863	fragment	No
all_seq	1805455	1867416	50	W	contig00023	1	61962	+
all_seq	1867417	1982636	51	W	contig00207	1	115220	+
all_seq	1982637	1987893	52	N	5257	fragment	No
all_seq	1987894	2018623	53	W	contig00254	1	30730	+
all_seq	2018624	2018799	54	W	contig00250	1	176	+
all_seq	2018800	2144859	55	W	contig00268	1	126060	+
all_seq	2144860	2144860	56	N	1	fragment	No
all_seq	2144861	2172901	57	W	contig00259	1	28041	-
all_seq	2172902	2173176	58	W	contig00260	1	275	-
all_seq	2173177	2225916	59	N	52740	fragment	No
all_seq	2225917	2311202	60	W	contig00209	1	85286	-
all_seq	2311203	2312003	61	N	801	fragment	No
all_seq	2312004	2321789	62	W	contig00228	1	9786	-
all_seq	2321790	2342659	63	N	20870	fragment	No
all_seq	2342660	2360797	64	W	contig00014	1	18138	-
all_seq	2360798	2418753	65	W	contig00278	1	57956	-
all_seq	2418754	2418754	66	N	1	fragment	No
all_seq	2418755	2467345	67	W	contig00202	1	48591	+
all_seq	2467346	2478562	68	N	11217	fragment	No
all_seq	2478563	2567192	69	W	contig00045	1	88630	+
all_seq	2567193	2576647	70	N	9455	fragment	No
all_seq	2576648	2740096	71	W	contig00116	1	163449	-
all_seq	2740097	2757203	72	N	17107	fragment	No
all_seq	2757204	2806197	73	W	contig00196	1	48994	-
all_seq	2806198	2821242	74	W	contig00258	1	15045	-
all_seq	2821243	2833208	75	W	contig00033	1	11966	-
all_seq	2833209	2843435	76	N	10227	fragment	No
all_seq	2843436	2912015	77	W	contig00263	1	68580	+
all_seq	2912016	2936091	78	N	24076	fragment	No
all_seq	2936092	3007794	79	W	contig00195	1	71703	+
all_seq	3007795	3012016	80	N	4222	fragment	No
all_seq	3012017	3127884	81	W	contig00027	1	115868	+
all_seq	3127885	3144495	82	W	contig00212	1	16611	+
all_seq	3144496	3148158	83	N	3663	fragment	No
all_seq	3148159	3226632	84	W	contig00241	1	78474	-
all_seq	3226633	3227668	85	N	1036	fragment	No
all_seq	3227669	3253673	86	W	contig00235	1	26005	+
all_seq	3253674	3253674	87	N	1	fragment	No
all_seq	3253675	3784748	88	W	contig00049	1	531074	-
all_seq	3784749	3796575	89	N	11827	fragment	No
all_seq	3796576	3856373	90	W	contig00026	1	59798	+
all_seq	3856374	3934683	91	W	contig00039	1	78310	+
all_seq	3934684	3939136	92	N	4453	fragment	No
all_seq	3939137	4025876	93	W	contig00015	1	86740	+
all_seq	4025877	4031276	94	N	5400	fragment	No
all_seq	4031277	4118398	95	W	contig00206	1	87122	+
all_seq	4118399	4118399	96	N	1	fragment	No
all_seq	4118400	4156541	97	W	contig00242	1	38142	+
all_seq	4156542	4180774	98	W	contig00019	1	24233	+
all_seq	4180775	4205525	99	N	24751	fragment	No
all_seq	4205526	4289660	100	W	contig00275	1	84135	-
all_seq	4289661	4319148	101	N	29488	fragment	No
all_seq	4319149	4340547	102	W	contig00032	1	21399	+
all_seq	4340548	4349633	103	N	9086	fragment	No
all_seq	4349634	4589649	104	W	contig00073	1	240016	-
