# Supplementary material for: Genomic characterization of the Yersinia genus
Source: Genome Biol. 2010 Jan 4;11(1):R1. doi: 10.1186/gb-2010-11-1-r1 (PMC2847712; doi:10.1186/gb-2010-11-1-r1)
Supplement: Additional file 3 — These consist of ISfinder [40], RepeatScout [41]and amosvalidate [37] results (GFF format); repeats found by RepeatScout in fasta format, scaffold files (NCBI AGP format); and information about length of contigs, read count, estimated repeat number, count in scaffold and whether or not the contig was placed by SOMA [39]. [file gb-2010-11-1-r1-S3.gz › additional_files/ruckeri-scaffold.agp]

all_seq	1	937	1	W	contig00350	1	937	-
all_seq	938	8523	2	W	contig00381	1	7586	-
all_seq	8524	47499	3	W	contig00390	1	38976	+
all_seq	47500	48299	4	N	800	fragment	No
all_seq	48300	74726	5	W	contig00324	1	26427	+
all_seq	74727	86579	6	N	11853	fragment	No
all_seq	86580	148861	7	W	contig00386	1	62282	-
all_seq	148862	159442	8	N	10581	fragment	No
all_seq	159443	192232	9	W	contig00007	1	32790	+
all_seq	192233	201514	10	N	9282	fragment	No
all_seq	201515	243020	11	W	contig00318	1	41506	-
all_seq	243021	254607	12	N	11587	fragment	No
all_seq	254608	344789	13	W	contig00343	1	90182	-
all_seq	344790	349817	14	N	5028	fragment	No
all_seq	349818	381361	15	W	contig00024	1	31544	-
all_seq	381362	393484	16	N	12123	fragment	No
all_seq	393485	422615	17	W	contig00311	1	29131	-
all_seq	422616	460875	18	N	38260	fragment	No
all_seq	460876	512070	19	W	contig00369	1	51195	-
all_seq	512071	517690	20	N	5620	fragment	No
all_seq	517691	551607	21	W	contig00418	1	33917	-
all_seq	551608	561213	22	N	9606	fragment	No
all_seq	561214	651718	23	W	contig00092	1	90505	-
all_seq	651719	659603	24	N	7885	fragment	No
all_seq	659604	741700	25	W	contig00172	1	82097	+
all_seq	741701	756258	26	N	14558	fragment	No
all_seq	756259	797466	27	W	contig00355	1	41208	+
all_seq	797467	802417	28	N	4951	fragment	No
all_seq	802418	945894	29	W	contig00411	1	143477	+
all_seq	945895	978490	30	W	contig00348	1	32596	+
all_seq	978491	982597	31	N	4107	fragment	No
all_seq	982598	1036577	32	W	contig00376	1	53980	+
all_seq	1036578	1036578	33	N	1	fragment	No
all_seq	1036579	1182534	34	W	contig00379	1	145956	-
all_seq	1182535	1193035	35	N	10501	fragment	No
all_seq	1193036	1194639	36	W	contig00009	1	1604	-
all_seq	1194640	1218443	37	W	contig00353	1	23804	-
all_seq	1218444	1218564	38	W	contig00280	1	121	-
all_seq	1218565	1271478	39	W	contig00409	1	52914	-
all_seq	1271479	1271479	40	N	1	fragment	No
all_seq	1271480	1294056	41	W	contig00013	1	22577	-
all_seq	1294057	1299666	42	N	5610	fragment	No
all_seq	1299667	1353824	43	W	contig00406	1	54158	+
all_seq	1353825	1389281	44	N	35457	fragment	No
all_seq	1389282	1401627	45	W	contig00019	1	12346	-
all_seq	1401628	1401764	46	W	contig00020	1	137	-
all_seq	1401765	1405161	47	W	contig00307	1	3397	-
all_seq	1405162	1405284	48	W	contig00217	1	123	-
all_seq	1405285	1441986	49	W	contig00389	1	36702	-
all_seq	1441987	1445001	50	N	3015	fragment	No
all_seq	1445002	1486588	51	W	contig00403	1	41587	-
all_seq	1486589	1523296	52	W	contig00401	1	36708	-
all_seq	1523297	1530376	53	N	7080	fragment	No
all_seq	1530377	1535946	54	W	contig00008	1	5570	+
all_seq	1535947	1725470	55	W	contig00249	1	189524	+
all_seq	1725471	1729131	56	W	contig00373	1	3661	+
all_seq	1729132	1742034	57	W	contig00345	1	12903	+
all_seq	1742035	1742299	58	W	contig00035	1	265	+
all_seq	1742300	1745960	59	W	contig00373	1	3661	+
all_seq	1745961	1763527	60	W	contig00414	1	17567	+
all_seq	1763528	1763645	61	W	contig00341	1	118	+
all_seq	1763646	1843122	62	W	contig00412	1	79477	+
all_seq	1843123	1843763	63	W	contig00354	1	641	+
all_seq	1843764	1844351	64	W	contig00364	1	588	+
all_seq	1844352	1926009	65	W	contig00322	1	81658	+
all_seq	1926010	1930660	66	N	4651	fragment	No
all_seq	1930661	1975700	67	W	contig00229	1	45040	+
all_seq	1975701	1976341	68	W	contig00354	1	641	+
all_seq	1976342	1976929	69	W	contig00364	1	588	+
all_seq	1976930	2034842	70	W	contig00413	1	57913	+
all_seq	2034843	2038368	71	N	3526	fragment	No
all_seq	2038369	2157697	72	W	contig00347	1	119329	+
all_seq	2157698	2165199	73	N	7502	fragment	No
all_seq	2165200	2408520	74	W	contig00370	1	243321	+
all_seq	2408521	2461483	75	N	52963	fragment	No
all_seq	2461484	2495957	76	W	contig00333	1	34474	+
all_seq	2495958	2498994	77	N	3037	fragment	No
all_seq	2498995	2578312	78	W	contig00011	1	79318	+
all_seq	2578313	2578953	79	W	contig00354	1	641	+
all_seq	2578954	2579541	80	W	contig00364	1	588	+
all_seq	2579542	2703895	81	W	contig00416	1	124354	+
all_seq	2703896	2714832	82	N	10937	fragment	No
all_seq	2714833	2783927	83	W	contig00378	1	69095	+
all_seq	2783928	2848056	84	N	64129	fragment	No
all_seq	2848057	2862210	85	W	contig00328	1	14154	-
all_seq	2862211	2890083	86	N	27873	fragment	No
all_seq	2890084	2895969	87	W	contig00415	1	5886	+
all_seq	2895970	2896092	88	W	contig00217	1	123	+
all_seq	2896093	2897308	89	W	contig00392	1	1216	+
all_seq	2897309	2897781	90	W	contig00218	1	473	+
all_seq	2897782	3011446	91	W	contig00022	1	113665	+
all_seq	3011447	3019427	92	N	7981	fragment	No
all_seq	3019428	3021031	93	W	contig00009	1	1604	-
all_seq	3021032	3060114	94	W	contig00010	1	39083	-
all_seq	3060115	3063473	95	N	3359	fragment	No
all_seq	3063474	3110893	96	W	contig00033	1	47420	+
all_seq	3110894	3156541	97	N	45648	fragment	No
all_seq	3156542	3181885	98	W	contig00001	1	25344	+
all_seq	3181886	3182526	99	W	contig00354	1	641	+
all_seq	3182527	3183114	100	W	contig00364	1	588	+
all_seq	3183115	3247432	101	W	contig00303	1	64318	+
all_seq	3247433	3274655	102	N	27223	fragment	No
all_seq	3274656	3309113	103	W	contig00394	1	34458	-
all_seq	3309114	3340126	104	W	contig00385	1	31013	-
all_seq	3340127	3389897	105	N	49771	fragment	No
all_seq	3389898	3522443	106	W	contig00408	1	132546	-
all_seq	3522444	3522444	107	N	1	fragment	No
all_seq	3522445	3556228	108	W	contig00315	1	33784	-
all_seq	3556229	3556229	109	N	1	fragment	No
all_seq	3556230	3589612	110	W	contig00313	1	33383	-
all_seq	3589613	3621110	111	N	31498	fragment	No
all_seq	3621111	3760247	112	W	contig00310	1	139137	-
all_seq	3760248	3776249	113	N	16002	fragment	No
all_seq	3776250	3820230	114	W	contig00332	1	43981	-
all_seq	3820231	3824256	115	N	4026	fragment	No
all_seq	3824257	3906976	116	W	contig00399	1	82720	-
