# Supplementary material for: Genomic characterization of the Yersinia genus
Source: Genome Biol. 2010 Jan 4;11(1):R1. doi: 10.1186/gb-2010-11-1-r1 (PMC2847712; doi:10.1186/gb-2010-11-1-r1)
Supplement: Additional file 3 — These consist of ISfinder [40], RepeatScout [41]and amosvalidate [37] results (GFF format); repeats found by RepeatScout in fasta format, scaffold files (NCBI AGP format); and information about length of contigs, read count, estimated repeat number, count in scaffold and whether or not the contig was placed by SOMA [39]. [file gb-2010-11-1-r1-S3.gz › additional_files/kristensenii-contig-info.txt]

Id			Size	Read	Repeat	Scaffold	SOMA
				count	count	count	placed
contig00453		297921	83542	1	0		false
contig00421		237060	68046	1	1		true
contig00477		225663	65661	1	1		false
contig00453(1,216000)	216000	60813	1	1		false
contig00125		210095	61589	1	1		true
contig00002		191376	59003	1	1		true
contig00394		191075	55034	1	1		true
contig00020		178327	46213	1	1		true
contig00257		177576	50760	1	1		true
contig00019		144514	40332	1	1		true
contig00299		141462	37121	1	1		true
contig00412		139188	36315	1	1		true
contig00423		105486	30020	1	1		false
contig00408		95880	30131	1	1		true
contig00051		93420	26044	1	0		false
contig00445		89809	25116	1	1		true
contig00484		89679	25583	1	1		true
contig00300		82626	24125	1	1		true
contig00453(216001,297921)	81921	22708	1	1		false
contig00340		81294	22575	1	1		true
contig00297		80573	22570	1	1		true
contig00488		80192	22162	1	1		true
contig00411		79281	22819	1	1		true
contig00482		75107	21888	1	1		true
contig00012		72039	20187	1	1		true
contig00440		67131	19193	1	1		true
contig00458		66051	19005	1	1		true
contig00136		65356	17454	1	0		false
contig00136(1,65356)	65356	17418	1	1		false
contig00385		64624	18287	1	1		true
contig00461		62834	17718	1	1		true
contig00438		58327	15994	1	1		true
contig00459		57425	16781	1	1		true
contig00427		54638	15990	1	1		true
contig00443		54034	15469	1	1		true
contig00405		51409	14345	1	1		true
contig00487		51093	14481	1	1		false
contig00051(44001,93420)	49420	14132	1	1		false
contig00302		47447	13365	1	1		true
contig00456		47028	12545	1	1		true
contig00051(1,44000)	44000	11877	1	1		false
contig00455		42300	11867	1	1		false
contig00387		40663	11260	1	0		false
contig00310		40448	10917	1	1		true
contig00422		40360	11261	1	1		true
contig00480		38253	10898	1	1		false
contig00424		35891	10243	1	1		false
contig00449		33974	9552	1	1		true
contig00404		29924	8349	1	0		false
contig00474		29425	8696	1	0		false
contig00478		28766	8127	1	1		true
contig00454		28633	7996	1	1		true
contig00485		27883	7307	1	1		true
contig00169		26689	7200	1	1		true
contig00469		24521	6786	1	0		false
contig00457		23798	6731	1	1		true
contig00023		23421	6530	1	0		false
contig00464		22364	19564	3	1		false
contig00413		21091	6352	1	0		false
contig00301		20151	5561	1	0		false
contig00013		17774	4699	1	1		true
contig00479		17445	4858	1	1		false
contig00303		16885	5284	1	0		false
contig00426		15832	4467	1	1		false
contig00450		12207	3557	1	0		false
contig00296		9507	2794	1	0		false
contig00466		8570	2420	1	0		false
contig00407		6333	1841	1	0		false
contig00448		5902	4929	3	1		false
contig00001		5027	4206	3	0		false
contig00470		4602	5090	4	0		false
contig00390		2858	885	1	0		false
contig00447		2783	863	1	0		false
contig00428		2371	713	1	0		false
contig00451		2274	770	1	0		false
contig00021		2191	1891	3	0		false
contig00396		1873	2103	4	0		false
contig00463		1826	520	1	0		false
contig00439		1785	606	1	0		false
contig00010		1780	467	1	0		false
contig00434		1648	3256	6	1		false
contig00298		1334	386	1	1		false
contig00467		1203	737	2	0		false
contig00481		1201	314	1	0		false
contig00430		1172	2321	6	1		false
contig00006		1157	333	1	0		false
contig00418		1104	344	1	0		false
contig00452		1064	643	2	1		false
contig00384		817	1786	6	1		false
contig00420		583	211	1	1		true
contig00383		555	1141	5	1		false
contig00398		543	187	1	1		true
contig00144		522	146	1	0		false
contig00145		499	285	1	0		false
contig00435		470	1071	6	1		false
contig00399		466	319	2	0		false
contig00437		465	378	2	0		false
contig00442		414	589	3	0		false
contig00011		339	245	2	0		false
contig00402		317	150	1	0		false
contig00468		308	437	3	0		false
contig00005		300	334	2	0		false
contig00475		299	85	1	0		false
contig00007		296	460	3	1		false
contig00433		293	463	3	0		false
contig00417		278	270	2	0		false
contig00376		278	108	1	0		false
contig00366		270	301	2	0		false
contig00415		270	101	1	0		false
contig00483		255	206	2	0		false
contig00146		248	183	1	0		false
contig00425		233	343	3	0		false
contig00397		232	266	2	0		false
contig00274		226	292	2	0		false
contig00004		218	102	1	0		false
contig00388		218	245	2	0		false
contig00400		202	97	1	0		false
contig00386		202	239	2	0		false
contig00003		201	325	3	0		false
contig00473		200	133	NA	0		false
contig00289		194	77	NA	0		false
contig00414		194	73	NA	0		false
contig00429		182	144	NA	0		false
contig00462		169	282	NA	0		false
contig00199		167	28	NA	0		false
contig00392		160	19	NA	0		false
contig00444		158	151	NA	0		false
contig00393		152	272	NA	0		false
contig00008		149	15	NA	0		false
contig00436		147	62	NA	0		false
contig00050		146	8	NA	0		false
contig00389		146	189	NA	0		false
contig00471		146	156	NA	0		false
contig00416		142	130	NA	0		false
contig00465		137	16	NA	0		false
contig00341		136	2	NA	0		false
contig00371		135	2	NA	0		false
contig00486		133	52	NA	0		false
contig00283		132	31	NA	0		false
contig00111		132	2	NA	0		false
contig00284		131	2	NA	0		false
contig00069		130	3	NA	0		false
contig00319		129	2	NA	0		false
contig00350		128	2	NA	0		false
contig00272		128	2	NA	0		false
contig00401		127	14	NA	0		false
contig00409		125	53	NA	0		false
contig00419		125	195	NA	0		false
contig00293		124	2	NA	0		false
contig00205		124	6	NA	0		false
contig00353		124	3	NA	0		false
contig00162		124	9	NA	0		false
contig00322		123	2	NA	0		false
contig00192		123	2	NA	0		false
contig00307		123	3	NA	0		false
contig00295		123	122	NA	0		false
contig00372		123	2	NA	0		false
contig00269		122	2	NA	0		false
contig00234		122	4	NA	0		false
contig00441		122	240	NA	0		false
contig00233		122	6	NA	0		false
contig00250		122	2	NA	0		false
contig00130		122	2	NA	0		false
contig00201		121	3	NA	0		false
contig00060		121	2	NA	0		false
contig00090		121	2	NA	0		false
contig00243		121	2	NA	0		false
contig00047		121	3	NA	0		false
contig00364		121	2	NA	0		false
contig00335		120	2	NA	0		false
contig00391		120	31	NA	0		false
contig00209		120	5	NA	0		false
contig00329		120	2	NA	0		false
contig00194		119	2	NA	0		false
contig00035		119	4	NA	0		false
contig00347		119	2	NA	0		false
contig00241		118	3	NA	0		false
contig00374		118	2	NA	0		false
contig00076		118	5	NA	0		false
contig00183		118	3	NA	0		false
contig00131		118	2	NA	0		false
contig00037		118	3	NA	0		false
contig00245		117	2	NA	0		false
contig00333		117	2	NA	0		false
contig00091		117	2	NA	0		false
contig00061		117	2	NA	0		false
contig00253		117	2	NA	0		false
contig00311		117	3	NA	0		false
contig00067		117	2	NA	0		false
contig00360		116	2	NA	0		false
contig00370		116	2	NA	0		false
contig00211		116	2	NA	0		false
contig00375		116	2	NA	0		false
contig00277		116	2	NA	0		false
contig00096		116	2	NA	0		false
contig00127		116	2	NA	0		false
contig00059		116	2	NA	0		false
contig00164		115	4	NA	0		false
contig00217		115	2	NA	0		false
contig00027		115	3	NA	0		false
contig00323		115	2	NA	0		false
contig00305		115	3	NA	0		false
contig00286		115	72	NA	0		false
contig00446		115	44	NA	0		false
contig00041		115	2	NA	0		false
contig00214		115	2	NA	0		false
contig00071		115	2	NA	0		false
contig00431		115	42	NA	0		false
contig00072		115	5	NA	0		false
contig00153		114	2	NA	0		false
contig00017		114	4	NA	0		false
contig00156		114	2	NA	0		false
contig00476		114	24	NA	0		false
contig00022		114	3	NA	0		false
contig00031		114	4	NA	0		false
contig00291		114	2	NA	0		false
contig00379		114	2	NA	0		false
contig00177		114	2	NA	0		false
contig00171		114	2	NA	0		false
contig00086		114	2	NA	0		false
contig00260		114	4	NA	0		false
contig00133		113	2	NA	0		false
contig00309		113	2	NA	0		false
contig00318		113	2	NA	0		false
contig00213		113	2	NA	0		false
contig00045		113	2	NA	0		false
contig00231		113	2	NA	0		false
contig00278		112	2	NA	0		false
contig00328		112	2	NA	0		false
contig00304		112	5	NA	0		false
contig00147		112	2	NA	0		false
contig00406		112	146	NA	0		false
contig00036		112	4	NA	0		false
contig00292		112	5	NA	0		false
contig00282		112	2	NA	0		false
contig00210		112	2	NA	0		false
contig00094		112	4	NA	0		false
contig00410		111	339	NA	1		false
contig00242		111	4	NA	0		false
contig00268		111	2	NA	0		false
contig00159		111	4	NA	0		false
contig00098		111	2	NA	0		false
contig00270		110	3	NA	0		false
contig00359		110	2	NA	0		false
contig00174		110	2	NA	0		false
contig00092		110	2	NA	0		false
contig00362		110	2	NA	0		false
contig00230		110	3	NA	0		false
contig00472		110	91	NA	0		false
contig00101		110	2	NA	0		false
contig00264		110	2	NA	0		false
contig00238		110	2	NA	0		false
contig00068		110	2	NA	0		false
contig00207		110	7	NA	0		false
contig00308		110	2	NA	0		false
contig00161		110	7	NA	0		false
contig00120		109	3	NA	0		false
contig00126		109	2	NA	0		false
contig00349		109	2	NA	0		false
contig00342		109	2	NA	0		false
contig00279		109	2	NA	0		false
contig00324		109	2	NA	0		false
contig00152		109	2	NA	0		false
contig00095		109	2	NA	0		false
contig00062		109	2	NA	0		false
contig00044		109	3	NA	0		false
contig00369		109	2	NA	0		false
contig00154		109	3	NA	0		false
contig00181		109	2	NA	0		false
contig00330		108	2	NA	0		false
contig00064		108	2	NA	0		false
contig00288		108	2	NA	0		false
contig00049		108	2	NA	0		false
contig00065		108	2	NA	0		false
contig00365		108	2	NA	0		false
contig00247		108	2	NA	0		false
contig00105		108	2	NA	0		false
contig00368		108	2	NA	0		false
contig00206		107	2	NA	0		false
contig00106		107	2	NA	0		false
contig00102		107	3	NA	0		false
contig00141		107	2	NA	0		false
contig00352		107	2	NA	0		false
contig00252		107	2	NA	0		false
contig00009		107	112	NA	0		false
contig00100		107	2	NA	0		false
contig00160		107	5	NA	0		false
contig00361		107	2	NA	0		false
contig00345		107	2	NA	0		false
contig00175		107	2	NA	0		false
contig00229		107	2	NA	0		false
contig00224		106	2	NA	0		false
contig00200		106	3	NA	0		false
contig00039		106	2	NA	0		false
contig00254		106	2	NA	0		false
contig00285		106	2	NA	0		false
contig00251		106	3	NA	0		false
contig00227		106	3	NA	0		false
contig00267		106	2	NA	0		false
contig00139		106	2	NA	0		false
contig00128		106	2	NA	0		false
contig00191		106	2	NA	0		false
contig00326		106	2	NA	0		false
contig00034		106	2	NA	0		false
contig00015		106	6	NA	0		false
contig00063		106	2	NA	0		false
contig00151		106	2	NA	0		false
contig00356		105	2	NA	0		false
contig00033		105	3	NA	0		false
contig00078		105	3	NA	0		false
contig00312		105	2	NA	0		false
contig00196		105	3	NA	0		false
contig00334		105	2	NA	0		false
contig00232		105	3	NA	0		false
contig00198		105	2	NA	0		false
contig00403		105	35	NA	0		false
contig00024		105	2	NA	0		false
contig00382		105	2	NA	0		false
contig00121		105	2	NA	0		false
contig00025		105	2	NA	0		false
contig00354		105	2	NA	0		false
contig00172		105	3	NA	0		false
contig00104		105	3	NA	0		false
contig00331		105	2	NA	0		false
contig00346		105	2	NA	0		false
contig00108		105	2	NA	0		false
contig00053		105	3	NA	0		false
contig00029		105	2	NA	0		false
contig00110		105	3	NA	0		false
contig00149		105	3	NA	0		false
contig00170		104	2	NA	0		false
contig00339		104	2	NA	0		false
contig00070		104	2	NA	0		false
contig00166		104	2	NA	0		false
contig00237		104	2	NA	0		false
contig00306		104	2	NA	0		false
contig00223		104	3	NA	0		false
contig00258		104	3	NA	0		false
contig00135		104	2	NA	0		false
contig00263		104	2	NA	0		false
contig00337		104	2	NA	0		false
contig00073		104	2	NA	0		false
contig00082		104	4	NA	0		false
contig00088		104	2	NA	0		false
contig00275		104	2	NA	0		false
contig00327		103	2	NA	0		false
contig00165		103	4	NA	0		false
contig00168		103	3	NA	0		false
contig00103		103	2	NA	0		false
contig00202		103	3	NA	0		false
contig00216		103	3	NA	0		false
contig00204		103	2	NA	0		false
contig00317		103	3	NA	0		false
contig00185		103	2	NA	0		false
contig00083		103	2	NA	0		false
contig00030		102	3	NA	0		false
contig00190		102	2	NA	0		false
contig00184		102	2	NA	0		false
contig00215		102	4	NA	0		false
contig00032		102	3	NA	0		false
contig00040		102	2	NA	0		false
contig00313		102	2	NA	0		false
contig00348		102	2	NA	0		false
contig00074		102	6	NA	0		false
contig00155		102	2	NA	0		false
contig00294		102	2	NA	0		false
contig00351		102	2	NA	0		false
contig00116		102	4	NA	0		false
contig00380		102	2	NA	0		false
contig00355		102	3	NA	0		false
contig00248		102	2	NA	0		false
contig00077		102	4	NA	0		false
contig00187		102	2	NA	0		false
contig00124		101	2	NA	0		false
contig00084		101	4	NA	0		false
contig00129		101	3	NA	0		false
contig00195		101	2	NA	0		false
contig00028		101	2	NA	0		false
contig00079		101	2	NA	0		false
contig00225		101	2	NA	0		false
contig00173		101	2	NA	0		false
contig00052		101	2	NA	0		false
contig00316		101	2	NA	0		false
contig00114		101	5	NA	0		false
contig00244		101	2	NA	0		false
contig00085		101	2	NA	0		false
contig00203		101	3	NA	0		false
contig00118		100	2	NA	0		false
contig00236		100	3	NA	0		false
contig00157		100	2	NA	0		false
contig00249		100	2	NA	0		false
contig00261		100	2	NA	0		false
contig00148		100	2	NA	0		false
contig00167		100	2	NA	0		false
contig00176		100	2	NA	0		false
contig00222		100	2	NA	0		false
contig00142		100	2	NA	0		false
contig00273		100	2	NA	0		false
contig00026		100	2	NA	0		false
contig00150		100	2	NA	0		false
contig00314		100	2	NA	0		false
contig00115		100	69	NA	0		false
contig00344		100	2	NA	0		false
contig00089		100	2	NA	0		false
contig00075		99	2	NA	0		false
contig00042		99	2	NA	0		false
contig00058		99	4	NA	0		false
contig00163		99	5	NA	0		false
contig00378		99	2	NA	0		false
contig00212		99	2	NA	0		false
contig00381		99	2	NA	0		false
contig00373		99	2	NA	0		false
contig00087		99	2	NA	0		false
contig00240		99	2	NA	0		false
contig00255		99	2	NA	0		false
contig00259		99	4	NA	0		false
contig00321		99	2	NA	0		false
contig00112		98	4	NA	0		false
contig00137		98	2	NA	0		false
contig00363		98	2	NA	0		false
contig00320		98	2	NA	0		false
contig00220		98	2	NA	0		false
contig00043		98	2	NA	0		false
contig00266		98	2	NA	0		false
contig00221		98	2	NA	0		false
contig00123		98	3	NA	0		false
contig00093		98	2	NA	0		false
contig00046		98	6	NA	0		false
contig00109		98	3	NA	0		false
contig00315		98	2	NA	0		false
contig00057		98	2	NA	0		false
contig00179		97	2	NA	0		false
contig00016		97	14	NA	0		false
contig00290		97	2	NA	0		false
contig00099		97	10	NA	0		false
contig00262		97	2	NA	0		false
contig00182		97	2	NA	0		false
contig00280		97	2	NA	0		false
contig00056		97	2	NA	0		false
contig00343		97	2	NA	0		false
contig00239		97	2	NA	0		false
contig00358		97	2	NA	0		false
contig00265		97	2	NA	0		false
contig00256		96	2	NA	0		false
contig00140		96	2	NA	0		false
contig00107		96	2	NA	0		false
contig00014		96	5	NA	0		false
contig00097		96	2	NA	0		false
contig00143		96	2	NA	0		false
contig00218		96	2	NA	0		false
contig00018		95	2	NA	0		false
contig00080		95	2	NA	0		false
contig00432		95	4	NA	0		false
contig00246		95	2	NA	0		false
contig00226		95	2	NA	0		false
contig00332		95	3	NA	0		false
contig00287		95	2	NA	0		false
contig00281		95	2	NA	0		false
contig00054		94	2	NA	0		false
contig00134		94	2	NA	0		false
contig00186		94	2	NA	0		false
contig00271		94	2	NA	0		false
contig00117		94	2	NA	0		false
contig00178		94	3	NA	0		false
contig00193		94	2	NA	0		false
contig00066		94	3	NA	0		false
contig00138		94	2	NA	0		false
contig00197		94	3	NA	0		false
contig00132		93	3	NA	0		false
contig00395		93	88	NA	0		false
contig00180		92	2	NA	0		false
contig00460		92	94	NA	0		false
contig00219		92	4	NA	0		false
contig00357		92	2	NA	0		false
contig00276		92	2	NA	0		false
contig00158		92	2	NA	0		false
contig00367		91	2	NA	0		false
contig00113		91	2	NA	0		false
contig00336		90	2	NA	0		false
contig00081		90	2	NA	0		false
contig00208		90	2	NA	0		false
contig00188		90	2	NA	0		false
contig00325		89	3	NA	0		false
contig00055		89	5	NA	0		false
contig00048		88	3	NA	0		false
contig00377		87	2	NA	0		false
contig00235		87	2	NA	0		false
contig00119		87	4	NA	0		false
contig00338		86	3	NA	0		false
contig00189		85	2	NA	0		false
contig00228		85	2	NA	0		false
contig00122		84	6	NA	0		false
contig00038		84	2	NA	0		false
