# Supplementary material for: Genomic characterization of the Yersinia genus
Source: Genome Biol. 2010 Jan 4;11(1):R1. doi: 10.1186/gb-2010-11-1-r1 (PMC2847712; doi:10.1186/gb-2010-11-1-r1)
Supplement: Additional file 3 — These consist of ISfinder [40], RepeatScout [41]and amosvalidate [37] results (GFF format); repeats found by RepeatScout in fasta format, scaffold files (NCBI AGP format); and information about length of contigs, read count, estimated repeat number, count in scaffold and whether or not the contig was placed by SOMA [39]. [file gb-2010-11-1-r1-S3.gz › additional_files/aldovae-contig-info.txt]

Id			Size	Read	Repeat	Scaffold	SOMA
				count	count	count	placed
contig00322		271546	65280	1	1		true
contig00350		208315	53040	1	1		true
contig00237		187340	48973	1	1		true
contig00369		148369	38051	1	1		true
contig00316		145686	35121	1	1		true
contig00331		144584	34725	1	0		false
contig00242		123906	30962	1	1		true
contig00028		117795	29294	1	1		true
contig00357		117762	29599	1	1		true
contig00111		116583	29910	1	1		true
contig00305		110328	28739	1	1		true
contig00265		105057	25619	1	1		true
contig00289		103513	26904	1	1		true
contig00019		101402	24106	1	1		true
contig00361		101274	26212	1	1		true
contig00348		86217	22375	1	1		true
contig00257		79996	20235	1	1		true
contig00273		76770	19867	1	1		true
contig00364		72197	18181	1	1		true
contig00306		69982	18442	1	1		true
contig00247		68977	17289	1	1		true
contig00240		66466	16615	1	1		false
contig00365		65559	17231	1	1		true
contig00258		65482	17173	1	1		true
contig00251		64321	16516	1	1		true
contig00315		61890	15505	1	1		true
contig00260		60582	15520	1	1		true
contig00016		60255	15425	1	1		false
contig00220		58215	14650	1	1		true
contig00344		54918	14166	1	1		false
contig00349		52213	13168	1	1		true
contig00337		52000	13536	1	1		true
contig00358		44839	11407	1	0		false
contig00292		44661	11363	1	1		true
contig00038		43032	10660	1	1		false
contig00314		41500	10452	1	1		true
contig00244		41200	10404	1	0		false
contig00312		40321	10380	1	1		true
contig00129		39855	10282	1	1		true
contig00229		38951	10415	1	1		true
contig00013		36893	9522	1	1		true
contig00139		34750	9097	1	1		true
contig00014		34431	8584	1	1		true
contig00140		33947	8913	1	0		false
contig00026		33687	8971	1	1		true
contig00347		33481	8629	1	0		false
contig00023		33272	8719	1	1		true
contig00051		31454	8405	1	0		false
contig00230		30309	7798	1	0		false
contig00223		30034	6853	1	0		false
contig00290		29880	7970	1	0		false
contig00003		29251	7506	1	1		false
contig00330		28591	7141	1	1		true
contig00329		26946	6936	1	1		true
contig00274		26320	6691	1	1		true
contig00374		18565	4858	1	0		false
contig00301		16949	4316	1	0		false
contig00295		15855	3811	1	0		false
contig00279		14748	3766	1	0		false
contig00368		13143	3482	1	0		false
contig00184		11488	3075	1	0		false
contig00360		10679	2585	1	0		false
contig00154		9983	2469	1	0		false
contig00373		9283	2357	1	1		false
contig00264		8337	2178	1	0		false
contig00342		7997	1976	1	0		false
contig00309		7863	2058	1	0		false
contig00137		7675	1879	1	0		false
contig00336		7303	1885	1	0		false
contig00362		6710	1722	1	1		false
contig00246		6466	1593	1	0		false
contig00004		5767	1480	1	0		false
contig00027		5541	1464	1	1		false
contig00050		4619	1186	1	0		false
contig00370		4613	1165	1	0		false
contig00304		4472	1131	1	1		false
contig00001		4472	1123	1	0		false
contig00010		4261	1092	1	0		false
contig00325		3679	951	1	0		false
contig00008		3110	834	1	0		false
contig00320		2927	731	1	0		false
contig00228		2807	660	1	0		false
contig00231		2730	671	1	0		false
contig00327		2454	614	1	0		false
contig00372		2252	570	1	0		false
contig00283		2183	588	1	0		false
contig00367		2037	553	1	0		false
contig00022		1957	506	1	0		false
contig00287		1713	460	1	0		false
contig00029		1675	464	1	0		false
contig00335		1465	403	1	0		false
contig00227		1455	321	1	0		false
contig00233		1305	344	1	0		false
contig00248		1220	334	1	0		false
contig00282		1187	4190	12	5		false
contig00346		1156	639	2	2		true
contig00011		1035	552	2	2		false
contig00135		914	267	1	0		false
contig00353		753	174	1	0		false
contig00033		670	431	2	0		false
contig00268		668	1329	6	0		false
contig00324		655	249	1	0		false
contig00267		616	1130	5	0		false
contig00254		606	1088	5	0		false
contig00332		524	848	5	0		false
contig00343		514	159	1	0		false
contig00225		511	192	1	0		false
contig00302		508	819	5	0		false
contig00252		505	167	1	0		false
contig00307		474	815	5	0		false
contig00271		449	994	6	0		false
contig00108		441	136	1	0		false
contig00007		432	86	1	0		false
contig00299		360	215	2	1		false
contig00270		356	102	1	0		false
contig00333		350	113	1	0		false
contig00352		350	220	2	0		false
contig00328		339	183	1	0		false
contig00263		327	221	2	0		false
contig00355		314	207	2	0		false
contig00006		311	82	1	0		false
contig00286		311	136	1	0		false
contig00284		300	546	4	0		false
contig00232		298	190	2	0		false
contig00275		297	206	2	0		false
contig00221		294	205	2	2		false
contig00241		290	212	2	0		false
contig00317		284	205	2	0		false
contig00276		282	171	1	0		false
contig00326		251	275	2	0		false
contig00021		243	50	1	0		false
contig00340		239	246	2	0		false
contig00300		229	184	2	0		false
contig00236		226	269	2	0		false
contig00323		226	61	1	0		false
contig00371		222	69	1	0		false
contig00321		218	77	1	0		false
contig00311		213	171	2	0		false
contig00235		208	107	1	0		false
contig00249		206	58	1	0		false
contig00250		206	69	1	0		false
contig00277		204	117	1	0		false
contig00262		203	174	2	0		false
contig00024		200	146	NA	0		false
contig00363		197	33	NA	0		false
contig00303		193	58	NA	0		false
contig00176		193	90	NA	0		false
contig00256		175	70	NA	0		false
contig00280		175	70	NA	0		false
contig00308		175	67	NA	0		false
contig00285		166	45	NA	0		false
contig00334		163	101	NA	0		false
contig00032		161	39	NA	0		false
contig00224		158	139	NA	0		false
contig00278		153	178	NA	0		false
contig00222		151	362	NA	0		false
contig00255		150	166	NA	0		false
contig00212		149	18	NA	0		false
contig00125		143	64	NA	0		false
contig00354		143	181	NA	0		false
contig00294		142	29	NA	0		false
contig00338		141	137	NA	0		false
contig00015		140	22	NA	0		false
contig00269		139	85	NA	0		false
contig00193		138	3	NA	0		false
contig00002		138	104	NA	0		false
contig00101		135	2	NA	0		false
contig00113		134	138	NA	0		false
contig00147		134	60	NA	0		false
contig00243		134	21	NA	0		false
contig00259		134	6	NA	0		false
contig00293		133	119	NA	2		true
contig00245		130	115	NA	0		false
contig00092		130	3	NA	0		false
contig00239		130	126	NA	0		false
contig00339		129	132	NA	0		false
contig00117		129	137	NA	0		false
contig00266		129	130	NA	0		false
contig00296		128	145	NA	0		false
contig00366		127	42	NA	0		false
contig00083		126	3	NA	0		false
contig00017		125	10	NA	0		false
contig00163		125	2	NA	0		false
contig00375		124	33	NA	0		false
contig00045		124	2	NA	0		false
contig00297		124	74	NA	0		false
contig00088		124	2	NA	0		false
contig00018		123	94	NA	0		false
contig00194		123	2	NA	0		false
contig00351		122	100	NA	0		false
contig00313		121	119	NA	1		false
contig00238		121	146	NA	1		false
contig00341		120	39	NA	0		false
contig00319		120	42	NA	0		false
contig00167		120	2	NA	0		false
contig00202		119	38	NA	0		false
contig00075		118	2	NA	0		false
contig00084		118	2	NA	0		false
contig00040		118	2	NA	0		false
contig00188		118	2	NA	0		false
contig00079		117	2	NA	0		false
contig00182		117	2	NA	0		false
contig00134		116	2	NA	0		false
contig00025		116	91	NA	0		false
contig00082		116	2	NA	0		false
contig00162		116	3	NA	0		false
contig00187		116	2	NA	0		false
contig00288		115	53	NA	1		true
contig00156		115	3	NA	0		false
contig00005		115	30	NA	0		false
contig00132		114	2	NA	0		false
contig00204		114	2	NA	0		false
contig00146		114	2	NA	0		false
contig00210		114	2	NA	0		false
contig00196		113	2	NA	0		false
contig00318		113	125	NA	0		false
contig00172		113	2	NA	0		false
contig00291		113	18	NA	0		false
contig00055		112	2	NA	0		false
contig00177		112	2	NA	0		false
contig00310		112	114	NA	0		false
contig00067		112	2	NA	0		false
contig00057		112	2	NA	0		false
contig00151		112	2	NA	0		false
contig00164		111	2	NA	0		false
contig00186		111	2	NA	0		false
contig00359		111	69	NA	1		true
contig00039		111	4	NA	0		false
contig00100		111	2	NA	0		false
contig00107		111	3	NA	0		false
contig00155		111	2	NA	0		false
contig00219		111	2	NA	0		false
contig00062		111	2	NA	0		false
contig00234		111	91	NA	0		false
contig00298		111	148	NA	0		false
contig00128		111	2	NA	0		false
contig00114		111	3	NA	0		false
contig00214		111	2	NA	0		false
contig00071		111	2	NA	0		false
contig00203		111	2	NA	0		false
contig00124		110	2	NA	0		false
contig00070		110	2	NA	0		false
contig00031		110	2	NA	0		false
contig00116		110	3	NA	0		false
contig00175		110	2	NA	0		false
contig00110		110	2	NA	0		false
contig00170		109	2	NA	0		false
contig00174		109	2	NA	0		false
contig00169		109	2	NA	0		false
contig00009		109	68	NA	0		false
contig00272		109	54	NA	0		false
contig00073		109	2	NA	0		false
contig00130		109	2	NA	0		false
contig00085		109	2	NA	0		false
contig00159		109	2	NA	0		false
contig00094		109	5	NA	0		false
contig00199		108	2	NA	0		false
contig00064		108	2	NA	0		false
contig00030		108	2	NA	0		false
contig00058		108	2	NA	0		false
contig00261		108	255	NA	0		false
contig00061		108	2	NA	0		false
contig00087		108	2	NA	0		false
contig00056		108	2	NA	0		false
contig00127		108	3	NA	0		false
contig00143		108	2	NA	0		false
contig00206		107	2	NA	0		false
contig00356		107	83	NA	0		false
contig00121		107	3	NA	0		false
contig00160		107	2	NA	0		false
contig00173		107	2	NA	0		false
contig00105		107	2	NA	0		false
contig00093		107	4	NA	0		false
contig00077		107	2	NA	0		false
contig00181		107	2	NA	0		false
contig00218		107	2	NA	0		false
contig00069		107	2	NA	0		false
contig00118		106	2	NA	0		false
contig00157		106	2	NA	0		false
contig00120		106	2	NA	0		false
contig00078		106	2	NA	0		false
contig00103		106	2	NA	0		false
contig00215		106	2	NA	0		false
contig00099		106	2	NA	0		false
contig00195		106	2	NA	0		false
contig00152		106	2	NA	0		false
contig00074		106	3	NA	0		false
contig00183		106	2	NA	0		false
contig00142		106	2	NA	0		false
contig00191		106	2	NA	0		false
contig00158		106	2	NA	0		false
contig00115		106	2	NA	0		false
contig00020		105	4	NA	0		false
contig00080		105	2	NA	0		false
contig00148		105	2	NA	0		false
contig00076		105	2	NA	0		false
contig00131		105	2	NA	0		false
contig00122		105	2	NA	0		false
contig00209		105	4	NA	0		false
contig00141		104	2	NA	0		false
contig00217		104	2	NA	0		false
contig00042		104	2	NA	0		false
contig00049		104	2	NA	0		false
contig00081		104	2	NA	0		false
contig00345		104	36	NA	0		false
contig00197		104	2	NA	0		false
contig00037		104	3	NA	0		false
contig00161		104	2	NA	0		false
contig00145		103	3	NA	0		false
contig00126		103	2	NA	0		false
contig00054		103	2	NA	0		false
contig00178		103	3	NA	0		false
contig00043		103	2	NA	0		false
contig00226		103	60	NA	0		false
contig00035		103	4	NA	0		false
contig00047		103	2	NA	0		false
contig00123		103	2	NA	0		false
contig00053		103	2	NA	0		false
contig00180		102	2	NA	0		false
contig00065		102	2	NA	0		false
contig00095		102	2	NA	0		false
contig00098		102	4	NA	0		false
contig00119		102	2	NA	0		false
contig00072		102	3	NA	0		false
contig00179		101	3	NA	0		false
contig00060		101	2	NA	0		false
contig00091		101	4	NA	0		false
contig00012		101	3	NA	0		false
contig00090		101	5	NA	0		false
contig00066		101	3	NA	0		false
contig00207		101	2	NA	0		false
contig00046		101	2	NA	0		false
contig00165		100	2	NA	0		false
contig00198		100	2	NA	0		false
contig00213		100	32	NA	0		false
contig00185		100	2	NA	0		false
contig00189		100	2	NA	0		false
contig00104		100	2	NA	0		false
contig00144		100	2	NA	0		false
contig00208		100	2	NA	0		false
contig00063		100	2	NA	0		false
contig00089		100	3	NA	0		false
contig00192		99	3	NA	0		false
contig00034		99	2	NA	0		false
contig00133		98	2	NA	0		false
contig00153		98	2	NA	0		false
contig00096		98	2	NA	0		false
contig00041		98	2	NA	0		false
contig00150		98	4	NA	0		false
contig00149		98	4	NA	0		false
contig00205		97	2	NA	0		false
contig00036		97	2	NA	0		false
contig00059		97	2	NA	0		false
contig00106		96	2	NA	0		false
contig00136		96	2	NA	0		false
contig00200		96	2	NA	0		false
contig00109		96	3	NA	0		false
contig00102		95	3	NA	0		false
contig00216		95	2	NA	0		false
contig00052		95	3	NA	0		false
contig00048		94	2	NA	0		false
contig00068		94	2	NA	0		false
contig00086		94	2	NA	0		false
contig00281		93	8	NA	0		false
contig00112		92	2	NA	0		false
contig00168		92	2	NA	0		false
contig00044		91	2	NA	0		false
contig00138		91	6	NA	0		false
contig00097		91	3	NA	0		false
contig00171		91	2	NA	0		false
contig00166		90	2	NA	0		false
contig00190		89	2	NA	0		false
contig00253		89	162	NA	0		false
contig00211		87	2	NA	0		false
contig00201		86	2	NA	0		false
