# Supplementary material for: Genomic characterization of the Yersinia genus
Source: Genome Biol. 2010 Jan 4;11(1):R1. doi: 10.1186/gb-2010-11-1-r1 (PMC2847712; doi:10.1186/gb-2010-11-1-r1)
Supplement: Additional file 3 — These consist of ISfinder [40], RepeatScout [41]and amosvalidate [37] results (GFF format); repeats found by RepeatScout in fasta format, scaffold files (NCBI AGP format); and information about length of contigs, read count, estimated repeat number, count in scaffold and whether or not the contig was placed by SOMA [39]. [file gb-2010-11-1-r1-S3.gz › additional_files/mollaretii-contig-info.txt]

Id			Size	Read	Repeat	Scaffold	SOMA
				count	count	count	placed
contig01563		282986	112782	1	1		true
contig01559		159388	58374	1	1		true
contig00007		150664	57189	1	1		true
contig01584		148236	54908	1	1		true
contig00003		144229	56321	1	1		true
contig00758		139875	57836	1	1		true
contig00759		135712	50047	1	1		true
contig01554		128584	47279	1	1		true
contig01520		127841	50481	1	1		true
contig01616		127540	49821	1	1		true
contig00804		127175	48404	1	1		true
contig01624		126647	50816	1	1		true
contig01608		117499	48574	1	1		true
contig00853		111050	42205	1	1		true
contig01398		106576	43012	1	1		true
contig00428		103857	39409	1	1		false
contig01609		87505	32479	1	1		true
contig01555		85231	33017	1	1		true
contig01576		83111	33075	1	1		true
contig01591		74253	30041	1	1		true
contig01600		72477	28078	1	1		true
contig01535		67347	25341	1	1		true
contig00513		65759	24810	1	1		true
contig01359		65555	26249	1	1		true
contig01628		63127	24640	1	1		true
contig01630		62602	25044	1	1		true
contig01049		61422	25465	1	1		true
contig01567		60023	23322	1	1		true
contig00026		59356	22683	1	1		true
contig01542		53249	22517	1	1		true
contig00915		51659	20021	1	1		true
contig01601		51045	20456	1	1		true
contig01619		46979	17410	1	1		true
contig01522		45074	17728	1	1		true
contig01545		42823	15875	1	1		true
contig01533		41784	16617	1	1		true
contig01068		41013	16383	1	1		true
contig01431		40482	14645	1	1		true
contig01599		36918	13777	1	1		true
contig01083		36835	13664	1	1		true
contig01160		36107	13487	1	1		true
contig01460		35392	14366	1	1		true
contig01560		34246	13200	1	1		true
contig01534		34048	12137	1	1		true
contig00784		34008	13359	1	1		true
contig01527		33546	14776	1	1		true
contig01556		32963	13090	1	1		true
contig01514		30120	13089	1	1		true
contig01622		29672	11168	1	1		false
contig01605		26462	10181	1	1		true
contig00964		24933	9857	1	1		true
contig01585		24590	9477	1	1		true
contig01521		23504	9631	1	1		true
contig01598		23019	8474	1	1		true
contig01273		22943	8437	1	1		true
contig01636		21956	8053	1	1		true
contig01569		21220	8366	1	1		true
contig01045		20984	7611	1	1		true
contig01536		20508	7600	1	1		false
contig01612		18421	6286	1	1		false
contig01574		17988	7338	1	1		true
contig00631		17285	6860	1	1		true
contig01531		17219	6278	1	0		false
contig01617		16903	6398	1	1		true
contig01552		15567	6174	1	0		false
contig01595		15006	5538	1	0		false
contig01546		14894	5436	1	0		false
contig00523		14611	5716	1	1		true
contig01589		14334	4608	1	0		false
contig01512		14271	4859	1	0		false
contig01516		14236	4870	1	1		true
contig01566		13838	5401	1	0		false
contig01551		13227	4848	1	0		false
contig01580		12651	4669	1	0		false
contig01382		11167	4173	1	1		false
contig00805		10925	4256	1	0		false
contig01539		10703	3949	1	0		false
contig01538		8998	3574	1	0		false
contig01525		8128	3149	1	1		true
contig01558		8003	2911	1	0		false
contig00963		7982	2924	1	0		false
contig01615		7775	2809	1	0		false
contig01634		7558	3252	1	1		true
contig01532		6803	2650	1	0		false
contig01618		5594	1995	1	0		false
contig01632		4789	1699	1	1		true
contig01571		4461	1590	1	1		true
contig01481		4393	1737	1	0		false
contig01614		4227	1747	1	0		false
contig01547		3361	1084	1	0		false
contig01607		3280	1097	1	0		false
contig01568		2605	1286	1	0		false
contig01548		2483	957	1	0		false
contig01530		2376	6116	6	0		false
contig01613		1882	689	1	1		false
contig01549		1827	926	1	1		false
contig01610		1626	555	1	0		false
contig01602		1397	467	1	0		false
contig01172		1017	474	1	0		false
contig01593		959	352	1	0		false
contig01590		952	420	1	0		false
contig01467		918	1202	3	1		false
contig01565		889	427	1	0		false
contig01544		739	388	1	0		false
contig00941		712	386	1	0		false
contig01583		711	2041	6	0		false
contig01579		660	1908	6	0		false
contig01523		642	206	1	0		false
contig01553		636	216	1	0		false
contig01570		594	1683	5	0		false
contig01603		499	269	1	0		false
contig01582		427	1152	5	0		false
contig01577		425	122	1	0		false
contig01588		424	255	1	0		false
contig01459		423	424	2	1		false
contig01561		377	89	1	0		false
contig01526		366	222	1	0		false
contig01529		357	104	1	0		false
contig00001		346	103	1	0		false
contig00010		332	123	1	0		false
contig01528		332	116	1	0		false
contig01606		320	178	1	0		false
contig00872		320	170	1	0		false
contig01513		318	271	1	0		false
contig01611		301	335	2	0		false
contig01079		287	296	2	0		false
contig01604		262	165	1	0		false
contig01620		244	243	1	0		false
contig01592		237	274	2	0		false
contig01517		234	278	2	0		false
contig01562		220	64	1	0		false
contig01434		220	71	1	0		false
contig01519		218	330	2	1		false
contig01594		209	134	1	1		true
contig01550		204	59	1	0		false
contig01637		193	5	NA	0		false
contig00876		188	238	NA	0		false
contig01008		182	2	NA	0		false
contig01479		175	2	NA	0		false
contig01051		174	110	NA	0		false
contig01596		172	47	NA	0		false
contig01623		171	44	NA	0		false
contig01543		171	65	NA	0		false
contig01036		162	162	NA	0		false
contig01629		160	6	NA	0		false
contig00009		159	93	NA	0		false
contig01524		159	77	NA	0		false
contig01386		155	2	NA	0		false
contig00022		151	2	NA	0		false
contig01633		147	138	NA	0		false
contig01518		146	128	NA	0		false
contig01626		146	6	NA	0		false
contig01541		142	112	NA	0		false
contig01575		140	133	NA	2		false
contig01557		138	88	NA	0		false
contig00126		137	2	NA	0		false
contig00027		136	2	NA	0		false
contig00802		136	2	NA	0		false
contig01597		136	36	NA	0		false
contig00117		135	3	NA	0		false
contig00898		135	2	NA	0		false
contig00877		135	2	NA	0		false
contig00201		134	3	NA	0		false
contig00376		132	2	NA	0		false
contig01063		132	2	NA	0		false
contig01048		131	2	NA	0		false
contig00115		131	2	NA	0		false
contig00757		130	2	NA	0		false
contig00678		130	3	NA	0		false
contig01323		130	2	NA	0		false
contig00338		130	2	NA	0		false
contig01487		130	124	NA	0		false
contig00329		130	2	NA	0		false
contig00317		129	2	NA	0		false
contig01509		129	2	NA	0		false
contig01228		129	3	NA	0		false
contig00247		129	2	NA	0		false
contig00341		129	2	NA	0		false
contig01635		129	75	NA	0		false
contig01341		129	4	NA	0		false
contig01307		129	2	NA	0		false
contig01011		128	2	NA	0		false
contig01170		128	2	NA	0		false
contig00177		128	3	NA	0		false
contig00794		128	2	NA	0		false
contig00298		128	2	NA	0		false
contig00108		128	3	NA	0		false
contig01104		128	4	NA	0		false
contig00789		128	2	NA	0		false
contig00519		128	2	NA	0		false
contig00958		128	2	NA	0		false
contig01257		128	2	NA	0		false
contig00676		128	2	NA	0		false
contig01069		128	3	NA	0		false
contig00914		127	2	NA	0		false
contig00219		127	2	NA	0		false
contig00423		127	2	NA	0		false
contig00211		127	2	NA	0		false
contig01587		127	207	NA	1		false
contig00993		126	5	NA	0		false
contig01268		126	2	NA	0		false
contig00824		126	2	NA	0		false
contig01230		126	2	NA	0		false
contig00536		126	2	NA	0		false
contig01573		126	215	NA	0		false
contig01474		126	2	NA	0		false
contig00634		126	2	NA	0		false
contig00679		125	2	NA	0		false
contig00062		125	2	NA	0		false
contig00044		125	2	NA	0		false
contig00311		125	2	NA	0		false
contig00106		125	2	NA	0		false
contig00464		125	2	NA	0		false
contig00454		125	3	NA	0		false
contig01621		125	97	NA	0		false
contig00285		125	2	NA	0		false
contig01324		125	3	NA	0		false
contig01062		125	2	NA	0		false
contig00404		125	2	NA	0		false
contig01353		125	5	NA	0		false
contig01007		125	2	NA	0		false
contig01013		124	2	NA	0		false
contig00604		124	2	NA	0		false
contig00017		124	6	NA	0		false
contig00549		124	2	NA	0		false
contig01515		124	15	NA	0		false
contig00005		124	3	NA	0		false
contig01001		124	3	NA	0		false
contig00071		124	2	NA	0		false
contig01486		124	2	NA	0		false
contig00321		124	2	NA	0		false
contig01384		124	2	NA	0		false
contig00492		124	3	NA	0		false
contig00378		124	2	NA	0		false
contig01537		123	25	NA	0		false
contig00750		123	2	NA	0		false
contig01041		123	2	NA	0		false
contig00541		123	3	NA	0		false
contig00337		123	4	NA	0		false
contig01188		123	4	NA	0		false
contig01304		123	2	NA	0		false
contig01335		123	2	NA	0		false
contig01193		123	14	NA	0		false
contig00971		123	3	NA	0		false
contig00456		123	129	NA	2		false
contig00782		123	2	NA	0		false
contig00092		123	2	NA	0		false
contig00362		123	2	NA	0		false
contig00131		123	2	NA	0		false
contig01293		123	2	NA	0		false
contig01455		123	2	NA	0		false
contig01019		123	2	NA	0		false
contig00544		123	2	NA	0		false
contig00175		123	2	NA	0		false
contig01245		123	2	NA	0		false
contig00165		123	3	NA	0		false
contig00030		123	2	NA	0		false
contig00476		123	2	NA	0		false
contig01500		123	2	NA	0		false
contig01033		123	4	NA	0		false
contig01236		123	3	NA	0		false
contig01412		123	2	NA	0		false
contig01322		122	2	NA	0		false
contig00104		122	2	NA	0		false
contig00743		122	2	NA	0		false
contig00083		122	2	NA	0		false
contig00217		122	2	NA	0		false
contig00174		122	3	NA	0		false
contig00025		122	2	NA	0		false
contig00475		122	2	NA	0		false
contig00414		122	2	NA	0		false
contig00141		122	2	NA	0		false
contig00178		122	2	NA	0		false
contig01420		122	2	NA	0		false
contig00089		122	2	NA	0		false
contig00664		122	2	NA	0		false
contig00899		122	2	NA	0		false
contig00153		122	2	NA	0		false
contig00416		122	2	NA	0		false
contig00646		122	2	NA	0		false
contig00172		122	3	NA	0		false
contig00701		122	2	NA	0		false
contig00864		122	2	NA	0		false
contig01165		121	2	NA	0		false
contig01070		121	7	NA	0		false
contig00918		121	2	NA	0		false
contig00781		121	2	NA	0		false
contig01392		121	2	NA	0		false
contig01451		121	2	NA	0		false
contig01346		121	3	NA	0		false
contig01464		121	2	NA	0		false
contig00065		121	3	NA	0		false
contig00316		121	2	NA	0		false
contig01564		121	29	NA	0		false
contig00225		121	2	NA	0		false
contig00708		121	2	NA	0		false
contig01423		121	2	NA	0		false
contig00402		121	2	NA	0		false
contig00905		121	2	NA	0		false
contig00977		121	2	NA	0		false
contig00160		121	2	NA	0		false
contig00798		121	2	NA	0		false
contig01300		121	2	NA	0		false
contig00386		120	3	NA	0		false
contig00459		120	2	NA	0		false
contig01311		120	4	NA	0		false
contig01197		120	4	NA	0		false
contig01367		120	2	NA	0		false
contig01428		120	2	NA	0		false
contig00817		120	3	NA	0		false
contig01039		120	2	NA	0		false
contig01132		120	2	NA	0		false
contig01438		120	2	NA	0		false
contig00947		120	2	NA	0		false
contig01012		120	3	NA	0		false
contig01405		120	2	NA	0		false
contig00900		120	2	NA	0		false
contig00366		120	2	NA	0		false
contig01252		120	2	NA	0		false
contig00497		120	2	NA	0		false
contig01127		120	3	NA	0		false
contig00095		120	2	NA	0		false
contig00107		120	3	NA	0		false
contig01435		120	2	NA	0		false
contig01206		120	2	NA	0		false
contig01120		120	2	NA	0		false
contig01540		119	281	NA	0		false
contig00042		119	2	NA	0		false
contig01413		119	2	NA	0		false
contig00371		119	2	NA	0		false
contig00608		119	3	NA	0		false
contig01369		119	2	NA	0		false
contig00335		119	2	NA	0		false
contig00159		119	2	NA	0		false
contig01312		119	2	NA	0		false
contig01111		119	2	NA	0		false
contig00339		119	3	NA	0		false
contig01138		119	2	NA	0		false
contig01026		119	2	NA	0		false
contig00484		119	2	NA	0		false
contig00815		119	2	NA	0		false
contig00635		119	2	NA	0		false
contig00921		119	2	NA	0		false
contig00205		119	3	NA	0		false
contig01084		119	2	NA	0		false
contig01044		119	3	NA	0		false
contig00868		119	3	NA	0		false
contig01264		119	2	NA	0		false
contig01074		119	4	NA	0		false
contig01355		119	2	NA	0		false
contig00397		119	2	NA	0		false
contig01631		119	3	NA	0		false
contig01208		119	2	NA	0		false
contig00132		119	2	NA	0		false
contig01391		119	2	NA	0		false
contig01108		119	7	NA	0		false
contig01125		119	3	NA	0		false
contig00989		119	2	NA	0		false
contig01075		119	2	NA	0		false
contig01274		119	3	NA	0		false
contig00718		119	3	NA	0		false
contig01449		118	2	NA	0		false
contig00270		118	2	NA	0		false
contig00054		118	2	NA	0		false
contig00202		118	3	NA	0		false
contig00611		118	6	NA	0		false
contig01147		118	3	NA	0		false
contig01406		118	2	NA	0		false
contig00700		118	2	NA	0		false
contig00094		118	3	NA	0		false
contig00814		118	2	NA	0		false
contig00473		118	2	NA	0		false
contig00265		118	2	NA	0		false
contig01154		118	2	NA	0		false
contig01243		118	3	NA	0		false
contig01439		118	2	NA	0		false
contig00785		118	2	NA	0		false
contig00183		118	2	NA	0		false
contig00863		118	2	NA	0		false
contig01065		118	2	NA	0		false
contig00895		118	3	NA	0		false
contig00687		118	2	NA	0		false
contig00768		118	2	NA	0		false
contig00180		118	2	NA	0		false
contig00272		118	5	NA	0		false
contig01315		118	4	NA	0		false
contig01292		118	7	NA	0		false
contig00722		118	2	NA	0		false
contig00314		118	2	NA	0		false
contig01350		117	3	NA	0		false
contig01496		117	2	NA	0		false
contig01060		117	2	NA	0		false
contig01476		117	2	NA	0		false
contig01118		117	3	NA	0		false
contig01190		117	3	NA	0		false
contig00324		117	2	NA	0		false
contig01092		117	2	NA	0		false
contig00719		117	2	NA	0		false
contig00539		117	2	NA	0		false
contig00959		117	2	NA	0		false
contig01233		117	3	NA	0		false
contig00088		117	2	NA	0		false
contig00991		117	3	NA	0		false
contig00469		117	2	NA	0		false
contig01046		117	2	NA	0		false
contig00031		117	2	NA	0		false
contig00617		117	2	NA	0		false
contig00556		117	3	NA	0		false
contig00171		117	3	NA	0		false
contig01432		117	2	NA	0		false
contig00714		117	3	NA	0		false
contig00986		117	4	NA	0		false
contig01029		117	2	NA	0		false
contig00521		117	2	NA	0		false
contig01278		117	2	NA	0		false
contig00345		117	3	NA	0		false
contig00063		117	2	NA	0		false
contig00057		117	2	NA	0		false
contig00637		117	2	NA	0		false
contig01143		117	8	NA	0		false
contig00596		117	3	NA	0		false
contig01269		117	2	NA	0		false
contig00039		117	2	NA	0		false
contig01271		117	2	NA	0		false
contig00823		117	2	NA	0		false
contig00002		117	3	NA	0		false
contig00736		117	2	NA	0		false
contig01371		116	2	NA	0		false
contig01394		116	2	NA	0		false
contig00303		116	3	NA	0		false
contig00399		116	2	NA	0		false
contig00697		116	3	NA	0		false
contig00278		116	2	NA	0		false
contig00601		116	2	NA	0		false
contig01401		116	2	NA	0		false
contig01296		116	2	NA	0		false
contig01237		116	2	NA	0		false
contig00036		116	2	NA	0		false
contig00229		116	2	NA	0		false
contig00610		116	2	NA	0		false
contig00393		116	2	NA	0		false
contig00605		116	3	NA	0		false
contig01427		116	2	NA	0		false
contig00672		116	3	NA	0		false
contig01407		116	3	NA	0		false
contig01327		116	2	NA	0		false
contig01429		116	2	NA	0		false
contig00249		115	2	NA	0		false
contig00948		115	2	NA	0		false
contig00216		115	2	NA	0		false
contig00985		115	2	NA	0		false
contig00866		115	2	NA	0		false
contig00671		115	3	NA	0		false
contig00430		115	6	NA	0		false
contig00902		115	2	NA	0		false
contig00410		115	3	NA	0		false
contig00489		115	4	NA	0		false
contig00842		115	2	NA	0		false
contig01061		115	2	NA	0		false
contig00326		115	2	NA	0		false
contig00532		115	2	NA	0		false
contig00927		115	2	NA	0		false
contig00840		115	2	NA	0		false
contig01106		115	5	NA	0		false
contig01373		115	2	NA	0		false
contig00447		115	3	NA	0		false
contig01440		115	4	NA	0		false
contig00509		115	2	NA	0		false
contig00436		115	2	NA	0		false
contig00528		115	2	NA	0		false
contig01223		115	2	NA	0		false
contig01082		115	4	NA	0		false
contig01185		115	4	NA	0		false
contig00534		115	2	NA	0		false
contig01586		115	82	NA	0		false
contig01497		115	2	NA	0		false
contig01289		115	2	NA	0		false
contig00496		115	2	NA	0		false
contig00723		115	3	NA	0		false
contig00394		115	3	NA	0		false
contig00184		114	2	NA	0		false
contig00554		114	2	NA	0		false
contig00913		114	2	NA	0		false
contig01503		114	2	NA	0		false
contig00816		114	4	NA	0		false
contig01043		114	2	NA	0		false
contig00446		114	3	NA	0		false
contig00953		114	2	NA	0		false
contig01145		114	2	NA	0		false
contig00123		114	6	NA	0		false
contig01103		114	2	NA	0		false
contig00050		114	2	NA	0		false
contig01151		114	2	NA	0		false
contig00787		114	2	NA	0		false
contig01159		114	3	NA	0		false
contig01076		114	2	NA	0		false
contig00998		114	2	NA	0		false
contig00922		114	2	NA	0		false
contig01177		114	3	NA	0		false
contig00836		114	2	NA	0		false
contig00059		114	2	NA	0		false
contig00563		114	3	NA	0		false
contig00033		114	2	NA	0		false
contig01275		114	4	NA	0		false
contig01091		114	2	NA	0		false
contig00116		114	2	NA	0		false
contig00488		114	3	NA	0		false
contig01483		114	2	NA	0		false
contig01317		114	2	NA	0		false
contig00411		114	3	NA	0		false
contig01119		114	2	NA	0		false
contig00884		114	2	NA	0		false
contig00841		114	2	NA	0		false
contig00954		114	2	NA	0		false
contig01344		114	3	NA	0		false
contig01309		114	2	NA	0		false
contig01027		114	4	NA	0		false
contig00344		114	2	NA	0		false
contig00363		113	2	NA	0		false
contig01572		113	98	NA	0		false
contig00254		113	2	NA	0		false
contig00081		113	2	NA	0		false
contig00380		113	2	NA	0		false
contig00660		113	3	NA	0		false
contig00951		113	2	NA	0		false
contig00969		113	2	NA	0		false
contig00389		113	3	NA	0		false
contig00665		113	2	NA	0		false
contig00652		113	3	NA	0		false
contig00929		113	2	NA	0		false
contig00945		113	2	NA	0		false
contig00280		113	3	NA	0		false
contig00343		113	2	NA	0		false
contig00222		113	2	NA	0		false
contig00667		113	2	NA	0		false
contig00293		113	2	NA	0		false
contig00979		113	3	NA	0		false
contig01218		113	2	NA	0		false
contig00374		113	2	NA	0		false
contig00445		113	2	NA	0		false
contig00584		113	2	NA	0		false
contig00973		113	2	NA	0		false
contig01201		113	2	NA	0		false
contig00381		113	2	NA	0		false
contig00813		113	2	NA	0		false
contig00143		113	2	NA	0		false
contig01342		113	7	NA	0		false
contig00622		113	2	NA	0		false
contig00547		113	2	NA	0		false
contig01215		113	3	NA	0		false
contig00742		113	2	NA	0		false
contig00587		113	2	NA	0		false
contig00121		113	4	NA	0		false
contig01424		113	2	NA	0		false
contig00441		113	3	NA	0		false
contig00982		113	2	NA	0		false
contig00503		113	3	NA	0		false
contig00388		113	105	NA	0		false
contig00907		113	3	NA	0		false
contig00830		112	2	NA	0		false
contig00543		112	2	NA	0		false
contig00848		112	2	NA	0		false
contig00575		112	3	NA	0		false
contig00467		112	2	NA	0		false
contig00214		112	3	NA	0		false
contig00533		112	5	NA	0		false
contig01235		112	5	NA	0		false
contig00799		112	2	NA	0		false
contig00920		112	2	NA	0		false
contig01095		112	3	NA	0		false
contig01023		112	2	NA	0		false
contig00717		112	2	NA	0		false
contig00709		112	3	NA	0		false
contig00735		112	2	NA	0		false
contig00792		112	2	NA	0		false
contig01121		112	2	NA	0		false
contig01195		112	2	NA	0		false
contig01358		112	3	NA	0		false
contig00080		112	2	NA	0		false
contig00016		112	2	NA	0		false
contig01280		112	2	NA	0		false
contig01050		112	2	NA	0		false
contig00196		112	2	NA	0		false
contig00167		112	3	NA	0		false
contig01447		112	2	NA	0		false
contig00028		112	2	NA	0		false
contig00035		112	2	NA	0		false
contig00661		112	2	NA	0		false
contig00122		112	2	NA	0		false
contig01462		112	2	NA	0		false
contig00213		112	2	NA	0		false
contig00630		112	2	NA	0		false
contig00485		112	2	NA	0		false
contig00861		112	2	NA	0		false
contig00066		112	4	NA	0		false
contig00754		112	4	NA	0		false
contig00797		111	2	NA	0		false
contig00179		111	4	NA	0		false
contig00586		111	2	NA	0		false
contig01179		111	3	NA	0		false
contig00169		111	2	NA	0		false
contig01365		111	2	NA	0		false
contig00354		111	2	NA	0		false
contig00832		111	2	NA	0		false
contig01110		111	2	NA	0		false
contig00688		111	2	NA	0		false
contig01399		111	2	NA	0		false
contig00457		111	3	NA	0		false
contig00906		111	2	NA	0		false
contig00504		111	3	NA	0		false
contig00103		111	3	NA	0		false
contig00129		111	2	NA	0		false
contig01408		111	2	NA	0		false
contig00911		111	2	NA	0		false
contig01418		111	2	NA	0		false
contig01477		111	2	NA	0		false
contig01337		111	2	NA	0		false
contig01071		111	5	NA	0		false
contig00812		111	2	NA	0		false
contig00786		111	2	NA	0		false
contig00560		111	3	NA	0		false
contig01250		111	7	NA	0		false
contig00203		111	4	NA	0		false
contig00358		111	2	NA	0		false
contig00505		111	3	NA	0		false
contig01211		111	2	NA	0		false
contig01441		111	2	NA	0		false
contig00223		111	3	NA	0		false
contig00838		111	2	NA	0		false
contig01402		111	2	NA	0		false
contig00276		111	2	NA	0		false
contig00831		111	2	NA	0		false
contig00923		111	2	NA	0		false
contig00867		111	2	NA	0		false
contig01040		111	2	NA	0		false
contig00296		111	2	NA	0		false
contig00501		111	2	NA	0		false
contig00113		111	2	NA	0		false
contig00200		111	2	NA	0		false
contig00729		111	2	NA	0		false
contig00952		111	2	NA	0		false
contig00189		111	3	NA	0		false
contig00970		111	5	NA	0		false
contig00598		111	2	NA	0		false
contig01453		111	2	NA	0		false
contig00301		111	2	NA	0		false
contig00250		111	2	NA	0		false
contig00281		111	2	NA	0		false
contig00481		111	2	NA	0		false
contig01396		111	2	NA	0		false
contig00892		110	2	NA	0		false
contig00851		110	2	NA	0		false
contig00837		110	2	NA	0		false
contig00583		110	2	NA	0		false
contig00896		110	2	NA	0		false
contig01404		110	2	NA	0		false
contig01056		110	2	NA	0		false
contig00935		110	2	NA	0		false
contig00305		110	2	NA	0		false
contig01343		110	2	NA	0		false
contig00162		110	2	NA	0		false
contig00047		110	2	NA	0		false
contig00614		110	2	NA	0		false
contig00819		110	2	NA	0		false
contig00109		110	2	NA	0		false
contig00962		110	2	NA	0		false
contig00916		110	2	NA	0		false
contig01148		110	5	NA	0		false
contig00148		110	5	NA	0		false
contig00860		110	2	NA	0		false
contig00237		110	2	NA	0		false
contig00012		110	2	NA	0		false
contig00277		110	2	NA	0		false
contig01038		110	2	NA	0		false
contig01426		110	2	NA	0		false
contig00846		110	2	NA	0		false
contig00346		110	2	NA	0		false
contig01115		110	3	NA	0		false
contig01052		110	6	NA	0		false
contig01351		110	9	NA	0		false
contig00821		110	2	NA	0		false
contig01305		110	2	NA	0		false
contig00527		110	4	NA	0		false
contig00689		110	2	NA	0		false
contig00879		110	2	NA	0		false
contig00698		110	3	NA	0		false
contig00936		110	2	NA	0		false
contig00300		110	2	NA	0		false
contig00599		110	2	NA	0		false
contig00847		110	2	NA	0		false
contig00975		110	2	NA	0		false
contig00512		110	2	NA	0		false
contig01279		110	2	NA	0		false
contig01415		110	2	NA	0		false
contig01140		110	4	NA	0		false
contig01072		110	2	NA	0		false
contig01287		110	2	NA	0		false
contig01251		110	3	NA	0		false
contig00580		110	3	NA	0		false
contig01246		110	4	NA	0		false
contig00130		110	2	NA	0		false
contig00903		110	3	NA	0		false
contig00150		110	2	NA	0		false
contig00069		110	3	NA	0		false
contig00776		110	2	NA	0		false
contig00448		109	2	NA	0		false
contig00704		109	3	NA	0		false
contig00673		109	2	NA	0		false
contig00168		109	2	NA	0		false
contig01122		109	3	NA	0		false
contig00432		109	3	NA	0		false
contig00204		109	2	NA	0		false
contig00019		109	3	NA	0		false
contig01219		109	18	NA	0		false
contig00263		109	3	NA	0		false
contig01383		109	2	NA	0		false
contig00235		109	2	NA	0		false
contig01313		109	2	NA	0		false
contig00015		109	2	NA	0		false
contig00435		109	2	NA	0		false
contig01291		109	3	NA	0		false
contig00844		109	2	NA	0		false
contig00826		109	2	NA	0		false
contig00865		109	2	NA	0		false
contig01005		109	16	NA	0		false
contig00670		109	2	NA	0		false
contig00166		109	5	NA	0		false
contig00442		109	2	NA	0		false
contig01126		109	2	NA	0		false
contig00603		109	2	NA	0		false
contig01581		109	154	NA	2		false
contig00434		109	4	NA	0		false
contig00828		109	3	NA	0		false
contig00908		109	4	NA	0		false
contig00807		109	2	NA	0		false
contig00018		109	2	NA	0		false
contig01217		109	3	NA	0		false
contig00883		109	2	NA	0		false
contig00796		109	2	NA	0		false
contig00726		109	2	NA	0		false
contig00572		109	3	NA	0		false
contig00355		109	3	NA	0		false
contig00273		109	3	NA	0		false
contig00233		109	2	NA	0		false
contig00744		109	2	NA	0		false
contig01377		109	2	NA	0		false
contig00086		109	2	NA	0		false
contig01213		109	4	NA	0		false
contig00274		109	4	NA	0		false
contig01445		109	3	NA	0		false
contig00769		109	2	NA	0		false
contig01492		109	2	NA	0		false
contig01150		109	2	NA	0		false
contig01149		109	3	NA	0		false
contig00793		109	3	NA	0		false
contig01417		109	2	NA	0		false
contig00835		109	3	NA	0		false
contig00809		109	2	NA	0		false
contig01334		109	2	NA	0		false
contig00550		109	2	NA	0		false
contig00085		109	3	NA	0		false
contig01422		109	2	NA	0		false
contig01357		108	2	NA	0		false
contig01254		108	3	NA	0		false
contig00880		108	2	NA	0		false
contig00074		108	2	NA	0		false
contig00302		108	2	NA	0		false
contig01207		108	2	NA	0		false
contig00193		108	6	NA	0		false
contig00855		108	3	NA	0		false
contig01212		108	2	NA	0		false
contig00654		108	2	NA	0		false
contig00154		108	4	NA	0		false
contig00683		108	2	NA	0		false
contig01493		108	2	NA	0		false
contig00133		108	2	NA	0		false
contig00375		108	2	NA	0		false
contig00739		108	2	NA	0		false
contig00885		108	2	NA	0		false
contig01081		108	2	NA	0		false
contig00049		108	2	NA	0		false
contig01356		108	2	NA	0		false
contig01191		108	2	NA	0		false
contig01186		108	4	NA	0		false
contig00753		108	4	NA	0		false
contig00932		108	2	NA	0		false
contig00364		108	2	NA	0		false
contig00119		108	2	NA	0		false
contig01034		108	2	NA	0		false
contig00124		108	3	NA	0		false
contig00075		108	2	NA	0		false
contig00592		108	3	NA	0		false
contig00463		108	3	NA	0		false
contig00680		108	2	NA	0		false
contig00076		108	2	NA	0		false
contig01458		108	2	NA	0		false
contig00082		108	2	NA	0		false
contig00390		108	2	NA	0		false
contig01368		108	3	NA	0		false
contig01232		108	4	NA	0		false
contig00551		108	3	NA	0		false
contig01037		108	2	NA	0		false
contig00577		108	9	NA	0		false
contig00901		108	2	NA	0		false
contig01114		108	3	NA	0		false
contig00332		108	4	NA	0		false
contig00147		108	2	NA	0		false
contig00931		108	2	NA	0		false
contig00173		108	2	NA	0		false
contig00674		108	3	NA	0		false
contig01094		108	2	NA	0		false
contig01430		108	2	NA	0		false
contig00640		107	2	NA	0		false
contig00801		107	2	NA	0		false
contig00352		107	2	NA	0		false
contig00493		107	5	NA	0		false
contig00887		107	2	NA	0		false
contig00857		107	2	NA	0		false
contig01478		107	2	NA	0		false
contig00522		107	2	NA	0		false
contig00937		107	2	NA	0		false
contig00310		107	2	NA	0		false
contig01333		107	3	NA	0		false
contig00882		107	2	NA	0		false
contig00370		107	3	NA	0		false
contig00491		107	3	NA	0		false
contig01345		107	2	NA	0		false
contig00333		107	2	NA	0		false
contig00702		107	2	NA	0		false
contig00939		107	4	NA	0		false
contig00306		107	2	NA	0		false
contig00348		107	2	NA	0		false
contig01354		107	2	NA	0		false
contig00854		107	2	NA	0		false
contig00780		107	2	NA	0		false
contig00681		107	2	NA	0		false
contig00576		107	2	NA	0		false
contig01348		107	2	NA	0		false
contig00904		107	2	NA	0		false
contig00191		107	4	NA	0		false
contig01109		107	2	NA	0		false
contig01259		107	2	NA	0		false
contig00641		107	3	NA	0		false
contig00241		107	2	NA	0		false
contig00409		107	2	NA	0		false
contig00136		107	2	NA	0		false
contig01379		107	2	NA	0		false
contig00620		107	2	NA	0		false
contig00633		107	2	NA	0		false
contig01306		107	3	NA	0		false
contig00097		107	2	NA	0		false
contig00268		107	4	NA	0		false
contig00582		107	3	NA	0		false
contig00029		107	2	NA	0		false
contig00870		107	2	NA	0		false
contig00384		107	2	NA	0		false
contig00070		107	2	NA	0		false
contig01472		107	3	NA	0		false
contig00288		107	4	NA	0		false
contig00024		107	2	NA	0		false
contig00231		107	3	NA	0		false
contig00424		107	3	NA	0		false
contig01260		107	2	NA	0		false
contig00569		107	2	NA	0		false
contig01035		107	2	NA	0		false
contig00406		107	2	NA	0		false
contig01241		107	2	NA	0		false
contig00955		107	3	NA	0		false
contig00474		107	9	NA	0		false
contig00585		107	2	NA	0		false
contig00656		106	2	NA	0		false
contig00869		106	5	NA	0		false
contig00508		106	2	NA	0		false
contig00511		106	3	NA	0		false
contig00342		106	2	NA	0		false
contig00589		106	2	NA	0		false
contig01482		106	3	NA	0		false
contig00331		106	3	NA	0		false
contig01362		106	2	NA	0		false
contig00713		106	2	NA	0		false
contig01338		106	3	NA	0		false
contig00470		106	2	NA	0		false
contig01488		106	2	NA	0		false
contig00425		106	2	NA	0		false
contig00849		106	2	NA	0		false
contig00663		106	2	NA	0		false
contig00537		106	2	NA	0		false
contig00043		106	2	NA	0		false
contig00313		106	4	NA	0		false
contig00266		106	3	NA	0		false
contig01054		106	2	NA	0		false
contig00208		106	2	NA	0		false
contig00790		106	2	NA	0		false
contig00251		106	2	NA	0		false
contig00482		106	3	NA	0		false
contig00138		106	2	NA	0		false
contig01093		106	2	NA	0		false
contig00822		106	2	NA	0		false
contig00990		106	2	NA	0		false
contig01014		106	2	NA	0		false
contig01182		106	2	NA	0		false
contig01485		106	3	NA	0		false
contig00353		106	2	NA	0		false
contig01123		106	2	NA	0		false
contig00455		106	2	NA	0		false
contig01057		106	2	NA	0		false
contig00100		106	2	NA	0		false
contig01277		106	3	NA	0		false
contig00291		106	4	NA	0		false
contig01425		106	2	NA	0		false
contig00940		106	2	NA	0		false
contig00478		106	2	NA	0		false
contig00886		106	2	NA	0		false
contig01499		106	112	NA	0		false
contig00760		106	2	NA	0		false
contig00980		106	3	NA	0		false
contig01332		106	2	NA	0		false
contig00460		106	2	NA	0		false
contig00732		106	2	NA	0		false
contig00507		106	2	NA	0		false
contig00048		106	2	NA	0		false
contig01002		106	2	NA	0		false
contig00695		106	2	NA	0		false
contig00516		106	2	NA	0		false
contig00429		106	2	NA	0		false
contig01387		106	2	NA	0		false
contig01490		106	2	NA	0		false
contig00387		105	2	NA	0		false
contig01202		105	2	NA	0		false
contig00328		105	2	NA	0		false
contig00359		105	2	NA	0		false
contig01059		105	2	NA	0		false
contig01281		105	2	NA	0		false
contig00642		105	2	NA	0		false
contig00699		105	2	NA	0		false
contig00477		105	3	NA	0		false
contig00639		105	2	NA	0		false
contig00087		105	2	NA	0		false
contig00728		105	3	NA	0		false
contig01294		105	2	NA	0		false
contig00260		105	3	NA	0		false
contig00206		105	3	NA	0		false
contig00992		105	3	NA	0		false
contig01502		105	2	NA	0		false
contig00245		105	2	NA	0		false
contig00751		105	3	NA	0		false
contig00548		105	4	NA	0		false
contig01381		105	2	NA	0		false
contig00212		105	2	NA	0		false
contig01175		105	13	NA	0		false
contig01627		105	4	NA	0		false
contig01113		105	2	NA	0		false
contig01316		105	2	NA	0		false
contig01117		105	4	NA	0		false
contig00439		105	2	NA	0		false
contig01184		105	7	NA	0		false
contig00369		105	2	NA	0		false
contig00068		105	2	NA	0		false
contig01403		105	2	NA	0		false
contig01321		105	2	NA	0		false
contig01124		105	4	NA	0		false
contig01314		105	2	NA	0		false
contig00677		105	2	NA	0		false
contig00072		105	2	NA	0		false
contig00919		105	2	NA	0		false
contig00859		105	3	NA	0		false
contig00422		105	2	NA	0		false
contig00051		105	2	NA	0		false
contig01134		105	2	NA	0		false
contig00771		105	2	NA	0		false
contig01285		105	2	NA	0		false
contig01330		105	2	NA	0		false
contig01098		105	2	NA	0		false
contig00988		105	3	NA	0		false
contig00004		105	3	NA	0		false
contig00843		105	2	NA	0		false
contig00449		105	2	NA	0		false
contig01025		105	2	NA	0		false
contig01144		105	3	NA	0		false
contig00594		105	2	NA	0		false
contig00023		105	3	NA	0		false
contig00161		105	2	NA	0		false
contig00705		105	2	NA	0		false
contig00888		105	2	NA	0		false
contig00972		105	2	NA	0		false
contig00818		105	2	NA	0		false
contig01096		105	3	NA	0		false
contig01053		105	3	NA	0		false
contig00349		105	2	NA	0		false
contig00510		105	2	NA	0		false
contig00531		105	2	NA	0		false
contig00557		105	2	NA	0		false
contig00545		105	3	NA	0		false
contig01319		105	2	NA	0		false
contig00264		105	2	NA	0		false
contig01376		105	2	NA	0		false
contig00357		105	2	NA	0		false
contig01489		105	2	NA	0		false
contig00525		105	2	NA	0		false
contig00209		105	2	NA	0		false
contig01267		105	2	NA	0		false
contig01192		105	10	NA	0		false
contig00803		105	2	NA	0		false
contig00421		105	2	NA	0		false
contig00976		104	3	NA	0		false
contig00413		104	2	NA	0		false
contig00487		104	6	NA	0		false
contig01028		104	4	NA	0		false
contig01099		104	2	NA	0		false
contig00417		104	5	NA	0		false
contig01231		104	4	NA	0		false
contig01090		104	4	NA	0		false
contig00983		104	3	NA	0		false
contig01137		104	2	NA	0		false
contig00234		104	2	NA	0		false
contig00894		104	2	NA	0		false
contig00795		104	2	NA	0		false
contig00398		104	2	NA	0		false
contig00752		104	3	NA	0		false
contig01209		104	5	NA	0		false
contig00297		104	2	NA	0		false
contig00163		104	2	NA	0		false
contig01016		104	5	NA	0		false
contig01375		104	2	NA	0		false
contig00721		104	2	NA	0		false
contig01003		104	2	NA	0		false
contig00881		104	3	NA	0		false
contig01454		104	2	NA	0		false
contig00626		104	2	NA	0		false
contig01226		104	2	NA	0		false
contig00957		104	2	NA	0		false
contig01395		104	2	NA	0		false
contig00703		104	3	NA	0		false
contig00938		104	2	NA	0		false
contig00101		104	2	NA	0		false
contig01136		104	2	NA	0		false
contig00164		104	2	NA	0		false
contig00312		104	3	NA	0		false
contig00064		104	6	NA	0		false
contig00833		104	2	NA	0		false
contig00458		104	3	NA	0		false
contig00808		104	2	NA	0		false
contig00720		104	2	NA	0		false
contig01284		104	3	NA	0		false
contig00140		104	2	NA	0		false
contig01006		104	3	NA	0		false
contig01015		104	2	NA	0		false
contig01363		104	3	NA	0		false
contig00762		104	2	NA	0		false
contig00111		104	3	NA	0		false
contig00745		104	3	NA	0		false
contig00248		104	3	NA	0		false
contig00308		104	2	NA	0		false
contig00774		104	2	NA	0		false
contig01183		104	3	NA	0		false
contig00616		104	2	NA	0		false
contig00827		104	2	NA	0		false
contig01022		104	2	NA	0		false
contig01347		104	2	NA	0		false
contig01135		103	2	NA	0		false
contig00198		103	2	NA	0		false
contig00839		103	2	NA	0		false
contig00690		103	2	NA	0		false
contig00284		103	4	NA	0		false
contig00628		103	2	NA	0		false
contig00144		103	4	NA	0		false
contig00340		103	2	NA	0		false
contig00052		103	3	NA	0		false
contig00800		103	2	NA	0		false
contig00581		103	2	NA	0		false
contig00579		103	3	NA	0		false
contig01166		103	3	NA	0		false
contig00559		103	3	NA	0		false
contig00573		103	7	NA	0		false
contig00942		103	2	NA	0		false
contig00479		103	2	NA	0		false
contig00686		103	2	NA	0		false
contig00731		103	3	NA	0		false
contig01130		103	2	NA	0		false
contig00215		103	2	NA	0		false
contig00261		103	2	NA	0		false
contig00382		103	2	NA	0		false
contig01168		103	4	NA	0		false
contig00925		103	11	NA	0		false
contig00289		103	3	NA	0		false
contig00773		103	3	NA	0		false
contig00377		103	3	NA	0		false
contig01141		103	3	NA	0		false
contig00965		103	2	NA	0		false
contig00495		103	2	NA	0		false
contig01473		103	2	NA	0		false
contig00647		103	2	NA	0		false
contig01443		103	3	NA	0		false
contig01436		103	2	NA	0		false
contig00668		103	2	NA	0		false
contig01128		103	3	NA	0		false
contig00619		103	10	NA	0		false
contig00061		103	2	NA	0		false
contig00271		103	2	NA	0		false
contig00262		103	2	NA	0		false
contig00006		103	2	NA	0		false
contig00845		103	2	NA	0		false
contig00897		103	2	NA	0		false
contig01295		103	2	NA	0		false
contig00391		103	2	NA	0		false
contig00227		103	2	NA	0		false
contig00520		103	4	NA	0		false
contig00243		103	2	NA	0		false
contig00468		103	2	NA	0		false
contig00146		103	2	NA	0		false
contig01010		103	2	NA	0		false
contig00542		103	2	NA	0		false
contig00926		103	2	NA	0		false
contig00644		103	3	NA	0		false
contig00290		103	2	NA	0		false
contig01370		103	2	NA	0		false
contig00269		103	2	NA	0		false
contig00934		103	2	NA	0		false
contig00917		103	2	NA	0		false
contig01320		103	2	NA	0		false
contig01400		103	2	NA	0		false
contig01419		103	2	NA	0		false
contig00056		103	3	NA	0		false
contig01385		103	2	NA	0		false
contig01116		103	2	NA	0		false
contig00053		103	2	NA	0		false
contig00627		103	2	NA	0		false
contig00431		103	2	NA	0		false
contig00218		103	4	NA	0		false
contig01210		102	2	NA	0		false
contig01336		102	2	NA	0		false
contig00498		102	2	NA	0		false
contig00152		102	2	NA	0		false
contig00968		102	2	NA	0		false
contig00669		102	2	NA	0		false
contig01374		102	2	NA	0		false
contig00910		102	2	NA	0		false
contig00365		102	3	NA	0		false
contig00322		102	2	NA	0		false
contig00733		102	2	NA	0		false
contig01494		102	2	NA	0		false
contig00591		102	2	NA	0		false
contig00356		102	2	NA	0		false
contig01388		102	2	NA	0		false
contig00438		102	2	NA	0		false
contig01501		102	2	NA	0		false
contig00309		102	3	NA	0		false
contig00383		102	2	NA	0		false
contig00444		102	2	NA	0		false
contig00696		102	2	NA	0		false
contig00045		102	2	NA	0		false
contig00571		102	2	NA	0		false
contig00645		102	2	NA	0		false
contig01142		102	9	NA	0		false
contig00875		102	2	NA	0		false
contig00612		102	4	NA	0		false
contig00738		102	3	NA	0		false
contig00748		102	2	NA	0		false
contig00351		102	2	NA	0		false
contig00307		102	2	NA	0		false
contig01468		102	2	NA	0		false
contig00188		102	2	NA	0		false
contig00530		102	3	NA	0		false
contig00158		102	2	NA	0		false
contig00067		102	3	NA	0		false
contig00943		102	2	NA	0		false
contig00756		102	4	NA	0		false
contig00574		102	2	NA	0		false
contig00190		102	4	NA	0		false
contig00693		102	4	NA	0		false
contig00930		102	2	NA	0		false
contig01495		102	2	NA	0		false
contig00597		102	3	NA	0		false
contig00829		102	3	NA	0		false
contig01164		102	19	NA	0		false
contig01146		102	4	NA	0		false
contig01470		102	2	NA	0		false
contig01339		102	2	NA	0		false
contig00643		102	2	NA	0		false
contig00181		102	2	NA	0		false
contig01409		102	3	NA	0		false
contig00443		102	5	NA	0		false
contig00517		102	2	NA	0		false
contig00874		102	2	NA	0		false
contig01101		102	7	NA	0		false
contig01340		102	2	NA	0		false
contig00155		102	2	NA	0		false
contig01225		102	2	NA	0		false
contig00653		102	2	NA	0		false
contig00415		102	5	NA	0		false
contig00613		102	2	NA	0		false
contig01437		102	2	NA	0		false
contig00361		102	4	NA	0		false
contig00105		102	2	NA	0		false
contig01047		102	3	NA	0		false
contig01200		101	2	NA	0		false
contig00765		101	2	NA	0		false
contig00252		101	2	NA	0		false
contig01328		101	4	NA	0		false
contig00618		101	2	NA	0		false
contig00401		101	2	NA	0		false
contig00127		101	3	NA	0		false
contig00632		101	2	NA	0		false
contig01073		101	3	NA	0		false
contig00834		101	3	NA	0		false
contig00741		101	3	NA	0		false
contig00156		101	2	NA	0		false
contig00891		101	2	NA	0		false
contig01086		101	3	NA	0		false
contig00775		101	2	NA	0		false
contig01366		101	2	NA	0		false
contig01021		101	2	NA	0		false
contig01288		101	3	NA	0		false
contig00295		101	2	NA	0		false
contig00694		101	2	NA	0		false
contig01239		101	3	NA	0		false
contig00675		101	4	NA	0		false
contig01506		101	2	NA	0		false
contig01283		101	3	NA	0		false
contig01456		101	2	NA	0		false
contig01255		101	3	NA	0		false
contig00810		101	2	NA	0		false
contig01176		101	4	NA	0		false
contig00453		101	3	NA	0		false
contig00984		101	8	NA	0		false
contig00909		101	3	NA	0		false
contig01173		101	12	NA	0		false
contig00090		101	2	NA	0		false
contig00418		101	2	NA	0		false
contig00657		101	2	NA	0		false
contig00412		101	4	NA	0		false
contig01032		101	2	NA	0		false
contig01310		101	4	NA	0		false
contig01372		101	2	NA	0		false
contig00253		101	2	NA	0		false
contig00041		101	2	NA	0		false
contig00207		101	2	NA	0		false
contig00151		101	2	NA	0		false
contig01361		101	2	NA	0		false
contig01463		101	2	NA	0		false
contig01077		101	3	NA	0		false
contig01085		101	2	NA	0		false
contig01087		101	2	NA	0		false
contig01442		101	2	NA	0		false
contig00192		101	2	NA	0		false
contig00267		101	3	NA	0		false
contig00928		101	2	NA	0		false
contig00740		101	2	NA	0		false
contig00093		101	2	NA	0		false
contig00046		101	2	NA	0		false
contig00347		101	2	NA	0		false
contig00020		100	2	NA	0		false
contig01484		100	3	NA	0		false
contig00170		100	2	NA	0		false
contig00091		100	2	NA	0		false
contig01216		100	2	NA	0		false
contig01349		100	4	NA	0		false
contig00562		100	3	NA	0		false
contig00392		100	2	NA	0		false
contig00135		100	2	NA	0		false
contig00096		100	2	NA	0		false
contig01058		100	4	NA	0		false
contig00299		100	2	NA	0		false
contig00292		100	2	NA	0		false
contig01181		100	3	NA	0		false
contig00244		100	3	NA	0		false
contig01625		100	12	NA	0		false
contig00462		100	3	NA	0		false
contig00606		100	6	NA	0		false
contig00889		100	3	NA	0		false
contig00230		100	9	NA	0		false
contig00974		100	2	NA	0		false
contig00240		100	2	NA	0		false
contig00142		100	2	NA	0		false
contig00981		100	2	NA	0		false
contig00715		100	2	NA	0		false
contig00629		100	2	NA	0		false
contig00746		100	2	NA	0		false
contig00500		100	2	NA	0		false
contig00893		100	3	NA	0		false
contig00021		100	2	NA	0		false
contig00258		100	2	NA	0		false
contig01393		100	2	NA	0		false
contig00553		100	2	NA	0		false
contig00461		100	3	NA	0		false
contig01578		100	252	NA	0		false
contig00779		100	2	NA	0		false
contig00239		100	3	NA	0		false
contig00570		100	2	NA	0		false
contig01139		100	7	NA	0		false
contig00320		100	2	NA	0		false
contig00013		100	2	NA	0		false
contig01169		100	2	NA	0		false
contig00134		100	4	NA	0		false
contig00772		100	2	NA	0		false
contig00552		100	2	NA	0		false
contig00788		100	2	NA	0		false
contig01253		100	5	NA	0		false
contig00319		100	3	NA	0		false
contig00279		100	2	NA	0		false
contig00079		100	2	NA	0		false
contig01163		100	2	NA	0		false
contig00228		100	2	NA	0		false
contig01227		100	2	NA	0		false
contig01303		100	2	NA	0		false
contig00077		100	2	NA	0		false
contig01153		99	2	NA	0		false
contig00112		99	2	NA	0		false
contig00186		99	2	NA	0		false
contig01457		99	2	NA	0		false
contig01155		99	3	NA	0		false
contig00711		99	2	NA	0		false
contig00373		99	3	NA	0		false
contig01446		99	2	NA	0		false
contig00706		99	3	NA	0		false
contig00259		99	2	NA	0		false
contig00648		99	3	NA	0		false
contig00825		99	2	NA	0		false
contig00078		99	3	NA	0		false
contig01433		99	2	NA	0		false
contig00040		99	2	NA	0		false
contig00623		99	2	NA	0		false
contig00471		99	3	NA	0		false
contig01325		99	2	NA	0		false
contig00712		99	3	NA	0		false
contig01390		99	3	NA	0		false
contig01491		99	2	NA	0		false
contig01318		99	2	NA	0		false
contig00691		99	4	NA	0		false
contig00334		99	2	NA	0		false
contig00325		99	2	NA	0		false
contig00011		99	2	NA	0		false
contig00014		99	2	NA	0		false
contig00737		99	5	NA	0		false
contig01444		99	3	NA	0		false
contig00403		99	2	NA	0		false
contig00524		99	3	NA	0		false
contig00350		99	2	NA	0		false
contig00716		99	2	NA	0		false
contig00226		99	2	NA	0		false
contig01299		99	2	NA	0		false
contig01042		99	4	NA	0		false
contig00073		99	2	NA	0		false
contig01290		99	3	NA	0		false
contig00197		99	2	NA	0		false
contig00102		98	2	NA	0		false
contig01097		98	2	NA	0		false
contig01220		98	3	NA	0		false
contig01240		98	2	NA	0		false
contig01107		98	7	NA	0		false
contig00568		98	2	NA	0		false
contig01450		98	2	NA	0		false
contig01089		98	3	NA	0		false
contig01222		98	2	NA	0		false
contig00238		98	3	NA	0		false
contig00287		98	3	NA	0		false
contig00450		98	6	NA	0		false
contig00256		98	2	NA	0		false
contig00486		98	6	NA	0		false
contig00451		98	2	NA	0		false
contig00558		98	3	NA	0		false
contig00777		98	2	NA	0		false
contig00685		98	2	NA	0		false
contig00624		98	2	NA	0		false
contig00518		98	3	NA	0		false
contig01247		98	2	NA	0		false
contig00396		98	2	NA	0		false
contig01498		98	2	NA	0		false
contig00761		98	3	NA	0		false
contig00763		98	2	NA	0		false
contig00659		98	3	NA	0		false
contig00546		98	3	NA	0		false
contig00275		98	2	NA	0		false
contig01198		98	2	NA	0		false
contig00283		98	2	NA	0		false
contig01248		98	2	NA	0		false
contig00724		98	2	NA	0		false
contig00286		98	2	NA	0		false
contig01180		98	2	NA	0		false
contig01221		98	3	NA	0		false
contig00368		98	2	NA	0		false
contig00649		98	2	NA	0		false
contig00529		98	2	NA	0		false
contig01194		98	4	NA	0		false
contig00778		98	2	NA	0		false
contig00662		98	2	NA	0		false
contig01229		98	3	NA	0		false
contig00684		98	2	NA	0		false
contig00561		98	2	NA	0		false
contig01133		98	3	NA	0		false
contig01174		98	3	NA	0		false
contig00255		98	3	NA	0		false
contig01465		98	3	NA	0		false
contig00037		98	3	NA	0		false
contig00465		98	2	NA	0		false
contig00540		97	2	NA	0		false
contig00137		97	2	NA	0		false
contig01265		97	3	NA	0		false
contig00032		97	4	NA	0		false
contig00651		97	2	NA	0		false
contig00994		97	2	NA	0		false
contig01066		97	2	NA	0		false
contig01064		97	2	NA	0		false
contig01282		97	2	NA	0		false
contig00515		97	3	NA	0		false
contig00595		97	3	NA	0		false
contig00978		97	3	NA	0		false
contig01466		97	2	NA	0		false
contig00084		97	2	NA	0		false
contig01270		97	2	NA	0		false
contig00232		97	3	NA	0		false
contig00933		97	2	NA	0		false
contig00590		97	2	NA	0		false
contig00609		97	4	NA	0		false
contig01505		97	2	NA	0		false
contig00960		97	2	NA	0		false
contig00588		97	2	NA	0		false
contig01298		97	2	NA	0		false
contig01224		97	8	NA	0		false
contig00440		97	3	NA	0		false
contig00400		97	2	NA	0		false
contig01414		97	2	NA	0		false
contig00185		97	2	NA	0		false
contig00494		97	2	NA	0		false
contig01189		97	7	NA	0		false
contig01102		97	3	NA	0		false
contig01167		97	5	NA	0		false
contig00783		97	3	NA	0		false
contig01000		97	3	NA	0		false
contig00615		97	5	NA	0		false
contig00856		97	2	NA	0		false
contig01187		97	4	NA	0		false
contig01009		97	14	NA	0		false
contig01238		97	2	NA	0		false
contig01329		97	2	NA	0		false
contig00395		97	3	NA	0		false
contig00315		97	2	NA	0		false
contig00490		97	2	NA	0		false
contig00060		96	3	NA	0		false
contig01448		96	2	NA	0		false
contig00526		96	4	NA	0		false
contig01018		96	3	NA	0		false
contig00593		96	2	NA	0		false
contig00535		96	2	NA	0		false
contig00419		96	2	NA	0		false
contig00506		96	4	NA	0		false
contig00034		96	4	NA	0		false
contig00120		96	3	NA	0		false
contig01301		96	2	NA	0		false
contig01078		96	2	NA	0		false
contig01261		96	5	NA	0		false
contig00499		96	3	NA	0		false
contig01471		96	2	NA	0		false
contig00636		96	2	NA	0		false
contig00967		96	2	NA	0		false
contig01411		96	2	NA	0		false
contig01508		96	2	NA	0		false
contig00114		96	2	NA	0		false
contig00318		96	2	NA	0		false
contig00099		96	2	NA	0		false
contig00602		96	2	NA	0		false
contig00330		96	2	NA	0		false
contig00360		96	2	NA	0		false
contig00058		96	2	NA	0		false
contig00437		96	3	NA	0		false
contig00538		96	2	NA	0		false
contig00472		96	4	NA	0		false
contig00890		96	2	NA	0		false
contig00625		96	2	NA	0		false
contig00098		96	2	NA	0		false
contig00224		95	2	NA	0		false
contig00996		95	2	NA	0		false
contig00878		95	2	NA	0		false
contig01276		95	2	NA	0		false
contig00755		95	3	NA	0		false
contig00242		95	2	NA	0		false
contig00850		95	2	NA	0		false
contig01461		95	2	NA	0		false
contig00182		95	3	NA	0		false
contig01199		95	4	NA	0		false
contig00379		95	2	NA	0		false
contig00176		95	2	NA	0		false
contig00767		95	2	NA	0		false
contig00408		95	2	NA	0		false
contig00564		95	4	NA	0		false
contig00770		95	2	NA	0		false
contig01105		95	2	NA	0		false
contig00367		95	4	NA	0		false
contig01364		95	3	NA	0		false
contig01511		95	2	NA	0		false
contig00650		95	2	NA	0		false
contig01088		95	2	NA	0		false
contig01326		95	39	NA	0		false
contig00385		95	2	NA	0		false
contig01397		95	2	NA	0		false
contig01308		95	2	NA	0		false
contig01352		95	2	NA	0		false
contig00008		95	2	NA	0		false
contig00118		95	2	NA	0		false
contig01205		95	2	NA	0		false
contig00336		95	2	NA	0		false
contig00565		95	3	NA	0		false
contig00734		95	3	NA	0		false
contig01131		95	2	NA	0		false
contig01024		95	2	NA	0		false
contig00987		95	2	NA	0		false
contig00236		95	4	NA	0		false
contig01480		95	2	NA	0		false
contig00749		95	3	NA	0		false
contig01380		95	3	NA	0		false
contig01234		95	4	NA	0		false
contig00747		95	2	NA	0		false
contig01507		95	2	NA	0		false
contig00658		95	2	NA	0		false
contig00555		95	2	NA	0		false
contig00966		95	2	NA	0		false
contig01249		94	2	NA	0		false
contig01004		94	3	NA	0		false
contig00195		94	2	NA	0		false
contig01244		94	3	NA	0		false
contig01129		94	3	NA	0		false
contig01263		94	2	NA	0		false
contig01031		94	2	NA	0		false
contig00621		94	2	NA	0		false
contig00323		94	2	NA	0		false
contig00055		94	2	NA	0		false
contig01510		94	2	NA	0		false
contig01214		94	2	NA	0		false
contig01162		94	2	NA	0		false
contig01475		94	2	NA	0		false
contig01504		94	2	NA	0		false
contig00727		94	2	NA	0		false
contig01171		94	2	NA	0		false
contig00852		94	2	NA	0		false
contig00950		94	2	NA	0		false
contig01158		94	2	NA	0		false
contig00145		94	6	NA	0		false
contig00327		94	2	NA	0		false
contig01297		94	2	NA	0		false
contig00666		94	2	NA	0		false
contig00764		94	2	NA	0		false
contig00791		94	2	NA	0		false
contig00187		94	3	NA	0		false
contig01242		93	2	NA	0		false
contig00125		93	2	NA	0		false
contig01360		93	2	NA	0		false
contig00924		93	2	NA	0		false
contig00566		93	3	NA	0		false
contig01100		93	3	NA	0		false
contig00466		93	2	NA	0		false
contig00871		93	2	NA	0		false
contig00220		93	4	NA	0		false
contig01030		93	2	NA	0		false
contig01452		93	2	NA	0		false
contig01272		93	2	NA	0		false
contig00949		93	3	NA	0		false
contig00873		93	2	NA	0		false
contig00502		93	2	NA	0		false
contig00961		93	6	NA	0		false
contig01152		93	3	NA	0		false
contig00858		93	2	NA	0		false
contig00199		93	2	NA	0		false
contig01157		93	6	NA	0		false
contig00912		93	2	NA	0		false
contig00433		93	2	NA	0		false
contig01204		93	2	NA	0		false
contig01410		93	2	NA	0		false
contig01196		93	2	NA	0		false
contig00811		93	2	NA	0		false
contig00282		93	2	NA	0		false
contig01331		92	2	NA	0		false
contig00862		92	2	NA	0		false
contig01421		92	2	NA	0		false
contig00405		92	2	NA	0		false
contig01080		92	3	NA	0		false
contig01302		92	2	NA	0		false
contig01266		92	2	NA	0		false
contig00567		92	2	NA	0		false
contig00304		92	2	NA	0		false
contig01203		92	3	NA	0		false
contig00257		92	2	NA	0		false
contig00246		92	2	NA	0		false
contig00452		92	2	NA	0		false
contig00221		92	3	NA	0		false
contig00600		92	2	NA	0		false
contig00997		92	2	NA	0		false
contig00480		91	2	NA	0		false
contig00157		91	2	NA	0		false
contig00725		91	2	NA	0		false
contig00707		91	2	NA	0		false
contig00038		91	2	NA	0		false
contig00730		91	2	NA	0		false
contig00149		91	2	NA	0		false
contig01256		91	2	NA	0		false
contig01469		91	3	NA	0		false
contig01389		91	2	NA	0		false
contig00820		90	2	NA	0		false
contig00944		90	2	NA	0		false
contig01055		90	2	NA	0		false
contig00956		90	2	NA	0		false
contig00210		90	2	NA	0		false
contig01156		90	3	NA	0		false
contig01258		90	2	NA	0		false
contig00999		90	2	NA	0		false
contig00682		90	3	NA	0		false
contig00483		90	2	NA	0		false
contig00514		89	2	NA	0		false
contig01067		89	2	NA	0		false
contig00946		89	2	NA	0		false
contig00806		89	4	NA	0		false
contig01286		89	2	NA	0		false
contig01020		89	3	NA	0		false
contig00766		89	2	NA	0		false
contig00607		89	2	NA	0		false
contig00128		89	2	NA	0		false
contig01017		89	2	NA	0		false
contig01416		89	2	NA	0		false
contig01112		89	2	NA	0		false
contig00294		89	2	NA	0		false
contig00407		88	3	NA	0		false
contig00427		88	2	NA	0		false
contig00372		88	2	NA	0		false
contig00692		87	2	NA	0		false
contig00194		87	2	NA	0		false
contig00995		87	2	NA	0		false
contig00139		87	2	NA	0		false
contig00110		86	2	NA	0		false
contig00420		86	2	NA	0		false
contig00710		86	5	NA	0		false
contig00638		86	2	NA	0		false
contig01178		86	8	NA	0		false
contig01262		84	3	NA	0		false
contig00578		84	2	NA	0		false
contig00426		84	3	NA	0		false
contig01161		83	6	NA	0		false
contig01378		83	2	NA	0		false
contig00655		77	2	NA	0		false
