# Supplementary material for: Genomic characterization of the Yersinia genus
Source: Genome Biol. 2010 Jan 4;11(1):R1. doi: 10.1186/gb-2010-11-1-r1 (PMC2847712; doi:10.1186/gb-2010-11-1-r1)
Supplement: Additional file 3 — These consist of ISfinder [40], RepeatScout [41]and amosvalidate [37] results (GFF format); repeats found by RepeatScout in fasta format, scaffold files (NCBI AGP format); and information about length of contigs, read count, estimated repeat number, count in scaffold and whether or not the contig was placed by SOMA [39]. [file gb-2010-11-1-r1-S3.gz › additional_files/fredriksenii-contig-info.txt]

Id			Size	Read	Repeat	Scaffold	SOMA
				count	count	count	placed
contig01129		356790	105719	1	1		true
contig01155		294972	81882	1	1		true
contig00129		261207	81599	1	1		true
contig01202		253714	77576	1	1		true
contig01135		245574	77119	1	1		true
contig01149		216210	67198	1	1		true
contig01240		202425	59938	1	1		false
contig00015		182051	53732	1	1		true
contig00016		179905	49750	1	1		true
contig01221		169840	50329	1	1		true
contig01222		150400	45805	1	1		false
contig01181		144256	44695	1	1		true
contig00587		126630	36115	1	1		true
contig01019		123605	38551	1	1		true
contig00175		115269	33532	1	1		false
contig00001		114333	35366	1	1		true
contig01244		111623	31724	1	1		true
contig01161		109249	33721	1	1		true
contig01239		106346	30563	1	1		true
contig01079		101333	30268	1	1		true
contig01203		80303	24716	1	1		true
contig00796		78531	24122	1	1		true
contig01200		78010	23835	1	1		true
contig01194		76842	24125	1	1		true
contig01130		74632	23614	1	1		true
contig00368		63561	16126	1	1		true
contig01127		61977	18401	1	1		true
contig01241		58265	17429	1	1		true
contig01128		49509	14214	1	1		true
contig01227		44279	11908	1	1		false
contig01120		39955	10470	1	1		true
contig01205		39251	13484	1	1		true
contig00351		39130	11023	1	1		false
contig01140		36264	10595	1	1		true
contig01029		36025	10927	1	1		true
contig00230		33727	10175	1	1		true
contig01158		32763	10168	1	1		true
contig01163		31687	10698	1	1		true
contig01225		27736	8205	1	1		true
contig01172		24083	6613	1	0		false
contig01213		23574	7522	1	1		true
contig01184		22493	7234	1	0		false
contig00013		20616	5916	1	1		true
contig01179		17393	4832	1	1		false
contig00549		15561	3665	1	1		true
contig01122		14105	4495	1	1		false
contig01182		13615	3724	1	0		false
contig01134		13109	3832	1	0		false
contig00533		12711	3963	1	1		true
contig01146		12457	3185	1	1		true
contig01131		12279	4038	1	1		false
contig01121		11858	3586	1	1		true
contig00962		9817	2952	1	0		false
contig01234		8917	2584	1	0		false
contig01116		8356	2758	1	0		false
contig00020		7880	2128	1	1		true
contig01183		6530	1685	1	1		false
contig01216		6318	3554	2	2		false
contig01017		6027	1774	1	0		false
contig01218		3868	1075	1	1		false
contig01193		3713	1308	1	0		false
contig00260		3677	1117	1	0		false
contig00920		3601	1100	1	0		false
contig01011		2622	783	1	0		false
contig01141		2455	628	1	0		false
contig01226		2455	592	1	0		false
contig01170		1777	590	1	1		false
contig01236		1749	554	1	0		false
contig01151		1614	481	1	0		false
contig01006		1592	464	1	0		false
contig00004		1541	471	1	0		false
contig01152		1515	3074	6	0		false
contig01144		1444	697	1	0		false
contig01162		1397	429	1	0		false
contig01125		1286	2310	5	0		false
contig01220		1118	414	1	0		false
contig01137		1103	367	1	0		false
contig00012		1087	249	1	0		false
contig01206		905	193	1	0		false
contig01215		877	195	1	0		false
contig00236		860	189	1	0		false
contig01186		850	351	1	0		false
contig01210		819	175	1	0		false
contig01166		772	1522	5	0		false
contig01191		722	383	1	0		false
contig01138		576	231	1	0		false
contig01136		565	273	1	0		false
contig01171		553	164	1	0		false
contig01117		526	263	1	0		false
contig01224		514	85	1	0		false
contig01188		510	1293	6	0		false
contig01165		455	65	1	0		false
contig01142		412	245	1	0		false
contig01201		412	299	2	0		false
contig01209		405	317	2	0		false
contig01119		374	345	2	2		false
contig01217		364	89	1	0		false
contig01174		364	80	1	0		false
contig01190		353	159	1	0		false
contig01126		341	739	5	0		false
contig01074		340	94	1	0		false
contig01139		340	47	1	0		false
contig01167		318	205	1	0		false
contig01132		309	63	1	0		false
contig01156		304	489	3	0		false
contig01145		302	67	1	0		false
contig00117		301	49	1	0		false
contig01173		300	304	2	0		false
contig01180		255	402	3	0		false
contig01106		254	99	1	0		false
contig01133		254	71	1	0		false
contig01231		250	89	1	0		false
contig01164		249	119	1	0		false
contig01199		244	79	1	0		false
contig01198		204	20	1	0		false
contig00657		204	2	1	0		false
contig01115		203	58	1	0		false
contig01153		200	181	NA	0		false
contig01223		195	4	NA	0		false
contig01197		191	34	NA	0		false
contig00024		184	51	NA	0		false
contig00025		179	103	NA	0		false
contig01150		177	64	NA	0		false
contig01177		176	67	NA	0		false
contig01208		176	113	NA	0		false
contig00764		174	2	NA	0		false
contig01189		172	129	NA	0		false
contig01159		170	16	NA	0		false
contig01154		170	94	NA	0		false
contig01211		169	56	NA	0		false
contig01238		168	4	NA	0		false
contig01243		163	4	NA	0		false
contig01169		163	35	NA	0		false
contig01148		161	133	NA	0		false
contig01192		161	137	NA	0		false
contig00914		156	170	NA	0		false
contig01237		156	6	NA	0		false
contig01185		156	16	NA	0		false
contig01178		155	210	NA	0		false
contig01214		153	125	NA	0		false
contig01204		153	182	NA	1		true
contig01229		152	4	NA	0		false
contig01242		151	4	NA	0		false
contig00865		150	3	NA	0		false
contig00606		148	64	NA	0		false
contig00432		145	3	NA	0		false
contig01047		145	213	NA	1		false
contig01219		144	182	NA	0		false
contig01168		144	83	NA	0		false
contig00908		144	2	NA	0		false
contig00822		144	2	NA	0		false
contig01062		144	2	NA	0		false
contig01143		144	71	NA	0		false
contig00869		143	4	NA	0		false
contig01228		143	5	NA	0		false
contig01195		143	71	NA	0		false
contig00415		143	2	NA	0		false
contig00560		142	2	NA	0		false
contig00205		141	145	NA	0		false
contig01042		141	2	NA	0		false
contig00215		140	2	NA	0		false
contig00663		140	206	NA	0		false
contig01123		140	115	NA	0		false
contig01012		139	2	NA	0		false
contig01176		139	40	NA	0		false
contig01232		139	5	NA	0		false
contig00664		139	4	NA	0		false
contig00765		138	2	NA	0		false
contig01147		138	80	NA	0		false
contig00902		138	2	NA	0		false
contig00473		138	3	NA	0		false
contig00917		136	3	NA	0		false
contig00977		136	2	NA	0		false
contig00054		135	2	NA	0		false
contig01207		135	102	NA	0		false
contig01021		135	2	NA	0		false
contig00607		135	2	NA	0		false
contig00389		134	2	NA	0		false
contig01124		134	192	NA	0		false
contig00088		133	2	NA	0		false
contig00515		133	2	NA	0		false
contig00444		133	2	NA	0		false
contig00578		133	4	NA	0		false
contig00510		133	2	NA	0		false
contig00803		133	2	NA	0		false
contig00010		132	23	NA	0		false
contig00126		132	2	NA	0		false
contig00428		131	2	NA	0		false
contig00092		131	2	NA	0		false
contig00527		131	2	NA	0		false
contig00638		131	60	NA	0		false
contig00980		131	2	NA	0		false
contig00882		130	2	NA	0		false
contig00978		130	2	NA	0		false
contig00055		130	2	NA	0		false
contig00921		130	2	NA	0		false
contig00040		129	2	NA	0		false
contig01086		129	3	NA	0		false
contig00873		129	3	NA	0		false
contig00597		129	2	NA	0		false
contig00116		129	2	NA	0		false
contig00813		129	3	NA	0		false
contig00165		129	2	NA	0		false
contig00301		129	2	NA	0		false
contig01048		128	3	NA	0		false
contig00968		128	2	NA	0		false
contig00482		128	2	NA	0		false
contig00919		128	2	NA	0		false
contig00391		128	2	NA	0		false
contig01072		128	2	NA	0		false
contig01004		127	2	NA	0		false
contig00837		127	2	NA	0		false
contig00660		127	2	NA	0		false
contig00491		127	2	NA	0		false
contig00346		127	2	NA	0		false
contig00445		127	3	NA	0		false
contig00011		127	2	NA	0		false
contig00615		127	2	NA	0		false
contig00257		127	2	NA	0		false
contig00934		127	2	NA	0		false
contig00066		127	2	NA	0		false
contig00264		127	2	NA	0		false
contig00388		127	2	NA	0		false
contig00755		126	2	NA	0		false
contig00959		126	2	NA	0		false
contig00965		126	2	NA	0		false
contig00949		126	2	NA	0		false
contig00987		126	3	NA	0		false
contig00501		126	2	NA	0		false
contig00437		126	3	NA	0		false
contig00413		125	2	NA	0		false
contig00019		125	2	NA	0		false
contig00568		125	3	NA	0		false
contig00692		125	2	NA	0		false
contig00614		125	2	NA	0		false
contig00159		125	2	NA	0		false
contig01088		125	2	NA	0		false
contig00385		125	2	NA	0		false
contig00626		125	2	NA	0		false
contig00868		125	3	NA	0		false
contig00950		125	2	NA	0		false
contig00320		125	2	NA	0		false
contig00899		125	3	NA	0		false
contig00231		125	2	NA	0		false
contig00901		125	2	NA	0		false
contig00503		125	2	NA	0		false
contig01083		125	2	NA	0		false
contig00722		125	2	NA	0		false
contig00315		125	2	NA	0		false
contig00365		124	2	NA	0		false
contig00953		124	2	NA	0		false
contig00408		124	2	NA	0		false
contig01066		124	2	NA	0		false
contig01235		124	46	NA	0		false
contig00715		124	3	NA	0		false
contig00061		124	2	NA	0		false
contig00478		124	2	NA	0		false
contig00912		124	2	NA	0		false
contig00772		124	6	NA	0		false
contig00586		123	2	NA	0		false
contig00514		123	2	NA	0		false
contig00335		123	2	NA	0		false
contig00530		123	2	NA	0		false
contig00033		123	3	NA	0		false
contig00468		123	2	NA	0		false
contig00086		123	3	NA	0		false
contig00349		123	2	NA	0		false
contig00397		123	2	NA	0		false
contig00363		122	2	NA	0		false
contig00091		122	2	NA	0		false
contig00690		122	2	NA	0		false
contig00654		122	3	NA	0		false
contig00942		122	2	NA	0		false
contig00109		122	2	NA	0		false
contig00370		122	2	NA	0		false
contig01095		122	2	NA	0		false
contig00266		122	2	NA	0		false
contig00925		122	2	NA	0		false
contig00289		122	2	NA	0		false
contig00815		122	2	NA	0		false
contig00067		122	2	NA	0		false
contig00859		122	2	NA	0		false
contig00505		122	2	NA	0		false
contig00909		122	2	NA	0		false
contig01032		122	2	NA	0		false
contig00286		122	2	NA	0		false
contig00355		122	2	NA	0		false
contig01082		122	2	NA	0		false
contig00662		122	2	NA	0		false
contig00048		122	2	NA	0		false
contig00970		122	2	NA	0		false
contig00448		121	2	NA	0		false
contig00880		121	2	NA	0		false
contig00302		121	4	NA	0		false
contig00994		121	2	NA	0		false
contig00047		121	2	NA	0		false
contig00621		121	2	NA	0		false
contig00356		121	3	NA	0		false
contig00499		121	2	NA	0		false
contig00678		121	2	NA	0		false
contig00689		121	2	NA	0		false
contig01098		121	2	NA	0		false
contig00940		121	3	NA	0		false
contig00599		121	3	NA	0		false
contig00729		121	2	NA	0		false
contig01002		121	2	NA	0		false
contig00823		121	2	NA	0		false
contig00745		121	4	NA	0		false
contig01007		121	2	NA	0		false
contig01028		120	3	NA	0		false
contig00948		120	2	NA	0		false
contig00918		120	3	NA	0		false
contig00123		120	2	NA	0		false
contig00479		120	2	NA	0		false
contig00310		120	2	NA	0		false
contig00462		120	2	NA	0		false
contig00083		120	2	NA	0		false
contig00891		120	3	NA	0		false
contig00881		120	2	NA	0		false
contig00149		120	2	NA	0		false
contig00922		120	2	NA	0		false
contig00265		120	3	NA	0		false
contig00334		120	2	NA	0		false
contig00900		120	2	NA	0		false
contig00300		120	2	NA	0		false
contig00411		120	2	NA	0		false
contig01024		120	2	NA	0		false
contig00778		120	2	NA	0		false
contig00200		120	3	NA	0		false
contig01069		120	2	NA	0		false
contig00872		120	2	NA	0		false
contig00077		120	2	NA	0		false
contig00060		119	2	NA	0		false
contig00851		119	2	NA	0		false
contig00642		119	2	NA	0		false
contig00446		119	2	NA	0		false
contig00115		119	2	NA	0		false
contig00595		119	4	NA	0		false
contig00438		119	6	NA	0		false
contig00971		119	2	NA	0		false
contig00396		119	2	NA	0		false
contig01076		119	2	NA	0		false
contig00904		119	3	NA	0		false
contig00364		119	2	NA	0		false
contig00610		119	3	NA	0		false
contig00927		119	3	NA	0		false
contig00592		119	2	NA	0		false
contig00381		119	2	NA	0		false
contig00961		119	6	NA	0		false
contig00975		119	2	NA	0		false
contig00226		119	2	NA	0		false
contig00332		119	2	NA	0		false
contig01196		119	151	NA	0		false
contig00173		119	3	NA	0		false
contig00774		119	3	NA	0		false
contig00085		119	3	NA	0		false
contig00604		118	2	NA	0		false
contig00583		118	3	NA	0		false
contig00198		118	2	NA	0		false
contig00697		118	2	NA	0		false
contig00256		118	2	NA	0		false
contig00824		118	2	NA	0		false
contig00018		118	2	NA	0		false
contig01091		118	2	NA	0		false
contig00584		118	2	NA	0		false
contig00863		118	4	NA	0		false
contig00843		118	3	NA	0		false
contig00521		118	3	NA	0		false
contig00233		118	2	NA	0		false
contig00727		118	2	NA	0		false
contig00570		118	2	NA	0		false
contig00312		118	2	NA	0		false
contig00577		118	3	NA	0		false
contig00747		118	2	NA	0		false
contig00250		118	2	NA	0		false
contig00718		118	2	NA	0		false
contig00811		118	2	NA	0		false
contig00187		118	2	NA	0		false
contig00421		118	2	NA	0		false
contig00401		117	4	NA	0		false
contig00235		117	2	NA	0		false
contig01064		117	2	NA	0		false
contig00992		117	2	NA	0		false
contig00504		117	2	NA	0		false
contig01100		117	2	NA	0		false
contig01046		117	2	NA	0		false
contig00939		117	2	NA	0		false
contig01230		117	5	NA	0		false
contig00423		117	2	NA	0		false
contig00080		117	2	NA	0		false
contig00124		117	2	NA	0		false
contig01057		117	2	NA	0		false
contig00988		117	2	NA	0		false
contig00643		117	2	NA	0		false
contig00057		117	2	NA	0		false
contig00147		117	2	NA	0		false
contig00357		117	2	NA	0		false
contig01060		116	4	NA	0		false
contig00608		116	3	NA	0		false
contig00242		116	2	NA	0		false
contig00759		116	2	NA	0		false
contig01103		116	2	NA	0		false
contig00078		116	3	NA	0		false
contig00974		116	3	NA	0		false
contig00828		116	2	NA	0		false
contig00374		116	2	NA	0		false
contig00336		116	2	NA	0		false
contig00353		116	3	NA	0		false
contig00101		116	2	NA	0		false
contig00633		116	2	NA	0		false
contig00146		116	2	NA	0		false
contig00449		116	2	NA	0		false
contig00536		116	2	NA	0		false
contig01025		116	2	NA	0		false
contig00852		116	2	NA	0		false
contig00089		116	6	NA	0		false
contig00972		116	2	NA	0		false
contig00723		116	2	NA	0		false
contig00593		115	3	NA	0		false
contig00337		115	2	NA	0		false
contig00806		115	2	NA	0		false
contig00770		115	2	NA	0		false
contig00757		115	2	NA	0		false
contig00862		115	2	NA	0		false
contig00425		115	2	NA	0		false
contig00333		115	2	NA	0		false
contig00739		115	2	NA	0		false
contig00945		115	2	NA	0		false
contig00131		115	2	NA	0		false
contig00484		115	2	NA	0		false
contig00240		115	2	NA	0		false
contig00960		115	3	NA	0		false
contig00730		115	4	NA	0		false
contig00694		115	6	NA	0		false
contig00447		115	2	NA	0		false
contig01104		115	2	NA	0		false
contig00006		115	4	NA	0		false
contig00207		115	2	NA	0		false
contig01045		115	2	NA	0		false
contig00246		115	2	NA	0		false
contig00557		115	2	NA	0		false
contig00452		115	6	NA	0		false
contig00192		115	2	NA	0		false
contig00172		115	3	NA	0		false
contig00056		115	2	NA	0		false
contig00656		114	3	NA	0		false
contig00328		114	2	NA	0		false
contig00820		114	2	NA	0		false
contig01043		114	2	NA	0		false
contig00743		114	2	NA	0		false
contig00706		114	2	NA	0		false
contig00309		114	2	NA	0		false
contig00232		114	2	NA	0		false
contig00860		114	4	NA	0		false
contig00323		114	3	NA	0		false
contig00911		114	2	NA	0		false
contig00748		114	2	NA	0		false
contig00489		114	2	NA	0		false
contig00717		114	2	NA	0		false
contig00031		114	2	NA	0		false
contig00307		114	2	NA	0		false
contig00576		114	4	NA	0		false
contig01109		114	2	NA	0		false
contig00071		114	2	NA	0		false
contig00440		114	2	NA	0		false
contig00675		114	2	NA	0		false
contig00059		114	2	NA	0		false
contig00021		114	2	NA	0		false
contig00509		114	2	NA	0		false
contig00227		114	2	NA	0		false
contig00390		114	2	NA	0		false
contig00831		114	2	NA	0		false
contig00926		114	2	NA	0		false
contig00596		114	2	NA	0		false
contig00684		114	2	NA	0		false
contig00538		114	2	NA	0		false
contig00580		114	2	NA	0		false
contig00073		114	2	NA	0		false
contig00209		114	2	NA	0		false
contig00150		114	3	NA	0		false
contig00042		113	3	NA	0		false
contig00878		113	3	NA	0		false
contig00303		113	2	NA	0		false
contig00044		113	2	NA	0		false
contig00581		113	5	NA	0		false
contig00876		113	2	NA	0		false
contig00834		113	2	NA	0		false
contig00201		113	3	NA	0		false
contig00741		113	2	NA	0		false
contig00889		113	2	NA	0		false
contig00382		113	2	NA	0		false
contig00685		113	2	NA	0		false
contig00612		113	3	NA	0		false
contig01023		113	2	NA	0		false
contig00108		113	2	NA	0		false
contig00667		113	2	NA	0		false
contig00563		113	2	NA	0		false
contig00680		113	2	NA	0		false
contig00930		113	2	NA	0		false
contig00183		113	3	NA	0		false
contig00938		113	2	NA	0		false
contig00253		113	2	NA	0		false
contig01096		113	2	NA	0		false
contig00319		113	2	NA	0		false
contig01085		113	2	NA	0		false
contig00674		113	3	NA	0		false
contig00465		113	2	NA	0		false
contig00170		112	2	NA	0		false
contig00270		112	2	NA	0		false
contig00169		112	2	NA	0		false
contig00651		112	3	NA	0		false
contig00322		112	2	NA	0		false
contig00535		112	2	NA	0		false
contig01031		112	3	NA	0		false
contig00795		112	2	NA	0		false
contig00752		112	2	NA	0		false
contig00450		112	2	NA	0		false
contig00844		112	2	NA	0		false
contig00367		112	3	NA	0		false
contig00906		112	4	NA	0		false
contig00451		112	2	NA	0		false
contig01005		112	2	NA	0		false
contig00166		112	2	NA	0		false
contig00709		112	2	NA	0		false
contig00114		112	3	NA	0		false
contig00532		112	2	NA	0		false
contig01036		112	2	NA	0		false
contig00409		112	2	NA	0		false
contig00500		112	2	NA	0		false
contig00422		112	3	NA	0		false
contig00400		112	2	NA	0		false
contig00030		112	2	NA	0		false
contig00720		112	2	NA	0		false
contig00139		112	2	NA	0		false
contig00750		111	2	NA	0		false
contig00027		111	2	NA	0		false
contig00575		111	5	NA	0		false
contig00983		111	2	NA	0		false
contig00887		111	3	NA	0		false
contig01018		111	2	NA	0		false
contig00096		111	2	NA	0		false
contig00379		111	4	NA	0		false
contig00398		111	2	NA	0		false
contig00683		111	2	NA	0		false
contig00103		111	2	NA	0		false
contig00696		111	3	NA	0		false
contig00237		111	2	NA	0		false
contig00590		111	4	NA	0		false
contig01113		111	2	NA	0		false
contig00681		111	2	NA	0		false
contig00434		111	2	NA	0		false
contig00222		111	2	NA	0		false
contig00932		111	3	NA	0		false
contig00118		111	2	NA	0		false
contig01068		111	2	NA	0		false
contig00883		111	2	NA	0		false
contig00605		111	2	NA	0		false
contig00035		111	2	NA	0		false
contig00672		111	2	NA	0		false
contig01102		111	2	NA	0		false
contig00029		111	2	NA	0		false
contig00888		111	2	NA	0		false
contig00963		111	2	NA	0		false
contig00296		111	3	NA	0		false
contig00637		111	3	NA	0		false
contig00113		111	2	NA	0		false
contig00132		111	2	NA	0		false
contig00982		111	2	NA	0		false
contig01075		111	2	NA	0		false
contig00976		110	5	NA	0		false
contig00526		110	2	NA	0		false
contig00249		110	4	NA	0		false
contig00896		110	3	NA	0		false
contig00541		110	2	NA	0		false
contig00894		110	2	NA	0		false
contig00767		110	2	NA	0		false
contig00898		110	2	NA	0		false
contig00399		110	3	NA	0		false
contig00278		110	2	NA	0		false
contig00469		110	2	NA	0		false
contig00156		110	2	NA	0		false
contig00929		110	2	NA	0		false
contig00049		110	4	NA	0		false
contig00735		110	2	NA	0		false
contig00629		110	2	NA	0		false
contig01020		110	2	NA	0		false
contig00756		110	2	NA	0		false
contig00293		110	2	NA	0		false
contig00190		110	2	NA	0		false
contig00325		110	2	NA	0		false
contig00099		110	2	NA	0		false
contig00076		110	3	NA	0		false
contig00708		110	2	NA	0		false
contig00758		110	2	NA	0		false
contig00734		110	2	NA	0		false
contig00063		110	2	NA	0		false
contig00199		110	2	NA	0		false
contig00958		110	2	NA	0		false
contig00552		110	4	NA	0		false
contig00213		110	2	NA	0		false
contig00952		110	4	NA	0		false
contig01087		110	2	NA	0		false
contig00189		110	3	NA	0		false
contig00666		110	2	NA	0		false
contig00026		110	2	NA	0		false
contig01059		109	2	NA	0		false
contig00017		109	2	NA	0		false
contig00125		109	2	NA	0		false
contig00204		109	2	NA	0		false
contig00459		109	2	NA	0		false
contig01107		109	2	NA	0		false
contig00850		109	3	NA	0		false
contig00144		109	2	NA	0		false
contig00176		109	2	NA	0		false
contig00110		109	2	NA	0		false
contig00050		109	4	NA	0		false
contig01073		109	2	NA	0		false
contig00826		109	3	NA	0		false
contig00933		109	4	NA	0		false
contig00670		109	2	NA	0		false
contig00777		109	2	NA	0		false
contig00045		109	2	NA	0		false
contig00707		109	2	NA	0		false
contig01003		109	3	NA	0		false
contig00753		109	2	NA	0		false
contig00981		109	3	NA	0		false
contig00947		109	3	NA	0		false
contig00986		109	2	NA	0		false
contig00211		109	2	NA	0		false
contig01084		109	2	NA	0		false
contig01044		109	2	NA	0		false
contig00276		109	2	NA	0		false
contig00847		109	2	NA	0		false
contig00180		109	4	NA	0		false
contig00833		109	2	NA	0		false
contig00338		109	2	NA	0		false
contig00121		109	2	NA	0		false
contig00160		109	2	NA	0		false
contig01094		109	2	NA	0		false
contig00002		109	4	NA	0		false
contig00555		109	2	NA	0		false
contig00864		109	2	NA	0		false
contig00344		109	2	NA	0		false
contig00830		108	2	NA	0		false
contig01067		108	2	NA	0		false
contig01070		108	2	NA	0		false
contig00985		108	2	NA	0		false
contig00087		108	2	NA	0		false
contig00866		108	2	NA	0		false
contig00591		108	4	NA	0		false
contig00005		108	4	NA	0		false
contig00993		108	3	NA	0		false
contig00217		108	2	NA	0		false
contig00375		108	2	NA	0		false
contig00799		108	3	NA	0		false
contig00787		108	2	NA	0		false
contig00003		108	4	NA	0		false
contig00548		108	2	NA	0		false
contig00645		108	2	NA	0		false
contig00537		108	2	NA	0		false
contig00702		108	2	NA	0		false
contig00043		108	3	NA	0		false
contig00174		108	2	NA	0		false
contig01026		108	2	NA	0		false
contig00464		108	3	NA	0		false
contig00556		108	2	NA	0		false
contig00188		108	2	NA	0		false
contig01001		108	2	NA	0		false
contig00100		108	2	NA	0		false
contig00258		108	2	NA	0		false
contig00225		108	2	NA	0		false
contig00923		108	3	NA	0		false
contig00895		108	3	NA	0		false
contig00350		108	4	NA	0		false
contig00140		108	3	NA	0		false
contig00107		108	2	NA	0		false
contig00915		108	2	NA	0		false
contig01049		108	2	NA	0		false
contig01027		108	2	NA	0		false
contig00216		107	2	NA	0		false
contig00254		107	2	NA	0		false
contig00193		107	2	NA	0		false
contig00305		107	2	NA	0		false
contig00937		107	3	NA	0		false
contig00573		107	4	NA	0		false
contig00819		107	2	NA	0		false
contig00457		107	2	NA	0		false
contig00523		107	2	NA	0		false
contig00794		107	2	NA	0		false
contig00383		107	2	NA	0		false
contig00442		107	2	NA	0		false
contig00623		107	2	NA	0		false
contig00885		107	3	NA	0		false
contig00405		107	3	NA	0		false
contig00377		107	4	NA	0		false
contig00546		107	3	NA	0		false
contig00840		107	2	NA	0		false
contig00821		107	2	NA	0		false
contig00141		107	2	NA	0		false
contig00271		107	2	NA	0		false
contig00845		107	2	NA	0		false
contig01065		107	3	NA	0		false
contig00461		107	2	NA	0		false
contig00041		107	2	NA	0		false
contig00649		107	2	NA	0		false
contig00330		107	2	NA	0		false
contig00134		107	2	NA	0		false
contig01157		107	47	NA	0		false
contig00153		107	2	NA	0		false
contig00749		107	3	NA	0		false
contig00458		107	3	NA	0		false
contig00732		107	2	NA	0		false
contig00954		107	2	NA	0		false
contig00905		107	2	NA	0		false
contig00472		107	3	NA	0		false
contig00989		107	4	NA	0		false
contig00928		107	3	NA	0		false
contig00308		107	2	NA	0		false
contig00197		107	2	NA	0		false
contig00997		107	3	NA	0		false
contig00168		106	2	NA	0		false
contig00543		106	2	NA	0		false
contig00352		106	4	NA	0		false
contig00493		106	2	NA	0		false
contig00498		106	2	NA	0		false
contig00628		106	5	NA	0		false
contig00539		106	2	NA	0		false
contig00052		106	2	NA	0		false
contig00688		106	2	NA	0		false
contig00522		106	2	NA	0		false
contig00292		106	2	NA	0		false
contig00287		106	3	NA	0		false
contig00430		106	2	NA	0		false
contig00094		106	2	NA	0		false
contig00631		106	4	NA	0		false
contig00148		106	4	NA	0		false
contig01016		106	2	NA	0		false
contig01175		106	31	NA	0		false
contig00721		106	2	NA	0		false
contig00609		106	5	NA	0		false
contig01071		106	2	NA	0		false
contig00588		106	3	NA	0		false
contig00792		106	2	NA	0		false
contig00138		106	2	NA	0		false
contig00038		106	2	NA	0		false
contig00414		106	3	NA	0		false
contig01093		106	2	NA	0		false
contig00990		106	2	NA	0		false
contig00210		106	2	NA	0		false
contig00691		106	2	NA	0		false
contig00341		106	2	NA	0		false
contig00393		106	2	NA	0		false
contig00167		106	3	NA	0		false
contig00028		106	2	NA	0		false
contig00497		106	2	NA	0		false
contig00082		106	2	NA	0		false
contig00779		106	2	NA	0		false
contig00582		106	3	NA	0		false
contig00512		106	2	NA	0		false
contig00151		106	2	NA	0		false
contig00542		106	2	NA	0		false
contig00360		106	3	NA	0		false
contig00644		106	2	NA	0		false
contig00064		106	2	NA	0		false
contig00058		106	4	NA	0		false
contig00288		106	3	NA	0		false
contig00630		106	2	NA	0		false
contig00874		106	2	NA	0		false
contig00460		106	2	NA	0		false
contig00476		106	2	NA	0		false
contig00424		106	3	NA	0		false
contig00793		106	2	NA	0		false
contig00754		106	2	NA	0		false
contig01051		106	3	NA	0		false
contig00676		106	2	NA	0		false
contig00955		106	3	NA	0		false
contig01033		106	2	NA	0		false
contig00682		106	2	NA	0		false
contig00130		106	2	NA	0		false
contig00248		106	2	NA	0		false
contig00395		106	2	NA	0		false
contig00314		106	2	NA	0		false
contig00797		105	4	NA	0		false
contig00801		105	2	NA	0		false
contig00704		105	2	NA	0		false
contig00386		105	2	NA	0		false
contig00009		105	15	NA	0		false
contig00324		105	2	NA	0		false
contig01092		105	2	NA	0		false
contig00062		105	2	NA	0		false
contig00564		105	2	NA	0		false
contig00376		105	2	NA	0		false
contig01111		105	2	NA	0		false
contig00084		105	2	NA	0		false
contig00245		105	2	NA	0		false
contig00313		105	3	NA	0		false
contig00065		105	2	NA	0		false
contig00298		105	4	NA	0		false
contig00712		105	5	NA	0		false
contig00068		105	2	NA	0		false
contig00191		105	2	NA	0		false
contig00008		105	4	NA	0		false
contig01014		105	4	NA	0		false
contig00453		105	2	NA	0		false
contig00766		105	2	NA	0		false
contig00051		105	4	NA	0		false
contig00973		105	3	NA	0		false
contig00771		105	2	NA	0		false
contig00285		105	2	NA	0		false
contig00122		105	2	NA	0		false
contig00291		105	2	NA	0		false
contig00737		105	2	NA	0		false
contig00886		105	3	NA	0		false
contig01010		105	2	NA	0		false
contig01000		105	2	NA	0		false
contig00023		105	2	NA	0		false
contig00145		105	2	NA	0		false
contig00327		105	2	NA	0		false
contig00547		105	2	NA	0		false
contig00384		105	2	NA	0		false
contig00290		105	3	NA	0		false
contig00039		105	3	NA	0		false
contig01009		105	2	NA	0		false
contig00406		105	2	NA	0		false
contig00903		105	2	NA	0		false
contig00105		105	3	NA	0		false
contig00736		105	2	NA	0		false
contig00516		105	2	NA	0		false
contig00179		104	2	NA	0		false
contig00511		104	3	NA	0		false
contig00371		104	2	NA	0		false
contig00699		104	2	NA	0		false
contig00611		104	2	NA	0		false
contig00152		104	2	NA	0		false
contig00855		104	2	NA	0		false
contig00299		104	5	NA	0		false
contig00506		104	2	NA	0		false
contig00410		104	2	NA	0		false
contig00306		104	2	NA	0		false
contig00518		104	2	NA	0		false
contig00513		104	2	NA	0		false
contig00247		104	2	NA	0		false
contig01061		104	2	NA	0		false
contig01050		104	2	NA	0		false
contig00090		104	2	NA	0		false
contig00185		104	2	NA	0		false
contig00785		104	2	NA	0		false
contig00936		104	4	NA	0		false
contig00769		104	2	NA	0		false
contig01112		104	2	NA	0		false
contig00485		104	2	NA	0		false
contig00079		104	2	NA	0		false
contig00525		104	2	NA	0		false
contig00255		104	2	NA	0		false
contig00483		104	2	NA	0		false
contig01022		104	2	NA	0		false
contig01013		103	3	NA	0		false
contig00157		103	2	NA	0		false
contig01097		103	2	NA	0		false
contig00186		103	2	NA	0		false
contig00996		103	3	NA	0		false
contig00359		103	2	NA	0		false
contig00032		103	5	NA	0		false
contig00342		103	2	NA	0		false
contig01041		103	2	NA	0		false
contig00944		103	2	NA	0		false
contig00317		103	2	NA	0		false
contig00135		103	3	NA	0		false
contig00340		103	5	NA	0		false
contig00800		103	2	NA	0		false
contig00579		103	3	NA	0		false
contig00784		103	2	NA	0		false
contig00311		103	2	NA	0		false
contig00671		103	2	NA	0		false
contig00632		103	2	NA	0		false
contig00916		103	3	NA	0		false
contig00133		103	3	NA	0		false
contig01055		103	2	NA	0		false
contig00348		103	2	NA	0		false
contig00875		103	2	NA	0		false
contig00782		103	2	NA	0		false
contig00439		103	2	NA	0		false
contig00710		103	4	NA	0		false
contig00812		103	2	NA	0		false
contig00036		103	2	NA	0		false
contig00158		103	3	NA	0		false
contig00659		103	3	NA	0		false
contig00229		103	2	NA	0		false
contig00641		103	3	NA	0		false
contig00810		103	3	NA	0		false
contig00668		103	2	NA	0		false
contig00619		103	2	NA	0		false
contig00693		103	3	NA	0		false
contig00838		103	2	NA	0		false
contig00494		103	2	NA	0		false
contig00805		103	2	NA	0		false
contig00520		103	2	NA	0		false
contig01040		103	3	NA	0		false
contig00760		103	3	NA	0		false
contig00404		103	2	NA	0		false
contig00524		103	3	NA	0		false
contig00531		103	3	NA	0		false
contig00492		103	2	NA	0		false
contig00279		103	3	NA	0		false
contig00433		103	3	NA	0		false
contig00999		103	2	NA	0		false
contig00155		103	3	NA	0		false
contig00545		103	2	NA	0		false
contig00267		103	2	NA	0		false
contig00361		103	2	NA	0		false
contig00907		103	2	NA	0		false
contig00372		103	2	NA	0		false
contig00429		103	5	NA	0		false
contig00585		103	3	NA	0		false
contig00137		102	2	NA	0		false
contig00673		102	2	NA	0		false
contig00392		102	2	NA	0		false
contig00639		102	2	NA	0		false
contig00733		102	3	NA	0		false
contig01110		102	2	NA	0		false
contig00419		102	2	NA	0		false
contig00162		102	2	NA	0		false
contig00857		102	2	NA	0		false
contig00559		102	2	NA	0		false
contig00259		102	2	NA	0		false
contig00470		102	7	NA	0		false
contig01078		102	2	NA	0		false
contig00731		102	2	NA	0		false
contig00665		102	3	NA	0		false
contig00220		102	2	NA	0		false
contig00636		102	2	NA	0		false
contig00814		102	2	NA	0		false
contig00603		102	3	NA	0		false
contig00998		102	5	NA	0		false
contig00956		102	2	NA	0		false
contig00567		102	2	NA	0		false
contig00241		102	2	NA	0		false
contig00703		102	2	NA	0		false
contig00136		102	2	NA	0		false
contig00620		102	2	NA	0		false
contig00565		102	2	NA	0		false
contig00783		102	2	NA	0		false
contig00884		102	2	NA	0		false
contig00841		102	2	NA	0		false
contig01114		102	2	NA	0		false
contig00701		102	4	NA	0		false
contig00329		102	2	NA	0		false
contig00037		102	2	NA	0		false
contig00508		101	3	NA	0		false
contig00477		101	3	NA	0		false
contig00719		101	2	NA	0		false
contig00618		101	2	NA	0		false
contig00910		101	2	NA	0		false
contig00935		101	2	NA	0		false
contig00177		101	2	NA	0		false
contig00924		101	2	NA	0		false
contig00380		101	4	NA	0		false
contig00686		101	3	NA	0		false
contig00420		101	4	NA	0		false
contig00558		101	2	NA	0		false
contig00297		101	2	NA	0		false
contig00817		101	2	NA	0		false
contig01081		101	2	NA	0		false
contig00773		101	2	NA	0		false
contig00208		101	2	NA	0		false
contig00316		101	2	NA	0		false
contig00321		101	3	NA	0		false
contig00178		101	2	NA	0		false
contig00879		101	2	NA	0		false
contig00436		101	2	NA	0		false
contig00802		101	2	NA	0		false
contig00551		101	2	NA	0		false
contig01160		101	20	NA	0		false
contig00808		101	2	NA	0		false
contig00534		101	2	NA	0		false
contig00272		101	2	NA	0		false
contig00890		101	3	NA	0		false
contig00798		101	2	NA	0		false
contig00474		101	2	NA	0		false
contig00431		101	3	NA	0		false
contig00069		101	3	NA	0		false
contig01099		100	2	NA	0		false
contig00202		100	2	NA	0		false
contig00554		100	2	NA	0		false
contig00848		100	2	NA	0		false
contig01118		100	105	NA	0		false
contig01090		100	2	NA	0		false
contig00589		100	2	NA	0		false
contig00946		100	2	NA	0		false
contig01233		100	2	NA	0		false
contig00713		100	2	NA	0		false
contig00034		100	3	NA	0		false
contig00007		100	2	NA	0		false
contig00969		100	3	NA	0		false
contig00849		100	4	NA	0		false
contig00471		100	2	NA	0		false
contig01080		100	2	NA	0		false
contig00072		100	2	NA	0		false
contig00602		100	2	NA	0		false
contig00412		100	2	NA	0		false
contig00995		100	3	NA	0		false
contig00594		100	2	NA	0		false
contig01077		100	2	NA	0		false
contig01187		100	111	NA	0		false
contig00861		100	4	NA	0		false
contig00931		100	2	NA	0		false
contig00228		100	3	NA	0		false
contig01108		100	2	NA	0		false
contig00835		100	2	NA	0		false
contig00740		100	2	NA	0		false
contig00679		99	3	NA	0		false
contig00669		99	2	NA	0		false
contig00074		99	3	NA	0		false
contig00832		99	2	NA	0		false
contig00781		99	2	NA	0		false
contig00991		99	4	NA	0		false
contig00214		99	2	NA	0		false
contig00566		99	2	NA	0		false
contig01105		99	2	NA	0		false
contig00825		99	3	NA	0		false
contig00751		99	3	NA	0		false
contig00456		99	2	NA	0		false
contig00964		99	8	NA	0		false
contig00624		99	2	NA	0		false
contig00738		99	4	NA	0		false
contig00142		99	2	NA	0		false
contig00275		99	2	NA	0		false
contig00407		99	3	NA	0		false
contig00677		99	3	NA	0		false
contig00203		99	2	NA	0		false
contig00119		99	2	NA	0		false
contig00358		99	2	NA	0		false
contig00943		99	2	NA	0		false
contig00304		99	4	NA	0		false
contig00418		99	2	NA	0		false
contig00553		99	2	NA	0		false
contig00143		99	2	NA	0		false
contig00239		99	2	NA	0		false
contig00269		99	2	NA	0		false
contig00416		99	2	NA	0		false
contig00856		99	2	NA	0		false
contig01015		99	2	NA	0		false
contig00658		99	3	NA	0		false
contig00646		99	4	NA	0		false
contig00598		99	2	NA	0		false
contig00550		99	2	NA	0		false
contig00616		99	2	NA	0		false
contig00046		99	2	NA	0		false
contig00496		99	2	NA	0		false
contig00490		99	2	NA	0		false
contig00394		99	3	NA	0		false
contig00112		98	2	NA	0		false
contig00540		98	2	NA	0		false
contig00839		98	2	NA	0		false
contig00711		98	3	NA	0		false
contig00022		98	2	NA	0		false
contig00373		98	2	NA	0		false
contig01058		98	2	NA	0		false
contig01212		98	112	NA	0		false
contig01054		98	2	NA	0		false
contig00362		98	3	NA	0		false
contig00219		98	2	NA	0		false
contig00780		98	2	NA	0		false
contig00617		98	2	NA	0		false
contig00786		98	2	NA	0		false
contig00262		98	2	NA	0		false
contig00366		98	2	NA	0		false
contig00455		98	2	NA	0		false
contig00726		98	2	NA	0		false
contig00941		98	2	NA	0		false
contig00014		98	2	NA	0		false
contig00519		98	2	NA	0		false
contig00128		98	3	NA	0		false
contig00097		98	2	NA	0		false
contig00867		98	2	NA	0		false
contig00877		98	2	NA	0		false
contig00788		98	4	NA	0		false
contig00095		98	2	NA	0		false
contig00653		98	5	NA	0		false
contig00695		98	2	NA	0		false
contig00625		98	2	NA	0		false
contig00347		98	2	NA	0		false
contig00827		98	2	NA	0		false
contig00640		97	2	NA	0		false
contig00725		97	2	NA	0		false
contig00700		97	2	NA	0		false
contig00206		97	2	NA	0		false
contig00601		97	2	NA	0		false
contig00261		97	2	NA	0		false
contig01030		97	2	NA	0		false
contig01008		97	2	NA	0		false
contig00277		97	2	NA	0		false
contig00495		97	2	NA	0		false
contig01052		97	2	NA	0		false
contig00454		97	3	NA	0		false
contig00075		97	2	NA	0		false
contig00724		97	2	NA	0		false
contig00804		97	2	NA	0		false
contig00544		97	2	NA	0		false
contig00572		97	3	NA	0		false
contig00698		97	5	NA	0		false
contig00829		97	2	NA	0		false
contig00744		97	2	NA	0		false
contig00402		97	7	NA	0		false
contig00768		97	2	NA	0		false
contig00161		97	2	NA	0		false
contig00622		97	2	NA	0		false
contig00818		97	2	NA	0		false
contig00403		97	3	NA	0		false
contig00441		97	3	NA	0		false
contig00093		97	3	NA	0		false
contig00791		97	3	NA	0		false
contig00776		97	3	NA	0		false
contig00387		96	6	NA	0		false
contig00195		96	2	NA	0		false
contig00354		96	3	NA	0		false
contig00234		96	2	NA	0		false
contig00127		96	2	NA	0		false
contig00194		96	2	NA	0		false
contig00571		96	2	NA	0		false
contig00171		96	3	NA	0		false
contig00714		96	2	NA	0		false
contig00488		96	2	NA	0		false
contig00345		96	3	NA	0		false
contig00268		96	4	NA	0		false
contig00507		96	3	NA	0		false
contig00569		96	2	NA	0		false
contig00613		96	2	NA	0		false
contig00762		96	4	NA	0		false
contig00481		96	2	NA	0		false
contig00218		96	2	NA	0		false
contig00480		95	2	NA	0		false
contig00417		95	2	NA	0		false
contig00252		95	2	NA	0		false
contig00562		95	2	NA	0		false
contig00728		95	3	NA	0		false
contig00154		95	4	NA	0		false
contig00339		95	3	NA	0		false
contig01038		95	2	NA	0		false
contig00280		95	2	NA	0		false
contig00761		95	3	NA	0		false
contig00746		95	3	NA	0		false
contig00655		95	2	NA	0		false
contig01053		95	2	NA	0		false
contig00378		95	2	NA	0		false
contig00716		95	2	NA	0		false
contig01035		95	3	NA	0		false
contig00853		95	2	NA	0		false
contig00053		95	2	NA	0		false
contig00467		94	2	NA	0		false
contig00081		94	2	NA	0		false
contig00331		94	3	NA	0		false
contig00120		94	2	NA	0		false
contig00163		94	4	NA	0		false
contig00967		94	2	NA	0		false
contig00957		94	2	NA	0		false
contig00836		94	2	NA	0		false
contig00318		94	2	NA	0		false
contig00897		94	2	NA	0		false
contig00661		94	3	NA	0		false
contig00687		94	4	NA	0		false
contig00529		94	2	NA	0		false
contig00443		94	2	NA	0		false
contig00705		94	2	NA	0		false
contig00517		94	2	NA	0		false
contig00561		94	2	NA	0		false
contig00221		94	2	NA	0		false
contig00282		94	2	NA	0		false
contig00816		93	2	NA	0		false
contig00182		93	6	NA	0		false
contig01089		93	2	NA	0		false
contig00104		93	3	NA	0		false
contig00650		93	2	NA	0		false
contig00854		93	2	NA	0		false
contig00251		93	2	NA	0		false
contig00369		93	2	NA	0		false
contig00295		93	3	NA	0		false
contig00574		93	4	NA	0		false
contig00283		93	2	NA	0		false
contig00181		93	3	NA	0		false
contig00426		93	2	NA	0		false
contig00164		93	2	NA	0		false
contig01037		93	2	NA	0		false
contig00111		93	3	NA	0		false
contig00281		93	2	NA	0		false
contig00224		92	2	NA	0		false
contig00871		92	2	NA	0		false
contig00842		92	2	NA	0		false
contig00475		92	2	NA	0		false
contig00326		92	2	NA	0		false
contig00893		92	2	NA	0		false
contig00243		92	2	NA	0		false
contig00870		92	6	NA	0		false
contig00274		92	2	NA	0		false
contig00070		92	2	NA	0		false
contig00627		92	4	NA	0		false
contig00098		92	2	NA	0		false
contig01056		91	2	NA	0		false
contig00648		91	3	NA	0		false
contig00212		91	2	NA	0		false
contig00775		91	72	NA	0		false
contig00343		91	2	NA	0		false
contig00846		91	3	NA	0		false
contig00635		91	2	NA	0		false
contig00463		91	2	NA	0		false
contig00196		91	2	NA	0		false
contig00984		91	2	NA	0		false
contig00789		91	2	NA	0		false
contig00427		91	2	NA	0		false
contig00634		91	2	NA	0		false
contig00809		91	2	NA	0		false
contig00966		91	3	NA	0		false
contig00892		90	4	NA	0		false
contig00913		90	2	NA	0		false
contig00106		90	2	NA	0		false
contig00486		90	2	NA	0		false
contig00652		90	2	NA	0		false
contig01039		90	2	NA	0		false
contig00647		90	2	NA	0		false
contig00807		90	2	NA	0		false
contig00223		90	2	NA	0		false
contig00502		90	2	NA	0		false
contig00858		90	3	NA	0		false
contig01101		90	2	NA	0		false
contig00487		89	2	NA	0		false
contig00263		89	2	NA	0		false
contig00951		89	2	NA	0		false
contig00466		89	2	NA	0		false
contig00979		89	2	NA	0		false
contig00528		89	3	NA	0		false
contig01063		89	2	NA	0		false
contig00284		88	2	NA	0		false
contig00763		88	2	NA	0		false
contig00273		88	2	NA	0		false
contig00742		88	2	NA	0		false
contig00790		87	2	NA	0		false
contig00435		86	4	NA	0		false
contig01034		86	2	NA	0		false
contig00294		86	3	NA	0		false
contig00102		84	3	NA	0		false
contig00600		84	2	NA	0		false
contig00184		83	2	NA	0		false
contig00238		79	2	NA	0		false
contig00244		74	2	NA	0		false
