# Supplementary material for: Genomic characterization of the Yersinia genus
Source: Genome Biol. 2010 Jan 4;11(1):R1. doi: 10.1186/gb-2010-11-1-r1 (PMC2847712; doi:10.1186/gb-2010-11-1-r1)
Supplement: Additional file 3 — These consist of ISfinder [40], RepeatScout [41]and amosvalidate [37] results (GFF format); repeats found by RepeatScout in fasta format, scaffold files (NCBI AGP format); and information about length of contigs, read count, estimated repeat number, count in scaffold and whether or not the contig was placed by SOMA [39]. [file gb-2010-11-1-r1-S3.gz › additional_files/bercovieri-contig-info.txt]

Id			Size	Read	Repeat	Scaffold	SOMA
				count	count	count	placed
contig01073		156189	34512	1	1		true
contig01087		149118	44504	1	1		true
contig01160		129220	43057	1	1		true
contig00186		128665	40198	1	1		true
contig00002		109736	36156	1	1		true
contig01178		106934	34841	1	1		true
contig01194		103760	23813	1	1		true
contig01155		103271	32457	1	1		true
contig00172		100704	22776	1	1		true
contig01089		97037	30031	1	1		true
contig01191		95293	26763	1	1		true
contig01179		93666	28770	1	1		true
contig01140		92126	21547	1	1		true
contig01119		88863	22552	1	1		true
contig01195		83966	27566	1	1		true
contig01102		78075	26074	1	1		true
contig00016		75508	19005	1	1		true
contig00003		75482	20682	1	1		true
contig00459		73996	20319	1	1		true
contig01080		73717	19079	1	1		true
contig00726		72141	15528	1	1		true
contig01204		68208	21985	1	1		true
contig01090		62682	17646	1	1		true
contig00948		59380	14502	1	1		true
contig01144		59173	17961	1	1		true
contig01139		55188	15299	1	1		true
contig00526		52193	13002	1	1		true
contig01173		49930	12179	1	1		true
contig00122		48034	15511	1	1		true
contig01176		47608	14189	1	1		true
contig01091		46192	13563	1	1		true
contig01156		46021	13703	1	1		true
contig01079		45375	11892	1	1		true
contig01145		45194	11073	1	1		true
contig01135		44456	15649	1	1		true
contig01183		43492	12523	1	1		true
contig01147		42180	12806	1	1		true
contig01164		41020	12390	1	1		true
contig01128		40041	8419	1	1		true
contig00489		38839	9872	1	1		true
contig00157		38798	9882	1	1		true
contig01196		38285	8242	1	0		false
contig01181		35293	9296	1	1		true
contig01216		35200	9654	1	1		true
contig01113		34593	8835	1	1		true
contig01159		34587	11174	1	1		true
contig01190		34185	9419	1	1		true
contig01010		31394	8045	1	1		true
contig00528		29963	6519	1	1		true
contig00027		29225	6908	1	1		true
contig01187		28740	8952	1	1		true
contig00007		28696	7649	1	0		false
contig01132		28555	5533	1	1		true
contig00585		28327	9696	1	1		false
contig01101		26460	7802	1	1		true
contig01084		26280	6576	1	0		false
contig01137		25417	6727	1	1		true
contig00600		25201	7327	1	1		true
contig01146		24369	8185	1	1		false
contig00001		24360	8046	1	1		true
contig01205		23769	5908	1	1		true
contig01118		23698	5653	1	1		true
contig01201		23514	7002	1	1		true
contig00845		23404	6105	1	0		false
contig01163		22563	5706	1	1		true
contig01077		22144	4771	1	1		true
contig00886		21870	4592	1	0		false
contig01193		20990	4838	1	1		true
contig01099		20932	5460	1	1		true
contig01200		20751	5154	1	0		false
contig01167		20203	5658	1	1		true
contig01182		19442	4435	1	0		false
contig01117		18604	4007	1	0		false
contig01188		18114	4780	1	1		true
contig01170		16490	3595	1	1		false
contig01078		15768	4803	1	0		false
contig01213		15659	3439	1	0		false
contig00705		15443	3522	1	1		true
contig01111		15427	5315	1	0		false
contig01202		14409	3303	1	0		false
contig01051		14374	4810	1	0		false
contig01215		14118	3733	1	0		false
contig00496		13692	4319	1	0		false
contig01175		13592	3910	1	1		false
contig01212		13421	4576	1	0		false
contig00890		13336	4143	1	0		false
contig01168		12924	3191	1	1		false
contig01157		12565	3835	1	1		false
contig01199		11277	3086	1	0		false
contig01192		11052	3298	1	1		false
contig01016		10690	2426	1	0		false
contig00106		9951	2319	1	0		false
contig00782		9222	2159	1	0		false
contig00927		9143	2616	1	1		true
contig01143		7683	1977	1	0		false
contig01086		6770	2272	1	0		false
contig01154		6007	1756	1	1		false
contig01153		5770	1435	1	1		false
contig01174		5385	1351	1	0		false
contig01081		5241	1373	1	0		false
contig00245		5218	1330	1	0		false
contig00955		5187	1309	1	1		false
contig01105		4824	1353	1	0		false
contig01185		4649	1191	1	0		false
contig01103		4402	1630	1	0		false
contig01162		4371	867	1	0		false
contig01096		4012	828	1	0		false
contig00706		3560	712	1	0		false
contig01198		3311	781	1	1		true
contig00008		3283	802	1	0		false
contig01208		3102	812	1	0		false
contig00488		2533	478	1	0		false
contig01211		2452	658	1	0		false
contig01127		2398	592	1	0		false
contig01169		1955	421	1	0		false
contig00422		1954	831	1	0		false
contig00004		1755	521	1	0		false
contig00817		1684	531	1	0		false
contig01125		1682	497	1	0		false
contig01152		1590	512	1	0		false
contig01214		1521	412	1	0		false
contig01065		1496	1878	4	1		false
contig01131		1445	437	1	0		false
contig00013		1437	371	1	0		false
contig01133		1321	3057	7	0		false
contig01083		1296	642	2	0		false
contig01108		1157	390	1	0		false
contig01136		1136	815	2	0		false
contig01114		1114	824	2	3		false
contig01098		819	1697	6	8		false
contig01082		807	289	1	0		false
contig01100		777	407	2	0		false
contig00765		768	377	1	0		false
contig01092		765	185	1	0		false
contig01142		750	659	3	3		false
contig00959		729	266	1	0		false
contig01124		713	1693	7	1		false
contig01106		704	2326	9	9		false
contig01166		691	207	1	0		false
contig01172		687	381	2	0		false
contig01085		681	305	1	0		false
contig00005		641	228	1	0		false
contig01171		586	208	1	0		false
contig00519		575	218	1	0		false
contig01088		550	1283	6	0		false
contig01186		542	243	1	0		false
contig00156		539	1167	6	0		false
contig00781		472	975	5	1		false
contig01107		465	168	1	0		false
contig01121		448	175	1	0		false
contig00276		438	152	1	0		false
contig01219		382	71	1	0		false
contig01123		380	92	1	0		false
contig01209		376	103	1	0		false
contig01149		373	237	2	0		false
contig01110		330	643	4	8		false
contig01138		316	402	3	0		false
contig01141		273	143	1	0		false
contig01218		246	158	1	0		false
contig01134		240	54	1	0		false
contig01126		219	44	1	0		false
contig01093		219	59	1	0		false
contig00546		213	2	1	0		false
contig00973		210	248	2	0		false
contig01206		209	179	2	1		false
contig00725		207	127	1	0		false
contig01177		206	24	1	0		false
contig01112		199	681	NA	8		false
contig01150		197	33	NA	0		false
contig00343		194	112	NA	0		false
contig00937		192	513	NA	1		false
contig01109		190	35	NA	0		false
contig01207		188	47	NA	0		false
contig01189		182	5	NA	0		false
contig00014		180	2	NA	0		false
contig01094		178	240	NA	1		false
contig01095		166	39	NA	0		false
contig00936		166	397	NA	0		false
contig01104		162	44	NA	0		false
contig00318		157	70	NA	0		false
contig01197		145	4	NA	0		false
contig00409		145	2	NA	0		false
contig01203		145	176	NA	0		false
contig00454		144	2	NA	0		false
contig01151		143	31	NA	0		false
contig00624		142	4	NA	0		false
contig01024		142	108	NA	0		false
contig00363		141	2	NA	0		false
contig00595		141	3	NA	0		false
contig00123		139	2	NA	0		false
contig01148		139	14	NA	0		false
contig01158		139	26	NA	0		false
contig00736		139	2	NA	0		false
contig00234		138	2	NA	0		false
contig01129		138	196	NA	0		false
contig00721		138	2	NA	0		false
contig01115		138	136	NA	0		false
contig01180		137	174	NA	0		false
contig01052		136	3	NA	0		false
contig01001		136	2	NA	0		false
contig01210		135	44	NA	0		false
contig00109		135	2	NA	0		false
contig00438		135	2	NA	0		false
contig00417		134	2	NA	0		false
contig01041		134	2	NA	0		false
contig00610		133	2	NA	0		false
contig00294		133	2	NA	0		false
contig00583		132	2	NA	0		false
contig00692		132	2	NA	0		false
contig01165		131	96	NA	0		false
contig00795		131	2	NA	0		false
contig00306		131	2	NA	0		false
contig00938		131	2	NA	0		false
contig00387		130	2	NA	0		false
contig00252		130	2	NA	0		false
contig00573		130	2	NA	0		false
contig00665		130	3	NA	0		false
contig00990		130	2	NA	0		false
contig00490		130	2	NA	0		false
contig00630		129	2	NA	0		false
contig00480		128	2	NA	0		false
contig00869		128	3	NA	0		false
contig00851		128	2	NA	0		false
contig00408		128	2	NA	0		false
contig00162		128	2	NA	0		false
contig00707		128	2	NA	0		false
contig00374		128	2	NA	0		false
contig00268		128	2	NA	0		false
contig00029		128	2	NA	0		false
contig00587		128	2	NA	0		false
contig00431		128	2	NA	0		false
contig00673		127	2	NA	0		false
contig00182		127	2	NA	0		false
contig00683		127	2	NA	0		false
contig00518		127	2	NA	0		false
contig00714		127	2	NA	0		false
contig00393		127	2	NA	0		false
contig00274		127	2	NA	0		false
contig01053		127	2	NA	0		false
contig00808		127	2	NA	0		false
contig00187		127	2	NA	0		false
contig00586		126	2	NA	0		false
contig00834		126	2	NA	0		false
contig00537		126	2	NA	0		false
contig01030		126	2	NA	0		false
contig00815		126	2	NA	0		false
contig00986		126	2	NA	0		false
contig00544		126	2	NA	0		false
contig00143		126	3	NA	0		false
contig00634		126	2	NA	0		false
contig00406		126	2	NA	0		false
contig00625		126	2	NA	0		false
contig00372		126	2	NA	0		false
contig01004		125	2	NA	0		false
contig00477		125	2	NA	0		false
contig00568		125	3	NA	0		false
contig00287		125	2	NA	0		false
contig00566		125	2	NA	0		false
contig00777		125	2	NA	0		false
contig00396		125	2	NA	0		false
contig00033		125	3	NA	0		false
contig00151		125	2	NA	0		false
contig00818		125	2	NA	0		false
contig00676		125	2	NA	0		false
contig00432		124	3	NA	0		false
contig00104		124	2	NA	0		false
contig00044		124	2	NA	0		false
contig00103		124	2	NA	0		false
contig00445		124	2	NA	0		false
contig00698		124	3	NA	0		false
contig00749		124	2	NA	0		false
contig00448		123	2	NA	0		false
contig00850		123	5	NA	0		false
contig00639		123	3	NA	0		false
contig00430		123	3	NA	0		false
contig00710		123	2	NA	0		false
contig00495		123	2	NA	0		false
contig00036		123	2	NA	0		false
contig00011		123	2	NA	0		false
contig00867		123	2	NA	0		false
contig00403		123	2	NA	0		false
contig00155		123	3	NA	0		false
contig00989		123	2	NA	0		false
contig00093		123	2	NA	0		false
contig00020		122	2	NA	0		false
contig00892		122	2	NA	0		false
contig00801		122	2	NA	0		false
contig00224		122	3	NA	0		false
contig00508		122	2	NA	0		false
contig00618		122	2	NA	0		false
contig00365		122	2	NA	0		false
contig00660		122	2	NA	0		false
contig00206		122	3	NA	0		false
contig00120		122	2	NA	0		false
contig00237		122	2	NA	0		false
contig00939		122	2	NA	0		false
contig00219		122	3	NA	0		false
contig00031		122	2	NA	0		false
contig00307		122	2	NA	0		false
contig00675		122	2	NA	0		false
contig00680		122	2	NA	0		false
contig00577		122	2	NA	0		false
contig00534		122	2	NA	0		false
contig00666		122	2	NA	0		false
contig00357		122	2	NA	0		false
contig00308		122	3	NA	0		false
contig00903		122	3	NA	0		false
contig00105		122	2	NA	0		false
contig00759		121	2	NA	0		false
contig00065		121	2	NA	0		false
contig00124		121	2	NA	0		false
contig00563		121	2	NA	0		false
contig00584		121	2	NA	0		false
contig00858		121	2	NA	0		false
contig00551		121	2	NA	0		false
contig00113		121	4	NA	0		false
contig00231		121	2	NA	0		false
contig00835		121	2	NA	0		false
contig00204		120	2	NA	0		false
contig01048		120	2	NA	0		false
contig01018		120	2	NA	0		false
contig00050		120	2	NA	0		false
contig00370		120	2	NA	0		false
contig00486		120	2	NA	0		false
contig00739		120	2	NA	0		false
contig00348		120	2	NA	0		false
contig00717		120	2	NA	0		false
contig00786		120	3	NA	0		false
contig00792		120	2	NA	0		false
contig00530		120	2	NA	0		false
contig00229		120	2	NA	0		false
contig00597		120	2	NA	0		false
contig00412		120	2	NA	0		false
contig00300		120	2	NA	0		false
contig00649		120	2	NA	0		false
contig00547		120	2	NA	0		false
contig00329		120	2	NA	0		false
contig00069		120	2	NA	0		false
contig00054		119	2	NA	0		false
contig01031		119	2	NA	0		false
contig00601		119	2	NA	0		false
contig01184		119	40	NA	0		false
contig00080		119	2	NA	0		false
contig00271		119	2	NA	0		false
contig00366		119	2	NA	0		false
contig00128		119	2	NA	0		false
contig00368		119	3	NA	0		false
contig00493		118	2	NA	0		false
contig00913		118	2	NA	0		false
contig00254		118	2	NA	0		false
contig00015		118	2	NA	0		false
contig00862		118	4	NA	0		false
contig00751		118	2	NA	0		false
contig00045		118	4	NA	0		false
contig00092		118	2	NA	0		false
contig00171		118	2	NA	0		false
contig00635		118	3	NA	0		false
contig00203		118	2	NA	0		false
contig01014		118	2	NA	0		false
contig00836		118	3	NA	0		false
contig00567		118	2	NA	0		false
contig00243		118	2	NA	0		false
contig00327		118	2	NA	0		false
contig00926		118	2	NA	0		false
contig00226		118	2	NA	0		false
contig00079		118	2	NA	0		false
contig01015		118	2	NA	0		false
contig00872		118	2	NA	0		false
contig00150		118	2	NA	0		false
contig00562		117	3	NA	0		false
contig00816		117	2	NA	0		false
contig00135		117	2	NA	0		false
contig00446		117	3	NA	0		false
contig00770		117	2	NA	0		false
contig00034		117	2	NA	0		false
contig00115		117	3	NA	0		false
contig01161		117	13	NA	0		false
contig00217		117	2	NA	0		false
contig00425		117	2	NA	0		false
contig00558		117	2	NA	0		false
contig00709		117	2	NA	0		false
contig00222		117	3	NA	0		false
contig00932		117	3	NA	0		false
contig00957		117	2	NA	0		false
contig00667		117	2	NA	0		false
contig00840		117	2	NA	0		false
contig00574		117	2	NA	0		false
contig00592		117	2	NA	0		false
contig00227		117	2	NA	0		false
contig00273		117	3	NA	0		false
contig00404		117	3	NA	0		false
contig00485		117	2	NA	0		false
contig00347		117	2	NA	0		false
contig00848		116	2	NA	0		false
contig00019		116	4	NA	0		false
contig00263		116	2	NA	0		false
contig00654		116	2	NA	0		false
contig00614		116	2	NA	0		false
contig00435		116	2	NA	0		false
contig00382		116	2	NA	0		false
contig00163		116	2	NA	0		false
contig00929		116	2	NA	0		false
contig00603		116	2	NA	0		false
contig00484		116	2	NA	0		false
contig00588		116	2	NA	0		false
contig00753		116	2	NA	0		false
contig00730		116	2	NA	0		false
contig00678		116	3	NA	0		false
contig00766		116	2	NA	0		false
contig00262		116	2	NA	0		false
contig00090		116	2	NA	0		false
contig00418		116	2	NA	0		false
contig00494		116	2	NA	0		false
contig00940		116	2	NA	0		false
contig00923		116	2	NA	0		false
contig01040		116	2	NA	0		false
contig00934		116	3	NA	0		false
contig00221		116	2	NA	0		false
contig00388		116	2	NA	0		false
contig00270		115	2	NA	0		false
contig00081		115	3	NA	0		false
contig00918		115	2	NA	0		false
contig00733		115	4	NA	0		false
contig00259		115	2	NA	0		false
contig00428		115	2	NA	0		false
contig00040		115	3	NA	0		false
contig00025		115	2	NA	0		false
contig00108		115	3	NA	0		false
contig00560		115	2	NA	0		false
contig00067		115	2	NA	0		false
contig00947		115	2	NA	0		false
contig00859		115	2	NA	0		false
contig00190		115	2	NA	0		false
contig00930		115	3	NA	0		false
contig00527		115	3	NA	0		false
contig00082		115	2	NA	0		false
contig00734		115	2	NA	0		false
contig00086		115	3	NA	0		false
contig00288		115	4	NA	0		false
contig00732		115	2	NA	0		false
contig00616		115	2	NA	0		false
contig00282		115	2	NA	0		false
contig00098		115	2	NA	0		false
contig00750		114	2	NA	0		false
contig00249		114	2	NA	0		false
contig00042		114	2	NA	0		false
contig00303		114	2	NA	0		false
contig00305		114	2	NA	0		false
contig00379		114	2	NA	0		false
contig00700		114	2	NA	0		false
contig00450		114	2	NA	0		false
contig00951		114	2	NA	0		false
contig00876		114	2	NA	0		false
contig00523		114	2	NA	0		false
contig00212		114	2	NA	0		false
contig00712		114	2	NA	0		false
contig00715		114	2	NA	0		false
contig00018		114	2	NA	0		false
contig00063		114	2	NA	0		false
contig00760		114	2	NA	0		false
contig00899		114	2	NA	0		false
contig00912		114	2	NA	0		false
contig00257		114	3	NA	0		false
contig01072		114	2	NA	0		false
contig00874		114	3	NA	0		false
contig00716		114	2	NA	0		false
contig00646		114	2	NA	0		false
contig00267		114	2	NA	0		false
contig00281		114	2	NA	0		false
contig00026		114	2	NA	0		false
contig00085		114	3	NA	0		false
contig00335		113	2	NA	0		false
contig00898		113	2	NA	0		false
contig00994		113	2	NA	0		false
contig00127		113	2	NA	0		false
contig00398		113	2	NA	0		false
contig00825		113	3	NA	0		false
contig00902		113	2	NA	0		false
contig00491		113	2	NA	0		false
contig00576		113	2	NA	0		false
contig00385		113	2	NA	0		false
contig00908		113	3	NA	0		false
contig00142		113	2	NA	0		false
contig00821		113	2	NA	0		false
contig00211		113	2	NA	0		false
contig00006		113	17	NA	0		false
contig00076		113	2	NA	0		false
contig00602		113	2	NA	0		false
contig00572		113	2	NA	0		false
contig00582		113	2	NA	0		false
contig00089		113	3	NA	0		false
contig00200		113	3	NA	0		false
contig00338		113	2	NA	0		false
contig01009		113	2	NA	0		false
contig00931		113	2	NA	0		false
contig01027		113	2	NA	0		false
contig01069		113	2	NA	0		false
contig00483		113	2	NA	0		false
contig00117		112	2	NA	0		false
contig00009		112	4	NA	0		false
contig00498		112	2	NA	0		false
contig00302		112	2	NA	0		false
contig01056		112	2	NA	0		false
contig00894		112	2	NA	0		false
contig01058		112	2	NA	0		false
contig00866		112	2	NA	0		false
contig00752		112	3	NA	0		false
contig00993		112	2	NA	0		false
contig00992		112	2	NA	0		false
contig00906		112	2	NA	0		false
contig00420		112	4	NA	0		false
contig00889		112	2	NA	0		false
contig00220		112	2	NA	0		false
contig00513		112	3	NA	0		false
contig00556		112	2	NA	0		false
contig00414		112	2	NA	0		false
contig00071		112	3	NA	0		false
contig00943		112	2	NA	0		false
contig00075		112	2	NA	0		false
contig00879		112	2	NA	0		false
contig01057		112	2	NA	0		false
contig00100		112	2	NA	0		false
contig00796		112	10	NA	0		false
contig00183		112	5	NA	0		false
contig00101		112	2	NA	0		false
contig00607		112	4	NA	0		false
contig00637		112	2	NA	0		false
contig00024		112	2	NA	0		false
contig01006		112	2	NA	0		false
contig00613		112	2	NA	0		false
contig00525		112	2	NA	0		false
contig00170		111	3	NA	0		false
contig00091		111	2	NA	0		false
contig00284		111	2	NA	0		false
contig00074		111	2	NA	0		false
contig00392		111	2	NA	0		false
contig00935		111	2	NA	0		false
contig00399		111	2	NA	0		false
contig01064		111	2	NA	0		false
contig00579		111	2	NA	0		false
contig00806		111	2	NA	0		false
contig00621		111	3	NA	0		false
contig00367		111	3	NA	0		false
contig00920		111	2	NA	0		false
contig00702		111	2	NA	0		false
contig00410		111	3	NA	0		false
contig00636		111	2	NA	0		false
contig00735		111	2	NA	0		false
contig00694		111	2	NA	0		false
contig00922		111	2	NA	0		false
contig00703		111	2	NA	0		false
contig00789		111	5	NA	0		false
contig00687		111	4	NA	0		false
contig00594		111	3	NA	0		false
contig01000		111	2	NA	0		false
contig00023		111	3	NA	0		false
contig00870		111	3	NA	0		false
contig00320		111	3	NA	0		false
contig00458		111	2	NA	0		false
contig00350		111	2	NA	0		false
contig00416		111	2	NA	0		false
contig00557		111	2	NA	0		false
contig00856		111	2	NA	0		false
contig00107		111	3	NA	0		false
contig00905		111	2	NA	0		false
contig00977		111	2	NA	0		false
contig00192		111	4	NA	0		false
contig00250		111	2	NA	0		false
contig00798		111	2	NA	0		false
contig00395		111	2	NA	0		false
contig01013		110	2	NA	0		false
contig00830		110	2	NA	0		false
contig00202		110	2	NA	0		false
contig00690		110	2	NA	0		false
contig00169		110	2	NA	0		false
contig00242		110	2	NA	0		false
contig00985		110	2	NA	0		false
contig00299		110	2	NA	0		false
contig00419		110	2	NA	0		false
contig00292		110	2	NA	0		false
contig00784		110	4	NA	0		false
contig00787		110	2	NA	0		false
contig00442		110	2	NA	0		false
contig00131		110	2	NA	0		false
contig00434		110	2	NA	0		false
contig00904		110	2	NA	0		false
contig00873		110	2	NA	0		false
contig00141		110	3	NA	0		false
contig00724		110	2	NA	0		false
contig00285		110	2	NA	0		false
contig00509		110	2	NA	0		false
contig00097		110	2	NA	0		false
contig00727		110	2	NA	0		false
contig00950		110	2	NA	0		false
contig00963		110	2	NA	0		false
contig00349		110	2	NA	0		false
contig00070		110	2	NA	0		false
contig00695		110	2	NA	0		false
contig00823		110	2	NA	0		false
contig00718		110	2	NA	0		false
contig00037		110	2	NA	0		false
contig00966		110	3	NA	0		false
contig00168		109	2	NA	0		false
contig00184		109	2	NA	0		false
contig00371		109	2	NA	0		false
contig00839		109	2	NA	0		false
contig00386		109	2	NA	0		false
contig00719		109	2	NA	0		false
contig00968		109	2	NA	0		false
contig00235		109	2	NA	0		false
contig00942		109	2	NA	0		false
contig00311		109	2	NA	0		false
contig00632		109	3	NA	0		false
contig00278		109	3	NA	0		false
contig00978		109	2	NA	0		false
contig00084		109	2	NA	0		false
contig00799		109	9	NA	0		false
contig00451		109	2	NA	0		false
contig00471		109	2	NA	0		false
contig00885		109	2	NA	0		false
contig00891		109	2	NA	0		false
contig00617		109	2	NA	0		false
contig00775		109	3	NA	0		false
contig00440		109	2	NA	0		false
contig00265		109	2	NA	0		false
contig00028		109	2	NA	0		false
contig00185		109	2	NA	0		false
contig00578		109	2	NA	0		false
contig00146		109	2	NA	0		false
contig00536		109	2	NA	0		false
contig00847		109	2	NA	0		false
contig00239		109	2	NA	0		false
contig00296		109	2	NA	0		false
contig00742		109	2	NA	0		false
contig00476		109	2	NA	0		false
contig00189		109	4	NA	0		false
contig00538		109	2	NA	0		false
contig00332		109	3	NA	0		false
contig00147		109	2	NA	0		false
contig00361		109	2	NA	0		false
contig00053		109	3	NA	0		false
contig00314		109	2	NA	0		false
contig00481		109	3	NA	0		false
contig00218		109	2	NA	0		false
contig00604		108	2	NA	0		false
contig00342		108	2	NA	0		false
contig00177		108	2	NA	0		false
contig00380		108	2	NA	0		false
contig00401		108	2	NA	0		false
contig00713		108	2	NA	0		false
contig00819		108	2	NA	0		false
contig00606		108	2	NA	0		false
contig00882		108	2	NA	0		false
contig00916		108	7	NA	0		false
contig00375		108	2	NA	0		false
contig00012		108	2	NA	0		false
contig00313		108	2	NA	0		false
contig01023		108	2	NA	0		false
contig00773		108	3	NA	0		false
contig00790		108	3	NA	0		false
contig00761		108	2	NA	0		false
contig00965		108	2	NA	0		false
contig00659		108	3	NA	0		false
contig00321		108	2	NA	0		false
contig00979		108	2	NA	0		false
contig00341		108	2	NA	0		false
contig01050		108	2	NA	0		false
contig00668		108	3	NA	0		false
contig00746		108	2	NA	0		false
contig00178		108	2	NA	0		false
contig00455		108	2	NA	0		false
contig00620		108	2	NA	0		false
contig01032		108	2	NA	0		false
contig00291		108	2	NA	0		false
contig00181		108	2	NA	0		false
contig00402		108	2	NA	0		false
contig00664		108	2	NA	0		false
contig00542		108	2	NA	0		false
contig01037		108	2	NA	0		false
contig01062		108	2	NA	0		false
contig00788		108	2	NA	0		false
contig00140		108	2	NA	0		false
contig00452		108	2	NA	0		false
contig00507		108	2	NA	0		false
contig00754		108	2	NA	0		false
contig00415		108	2	NA	0		false
contig00928		108	2	NA	0		false
contig00722		108	3	NA	0		false
contig00046		108	2	NA	0		false
contig00723		108	2	NA	0		false
contig00465		108	2	NA	0		false
contig00487		107	2	NA	0		false
contig00996		107	2	NA	0		false
contig00359		107	3	NA	0		false
contig00032		107	2	NA	0		false
contig00022		107	3	NA	0		false
contig00096		107	2	NA	0		false
contig00832		107	2	NA	0		false
contig00953		107	2	NA	0		false
contig00094		107	2	NA	0		false
contig00457		107	2	NA	0		false
contig00652		107	2	NA	0		false
contig00230		107	4	NA	0		false
contig01076		107	2	NA	0		false
contig00377		107	2	NA	0		false
contig00846		107	2	NA	0		false
contig01021		107	2	NA	0		false
contig01036		107	2	NA	0		false
contig00677		107	2	NA	0		false
contig00629		107	2	NA	0		false
contig00453		107	2	NA	0		false
contig00304		107	2	NA	0		false
contig00619		107	5	NA	0		false
contig00900		107	2	NA	0		false
contig00061		107	4	NA	0		false
contig01019		107	2	NA	0		false
contig00657		107	2	NA	0		false
contig00708		107	2	NA	0		false
contig00783		107	2	NA	0		false
contig00972		107	2	NA	0		false
contig00213		107	5	NA	0		false
contig00596		107	2	NA	0		false
contig00720		107	2	NA	0		false
contig00954		107	2	NA	0		false
contig00561		107	2	NA	0		false
contig01002		107	2	NA	0		false
contig00056		107	2	NA	0		false
contig01033		107	2	NA	0		false
contig00197		107	2	NA	0		false
contig00811		107	2	NA	0		false
contig00837		106	2	NA	0		false
contig00878		106	2	NA	0		false
contig00575		106	2	NA	0		false
contig00669		106	2	NA	0		false
contig00087		106	2	NA	0		false
contig00047		106	2	NA	0		false
contig00962		106	2	NA	0		false
contig00389		106	2	NA	0		false
contig01130		106	3	NA	0		false
contig00860		106	2	NA	0		false
contig00482		106	2	NA	0		false
contig00114		106	2	NA	0		false
contig00295		106	2	NA	0		false
contig01061		106	2	NA	0		false
contig00358		106	2	NA	0		false
contig00505		106	2	NA	0		false
contig00447		106	2	NA	0		false
contig00805		106	2	NA	0		false
contig00116		106	3	NA	0		false
contig00988		106	2	NA	0		false
contig00512		106	2	NA	0		false
contig00057		106	2	NA	0		false
contig00165		106	3	NA	0		false
contig00290		106	2	NA	0		false
contig00134		106	2	NA	0		false
contig00058		106	2	NA	0		false
contig00517		106	2	NA	0		false
contig00319		106	2	NA	0		false
contig00437		106	2	NA	0		false
contig00073		106	3	NA	0		false
contig00982		106	2	NA	0		false
contig01075		106	2	NA	0		false
contig00111		106	2	NA	0		false
contig00701		106	2	NA	0		false
contig01059		105	2	NA	0		false
contig00017		105	2	NA	0		false
contig00983		105	2	NA	0		false
contig00193		105	2	NA	0		false
contig00062		105	3	NA	0		false
contig00354		105	2	NA	0		false
contig00541		105	2	NA	0		false
contig00535		105	2	NA	0		false
contig00800		105	2	NA	0		false
contig00238		105	2	NA	0		false
contig00214		105	2	NA	0		false
contig00591		105	3	NA	0		false
contig00479		105	2	NA	0		false
contig00110		105	2	NA	0		false
contig00504		105	2	NA	0		false
contig00466		105	2	NA	0		false
contig00215		105	2	NA	0		false
contig00261		105	2	NA	0		false
contig00148		105	2	NA	0		false
contig00571		105	2	NA	0		false
contig00049		105	2	NA	0		false
contig00911		105	2	NA	0		false
contig00925		105	3	NA	0		false
contig00914		105	3	NA	0		false
contig00812		105	4	NA	0		false
contig00807		105	3	NA	0		false
contig00210		105	5	NA	0		false
contig00641		105	2	NA	0		false
contig00693		105	4	NA	0		false
contig00167		105	2	NA	0		false
contig00258		105	2	NA	0		false
contig00035		105	2	NA	0		false
contig00381		105	2	NA	0		false
contig00737		105	2	NA	0		false
contig01074		105	2	NA	0		false
contig00443		105	2	NA	0		false
contig00877		105	2	NA	0		false
contig00833		105	2	NA	0		false
contig00039		105	2	NA	0		false
contig01063		105	2	NA	0		false
contig00653		105	3	NA	0		false
contig00139		105	2	NA	0		false
contig00301		105	2	NA	0		false
contig00762		105	2	NA	0		false
contig00745		105	2	NA	0		false
contig00248		105	2	NA	0		false
contig00827		105	2	NA	0		false
contig00112		104	2	NA	0		false
contig00137		104	2	NA	0		false
contig00543		104	2	NA	0		false
contig00651		104	3	NA	0		false
contig00373		104	2	NA	0		false
contig00743		104	2	NA	0		false
contig00855		104	2	NA	0		false
contig00581		104	2	NA	0		false
contig00310		104	3	NA	0		false
contig00256		104	3	NA	0		false
contig00339		104	3	NA	0		false
contig00731		104	2	NA	0		false
contig00266		104	2	NA	0		false
contig00814		104	2	NA	0		false
contig00945		104	2	NA	0		false
contig00362		104	2	NA	0		false
contig01039		104	2	NA	0		false
contig00590		104	2	NA	0		false
contig00464		104	3	NA	0		false
contig00208		104	2	NA	0		false
contig00960		104	2	NA	0		false
contig00423		104	2	NA	0		false
contig00473		104	2	NA	0		false
contig00158		104	3	NA	0		false
contig00275		104	2	NA	0		false
contig00149		104	2	NA	0		false
contig00956		104	2	NA	0		false
contig00283		104	2	NA	0		false
contig00605		104	2	NA	0		false
contig00638		104	2	NA	0		false
contig00353		104	3	NA	0		false
contig00785		104	2	NA	0		false
contig00863		104	3	NA	0		false
contig00502		104	2	NA	0		false
contig00661		104	2	NA	0		false
contig00995		104	2	NA	0		false
contig00829		104	2	NA	0		false
contig00345		104	3	NA	0		false
contig00175		104	2	NA	0		false
contig00975		104	2	NA	0		false
contig00199		104	4	NA	0		false
contig00180		104	2	NA	0		false
contig00236		104	3	NA	0		false
contig00615		104	2	NA	0		false
contig00884		104	2	NA	0		false
contig00132		104	2	NA	0		false
contig00433		104	2	NA	0		false
contig00048		104	2	NA	0		false
contig00791		104	2	NA	0		false
contig00627		104	3	NA	0		false
contig00554		103	6	NA	0		false
contig01122		103	135	NA	2		false
contig00511		103	2	NA	0		false
contig00549		103	2	NA	0		false
contig00699		103	5	NA	0		false
contig00317		103	5	NA	0		false
contig00564		103	2	NA	0		false
contig00244		103	2	NA	0		false
contig00154		103	2	NA	0		false
contig00757		103	2	NA	0		false
contig00260		103	2	NA	0		false
contig00201		103	2	NA	0		false
contig00469		103	2	NA	0		false
contig00696		103	2	NA	0		false
contig00297		103	3	NA	0		false
contig00174		103	3	NA	0		false
contig01038		103	2	NA	0		false
contig00289		103	3	NA	0		false
contig00188		103	3	NA	0		false
contig00059		103	3	NA	0		false
contig00099		103	2	NA	0		false
contig00893		103	4	NA	0		false
contig00051		103	8	NA	0		false
contig00223		103	2	NA	0		false
contig00843		103	2	NA	0		false
contig00390		103	2	NA	0		false
contig00253		103	2	NA	0		false
contig00831		103	2	NA	0		false
contig00233		103	3	NA	0		false
contig00643		103	2	NA	0		false
contig00852		103	3	NA	0		false
contig00888		103	2	NA	0		false
contig00145		103	3	NA	0		false
contig00987		103	2	NA	0		false
contig00980		103	2	NA	0		false
contig00030		103	2	NA	0		false
contig00269		103	2	NA	0		false
contig00397		103	2	NA	0		false
contig00531		103	2	NA	0		false
contig00662		103	2	NA	0		false
contig00272		103	3	NA	0		false
contig00503		103	3	NA	0		false
contig00864		103	2	NA	0		false
contig00514		102	2	NA	0		false
contig00352		102	2	NA	0		false
contig00628		102	2	NA	0		false
contig00322		102	2	NA	0		false
contig00340		102	2	NA	0		false
contig00728		102	2	NA	0		false
contig00767		102	2	NA	0		false
contig00671		102	2	NA	0		false
contig00865		102	2	NA	0		false
contig00663		102	2	NA	0		false
contig00323		102	3	NA	0		false
contig00681		102	2	NA	0		false
contig00532		102	2	NA	0		false
contig01012		102	3	NA	0		false
contig00325		102	2	NA	0		false
contig00813		102	3	NA	0		false
contig00449		102	2	NA	0		false
contig00411		102	2	NA	0		false
contig00744		102	2	NA	0		false
contig00644		102	2	NA	0		false
contig00552		102	2	NA	0		false
contig00427		102	3	NA	0		false
contig00121		102	2	NA	0		false
contig00901		102	2	NA	0		false
contig00861		102	2	NA	0		false
contig00472		102	2	NA	0		false
contig00066		102	2	NA	0		false
contig01042		102	2	NA	0		false
contig00569		102	2	NA	0		false
contig00516		102	2	NA	0		false
contig00429		102	2	NA	0		false
contig00077		102	2	NA	0		false
contig00179		101	3	NA	0		false
contig00642		101	2	NA	0		false
contig00324		101	2	NA	0		false
contig00910		101	2	NA	0		false
contig00887		101	2	NA	0		false
contig00589		101	2	NA	0		false
contig00331		101	2	NA	0		false
contig00686		101	3	NA	0		false
contig00159		101	2	NA	0		false
contig00232		101	2	NA	0		false
contig00129		101	2	NA	0		false
contig01046		101	2	NA	0		false
contig01055		101	2	NA	0		false
contig00685		101	4	NA	0		false
contig00277		101	2	NA	0		false
contig00967		101	2	NA	0		false
contig00439		101	2	NA	0		false
contig00609		101	2	NA	0		false
contig00828		101	2	NA	0		false
contig00068		101	2	NA	0		false
contig00981		101	2	NA	0		false
contig00126		101	2	NA	0		false
contig00897		101	2	NA	0		false
contig00838		101	3	NA	0		false
contig00520		101	2	NA	0		false
contig00436		101	2	NA	0		false
contig00802		101	4	NA	0		false
contig00426		101	3	NA	0		false
contig00501		101	2	NA	0		false
contig00841		101	2	NA	0		false
contig00778		101	2	NA	0		false
contig00729		101	2	NA	0		false
contig00658		101	2	NA	0		false
contig01049		101	2	NA	0		false
contig00907		101	2	NA	0		false
contig00740		101	2	NA	0		false
contig01116		101	77	NA	0		false
contig01022		101	2	NA	0		false
contig01047		101	2	NA	0		false
contig00540		100	2	NA	0		false
contig00060		100	2	NA	0		false
contig00198		100	2	NA	0		false
contig00467		100	2	NA	0		false
contig00506		100	2	NA	0		false
contig00376		100	2	NA	0		false
contig00462		100	2	NA	0		false
contig00083		100	2	NA	0		false
contig00356		100	2	NA	0		false
contig00826		100	2	NA	0		false
contig00166		100	2	NA	0		false
contig01008		100	2	NA	0		false
contig00475		100	2	NA	0		false
contig00038		100	2	NA	0		false
contig00407		100	2	NA	0		false
contig00822		100	3	NA	0		false
contig00691		100	3	NA	0		false
contig00883		100	2	NA	0		false
contig00391		100	2	NA	0		false
contig00553		100	2	NA	0		false
contig00771		100	2	NA	0		false
contig00286		100	2	NA	0		false
contig00207		100	2	NA	0		false
contig01025		100	2	NA	0		false
contig01045		100	2	NA	0		false
contig00153		100	5	NA	0		false
contig00510		100	2	NA	0		false
contig00279		100	2	NA	0		false
contig00378		100	2	NA	0		false
contig00747		100	3	NA	0		false
contig00545		100	2	NA	0		false
contig00228		100	4	NA	0		false
contig00598		100	2	NA	0		false
contig00674		100	2	NA	0		false
contig00209		100	2	NA	0		false
contig01007		100	2	NA	0		false
contig00853		100	2	NA	0		false
contig00803		100	2	NA	0		false
contig00640		99	4	NA	0		false
contig00656		99	2	NA	0		false
contig01067		99	2	NA	0		false
contig00857		99	2	NA	0		false
contig00559		99	5	NA	0		false
contig00969		99	2	NA	0		false
contig00631		99	2	NA	0		false
contig00078		99	2	NA	0		false
contig00794		99	2	NA	0		false
contig00333		99	2	NA	0		false
contig00194		99	4	NA	0		false
contig00623		99	3	NA	0		false
contig00055		99	3	NA	0		false
contig00351		99	3	NA	0		false
contig00247		99	2	NA	0		false
contig00240		99	2	NA	0		false
contig00346		99	2	NA	0		false
contig00138		99	4	NA	0		false
contig00326		99	2	NA	0		false
contig00293		99	2	NA	0		false
contig00334		99	3	NA	0		false
contig00400		99	2	NA	0		false
contig00021		99	2	NA	0		false
contig00961		99	2	NA	0		false
contig00779		99	2	NA	0		false
contig00655		99	2	NA	0		false
contig00599		99	5	NA	0		false
contig00246		99	3	NA	0		false
contig00793		99	4	NA	0		false
contig00441		99	2	NA	0		false
contig01035		99	2	NA	0		false
contig00555		99	2	NA	0		false
contig00315		99	2	NA	0		false
contig00679		98	3	NA	0		false
contig00820		98	2	NA	0		false
contig00195		98	2	NA	0		false
contig00152		98	2	NA	0		false
contig00337		98	2	NA	0		false
contig00176		98	2	NA	0		false
contig00946		98	5	NA	0		false
contig00688		98	2	NA	0		false
contig00522		98	2	NA	0		false
contig00648		98	2	NA	0		false
contig00470		98	2	NA	0		false
contig00133		98	2	NA	0		false
contig00309		98	2	NA	0		false
contig00849		98	3	NA	0		false
contig00444		98	3	NA	0		false
contig00933		98	3	NA	0		false
contig00548		98	2	NA	0		false
contig00964		98	2	NA	0		false
contig00875		98	3	NA	0		false
contig00612		98	5	NA	0		false
contig00738		98	4	NA	0		false
contig00842		98	2	NA	0		false
contig01071		98	2	NA	0		false
contig00191		98	3	NA	0		false
contig00364		98	2	NA	0		false
contig00072		98	2	NA	0		false
contig00119		98	4	NA	0		false
contig00205		98	2	NA	0		false
contig00336		98	2	NA	0		false
contig00529		98	2	NA	0		false
contig00330		98	4	NA	0		false
contig00460		98	2	NA	0		false
contig00970		98	2	NA	0		false
contig00173		98	4	NA	0		false
contig00809		98	2	NA	0		false
contig00413		97	2	NA	0		false
contig01028		97	2	NA	0		false
contig00711		97	3	NA	0		false
contig00924		97	2	NA	0		false
contig00383		97	4	NA	0		false
contig01005		97	2	NA	0		false
contig00456		97	2	NA	0		false
contig00748		97	2	NA	0		false
contig00280		97	4	NA	0		false
contig00881		97	2	NA	0		false
contig00298		97	2	NA	0		false
contig00118		97	2	NA	0		false
contig00241		97	2	NA	0		false
contig00196		97	2	NA	0		false
contig01044		97	2	NA	0		false
contig00565		97	2	NA	0		false
contig00355		97	2	NA	0		false
contig00868		97	3	NA	0		false
contig01017		97	2	NA	0		false
contig00161		97	2	NA	0		false
contig00164		97	4	NA	0		false
contig00064		97	2	NA	0		false
contig00492		97	2	NA	0		false
contig00764		97	2	NA	0		false
contig00394		97	2	NA	0		false
contig01060		96	2	NA	0		false
contig00328		96	2	NA	0		false
contig00880		96	2	NA	0		false
contig00944		96	2	NA	0		false
contig00871		96	2	NA	0		false
contig01026		96	2	NA	0		false
contig00854		96	2	NA	0		false
contig00780		96	2	NA	0		false
contig00974		96	2	NA	0		false
contig00647		96	3	NA	0		false
contig00919		96	4	NA	0		false
contig00756		96	2	NA	0		false
contig00984		96	2	NA	0		false
contig00136		96	3	NA	0		false
contig00633		96	5	NA	0		false
contig00768		96	2	NA	0		false
contig00769		96	2	NA	0		false
contig00915		96	3	NA	0		false
contig01120		96	5	NA	0		false
contig01097		95	54	NA	0		false
contig00704		95	2	NA	0		false
contig00216		95	2	NA	0		false
contig00125		95	3	NA	0		false
contig00896		95	2	NA	0		false
contig01070		95	2	NA	0		false
contig00539		95	2	NA	0		false
contig00593		95	2	NA	0		false
contig00844		95	2	NA	0		false
contig00533		95	2	NA	0		false
contig00645		95	3	NA	0		false
contig00043		95	4	NA	0		false
contig00763		95	2	NA	0		false
contig00921		95	2	NA	0		false
contig01217		95	13	NA	1		true
contig00500		95	2	NA	0		false
contig00225		95	2	NA	0		false
contig00461		95	2	NA	0		false
contig00958		95	2	NA	0		false
contig00424		95	3	NA	0		false
contig00421		95	2	NA	0		false
contig00650		94	3	NA	0		false
contig00824		94	3	NA	0		false
contig00998		94	2	NA	0		false
contig01020		94	2	NA	0		false
contig00463		94	3	NA	0		false
contig01029		94	2	NA	0		false
contig00672		94	2	NA	0		false
contig00895		94	3	NA	0		false
contig00312		94	2	NA	0		false
contig00772		94	2	NA	0		false
contig00524		94	2	NA	0		false
contig00997		94	2	NA	0		false
contig00755		93	2	NA	0		false
contig00144		93	2	NA	0		false
contig01066		93	2	NA	0		false
contig00010		93	2	NA	0		false
contig00316		93	2	NA	0		false
contig01034		93	2	NA	0		false
contig00478		93	2	NA	0		false
contig00521		93	2	NA	0		false
contig00570		93	2	NA	0		false
contig00360		93	2	NA	0		false
contig00917		93	3	NA	0		false
contig00952		93	2	NA	0		false
contig00684		93	2	NA	0		false
contig00999		93	2	NA	0		false
contig00682		93	2	NA	0		false
contig00774		93	3	NA	0		false
contig00344		93	2	NA	0		false
contig00797		92	4	NA	0		false
contig00052		92	2	NA	0		false
contig00991		92	2	NA	0		false
contig00670		92	2	NA	0		false
contig01054		92	2	NA	0		false
contig00369		92	2	NA	0		false
contig01068		92	2	NA	0		false
contig00041		92	2	NA	0		false
contig00264		92	2	NA	0		false
contig00550		92	2	NA	0		false
contig01011		91	2	NA	0		false
contig00611		91	2	NA	0		false
contig00909		91	2	NA	0		false
contig00497		91	2	NA	0		false
contig00580		91	2	NA	0		false
contig00130		91	2	NA	0		false
contig00776		91	2	NA	0		false
contig00608		90	2	NA	0		false
contig01043		90	2	NA	0		false
contig00515		90	2	NA	0		false
contig00971		90	2	NA	0		false
contig01003		90	2	NA	0		false
contig00251		90	2	NA	0		false
contig00626		90	2	NA	0		false
contig00804		90	2	NA	0		false
contig00474		90	2	NA	0		false
contig00102		89	2	NA	0		false
contig00697		89	2	NA	0		false
contig00741		89	2	NA	0		false
contig00949		89	2	NA	0		false
contig00941		89	9	NA	0		false
contig00468		89	2	NA	0		false
contig00160		89	2	NA	0		false
contig00810		88	2	NA	0		false
contig00255		88	2	NA	0		false
contig00088		87	2	NA	0		false
contig00405		87	2	NA	0		false
contig00622		87	2	NA	0		false
contig00384		87	2	NA	0		false
contig00095		86	3	NA	0		false
contig00758		85	3	NA	0		false
contig00689		83	2	NA	0		false
contig00976		82	2	NA	0		false
contig00499		79	2	NA	0		false
