# Supplementary material for: Genomic characterization of the Yersinia genus
Source: Genome Biol. 2010 Jan 4;11(1):R1. doi: 10.1186/gb-2010-11-1-r1 (PMC2847712; doi:10.1186/gb-2010-11-1-r1)
Supplement: Additional file 3 — These consist of ISfinder [40], RepeatScout [41]and amosvalidate [37] results (GFF format); repeats found by RepeatScout in fasta format, scaffold files (NCBI AGP format); and information about length of contigs, read count, estimated repeat number, count in scaffold and whether or not the contig was placed by SOMA [39]. [file gb-2010-11-1-r1-S3.gz › additional_files/intermedia-contig-info.txt]

Id			Size	Read	Repeat	Scaffold	SOMA
				count	count	count	placed
contig01200		297918	108757	1	1		true
contig01174		278601	102049	1	1		true
contig01209		265475	93142	1	1		true
contig00145		252278	90338	1	1		true
contig01168		192808	66578	1	1		true
contig01173		182070	65037	1	1		true
contig01169		167313	59954	1	1		true
contig01227		144916	49986	1	1		true
contig00717		140969	52679	1	1		true
contig01183		137562	51867	1	1		true
contig00214		137153	52005	1	1		true
contig01096		124434	47238	1	1		true
contig00584		123751	47637	1	1		true
contig01240		105855	39998	1	1		true
contig01241		104287	36788	1	1		true
contig01239		94747	35669	1	1		true
contig01230		92657	34055	1	1		true
contig01167		90839	33684	1	1		true
contig01034		87908	33927	1	1		true
contig01198		83785	28729	1	1		true
contig01229		81299	29298	1	1		true
contig00001		76998	27407	1	1		true
contig00273		63410	22935	1	1		true
contig01232		60049	22719	1	1		true
contig01222		59118	22050	1	1		true
contig00033		58404	21357	1	1		true
contig01196		58075	22157	1	1		true
contig01178		56383	21662	1	1		true
contig01203		54634	20516	1	1		true
contig01225		54065	19228	1	1		true
contig01192		54011	19375	1	1		true
contig00624		52479	20932	1	1		true
contig01190		51304	17529	1	1		true
contig01171		50257	18441	1	1		true
contig00553		49610	18844	1	1		true
contig01238		43969	14882	1	1		true
contig01180		43601	15463	1	1		true
contig01242		43167	15612	1	1		true
contig00413		40390	14542	1	1		true
contig01170		40365	14160	1	1		true
contig01237		35399	13520	1	1		true
contig00844		33749	12475	1	1		true
contig01220		33540	12993	1	1		true
contig01223		31929	11930	1	1		true
contig00583		31121	11712	1	1		true
contig01211		30443	11044	1	1		true
contig01214		30162	11453	1	1		true
contig01213		27042	10201	1	1		true
contig00225		24947	9109	1	1		false
contig00277		24430	9058	1	0		false
contig01187		21540	8369	1	1		true
contig00002		20871	8026	1	1		true
contig01204		17581	6479	1	0		false
contig00337		17350	5806	1	0		false
contig01216		14989	4983	1	1		true
contig01199		14524	5015	1	1		false
contig01205		14230	5204	1	1		false
contig01210		12998	4845	1	1		false
contig00004		10024	4473	1	1		false
contig01231		9160	3274	1	0		false
contig01201		8051	2845	1	0		false
contig01212		6374	2115	1	0		false
contig01217		6031	2153	1	0		false
contig01202		2878	1003	1	1		false
contig01177		1516	3935	6	7		true
contig01233		1380	881	2	1		false
contig01175		1057	467	1	1		false
contig00411		960	378	1	0		false
contig01218		831	530	1	2		false
contig01191		743	1917	6	7		true
contig01185		722	1600	5	0		false
contig01189		702	2047	6	7		true
contig01226		620	547	2	2		false
contig01193		555	464	2	2		false
contig01188		527	1183	4	0		false
contig00521		432	317	1	2		false
contig01181		354	107	1	0		false
contig01219		301	118	1	0		false
contig01224		284	837	5	0		false
contig01040		270	334	2	0		false
contig00899		266	136	1	0		false
contig01207		233	649	4	0		false
contig01023		228	103	1	0		false
contig01215		210	229	2	1		false
contig01182		206	516	3	0		false
contig01197		199	210	NA	0		false
contig01208		196	202	NA	1		false
contig01184		193	131	NA	0		false
contig01172		178	266	NA	0		false
contig00082		176	2	NA	0		false
contig01176		172	214	NA	0		false
contig01234		169	186	NA	0		false
contig01206		168	277	NA	0		false
contig01235		167	6	NA	0		false
contig01221		163	142	NA	0		false
contig01228		159	279	NA	0		false
contig00585		159	394	NA	0		false
contig00897		158	2	NA	0		false
contig01236		153	4	NA	0		false
contig00146		147	3	NA	0		false
contig00548		144	3	NA	0		false
contig00614		142	5	NA	0		false
contig00239		140	2	NA	0		false
contig00380		139	2	NA	0		false
contig01157		139	2	NA	0		false
contig00784		137	3	NA	0		false
contig00954		136	2	NA	0		false
contig01092		134	2	NA	0		false
contig01030		134	2	NA	0		false
contig00575		133	2	NA	0		false
contig00752		133	2	NA	0		false
contig00684		133	2	NA	0		false
contig01118		132	2	NA	0		false
contig00725		132	2	NA	0		false
contig00235		132	2	NA	0		false
contig00307		132	2	NA	0		false
contig00986		132	2	NA	0		false
contig00500		132	2	NA	0		false
contig00227		132	2	NA	0		false
contig00802		132	3	NA	0		false
contig00877		132	3	NA	0		false
contig00111		132	2	NA	0		false
contig00918		131	2	NA	0		false
contig00703		131	2	NA	0		false
contig00536		131	2	NA	0		false
contig00577		131	3	NA	0		false
contig01022		131	3	NA	0		false
contig00202		130	2	NA	0		false
contig01059		130	2	NA	0		false
contig00438		130	2	NA	0		false
contig00647		130	3	NA	0		false
contig00051		130	3	NA	0		false
contig00869		129	2	NA	0		false
contig00628		129	3	NA	0		false
contig00882		129	2	NA	0		false
contig00043		129	2	NA	0		false
contig00674		129	2	NA	0		false
contig00363		128	2	NA	0		false
contig00467		128	3	NA	0		false
contig01043		128	2	NA	0		false
contig00709		128	3	NA	0		false
contig00912		128	3	NA	0		false
contig01179		127	22	NA	0		false
contig00651		127	2	NA	0		false
contig00088		127	2	NA	0		false
contig00606		127	2	NA	0		false
contig00094		127	2	NA	0		false
contig00854		127	2	NA	0		false
contig00149		127	2	NA	0		false
contig00018		127	3	NA	0		false
contig00190		127	2	NA	0		false
contig00178		127	2	NA	0		false
contig00021		127	2	NA	0		false
contig00172		127	4	NA	0		false
contig01004		126	2	NA	0		false
contig00935		126	2	NA	0		false
contig00956		126	2	NA	0		false
contig00668		126	2	NA	0		false
contig00057		126	3	NA	0		false
contig01143		126	2	NA	0		false
contig00793		126	2	NA	0		false
contig00160		126	2	NA	0		false
contig00365		125	2	NA	0		false
contig00373		125	2	NA	0		false
contig00832		125	3	NA	0		false
contig00287		125	2	NA	0		false
contig00862		125	6	NA	0		false
contig00389		125	2	NA	0		false
contig01073		125	2	NA	0		false
contig00237		125	2	NA	0		false
contig00873		125	2	NA	0		false
contig00353		125	2	NA	0		false
contig00391		125	2	NA	0		false
contig01152		125	2	NA	0		false
contig00097		125	2	NA	0		false
contig00254		124	3	NA	0		false
contig00639		124	2	NA	0		false
contig00993		124	3	NA	0		false
contig00670		124	3	NA	0		false
contig00881		124	2	NA	0		false
contig00919		124	2	NA	0		false
contig01104		124	2	NA	0		false
contig00672		124	3	NA	0		false
contig00488		124	3	NA	0		false
contig00687		124	3	NA	0		false
contig00744		124	3	NA	0		false
contig00416		124	2	NA	0		false
contig00953		123	3	NA	0		false
contig00866		123	2	NA	0		false
contig01111		123	2	NA	0		false
contig01130		123	2	NA	0		false
contig00016		123	2	NA	0		false
contig00223		123	2	NA	0		false
contig00528		123	2	NA	0		false
contig00529		123	2	NA	0		false
contig01194		123	369	NA	0		false
contig00079		123	2	NA	0		false
contig01125		123	2	NA	0		false
contig00431		123	3	NA	0		false
contig00224		122	2	NA	0		false
contig00806		122	2	NA	0		false
contig00889		122	3	NA	0		false
contig00114		122	5	NA	0		false
contig01093		122	2	NA	0		false
contig01074		122	2	NA	0		false
contig00257		122	2	NA	0		false
contig01060		121	2	NA	0		false
contig00508		121	2	NA	0		false
contig00359		121	2	NA	0		false
contig00303		121	2	NA	0		false
contig00375		121	2	NA	0		false
contig00451		121	2	NA	0		false
contig00405		121	3	NA	0		false
contig00626		121	2	NA	0		false
contig01134		121	2	NA	0		false
contig00926		121	3	NA	0		false
contig00476		121	2	NA	0		false
contig00864		121	2	NA	0		false
contig00317		120	2	NA	0		false
contig00096		120	3	NA	0		false
contig01058		120	2	NA	0		false
contig01110		120	2	NA	0		false
contig00115		120	2	NA	0		false
contig00370		120	3	NA	0		false
contig00571		120	4	NA	0		false
contig00886		120	2	NA	0		false
contig00404		120	2	NA	0		false
contig00424		120	2	NA	0		false
contig00538		120	2	NA	0		false
contig00192		120	2	NA	0		false
contig00496		120	2	NA	0		false
contig00342		119	2	NA	0		false
contig00292		119	2	NA	0		false
contig00700		119	3	NA	0		false
contig01105		119	2	NA	0		false
contig00376		119	2	NA	0		false
contig00306		119	2	NA	0		false
contig01141		119	2	NA	0		false
contig00932		119	2	NA	0		false
contig01128		119	2	NA	0		false
contig00597		119	2	NA	0		false
contig00258		119	2	NA	0		false
contig00783		119	2	NA	0		false
contig01000		119	2	NA	0		false
contig00384		119	2	NA	0		false
contig00552		119	2	NA	0		false
contig00492		119	2	NA	0		false
contig00378		119	3	NA	0		false
contig01042		119	2	NA	0		false
contig00073		119	2	NA	0		false
contig00130		119	2	NA	0		false
contig00032		118	2	NA	0		false
contig00242		118	2	NA	0		false
contig00087		118	2	NA	0		false
contig00591		118	2	NA	0		false
contig00731		118	5	NA	0		false
contig00645		118	2	NA	0		false
contig01026		118	2	NA	0		false
contig00518		118	2	NA	0		false
contig01003		118	2	NA	0		false
contig00203		118	2	NA	0		false
contig00567		118	2	NA	0		false
contig01106		118	179	NA	0		false
contig00400		118	10	NA	0		false
contig00014		118	3	NA	0		false
contig01119		118	2	NA	0		false
contig00705		118	2	NA	0		false
contig00531		118	2	NA	0		false
contig00279		118	2	NA	0		false
contig01063		118	2	NA	0		false
contig00890		118	3	NA	0		false
contig00085		118	3	NA	0		false
contig00837		117	2	NA	0		false
contig00910		117	2	NA	0		false
contig00894		117	2	NA	0		false
contig00446		117	4	NA	0		false
contig00065		117	2	NA	0		false
contig01038		117	2	NA	0		false
contig00721		117	3	NA	0		false
contig00208		117	2	NA	0		false
contig00141		117	2	NA	0		false
contig00766		117	2	NA	0		false
contig00940		117	2	NA	0		false
contig00243		117	2	NA	0		false
contig00175		117	2	NA	0		false
contig01131		117	2	NA	0		false
contig01082		117	2	NA	0		false
contig00644		117	2	NA	0		false
contig01072		117	3	NA	0		false
contig00140		117	2	NA	0		false
contig01163		117	2	NA	0		false
contig00613		117	2	NA	0		false
contig00394		117	2	NA	0		false
contig00170		116	2	NA	0		false
contig00270		116	2	NA	0		false
contig00249		116	2	NA	0		false
contig01135		116	2	NA	0		false
contig00352		116	2	NA	0		false
contig00386		116	2	NA	0		false
contig00855		116	4	NA	0		false
contig00800		116	2	NA	0		false
contig00937		116	2	NA	0		false
contig00648		116	5	NA	0		false
contig00083		116	2	NA	0		false
contig00929		116	2	NA	0		false
contig00612		116	2	NA	0		false
contig00377		116	6	NA	0		false
contig00576		116	2	NA	0		false
contig00385		116	2	NA	0		false
contig01186		116	5	NA	0		false
contig00369		116	2	NA	0		false
contig00414		116	2	NA	0		false
contig00412		116	2	NA	0		false
contig00011		116	2	NA	0		false
contig00497		116	2	NA	0		false
contig01136		116	2	NA	0		false
contig00426		116	2	NA	0		false
contig00884		116	2	NA	0		false
contig00397		116	2	NA	0		false
contig00917		116	2	NA	0		false
contig00485		116	2	NA	0		false
contig00634		116	2	NA	0		false
contig01049		116	3	NA	0		false
contig00105		116	2	NA	0		false
contig01165		115	2	NA	0		false
contig00924		115	3	NA	0		false
contig00697		115	2	NA	0		false
contig00819		115	2	NA	0		false
contig00256		115	2	NA	0		false
contig00084		115	2	NA	0		false
contig00751		115	2	NA	0		false
contig00045		115	2	NA	0		false
contig00824		115	2	NA	0		false
contig00475		115	2	NA	0		false
contig00965		115	2	NA	0		false
contig00667		115	2	NA	0		false
contig00118		115	3	NA	0		false
contig01044		115	2	NA	0		false
contig00183		115	3	NA	0		false
contig00789		115	2	NA	0		false
contig00742		115	2	NA	0		false
contig00856		115	3	NA	0		false
contig01006		115	2	NA	0		false
contig00066		115	3	NA	0		false
contig00361		115	2	NA	0		false
contig00722		115	2	NA	0		false
contig00736		115	2	NA	0		false
contig00600		115	2	NA	0		false
contig00168		114	2	NA	0		false
contig01122		114	2	NA	0		false
contig01011		114	3	NA	0		false
contig00983		114	2	NA	0		false
contig00152		114	3	NA	0		false
contig00589		114	2	NA	0		false
contig00154		114	2	NA	0		false
contig00356		114	3	NA	0		false
contig00978		114	2	NA	0		false
contig00794		114	2	NA	0		false
contig00707		114	2	NA	0		false
contig00814		114	2	NA	0		false
contig00298		114	2	NA	0		false
contig00828		114	2	NA	0		false
contig00908		114	2	NA	0		false
contig00947		114	2	NA	0		false
contig00883		114	3	NA	0		false
contig00445		114	2	NA	0		false
contig00291		114	2	NA	0		false
contig00936		114	2	NA	0		false
contig01085		114	2	NA	0		false
contig01083		114	2	NA	0		false
contig01120		114	2	NA	0		false
contig01069		114	2	NA	0		false
contig00255		114	2	NA	0		false
contig00027		113	2	NA	0		false
contig00493		113	2	NA	0		false
contig00195		113	2	NA	0		false
contig00887		113	2	NA	0		false
contig00564		113	2	NA	0		false
contig00969		113	2	NA	0		false
contig00515		113	2	NA	0		false
contig00631		113	2	NA	0		false
contig00601		113	2	NA	0		false
contig00826		113	4	NA	0		false
contig00425		113	2	NA	0		false
contig00323		113	2	NA	0		false
contig01055		113	2	NA	0		false
contig00163		113	2	NA	0		false
contig00220		113	2	NA	0		false
contig00266		113	2	NA	0		false
contig00925		113	2	NA	0		false
contig00423		113	3	NA	0		false
contig00038		113	2	NA	0		false
contig00659		113	2	NA	0		false
contig00321		113	2	NA	0		false
contig00293		113	2	NA	0		false
contig00714		113	4	NA	0		false
contig00879		113	2	NA	0		false
contig00845		113	2	NA	0		false
contig00838		113	3	NA	0		false
contig00509		113	2	NA	0		false
contig00116		113	2	NA	0		false
contig00101		113	2	NA	0		false
contig00779		113	2	NA	0		false
contig00468		113	2	NA	0		false
contig00923		113	2	NA	0		false
contig00180		113	3	NA	0		false
contig01045		113	3	NA	0		false
contig00058		113	2	NA	0		false
contig00934		113	4	NA	0		false
contig00452		113	2	NA	0		false
contig01002		113	2	NA	0		false
contig00676		113	2	NA	0		false
contig00388		113	2	NA	0		false
contig00056		113	2	NA	0		false
contig00037		113	3	NA	0		false
contig00511		112	2	NA	0		false
contig00117		112	3	NA	0		false
contig01056		112	2	NA	0		false
contig01018		112	2	NA	0		false
contig00162		112	2	NA	0		false
contig01166		112	118	NA	0		false
contig00217		112	2	NA	0		false
contig00738		112	3	NA	0		false
contig00945		112	2	NA	0		false
contig00351		112	2	NA	0		false
contig00280		112	2	NA	0		false
contig00712		112	2	NA	0		false
contig00295		112	2	NA	0		false
contig01001		112	2	NA	0		false
contig00229		112	2	NA	0		false
contig00364		112	2	NA	0		false
contig00694		112	4	NA	0		false
contig01014		112	2	NA	0		false
contig00072		112	4	NA	0		false
contig00756		112	2	NA	0		false
contig00124		112	2	NA	0		false
contig00336		112	2	NA	0		false
contig00657		112	2	NA	0		false
contig00941		112	2	NA	0		false
contig00607		112	2	NA	0		false
contig00649		112	2	NA	0		false
contig00847		112	3	NA	0		false
contig00063		112	2	NA	0		false
contig00330		112	2	NA	0		false
contig00296		112	2	NA	0		false
contig00269		112	2	NA	0		false
contig00517		112	2	NA	0		false
contig00788		112	2	NA	0		false
contig00524		112	2	NA	0		false
contig00658		112	2	NA	0		false
contig00982		112	2	NA	0		false
contig00966		112	2	NA	0		false
contig00640		111	3	NA	0		false
contig00540		111	2	NA	0		false
contig00184		111	2	NA	0		false
contig00324		111	2	NA	0		false
contig01070		111	2	NA	0		false
contig00259		111	4	NA	0		false
contig00109		111	5	NA	0		false
contig01078		111	2	NA	0		false
contig00920		111	2	NA	0		false
contig00194		111	2	NA	0		false
contig00442		111	4	NA	0		false
contig01113		111	2	NA	0		false
contig00556		111	2	NA	0		false
contig01086		111	3	NA	0		false
contig00222		111	2	NA	0		false
contig00454		111	3	NA	0		false
contig00979		111	2	NA	0		false
contig00409		111	2	NA	0		false
contig00678		111	5	NA	0		false
contig00422		111	2	NA	0		false
contig00930		111	2	NA	0		false
contig00527		111	2	NA	0		false
contig01019		111	3	NA	0		false
contig00804		111	2	NA	0		false
contig00494		111	2	NA	0		false
contig00661		111	2	NA	0		false
contig00582		111	2	NA	0		false
contig00768		111	2	NA	0		false
contig00963		111	2	NA	0		false
contig00200		111	2	NA	0		false
contig00437		111	3	NA	0		false
contig00534		111	2	NA	0		false
contig00231		111	2	NA	0		false
contig00107		111	3	NA	0		false
contig00048		111	2	NA	0		false
contig00695		111	3	NA	0		false
contig00915		111	2	NA	0		false
contig00682		111	2	NA	0		false
contig00798		111	3	NA	0		false
contig00218		111	2	NA	0		false
contig00344		111	2	NA	0		false
contig00797		110	2	NA	0		false
contig00328		110	2	NA	0		false
contig00679		110	2	NA	0		false
contig00896		110	2	NA	0		false
contig00711		110	7	NA	0		false
contig00944		110	3	NA	0		false
contig00263		110	2	NA	0		false
contig00322		110	2	NA	0		false
contig00541		110	2	NA	0		false
contig00535		110	2	NA	0		false
contig01129		110	2	NA	0		false
contig01031		110	2	NA	0		false
contig00573		110	4	NA	0		false
contig00671		110	3	NA	0		false
contig00469		110	2	NA	0		false
contig00133		110	2	NA	0		false
contig00103		110	2	NA	0		false
contig00466		110	2	NA	0		false
contig01005		110	2	NA	0		false
contig00558		110	3	NA	0		false
contig00537		110	2	NA	0		false
contig00964		110	2	NA	0		false
contig00131		110	2	NA	0		false
contig00609		110	2	NA	0		false
contig00949		110	3	NA	0		false
contig00142		110	2	NA	0		false
contig00138		110	2	NA	0		false
contig00210		110	2	NA	0		false
contig00080		110	2	NA	0		false
contig01050		110	2	NA	0		false
contig00463		110	2	NA	0		false
contig00810		110	2	NA	0		false
contig00318		110	2	NA	0		false
contig00638		110	3	NA	0		false
contig01029		110	2	NA	0		false
contig00029		110	2	NA	0		false
contig00181		110	2	NA	0		false
contig00664		110	2	NA	0		false
contig00987		110	3	NA	0		false
contig00760		110	2	NA	0		false
contig01062		110	2	NA	0		false
contig00460		110	2	NA	0		false
contig00999		110	2	NA	0		false
contig00189		110	3	NA	0		false
contig00155		110	2	NA	0		false
contig00861		110	3	NA	0		false
contig01133		110	2	NA	0		false
contig01009		110	2	NA	0		false
contig00406		110	5	NA	0		false
contig00139		110	2	NA	0		false
contig00955		110	2	NA	0		false
contig00989		110	2	NA	0		false
contig01075		110	2	NA	0		false
contig00046		110	2	NA	0		false
contig00976		109	2	NA	0		false
contig01013		109	2	NA	0		false
contig00554		109	2	NA	0		false
contig00252		109	2	NA	0		false
contig01041		109	2	NA	0		false
contig00419		109	2	NA	0		false
contig00310		109	2	NA	0		false
contig00992		109	2	NA	0		false
contig00817		109	2	NA	0		false
contig00590		109	5	NA	0		false
contig01071		109	2	NA	0		false
contig00761		109	2	NA	0		false
contig00974		109	2	NA	0		false
contig00316		109	2	NA	0		false
contig00108		109	2	NA	0		false
contig00715		109	2	NA	0		false
contig00099		109	2	NA	0		false
contig00076		109	4	NA	0		false
contig01057		109	2	NA	0		false
contig00572		109	2	NA	0		false
contig00128		109	3	NA	0		false
contig00852		109	3	NA	0		false
contig01158		109	2	NA	0		false
contig00199		109	3	NA	0		false
contig00547		109	2	NA	0		false
contig01037		109	3	NA	0		false
contig01077		109	3	NA	0		false
contig00646		109	2	NA	0		false
contig00197		109	2	NA	0		false
contig00811		109	2	NA	0		false
contig00948		108	2	NA	0		false
contig00913		108	2	NA	0		false
contig00019		108	2	NA	0		false
contig00706		108	2	NA	0		false
contig00942		108	2	NA	0		false
contig00951		108	2	NA	0		false
contig00757		108	3	NA	0		false
contig00632		108	2	NA	0		false
contig00106		108	3	NA	0		false
contig00595		108	2	NA	0		false
contig00148		108	2	NA	0		false
contig00652		108	4	NA	0		false
contig01016		108	2	NA	0		false
contig00636		108	3	NA	0		false
contig00439		108	3	NA	0		false
contig00240		108	2	NA	0		false
contig00532		108	2	NA	0		false
contig01036		108	3	NA	0		false
contig00126		108	4	NA	0		false
contig01084		108	2	NA	0		false
contig00453		108	3	NA	0		false
contig00605		108	2	NA	0		false
contig00771		108	2	NA	0		false
contig01032		108	2	NA	0		false
contig00520		108	2	NA	0		false
contig00041		108	3	NA	0		false
contig01156		108	2	NA	0		false
contig00622		108	2	NA	0		false
contig00165		108	2	NA	0		false
contig00360		108	2	NA	0		false
contig00615		108	2	NA	0		false
contig00113		108	2	NA	0		false
contig00732		108	3	NA	0		false
contig00228		108	2	NA	0		false
contig00907		108	2	NA	0		false
contig00314		108	2	NA	0		false
contig00827		108	2	NA	0		false
contig00448		107	4	NA	0		false
contig00060		107	2	NA	0		false
contig00801		107	3	NA	0		false
contig00750		107	2	NA	0		false
contig00642		107	2	NA	0		false
contig00611		107	2	NA	0		false
contig00498		107	2	NA	0		false
contig00044		107	2	NA	0		false
contig00743		107	2	NA	0		false
contig00834		107	2	NA	0		false
contig00156		107	2	NA	0		false
contig00348		107	2	NA	0		false
contig00396		107	2	NA	0		false
contig00158		107	2	NA	0		false
contig01121		107	2	NA	0		false
contig00981		107	3	NA	0		false
contig00592		107	2	NA	0		false
contig00061		107	2	NA	0		false
contig00167		107	2	NA	0		false
contig00185		107	2	NA	0		false
contig00381		107	3	NA	0		false
contig00502		107	2	NA	0		false
contig01098		107	3	NA	0		false
contig00633		107	2	NA	0		false
contig00831		107	2	NA	0		false
contig00727		107	3	NA	0		false
contig01127		107	2	NA	0		false
contig00134		107	2	NA	0		false
contig01079		107	2	NA	0		false
contig00039		107	3	NA	0		false
contig00433		107	2	NA	0		false
contig01015		107	2	NA	0		false
contig00267		107	3	NA	0		false
contig00625		107	3	NA	0		false
contig00250		107	2	NA	0		false
contig00764		107	2	NA	0		false
contig00053		107	2	NA	0		false
contig01047		107	2	NA	0		false
contig00656		106	3	NA	0		false
contig00137		106	3	NA	0		false
contig00487		106	2	NA	0		false
contig00186		106	2	NA	0		false
contig00042		106	2	NA	0		false
contig00543		106	2	NA	0		false
contig01107		106	2	NA	0		false
contig00692		106	2	NA	0		false
contig00104		106	2	NA	0		false
contig00713		106	2	NA	0		false
contig00683		106	2	NA	0		false
contig00971		106	2	NA	0		false
contig00003		106	2	NA	0		false
contig00297		106	2	NA	0		false
contig00739		106	2	NA	0		false
contig00939		106	2	NA	0		false
contig01095		106	2	NA	0		false
contig00891		106	2	NA	0		false
contig01039		106	2	NA	0		false
contig00914		106	2	NA	0		false
contig00484		106	2	NA	0		false
contig00482		106	3	NA	0		false
contig00188		106	2	NA	0		false
contig00346		106	2	NA	0		false
contig01162		106	2	NA	0		false
contig01115		106	2	NA	0		false
contig00922		106	2	NA	0		false
contig01154		106	2	NA	0		false
contig01068		106	2	NA	0		false
contig00724		106	2	NA	0		false
contig00995		106	2	NA	0		false
contig01146		106	2	NA	0		false
contig00355		106	2	NA	0		false
contig00143		106	6	NA	0		false
contig00320		106	2	NA	0		false
contig00274		106	2	NA	0		false
contig01053		106	2	NA	0		false
contig00958		106	2	NA	0		false
contig00841		106	2	NA	0		false
contig00510		106	3	NA	0		false
contig00747		106	4	NA	0		false
contig00272		106	2	NA	0		false
contig00905		106	4	NA	0		false
contig00294		106	2	NA	0		false
contig01027		106	2	NA	0		false
contig00077		106	2	NA	0		false
contig00282		106	2	NA	0		false
contig00187		106	2	NA	0		false
contig01028		105	2	NA	0		false
contig00604		105	2	NA	0		false
contig00878		105	3	NA	0		false
contig00699		105	2	NA	0		false
contig00562		105	2	NA	0		false
contig00880		105	2	NA	0		false
contig00284		105	2	NA	0		false
contig00968		105	4	NA	0		false
contig00669		105	3	NA	0		false
contig00728		105	2	NA	0		false
contig00857		105	3	NA	0		false
contig00991		105	3	NA	0		false
contig01064		105	2	NA	0		false
contig00398		105	2	NA	0		false
contig00686		105	2	NA	0		false
contig00435		105	2	NA	0		false
contig00457		105	2	NA	0		false
contig00050		105	2	NA	0		false
contig01100		105	2	NA	0		false
contig00799		105	2	NA	0		false
contig00232		105	2	NA	0		false
contig00860		105	2	NA	0		false
contig00012		105	2	NA	0		false
contig00885		105	3	NA	0		false
contig00049		105	3	NA	0		false
contig00911		105	2	NA	0		false
contig00748		105	2	NA	0		false
contig00230		105	2	NA	0		false
contig00025		105	3	NA	0		false
contig00513		105	2	NA	0		false
contig00904		105	2	NA	0		false
contig00753		105	2	NA	0		false
contig00440		105	2	NA	0		false
contig00283		105	2	NA	0		false
contig00334		105	2	NA	0		false
contig00393		105	2	NA	0		false
contig00325		105	2	NA	0		false
contig00090		105	2	NA	0		false
contig00726		105	2	NA	0		false
contig00938		105	3	NA	0		false
contig00805		105	2	NA	0		false
contig00843		105	2	NA	0		false
contig00858		105	2	NA	0		false
contig00888		105	4	NA	0		false
contig00013		105	2	NA	0		false
contig00064		105	3	NA	0		false
contig00772		105	2	NA	0		false
contig00213		105	2	NA	0		false
contig00833		105	2	NA	0		false
contig00458		105	2	NA	0		false
contig00350		105	2	NA	0		false
contig01150		105	2	NA	0		false
contig00264		105	2	NA	0		false
contig00809		105	2	NA	0		false
contig00745		105	2	NA	0		false
contig00791		105	2	NA	0		false
contig00803		105	2	NA	0		false
contig01097		104	2	NA	0		false
contig00054		104	2	NA	0		false
contig00848		104	4	NA	0		false
contig00204		104	2	NA	0		false
contig00052		104	2	NA	0		false
contig00898		104	2	NA	0		false
contig00238		104	2	NA	0		false
contig00401		104	2	NA	0		false
contig00621		104	2	NA	0		false
contig00244		104	3	NA	0		false
contig01161		104	2	NA	0		false
contig00278		104	2	NA	0		false
contig00078		104	3	NA	0		false
contig00245		104	2	NA	0		false
contig00261		104	2	NA	0		false
contig00871		104	2	NA	0		false
contig01054		104	2	NA	0		false
contig00219		104	2	NA	0		false
contig00247		104	2	NA	0		false
contig00036		104	3	NA	0		false
contig01061		104	2	NA	0		false
contig00677		104	2	NA	0		false
contig00822		104	2	NA	0		false
contig00840		104	2	NA	0		false
contig00821		104	3	NA	0		false
contig00447		104	3	NA	0		false
contig00693		104	2	NA	0		false
contig00900		104	2	NA	0		false
contig00984		104	2	NA	0		false
contig00100		104	3	NA	0		false
contig00785		104	2	NA	0		false
contig00122		104	2	NA	0		false
contig00829		104	2	NA	0		false
contig00758		104	2	NA	0		false
contig00961		104	3	NA	0		false
contig00253		104	2	NA	0		false
contig01144		104	2	NA	0		false
contig00594		104	2	NA	0		false
contig00151		104	2	NA	0		false
contig00290		104	2	NA	0		false
contig00153		104	2	NA	0		false
contig00769		104	2	NA	0		false
contig01112		104	2	NA	0		false
contig00319		104	2	NA	0		false
contig00427		104	2	NA	0		false
contig00557		104	2	NA	0		false
contig00507		104	2	NA	0		false
contig00441		104	2	NA	0		false
contig01035		104	2	NA	0		false
contig00853		104	4	NA	0		false
contig00421		104	2	NA	0		false
contig00673		103	2	NA	0		false
contig00514		103	3	NA	0		false
contig01048		103	2	NA	0		false
contig00135		103	2	NA	0		false
contig00177		103	2	NA	0		false
contig00399		103	3	NA	0		false
contig00331		103	2	NA	0		false
contig00688		103	2	NA	0		false
contig00795		103	2	NA	0		false
contig00522		103	2	NA	0		false
contig00010		103	2	NA	0		false
contig00311		103	2	NA	0		false
contig00007		103	2	NA	0		false
contig00110		103	3	NA	0		false
contig00849		103	3	NA	0		false
contig00333		103	2	NA	0		false
contig00444		103	2	NA	0		false
contig00650		103	2	NA	0		false
contig01138		103	2	NA	0		false
contig00471		103	3	NA	0		false
contig00842		103	2	NA	0		false
contig00780		103	2	NA	0		false
contig00967		103	3	NA	0		false
contig01076		103	2	NA	0		false
contig00495		103	2	NA	0		false
contig00815		103	2	NA	0		false
contig00763		103	2	NA	0		false
contig00326		103	2	NA	0		false
contig01109		103	3	NA	0		false
contig00008		103	2	NA	0		false
contig00957		103	2	NA	0		false
contig00675		103	2	NA	0		false
contig00075		103	2	NA	0		false
contig00211		103	2	NA	0		false
contig00374		103	2	NA	0		false
contig00689		103	2	NA	0		false
contig01123		103	2	NA	0		false
contig01065		103	2	NA	0		false
contig01010		103	2	NA	0		false
contig00300		103	2	NA	0		false
contig00655		103	3	NA	0		false
contig00402		103	152	NA	0		false
contig00551		103	2	NA	0		false
contig00327		103	2	NA	0		false
contig01139		103	2	NA	0		false
contig00808		103	2	NA	0		false
contig00132		103	3	NA	0		false
contig01101		103	3	NA	0		false
contig00720		103	3	NA	0		false
contig00580		103	2	NA	0		false
contig00931		103	2	NA	0		false
contig00503		103	2	NA	0		false
contig00835		103	2	NA	0		false
contig00329		103	2	NA	0		false
contig00020		102	5	NA	0		false
contig00586		102	2	NA	0		false
contig00608		102	2	NA	0		false
contig01155		102	2	NA	0		false
contig00755		102	3	NA	0		false
contig00081		102	2	NA	0		false
contig01137		102	2	NA	0		false
contig00193		102	2	NA	0		false
contig00354		102	2	NA	0		false
contig00767		102	2	NA	0		false
contig00654		102	3	NA	0		false
contig00047		102	2	NA	0		false
contig00127		102	2	NA	0		false
contig00559		102	2	NA	0		false
contig00015		102	2	NA	0		false
contig01103		102	2	NA	0		false
contig00206		102	2	NA	0		false
contig00120		102	2	NA	0		false
contig01151		102	2	NA	0		false
contig00309		102	2	NA	0		false
contig01148		102	2	NA	0		false
contig00696		102	2	NA	0		false
contig00933		102	5	NA	0		false
contig00456		102	3	NA	0		false
contig00382		102	4	NA	0		false
contig00782		102	3	NA	0		false
contig00603		102	2	NA	0		false
contig00251		102	2	NA	0		false
contig00846		102	2	NA	0		false
contig00191		102	2	NA	0		false
contig00574		102	2	NA	0		false
contig00973		102	3	NA	0		false
contig00620		102	4	NA	0		false
contig00035		102	2	NA	0		false
contig00570		102	2	NA	0		false
contig00980		102	2	NA	0		false
contig00070		102	2	NA	0		false
contig00952		102	4	NA	0		false
contig00121		102	2	NA	0		false
contig00561		102	3	NA	0		false
contig00147		102	2	NA	0		false
contig00970		102	2	NA	0		false
contig00598		102	2	NA	0		false
contig00357		102	3	NA	0		false
contig00740		102	2	NA	0		false
contig01116		102	2	NA	0		false
contig00997		102	2	NA	0		false
contig00776		102	2	NA	0		false
contig00892		101	3	NA	0		false
contig00704		101	2	NA	0		false
contig01090		101	2	NA	0		false
contig00009		101	2	NA	0		false
contig00392		101	2	NA	0		false
contig00539		101	2	NA	0		false
contig00305		101	2	NA	0		false
contig00959		101	5	NA	0		false
contig00581		101	3	NA	0		false
contig00479		101	2	NA	0		false
contig00260		101	2	NA	0		false
contig00962		101	4	NA	0		false
contig00005		101	8	NA	0		false
contig00201		101	4	NA	0		false
contig00420		101	2	NA	0		false
contig00865		101	2	NA	0		false
contig00777		101	2	NA	0		false
contig00665		101	2	NA	0		false
contig00040		101	2	NA	0		false
contig00702		101	5	NA	0		false
contig00313		101	2	NA	0		false
contig00055		101	2	NA	0		false
contig00773		101	3	NA	0		false
contig00434		101	2	NA	0		false
contig00473		101	2	NA	0		false
contig00275		101	2	NA	0		false
contig00635		101	2	NA	0		false
contig00927		101	2	NA	0		false
contig00436		101	2	NA	0		false
contig00578		101	2	NA	0		false
contig00643		101	2	NA	0		false
contig00512		101	2	NA	0		false
contig00443		101	2	NA	0		false
contig00161		101	2	NA	0		false
contig01140		101	2	NA	0		false
contig00749		101	2	NA	0		false
contig00288		101	2	NA	0		false
contig00246		101	2	NA	0		false
contig00587		101	2	NA	0		false
contig00472		101	2	NA	0		false
contig01051		101	2	NA	0		false
contig01108		101	2	NA	0		false
contig01033		101	3	NA	0		false
contig01094		101	2	NA	0		false
contig00525		101	2	NA	0		false
contig00395		101	2	NA	0		false
contig00429		101	2	NA	0		false
contig00701		101	2	NA	0		false
contig00555		101	2	NA	0		false
contig00480		100	2	NA	0		false
contig00169		100	2	NA	0		false
contig00568		100	2	NA	0		false
contig00074		100	2	NA	0		false
contig00618		100	2	NA	0		false
contig00850		100	6	NA	0		false
contig00379		100	2	NA	0		false
contig00408		100	2	NA	0		false
contig01145		100	2	NA	0		false
contig00506		100	2	NA	0		false
contig00770		100	2	NA	0		false
contig00906		100	2	NA	0		false
contig00902		100	2	NA	0		false
contig00685		100	2	NA	0		false
contig01081		100	3	NA	0		false
contig00875		100	2	NA	0		false
contig00812		100	3	NA	0		false
contig00171		100	2	NA	0		false
contig00836		100	2	NA	0		false
contig01195		100	44	NA	0		false
contig00943		100	2	NA	0		false
contig00641		100	2	NA	0		false
contig00893		100	3	NA	0		false
contig00418		100	2	NA	0		false
contig00863		100	2	NA	0		false
contig00286		100	2	NA	0		false
contig00461		100	2	NA	0		false
contig00737		100	2	NA	0		false
contig00519		100	2	NA	0		false
contig00268		100	2	NA	0		false
contig01025		100	2	NA	0		false
contig00086		100	2	NA	0		false
contig01024		100	2	NA	0		false
contig00818		100	2	NA	0		false
contig00403		100	2	NA	0		false
contig00874		100	2	NA	0		false
contig00729		100	4	NA	0		false
contig00338		100	2	NA	0		false
contig00221		100	2	NA	0		false
contig00415		100	3	NA	0		false
contig00301		100	2	NA	0		false
contig00928		100	3	NA	0		false
contig00627		100	2	NA	0		false
contig00157		99	2	NA	0		false
contig00371		99	2	NA	0		false
contig00690		99	2	NA	0		false
contig00477		99	3	NA	0		false
contig00302		99	2	NA	0		false
contig00781		99	2	NA	0		false
contig00523		99	2	NA	0		false
contig00383		99	2	NA	0		false
contig00166		99	2	NA	0		false
contig00129		99	3	NA	0		false
contig00623		99	2	NA	0		false
contig00092		99	2	NA	0		false
contig00735		99	2	NA	0		false
contig01117		99	2	NA	0		false
contig00588		99	4	NA	0		false
contig00792		99	2	NA	0		false
contig00530		99	2	NA	0		false
contig00990		99	2	NA	0		false
contig00059		99	2	NA	0		false
contig00746		99	2	NA	0		false
contig01164		99	2	NA	0		false
contig00637		99	3	NA	0		false
contig00630		99	3	NA	0		false
contig00596		99	2	NA	0		false
contig00545		99	2	NA	0		false
contig00823		99	2	NA	0		false
contig00762		99	2	NA	0		false
contig00308		99	2	NA	0		false
contig00372		99	3	NA	0		false
contig00774		99	2	NA	0		false
contig00830		98	2	NA	0		false
contig00102		98	2	NA	0		false
contig01099		98	2	NA	0		false
contig00765		98	2	NA	0		false
contig00216		98	4	NA	0		false
contig00017		98	2	NA	0		false
contig00459		98	4	NA	0		false
contig00182		98	2	NA	0		false
contig01089		98	2	NA	0		false
contig00144		98	3	NA	0		false
contig01147		98	2	NA	0		false
contig00159		98	2	NA	0		false
contig00876		98	5	NA	0		false
contig00367		98	2	NA	0		false
contig01159		98	2	NA	0		false
contig01008		98	2	NA	0		false
contig00362		98	2	NA	0		false
contig00489		98	2	NA	0		false
contig00998		98	4	NA	0		false
contig00775		98	2	NA	0		false
contig01021		98	3	NA	0		false
contig00807		98	3	NA	0		false
contig00067		98	3	NA	0		false
contig00265		98	2	NA	0		false
contig00563		98	2	NA	0		false
contig00205		98	3	NA	0		false
contig00602		98	2	NA	0		false
contig00455		98	7	NA	0		false
contig00698		98	3	NA	0		false
contig00565		98	2	NA	0		false
contig00285		98	2	NA	0		false
contig00478		98	2	NA	0		false
contig00233		98	2	NA	0		false
contig00248		98	2	NA	0		false
contig00550		98	2	NA	0		false
contig01007		98	3	NA	0		false
contig00281		98	2	NA	0		false
contig00616		98	2	NA	0		false
contig00465		98	2	NA	0		false
contig00432		97	3	NA	0		false
contig00022		97	2	NA	0		false
contig00340		97	2	NA	0		false
contig00994		97	2	NA	0		false
contig00430		97	5	NA	0		false
contig00462		97	2	NA	0		false
contig00533		97	2	NA	0		false
contig00491		97	2	NA	0		false
contig01132		97	2	NA	0		false
contig01124		97	2	NA	0		false
contig00407		97	2	NA	0		false
contig01012		97	2	NA	0		false
contig00619		97	4	NA	0		false
contig00909		97	5	NA	0		false
contig00988		97	2	NA	0		false
contig00276		97	2	NA	0		false
contig00599		97	3	NA	0		false
contig00950		97	2	NA	0		false
contig00867		97	2	NA	0		false
contig00089		97	2	NA	0		false
contig01160		97	2	NA	0		false
contig00501		97	2	NA	0		false
contig00024		97	3	NA	0		false
contig00716		97	2	NA	0		false
contig00901		97	2	NA	0		false
contig01149		97	2	NA	0		false
contig01114		97	2	NA	0		false
contig00173		97	2	NA	0		false
contig00093		97	2	NA	0		false
contig00723		97	2	NA	0		false
contig00112		96	2	NA	0		false
contig00996		96	2	NA	0		false
contig00733		96	2	NA	0		false
contig00985		96	2	NA	0		false
contig00234		96	2	NA	0		false
contig00579		96	3	NA	0		false
contig00450		96	2	NA	0		false
contig00339		96	2	NA	0		false
contig00741		96	4	NA	0		false
contig00499		96	2	NA	0		false
contig01088		96	2	NA	0		false
contig00681		96	3	NA	0		false
contig00343		96	2	NA	0		false
contig01052		96	2	NA	0		false
contig00358		96	2	NA	0		false
contig00859		96	4	NA	0		false
contig00921		96	2	NA	0		false
contig00196		96	2	NA	0		false
contig00136		96	2	NA	0		false
contig00006		96	2	NA	0		false
contig00868		96	2	NA	0		false
contig00895		96	2	NA	0		false
contig00312		96	2	NA	0		false
contig00030		96	3	NA	0		false
contig00666		96	2	NA	0		false
contig00653		96	3	NA	0		false
contig00209		96	2	NA	0		false
contig00903		96	2	NA	0		false
contig00026		96	5	NA	0		false
contig00851		95	3	NA	0		false
contig00125		95	2	NA	0		false
contig00299		95	2	NA	0		false
contig00660		95	2	NA	0		false
contig00566		95	4	NA	0		false
contig00470		95	2	NA	0		false
contig00428		95	2	NA	0		false
contig00916		95	2	NA	0		false
contig00410		95	2	NA	0		false
contig01091		95	2	NA	0		false
contig00028		95	2	NA	0		false
contig00236		95	2	NA	0		false
contig00778		95	2	NA	0		false
contig00977		95	2	NA	0		false
contig00754		95	2	NA	0		false
contig00516		95	2	NA	0		false
contig00483		95	3	NA	0		false
contig00526		94	2	NA	0		false
contig00198		94	2	NA	0		false
contig00549		94	2	NA	0		false
contig00062		94	2	NA	0		false
contig00123		94	2	NA	0		false
contig00825		94	2	NA	0		false
contig00786		94	2	NA	0		false
contig00960		94	2	NA	0		false
contig00544		94	2	NA	0		false
contig01102		94	2	NA	0		false
contig00662		94	2	NA	0		false
contig00315		94	2	NA	0		false
contig00474		94	2	NA	0		false
contig00387		93	2	NA	0		false
contig00335		93	3	NA	0		false
contig00759		93	3	NA	0		false
contig00504		93	2	NA	0		false
contig00787		93	2	NA	0		false
contig00215		93	2	NA	0		false
contig00289		93	2	NA	0		false
contig00629		93	2	NA	0		false
contig01020		93	3	NA	0		false
contig00691		93	3	NA	0		false
contig00304		93	2	NA	0		false
contig00796		93	2	NA	0		false
contig00207		93	2	NA	0		false
contig00226		93	2	NA	0		false
contig00095		93	2	NA	0		false
contig00332		93	2	NA	0		false
contig00718		93	2	NA	0		false
contig00347		93	4	NA	0		false
contig00098		93	2	NA	0		false
contig00069		93	2	NA	0		false
contig00816		92	3	NA	0		false
contig00593		92	3	NA	0		false
contig00034		92	2	NA	0		false
contig01046		92	2	NA	0		false
contig00617		92	2	NA	0		false
contig00730		92	3	NA	0		false
contig00241		92	2	NA	0		false
contig00262		92	2	NA	0		false
contig00366		92	2	NA	0		false
contig00972		92	2	NA	0		false
contig00542		92	2	NA	0		false
contig00164		92	2	NA	0		false
contig00349		92	2	NA	0		false
contig00569		92	3	NA	0		false
contig01067		91	2	NA	0		false
contig00719		91	2	NA	0		false
contig00464		91	2	NA	0		false
contig00341		91	2	NA	0		false
contig00271		91	2	NA	0		false
contig00390		91	2	NA	0		false
contig00023		91	2	NA	0		false
contig00150		91	2	NA	0		false
contig00176		90	2	NA	0		false
contig00031		90	2	NA	0		false
contig00790		90	2	NA	0		false
contig00710		90	2	NA	0		false
contig00505		90	2	NA	0		false
contig00813		90	2	NA	0		false
contig00449		90	3	NA	0		false
contig00975		90	2	NA	0		false
contig00481		90	2	NA	0		false
contig00179		89	2	NA	0		false
contig00417		89	3	NA	0		false
contig00486		89	3	NA	0		false
contig01080		89	2	NA	0		false
contig00068		89	4	NA	0		false
contig00560		89	2	NA	0		false
contig00708		89	2	NA	0		false
contig01087		89	2	NA	0		false
contig00091		88	2	NA	0		false
contig00839		88	2	NA	0		false
contig01126		88	3	NA	0		false
contig00212		88	2	NA	0		false
contig00680		88	2	NA	0		false
contig00345		88	2	NA	0		false
contig00872		88	2	NA	0		false
contig01153		87	2	NA	0		false
contig00820		87	2	NA	0		false
contig00490		87	2	NA	0		false
contig01066		86	2	NA	0		false
contig00174		86	2	NA	0		false
contig00610		86	2	NA	0		false
contig00946		85	3	NA	0		false
contig00734		85	2	NA	0		false
contig00368		85	2	NA	0		false
contig00870		85	3	NA	0		false
contig01142		84	2	NA	0		false
contig00119		83	2	NA	0		false
contig00663		82	6	NA	0		false
contig00546		81	6	NA	0		false
contig01017		80	2	NA	0		false
contig00071		77	2	NA	0		false
