# Supplementary material for: Genomic characterization of the Yersinia genus
Source: Genome Biol. 2010 Jan 4;11(1):R1. doi: 10.1186/gb-2010-11-1-r1 (PMC2847712; doi:10.1186/gb-2010-11-1-r1)
Supplement: Additional file 3 — These consist of ISfinder [40], RepeatScout [41]and amosvalidate [37] results (GFF format); repeats found by RepeatScout in fasta format, scaffold files (NCBI AGP format); and information about length of contigs, read count, estimated repeat number, count in scaffold and whether or not the contig was placed by SOMA [39]. [file gb-2010-11-1-r1-S3.gz › additional_files/rohdei-contig-info.txt]

Id			Size	Read	Repeat	Scaffold	SOMA
				count	count	count	placed
contig00049		531074	114367	1	1		true
contig00073		240016	52234	1	1		true
contig00261		193158	44190	1	1		true
contig00248		177954	40911	1	1		true
contig00116		163449	36842	1	1		true
contig00009		153239	34347	1	1		true
contig00204		146944	34014	1	1		true
contig00022		129688	30194	1	1		true
contig00268		126060	28774	1	1		true
contig00247		124953	27979	1	1		true
contig00211		117216	26734	1	1		true
contig00027		115868	25194	1	1		true
contig00207		115220	26346	1	1		true
contig00045		88630	19829	1	1		true
contig00206		87122	19013	1	1		true
contig00015		86740	18101	1	1		true
contig00209		85286	18836	1	1		true
contig00275		84135	18255	1	1		true
contig00241		78474	17099	1	1		true
contig00039		78310	16583	1	1		true
contig00195		71703	15655	1	1		true
contig00263		68580	15246	1	1		true
contig00234		68184	14786	1	1		true
contig00023		61962	14369	1	1		false
contig00026		59798	12406	1	1		false
contig00257		59697	13417	1	1		true
contig00278		57956	12972	1	1		true
contig00018		57151	13260	1	1		true
contig00028		53757	12126	1	1		true
contig00196		48994	10946	1	1		true
contig00202		48591	10755	1	1		true
contig00214		43867	9870	1	1		true
contig00021		42350	9416	1	1		true
contig00042		40169	8935	1	1		true
contig00024		39324	9373	1	1		true
contig00242		38142	8255	1	1		false
contig00044		35260	7831	1	1		true
contig00208		33587	7875	1	1		true
contig00001		31940	7012	1	1		true
contig00254		30730	7148	1	1		true
contig00259		28041	6582	1	1		true
contig00235		26005	5523	1	1		true
contig00019		24233	5123	1	1		true
contig00245		23842	5335	1	0		false
contig00225		22668	5054	1	1		true
contig00032		21399	4520	1	1		true
contig00014		18138	3985	1	1		false
contig00038		16972	3865	1	0		false
contig00212		16611	3729	1	1		true
contig00258		15045	3415	1	1		false
contig00198		14780	3191	1	0		false
contig00271		14591	3284	1	0		false
contig00029		14249	3120	1	0		false
contig00243		13448	2917	1	0		false
contig00233		11973	2872	1	1		false
contig00033		11966	2641	1	1		false
contig00043		10340	2533	1	0		false
contig00228		9786	2334	1	1		true
contig00270		9073	1899	1	0		false
contig00239		8652	1924	1	1		false
contig00031		7518	1763	1	1		false
contig00277		6897	1619	1	1		false
contig00025		6890	1462	1	0		false
contig00255		4356	964	1	0		false
contig00047		3419	811	1	0		false
contig00114		3370	696	1	0		false
contig00007		3238	795	1	0		false
contig00187		2789	648	1	0		false
contig00010		2381	502	1	0		false
contig00244		2072	462	1	0		false
contig00215		1932	2808	6	2		false
contig00251		1726	402	1	0		false
contig00003		1440	322	1	0		false
contig00237		1292	2115	6	0		false
contig00220		1188	224	1	0		false
contig00222		1143	279	1	0		false
contig00252		938	206	1	0		false
contig00205		711	173	1	0		false
contig00203		711	963	5	0		false
contig00006		708	190	1	0		false
contig00240		704	179	1	0		false
contig00036		619	288	2	0		false
contig00221		588	138	1	0		false
contig00264		494	898	6	0		false
contig00249		482	114	1	0		false
contig00267		456	196	1	0		false
contig00223		443	140	1	0		false
contig00262		438	89	1	0		false
contig00219		427	653	5	0		false
contig00012		398	212	2	0		false
contig00232		396	73	1	0		false
contig00199		371	226	2	0		false
contig00005		351	185	2	0		false
contig00274		330	68	1	0		false
contig00273		323	76	1	0		false
contig00260		275	228	2	1		true
contig00201		264	66	1	0		false
contig00256		263	64	1	0		false
contig00011		249	122	1	0		false
contig00272		222	134	1	0		false
contig00227		214	29	1	0		false
contig00218		210	137	2	0		false
contig00099		205	111	1	0		false
contig00197		205	156	2	0		false
contig00281		191	39	NA	0		false
contig00238		184	51	NA	0		false
contig00030		183	102	NA	0		false
contig00200		181	66	NA	0		false
contig00266		181	66	NA	0		false
contig00229		180	63	NA	0		false
contig00250		176	153	NA	2		false
contig00276		175	33	NA	0		false
contig00253		169	91	NA	0		false
contig00111		160	2	NA	0		false
contig00008		156	122	NA	0		false
contig00145		151	2	NA	0		false
contig00176		148	2	NA	0		false
contig00170		145	2	NA	0		false
contig00101		145	2	NA	0		false
contig00112		143	2	NA	0		false
contig00125		143	2	NA	0		false
contig00155		142	2	NA	0		false
contig00152		141	2	NA	0		false
contig00110		139	2	NA	0		false
contig00167		138	2	NA	0		false
contig00150		138	2	NA	0		false
contig00180		137	2	NA	0		false
contig00166		137	2	NA	0		false
contig00183		136	2	NA	0		false
contig00179		134	2	NA	0		false
contig00017		134	101	NA	1		false
contig00081		134	2	NA	0		false
contig00064		133	2	NA	0		false
contig00100		133	2	NA	0		false
contig00062		132	2	NA	0		false
contig00054		130	2	NA	0		false
contig00058		130	2	NA	0		false
contig00178		130	3	NA	0		false
contig00169		130	2	NA	0		false
contig00122		130	2	NA	0		false
contig00175		130	2	NA	0		false
contig00060		129	2	NA	0		false
contig00186		129	2	NA	0		false
contig00070		129	2	NA	0		false
contig00153		128	2	NA	0		false
contig00104		128	2	NA	0		false
contig00171		128	2	NA	0		false
contig00165		127	2	NA	0		false
contig00102		127	2	NA	0		false
contig00103		127	2	NA	0		false
contig00051		127	2	NA	0		false
contig00154		127	2	NA	0		false
contig00265		127	153	NA	0		false
contig00040		126	81	NA	0		false
contig00280		125	36	NA	0		false
contig00177		125	2	NA	0		false
contig00127		125	2	NA	0		false
contig00109		125	2	NA	0		false
contig00063		125	2	NA	0		false
contig00121		124	2	NA	0		false
contig00224		123	130	NA	0		false
contig00084		123	2	NA	0		false
contig00217		122	38	NA	0		false
contig00159		121	2	NA	0		false
contig00037		121	30	NA	0		false
contig00020		120	106	NA	0		false
contig00118		120	2	NA	0		false
contig00120		120	2	NA	0		false
contig00168		120	2	NA	0		false
contig00213		120	54	NA	0		false
contig00148		120	2	NA	0		false
contig00136		120	2	NA	0		false
contig00140		120	2	NA	0		false
contig00230		120	38	NA	0		false
contig00188		120	2	NA	0		false
contig00138		120	2	NA	0		false
contig00050		119	2	NA	0		false
contig00137		119	2	NA	0		false
contig00078		119	2	NA	0		false
contig00092		119	2	NA	0		false
contig00142		119	2	NA	0		false
contig00053		119	2	NA	0		false
contig00091		118	2	NA	0		false
contig00129		118	2	NA	0		false
contig00065		118	2	NA	0		false
contig00056		118	2	NA	0		false
contig00139		118	3	NA	0		false
contig00088		118	2	NA	0		false
contig00130		118	2	NA	0		false
contig00034		118	139	NA	0		false
contig00174		116	2	NA	0		false
contig00052		116	2	NA	0		false
contig00269		115	15	NA	0		false
contig00182		115	2	NA	0		false
contig00128		115	2	NA	0		false
contig00002		115	4	NA	0		false
contig00085		115	2	NA	0		false
contig00135		114	3	NA	0		false
contig00004		114	80	NA	2		false
contig00068		114	2	NA	0		false
contig00067		114	2	NA	0		false
contig00016		113	92	NA	0		false
contig00231		113	9	NA	0		false
contig00046		113	3	NA	0		false
contig00071		113	3	NA	0		false
contig00194		112	41	NA	0		false
contig00055		112	2	NA	0		false
contig00131		112	2	NA	0		false
contig00079		111	2	NA	0		false
contig00149		111	2	NA	0		false
contig00072		111	2	NA	0		false
contig00057		111	2	NA	0		false
contig00161		111	2	NA	0		false
contig00184		110	2	NA	0		false
contig00113		110	2	NA	0		false
contig00096		110	2	NA	0		false
contig00087		110	2	NA	0		false
contig00093		110	3	NA	0		false
contig00106		109	2	NA	0		false
contig00107		109	2	NA	0		false
contig00147		109	2	NA	0		false
contig00192		109	2	NA	0		false
contig00123		109	2	NA	0		false
contig00077		109	2	NA	0		false
contig00119		109	2	NA	0		false
contig00246		108	103	NA	2		false
contig00160		108	2	NA	0		false
contig00162		108	2	NA	0		false
contig00158		108	2	NA	0		false
contig00098		108	2	NA	0		false
contig00094		108	2	NA	0		false
contig00080		107	2	NA	0		false
contig00013		107	97	NA	0		false
contig00185		107	2	NA	0		false
contig00172		107	2	NA	0		false
contig00133		106	3	NA	0		false
contig00191		106	2	NA	0		false
contig00181		106	2	NA	0		false
contig00124		105	2	NA	0		false
contig00216		105	104	NA	0		false
contig00117		105	2	NA	0		false
contig00076		105	2	NA	0		false
contig00090		105	2	NA	0		false
contig00097		105	2	NA	0		false
contig00143		105	2	NA	0		false
contig00236		104	21	NA	0		false
contig00108		104	2	NA	0		false
contig00105		104	2	NA	0		false
contig00086		104	2	NA	0		false
contig00089		104	2	NA	0		false
contig00157		103	2	NA	0		false
contig00156		103	2	NA	0		false
contig00132		103	2	NA	0		false
contig00095		103	3	NA	0		false
contig00059		103	4	NA	0		false
contig00164		102	2	NA	0		false
contig00279		102	24	NA	0		false
contig00074		102	2	NA	0		false
contig00115		102	2	NA	0		false
contig00075		101	2	NA	0		false
contig00163		101	2	NA	0		false
contig00193		101	2	NA	0		false
contig00173		101	2	NA	0		false
contig00041		101	89	NA	0		false
contig00190		100	2	NA	0		false
contig00061		100	2	NA	0		false
contig00226		100	121	NA	0		false
contig00066		99	2	NA	0		false
contig00210		99	104	NA	0		false
contig00144		98	2	NA	0		false
contig00082		98	3	NA	0		false
contig00083		98	2	NA	0		false
contig00134		97	2	NA	0		false
contig00048		95	2	NA	0		false
contig00151		95	2	NA	0		false
contig00141		94	2	NA	0		false
contig00126		93	2	NA	0		false
contig00069		93	2	NA	0		false
contig00035		92	4	NA	0		false
contig00189		92	2	NA	0		false
contig00146		91	2	NA	0		false
