# Supplementary material for: Genomic characterization of the Yersinia genus
Source: Genome Biol. 2010 Jan 4;11(1):R1. doi: 10.1186/gb-2010-11-1-r1 (PMC2847712; doi:10.1186/gb-2010-11-1-r1)
Supplement: Additional file 3 — These consist of ISfinder [40], RepeatScout [41]and amosvalidate [37] results (GFF format); repeats found by RepeatScout in fasta format, scaffold files (NCBI AGP format); and information about length of contigs, read count, estimated repeat number, count in scaffold and whether or not the contig was placed by SOMA [39]. [file gb-2010-11-1-r1-S3.gz › additional_files/ruckeri-contig-info.txt]

Id			Size	Read	Repeat	Scaffold	SOMA
				count	count	count	placed
contig00370		243321	74206	1	1		true
contig00249		189524	51791	1	1		true
contig00379		145956	47255	1	1		true
contig00411		143477	49545	1	1		true
contig00310		139137	59582	1	1		true
contig00408		132546	56409	1	1		true
contig00416		124354	42534	1	1		true
contig00347		119329	34445	1	1		true
contig00022		113665	42105	1	1		true
contig00092		90505	33348	1	1		true
contig00343		90182	37210	1	1		true
contig00399		82720	35001	1	1		true
contig00172		82097	29710	1	1		true
contig00322		81658	22218	1	1		true
contig00412		79477	20929	1	1		true
contig00011		79318	25796	1	1		true
contig00378		69095	23936	1	1		true
contig00303		64318	25708	1	1		true
contig00386		62282	26369	1	1		true
contig00413		57913	16163	1	1		true
contig00406		54158	16440	1	1		true
contig00376		53980	11972	1	1		false
contig00409		52914	16243	1	1		true
contig00369		51195	19408	1	1		true
contig00033		47420	18281	1	1		true
contig00229		45040	12477	1	1		true
contig00332		43981	18806	1	1		true
contig00403		41587	11856	1	1		true
contig00318		41506	17407	1	1		true
contig00355		41208	14682	1	1		true
contig00010		39083	14937	1	1		true
contig00390		38976	16554	1	1		true
contig00401		36708	10316	1	1		true
contig00389		36702	10430	1	1		true
contig00333		34474	11149	1	1		true
contig00394		34458	14285	1	1		false
contig00418		33917	12794	1	1		true
contig00315		33784	7580	1	1		true
contig00313		33383	11854	1	1		true
contig00309		32904	10237	1	0		false
contig00007		32790	13948	1	1		true
contig00348		32596	10926	1	1		true
contig00024		31544	12778	1	1		true
contig00385		31013	12740	1	1		true
contig00023		30943	12021	1	0		false
contig00311		29131	11845	1	1		true
contig00337		28733	12447	1	0		false
contig00377		27907	9856	1	0		false
contig00324		26427	11456	1	1		true
contig00352		26086	8786	1	0		false
contig00001		25344	9957	1	1		true
contig00353		23804	7420	1	1		true
contig00034		23525	9208	1	0		false
contig00013		22577	6781	1	1		true
contig00334		21507	8691	1	0		false
contig00314		20465	8207	1	0		false
contig00383		20188	7014	1	0		false
contig00027		20098	6111	1	0		false
contig00414		17567	4743	1	1		false
contig00372		16187	6122	1	0		false
contig00328		14154	6195	1	1		true
contig00320		13599	5881	1	0		false
contig00345		12903	5095	1	1		false
contig00131		12413	4047	1	0		false
contig00019		12346	3612	1	1		false
contig00405		9241	3698	1	0		false
contig00395		9109	3956	1	0		false
contig00308		9077	3745	1	0		false
contig00321		8814	3545	1	0		false
contig00381		7586	3450	1	1		false
contig00368		6587	2850	1	0		false
contig00415		5886	2373	1	1		true
contig00008		5570	1615	1	1		false
contig00014		5291	1596	1	0		false
contig00387		4735	1829	1	0		false
contig00006		4511	1888	1	0		false
contig00396		4498	1889	1	0		false
contig00017		4173	1465	1	0		false
contig00373		3661	3504	3	2		false
contig00388		3510	902	1	0		false
contig00307		3397	1076	1	1		false
contig00366		3238	621	1	0		false
contig00028		2503	1081	1	0		false
contig00404		2462	6883	8	0		false
contig00037		2400	580	1	0		false
contig00002		2001	615	1	0		false
contig00009		1604	1209	2	2		false
contig00346		1533	780	1	0		false
contig00398		1436	585	1	0		false
contig00392		1216	471	1	1		false
contig00312		1085	361	1	0		false
contig00029		1064	471	1	0		false
contig00032		1001	2538	6	0		false
contig00326		964	800	2	0		false
contig00382		950	2948	8	0		false
contig00350		937	1136	3	1		false
contig00400		781	2169	7	0		false
contig00061		751	1030	3	0		false
contig00356		666	291	1	0		false
contig00354		641	1843	7	4		false
contig00364		588	1670	6	4		false
contig00016		577	551	2	0		false
contig00025		515	445	2	0		false
contig00076		485	47	1	0		false
contig00360		479	577	3	0		false
contig00218		473	426	2	1		false
contig00375		456	294	1	0		false
contig00015		443	160	1	0		false
contig00349		424	123	1	0		false
contig00036		408	37	1	0		false
contig00319		393	414	2	0		false
contig00044		387	154	1	0		false
contig00374		368	358	2	0		false
contig00358		358	571	3	0		false
contig00351		352	558	3	0		false
contig00340		339	143	1	0		false
contig00407		318	290	2	0		false
contig00365		316	334	2	0		false
contig00359		312	356	2	0		false
contig00316		300	287	2	0		false
contig00081		290	613	4	0		false
contig00336		275	196	1	0		false
contig00035		265	244	2	1		false
contig00344		259	243	2	0		false
contig00219		245	194	1	0		false
contig00362		229	69	1	0		false
contig00250		226	2	1	0		false
contig00380		220	511	4	0		false
contig00004		212	144	1	0		false
contig00361		210	138	1	0		false
contig00325		207	500	4	0		false
contig00147		206	4	1	0		false
contig00306		203	243	2	0		false
contig00317		198	146	NA	0		false
contig00357		197	282	NA	0		false
contig00402		197	341	NA	0		false
contig00224		196	2	NA	0		false
contig00335		195	60	NA	0		false
contig00245		193	3	NA	0		false
contig00258		191	2	NA	0		false
contig00031		191	197	NA	0		false
contig00342		189	117	NA	0		false
contig00003		188	112	NA	0		false
contig00030		184	197	NA	0		false
contig00086		182	2	NA	0		false
contig00363		181	140	NA	0		false
contig00329		181	132	NA	0		false
contig00265		181	2	NA	0		false
contig00305		179	3	NA	0		false
contig00384		174	1400	NA	0		false
contig00393		173	159	NA	0		false
contig00189		164	2	NA	0		false
contig00327		163	203	NA	0		false
contig00371		163	108	NA	0		false
contig00005		161	115	NA	0		false
contig00367		150	181	NA	0		false
contig00162		150	3	NA	0		false
contig00274		149	3	NA	0		false
contig00238		149	2	NA	0		false
contig00114		149	2	NA	0		false
contig00339		145	44	NA	0		false
contig00151		145	2	NA	0		false
contig00050		143	3	NA	0		false
contig00184		143	2	NA	0		false
contig00282		142	2	NA	0		false
contig00054		141	2	NA	0		false
contig00173		141	2	NA	0		false
contig00059		141	2	NA	0		false
contig00331		140	347	NA	0		false
contig00209		140	2	NA	0		false
contig00175		140	2	NA	0		false
contig00026		140	318	NA	0		false
contig00150		140	2	NA	0		false
contig00042		139	2	NA	0		false
contig00283		138	2	NA	0		false
contig00070		138	2	NA	0		false
contig00020		137	136	NA	1		false
contig00118		137	2	NA	0		false
contig00330		136	262	NA	0		false
contig00062		136	2	NA	0		false
contig00267		136	2	NA	0		false
contig00232		135	2	NA	0		false
contig00057		135	3	NA	0		false
contig00060		134	3	NA	0		false
contig00291		134	2	NA	0		false
contig00235		134	4	NA	0		false
contig00255		134	2	NA	0		false
contig00197		134	2	NA	0		false
contig00145		133	2	NA	0		false
contig00262		133	2	NA	0		false
contig00155		133	2	NA	0		false
contig00215		132	3	NA	0		false
contig00192		132	2	NA	0		false
contig00298		132	2	NA	0		false
contig00165		131	2	NA	0		false
contig00296		131	2	NA	0		false
contig00194		131	2	NA	0		false
contig00169		131	2	NA	0		false
contig00048		131	4	NA	0		false
contig00248		131	2	NA	0		false
contig00154		131	2	NA	0		false
contig00210		131	2	NA	0		false
contig00049		130	2	NA	0		false
contig00242		130	3	NA	0		false
contig00233		130	2	NA	0		false
contig00130		130	2	NA	0		false
contig00137		129	2	NA	0		false
contig00141		129	2	NA	0		false
contig00417		129	107	NA	0		false
contig00202		129	2	NA	0		false
contig00129		129	2	NA	0		false
contig00183		129	2	NA	0		false
contig00052		129	2	NA	0		false
contig00056		129	2	NA	0		false
contig00071		129	5	NA	0		false
contig00069		129	2	NA	0		false
contig00168		128	2	NA	0		false
contig00228		128	2	NA	0		false
contig00088		128	2	NA	0		false
contig00068		128	2	NA	0		false
contig00138		128	2	NA	0		false
contig00300		128	2	NA	0		false
contig00244		128	3	NA	0		false
contig00072		128	2	NA	0		false
contig00293		127	2	NA	0		false
contig00074		127	2	NA	0		false
contig00082		127	2	NA	0		false
contig00243		127	2	NA	0		false
contig00191		127	2	NA	0		false
contig00159		127	2	NA	0		false
contig00124		126	2	NA	0		false
contig00263		126	2	NA	0		false
contig00116		126	2	NA	0		false
contig00087		126	2	NA	0		false
contig00161		126	4	NA	0		false
contig00236		125	2	NA	0		false
contig00102		125	2	NA	0		false
contig00204		125	2	NA	0		false
contig00294		125	2	NA	0		false
contig00276		125	2	NA	0		false
contig00112		124	2	NA	0		false
contig00157		124	2	NA	0		false
contig00113		124	3	NA	0		false
contig00148		124	3	NA	0		false
contig00174		124	2	NA	0		false
contig00182		124	2	NA	0		false
contig00264		124	2	NA	0		false
contig00188		124	3	NA	0		false
contig00217		123	212	NA	2		false
contig00126		123	2	NA	0		false
contig00304		123	2	NA	0		false
contig00212		123	2	NA	0		false
contig00127		123	2	NA	0		false
contig00269		122	2	NA	0		false
contig00176		122	2	NA	0		false
contig00085		122	2	NA	0		false
contig00196		121	3	NA	0		false
contig00091		121	2	NA	0		false
contig00065		121	2	NA	0		false
contig00280		121	121	NA	1		false
contig00253		121	3	NA	0		false
contig00295		121	2	NA	0		false
contig00093		121	2	NA	0		false
contig00206		120	2	NA	0		false
contig00080		120	2	NA	0		false
contig00164		120	2	NA	0		false
contig00285		120	2	NA	0		false
contig00073		120	2	NA	0		false
contig00111		120	3	NA	0		false
contig00108		120	2	NA	0		false
contig00098		120	2	NA	0		false
contig00278		119	2	NA	0		false
contig00198		119	2	NA	0		false
contig00200		119	2	NA	0		false
contig00410		119	61	NA	0		false
contig00152		119	2	NA	0		false
contig00115		119	3	NA	0		false
contig00341		118	110	NA	1		false
contig00178		118	2	NA	0		false
contig00039		118	2	NA	0		false
contig00041		118	2	NA	0		false
contig00084		117	5	NA	0		false
contig00254		117	2	NA	0		false
contig00160		117	2	NA	0		false
contig00287		117	2	NA	0		false
contig00143		117	2	NA	0		false
contig00259		117	2	NA	0		false
contig00105		117	2	NA	0		false
contig00053		117	2	NA	0		false
contig00181		117	2	NA	0		false
contig00094		117	3	NA	0		false
contig00040		116	3	NA	0		false
contig00167		116	2	NA	0		false
contig00193		116	2	NA	0		false
contig00047		116	3	NA	0		false
contig00241		115	2	NA	0		false
contig00043		115	3	NA	0		false
contig00128		115	2	NA	0		false
contig00067		115	3	NA	0		false
contig00063		115	2	NA	0		false
contig00199		114	2	NA	0		false
contig00153		114	3	NA	0		false
contig00261		114	2	NA	0		false
contig00216		114	2	NA	0		false
contig00226		114	2	NA	0		false
contig00051		114	2	NA	0		false
contig00101		114	4	NA	0		false
contig00089		114	2	NA	0		false
contig00103		113	3	NA	0		false
contig00257		113	2	NA	0		false
contig00237		113	2	NA	0		false
contig00279		113	3	NA	0		false
contig00302		113	2	NA	0		false
contig00289		113	3	NA	0		false
contig00180		112	3	NA	0		false
contig00246		112	2	NA	0		false
contig00079		112	3	NA	0		false
contig00208		112	2	NA	0		false
contig00139		112	2	NA	0		false
contig00260		112	2	NA	0		false
contig00187		112	2	NA	0		false
contig00075		111	2	NA	0		false
contig00055		111	2	NA	0		false
contig00277		111	2	NA	0		false
contig00247		111	2	NA	0		false
contig00214		111	2	NA	0		false
contig00186		110	2	NA	0		false
contig00156		110	2	NA	0		false
contig00185		110	3	NA	0		false
contig00286		110	2	NA	0		false
contig00142		110	2	NA	0		false
contig00146		110	2	NA	0		false
contig00097		110	2	NA	0		false
contig00046		110	3	NA	0		false
contig00391		109	103	NA	0		false
contig00122		109	2	NA	0		false
contig00177		109	3	NA	0		false
contig00419		109	29	NA	0		false
contig00275		109	2	NA	0		false
contig00045		108	3	NA	0		false
contig00163		108	2	NA	0		false
contig00252		108	2	NA	0		false
contig00227		108	2	NA	0		false
contig00179		107	2	NA	0		false
contig00397		107	937	NA	0		false
contig00338		107	112	NA	0		false
contig00251		107	2	NA	0		false
contig00171		107	2	NA	0		false
contig00107		106	2	NA	0		false
contig00096		106	2	NA	0		false
contig00077		106	2	NA	0		false
contig00203		106	2	NA	0		false
contig00170		105	5	NA	0		false
contig00134		105	2	NA	0		false
contig00058		105	2	NA	0		false
contig00012		105	112	NA	0		false
contig00140		105	2	NA	0		false
contig00230		105	2	NA	0		false
contig00158		105	2	NA	0		false
contig00106		104	2	NA	0		false
contig00256		104	2	NA	0		false
contig00136		104	3	NA	0		false
contig00266		104	2	NA	0		false
contig00231		104	2	NA	0		false
contig00066		104	2	NA	0		false
contig00104		104	3	NA	0		false
contig00268		104	2	NA	0		false
contig00120		103	3	NA	0		false
contig00099		103	2	NA	0		false
contig00323		103	149	NA	0		false
contig00273		103	2	NA	0		false
contig00119		103	2	NA	0		false
contig00201		102	2	NA	0		false
contig00234		102	2	NA	0		false
contig00299		102	2	NA	0		false
contig00281		102	3	NA	0		false
contig00133		101	2	NA	0		false
contig00190		101	2	NA	0		false
contig00132		101	2	NA	0		false
contig00272		101	2	NA	0		false
contig00144		101	2	NA	0		false
contig00240		101	3	NA	0		false
contig00220		100	3	NA	0		false
contig00117		100	4	NA	0		false
contig00021		100	77	NA	0		false
contig00301		100	2	NA	0		false
contig00207		100	2	NA	0		false
contig00110		100	2	NA	0		false
contig00083		100	2	NA	0		false
contig00078		99	2	NA	0		false
contig00064		99	2	NA	0		false
contig00297		99	2	NA	0		false
contig00223		99	2	NA	0		false
contig00018		98	48	NA	0		false
contig00288		98	2	NA	0		false
contig00109		98	4	NA	0		false
contig00205		97	2	NA	0		false
contig00211		97	2	NA	0		false
contig00290		97	2	NA	0		false
contig00195		97	2	NA	0		false
contig00038		97	4	NA	0		false
contig00123		97	2	NA	0		false
contig00284		96	3	NA	0		false
contig00121		96	2	NA	0		false
contig00100		96	3	NA	0		false
contig00222		96	2	NA	0		false
contig00095		95	2	NA	0		false
contig00221		95	3	NA	0		false
contig00149		95	2	NA	0		false
contig00166		94	2	NA	0		false
contig00292		94	2	NA	0		false
contig00270		93	3	NA	0		false
contig00125		93	2	NA	0		false
contig00135		93	2	NA	0		false
contig00213		92	2	NA	0		false
contig00090		90	2	NA	0		false
contig00239		88	2	NA	0		false
contig00225		84	2	NA	0		false
contig00271		82	2	NA	0		false
