# Supplementary material for: Genomic characterization of the Yersinia genus
Source: Genome Biol. 2010 Jan 4;11(1):R1. doi: 10.1186/gb-2010-11-1-r1 (PMC2847712; doi:10.1186/gb-2010-11-1-r1)
Supplement: Additional file 3 — These consist of ISfinder [40], RepeatScout [41]and amosvalidate [37] results (GFF format); repeats found by RepeatScout in fasta format, scaffold files (NCBI AGP format); and information about length of contigs, read count, estimated repeat number, count in scaffold and whether or not the contig was placed by SOMA [39]. [file gb-2010-11-1-r1-S3.gz › additional_files/aldovae.amosvalidate.gff]

1_scaff1	AMOS	misc_feature	-1	4228386	.	+	.	Experiment "C";Note "LOW_GOOD_CVG"
2_scaff1	AMOS	misc_feature	-41603	4186784	.	+	.	Experiment "C";Note "LOW_GOOD_CVG"
3_scaff1	AMOS	misc_feature	-94582	4133805	.	+	.	Experiment "C";Note "LOW_GOOD_CVG"
4_scaff1	AMOS	misc_feature	-129443	4098944	.	+	.	Experiment "C";Note "LOW_GOOD_CVG"
5_scaff1	AMOS	misc_feature	-245903	3982484	.	+	.	Experiment "C";Note "LOW_GOOD_CVG"
6_scaff1	AMOS	misc_feature	-255635	3972752	.	+	.	Experiment "C";Note "LOW_GOOD_CVG"
7_scaff1	AMOS	misc_feature	-374450	3853937	.	+	.	Experiment "C";Note "LOW_GOOD_CVG"
8_scaff1	AMOS	misc_feature	-414988	3813399	.	+	.	Experiment "C";Note "LOW_GOOD_CVG"
9_scaff1	AMOS	misc_feature	-472092	3756295	.	+	.	Experiment "C";Note "LOW_GOOD_CVG"
10_scaff1	AMOS	misc_feature	-493439	3734948	.	+	.	Experiment "C";Note "LOW_GOOD_CVG"
11_scaff1	AMOS	misc_feature	-533574	3694813	.	+	.	Experiment "C";Note "LOW_GOOD_CVG"
12_scaff1	AMOS	misc_feature	-566951	3661436	.	+	.	Experiment "C";Note "LOW_GOOD_CVG"
13_scaff1	AMOS	misc_feature	-632532	3595855	.	+	.	Experiment "C";Note "LOW_GOOD_CVG"
14_scaff1	AMOS	misc_feature	-698548	3529839	.	+	.	Experiment "C";Note "LOW_GOOD_CVG"
15_scaff1	AMOS	misc_feature	-778729	3449658	.	+	.	Experiment "C";Note "LOW_GOOD_CVG"
16_scaff1	AMOS	misc_feature	-840820	3387567	.	+	.	Experiment "C";Note "LOW_GOOD_CVG"
17_scaff1	AMOS	misc_feature	-842027	3386360	.	+	.	Experiment "C";Note "LOW_GOOD_CVG"
18_scaff1	AMOS	misc_feature	-888120	3340267	.	+	.	Experiment "C";Note "LOW_GOOD_CVG"
19_scaff1	AMOS	misc_feature	-919111	3309276	.	+	.	Experiment "C";Note "LOW_GOOD_CVG"
20_scaff1	AMOS	misc_feature	-984455	3243932	.	+	.	Experiment "C";Note "LOW_GOOD_CVG"
21_scaff1	AMOS	misc_feature	-1014951	3213436	.	+	.	Experiment "C";Note "LOW_GOOD_CVG"
22_scaff1	AMOS	misc_feature	-1040644	3187743	.	+	.	Experiment "C";Note "LOW_GOOD_CVG"
23_scaff1	AMOS	misc_feature	-1050913	3177474	.	+	.	Experiment "C";Note "LOW_GOOD_CVG"
24_scaff1	AMOS	misc_feature	-1051043	3177344	.	+	.	Experiment "C";Note "LOW_GOOD_CVG"
25_scaff1	AMOS	misc_feature	-1122677	3105710	.	+	.	Experiment "C";Note "LOW_GOOD_CVG"
26_scaff1	AMOS	misc_feature	-1240567	2987820	.	+	.	Experiment "C";Note "LOW_GOOD_CVG"
27_scaff1	AMOS	misc_feature	-1292879	2935508	.	+	.	Experiment "C";Note "LOW_GOOD_CVG"
28_scaff1	AMOS	misc_feature	-1365100	2863287	.	+	.	Experiment "C";Note "LOW_GOOD_CVG"
29_scaff1	AMOS	misc_feature	-1431860	2796527	.	+	.	Experiment "C";Note "LOW_GOOD_CVG"
30_scaff1	AMOS	misc_feature	-1539586	2688801	.	+	.	Experiment "C";Note "LOW_GOOD_CVG"
31_scaff1	AMOS	misc_feature	-1560792	2667595	.	+	.	Experiment "C";Note "LOW_GOOD_CVG"
32_scaff1	AMOS	misc_feature	-1711809	2516578	.	+	.	Experiment "C";Note "LOW_GOOD_CVG"
33_scaff1	AMOS	misc_feature	-1716728	2511659	.	+	.	Experiment "C";Note "LOW_GOOD_CVG"
34_scaff1	AMOS	misc_feature	-1788536	2439851	.	+	.	Experiment "C";Note "LOW_GOOD_CVG"
35_scaff1	AMOS	misc_feature	-1861258	2367129	.	+	.	Experiment "C";Note "LOW_GOOD_CVG"
36_scaff1	AMOS	misc_feature	-1915988	2312399	.	+	.	Experiment "C";Note "LOW_GOOD_CVG"
37_scaff1	AMOS	misc_feature	-1990992	2237395	.	+	.	Experiment "C";Note "LOW_GOOD_CVG"
38_scaff1	AMOS	misc_feature	-2063636	2164751	.	+	.	Experiment "C";Note "LOW_GOOD_CVG"
39_scaff1	AMOS	misc_feature	-2067362	2161025	.	+	.	Experiment "C";Note "LOW_GOOD_CVG"
40_scaff1	AMOS	misc_feature	-2070536	2157851	.	+	.	Experiment "C";Note "LOW_GOOD_CVG"
41_scaff1	AMOS	misc_feature	-2188223	2040164	.	+	.	Experiment "C";Note "LOW_GOOD_CVG"
42_scaff1	AMOS	misc_feature	-2198000	2030387	.	+	.	Experiment "C";Note "LOW_GOOD_CVG"
43_scaff1	AMOS	misc_feature	-2264426	1963961	.	+	.	Experiment "C";Note "LOW_GOOD_CVG"
44_scaff1	AMOS	misc_feature	-2264569	1963818	.	+	.	Experiment "C";Note "LOW_GOOD_CVG"
45_scaff1	AMOS	misc_feature	-2269976	1958411	.	+	.	Experiment "C";Note "LOW_GOOD_CVG"
46_scaff1	AMOS	misc_feature	-2276642	1951745	.	+	.	Experiment "C";Note "LOW_GOOD_CVG"
47_scaff1	AMOS	misc_feature	-2280005	1948382	.	+	.	Experiment "C";Note "LOW_GOOD_CVG"
48_scaff1	AMOS	misc_feature	-2359622	1868765	.	+	.	Experiment "C";Note "LOW_GOOD_CVG"
49_scaff1	AMOS	misc_feature	-2381787	1846600	.	+	.	Experiment "C";Note "LOW_GOOD_CVG"
50_scaff1	AMOS	misc_feature	-2381889	1846498	.	+	.	Experiment "C";Note "LOW_GOOD_CVG"
51_scaff1	AMOS	misc_feature	-2456179	1772208	.	+	.	Experiment "C";Note "LOW_GOOD_CVG"
52_scaff1	AMOS	misc_feature	-2528652	1699735	.	+	.	Experiment "C";Note "LOW_GOOD_CVG"
53_scaff1	AMOS	misc_feature	-2573502	1654885	.	+	.	Experiment "C";Note "LOW_GOOD_CVG"
54_scaff1	AMOS	misc_feature	-2637787	1590600	.	+	.	Experiment "C";Note "LOW_GOOD_CVG"
55_scaff1	AMOS	misc_feature	-2652840	1575547	.	+	.	Experiment "C";Note "LOW_GOOD_CVG"
56_scaff1	AMOS	misc_feature	-2654034	1574353	.	+	.	Experiment "C";Note "LOW_GOOD_CVG"
57_scaff1	AMOS	misc_feature	-2687373	1541014	.	+	.	Experiment "C";Note "LOW_GOOD_CVG"
58_scaff1	AMOS	misc_feature	-2728967	1499420	.	+	.	Experiment "C";Note "LOW_GOOD_CVG"
59_scaff1	AMOS	misc_feature	-2788449	1439938	.	+	.	Experiment "C";Note "LOW_GOOD_CVG"
60_scaff1	AMOS	misc_feature	-2869928	1358459	.	+	.	Experiment "C";Note "LOW_GOOD_CVG"
61_scaff1	AMOS	misc_feature	-2897014	1331373	.	+	.	Experiment "C";Note "LOW_GOOD_CVG"
62_scaff1	AMOS	misc_feature	-2934993	1293394	.	+	.	Experiment "C";Note "LOW_GOOD_CVG"
63_scaff1	AMOS	misc_feature	-2956508	1271879	.	+	.	Experiment "C";Note "LOW_GOOD_CVG"
64_scaff1	AMOS	misc_feature	-2963808	1264579	.	+	.	Experiment "C";Note "LOW_GOOD_CVG"
65_scaff1	AMOS	misc_feature	-3044536	1183851	.	+	.	Experiment "C";Note "LOW_GOOD_CVG"
66_scaff1	AMOS	misc_feature	-3046643	1181744	.	+	.	Experiment "C";Note "LOW_GOOD_CVG"
67_scaff1	AMOS	misc_feature	-3050128	1178259	.	+	.	Experiment "C";Note "LOW_GOOD_CVG"
68_scaff1	AMOS	misc_feature	-3075239	1153148	.	+	.	Experiment "C";Note "LOW_GOOD_CVG"
69_scaff1	AMOS	misc_feature	-3190411	1037976	.	+	.	Experiment "C";Note "LOW_GOOD_CVG"
70_scaff1	AMOS	misc_feature	-3307096	921291	.	+	.	Experiment "C";Note "LOW_GOOD_CVG"
71_scaff1	AMOS	misc_feature	-3353020	875367	.	+	.	Experiment "C";Note "LOW_GOOD_CVG"
72_scaff1	AMOS	misc_feature	-3368431	859956	.	+	.	Experiment "C";Note "LOW_GOOD_CVG"
73_scaff1	AMOS	misc_feature	-3394191	834196	.	+	.	Experiment "C";Note "LOW_GOOD_CVG"
74_scaff1	AMOS	misc_feature	-3434154	794233	.	+	.	Experiment "C";Note "LOW_GOOD_CVG"
75_scaff1	AMOS	misc_feature	-3434586	793801	.	+	.	Experiment "C";Note "LOW_GOOD_CVG"
76_scaff1	AMOS	misc_feature	-3511025	717362	.	+	.	Experiment "C";Note "LOW_GOOD_CVG"
77_scaff1	AMOS	misc_feature	-3588275	640112	.	+	.	Experiment "C";Note "LOW_GOOD_CVG"
78_scaff1	AMOS	misc_feature	-3685663	542724	.	+	.	Experiment "C";Note "LOW_GOOD_CVG"
79_scaff1	AMOS	misc_feature	-3686214	542173	.	+	.	Experiment "C";Note "LOW_GOOD_CVG"
80_scaff1	AMOS	misc_feature	-3813176	415211	.	+	.	Experiment "C";Note "LOW_GOOD_CVG"
81_scaff1	AMOS	misc_feature	-3837810	390577	.	+	.	Experiment "C";Note "LOW_GOOD_CVG"
82_scaff1	AMOS	misc_feature	-3877773	350614	.	+	.	Experiment "C";Note "LOW_GOOD_CVG"
83_scaff1	AMOS	misc_feature	-3979156	249231	.	+	.	Experiment "C";Note "LOW_GOOD_CVG"
84_scaff1	AMOS	misc_feature	-3988078	240309	.	+	.	Experiment "C";Note "LOW_GOOD_CVG"
85_scaff1	AMOS	misc_feature	-4051271	177116	.	+	.	Experiment "C";Note "LOW_GOOD_CVG"
86_scaff1	AMOS	misc_feature	-4167753	60634	.	+	.	Experiment "C";Note "LOW_GOOD_CVG"
87_scaff1	AMOS	misc_feature	-2381809	1846578	.	+	.	Experiment "C";Note "LOW_GOOD_CVG"
88_scaff10	AMOS	misc_feature	1	4272	.	+	.	Experiment "C";Note "LOW_GOOD_CVG"
89_scaff102	AMOS	misc_feature	18	183	.	+	.	Experiment "C";Note "LOW_GOOD_CVG"
90_scaff103	AMOS	misc_feature	-2	109	.	+	.	Experiment "C";Note "LOW_GOOD_CVG"
91_scaff106	AMOS	misc_feature	16	182	.	+	.	Experiment "C";Note "LOW_GOOD_CVG"
92_scaff112	AMOS	misc_feature	-1	102	.	+	.	Experiment "C";Note "LOW_GOOD_CVG"
93_scaff114	AMOS	misc_feature	13	187	.	+	.	Experiment "C";Note "LOW_GOOD_CVG"
94_scaff12	AMOS	misc_feature	-1	110	.	+	.	Experiment "C";Note "LOW_GOOD_CVG"
95_scaff120	AMOS	misc_feature	13	136	.	+	.	Experiment "C";Note "LOW_GOOD_CVG"
96_scaff123	AMOS	misc_feature	18	973	.	+	.	Experiment "C";Note "LOW_GOOD_CVG"
97_scaff125	AMOS	misc_feature	18	7706	.	+	.	Experiment "C";Note "LOW_GOOD_CVG"
98_scaff127	AMOS	misc_feature	14	33980	.	+	.	Experiment "C";Note "LOW_GOOD_CVG"
99_scaff127	AMOS	misc_feature	-10530	23436	.	+	.	Experiment "C";Note "LOW_GOOD_CVG"
100_scaff13	AMOS	misc_feature	15	169	.	+	.	Experiment "C";Note "LOW_GOOD_CVG"
101_scaff134	AMOS	misc_feature	19	191	.	+	.	Experiment "C";Note "LOW_GOOD_CVG"
102_scaff136	AMOS	misc_feature	-2	97	.	+	.	Experiment "C";Note "LOW_GOOD_CVG"
103_scaff14	AMOS	misc_feature	15	174	.	+	.	Experiment "C";Note "LOW_GOOD_CVG"
104_scaff141	AMOS	misc_feature	13	10025	.	+	.	Experiment "C";Note "LOW_GOOD_CVG"
105_scaff16	AMOS	misc_feature	19	299	.	+	.	Experiment "C";Note "LOW_GOOD_CVG"
106_scaff163	AMOS	misc_feature	17	243	.	+	.	Experiment "C";Note "LOW_GOOD_CVG"
107_scaff17	AMOS	misc_feature	9	1993	.	+	.	Experiment "C";Note "LOW_GOOD_CVG"
108_scaff171	AMOS	misc_feature	18	11522	.	+	.	Experiment "C";Note "LOW_GOOD_CVG"
109_scaff18	AMOS	misc_feature	14	237	.	+	.	Experiment "C";Note "LOW_GOOD_CVG"
110_scaff189	AMOS	misc_feature	10	131	.	+	.	Experiment "C";Note "LOW_GOOD_CVG"
111_scaff19	AMOS	misc_feature	13	163	.	+	.	Experiment "C";Note "LOW_GOOD_CVG"
112_scaff191	AMOS	misc_feature	-1	115	.	+	.	Experiment "C";Note "LOW_GOOD_CVG"
113_scaff192	AMOS	misc_feature	-2	96	.	+	.	Experiment "C";Note "LOW_GOOD_CVG"
114_scaff195	AMOS	misc_feature	-1	99	.	+	.	Experiment "C";Note "LOW_GOOD_CVG"
115_scaff199	AMOS	misc_feature	10	187	.	+	.	Experiment "C";Note "LOW_GOOD_CVG"
116_scaff2	AMOS	misc_feature	-4	4473	.	+	.	Experiment "C";Note "LOW_GOOD_CVG"
117_scaff20	AMOS	misc_feature	17	1723	.	+	.	Experiment "C";Note "LOW_GOOD_CVG"
118_scaff200	AMOS	misc_feature	19	159	.	+	.	Experiment "C";Note "LOW_GOOD_CVG"
119_scaff202	AMOS	misc_feature	-2	103	.	+	.	Experiment "C";Note "LOW_GOOD_CVG"
120_scaff203	AMOS	misc_feature	-1	96	.	+	.	Experiment "C";Note "LOW_GOOD_CVG"
121_scaff207	AMOS	misc_feature	19	204	.	+	.	Experiment "C";Note "LOW_GOOD_CVG"
122_scaff208	AMOS	misc_feature	0	30055	.	+	.	Experiment "C";Note "LOW_GOOD_CVG"
123_scaff208	AMOS	misc_feature	-4550	25505	.	+	.	Experiment "C";Note "LOW_GOOD_CVG"
124_scaff209	AMOS	misc_feature	17	211	.	+	.	Experiment "C";Note "LOW_GOOD_CVG"
125_scaff210	AMOS	misc_feature	16	560	.	+	.	Experiment "C";Note "LOW_GOOD_CVG"
126_scaff211	AMOS	misc_feature	19	159	.	+	.	Experiment "C";Note "LOW_GOOD_CVG"
127_scaff212	AMOS	misc_feature	15	1496	.	+	.	Experiment "C";Note "LOW_GOOD_CVG"
128_scaff213	AMOS	misc_feature	12	2850	.	+	.	Experiment "C";Note "LOW_GOOD_CVG"
129_scaff214	AMOS	misc_feature	18	30364	.	+	.	Experiment "C";Note "LOW_GOOD_CVG"
130_scaff214	AMOS	misc_feature	-7704	22642	.	+	.	Experiment "C";Note "LOW_GOOD_CVG"
131_scaff215	AMOS	misc_feature	18	2774	.	+	.	Experiment "C";Note "LOW_GOOD_CVG"
132_scaff216	AMOS	misc_feature	16	350	.	+	.	Experiment "C";Note "LOW_GOOD_CVG"
133_scaff217	AMOS	misc_feature	1	1315	.	+	.	Experiment "C";Note "LOW_GOOD_CVG"
134_scaff218	AMOS	misc_feature	13	154	.	+	.	Experiment "C";Note "LOW_GOOD_CVG"
135_scaff219	AMOS	misc_feature	18	249	.	+	.	Experiment "C";Note "LOW_GOOD_CVG"
136_scaff22	AMOS	misc_feature	-1	109	.	+	.	Experiment "C";Note "LOW_GOOD_CVG"
137_scaff220	AMOS	misc_feature	15	277	.	+	.	Experiment "C";Note "LOW_GOOD_CVG"
138_scaff221	AMOS	misc_feature	16	169	.	+	.	Experiment "C";Note "LOW_GOOD_CVG"
139_scaff222	AMOS	misc_feature	10	325	.	+	.	Experiment "C";Note "LOW_GOOD_CVG"
140_scaff223	AMOS	misc_feature	18	192	.	+	.	Experiment "C";Note "LOW_GOOD_CVG"
141_scaff224	AMOS	misc_feature	15	41239	.	+	.	Experiment "C";Note "LOW_GOOD_CVG"
142_scaff224	AMOS	misc_feature	-17460	23764	.	+	.	Experiment "C";Note "LOW_GOOD_CVG"
143_scaff225	AMOS	misc_feature	19	181	.	+	.	Experiment "C";Note "LOW_GOOD_CVG"
144_scaff226	AMOS	misc_feature	-5	6471	.	+	.	Experiment "C";Note "LOW_GOOD_CVG"
145_scaff227	AMOS	misc_feature	3	1244	.	+	.	Experiment "C";Note "LOW_GOOD_CVG"
146_scaff228	AMOS	misc_feature	-12	197	.	+	.	Experiment "C";Note "LOW_GOOD_CVG"
147_scaff229	AMOS	misc_feature	12	246	.	+	.	Experiment "C";Note "LOW_GOOD_CVG"
148_scaff23	AMOS	misc_feature	7	187	.	+	.	Experiment "C";Note "LOW_GOOD_CVG"
149_scaff230	AMOS	misc_feature	10	520	.	+	.	Experiment "C";Note "LOW_GOOD_CVG"
150_scaff231	AMOS	misc_feature	19	147	.	+	.	Experiment "C";Note "LOW_GOOD_CVG"
151_scaff232	AMOS	misc_feature	19	663	.	+	.	Experiment "C";Note "LOW_GOOD_CVG"
152_scaff233	AMOS	misc_feature	18	205	.	+	.	Experiment "C";Note "LOW_GOOD_CVG"
153_scaff234	AMOS	misc_feature	8	194	.	+	.	Experiment "C";Note "LOW_GOOD_CVG"
154_scaff235	AMOS	misc_feature	17	189	.	+	.	Experiment "C";Note "LOW_GOOD_CVG"
155_scaff236	AMOS	misc_feature	19	166	.	+	.	Experiment "C";Note "LOW_GOOD_CVG"
156_scaff237	AMOS	misc_feature	11	243	.	+	.	Experiment "C";Note "LOW_GOOD_CVG"
157_scaff238	AMOS	misc_feature	19	379	.	+	.	Experiment "C";Note "LOW_GOOD_CVG"
158_scaff239	AMOS	misc_feature	19	8382	.	+	.	Experiment "C";Note "LOW_GOOD_CVG"
159_scaff24	AMOS	misc_feature	18	726	.	+	.	Experiment "C";Note "LOW_GOOD_CVG"
160_scaff240	AMOS	misc_feature	19	183	.	+	.	Experiment "C";Note "LOW_GOOD_CVG"
161_scaff241	AMOS	misc_feature	18	671	.	+	.	Experiment "C";Note "LOW_GOOD_CVG"
162_scaff242	AMOS	misc_feature	19	726	.	+	.	Experiment "C";Note "LOW_GOOD_CVG"
163_scaff243	AMOS	misc_feature	17	185	.	+	.	Experiment "C";Note "LOW_GOOD_CVG"
164_scaff244	AMOS	misc_feature	8	380	.	+	.	Experiment "C";Note "LOW_GOOD_CVG"
165_scaff245	AMOS	misc_feature	18	504	.	+	.	Experiment "C";Note "LOW_GOOD_CVG"
166_scaff246	AMOS	misc_feature	17	157	.	+	.	Experiment "C";Note "LOW_GOOD_CVG"
167_scaff247	AMOS	misc_feature	16	350	.	+	.	Experiment "C";Note "LOW_GOOD_CVG"
168_scaff248	AMOS	misc_feature	19	341	.	+	.	Experiment "C";Note "LOW_GOOD_CVG"
169_scaff249	AMOS	misc_feature	8	234	.	+	.	Experiment "C";Note "LOW_GOOD_CVG"
170_scaff250	AMOS	misc_feature	19	187	.	+	.	Experiment "C";Note "LOW_GOOD_CVG"
171_scaff251	AMOS	misc_feature	17	14784	.	+	.	Experiment "C";Note "LOW_GOOD_CVG"
172_scaff252	AMOS	misc_feature	10	214	.	+	.	Experiment "C";Note "LOW_GOOD_CVG"
173_scaff253	AMOS	misc_feature	-2	90	.	+	.	Experiment "C";Note "LOW_GOOD_CVG"
174_scaff254	AMOS	misc_feature	13	2189	.	+	.	Experiment "C";Note "LOW_GOOD_CVG"
175_scaff255	AMOS	misc_feature	18	355	.	+	.	Experiment "C";Note "LOW_GOOD_CVG"
176_scaff256	AMOS	misc_feature	-10	156	.	+	.	Experiment "C";Note "LOW_GOOD_CVG"
177_scaff257	AMOS	misc_feature	13	347	.	+	.	Experiment "C";Note "LOW_GOOD_CVG"
178_scaff258	AMOS	misc_feature	17	1754	.	+	.	Experiment "C";Note "LOW_GOOD_CVG"
179_scaff259	AMOS	misc_feature	16	29884	.	+	.	Experiment "C";Note "LOW_GOOD_CVG"
180_scaff260	AMOS	misc_feature	17	155	.	+	.	Experiment "C";Note "LOW_GOOD_CVG"
181_scaff261	AMOS	misc_feature	17	194	.	+	.	Experiment "C";Note "LOW_GOOD_CVG"
182_scaff262	AMOS	misc_feature	12	15890	.	+	.	Experiment "C";Note "LOW_GOOD_CVG"
183_scaff263	AMOS	misc_feature	18	182	.	+	.	Experiment "C";Note "LOW_GOOD_CVG"
184_scaff264	AMOS	misc_feature	19	172	.	+	.	Experiment "C";Note "LOW_GOOD_CVG"
185_scaff265	AMOS	misc_feature	18	164	.	+	.	Experiment "C";Note "LOW_GOOD_CVG"
186_scaff266	AMOS	misc_feature	18	290	.	+	.	Experiment "C";Note "LOW_GOOD_CVG"
187_scaff267	AMOS	misc_feature	3	16957	.	+	.	Experiment "C";Note "LOW_GOOD_CVG"
188_scaff268	AMOS	misc_feature	19	568	.	+	.	Experiment "C";Note "LOW_GOOD_CVG"
189_scaff268	AMOS	misc_feature	-406	143	.	+	.	Experiment "C";Note "LOW_GOOD_CVG"
190_scaff269	AMOS	misc_feature	18	249	.	+	.	Experiment "C";Note "LOW_GOOD_CVG"
191_scaff270	AMOS	misc_feature	17	527	.	+	.	Experiment "C";Note "LOW_GOOD_CVG"
192_scaff271	AMOS	misc_feature	3	156	.	+	.	Experiment "C";Note "LOW_GOOD_CVG"
193_scaff272	AMOS	misc_feature	15	7905	.	+	.	Experiment "C";Note "LOW_GOOD_CVG"
194_scaff273	AMOS	misc_feature	16	156	.	+	.	Experiment "C";Note "LOW_GOOD_CVG"
195_scaff274	AMOS	misc_feature	10	244	.	+	.	Experiment "C";Note "LOW_GOOD_CVG"
196_scaff275	AMOS	misc_feature	18	337	.	+	.	Experiment "C";Note "LOW_GOOD_CVG"
197_scaff276	AMOS	misc_feature	19	159	.	+	.	Experiment "C";Note "LOW_GOOD_CVG"
198_scaff278	AMOS	misc_feature	-19	2906	.	+	.	Experiment "C";Note "LOW_GOOD_CVG"
199_scaff279	AMOS	misc_feature	0	210	.	+	.	Experiment "C";Note "LOW_GOOD_CVG"
200_scaff28	AMOS	misc_feature	-1	104	.	+	.	Experiment "C";Note "LOW_GOOD_CVG"
201_scaff280	AMOS	misc_feature	8	262	.	+	.	Experiment "C";Note "LOW_GOOD_CVG"
202_scaff281	AMOS	misc_feature	14	704	.	+	.	Experiment "C";Note "LOW_GOOD_CVG"
203_scaff282	AMOS	misc_feature	4	3675	.	+	.	Experiment "C";Note "LOW_GOOD_CVG"
204_scaff283	AMOS	misc_feature	17	305	.	+	.	Experiment "C";Note "LOW_GOOD_CVG"
205_scaff284	AMOS	misc_feature	19	2497	.	+	.	Experiment "C";Note "LOW_GOOD_CVG"
206_scaff285	AMOS	misc_feature	11	361	.	+	.	Experiment "C";Note "LOW_GOOD_CVG"
207_scaff286	AMOS	misc_feature	14	144612	.	+	.	Experiment "C";Note "LOW_GOOD_CVG"
208_scaff286	AMOS	misc_feature	-72205	72393	.	+	.	Experiment "C";Note "LOW_GOOD_CVG"
209_scaff287	AMOS	misc_feature	19	584	.	+	.	Experiment "C";Note "LOW_GOOD_CVG"
210_scaff288	AMOS	misc_feature	17	399	.	+	.	Experiment "C";Note "LOW_GOOD_CVG"
211_scaff289	AMOS	misc_feature	19	218	.	+	.	Experiment "C";Note "LOW_GOOD_CVG"
212_scaff290	AMOS	misc_feature	18	1522	.	+	.	Experiment "C";Note "LOW_GOOD_CVG"
213_scaff291	AMOS	misc_feature	17	7355	.	+	.	Experiment "C";Note "LOW_GOOD_CVG"
214_scaff292	AMOS	misc_feature	18	197	.	+	.	Experiment "C";Note "LOW_GOOD_CVG"
215_scaff293	AMOS	misc_feature	19	188	.	+	.	Experiment "C";Note "LOW_GOOD_CVG"
216_scaff294	AMOS	misc_feature	16	291	.	+	.	Experiment "C";Note "LOW_GOOD_CVG"
217_scaff296	AMOS	misc_feature	17	8043	.	+	.	Experiment "C";Note "LOW_GOOD_CVG"
218_scaff297	AMOS	misc_feature	18	564	.	+	.	Experiment "C";Note "LOW_GOOD_CVG"
219_scaff298	AMOS	misc_feature	19	162	.	+	.	Experiment "C";Note "LOW_GOOD_CVG"
220_scaff299	AMOS	misc_feature	5	33499	.	+	.	Experiment "C";Note "LOW_GOOD_CVG"
221_scaff3	AMOS	misc_feature	6	152	.	+	.	Experiment "C";Note "LOW_GOOD_CVG"
222_scaff300	AMOS	misc_feature	17	177	.	+	.	Experiment "C";Note "LOW_GOOD_CVG"
223_scaff301	AMOS	misc_feature	14	392	.	+	.	Experiment "C";Note "LOW_GOOD_CVG"
224_scaff302	AMOS	misc_feature	17	744	.	+	.	Experiment "C";Note "LOW_GOOD_CVG"
225_scaff303	AMOS	misc_feature	18	196	.	+	.	Experiment "C";Note "LOW_GOOD_CVG"
226_scaff304	AMOS	misc_feature	17	369	.	+	.	Experiment "C";Note "LOW_GOOD_CVG"
227_scaff305	AMOS	misc_feature	-4	118	.	+	.	Experiment "C";Note "LOW_GOOD_CVG"
228_scaff306	AMOS	misc_feature	18	44894	.	+	.	Experiment "C";Note "LOW_GOOD_CVG"
229_scaff307	AMOS	misc_feature	19	10715	.	+	.	Experiment "C";Note "LOW_GOOD_CVG"
230_scaff308	AMOS	misc_feature	-1	197	.	+	.	Experiment "C";Note "LOW_GOOD_CVG"
231_scaff309	AMOS	misc_feature	13	161	.	+	.	Experiment "C";Note "LOW_GOOD_CVG"
232_scaff310	AMOS	misc_feature	-28	1998	.	+	.	Experiment "C";Note "LOW_GOOD_CVG"
233_scaff311	AMOS	misc_feature	15	13173	.	+	.	Experiment "C";Note "LOW_GOOD_CVG"
234_scaff312	AMOS	misc_feature	9	4649	.	+	.	Experiment "C";Note "LOW_GOOD_CVG"
235_scaff313	AMOS	misc_feature	-105	25	.	+	.	Experiment "C";Note "LOW_GOOD_CVG"
236_scaff314	AMOS	misc_feature	-1	2227	.	+	.	Experiment "C";Note "LOW_GOOD_CVG"
237_scaff315	AMOS	misc_feature	19	18618	.	+	.	Experiment "C";Note "LOW_GOOD_CVG"
238_scaff316	AMOS	misc_feature	-1	142	.	+	.	Experiment "C";Note "LOW_GOOD_CVG"
239_scaff32	AMOS	misc_feature	-1	103	.	+	.	Experiment "C";Note "LOW_GOOD_CVG"
240_scaff36	AMOS	misc_feature	-1	100	.	+	.	Experiment "C";Note "LOW_GOOD_CVG"
241_scaff4	AMOS	misc_feature	4	5777	.	+	.	Experiment "C";Note "LOW_GOOD_CVG"
242_scaff40	AMOS	misc_feature	0	4637	.	+	.	Experiment "C";Note "LOW_GOOD_CVG"
243_scaff41	AMOS	misc_feature	14	31501	.	+	.	Experiment "C";Note "LOW_GOOD_CVG"
244_scaff42	AMOS	misc_feature	-1	94	.	+	.	Experiment "C";Note "LOW_GOOD_CVG"
245_scaff43	AMOS	misc_feature	-1	103	.	+	.	Experiment "C";Note "LOW_GOOD_CVG"
246_scaff44	AMOS	misc_feature	-1	103	.	+	.	Experiment "C";Note "LOW_GOOD_CVG"
247_scaff46	AMOS	misc_feature	-1	112	.	+	.	Experiment "C";Note "LOW_GOOD_CVG"
248_scaff56	AMOS	misc_feature	-1	101	.	+	.	Experiment "C";Note "LOW_GOOD_CVG"
249_scaff6	AMOS	misc_feature	15	357	.	+	.	Experiment "C";Note "LOW_GOOD_CVG"
250_scaff61	AMOS	misc_feature	-2	111	.	+	.	Experiment "C";Note "LOW_GOOD_CVG"
251_scaff62	AMOS	misc_feature	-2	99	.	+	.	Experiment "C";Note "LOW_GOOD_CVG"
252_scaff63	AMOS	misc_feature	-1	108	.	+	.	Experiment "C";Note "LOW_GOOD_CVG"
253_scaff65	AMOS	misc_feature	-1	120	.	+	.	Experiment "C";Note "LOW_GOOD_CVG"
254_scaff7	AMOS	misc_feature	2	456	.	+	.	Experiment "C";Note "LOW_GOOD_CVG"
255_scaff8	AMOS	misc_feature	0	3124	.	+	.	Experiment "C";Note "LOW_GOOD_CVG"
256_scaff80	AMOS	misc_feature	-2	101	.	+	.	Experiment "C";Note "LOW_GOOD_CVG"
257_scaff83	AMOS	misc_feature	-2	105	.	+	.	Experiment "C";Note "LOW_GOOD_CVG"
258_scaff9	AMOS	misc_feature	-2	119	.	+	.	Experiment "C";Note "LOW_GOOD_CVG"
259_scaff95	AMOS	misc_feature	-1	107	.	+	.	Experiment "C";Note "LOW_GOOD_CVG"
260_scaff98	AMOS	misc_feature	13	485	.	+	.	Experiment "C";Note "LOW_GOOD_CVG"
1_scaff1	AMOS	misc_feature	66	65	.	+	.	Experiment "P";Note "HIGH_SNP 64 189.60"
1_scaff1	AMOS	misc_feature	13444	12936	.	+	.	Experiment "P";Note "HIGH_SNP 2 3.00"
1_scaff1	AMOS	misc_feature	14496	13943	.	+	.	Experiment "P";Note "HIGH_SNP 47 193.57"
1_scaff1	AMOS	misc_feature	24376	23439	.	+	.	Experiment "P";Note "HIGH_SNP 45 251.95"
1_scaff1	AMOS	misc_feature	36457	35044	.	+	.	Experiment "P";Note "HIGH_SNP 4 98.33"
2_scaff1	AMOS	misc_feature	152	149	.	+	.	Experiment "P";Note "HIGH_SNP 91 126.53"
2_scaff1	AMOS	misc_feature	12068	11577	.	+	.	Experiment "P";Note "HIGH_SNP 57 210.96"
2_scaff1	AMOS	misc_feature	25443	24532	.	+	.	Experiment "P";Note "HIGH_SNP 71 190.89"
2_scaff1	AMOS	misc_feature	39324	37895	.	+	.	Experiment "P";Note "HIGH_SNP 9 204.88"
2_scaff1	AMOS	misc_feature	42462	40899	.	+	.	Experiment "P";Note "HIGH_SNP 6 426.00"
2_scaff1	AMOS	misc_feature	45638	43942	.	+	.	Experiment "P";Note "HIGH_SNP 49 137.29"
3_scaff1	AMOS	misc_feature	130	129	.	+	.	Experiment "P";Note "HIGH_SNP 54 254.85"
3_scaff1	AMOS	misc_feature	14632	14140	.	+	.	Experiment "P";Note "HIGH_SNP 50 115.90"
3_scaff1	AMOS	misc_feature	21141	20421	.	+	.	Experiment "P";Note "HIGH_SNP 82 175.51"
4_scaff1	AMOS	misc_feature	564	542	.	+	.	Experiment "P";Note "HIGH_SNP 16 271.93"
4_scaff1	AMOS	misc_feature	5561	5345	.	+	.	Experiment "P";Note "HIGH_SNP 51 208.80"
4_scaff1	AMOS	misc_feature	16977	16340	.	+	.	Experiment "P";Note "HIGH_SNP 38 256.84"
4_scaff1	AMOS	misc_feature	27093	26074	.	+	.	Experiment "P";Note "HIGH_SNP 56 254.80"
4_scaff1	AMOS	misc_feature	41809	40250	.	+	.	Experiment "P";Note "HIGH_SNP 16 128.47"
4_scaff1	AMOS	misc_feature	44917	43224	.	+	.	Experiment "P";Note "HIGH_SNP 12 293.91"
4_scaff1	AMOS	misc_feature	49059	47220	.	+	.	Experiment "P";Note "HIGH_SNP 48 245.17"
5_scaff1	AMOS	misc_feature	281	274	.	+	.	Experiment "P";Note "HIGH_SNP 27 120.15"
5_scaff1	AMOS	misc_feature	4306	4157	.	+	.	Experiment "P";Note "HIGH_SNP 10 266.22"
5_scaff1	AMOS	misc_feature	7830	7554	.	+	.	Experiment "P";Note "HIGH_SNP 24 80.74"
6_scaff1	AMOS	misc_feature	302	300	.	+	.	Experiment "P";Note "HIGH_SNP 143 246.66"
6_scaff1	AMOS	misc_feature	35091	33879	.	+	.	Experiment "P";Note "HIGH_SNP 108 157.33"
6_scaff1	AMOS	misc_feature	52280	50414	.	+	.	Experiment "P";Note "HIGH_SNP 16 220.60"
6_scaff1	AMOS	misc_feature	56491	54457	.	+	.	Experiment "P";Note "HIGH_SNP 78 213.75"
6_scaff1	AMOS	misc_feature	73314	70633	.	+	.	Experiment "P";Note "HIGH_SNP 19 297.89"
6_scaff1	AMOS	misc_feature	79483	76607	.	+	.	Experiment "P";Note "HIGH_SNP 19 184.39"
6_scaff1	AMOS	misc_feature	83682	80654	.	+	.	Experiment "P";Note "HIGH_SNP 34 188.55"
6_scaff1	AMOS	misc_feature	91273	87968	.	+	.	Experiment "P";Note "HIGH_SNP 6 341.20"
6_scaff1	AMOS	misc_feature	94077	90657	.	+	.	Experiment "P";Note "HIGH_SNP 17 104.69"
6_scaff1	AMOS	misc_feature	97114	93584	.	+	.	Experiment "P";Note "HIGH_SNP 2 17.00"
6_scaff1	AMOS	misc_feature	98161	94597	.	+	.	Experiment "P";Note "HIGH_SNP 9 258.25"
7_scaff1	AMOS	misc_feature	130	127	.	+	.	Experiment "P";Note "HIGH_SNP 168 209.29"
7_scaff1	AMOS	misc_feature	35015	33791	.	+	.	Experiment "P";Note "HIGH_SNP 12 289.36"
8_scaff1	AMOS	misc_feature	192	188	.	+	.	Experiment "P";Note "HIGH_SNP 8 107.29"
8_scaff1	AMOS	misc_feature	2136	2051	.	+	.	Experiment "P";Note "HIGH_SNP 4 302.33"
8_scaff1	AMOS	misc_feature	4033	3872	.	+	.	Experiment "P";Note "HIGH_SNP 8 126.57"
8_scaff1	AMOS	misc_feature	5891	5656	.	+	.	Experiment "P";Note "HIGH_SNP 15 188.21"
8_scaff1	AMOS	misc_feature	9762	9388	.	+	.	Experiment "P";Note "HIGH_SNP 185 127.96"
8_scaff1	AMOS	misc_feature	33599	32237	.	+	.	Experiment "P";Note "HIGH_SNP 27 207.00"
8_scaff1	AMOS	misc_feature	39758	38181	.	+	.	Experiment "P";Note "HIGH_SNP 71 93.09"
8_scaff1	AMOS	misc_feature	47732	45808	.	+	.	Experiment "P";Note "HIGH_SNP 17 163.19"
8_scaff1	AMOS	misc_feature	51573	49518	.	+	.	Experiment "P";Note "HIGH_SNP 22 251.86"
9_scaff1	AMOS	misc_feature	97	95	.	+	.	Experiment "P";Note "HIGH_SNP 4 291.00"
9_scaff1	AMOS	misc_feature	2108	2010	.	+	.	Experiment "P";Note "HIGH_SNP 6 254.00"
9_scaff1	AMOS	misc_feature	4376	4216	.	+	.	Experiment "P";Note "HIGH_SNP 37 149.36"
9_scaff1	AMOS	misc_feature	10456	9999	.	+	.	Experiment "P";Note "HIGH_SNP 10 211.11"
10_scaff1	AMOS	misc_feature	244	243	.	+	.	Experiment "P";Note "HIGH_SNP 29 170.11"
10_scaff1	AMOS	misc_feature	5880	5669	.	+	.	Experiment "P";Note "HIGH_SNP 31 181.43"
10_scaff1	AMOS	misc_feature	12164	11676	.	+	.	Experiment "P";Note "HIGH_SNP 15 92.93"
10_scaff1	AMOS	misc_feature	15394	14796	.	+	.	Experiment "P";Note "HIGH_SNP 119 206.29"
11_scaff1	AMOS	misc_feature	258	252	.	+	.	Experiment "P";Note "HIGH_SNP 27 175.00"
11_scaff1	AMOS	misc_feature	5853	5643	.	+	.	Experiment "P";Note "HIGH_SNP 39 188.97"
11_scaff1	AMOS	misc_feature	13879	13382	.	+	.	Experiment "P";Note "HIGH_SNP 24 190.70"
11_scaff1	AMOS	misc_feature	19728	19002	.	+	.	Experiment "P";Note "HIGH_SNP 23 274.91"
11_scaff1	AMOS	misc_feature	27574	26575	.	+	.	Experiment "P";Note "HIGH_SNP 2 82.00"
11_scaff1	AMOS	misc_feature	28787	27746	.	+	.	Experiment "P";Note "HIGH_SNP 21 200.00"
12_scaff1	AMOS	misc_feature	110	110	.	+	.	Experiment "P";Note "HIGH_SNP 26 164.04"
12_scaff1	AMOS	misc_feature	5055	4847	.	+	.	Experiment "P";Note "HIGH_SNP 23 194.23"
12_scaff1	AMOS	misc_feature	10259	9867	.	+	.	Experiment "P";Note "HIGH_SNP 71 160.23"
12_scaff1	AMOS	misc_feature	22054	21240	.	+	.	Experiment "P";Note "HIGH_SNP 78 203.55"
12_scaff1	AMOS	misc_feature	38314	36831	.	+	.	Experiment "P";Note "HIGH_SNP 15 325.14"
12_scaff1	AMOS	misc_feature	44415	42724	.	+	.	Experiment "P";Note "HIGH_SNP 133 163.27"
13_scaff1	AMOS	misc_feature	341	333	.	+	.	Experiment "P";Note "HIGH_SNP 19 221.00"
13_scaff1	AMOS	misc_feature	5259	5072	.	+	.	Experiment "P";Note "HIGH_SNP 95 188.29"
13_scaff1	AMOS	misc_feature	25047	24169	.	+	.	Experiment "P";Note "HIGH_SNP 75 244.51"
13_scaff1	AMOS	misc_feature	43793	42239	.	+	.	Experiment "P";Note "HIGH_SNP 65 243.42"
13_scaff1	AMOS	misc_feature	59780	57621	.	+	.	Experiment "P";Note "HIGH_SNP 21 294.55"
14_scaff1	AMOS	misc_feature	83	83	.	+	.	Experiment "P";Note "HIGH_SNP 28 139.59"
14_scaff1	AMOS	misc_feature	5086	4854	.	+	.	Experiment "P";Note "HIGH_SNP 5 132.75"
14_scaff1	AMOS	misc_feature	6608	6318	.	+	.	Experiment "P";Note "HIGH_SNP 35 208.50"
14_scaff1	AMOS	misc_feature	14796	14222	.	+	.	Experiment "P";Note "HIGH_SNP 11 177.30"
14_scaff1	AMOS	misc_feature	17880	17195	.	+	.	Experiment "P";Note "HIGH_SNP 28 198.81"
14_scaff1	AMOS	misc_feature	24467	23531	.	+	.	Experiment "P";Note "HIGH_SNP 4 210.33"
14_scaff1	AMOS	misc_feature	26321	25331	.	+	.	Experiment "P";Note "HIGH_SNP 280 152.54"
14_scaff1	AMOS	misc_feature	68298	65677	.	+	.	Experiment "P";Note "HIGH_SNP 12 88.82"
14_scaff1	AMOS	misc_feature	70631	67934	.	+	.	Experiment "P";Note "HIGH_SNP 39 223.58"
15_scaff1	AMOS	misc_feature	388	375	.	+	.	Experiment "P";Note "HIGH_SNP 8 145.29"
15_scaff1	AMOS	misc_feature	2382	2293	.	+	.	Experiment "P";Note "HIGH_SNP 33 246.47"
15_scaff1	AMOS	misc_feature	12318	11915	.	+	.	Experiment "P";Note "HIGH_SNP 55 209.20"
15_scaff1	AMOS	misc_feature	24705	23841	.	+	.	Experiment "P";Note "HIGH_SNP 5 119.00"
15_scaff1	AMOS	misc_feature	26282	25370	.	+	.	Experiment "P";Note "HIGH_SNP 17 189.81"
16_scaff1	AMOS	misc_feature	22	22	.	+	.	Experiment "P";Note "HIGH_SNP 7 168.83"
17_scaff1	AMOS	misc_feature	167	167	.	+	.	Experiment "P";Note "HIGH_SNP 50 186.16"
17_scaff1	AMOS	misc_feature	10357	9992	.	+	.	Experiment "P";Note "HIGH_SNP 20 209.00"
17_scaff1	AMOS	misc_feature	15285	14729	.	+	.	Experiment "P";Note "HIGH_SNP 33 324.03"
17_scaff1	AMOS	misc_feature	26595	25630	.	+	.	Experiment "P";Note "HIGH_SNP 28 282.52"
17_scaff1	AMOS	misc_feature	35088	33806	.	+	.	Experiment "P";Note "HIGH_SNP 2 12.00"
17_scaff1	AMOS	misc_feature	36683	35355	.	+	.	Experiment "P";Note "HIGH_SNP 27 204.38"
18_scaff1	AMOS	misc_feature	361	351	.	+	.	Experiment "P";Note "HIGH_SNP 54 146.17"
18_scaff1	AMOS	misc_feature	9927	9595	.	+	.	Experiment "P";Note "HIGH_SNP 3 366.00"
18_scaff1	AMOS	misc_feature	13456	13005	.	+	.	Experiment "P";Note "HIGH_SNP 41 159.60"
18_scaff1	AMOS	misc_feature	21010	20288	.	+	.	Experiment "P";Note "HIGH_SNP 33 186.94"
18_scaff1	AMOS	misc_feature	27935	26933	.	+	.	Experiment "P";Note "HIGH_SNP 17 191.75"
19_scaff1	AMOS	misc_feature	112	111	.	+	.	Experiment "P";Note "HIGH_SNP 24 169.96"
19_scaff1	AMOS	misc_feature	5674	5463	.	+	.	Experiment "P";Note "HIGH_SNP 52 209.22"
19_scaff1	AMOS	misc_feature	16917	16288	.	+	.	Experiment "P";Note "HIGH_SNP 45 159.41"
20_scaff1	AMOS	misc_feature	227	224	.	+	.	Experiment "P";Note "HIGH_SNP 35 265.06"
20_scaff1	AMOS	misc_feature	10042	9703	.	+	.	Experiment "P";Note "HIGH_SNP 27 222.62"
20_scaff1	AMOS	misc_feature	16720	16134	.	+	.	Experiment "P";Note "HIGH_SNP 57 232.07"
21_scaff1	AMOS	misc_feature	104	103	.	+	.	Experiment "P";Note "HIGH_SNP 34 269.58"
21_scaff1	AMOS	misc_feature	9972	9630	.	+	.	Experiment "P";Note "HIGH_SNP 24 165.87"
21_scaff1	AMOS	misc_feature	14697	14186	.	+	.	Experiment "P";Note "HIGH_SNP 3 77.50"
21_scaff1	AMOS	misc_feature	16383	15815	.	+	.	Experiment "P";Note "HIGH_SNP 18 208.59"
21_scaff1	AMOS	misc_feature	20982	20257	.	+	.	Experiment "P";Note "HIGH_SNP 16 140.00"
21_scaff1	AMOS	misc_feature	24339	23471	.	+	.	Experiment "P";Note "HIGH_SNP 6 189.00"
22_scaff1	AMOS	misc_feature	565	549	.	+	.	Experiment "P";Note "HIGH_SNP 39 207.55"
22_scaff1	AMOS	misc_feature	9217	8905	.	+	.	Experiment "P";Note "HIGH_SNP 7 154.67"
24_scaff1	AMOS	misc_feature	200	197	.	+	.	Experiment "P";Note "HIGH_SNP 46 199.82"
25_scaff1	AMOS	misc_feature	321	310	.	+	.	Experiment "P";Note "HIGH_SNP 210 194.72"
25_scaff1	AMOS	misc_feature	41116	39632	.	+	.	Experiment "P";Note "HIGH_SNP 20 130.74"
25_scaff1	AMOS	misc_feature	45486	43852	.	+	.	Experiment "P";Note "HIGH_SNP 74 224.40"
25_scaff1	AMOS	misc_feature	62247	59981	.	+	.	Experiment "P";Note "HIGH_SNP 24 68.39"
25_scaff1	AMOS	misc_feature	65696	63291	.	+	.	Experiment "P";Note "HIGH_SNP 20 271.11"
25_scaff1	AMOS	misc_feature	71666	69034	.	+	.	Experiment "P";Note "HIGH_SNP 3 355.50"
25_scaff1	AMOS	misc_feature	74736	72009	.	+	.	Experiment "P";Note "HIGH_SNP 11 121.80"
25_scaff1	AMOS	misc_feature	77695	74885	.	+	.	Experiment "P";Note "HIGH_SNP 18 296.00"
25_scaff1	AMOS	misc_feature	83870	80860	.	+	.	Experiment "P";Note "HIGH_SNP 47 150.78"
25_scaff1	AMOS	misc_feature	91996	88690	.	+	.	Experiment "P";Note "HIGH_SNP 16 325.53"
25_scaff1	AMOS	misc_feature	98799	95271	.	+	.	Experiment "P";Note "HIGH_SNP 53 213.25"
25_scaff1	AMOS	misc_feature	110488	106568	.	+	.	Experiment "P";Note "HIGH_SNP 17 225.62"
25_scaff1	AMOS	misc_feature	115013	110904	.	+	.	Experiment "P";Note "HIGH_SNP 2 4.00"
25_scaff1	AMOS	misc_feature	116604	112457	.	+	.	Experiment "P";Note "HIGH_SNP 7 148.67"
26_scaff1	AMOS	misc_feature	77	77	.	+	.	Experiment "P";Note "HIGH_SNP 39 164.87"
26_scaff1	AMOS	misc_feature	7407	7135	.	+	.	Experiment "P";Note "HIGH_SNP 74 258.62"
26_scaff1	AMOS	misc_feature	26852	25886	.	+	.	Experiment "P";Note "HIGH_SNP 3 48.00"
26_scaff1	AMOS	misc_feature	28109	27096	.	+	.	Experiment "P";Note "HIGH_SNP 42 146.05"
26_scaff1	AMOS	misc_feature	34924	33686	.	+	.	Experiment "P";Note "HIGH_SNP 28 196.48"
26_scaff1	AMOS	misc_feature	41541	40067	.	+	.	Experiment "P";Note "HIGH_SNP 11 141.70"
26_scaff1	AMOS	misc_feature	44003	42460	.	+	.	Experiment "P";Note "HIGH_SNP 27 208.27"
26_scaff1	AMOS	misc_feature	50246	48481	.	+	.	Experiment "P";Note "HIGH_SNP 21 99.00"
27_scaff1	AMOS	misc_feature	420	414	.	+	.	Experiment "P";Note "HIGH_SNP 3 148.50"
27_scaff1	AMOS	misc_feature	1809	1758	.	+	.	Experiment "P";Note "HIGH_SNP 109 197.57"
27_scaff1	AMOS	misc_feature	23533	22690	.	+	.	Experiment "P";Note "HIGH_SNP 263 171.02"
27_scaff1	AMOS	misc_feature	67580	65022	.	+	.	Experiment "P";Note "HIGH_SNP 21 227.95"
28_scaff1	AMOS	misc_feature	1341	1294	.	+	.	Experiment "P";Note "HIGH_SNP 47 231.76"
28_scaff1	AMOS	misc_feature	12767	12326	.	+	.	Experiment "P";Note "HIGH_SNP 30 262.28"
28_scaff1	AMOS	misc_feature	21236	20485	.	+	.	Experiment "P";Note "HIGH_SNP 34 102.09"
28_scaff1	AMOS	misc_feature	25456	24552	.	+	.	Experiment "P";Note "HIGH_SNP 21 208.70"
28_scaff1	AMOS	misc_feature	30554	29472	.	+	.	Experiment "P";Note "HIGH_SNP 13 108.33"
28_scaff1	AMOS	misc_feature	32943	31776	.	+	.	Experiment "P";Note "HIGH_SNP 55 176.41"
28_scaff1	AMOS	misc_feature	44350	42760	.	+	.	Experiment "P";Note "HIGH_SNP 13 213.17"
28_scaff1	AMOS	misc_feature	48126	46416	.	+	.	Experiment "P";Note "HIGH_SNP 16 210.93"
28_scaff1	AMOS	misc_feature	52149	50299	.	+	.	Experiment "P";Note "HIGH_SNP 23 291.59"
28_scaff1	AMOS	misc_feature	59506	57394	.	+	.	Experiment "P";Note "HIGH_SNP 3 141.00"
28_scaff1	AMOS	misc_feature	60812	58670	.	+	.	Experiment "P";Note "HIGH_SNP 20 202.89"
28_scaff1	AMOS	misc_feature	66048	63740	.	+	.	Experiment "P";Note "HIGH_SNP 10 61.11"
29_scaff1	AMOS	misc_feature	156	152	.	+	.	Experiment "P";Note "HIGH_SNP 54 245.98"
29_scaff1	AMOS	misc_feature	13945	13461	.	+	.	Experiment "P";Note "HIGH_SNP 13 177.17"
29_scaff1	AMOS	misc_feature	17635	17016	.	+	.	Experiment "P";Note "HIGH_SNP 17 93.88"
29_scaff1	AMOS	misc_feature	20097	19384	.	+	.	Experiment "P";Note "HIGH_SNP 7 422.17"
29_scaff1	AMOS	misc_feature	23502	22671	.	+	.	Experiment "P";Note "HIGH_SNP 37 174.75"
29_scaff1	AMOS	misc_feature	30623	29531	.	+	.	Experiment "P";Note "HIGH_SNP 23 216.36"
29_scaff1	AMOS	misc_feature	36205	34895	.	+	.	Experiment "P";Note "HIGH_SNP 100 184.92"
29_scaff1	AMOS	misc_feature	54922	52920	.	+	.	Experiment "P";Note "HIGH_SNP 16 218.73"
29_scaff1	AMOS	misc_feature	59241	57087	.	+	.	Experiment "P";Note "HIGH_SNP 14 141.15"
29_scaff1	AMOS	misc_feature	62031	59763	.	+	.	Experiment "P";Note "HIGH_SNP 30 246.66"
30_scaff1	AMOS	misc_feature	446	427	.	+	.	Experiment "P";Note "HIGH_SNP 133 161.11"
31_scaff1	AMOS	misc_feature	223	218	.	+	.	Experiment "P";Note "HIGH_SNP 33 195.84"
31_scaff1	AMOS	misc_feature	7234	6980	.	+	.	Experiment "P";Note "HIGH_SNP 134 214.68"
31_scaff1	AMOS	misc_feature	36042	34654	.	+	.	Experiment "P";Note "HIGH_SNP 73 182.61"
31_scaff1	AMOS	misc_feature	51382	49382	.	+	.	Experiment "P";Note "HIGH_SNP 24 284.91"
31_scaff1	AMOS	misc_feature	59062	56809	.	+	.	Experiment "P";Note "HIGH_SNP 28 223.37"
31_scaff1	AMOS	misc_feature	66155	63661	.	+	.	Experiment "P";Note "HIGH_SNP 2 121.00"
31_scaff1	AMOS	misc_feature	67583	65043	.	+	.	Experiment "P";Note "HIGH_SNP 5 294.00"
31_scaff1	AMOS	misc_feature	69914	67306	.	+	.	Experiment "P";Note "HIGH_SNP 29 141.79"
31_scaff1	AMOS	misc_feature	75449	72650	.	+	.	Experiment "P";Note "HIGH_SNP 19 140.83"
31_scaff1	AMOS	misc_feature	78943	76020	.	+	.	Experiment "P";Note "HIGH_SNP 26 208.04"
31_scaff1	AMOS	misc_feature	85040	81881	.	+	.	Experiment "P";Note "HIGH_SNP 58 210.96"
32_scaff1	AMOS	misc_feature	323	314	.	+	.	Experiment "P";Note "HIGH_SNP 23 121.00"
32_scaff1	AMOS	misc_feature	3850	3694	.	+	.	Experiment "P";Note "HIGH_SNP 5 97.75"
33_scaff1	AMOS	misc_feature	115	114	.	+	.	Experiment "P";Note "HIGH_SNP 126 181.40"
34_scaff1	AMOS	misc_feature	129	128	.	+	.	Experiment "P";Note "HIGH_SNP 5 9.25"
34_scaff1	AMOS	misc_feature	1284	1238	.	+	.	Experiment "P";Note "HIGH_SNP 17 156.81"
34_scaff1	AMOS	misc_feature	4746	4559	.	+	.	Experiment "P";Note "HIGH_SNP 18 251.29"
34_scaff1	AMOS	misc_feature	10013	9615	.	+	.	Experiment "P";Note "HIGH_SNP 12 184.18"
34_scaff1	AMOS	misc_feature	13078	12555	.	+	.	Experiment "P";Note "HIGH_SNP 38 217.32"
34_scaff1	AMOS	misc_feature	22188	21345	.	+	.	Experiment "P";Note "HIGH_SNP 8 255.14"
34_scaff1	AMOS	misc_feature	24951	24031	.	+	.	Experiment "P";Note "HIGH_SNP 11 199.00"
34_scaff1	AMOS	misc_feature	27879	26870	.	+	.	Experiment "P";Note "HIGH_SNP 59 170.64"
34_scaff1	AMOS	misc_feature	38387	36964	.	+	.	Experiment "P";Note "HIGH_SNP 27 215.23"
34_scaff1	AMOS	misc_feature	45080	43381	.	+	.	Experiment "P";Note "HIGH_SNP 10 150.56"
34_scaff1	AMOS	misc_feature	47600	45797	.	+	.	Experiment "P";Note "HIGH_SNP 77 174.72"
34_scaff1	AMOS	misc_feature	61407	59103	.	+	.	Experiment "P";Note "HIGH_SNP 4 82.00"
35_scaff1	AMOS	misc_feature	300	291	.	+	.	Experiment "P";Note "HIGH_SNP 4 271.33"
35_scaff1	AMOS	misc_feature	2066	1998	.	+	.	Experiment "P";Note "HIGH_SNP 23 287.41"
35_scaff1	AMOS	misc_feature	9281	8982	.	+	.	Experiment "P";Note "HIGH_SNP 7 330.83"
35_scaff1	AMOS	misc_feature	12325	11936	.	+	.	Experiment "P";Note "HIGH_SNP 7 204.00"
35_scaff1	AMOS	misc_feature	14584	14110	.	+	.	Experiment "P";Note "HIGH_SNP 22 101.43"
35_scaff1	AMOS	misc_feature	18287	17704	.	+	.	Experiment "P";Note "HIGH_SNP 68 282.70"
35_scaff1	AMOS	misc_feature	38060	36800	.	+	.	Experiment "P";Note "HIGH_SNP 7 230.67"
35_scaff1	AMOS	misc_feature	40625	39256	.	+	.	Experiment "P";Note "HIGH_SNP 21 175.90"
35_scaff1	AMOS	misc_feature	45555	44009	.	+	.	Experiment "P";Note "HIGH_SNP 46 206.69"
36_scaff1	AMOS	misc_feature	345	337	.	+	.	Experiment "P";Note "HIGH_SNP 55 211.19"
36_scaff1	AMOS	misc_feature	12524	12089	.	+	.	Experiment "P";Note "HIGH_SNP 52 175.51"
36_scaff1	AMOS	misc_feature	22280	21482	.	+	.	Experiment "P";Note "HIGH_SNP 16 197.40"
36_scaff1	AMOS	misc_feature	26271	25308	.	+	.	Experiment "P";Note "HIGH_SNP 22 155.29"
36_scaff1	AMOS	misc_feature	30476	29364	.	+	.	Experiment "P";Note "HIGH_SNP 18 99.24"
36_scaff1	AMOS	misc_feature	33124	31923	.	+	.	Experiment "P";Note "HIGH_SNP 7 81.17"
36_scaff1	AMOS	misc_feature	34757	33505	.	+	.	Experiment "P";Note "HIGH_SNP 7 356.33"
36_scaff1	AMOS	misc_feature	37895	36541	.	+	.	Experiment "P";Note "HIGH_SNP 2 3.00"
36_scaff1	AMOS	misc_feature	39632	38227	.	+	.	Experiment "P";Note "HIGH_SNP 38 131.32"
36_scaff1	AMOS	misc_feature	45597	43993	.	+	.	Experiment "P";Note "HIGH_SNP 6 185.20"
37_scaff1	AMOS	misc_feature	336	329	.	+	.	Experiment "P";Note "HIGH_SNP 9 12.88"
37_scaff1	AMOS	misc_feature	1407	1352	.	+	.	Experiment "P";Note "HIGH_SNP 21 259.25"
37_scaff1	AMOS	misc_feature	8018	7721	.	+	.	Experiment "P";Note "HIGH_SNP 3 137.50"
37_scaff1	AMOS	misc_feature	9366	9042	.	+	.	Experiment "P";Note "HIGH_SNP 133 212.73"
37_scaff1	AMOS	misc_feature	38517	37166	.	+	.	Experiment "P";Note "HIGH_SNP 3 252.50"
37_scaff1	AMOS	misc_feature	40242	38841	.	+	.	Experiment "P";Note "HIGH_SNP 33 276.69"
37_scaff1	AMOS	misc_feature	51018	49223	.	+	.	Experiment "P";Note "HIGH_SNP 22 192.95"
37_scaff1	AMOS	misc_feature	56045	54046	.	+	.	Experiment "P";Note "HIGH_SNP 58 196.46"
37_scaff1	AMOS	misc_feature	67967	65521	.	+	.	Experiment "P";Note "HIGH_SNP 31 157.63"
38_scaff1	AMOS	misc_feature	1102	1067	.	+	.	Experiment "P";Note "HIGH_SNP 18 158.59"
39_scaff1	AMOS	misc_feature	291	286	.	+	.	Experiment "P";Note "HIGH_SNP 17 179.56"
40_scaff1	AMOS	misc_feature	360	347	.	+	.	Experiment "P";Note "HIGH_SNP 29 291.43"
40_scaff1	AMOS	misc_feature	9260	8924	.	+	.	Experiment "P";Note "HIGH_SNP 9 356.50"
40_scaff1	AMOS	misc_feature	13020	12549	.	+	.	Experiment "P";Note "HIGH_SNP 5 244.50"
40_scaff1	AMOS	misc_feature	15285	14741	.	+	.	Experiment "P";Note "HIGH_SNP 12 176.55"
40_scaff1	AMOS	misc_feature	18342	17683	.	+	.	Experiment "P";Note "HIGH_SNP 59 216.93"
40_scaff1	AMOS	misc_feature	31599	30498	.	+	.	Experiment "P";Note "HIGH_SNP 34 230.52"
40_scaff1	AMOS	misc_feature	39923	38531	.	+	.	Experiment "P";Note "HIGH_SNP 17 121.00"
40_scaff1	AMOS	misc_feature	42864	41361	.	+	.	Experiment "P";Note "HIGH_SNP 8 327.43"
40_scaff1	AMOS	misc_feature	46502	44864	.	+	.	Experiment "P";Note "HIGH_SNP 14 178.54"
40_scaff1	AMOS	misc_feature	49827	48066	.	+	.	Experiment "P";Note "HIGH_SNP 93 206.66"
40_scaff1	AMOS	misc_feature	69543	67089	.	+	.	Experiment "P";Note "HIGH_SNP 20 159.58"
40_scaff1	AMOS	misc_feature	73616	71005	.	+	.	Experiment "P";Note "HIGH_SNP 60 248.66"
40_scaff1	AMOS	misc_feature	89246	86072	.	+	.	Experiment "P";Note "HIGH_SNP 87 241.73"
40_scaff1	AMOS	misc_feature	110573	106669	.	+	.	Experiment "P";Note "HIGH_SNP 36 201.69"
41_scaff1	AMOS	misc_feature	588	568	.	+	.	Experiment "P";Note "HIGH_SNP 15 125.71"
41_scaff1	AMOS	misc_feature	3599	3475	.	+	.	Experiment "P";Note "HIGH_SNP 29 207.04"
42_scaff1	AMOS	misc_feature	157	155	.	+	.	Experiment "P";Note "HIGH_SNP 65 252.39"
42_scaff1	AMOS	misc_feature	17293	16687	.	+	.	Experiment "P";Note "HIGH_SNP 39 192.71"
42_scaff1	AMOS	misc_feature	25490	24568	.	+	.	Experiment "P";Note "HIGH_SNP 13 85.92"
42_scaff1	AMOS	misc_feature	28597	27559	.	+	.	Experiment "P";Note "HIGH_SNP 181 205.91"
43_scaff1	AMOS	misc_feature	7	8	.	+	.	Experiment "P";Note "HIGH_SNP 10 16.11"
44_scaff1	AMOS	misc_feature	35	34	.	+	.	Experiment "P";Note "HIGH_SNP 42 106.29"
45_scaff1	AMOS	misc_feature	168	168	.	+	.	Experiment "P";Note "HIGH_SNP 22 271.05"
46_scaff1	AMOS	misc_feature	576	546	.	+	.	Experiment "P";Note "HIGH_SNP 20 88.32"
47_scaff1	AMOS	misc_feature	90	90	.	+	.	Experiment "P";Note "HIGH_SNP 3 282.50"
47_scaff1	AMOS	misc_feature	1903	1847	.	+	.	Experiment "P";Note "HIGH_SNP 46 198.60"
47_scaff1	AMOS	misc_feature	11728	11276	.	+	.	Experiment "P";Note "HIGH_SNP 37 242.69"
47_scaff1	AMOS	misc_feature	21521	20725	.	+	.	Experiment "P";Note "HIGH_SNP 8 442.86"
47_scaff1	AMOS	misc_feature	25499	24567	.	+	.	Experiment "P";Note "HIGH_SNP 70 231.64"
47_scaff1	AMOS	misc_feature	42035	40492	.	+	.	Experiment "P";Note "HIGH_SNP 4 351.33"
47_scaff1	AMOS	misc_feature	44027	42409	.	+	.	Experiment "P";Note "HIGH_SNP 21 229.10"
47_scaff1	AMOS	misc_feature	49634	47817	.	+	.	Experiment "P";Note "HIGH_SNP 49 203.81"
47_scaff1	AMOS	misc_feature	61148	58922	.	+	.	Experiment "P";Note "HIGH_SNP 44 217.44"
47_scaff1	AMOS	misc_feature	71634	69079	.	+	.	Experiment "P";Note "HIGH_SNP 33 253.38"
48_scaff1	AMOS	misc_feature	127	124	.	+	.	Experiment "P";Note "HIGH_SNP 27 144.77"
48_scaff1	AMOS	misc_feature	5024	4861	.	+	.	Experiment "P";Note "HIGH_SNP 49 307.98"
49_scaff1	AMOS	misc_feature	93	90	.	+	.	Experiment "P";Note "HIGH_SNP 4 11.00"
50_scaff1	AMOS	misc_feature	178	174	.	+	.	Experiment "P";Note "HIGH_SNP 85 187.33"
50_scaff1	AMOS	misc_feature	17632	17034	.	+	.	Experiment "P";Note "HIGH_SNP 175 173.44"
50_scaff1	AMOS	misc_feature	51467	49669	.	+	.	Experiment "P";Note "HIGH_SNP 49 221.27"
50_scaff1	AMOS	misc_feature	63363	61145	.	+	.	Experiment "P";Note "HIGH_SNP 22 168.19"
50_scaff1	AMOS	misc_feature	67887	65519	.	+	.	Experiment "P";Note "HIGH_SNP 10 204.78"
50_scaff1	AMOS	misc_feature	70930	68452	.	+	.	Experiment "P";Note "HIGH_SNP 19 183.28"
51_scaff1	AMOS	misc_feature	1230	1197	.	+	.	Experiment "P";Note "HIGH_SNP 2 317.00"
51_scaff1	AMOS	misc_feature	3000	2907	.	+	.	Experiment "P";Note "HIGH_SNP 54 252.57"
51_scaff1	AMOS	misc_feature	16912	16327	.	+	.	Experiment "P";Note "HIGH_SNP 4 207.00"
51_scaff1	AMOS	misc_feature	18564	17934	.	+	.	Experiment "P";Note "HIGH_SNP 13 272.17"
51_scaff1	AMOS	misc_feature	23056	22274	.	+	.	Experiment "P";Note "HIGH_SNP 25 149.96"
51_scaff1	AMOS	misc_feature	29329	28299	.	+	.	Experiment "P";Note "HIGH_SNP 50 306.43"
51_scaff1	AMOS	misc_feature	45207	43670	.	+	.	Experiment "P";Note "HIGH_SNP 108 178.66"
51_scaff1	AMOS	misc_feature	65729	63450	.	+	.	Experiment "P";Note "HIGH_SNP 27 219.15"
52_scaff1	AMOS	misc_feature	401	397	.	+	.	Experiment "P";Note "HIGH_SNP 69 211.79"
52_scaff1	AMOS	misc_feature	15456	14947	.	+	.	Experiment "P";Note "HIGH_SNP 18 230.00"
52_scaff1	AMOS	misc_feature	20261	19602	.	+	.	Experiment "P";Note "HIGH_SNP 11 284.70"
52_scaff1	AMOS	misc_feature	24374	23591	.	+	.	Experiment "P";Note "HIGH_SNP 27 228.00"
52_scaff1	AMOS	misc_feature	31189	30177	.	+	.	Experiment "P";Note "HIGH_SNP 63 179.29"
52_scaff1	AMOS	misc_feature	43152	41731	.	+	.	Experiment "P";Note "HIGH_SNP 11 170.10"
53_scaff1	AMOS	misc_feature	156	151	.	+	.	Experiment "P";Note "HIGH_SNP 7 121.67"
53_scaff1	AMOS	misc_feature	3359	3259	.	+	.	Experiment "P";Note "HIGH_SNP 21 229.70"
53_scaff1	AMOS	misc_feature	9118	8795	.	+	.	Experiment "P";Note "HIGH_SNP 47 110.39"
53_scaff1	AMOS	misc_feature	15773	15202	.	+	.	Experiment "P";Note "HIGH_SNP 4 335.00"
53_scaff1	AMOS	misc_feature	17845	17208	.	+	.	Experiment "P";Note "HIGH_SNP 20 188.16"
53_scaff1	AMOS	misc_feature	22523	21729	.	+	.	Experiment "P";Note "HIGH_SNP 3 57.50"
53_scaff1	AMOS	misc_feature	23733	22898	.	+	.	Experiment "P";Note "HIGH_SNP 11 148.30"
53_scaff1	AMOS	misc_feature	26123	25198	.	+	.	Experiment "P";Note "HIGH_SNP 163 180.36"
53_scaff1	AMOS	misc_feature	55253	53243	.	+	.	Experiment "P";Note "HIGH_SNP 39 230.68"
54_scaff1	AMOS	misc_feature	495	475	.	+	.	Experiment "P";Note "HIGH_SNP 77 194.12"
56_scaff1	AMOS	misc_feature	115	114	.	+	.	Experiment "P";Note "HIGH_SNP 73 158.40"
56_scaff1	AMOS	misc_feature	12091	11659	.	+	.	Experiment "P";Note "HIGH_SNP 22 172.90"
56_scaff1	AMOS	misc_feature	16732	16120	.	+	.	Experiment "P";Note "HIGH_SNP 42 199.02"
56_scaff1	AMOS	misc_feature	25624	24708	.	+	.	Experiment "P";Note "HIGH_SNP 7 190.83"
56_scaff1	AMOS	misc_feature	27906	26902	.	+	.	Experiment "P";Note "HIGH_SNP 22 104.14"
56_scaff1	AMOS	misc_feature	31161	30040	.	+	.	Experiment "P";Note "HIGH_SNP 8 297.00"
57_scaff1	AMOS	misc_feature	416	416	.	+	.	Experiment "P";Note "HIGH_SNP 26 51.68"
57_scaff1	AMOS	misc_feature	3054	2966	.	+	.	Experiment "P";Note "HIGH_SNP 6 175.00"
57_scaff1	AMOS	misc_feature	5592	5432	.	+	.	Experiment "P";Note "HIGH_SNP 6 295.80"
57_scaff1	AMOS	misc_feature	8166	7921	.	+	.	Experiment "P";Note "HIGH_SNP 12 234.18"
57_scaff1	AMOS	misc_feature	13455	13029	.	+	.	Experiment "P";Note "HIGH_SNP 4 48.67"
57_scaff1	AMOS	misc_feature	16031	15517	.	+	.	Experiment "P";Note "HIGH_SNP 61 192.87"
57_scaff1	AMOS	misc_feature	28323	27347	.	+	.	Experiment "P";Note "HIGH_SNP 8 225.43"
57_scaff1	AMOS	misc_feature	31072	30020	.	+	.	Experiment "P";Note "HIGH_SNP 44 217.35"
57_scaff1	AMOS	misc_feature	41134	39694	.	+	.	Experiment "P";Note "HIGH_SNP 5 28.25"
58_scaff1	AMOS	misc_feature	123	124	.	+	.	Experiment "P";Note "HIGH_SNP 49 218.15"
58_scaff1	AMOS	misc_feature	11268	10830	.	+	.	Experiment "P";Note "HIGH_SNP 159 175.15"
58_scaff1	AMOS	misc_feature	39072	37638	.	+	.	Experiment "P";Note "HIGH_SNP 66 170.58"
58_scaff1	AMOS	misc_feature	51208	49306	.	+	.	Experiment "P";Note "HIGH_SNP 31 238.77"
59_scaff1	AMOS	misc_feature	608	593	.	+	.	Experiment "P";Note "HIGH_SNP 31 228.73"
59_scaff1	AMOS	misc_feature	8214	7934	.	+	.	Experiment "P";Note "HIGH_SNP 12 122.73"
59_scaff1	AMOS	misc_feature	11008	10644	.	+	.	Experiment "P";Note "HIGH_SNP 57 156.25"
60_scaff1	AMOS	misc_feature	203	193	.	+	.	Experiment "P";Note "HIGH_SNP 2 180.00"
60_scaff1	AMOS	misc_feature	1407	1352	.	+	.	Experiment "P";Note "HIGH_SNP 45 213.70"
60_scaff1	AMOS	misc_feature	11447	11029	.	+	.	Experiment "P";Note "HIGH_SNP 4 288.33"
60_scaff1	AMOS	misc_feature	14080	13580	.	+	.	Experiment "P";Note "HIGH_SNP 5 128.00"
60_scaff1	AMOS	misc_feature	16700	16128	.	+	.	Experiment "P";Note "HIGH_SNP 52 207.55"
61_scaff1	AMOS	misc_feature	225	221	.	+	.	Experiment "P";Note "HIGH_SNP 25 171.00"
61_scaff1	AMOS	misc_feature	5105	4878	.	+	.	Experiment "P";Note "HIGH_SNP 84 141.20"
61_scaff1	AMOS	misc_feature	17336	16631	.	+	.	Experiment "P";Note "HIGH_SNP 42 220.34"
61_scaff1	AMOS	misc_feature	27055	25971	.	+	.	Experiment "P";Note "HIGH_SNP 7 125.67"
61_scaff1	AMOS	misc_feature	29157	28000	.	+	.	Experiment "P";Note "HIGH_SNP 12 172.27"
61_scaff1	AMOS	misc_feature	32191	30914	.	+	.	Experiment "P";Note "HIGH_SNP 25 214.83"
62_scaff1	AMOS	misc_feature	109	109	.	+	.	Experiment "P";Note "HIGH_SNP 36 179.23"
62_scaff1	AMOS	misc_feature	7428	7191	.	+	.	Experiment "P";Note "HIGH_SNP 34 228.39"
62_scaff1	AMOS	misc_feature	16030	15467	.	+	.	Experiment "P";Note "HIGH_SNP 3 13.50"
62_scaff1	AMOS	misc_feature	17222	16622	.	+	.	Experiment "P";Note "HIGH_SNP 13 151.83"
62_scaff1	AMOS	misc_feature	21005	20275	.	+	.	Experiment "P";Note "HIGH_SNP 2 4.00"
63_scaff1	AMOS	misc_feature	127	124	.	+	.	Experiment "P";Note "HIGH_SNP 36 181.20"
64_scaff1	AMOS	misc_feature	98	96	.	+	.	Experiment "P";Note "HIGH_SNP 53 168.56"
64_scaff1	AMOS	misc_feature	9497	9118	.	+	.	Experiment "P";Note "HIGH_SNP 6 300.40"
64_scaff1	AMOS	misc_feature	13696	13181	.	+	.	Experiment "P";Note "HIGH_SNP 2 180.00"
64_scaff1	AMOS	misc_feature	15114	14546	.	+	.	Experiment "P";Note "HIGH_SNP 55 168.81"
64_scaff1	AMOS	misc_feature	24875	23935	.	+	.	Experiment "P";Note "HIGH_SNP 15 118.07"
64_scaff1	AMOS	misc_feature	27882	26828	.	+	.	Experiment "P";Note "HIGH_SNP 4 205.67"
64_scaff1	AMOS	misc_feature	29675	28550	.	+	.	Experiment "P";Note "HIGH_SNP 78 173.84"
64_scaff1	AMOS	misc_feature	43677	42023	.	+	.	Experiment "P";Note "HIGH_SNP 60 262.20"
64_scaff1	AMOS	misc_feature	59621	57435	.	+	.	Experiment "P";Note "HIGH_SNP 39 171.00"
64_scaff1	AMOS	misc_feature	66855	64395	.	+	.	Experiment "P";Note "HIGH_SNP 11 175.60"
64_scaff1	AMOS	misc_feature	69800	67237	.	+	.	Experiment "P";Note "HIGH_SNP 9 257.12"
64_scaff1	AMOS	misc_feature	72926	70256	.	+	.	Experiment "P";Note "HIGH_SNP 40 201.90"
65_scaff1	AMOS	misc_feature	179	180	.	+	.	Experiment "P";Note "HIGH_SNP 6 375.60"
66_scaff1	AMOS	misc_feature	94	94	.	+	.	Experiment "P";Note "HIGH_SNP 13 226.33"
67_scaff1	AMOS	misc_feature	82	82	.	+	.	Experiment "P";Note "HIGH_SNP 17 186.06"
67_scaff1	AMOS	misc_feature	4535	4381	.	+	.	Experiment "P";Note "HIGH_SNP 37 160.06"
67_scaff1	AMOS	misc_feature	11717	11283	.	+	.	Experiment "P";Note "HIGH_SNP 7 251.67"
67_scaff1	AMOS	misc_feature	15015	14471	.	+	.	Experiment "P";Note "HIGH_SNP 22 147.24"
67_scaff1	AMOS	misc_feature	19476	18783	.	+	.	Experiment "P";Note "HIGH_SNP 5 183.25"
67_scaff1	AMOS	misc_feature	21185	20441	.	+	.	Experiment "P";Note "HIGH_SNP 19 219.44"
68_scaff1	AMOS	misc_feature	17	17	.	+	.	Experiment "P";Note "HIGH_SNP 205 176.68"
68_scaff1	AMOS	misc_feature	35623	34213	.	+	.	Experiment "P";Note "HIGH_SNP 40 192.87"
68_scaff1	AMOS	misc_feature	43910	42169	.	+	.	Experiment "P";Note "HIGH_SNP 23 129.73"
68_scaff1	AMOS	misc_feature	47824	45938	.	+	.	Experiment "P";Note "HIGH_SNP 42 137.71"
68_scaff1	AMOS	misc_feature	54550	52427	.	+	.	Experiment "P";Note "HIGH_SNP 54 159.77"
68_scaff1	AMOS	misc_feature	63687	61252	.	+	.	Experiment "P";Note "HIGH_SNP 23 179.55"
68_scaff1	AMOS	misc_feature	68621	66013	.	+	.	Experiment "P";Note "HIGH_SNP 96 192.59"
68_scaff1	AMOS	misc_feature	89183	85838	.	+	.	Experiment "P";Note "HIGH_SNP 45 204.32"
68_scaff1	AMOS	misc_feature	99247	95585	.	+	.	Experiment "P";Note "HIGH_SNP 17 205.94"
69_scaff1	AMOS	misc_feature	30	30	.	+	.	Experiment "P";Note "HIGH_SNP 20 215.53"
69_scaff1	AMOS	misc_feature	5361	5168	.	+	.	Experiment "P";Note "HIGH_SNP 85 176.19"
69_scaff1	AMOS	misc_feature	20603	19859	.	+	.	Experiment "P";Note "HIGH_SNP 23 199.55"
69_scaff1	AMOS	misc_feature	26683	25751	.	+	.	Experiment "P";Note "HIGH_SNP 12 236.73"
69_scaff1	AMOS	misc_feature	30351	29280	.	+	.	Experiment "P";Note "HIGH_SNP 19 232.89"
69_scaff1	AMOS	misc_feature	35437	34183	.	+	.	Experiment "P";Note "HIGH_SNP 43 190.67"
69_scaff1	AMOS	misc_feature	44195	42637	.	+	.	Experiment "P";Note "HIGH_SNP 140 228.12"
69_scaff1	AMOS	misc_feature	76705	73930	.	+	.	Experiment "P";Note "HIGH_SNP 27 144.50"
69_scaff1	AMOS	misc_feature	81321	78387	.	+	.	Experiment "P";Note "HIGH_SNP 45 225.84"
69_scaff1	AMOS	misc_feature	91952	88648	.	+	.	Experiment "P";Note "HIGH_SNP 18 164.88"
69_scaff1	AMOS	misc_feature	96096	92640	.	+	.	Experiment "P";Note "HIGH_SNP 4 332.33"
69_scaff1	AMOS	misc_feature	98083	94552	.	+	.	Experiment "P";Note "HIGH_SNP 120 158.65"
70_scaff1	AMOS	misc_feature	1071	1041	.	+	.	Experiment "P";Note "HIGH_SNP 67 206.06"
70_scaff1	AMOS	misc_feature	15678	15155	.	+	.	Experiment "P";Note "HIGH_SNP 29 228.79"
70_scaff1	AMOS	misc_feature	24398	23564	.	+	.	Experiment "P";Note "HIGH_SNP 9 197.12"
70_scaff1	AMOS	misc_feature	27162	26218	.	+	.	Experiment "P";Note "HIGH_SNP 9 205.88"
70_scaff1	AMOS	misc_feature	29969	28920	.	+	.	Experiment "P";Note "HIGH_SNP 4 353.67"
70_scaff1	AMOS	misc_feature	32038	30933	.	+	.	Experiment "P";Note "HIGH_SNP 24 193.52"
70_scaff1	AMOS	misc_feature	37420	36105	.	+	.	Experiment "P";Note "HIGH_SNP 29 264.46"
71_scaff1	AMOS	misc_feature	753	734	.	+	.	Experiment "P";Note "HIGH_SNP 78 193.97"
72_scaff1	AMOS	misc_feature	758	749	.	+	.	Experiment "P";Note "HIGH_SNP 8 202.14"
72_scaff1	AMOS	misc_feature	3299	3203	.	+	.	Experiment "P";Note "HIGH_SNP 26 222.28"
72_scaff1	AMOS	misc_feature	9777	9455	.	+	.	Experiment "P";Note "HIGH_SNP 7 169.00"
73_scaff1	AMOS	misc_feature	165	160	.	+	.	Experiment "P";Note "HIGH_SNP 4 1.33"
73_scaff1	AMOS	misc_feature	2509	2418	.	+	.	Experiment "P";Note "HIGH_SNP 15 130.07"
73_scaff1	AMOS	misc_feature	5249	5053	.	+	.	Experiment "P";Note "HIGH_SNP 16 244.13"
73_scaff1	AMOS	misc_feature	9781	9420	.	+	.	Experiment "P";Note "HIGH_SNP 52 140.14"
73_scaff1	AMOS	misc_feature	18032	17392	.	+	.	Experiment "P";Note "HIGH_SNP 35 143.15"
73_scaff1	AMOS	misc_feature	24129	23248	.	+	.	Experiment "P";Note "HIGH_SNP 4 333.00"
73_scaff1	AMOS	misc_feature	26249	25294	.	+	.	Experiment "P";Note "HIGH_SNP 35 202.32"
73_scaff1	AMOS	misc_feature	33996	32787	.	+	.	Experiment "P";Note "HIGH_SNP 19 322.17"
75_scaff1	AMOS	misc_feature	1394	1350	.	+	.	Experiment "P";Note "HIGH_SNP 14 138.00"
75_scaff1	AMOS	misc_feature	4666	4497	.	+	.	Experiment "P";Note "HIGH_SNP 8 368.71"
75_scaff1	AMOS	misc_feature	8114	7813	.	+	.	Experiment "P";Note "HIGH_SNP 103 226.90"
75_scaff1	AMOS	misc_feature	32130	30935	.	+	.	Experiment "P";Note "HIGH_SNP 29 285.79"
75_scaff1	AMOS	misc_feature	40850	39348	.	+	.	Experiment "P";Note "HIGH_SNP 46 183.73"
75_scaff1	AMOS	misc_feature	49946	48141	.	+	.	Experiment "P";Note "HIGH_SNP 71 178.86"
75_scaff1	AMOS	misc_feature	63335	61011	.	+	.	Experiment "P";Note "HIGH_SNP 94 145.78"
76_scaff1	AMOS	misc_feature	592	579	.	+	.	Experiment "P";Note "HIGH_SNP 15 161.43"
76_scaff1	AMOS	misc_feature	3847	3706	.	+	.	Experiment "P";Note "HIGH_SNP 103 218.04"
76_scaff1	AMOS	misc_feature	26415	25436	.	+	.	Experiment "P";Note "HIGH_SNP 31 190.17"
76_scaff1	AMOS	misc_feature	32907	31687	.	+	.	Experiment "P";Note "HIGH_SNP 19 99.28"
76_scaff1	AMOS	misc_feature	36169	34807	.	+	.	Experiment "P";Note "HIGH_SNP 14 245.08"
76_scaff1	AMOS	misc_feature	40409	38912	.	+	.	Experiment "P";Note "HIGH_SNP 10 170.22"
76_scaff1	AMOS	misc_feature	43002	41407	.	+	.	Experiment "P";Note "HIGH_SNP 52 171.51"
76_scaff1	AMOS	misc_feature	52385	50425	.	+	.	Experiment "P";Note "HIGH_SNP 77 188.84"
76_scaff1	AMOS	misc_feature	67348	64803	.	+	.	Experiment "P";Note "HIGH_SNP 57 182.48"
77_scaff1	AMOS	misc_feature	201	194	.	+	.	Experiment "P";Note "HIGH_SNP 31 240.60"
77_scaff1	AMOS	misc_feature	8474	8131	.	+	.	Experiment "P";Note "HIGH_SNP 89 200.33"
79_scaff1	AMOS	misc_feature	402	386	.	+	.	Experiment "P";Note "HIGH_SNP 4 330.67"
79_scaff1	AMOS	misc_feature	3190	3082	.	+	.	Experiment "P";Note "HIGH_SNP 5 308.25"
79_scaff1	AMOS	misc_feature	6068	5865	.	+	.	Experiment "P";Note "HIGH_SNP 21 128.70"
79_scaff1	AMOS	misc_feature	9735	9379	.	+	.	Experiment "P";Note "HIGH_SNP 4 176.00"
79_scaff1	AMOS	misc_feature	11377	10972	.	+	.	Experiment "P";Note "HIGH_SNP 63 201.29"
79_scaff1	AMOS	misc_feature	25490	24570	.	+	.	Experiment "P";Note "HIGH_SNP 127 172.89"
79_scaff1	AMOS	misc_feature	47458	45744	.	+	.	Experiment "P";Note "HIGH_SNP 18 197.94"
79_scaff1	AMOS	misc_feature	51832	49951	.	+	.	Experiment "P";Note "HIGH_SNP 40 192.85"
79_scaff1	AMOS	misc_feature	60610	58456	.	+	.	Experiment "P";Note "HIGH_SNP 19 178.56"
79_scaff1	AMOS	misc_feature	64920	62611	.	+	.	Experiment "P";Note "HIGH_SNP 4 515.67"
79_scaff1	AMOS	misc_feature	67866	65458	.	+	.	Experiment "P";Note "HIGH_SNP 12 276.73"
79_scaff1	AMOS	misc_feature	73897	71274	.	+	.	Experiment "P";Note "HIGH_SNP 18 152.35"
79_scaff1	AMOS	misc_feature	77969	75205	.	+	.	Experiment "P";Note "HIGH_SNP 6 189.20"
79_scaff1	AMOS	misc_feature	80435	77585	.	+	.	Experiment "P";Note "HIGH_SNP 6 207.00"
79_scaff1	AMOS	misc_feature	82843	79931	.	+	.	Experiment "P";Note "HIGH_SNP 18 197.35"
79_scaff1	AMOS	misc_feature	87462	84397	.	+	.	Experiment "P";Note "HIGH_SNP 42 151.20"
79_scaff1	AMOS	misc_feature	94384	91060	.	+	.	Experiment "P";Note "HIGH_SNP 86 157.94"
79_scaff1	AMOS	misc_feature	108582	104663	.	+	.	Experiment "P";Note "HIGH_SNP 8 105.57"
79_scaff1	AMOS	misc_feature	110337	106356	.	+	.	Experiment "P";Note "HIGH_SNP 24 187.30"
79_scaff1	AMOS	misc_feature	116049	111869	.	+	.	Experiment "P";Note "HIGH_SNP 73 153.69"
80_scaff1	AMOS	misc_feature	87	84	.	+	.	Experiment "P";Note "HIGH_SNP 19 294.61"
80_scaff1	AMOS	misc_feature	6320	6127	.	+	.	Experiment "P";Note "HIGH_SNP 3 214.50"
80_scaff1	AMOS	misc_feature	8743	8476	.	+	.	Experiment "P";Note "HIGH_SNP 65 192.09"
81_scaff1	AMOS	misc_feature	228	218	.	+	.	Experiment "P";Note "HIGH_SNP 50 202.61"
81_scaff1	AMOS	misc_feature	13586	13159	.	+	.	Experiment "P";Note "HIGH_SNP 9 121.75"
81_scaff1	AMOS	misc_feature	17577	17048	.	+	.	Experiment "P";Note "HIGH_SNP 5 167.75"
81_scaff1	AMOS	misc_feature	19430	18832	.	+	.	Experiment "P";Note "HIGH_SNP 38 284.05"
81_scaff1	AMOS	misc_feature	30577	29616	.	+	.	Experiment "P";Note "HIGH_SNP 22 148.76"
82_scaff1	AMOS	misc_feature	24	24	.	+	.	Experiment "P";Note "HIGH_SNP 62 193.39"
82_scaff1	AMOS	misc_feature	12967	12501	.	+	.	Experiment "P";Note "HIGH_SNP 32 234.26"
82_scaff1	AMOS	misc_feature	21163	20432	.	+	.	Experiment "P";Note "HIGH_SNP 5 184.50"
82_scaff1	AMOS	misc_feature	23061	22275	.	+	.	Experiment "P";Note "HIGH_SNP 29 192.61"
82_scaff1	AMOS	misc_feature	29605	28595	.	+	.	Experiment "P";Note "HIGH_SNP 130 225.42"
82_scaff1	AMOS	misc_feature	58838	56727	.	+	.	Experiment "P";Note "HIGH_SNP 78 218.82"
82_scaff1	AMOS	misc_feature	76211	73473	.	+	.	Experiment "P";Note "HIGH_SNP 94 220.55"
82_scaff1	AMOS	misc_feature	96954	93467	.	+	.	Experiment "P";Note "HIGH_SNP 22 191.05"
83_scaff1	AMOS	misc_feature	662	650	.	+	.	Experiment "P";Note "HIGH_SNP 41 209.78"
84_scaff1	AMOS	misc_feature	172	161	.	+	.	Experiment "P";Note "HIGH_SNP 8 299.00"
84_scaff1	AMOS	misc_feature	3270	3126	.	+	.	Experiment "P";Note "HIGH_SNP 127 200.26"
84_scaff1	AMOS	misc_feature	28720	27665	.	+	.	Experiment "P";Note "HIGH_SNP 66 159.85"
84_scaff1	AMOS	misc_feature	39825	38326	.	+	.	Experiment "P";Note "HIGH_SNP 58 205.11"
84_scaff1	AMOS	misc_feature	52157	50160	.	+	.	Experiment "P";Note "HIGH_SNP 65 177.47"
85_scaff1	AMOS	misc_feature	60	60	.	+	.	Experiment "P";Note "HIGH_SNP 42 282.66"
85_scaff1	AMOS	misc_feature	12250	11800	.	+	.	Experiment "P";Note "HIGH_SNP 53 178.31"
85_scaff1	AMOS	misc_feature	22721	21878	.	+	.	Experiment "P";Note "HIGH_SNP 10 263.78"
85_scaff1	AMOS	misc_feature	26842	25889	.	+	.	Experiment "P";Note "HIGH_SNP 17 209.25"
85_scaff1	AMOS	misc_feature	32081	30951	.	+	.	Experiment "P";Note "HIGH_SNP 35 115.97"
85_scaff1	AMOS	misc_feature	37436	36103	.	+	.	Experiment "P";Note "HIGH_SNP 25 259.33"
85_scaff1	AMOS	misc_feature	44577	43010	.	+	.	Experiment "P";Note "HIGH_SNP 5 122.25"
85_scaff1	AMOS	misc_feature	46047	44433	.	+	.	Experiment "P";Note "HIGH_SNP 15 92.00"
85_scaff1	AMOS	misc_feature	48621	46910	.	+	.	Experiment "P";Note "HIGH_SNP 74 145.47"
85_scaff1	AMOS	misc_feature	60067	57920	.	+	.	Experiment "P";Note "HIGH_SNP 14 76.38"
85_scaff1	AMOS	misc_feature	62103	59878	.	+	.	Experiment "P";Note "HIGH_SNP 78 173.97"
85_scaff1	AMOS	misc_feature	75952	73151	.	+	.	Experiment "P";Note "HIGH_SNP 6 338.00"
85_scaff1	AMOS	misc_feature	78660	75756	.	+	.	Experiment "P";Note "HIGH_SNP 37 204.14"
85_scaff1	AMOS	misc_feature	86834	83648	.	+	.	Experiment "P";Note "HIGH_SNP 53 213.79"
85_scaff1	AMOS	misc_feature	99012	95393	.	+	.	Experiment "P";Note "HIGH_SNP 9 137.88"
85_scaff1	AMOS	misc_feature	101095	97395	.	+	.	Experiment "P";Note "HIGH_SNP 71 207.01"
86_scaff1	AMOS	misc_feature	214	213	.	+	.	Experiment "P";Note "HIGH_SNP 5 89.50"
86_scaff1	AMOS	misc_feature	2656	2578	.	+	.	Experiment "P";Note "HIGH_SNP 34 194.33"
86_scaff1	AMOS	misc_feature	11774	11372	.	+	.	Experiment "P";Note "HIGH_SNP 17 303.06"
86_scaff1	AMOS	misc_feature	17957	17362	.	+	.	Experiment "P";Note "HIGH_SNP 27 213.19"
86_scaff1	AMOS	misc_feature	24438	23576	.	+	.	Experiment "P";Note "HIGH_SNP 13 181.00"
86_scaff1	AMOS	misc_feature	27472	26478	.	+	.	Experiment "P";Note "HIGH_SNP 15 284.14"
86_scaff1	AMOS	misc_feature	32516	31328	.	+	.	Experiment "P";Note "HIGH_SNP 16 77.53"
86_scaff1	AMOS	misc_feature	34921	33624	.	+	.	Experiment "P";Note "HIGH_SNP 5 379.00"
86_scaff1	AMOS	misc_feature	38129	36735	.	+	.	Experiment "P";Note "HIGH_SNP 48 175.30"
86_scaff1	AMOS	misc_feature	47428	45710	.	+	.	Experiment "P";Note "HIGH_SNP 17 207.94"
86_scaff1	AMOS	misc_feature	51972	50070	.	+	.	Experiment "P";Note "HIGH_SNP 17 252.94"
86_scaff1	AMOS	misc_feature	59425	57236	.	+	.	Experiment "P";Note "HIGH_SNP 13 94.08"
88_scaff10	AMOS	misc_feature	810	795	.	+	.	Experiment "P";Note "HIGH_SNP 12 170.09"
88_scaff10	AMOS	misc_feature	3971	3844	.	+	.	Experiment "P";Note "HIGH_SNP 3 134.50"
89_scaff102	AMOS	misc_feature	14	15	.	+	.	Experiment "P";Note "HIGH_SNP 3 3.00"
91_scaff106	AMOS	misc_feature	14	13	.	+	.	Experiment "P";Note "HIGH_SNP 3 46.50"
96_scaff123	AMOS	misc_feature	189	184	.	+	.	Experiment "P";Note "HIGH_SNP 21 39.00"
97_scaff125	AMOS	misc_feature	672	657	.	+	.	Experiment "P";Note "HIGH_SNP 26 288.48"
98_scaff127	AMOS	misc_feature	841	826	.	+	.	Experiment "P";Note "HIGH_SNP 3 212.50"
98_scaff127	AMOS	misc_feature	2321	2269	.	+	.	Experiment "P";Note "HIGH_SNP 12 160.73"
98_scaff127	AMOS	misc_feature	6085	5908	.	+	.	Experiment "P";Note "HIGH_SNP 5 52.50"
98_scaff127	AMOS	misc_feature	7474	7246	.	+	.	Experiment "P";Note "HIGH_SNP 14 215.31"
99_scaff127	AMOS	misc_feature	84	83	.	+	.	Experiment "P";Note "HIGH_SNP 53 187.15"
99_scaff127	AMOS	misc_feature	10456	10048	.	+	.	Experiment "P";Note "HIGH_SNP 11 228.00"
99_scaff127	AMOS	misc_feature	13675	13141	.	+	.	Experiment "P";Note "HIGH_SNP 20 239.47"
99_scaff127	AMOS	misc_feature	19160	18408	.	+	.	Experiment "P";Note "HIGH_SNP 30 149.38"
100_scaff13	AMOS	misc_feature	18	18	.	+	.	Experiment "P";Note "HIGH_SNP 4 43.33"
104_scaff141	AMOS	misc_feature	364	355	.	+	.	Experiment "P";Note "HIGH_SNP 75 133.07"
107_scaff17	AMOS	misc_feature	64	63	.	+	.	Experiment "P";Note "HIGH_SNP 16 112.40"
108_scaff171	AMOS	misc_feature	770	745	.	+	.	Experiment "P";Note "HIGH_SNP 53 209.15"
109_scaff18	AMOS	misc_feature	13	11	.	+	.	Experiment "P";Note "HIGH_SNP 6 36.40"
111_scaff19	AMOS	misc_feature	45	46	.	+	.	Experiment "P";Note "HIGH_SNP 2 5.00"
115_scaff199	AMOS	misc_feature	103	101	.	+	.	Experiment "P";Note "HIGH_SNP 6 3.00"
116_scaff2	AMOS	misc_feature	552	538	.	+	.	Experiment "P";Note "HIGH_SNP 30 139.34"
117_scaff20	AMOS	misc_feature	441	430	.	+	.	Experiment "P";Note "HIGH_SNP 8 164.00"
118_scaff200	AMOS	misc_feature	21	22	.	+	.	Experiment "P";Note "HIGH_SNP 8 12.86"
121_scaff207	AMOS	misc_feature	50	50	.	+	.	Experiment "P";Note "HIGH_SNP 3 64.00"
122_scaff208	AMOS	misc_feature	299	289	.	+	.	Experiment "P";Note "HIGH_SNP 22 205.95"
123_scaff208	AMOS	misc_feature	162	161	.	+	.	Experiment "P";Note "HIGH_SNP 6 286.00"
123_scaff208	AMOS	misc_feature	3215	3113	.	+	.	Experiment "P";Note "HIGH_SNP 43 238.55"
123_scaff208	AMOS	misc_feature	16619	16079	.	+	.	Experiment "P";Note "HIGH_SNP 24 319.57"
123_scaff208	AMOS	misc_feature	24825	24032	.	+	.	Experiment "P";Note "HIGH_SNP 2 55.00"
124_scaff209	AMOS	misc_feature	8	9	.	+	.	Experiment "P";Note "HIGH_SNP 13 15.50"
125_scaff210	AMOS	misc_feature	132	125	.	+	.	Experiment "P";Note "HIGH_SNP 4 101.67"
126_scaff211	AMOS	misc_feature	18	19	.	+	.	Experiment "P";Note "HIGH_SNP 7 17.50"
127_scaff212	AMOS	misc_feature	93	93	.	+	.	Experiment "P";Note "HIGH_SNP 8 186.14"
128_scaff213	AMOS	misc_feature	379	370	.	+	.	Experiment "P";Note "HIGH_SNP 8 293.86"
129_scaff214	AMOS	misc_feature	54	51	.	+	.	Experiment "P";Note "HIGH_SNP 11 16.60"
129_scaff214	AMOS	misc_feature	1266	1218	.	+	.	Experiment "P";Note "HIGH_SNP 42 160.83"
130_scaff214	AMOS	misc_feature	325	313	.	+	.	Experiment "P";Note "HIGH_SNP 49 162.23"
130_scaff214	AMOS	misc_feature	9956	9570	.	+	.	Experiment "P";Note "HIGH_SNP 11 207.90"
130_scaff214	AMOS	misc_feature	13287	12814	.	+	.	Experiment "P";Note "HIGH_SNP 56 172.25"
131_scaff215	AMOS	misc_feature	65	65	.	+	.	Experiment "P";Note "HIGH_SNP 16 179.87"
132_scaff216	AMOS	misc_feature	137	133	.	+	.	Experiment "P";Note "HIGH_SNP 4 64.00"
133_scaff217	AMOS	misc_feature	151	151	.	+	.	Experiment "P";Note "HIGH_SNP 24 52.35"
137_scaff220	AMOS	misc_feature	15	16	.	+	.	Experiment "P";Note "HIGH_SNP 7 37.33"
138_scaff221	AMOS	misc_feature	9	8	.	+	.	Experiment "P";Note "HIGH_SNP 9 17.25"
139_scaff222	AMOS	misc_feature	124	121	.	+	.	Experiment "P";Note "HIGH_SNP 8 27.00"
141_scaff224	AMOS	misc_feature	1033	1001	.	+	.	Experiment "P";Note "HIGH_SNP 41 175.55"
141_scaff224	AMOS	misc_feature	9077	8754	.	+	.	Experiment "P";Note "HIGH_SNP 37 237.31"
142_scaff224	AMOS	misc_feature	278	272	.	+	.	Experiment "P";Note "HIGH_SNP 34 167.97"
142_scaff224	AMOS	misc_feature	6635	6391	.	+	.	Experiment "P";Note "HIGH_SNP 34 170.64"
142_scaff224	AMOS	misc_feature	13088	12617	.	+	.	Experiment "P";Note "HIGH_SNP 6 425.60"
142_scaff224	AMOS	misc_feature	17869	17244	.	+	.	Experiment "P";Note "HIGH_SNP 13 235.42"
142_scaff224	AMOS	misc_feature	22077	21301	.	+	.	Experiment "P";Note "HIGH_SNP 5 381.50"
144_scaff226	AMOS	misc_feature	197	193	.	+	.	Experiment "P";Note "HIGH_SNP 36 149.37"
144_scaff226	AMOS	misc_feature	6258	6027	.	+	.	Experiment "P";Note "HIGH_SNP 4 30.00"
145_scaff227	AMOS	misc_feature	194	187	.	+	.	Experiment "P";Note "HIGH_SNP 9 123.62"
149_scaff230	AMOS	misc_feature	93	91	.	+	.	Experiment "P";Note "HIGH_SNP 10 25.33"
150_scaff231	AMOS	misc_feature	6	7	.	+	.	Experiment "P";Note "HIGH_SNP 7 22.33"
151_scaff232	AMOS	misc_feature	21	20	.	+	.	Experiment "P";Note "HIGH_SNP 15 49.07"
152_scaff233	AMOS	misc_feature	39	39	.	+	.	Experiment "P";Note "HIGH_SNP 2 143.00"
155_scaff236	AMOS	misc_feature	9	9	.	+	.	Experiment "P";Note "HIGH_SNP 5 5.25"
157_scaff238	AMOS	misc_feature	20	21	.	+	.	Experiment "P";Note "HIGH_SNP 4 71.33"
158_scaff239	AMOS	misc_feature	204	198	.	+	.	Experiment "P";Note "HIGH_SNP 17 214.06"
158_scaff239	AMOS	misc_feature	4510	4359	.	+	.	Experiment "P";Note "HIGH_SNP 15 271.71"
159_scaff24	AMOS	misc_feature	169	165	.	+	.	Experiment "P";Note "HIGH_SNP 7 91.67"
160_scaff240	AMOS	misc_feature	60	59	.	+	.	Experiment "P";Note "HIGH_SNP 3 45.00"
161_scaff241	AMOS	misc_feature	37	37	.	+	.	Experiment "P";Note "HIGH_SNP 36 17.20"
162_scaff242	AMOS	misc_feature	20	21	.	+	.	Experiment "P";Note "HIGH_SNP 22 35.67"
164_scaff244	AMOS	misc_feature	152	151	.	+	.	Experiment "P";Note "HIGH_SNP 2 5.00"
165_scaff245	AMOS	misc_feature	13	14	.	+	.	Experiment "P";Note "HIGH_SNP 24 20.43"
167_scaff247	AMOS	misc_feature	65	65	.	+	.	Experiment "P";Note "HIGH_SNP 6 53.40"
168_scaff248	AMOS	misc_feature	13	14	.	+	.	Experiment "P";Note "HIGH_SNP 8 23.86"
169_scaff249	AMOS	misc_feature	99	100	.	+	.	Experiment "P";Note "HIGH_SNP 2 107.00"
170_scaff250	AMOS	misc_feature	34	33	.	+	.	Experiment "P";Note "HIGH_SNP 2 76.00"
171_scaff251	AMOS	misc_feature	170	169	.	+	.	Experiment "P";Note "HIGH_SNP 83 184.38"
174_scaff254	AMOS	misc_feature	363	352	.	+	.	Experiment "P";Note "HIGH_SNP 21 93.65"
175_scaff255	AMOS	misc_feature	19	20	.	+	.	Experiment "P";Note "HIGH_SNP 18 19.53"
177_scaff257	AMOS	misc_feature	119	114	.	+	.	Experiment "P";Note "HIGH_SNP 2 156.00"
178_scaff258	AMOS	misc_feature	353	347	.	+	.	Experiment "P";Note "HIGH_SNP 10 105.00"
179_scaff259	AMOS	misc_feature	411	402	.	+	.	Experiment "P";Note "HIGH_SNP 43 183.40"
179_scaff259	AMOS	misc_feature	9045	8731	.	+	.	Experiment "P";Note "HIGH_SNP 48 198.21"
179_scaff259	AMOS	misc_feature	19057	18384	.	+	.	Experiment "P";Note "HIGH_SNP 68 154.63"
182_scaff262	AMOS	misc_feature	61	61	.	+	.	Experiment "P";Note "HIGH_SNP 84 194.35"
183_scaff263	AMOS	misc_feature	14	15	.	+	.	Experiment "P";Note "HIGH_SNP 7 5.00"
184_scaff264	AMOS	misc_feature	17	17	.	+	.	Experiment "P";Note "HIGH_SNP 5 33.25"
186_scaff266	AMOS	misc_feature	101	100	.	+	.	Experiment "P";Note "HIGH_SNP 6 32.40"
187_scaff267	AMOS	misc_feature	605	589	.	+	.	Experiment "P";Note "HIGH_SNP 3 5.50"
187_scaff267	AMOS	misc_feature	2036	1966	.	+	.	Experiment "P";Note "HIGH_SNP 8 209.86"
187_scaff267	AMOS	misc_feature	5038	4881	.	+	.	Experiment "P";Note "HIGH_SNP 21 172.35"
187_scaff267	AMOS	misc_feature	9489	9177	.	+	.	Experiment "P";Note "HIGH_SNP 8 262.29"
187_scaff267	AMOS	misc_feature	12286	11876	.	+	.	Experiment "P";Note "HIGH_SNP 14 203.23"
187_scaff267	AMOS	misc_feature	16132	15568	.	+	.	Experiment "P";Note "HIGH_SNP 7 100.50"
188_scaff268	AMOS	misc_feature	20	21	.	+	.	Experiment "P";Note "HIGH_SNP 20 30.89"
191_scaff270	AMOS	misc_feature	12	12	.	+	.	Experiment "P";Note "HIGH_SNP 32 18.19"
193_scaff272	AMOS	misc_feature	559	543	.	+	.	Experiment "P";Note "HIGH_SNP 65 113.00"
194_scaff273	AMOS	misc_feature	17	18	.	+	.	Experiment "P";Note "HIGH_SNP 3 59.50"
196_scaff275	AMOS	misc_feature	278	273	.	+	.	Experiment "P";Note "HIGH_SNP 2 30.00"
198_scaff278	AMOS	misc_feature	181	179	.	+	.	Experiment "P";Note "HIGH_SNP 25 111.00"
202_scaff281	AMOS	misc_feature	67	66	.	+	.	Experiment "P";Note "HIGH_SNP 6 107.00"
203_scaff282	AMOS	misc_feature	129	125	.	+	.	Experiment "P";Note "HIGH_SNP 29 118.07"
204_scaff283	AMOS	misc_feature	16	17	.	+	.	Experiment "P";Note "HIGH_SNP 15 20.43"
205_scaff284	AMOS	misc_feature	218	208	.	+	.	Experiment "P";Note "HIGH_SNP 21 111.20"
206_scaff285	AMOS	misc_feature	110	110	.	+	.	Experiment "P";Note "HIGH_SNP 9 18.50"
207_scaff286	AMOS	misc_feature	234	232	.	+	.	Experiment "P";Note "HIGH_SNP 34 201.12"
207_scaff286	AMOS	misc_feature	7659	7411	.	+	.	Experiment "P";Note "HIGH_SNP 62 143.70"
207_scaff286	AMOS	misc_feature	17486	16847	.	+	.	Experiment "P";Note "HIGH_SNP 138 219.25"
207_scaff286	AMOS	misc_feature	47859	46189	.	+	.	Experiment "P";Note "HIGH_SNP 3 98.00"
207_scaff286	AMOS	misc_feature	49140	47430	.	+	.	Experiment "P";Note "HIGH_SNP 28 193.96"
207_scaff286	AMOS	misc_feature	55799	53852	.	+	.	Experiment "P";Note "HIGH_SNP 19 171.44"
207_scaff286	AMOS	misc_feature	60887	58777	.	+	.	Experiment "P";Note "HIGH_SNP 25 261.38"
207_scaff286	AMOS	misc_feature	69722	67311	.	+	.	Experiment "P";Note "HIGH_SNP 15 151.43"
208_scaff286	AMOS	misc_feature	379	375	.	+	.	Experiment "P";Note "HIGH_SNP 54 210.23"
208_scaff286	AMOS	misc_feature	12833	12366	.	+	.	Experiment "P";Note "HIGH_SNP 47 223.28"
208_scaff286	AMOS	misc_feature	24164	23318	.	+	.	Experiment "P";Note "HIGH_SNP 14 262.15"
208_scaff286	AMOS	misc_feature	29644	28621	.	+	.	Experiment "P";Note "HIGH_SNP 10 262.22"
208_scaff286	AMOS	misc_feature	33170	32046	.	+	.	Experiment "P";Note "HIGH_SNP 13 266.00"
208_scaff286	AMOS	misc_feature	37308	36025	.	+	.	Experiment "P";Note "HIGH_SNP 18 187.18"
208_scaff286	AMOS	misc_feature	41603	40176	.	+	.	Experiment "P";Note "HIGH_SNP 47 203.24"
208_scaff286	AMOS	misc_feature	51963	50161	.	+	.	Experiment "P";Note "HIGH_SNP 74 234.56"
208_scaff286	AMOS	misc_feature	69785	67368	.	+	.	Experiment "P";Note "HIGH_SNP 16 179.00"
209_scaff287	AMOS	misc_feature	17	17	.	+	.	Experiment "P";Note "HIGH_SNP 32 19.48"
210_scaff288	AMOS	misc_feature	24	24	.	+	.	Experiment "P";Note "HIGH_SNP 3 74.00"
212_scaff290	AMOS	misc_feature	160	159	.	+	.	Experiment "P";Note "HIGH_SNP 11 121.20"
213_scaff291	AMOS	misc_feature	174	170	.	+	.	Experiment "P";Note "HIGH_SNP 24 227.61"
213_scaff291	AMOS	misc_feature	6424	6224	.	+	.	Experiment "P";Note "HIGH_SNP 6 100.20"
215_scaff293	AMOS	misc_feature	73	72	.	+	.	Experiment "P";Note "HIGH_SNP 2 79.00"
216_scaff294	AMOS	misc_feature	41	41	.	+	.	Experiment "P";Note "HIGH_SNP 13 18.83"
217_scaff296	AMOS	misc_feature	419	412	.	+	.	Experiment "P";Note "HIGH_SNP 30 261.10"
218_scaff297	AMOS	misc_feature	244	238	.	+	.	Experiment "P";Note "HIGH_SNP 4 54.33"
220_scaff299	AMOS	misc_feature	270	260	.	+	.	Experiment "P";Note "HIGH_SNP 41 192.32"
220_scaff299	AMOS	misc_feature	8661	8315	.	+	.	Experiment "P";Note "HIGH_SNP 2 100.00"
220_scaff299	AMOS	misc_feature	11073	10657	.	+	.	Experiment "P";Note "HIGH_SNP 36 178.31"
220_scaff299	AMOS	misc_feature	18424	17728	.	+	.	Experiment "P";Note "HIGH_SNP 7 64.33"
220_scaff299	AMOS	misc_feature	20030	19274	.	+	.	Experiment "P";Note "HIGH_SNP 6 197.80"
220_scaff299	AMOS	misc_feature	22092	21251	.	+	.	Experiment "P";Note "HIGH_SNP 22 202.71"
220_scaff299	AMOS	misc_feature	27835	26791	.	+	.	Experiment "P";Note "HIGH_SNP 2 345.00"
220_scaff299	AMOS	misc_feature	29180	28093	.	+	.	Experiment "P";Note "HIGH_SNP 34 117.45"
222_scaff300	AMOS	misc_feature	20	21	.	+	.	Experiment "P";Note "HIGH_SNP 5 29.75"
223_scaff301	AMOS	misc_feature	15	15	.	+	.	Experiment "P";Note "HIGH_SNP 2 285.00"
224_scaff302	AMOS	misc_feature	289	282	.	+	.	Experiment "P";Note "HIGH_SNP 3 99.50"
225_scaff303	AMOS	misc_feature	19	18	.	+	.	Experiment "P";Note "HIGH_SNP 2 98.00"
226_scaff304	AMOS	misc_feature	99	97	.	+	.	Experiment "P";Note "HIGH_SNP 4 85.67"
228_scaff306	AMOS	misc_feature	392	378	.	+	.	Experiment "P";Note "HIGH_SNP 57 181.95"
228_scaff306	AMOS	misc_feature	11374	10974	.	+	.	Experiment "P";Note "HIGH_SNP 43 170.95"
228_scaff306	AMOS	misc_feature	19421	18731	.	+	.	Experiment "P";Note "HIGH_SNP 37 199.11"
228_scaff306	AMOS	misc_feature	27514	26528	.	+	.	Experiment "P";Note "HIGH_SNP 4 23.67"
228_scaff306	AMOS	misc_feature	28975	27938	.	+	.	Experiment "P";Note "HIGH_SNP 11 241.90"
228_scaff306	AMOS	misc_feature	33580	32391	.	+	.	Experiment "P";Note "HIGH_SNP 55 215.63"
229_scaff307	AMOS	misc_feature	157	155	.	+	.	Experiment "P";Note "HIGH_SNP 116 94.24"
232_scaff310	AMOS	misc_feature	103	102	.	+	.	Experiment "P";Note "HIGH_SNP 10 129.67"
233_scaff311	AMOS	misc_feature	715	689	.	+	.	Experiment "P";Note "HIGH_SNP 33 330.31"
233_scaff311	AMOS	misc_feature	12035	11589	.	+	.	Experiment "P";Note "HIGH_SNP 7 184.50"
234_scaff312	AMOS	misc_feature	300	298	.	+	.	Experiment "P";Note "HIGH_SNP 11 166.70"
234_scaff312	AMOS	misc_feature	2926	2844	.	+	.	Experiment "P";Note "HIGH_SNP 4 288.00"
236_scaff314	AMOS	misc_feature	380	365	.	+	.	Experiment "P";Note "HIGH_SNP 7 257.00"
237_scaff315	AMOS	misc_feature	61	60	.	+	.	Experiment "P";Note "HIGH_SNP 70 186.88"
237_scaff315	AMOS	misc_feature	14365	13840	.	+	.	Experiment "P";Note "HIGH_SNP 20 214.89"
241_scaff4	AMOS	misc_feature	395	377	.	+	.	Experiment "P";Note "HIGH_SNP 49 114.48"
242_scaff40	AMOS	misc_feature	273	266	.	+	.	Experiment "P";Note "HIGH_SNP 14 335.00"
243_scaff41	AMOS	misc_feature	296	285	.	+	.	Experiment "P";Note "HIGH_SNP 85 158.61"
243_scaff41	AMOS	misc_feature	14729	14125	.	+	.	Experiment "P";Note "HIGH_SNP 5 65.00"
243_scaff41	AMOS	misc_feature	17289	16596	.	+	.	Experiment "P";Note "HIGH_SNP 21 252.85"
243_scaff41	AMOS	misc_feature	23352	22437	.	+	.	Experiment "P";Note "HIGH_SNP 12 258.91"
243_scaff41	AMOS	misc_feature	27563	26473	.	+	.	Experiment "P";Note "HIGH_SNP 8 497.29"
255_scaff8	AMOS	misc_feature	82	80	.	+	.	Experiment "P";Note "HIGH_SNP 20 155.74"
56_scaff1	AMOS	misc_feature	31798	30653	.	+	.	Experiment "D";Note "HIGH_READ_COVERAGE 38"
75_scaff1	AMOS	misc_feature	76278	73452	.	+	.	Experiment "D";Note "HIGH_READ_COVERAGE 37"
121_scaff207	AMOS	misc_feature	44	44	.	+	.	Experiment "D";Note "HIGH_READ_COVERAGE 69"
124_scaff209	AMOS	misc_feature	64	62	.	+	.	Experiment "D";Note "HIGH_READ_COVERAGE 49"
137_scaff220	AMOS	misc_feature	82	82	.	+	.	Experiment "D";Note "HIGH_READ_COVERAGE 53"
139_scaff222	AMOS	misc_feature	214	208	.	+	.	Experiment "D";Note "HIGH_READ_COVERAGE 37"
151_scaff232	AMOS	misc_feature	53	50	.	+	.	Experiment "D";Note "HIGH_READ_COVERAGE 114"
156_scaff237	AMOS	misc_feature	114	109	.	+	.	Experiment "D";Note "HIGH_READ_COVERAGE 37"
159_scaff24	AMOS	misc_feature	250	244	.	+	.	Experiment "D";Note "HIGH_READ_COVERAGE 41"
161_scaff241	AMOS	misc_feature	52	51	.	+	.	Experiment "D";Note "HIGH_READ_COVERAGE 110"
162_scaff242	AMOS	misc_feature	49	50	.	+	.	Experiment "D";Note "HIGH_READ_COVERAGE 94"
165_scaff245	AMOS	misc_feature	62	59	.	+	.	Experiment "D";Note "HIGH_READ_COVERAGE 106"
168_scaff248	AMOS	misc_feature	104	101	.	+	.	Experiment "D";Note "HIGH_READ_COVERAGE 38"
175_scaff255	AMOS	misc_feature	44	43	.	+	.	Experiment "D";Note "HIGH_READ_COVERAGE 109"
188_scaff268	AMOS	misc_feature	49	47	.	+	.	Experiment "D";Note "HIGH_READ_COVERAGE 118"
191_scaff270	AMOS	misc_feature	57	52	.	+	.	Experiment "D";Note "HIGH_READ_COVERAGE 110"
204_scaff283	AMOS	misc_feature	91	82	.	+	.	Experiment "D";Note "HIGH_READ_COVERAGE 52"
209_scaff287	AMOS	misc_feature	37	37	.	+	.	Experiment "D";Note "HIGH_READ_COVERAGE 122"
216_scaff294	AMOS	misc_feature	102	100	.	+	.	Experiment "D";Note "HIGH_READ_COVERAGE 58"
59_scaff1	AMOS	misc_feature	18877	18224	.	+	.	Experiment "B";Note "5 (5,0) B -[59]-> 19551"
189_scaff268	AMOS	misc_feature	121	119	.	+	.	Experiment "B";Note "6 (6,0) B -[189]-> 123"
151_scaff232	AMOS	misc_feature	103	97	.	+	.	Experiment "B";Note "3 (3,0) B -[151]-> 109"
190_scaff269	AMOS	misc_feature	24	25	.	+	.	Experiment "B";Note "3 (3,0) B <-[190]- 22"
161_scaff241	AMOS	misc_feature	3	4	.	+	.	Experiment "B";Note "5 (5,0) B <-[161]- 1"
151_scaff232	AMOS	misc_feature	3	4	.	+	.	Experiment "B";Note "6 (6,0) B <-[151]- 1"
161_scaff241	AMOS	misc_feature	106	102	.	+	.	Experiment "B";Note "3 (3,0) B -[161]-> 111"
68_scaff1	AMOS	misc_feature	73141	70373	.	+	.	Experiment "B";Note "3 (3,0) B <-[68]- 76016"
85_scaff1	AMOS	misc_feature	105904	102032	.	+	.	Experiment "B";Note "3 (3,0) B -[85]-> 109910"
117_scaff20	AMOS	misc_feature	3	4	.	+	.	Experiment "B";Note "3 (3,0) B <-[117]- 1"
143_scaff225	AMOS	misc_feature	50	49	.	+	.	Experiment "B";Note "3 (3,0) B <-[143]- 50"
170_scaff250	AMOS	misc_feature	125	123	.	+	.	Experiment "B";Note "4 (4,0) B -[170]-> 127"
