# Supplementary material for: Genomic characterization of the Yersinia genus
Source: Genome Biol. 2010 Jan 4;11(1):R1. doi: 10.1186/gb-2010-11-1-r1 (PMC2847712; doi:10.1186/gb-2010-11-1-r1)
Supplement: Additional file 3 — These consist of ISfinder [40], RepeatScout [41]and amosvalidate [37] results (GFF format); repeats found by RepeatScout in fasta format, scaffold files (NCBI AGP format); and information about length of contigs, read count, estimated repeat number, count in scaffold and whether or not the contig was placed by SOMA [39]. [file gb-2010-11-1-r1-S3.gz › additional_files/README.txt]

a) <strain>-ISfinder.gff = ISfinder results (GFF format)
b) <strain>-RS.gff = Matches to repeats found by RepeatScout (GFF format)
c) all_repeats.fa = All the repeats found by RepeatScount with annotations
for those that are known.
d) <strain>-scaffold.agp = Scaffold files (NCBI AGP format)
e) <strain>-contig-info.txt = Information about length of contigs, read
count, estimated repeat no., count in scaffold and whether or not the
contig was placed by SOMA.
f) <strain>.amosvalidate.gff = Regions flagged by amosvalidate (GFF format)
