# Supplementary material for: Genomic characterization of the Yersinia genus
Source: Genome Biol. 2010 Jan 4;11(1):R1. doi: 10.1186/gb-2010-11-1-r1 (PMC2847712; doi:10.1186/gb-2010-11-1-r1)
Supplement: Additional file 3 — These consist of ISfinder [40], RepeatScout [41]and amosvalidate [37] results (GFF format); repeats found by RepeatScout in fasta format, scaffold files (NCBI AGP format); and information about length of contigs, read count, estimated repeat number, count in scaffold and whether or not the contig was placed by SOMA [39]. [file gb-2010-11-1-r1-S3.gz › additional_files/bercovieri.amosvalidate.gff]

1_scaff1	AMOS	misc_feature	15	4566820	.	+	.	Experiment "C";Note "LOW_GOOD_CVG"
2_scaff1	AMOS	misc_feature	-42567	4524238	.	+	.	Experiment "C";Note "LOW_GOOD_CVG"
3_scaff1	AMOS	misc_feature	-183667	4383138	.	+	.	Experiment "C";Note "LOW_GOOD_CVG"
4_scaff1	AMOS	misc_feature	-220254	4346551	.	+	.	Experiment "C";Note "LOW_GOOD_CVG"
5_scaff1	AMOS	misc_feature	-346645	4220160	.	+	.	Experiment "C";Note "LOW_GOOD_CVG"
6_scaff1	AMOS	misc_feature	-555148	4011657	.	+	.	Experiment "C";Note "LOW_GOOD_CVG"
7_scaff1	AMOS	misc_feature	-708760	3858045	.	+	.	Experiment "C";Note "LOW_GOOD_CVG"
8_scaff1	AMOS	misc_feature	-742547	3824258	.	+	.	Experiment "C";Note "LOW_GOOD_CVG"
9_scaff1	AMOS	misc_feature	-774536	3792269	.	+	.	Experiment "C";Note "LOW_GOOD_CVG"
10_scaff1	AMOS	misc_feature	-824935	3741870	.	+	.	Experiment "C";Note "LOW_GOOD_CVG"
11_scaff1	AMOS	misc_feature	-906713	3660092	.	+	.	Experiment "C";Note "LOW_GOOD_CVG"
12_scaff1	AMOS	misc_feature	-935013	3631792	.	+	.	Experiment "C";Note "LOW_GOOD_CVG"
13_scaff1	AMOS	misc_feature	-977539	3589266	.	+	.	Experiment "C";Note "LOW_GOOD_CVG"
14_scaff1	AMOS	misc_feature	-1027001	3539804	.	+	.	Experiment "C";Note "LOW_GOOD_CVG"
15_scaff1	AMOS	misc_feature	-1033803	3533002	.	+	.	Experiment "C";Note "LOW_GOOD_CVG"
16_scaff1	AMOS	misc_feature	-1046465	3520340	.	+	.	Experiment "C";Note "LOW_GOOD_CVG"
17_scaff1	AMOS	misc_feature	-1147159	3419646	.	+	.	Experiment "C";Note "LOW_GOOD_CVG"
18_scaff1	AMOS	misc_feature	-1191607	3375198	.	+	.	Experiment "C";Note "LOW_GOOD_CVG"
19_scaff1	AMOS	misc_feature	-1348541	3218264	.	+	.	Experiment "C";Note "LOW_GOOD_CVG"
20_scaff1	AMOS	misc_feature	-1427817	3138988	.	+	.	Experiment "C";Note "LOW_GOOD_CVG"
21_scaff1	AMOS	misc_feature	-1471430	3095375	.	+	.	Experiment "C";Note "LOW_GOOD_CVG"
22_scaff1	AMOS	misc_feature	-1496241	3070564	.	+	.	Experiment "C";Note "LOW_GOOD_CVG"
23_scaff1	AMOS	misc_feature	-1517146	3049659	.	+	.	Experiment "C";Note "LOW_GOOD_CVG"
24_scaff1	AMOS	misc_feature	-1604710	2962095	.	+	.	Experiment "C";Note "LOW_GOOD_CVG"
25_scaff1	AMOS	misc_feature	-1628318	2938487	.	+	.	Experiment "C";Note "LOW_GOOD_CVG"
26_scaff1	AMOS	misc_feature	-1629503	2937302	.	+	.	Experiment "C";Note "LOW_GOOD_CVG"
27_scaff1	AMOS	misc_feature	-1629712	2937093	.	+	.	Experiment "C";Note "LOW_GOOD_CVG"
28_scaff1	AMOS	misc_feature	-1629916	2936889	.	+	.	Experiment "C";Note "LOW_GOOD_CVG"
29_scaff1	AMOS	misc_feature	-1704875	2861930	.	+	.	Experiment "C";Note "LOW_GOOD_CVG"
30_scaff1	AMOS	misc_feature	-1823067	2743738	.	+	.	Experiment "C";Note "LOW_GOOD_CVG"
31_scaff1	AMOS	misc_feature	-1884114	2682691	.	+	.	Experiment "C";Note "LOW_GOOD_CVG"
32_scaff1	AMOS	misc_feature	-1938578	2628227	.	+	.	Experiment "C";Note "LOW_GOOD_CVG"
33_scaff1	AMOS	misc_feature	-2040683	2526122	.	+	.	Experiment "C";Note "LOW_GOOD_CVG"
34_scaff1	AMOS	misc_feature	-2126245	2440560	.	+	.	Experiment "C";Note "LOW_GOOD_CVG"
35_scaff1	AMOS	misc_feature	-2205407	2361398	.	+	.	Experiment "C";Note "LOW_GOOD_CVG"
36_scaff1	AMOS	misc_feature	-2333728	2233077	.	+	.	Experiment "C";Note "LOW_GOOD_CVG"
37_scaff1	AMOS	misc_feature	-2381595	2185210	.	+	.	Experiment "C";Note "LOW_GOOD_CVG"
38_scaff1	AMOS	misc_feature	-2394617	2172188	.	+	.	Experiment "C";Note "LOW_GOOD_CVG"
39_scaff1	AMOS	misc_feature	-2418664	2148141	.	+	.	Experiment "C";Note "LOW_GOOD_CVG"
40_scaff1	AMOS	misc_feature	-2424690	2142115	.	+	.	Experiment "C";Note "LOW_GOOD_CVG"
41_scaff1	AMOS	misc_feature	-2483623	2083182	.	+	.	Experiment "C";Note "LOW_GOOD_CVG"
42_scaff1	AMOS	misc_feature	-2509947	2056858	.	+	.	Experiment "C";Note "LOW_GOOD_CVG"
43_scaff1	AMOS	misc_feature	-2615328	1951477	.	+	.	Experiment "C";Note "LOW_GOOD_CVG"
44_scaff1	AMOS	misc_feature	-2656118	1910687	.	+	.	Experiment "C";Note "LOW_GOOD_CVG"
45_scaff1	AMOS	misc_feature	-2712350	1854455	.	+	.	Experiment "C";Note "LOW_GOOD_CVG"
46_scaff1	AMOS	misc_feature	-2712445	1854360	.	+	.	Experiment "C";Note "LOW_GOOD_CVG"
47_scaff1	AMOS	misc_feature	-2751274	1815531	.	+	.	Experiment "C";Note "LOW_GOOD_CVG"
48_scaff1	AMOS	misc_feature	-2761159	1805646	.	+	.	Experiment "C";Note "LOW_GOOD_CVG"
49_scaff1	AMOS	misc_feature	-2819837	1746968	.	+	.	Experiment "C";Note "LOW_GOOD_CVG"
50_scaff1	AMOS	misc_feature	-2861922	1704883	.	+	.	Experiment "C";Note "LOW_GOOD_CVG"
51_scaff1	AMOS	misc_feature	-3033674	1533131	.	+	.	Experiment "C";Note "LOW_GOOD_CVG"
52_scaff1	AMOS	misc_feature	-3255811	1310994	.	+	.	Experiment "C";Note "LOW_GOOD_CVG"
53_scaff1	AMOS	misc_feature	-3280911	1285894	.	+	.	Experiment "C";Note "LOW_GOOD_CVG"
54_scaff1	AMOS	misc_feature	-3302536	1264269	.	+	.	Experiment "C";Note "LOW_GOOD_CVG"
55_scaff1	AMOS	misc_feature	-3326220	1240585	.	+	.	Experiment "C";Note "LOW_GOOD_CVG"
56_scaff1	AMOS	misc_feature	-3331426	1235379	.	+	.	Experiment "C";Note "LOW_GOOD_CVG"
57_scaff1	AMOS	misc_feature	-3391690	1175115	.	+	.	Experiment "C";Note "LOW_GOOD_CVG"
58_scaff1	AMOS	misc_feature	-3448149	1118656	.	+	.	Experiment "C";Note "LOW_GOOD_CVG"
59_scaff1	AMOS	misc_feature	-3525427	1041378	.	+	.	Experiment "C";Note "LOW_GOOD_CVG"
60_scaff1	AMOS	misc_feature	-3588444	978361	.	+	.	Experiment "C";Note "LOW_GOOD_CVG"
61_scaff1	AMOS	misc_feature	-3657475	909330	.	+	.	Experiment "C";Note "LOW_GOOD_CVG"
62_scaff1	AMOS	misc_feature	-3726762	840043	.	+	.	Experiment "C";Note "LOW_GOOD_CVG"
63_scaff1	AMOS	misc_feature	-3817296	749509	.	+	.	Experiment "C";Note "LOW_GOOD_CVG"
64_scaff1	AMOS	misc_feature	-3853466	713339	.	+	.	Experiment "C";Note "LOW_GOOD_CVG"
65_scaff1	AMOS	misc_feature	-3932344	634461	.	+	.	Experiment "C";Note "LOW_GOOD_CVG"
66_scaff1	AMOS	misc_feature	-3985581	581224	.	+	.	Experiment "C";Note "LOW_GOOD_CVG"
67_scaff1	AMOS	misc_feature	-4036164	530641	.	+	.	Experiment "C";Note "LOW_GOOD_CVG"
68_scaff1	AMOS	misc_feature	-4130632	436173	.	+	.	Experiment "C";Note "LOW_GOOD_CVG"
69_scaff1	AMOS	misc_feature	-4197435	369370	.	+	.	Experiment "C";Note "LOW_GOOD_CVG"
70_scaff1	AMOS	misc_feature	-4322094	244711	.	+	.	Experiment "C";Note "LOW_GOOD_CVG"
71_scaff1	AMOS	misc_feature	-4392901	173904	.	+	.	Experiment "C";Note "LOW_GOOD_CVG"
72_scaff1	AMOS	misc_feature	-4532177	34628	.	+	.	Experiment "C";Note "LOW_GOOD_CVG"
73_scaff1	AMOS	misc_feature	-1629438	2937367	.	+	.	Experiment "C";Note "LOW_GOOD_CVG"
74_scaff1002	AMOS	misc_feature	15	189	.	+	.	Experiment "C";Note "LOW_GOOD_CVG"
75_scaff1003	AMOS	misc_feature	-1	99	.	+	.	Experiment "C";Note "LOW_GOOD_CVG"
76_scaff1013	AMOS	misc_feature	-2	97	.	+	.	Experiment "C";Note "LOW_GOOD_CVG"
77_scaff1018	AMOS	misc_feature	-1	116	.	+	.	Experiment "C";Note "LOW_GOOD_CVG"
78_scaff102	AMOS	misc_feature	7	9967	.	+	.	Experiment "C";Note "LOW_GOOD_CVG"
79_scaff1025	AMOS	misc_feature	-1	101	.	+	.	Experiment "C";Note "LOW_GOOD_CVG"
80_scaff1028	AMOS	misc_feature	-1	107	.	+	.	Experiment "C";Note "LOW_GOOD_CVG"
81_scaff1029	AMOS	misc_feature	18	14429	.	+	.	Experiment "C";Note "LOW_GOOD_CVG"
82_scaff1029	AMOS	misc_feature	-14202	209	.	+	.	Experiment "C";Note "LOW_GOOD_CVG"
83_scaff1045	AMOS	misc_feature	-1	106	.	+	.	Experiment "C";Note "LOW_GOOD_CVG"
84_scaff1053	AMOS	misc_feature	19	15827	.	+	.	Experiment "C";Note "LOW_GOOD_CVG"
85_scaff1054	AMOS	misc_feature	18	5295	.	+	.	Experiment "C";Note "LOW_GOOD_CVG"
86_scaff1055	AMOS	misc_feature	11	842	.	+	.	Experiment "C";Note "LOW_GOOD_CVG"
87_scaff1056	AMOS	misc_feature	18	1331	.	+	.	Experiment "C";Note "LOW_GOOD_CVG"
88_scaff1057	AMOS	misc_feature	4	26309	.	+	.	Experiment "C";Note "LOW_GOOD_CVG"
89_scaff1058	AMOS	misc_feature	7	714	.	+	.	Experiment "C";Note "LOW_GOOD_CVG"
90_scaff1059	AMOS	misc_feature	14	6815	.	+	.	Experiment "C";Note "LOW_GOOD_CVG"
91_scaff1060	AMOS	misc_feature	19	609	.	+	.	Experiment "C";Note "LOW_GOOD_CVG"
92_scaff1060	AMOS	misc_feature	-460	130	.	+	.	Experiment "C";Note "LOW_GOOD_CVG"
93_scaff1061	AMOS	misc_feature	18	821	.	+	.	Experiment "C";Note "LOW_GOOD_CVG"
94_scaff1062	AMOS	misc_feature	13	246	.	+	.	Experiment "C";Note "LOW_GOOD_CVG"
95_scaff1063	AMOS	misc_feature	19	223	.	+	.	Experiment "C";Note "LOW_GOOD_CVG"
96_scaff1064	AMOS	misc_feature	-38	3894	.	+	.	Experiment "C";Note "LOW_GOOD_CVG"
97_scaff1065	AMOS	misc_feature	17	146	.	+	.	Experiment "C";Note "LOW_GOOD_CVG"
98_scaff1066	AMOS	misc_feature	16	828	.	+	.	Experiment "C";Note "LOW_GOOD_CVG"
99_scaff1067	AMOS	misc_feature	12	4445	.	+	.	Experiment "C";Note "LOW_GOOD_CVG"
100_scaff1068	AMOS	misc_feature	14	192	.	+	.	Experiment "C";Note "LOW_GOOD_CVG"
101_scaff1069	AMOS	misc_feature	19	4864	.	+	.	Experiment "C";Note "LOW_GOOD_CVG"
102_scaff1070	AMOS	misc_feature	17	515	.	+	.	Experiment "C";Note "LOW_GOOD_CVG"
103_scaff1071	AMOS	misc_feature	17	1194	.	+	.	Experiment "C";Note "LOW_GOOD_CVG"
104_scaff1072	AMOS	misc_feature	14	237	.	+	.	Experiment "C";Note "LOW_GOOD_CVG"
105_scaff1073	AMOS	misc_feature	14	15456	.	+	.	Experiment "C";Note "LOW_GOOD_CVG"
106_scaff1074	AMOS	misc_feature	14	173	.	+	.	Experiment "C";Note "LOW_GOOD_CVG"
107_scaff1075	AMOS	misc_feature	17	149	.	+	.	Experiment "C";Note "LOW_GOOD_CVG"
108_scaff1076	AMOS	misc_feature	6	18635	.	+	.	Experiment "C";Note "LOW_GOOD_CVG"
109_scaff1077	AMOS	misc_feature	-1	95	.	+	.	Experiment "C";Note "LOW_GOOD_CVG"
110_scaff1078	AMOS	misc_feature	9	485	.	+	.	Experiment "C";Note "LOW_GOOD_CVG"
111_scaff1079	AMOS	misc_feature	8	406	.	+	.	Experiment "C";Note "LOW_GOOD_CVG"
112_scaff1080	AMOS	misc_feature	16	1735	.	+	.	Experiment "C";Note "LOW_GOOD_CVG"
113_scaff1081	AMOS	misc_feature	15	266	.	+	.	Experiment "C";Note "LOW_GOOD_CVG"
114_scaff1081	AMOS	misc_feature	-109	142	.	+	.	Experiment "C";Note "LOW_GOOD_CVG"
115_scaff1082	AMOS	misc_feature	6	2429	.	+	.	Experiment "C";Note "LOW_GOOD_CVG"
116_scaff1083	AMOS	misc_feature	18	195	.	+	.	Experiment "C";Note "LOW_GOOD_CVG"
117_scaff1083	AMOS	misc_feature	-27	150	.	+	.	Experiment "C";Note "LOW_GOOD_CVG"
118_scaff1085	AMOS	misc_feature	16	1499	.	+	.	Experiment "C";Note "LOW_GOOD_CVG"
119_scaff1086	AMOS	misc_feature	19	1380	.	+	.	Experiment "C";Note "LOW_GOOD_CVG"
120_scaff1087	AMOS	misc_feature	16	281	.	+	.	Experiment "C";Note "LOW_GOOD_CVG"
121_scaff1088	AMOS	misc_feature	18	1192	.	+	.	Experiment "C";Note "LOW_GOOD_CVG"
122_scaff1089	AMOS	misc_feature	19	373	.	+	.	Experiment "C";Note "LOW_GOOD_CVG"
123_scaff1090	AMOS	misc_feature	14	318	.	+	.	Experiment "C";Note "LOW_GOOD_CVG"
124_scaff1091	AMOS	misc_feature	13	7725	.	+	.	Experiment "C";Note "LOW_GOOD_CVG"
125_scaff1092	AMOS	misc_feature	-1	155	.	+	.	Experiment "C";Note "LOW_GOOD_CVG"
126_scaff1093	AMOS	misc_feature	4	402	.	+	.	Experiment "C";Note "LOW_GOOD_CVG"
127_scaff1094	AMOS	misc_feature	14	234	.	+	.	Experiment "C";Note "LOW_GOOD_CVG"
128_scaff1095	AMOS	misc_feature	18	194	.	+	.	Experiment "C";Note "LOW_GOOD_CVG"
129_scaff1096	AMOS	misc_feature	12	1636	.	+	.	Experiment "C";Note "LOW_GOOD_CVG"
130_scaff1097	AMOS	misc_feature	11	177	.	+	.	Experiment "C";Note "LOW_GOOD_CVG"
131_scaff1098	AMOS	misc_feature	12	159	.	+	.	Experiment "C";Note "LOW_GOOD_CVG"
132_scaff1099	AMOS	misc_feature	14	4411	.	+	.	Experiment "C";Note "LOW_GOOD_CVG"
133_scaff11	AMOS	misc_feature	18	1488	.	+	.	Experiment "C";Note "LOW_GOOD_CVG"
134_scaff1100	AMOS	misc_feature	18	182	.	+	.	Experiment "C";Note "LOW_GOOD_CVG"
135_scaff1101	AMOS	misc_feature	19	727	.	+	.	Experiment "C";Note "LOW_GOOD_CVG"
136_scaff1102	AMOS	misc_feature	10	1993	.	+	.	Experiment "C";Note "LOW_GOOD_CVG"
137_scaff1103	AMOS	misc_feature	14	634	.	+	.	Experiment "C";Note "LOW_GOOD_CVG"
138_scaff1104	AMOS	misc_feature	19	746	.	+	.	Experiment "C";Note "LOW_GOOD_CVG"
139_scaff1105	AMOS	misc_feature	19	5433	.	+	.	Experiment "C";Note "LOW_GOOD_CVG"
140_scaff1106	AMOS	misc_feature	3	231	.	+	.	Experiment "C";Note "LOW_GOOD_CVG"
141_scaff1107	AMOS	misc_feature	18	194	.	+	.	Experiment "C";Note "LOW_GOOD_CVG"
142_scaff1108	AMOS	misc_feature	-2	19454	.	+	.	Experiment "C";Note "LOW_GOOD_CVG"
143_scaff1109	AMOS	misc_feature	18	174	.	+	.	Experiment "C";Note "LOW_GOOD_CVG"
144_scaff1110	AMOS	misc_feature	11	4688	.	+	.	Experiment "C";Note "LOW_GOOD_CVG"
145_scaff1111	AMOS	misc_feature	14	590	.	+	.	Experiment "C";Note "LOW_GOOD_CVG"
146_scaff1113	AMOS	misc_feature	12	38312	.	+	.	Experiment "C";Note "LOW_GOOD_CVG"
147_scaff1115	AMOS	misc_feature	9	11298	.	+	.	Experiment "C";Note "LOW_GOOD_CVG"
148_scaff1116	AMOS	misc_feature	16	20803	.	+	.	Experiment "C";Note "LOW_GOOD_CVG"
149_scaff1117	AMOS	misc_feature	13	14451	.	+	.	Experiment "C";Note "LOW_GOOD_CVG"
150_scaff1118	AMOS	misc_feature	12	189	.	+	.	Experiment "C";Note "LOW_GOOD_CVG"
151_scaff1119	AMOS	misc_feature	18	226	.	+	.	Experiment "C";Note "LOW_GOOD_CVG"
152_scaff1120	AMOS	misc_feature	19	3161	.	+	.	Experiment "C";Note "LOW_GOOD_CVG"
153_scaff1121	AMOS	misc_feature	-1	390	.	+	.	Experiment "C";Note "LOW_GOOD_CVG"
154_scaff1122	AMOS	misc_feature	16	179	.	+	.	Experiment "C";Note "LOW_GOOD_CVG"
155_scaff1123	AMOS	misc_feature	-4	2446	.	+	.	Experiment "C";Note "LOW_GOOD_CVG"
156_scaff1124	AMOS	misc_feature	19	13472	.	+	.	Experiment "C";Note "LOW_GOOD_CVG"
157_scaff1125	AMOS	misc_feature	1	15682	.	+	.	Experiment "C";Note "LOW_GOOD_CVG"
158_scaff1126	AMOS	misc_feature	0	1533	.	+	.	Experiment "C";Note "LOW_GOOD_CVG"
159_scaff1127	AMOS	misc_feature	-1	14130	.	+	.	Experiment "C";Note "LOW_GOOD_CVG"
160_scaff1128	AMOS	misc_feature	13	288	.	+	.	Experiment "C";Note "LOW_GOOD_CVG"
161_scaff1129	AMOS	misc_feature	-1	381	.	+	.	Experiment "C";Note "LOW_GOOD_CVG"
162_scaff117	AMOS	misc_feature	-1	101	.	+	.	Experiment "C";Note "LOW_GOOD_CVG"
163_scaff120	AMOS	misc_feature	-1	94	.	+	.	Experiment "C";Note "LOW_GOOD_CVG"
164_scaff121	AMOS	misc_feature	-1	100	.	+	.	Experiment "C";Note "LOW_GOOD_CVG"
165_scaff131	AMOS	misc_feature	-1	95	.	+	.	Experiment "C";Note "LOW_GOOD_CVG"
166_scaff132	AMOS	misc_feature	-1	105	.	+	.	Experiment "C";Note "LOW_GOOD_CVG"
167_scaff145	AMOS	misc_feature	-1	117	.	+	.	Experiment "C";Note "LOW_GOOD_CVG"
168_scaff15	AMOS	misc_feature	-2	111	.	+	.	Experiment "C";Note "LOW_GOOD_CVG"
169_scaff151	AMOS	misc_feature	18	595	.	+	.	Experiment "C";Note "LOW_GOOD_CVG"
170_scaff151	AMOS	misc_feature	-451	126	.	+	.	Experiment "C";Note "LOW_GOOD_CVG"
171_scaff155	AMOS	misc_feature	-1	96	.	+	.	Experiment "C";Note "LOW_GOOD_CVG"
172_scaff167	AMOS	misc_feature	-1	106	.	+	.	Experiment "C";Note "LOW_GOOD_CVG"
173_scaff177	AMOS	misc_feature	-1	108	.	+	.	Experiment "C";Note "LOW_GOOD_CVG"
174_scaff181	AMOS	misc_feature	-1	109	.	+	.	Experiment "C";Note "LOW_GOOD_CVG"
175_scaff182	AMOS	misc_feature	-2	113	.	+	.	Experiment "C";Note "LOW_GOOD_CVG"
176_scaff189	AMOS	misc_feature	-2	104	.	+	.	Experiment "C";Note "LOW_GOOD_CVG"
177_scaff192	AMOS	misc_feature	-1	113	.	+	.	Experiment "C";Note "LOW_GOOD_CVG"
178_scaff193	AMOS	misc_feature	-1	102	.	+	.	Experiment "C";Note "LOW_GOOD_CVG"
179_scaff199	AMOS	misc_feature	-2	97	.	+	.	Experiment "C";Note "LOW_GOOD_CVG"
180_scaff2	AMOS	misc_feature	16	1770	.	+	.	Experiment "C";Note "LOW_GOOD_CVG"
181_scaff219	AMOS	misc_feature	-2	115	.	+	.	Experiment "C";Note "LOW_GOOD_CVG"
182_scaff222	AMOS	misc_feature	-1	105	.	+	.	Experiment "C";Note "LOW_GOOD_CVG"
183_scaff224	AMOS	misc_feature	-1	101	.	+	.	Experiment "C";Note "LOW_GOOD_CVG"
184_scaff225	AMOS	misc_feature	-1	102	.	+	.	Experiment "C";Note "LOW_GOOD_CVG"
185_scaff228	AMOS	misc_feature	-1	103	.	+	.	Experiment "C";Note "LOW_GOOD_CVG"
186_scaff237	AMOS	misc_feature	18	5272	.	+	.	Experiment "C";Note "LOW_GOOD_CVG"
187_scaff238	AMOS	misc_feature	-1	98	.	+	.	Experiment "C";Note "LOW_GOOD_CVG"
188_scaff240	AMOS	misc_feature	-1	104	.	+	.	Experiment "C";Note "LOW_GOOD_CVG"
189_scaff252	AMOS	misc_feature	-1	102	.	+	.	Experiment "C";Note "LOW_GOOD_CVG"
190_scaff264	AMOS	misc_feature	-1	102	.	+	.	Experiment "C";Note "LOW_GOOD_CVG"
191_scaff268	AMOS	misc_feature	15	475	.	+	.	Experiment "C";Note "LOW_GOOD_CVG"
192_scaff275	AMOS	misc_feature	-1	103	.	+	.	Experiment "C";Note "LOW_GOOD_CVG"
193_scaff281	AMOS	misc_feature	-1	104	.	+	.	Experiment "C";Note "LOW_GOOD_CVG"
194_scaff282	AMOS	misc_feature	-2	103	.	+	.	Experiment "C";Note "LOW_GOOD_CVG"
195_scaff287	AMOS	misc_feature	-2	103	.	+	.	Experiment "C";Note "LOW_GOOD_CVG"
196_scaff3	AMOS	misc_feature	9	672	.	+	.	Experiment "C";Note "LOW_GOOD_CVG"
197_scaff301	AMOS	misc_feature	-1	97	.	+	.	Experiment "C";Note "LOW_GOOD_CVG"
198_scaff304	AMOS	misc_feature	-1	96	.	+	.	Experiment "C";Note "LOW_GOOD_CVG"
199_scaff306	AMOS	misc_feature	-1	108	.	+	.	Experiment "C";Note "LOW_GOOD_CVG"
200_scaff31	AMOS	misc_feature	-1	104	.	+	.	Experiment "C";Note "LOW_GOOD_CVG"
201_scaff310	AMOS	misc_feature	-9	157	.	+	.	Experiment "C";Note "LOW_GOOD_CVG"
202_scaff320	AMOS	misc_feature	-1	95	.	+	.	Experiment "C";Note "LOW_GOOD_CVG"
203_scaff328	AMOS	misc_feature	-1	97	.	+	.	Experiment "C";Note "LOW_GOOD_CVG"
204_scaff329	AMOS	misc_feature	-1	97	.	+	.	Experiment "C";Note "LOW_GOOD_CVG"
205_scaff335	AMOS	misc_feature	15	240	.	+	.	Experiment "C";Note "LOW_GOOD_CVG"
206_scaff348	AMOS	misc_feature	-1	99	.	+	.	Experiment "C";Note "LOW_GOOD_CVG"
207_scaff352	AMOS	misc_feature	-1	92	.	+	.	Experiment "C";Note "LOW_GOOD_CVG"
208_scaff354	AMOS	misc_feature	-1	106	.	+	.	Experiment "C";Note "LOW_GOOD_CVG"
209_scaff365	AMOS	misc_feature	-1	103	.	+	.	Experiment "C";Note "LOW_GOOD_CVG"
210_scaff368	AMOS	misc_feature	-1	99	.	+	.	Experiment "C";Note "LOW_GOOD_CVG"
211_scaff381	AMOS	misc_feature	-1	106	.	+	.	Experiment "C";Note "LOW_GOOD_CVG"
212_scaff393	AMOS	misc_feature	-1	107	.	+	.	Experiment "C";Note "LOW_GOOD_CVG"
213_scaff4	AMOS	misc_feature	11	148	.	+	.	Experiment "C";Note "LOW_GOOD_CVG"
214_scaff403	AMOS	misc_feature	-1	101	.	+	.	Experiment "C";Note "LOW_GOOD_CVG"
215_scaff405	AMOS	misc_feature	-2	94	.	+	.	Experiment "C";Note "LOW_GOOD_CVG"
216_scaff407	AMOS	misc_feature	-2	105	.	+	.	Experiment "C";Note "LOW_GOOD_CVG"
217_scaff413	AMOS	misc_feature	-2	92	.	+	.	Experiment "C";Note "LOW_GOOD_CVG"
218_scaff414	AMOS	misc_feature	19	2013	.	+	.	Experiment "C";Note "LOW_GOOD_CVG"
219_scaff415	AMOS	misc_feature	-1	104	.	+	.	Experiment "C";Note "LOW_GOOD_CVG"
220_scaff417	AMOS	misc_feature	-1	116	.	+	.	Experiment "C";Note "LOW_GOOD_CVG"
221_scaff418	AMOS	misc_feature	-2	98	.	+	.	Experiment "C";Note "LOW_GOOD_CVG"
222_scaff421	AMOS	misc_feature	-2	100	.	+	.	Experiment "C";Note "LOW_GOOD_CVG"
223_scaff43	AMOS	misc_feature	-1	105	.	+	.	Experiment "C";Note "LOW_GOOD_CVG"
224_scaff453	AMOS	misc_feature	1	103	.	+	.	Experiment "C";Note "LOW_GOOD_CVG"
225_scaff456	AMOS	misc_feature	-1	107	.	+	.	Experiment "C";Note "LOW_GOOD_CVG"
226_scaff458	AMOS	misc_feature	-1	99	.	+	.	Experiment "C";Note "LOW_GOOD_CVG"
227_scaff463	AMOS	misc_feature	-1	101	.	+	.	Experiment "C";Note "LOW_GOOD_CVG"
228_scaff465	AMOS	misc_feature	-1	89	.	+	.	Experiment "C";Note "LOW_GOOD_CVG"
229_scaff474	AMOS	misc_feature	-1	112	.	+	.	Experiment "C";Note "LOW_GOOD_CVG"
230_scaff479	AMOS	misc_feature	19	2579	.	+	.	Experiment "C";Note "LOW_GOOD_CVG"
231_scaff479	AMOS	misc_feature	-1461	1099	.	+	.	Experiment "C";Note "LOW_GOOD_CVG"
232_scaff48	AMOS	misc_feature	-1	91	.	+	.	Experiment "C";Note "LOW_GOOD_CVG"
233_scaff486	AMOS	misc_feature	18	13744	.	+	.	Experiment "C";Note "LOW_GOOD_CVG"
234_scaff490	AMOS	misc_feature	-1	94	.	+	.	Experiment "C";Note "LOW_GOOD_CVG"
235_scaff491	AMOS	misc_feature	-1	100	.	+	.	Experiment "C";Note "LOW_GOOD_CVG"
236_scaff493	AMOS	misc_feature	-2	100	.	+	.	Experiment "C";Note "LOW_GOOD_CVG"
237_scaff495	AMOS	misc_feature	-2	103	.	+	.	Experiment "C";Note "LOW_GOOD_CVG"
238_scaff5	AMOS	misc_feature	19	28750	.	+	.	Experiment "C";Note "LOW_GOOD_CVG"
239_scaff505	AMOS	misc_feature	-1	90	.	+	.	Experiment "C";Note "LOW_GOOD_CVG"
240_scaff509	AMOS	misc_feature	19	628	.	+	.	Experiment "C";Note "LOW_GOOD_CVG"
241_scaff51	AMOS	misc_feature	-1	98	.	+	.	Experiment "C";Note "LOW_GOOD_CVG"
242_scaff512	AMOS	misc_feature	-1	97	.	+	.	Experiment "C";Note "LOW_GOOD_CVG"
243_scaff519	AMOS	misc_feature	-2	100	.	+	.	Experiment "C";Note "LOW_GOOD_CVG"
244_scaff521	AMOS	misc_feature	-1	94	.	+	.	Experiment "C";Note "LOW_GOOD_CVG"
245_scaff53	AMOS	misc_feature	-2	103	.	+	.	Experiment "C";Note "LOW_GOOD_CVG"
246_scaff530	AMOS	misc_feature	-1	107	.	+	.	Experiment "C";Note "LOW_GOOD_CVG"
247_scaff55	AMOS	misc_feature	-1	102	.	+	.	Experiment "C";Note "LOW_GOOD_CVG"
248_scaff552	AMOS	misc_feature	-2	100	.	+	.	Experiment "C";Note "LOW_GOOD_CVG"
249_scaff553	AMOS	misc_feature	-2	94	.	+	.	Experiment "C";Note "LOW_GOOD_CVG"
250_scaff572	AMOS	misc_feature	-1	121	.	+	.	Experiment "C";Note "LOW_GOOD_CVG"
251_scaff577	AMOS	misc_feature	-1	103	.	+	.	Experiment "C";Note "LOW_GOOD_CVG"
252_scaff586	AMOS	misc_feature	0	100	.	+	.	Experiment "C";Note "LOW_GOOD_CVG"
253_scaff591	AMOS	misc_feature	-2	101	.	+	.	Experiment "C";Note "LOW_GOOD_CVG"
254_scaff6	AMOS	misc_feature	9	3320	.	+	.	Experiment "C";Note "LOW_GOOD_CVG"
255_scaff605	AMOS	misc_feature	-2	106	.	+	.	Experiment "C";Note "LOW_GOOD_CVG"
256_scaff613	AMOS	misc_feature	-1	103	.	+	.	Experiment "C";Note "LOW_GOOD_CVG"
257_scaff617	AMOS	misc_feature	-1	99	.	+	.	Experiment "C";Note "LOW_GOOD_CVG"
258_scaff626	AMOS	misc_feature	-1	100	.	+	.	Experiment "C";Note "LOW_GOOD_CVG"
259_scaff629	AMOS	misc_feature	-1	102	.	+	.	Experiment "C";Note "LOW_GOOD_CVG"
260_scaff639	AMOS	misc_feature	-1	105	.	+	.	Experiment "C";Note "LOW_GOOD_CVG"
261_scaff659	AMOS	misc_feature	-2	124	.	+	.	Experiment "C";Note "LOW_GOOD_CVG"
262_scaff665	AMOS	misc_feature	-1	98	.	+	.	Experiment "C";Note "LOW_GOOD_CVG"
263_scaff670	AMOS	misc_feature	-1	92	.	+	.	Experiment "C";Note "LOW_GOOD_CVG"
264_scaff677	AMOS	misc_feature	-1	100	.	+	.	Experiment "C";Note "LOW_GOOD_CVG"
265_scaff682	AMOS	misc_feature	-1	104	.	+	.	Experiment "C";Note "LOW_GOOD_CVG"
266_scaff688	AMOS	misc_feature	-2	108	.	+	.	Experiment "C";Note "LOW_GOOD_CVG"
267_scaff691	AMOS	misc_feature	3	3582	.	+	.	Experiment "C";Note "LOW_GOOD_CVG"
268_scaff693	AMOS	misc_feature	-1	106	.	+	.	Experiment "C";Note "LOW_GOOD_CVG"
269_scaff695	AMOS	misc_feature	-1	120	.	+	.	Experiment "C";Note "LOW_GOOD_CVG"
270_scaff696	AMOS	misc_feature	-2	95	.	+	.	Experiment "C";Note "LOW_GOOD_CVG"
271_scaff710	AMOS	misc_feature	18	259	.	+	.	Experiment "C";Note "LOW_GOOD_CVG"
272_scaff712	AMOS	misc_feature	-1	101	.	+	.	Experiment "C";Note "LOW_GOOD_CVG"
273_scaff73	AMOS	misc_feature	-1	101	.	+	.	Experiment "C";Note "LOW_GOOD_CVG"
274_scaff731	AMOS	misc_feature	19	155	.	+	.	Experiment "C";Note "LOW_GOOD_CVG"
275_scaff732	AMOS	misc_feature	-1	96	.	+	.	Experiment "C";Note "LOW_GOOD_CVG"
276_scaff734	AMOS	misc_feature	-1	113	.	+	.	Experiment "C";Note "LOW_GOOD_CVG"
277_scaff737	AMOS	misc_feature	-2	114	.	+	.	Experiment "C";Note "LOW_GOOD_CVG"
278_scaff740	AMOS	misc_feature	-1	95	.	+	.	Experiment "C";Note "LOW_GOOD_CVG"
279_scaff741	AMOS	misc_feature	-2	101	.	+	.	Experiment "C";Note "LOW_GOOD_CVG"
280_scaff742	AMOS	misc_feature	-1	84	.	+	.	Experiment "C";Note "LOW_GOOD_CVG"
281_scaff745	AMOS	misc_feature	-2	106	.	+	.	Experiment "C";Note "LOW_GOOD_CVG"
282_scaff747	AMOS	misc_feature	-1	94	.	+	.	Experiment "C";Note "LOW_GOOD_CVG"
283_scaff748	AMOS	misc_feature	-1	96	.	+	.	Experiment "C";Note "LOW_GOOD_CVG"
284_scaff749	AMOS	misc_feature	19	819	.	+	.	Experiment "C";Note "LOW_GOOD_CVG"
285_scaff757	AMOS	misc_feature	-1	107	.	+	.	Experiment "C";Note "LOW_GOOD_CVG"
286_scaff760	AMOS	misc_feature	-2	88	.	+	.	Experiment "C";Note "LOW_GOOD_CVG"
287_scaff763	AMOS	misc_feature	-2	102	.	+	.	Experiment "C";Note "LOW_GOOD_CVG"
288_scaff765	AMOS	misc_feature	19	9279	.	+	.	Experiment "C";Note "LOW_GOOD_CVG"
289_scaff768	AMOS	misc_feature	-1	104	.	+	.	Experiment "C";Note "LOW_GOOD_CVG"
290_scaff77	AMOS	misc_feature	-2	111	.	+	.	Experiment "C";Note "LOW_GOOD_CVG"
291_scaff773	AMOS	misc_feature	-1	107	.	+	.	Experiment "C";Note "LOW_GOOD_CVG"
292_scaff774	AMOS	misc_feature	-2	102	.	+	.	Experiment "C";Note "LOW_GOOD_CVG"
293_scaff776	AMOS	misc_feature	-1	98	.	+	.	Experiment "C";Note "LOW_GOOD_CVG"
294_scaff777	AMOS	misc_feature	-1	98	.	+	.	Experiment "C";Note "LOW_GOOD_CVG"
295_scaff779	AMOS	misc_feature	-4	110	.	+	.	Experiment "C";Note "LOW_GOOD_CVG"
296_scaff781	AMOS	misc_feature	-1	110	.	+	.	Experiment "C";Note "LOW_GOOD_CVG"
297_scaff785	AMOS	misc_feature	-2	99	.	+	.	Experiment "C";Note "LOW_GOOD_CVG"
298_scaff786	AMOS	misc_feature	-1	99	.	+	.	Experiment "C";Note "LOW_GOOD_CVG"
299_scaff787	AMOS	misc_feature	-1	90	.	+	.	Experiment "C";Note "LOW_GOOD_CVG"
300_scaff788	AMOS	misc_feature	-1	106	.	+	.	Experiment "C";Note "LOW_GOOD_CVG"
301_scaff792	AMOS	misc_feature	-2	95	.	+	.	Experiment "C";Note "LOW_GOOD_CVG"
302_scaff794	AMOS	misc_feature	-1	106	.	+	.	Experiment "C";Note "LOW_GOOD_CVG"
303_scaff795	AMOS	misc_feature	-2	102	.	+	.	Experiment "C";Note "LOW_GOOD_CVG"
304_scaff8	AMOS	misc_feature	-1	92	.	+	.	Experiment "C";Note "LOW_GOOD_CVG"
305_scaff800	AMOS	misc_feature	17	1737	.	+	.	Experiment "C";Note "LOW_GOOD_CVG"
306_scaff802	AMOS	misc_feature	-1	107	.	+	.	Experiment "C";Note "LOW_GOOD_CVG"
307_scaff803	AMOS	misc_feature	-1	96	.	+	.	Experiment "C";Note "LOW_GOOD_CVG"
308_scaff804	AMOS	misc_feature	-1	112	.	+	.	Experiment "C";Note "LOW_GOOD_CVG"
309_scaff805	AMOS	misc_feature	-1	99	.	+	.	Experiment "C";Note "LOW_GOOD_CVG"
310_scaff806	AMOS	misc_feature	-1	109	.	+	.	Experiment "C";Note "LOW_GOOD_CVG"
311_scaff807	AMOS	misc_feature	-1	93	.	+	.	Experiment "C";Note "LOW_GOOD_CVG"
312_scaff819	AMOS	misc_feature	-1	117	.	+	.	Experiment "C";Note "LOW_GOOD_CVG"
313_scaff82	AMOS	misc_feature	-1	115	.	+	.	Experiment "C";Note "LOW_GOOD_CVG"
314_scaff820	AMOS	misc_feature	-2	103	.	+	.	Experiment "C";Note "LOW_GOOD_CVG"
315_scaff827	AMOS	misc_feature	-2	92	.	+	.	Experiment "C";Note "LOW_GOOD_CVG"
316_scaff828	AMOS	misc_feature	18	23462	.	+	.	Experiment "C";Note "LOW_GOOD_CVG"
317_scaff829	AMOS	misc_feature	-2	104	.	+	.	Experiment "C";Note "LOW_GOOD_CVG"
318_scaff835	AMOS	misc_feature	-2	100	.	+	.	Experiment "C";Note "LOW_GOOD_CVG"
319_scaff836	AMOS	misc_feature	-1	99	.	+	.	Experiment "C";Note "LOW_GOOD_CVG"
320_scaff837	AMOS	misc_feature	-1	96	.	+	.	Experiment "C";Note "LOW_GOOD_CVG"
321_scaff843	AMOS	misc_feature	-1	105	.	+	.	Experiment "C";Note "LOW_GOOD_CVG"
322_scaff845	AMOS	misc_feature	-1	119	.	+	.	Experiment "C";Note "LOW_GOOD_CVG"
323_scaff846	AMOS	misc_feature	-1	103	.	+	.	Experiment "C";Note "LOW_GOOD_CVG"
324_scaff86	AMOS	misc_feature	-2	113	.	+	.	Experiment "C";Note "LOW_GOOD_CVG"
325_scaff860	AMOS	misc_feature	-1	104	.	+	.	Experiment "C";Note "LOW_GOOD_CVG"
326_scaff865	AMOS	misc_feature	-1	108	.	+	.	Experiment "C";Note "LOW_GOOD_CVG"
327_scaff869	AMOS	misc_feature	5	21881	.	+	.	Experiment "C";Note "LOW_GOOD_CVG"
328_scaff87	AMOS	misc_feature	-1	110	.	+	.	Experiment "C";Note "LOW_GOOD_CVG"
329_scaff873	AMOS	misc_feature	18	13379	.	+	.	Experiment "C";Note "LOW_GOOD_CVG"
330_scaff887	AMOS	misc_feature	-1	108	.	+	.	Experiment "C";Note "LOW_GOOD_CVG"
331_scaff890	AMOS	misc_feature	-2	98	.	+	.	Experiment "C";Note "LOW_GOOD_CVG"
332_scaff892	AMOS	misc_feature	-1	90	.	+	.	Experiment "C";Note "LOW_GOOD_CVG"
333_scaff894	AMOS	misc_feature	-2	103	.	+	.	Experiment "C";Note "LOW_GOOD_CVG"
334_scaff898	AMOS	misc_feature	-1	95	.	+	.	Experiment "C";Note "LOW_GOOD_CVG"
335_scaff900	AMOS	misc_feature	-1	92	.	+	.	Experiment "C";Note "LOW_GOOD_CVG"
336_scaff902	AMOS	misc_feature	-1	95	.	+	.	Experiment "C";Note "LOW_GOOD_CVG"
337_scaff903	AMOS	misc_feature	-1	109	.	+	.	Experiment "C";Note "LOW_GOOD_CVG"
338_scaff904	AMOS	misc_feature	-1	94	.	+	.	Experiment "C";Note "LOW_GOOD_CVG"
339_scaff908	AMOS	misc_feature	-1	106	.	+	.	Experiment "C";Note "LOW_GOOD_CVG"
340_scaff918	AMOS	misc_feature	19	225	.	+	.	Experiment "C";Note "LOW_GOOD_CVG"
341_scaff92	AMOS	misc_feature	-2	104	.	+	.	Experiment "C";Note "LOW_GOOD_CVG"
342_scaff925	AMOS	misc_feature	-2	93	.	+	.	Experiment "C";Note "LOW_GOOD_CVG"
343_scaff930	AMOS	misc_feature	-1	109	.	+	.	Experiment "C";Note "LOW_GOOD_CVG"
344_scaff933	AMOS	misc_feature	-2	104	.	+	.	Experiment "C";Note "LOW_GOOD_CVG"
345_scaff938	AMOS	misc_feature	17	780	.	+	.	Experiment "C";Note "LOW_GOOD_CVG"
346_scaff941	AMOS	misc_feature	-1	105	.	+	.	Experiment "C";Note "LOW_GOOD_CVG"
347_scaff944	AMOS	misc_feature	-1	108	.	+	.	Experiment "C";Note "LOW_GOOD_CVG"
348_scaff945	AMOS	misc_feature	-1	110	.	+	.	Experiment "C";Note "LOW_GOOD_CVG"
349_scaff948	AMOS	misc_feature	-1	98	.	+	.	Experiment "C";Note "LOW_GOOD_CVG"
350_scaff952	AMOS	misc_feature	16	262	.	+	.	Experiment "C";Note "LOW_GOOD_CVG"
351_scaff953	AMOS	misc_feature	-1	72	.	+	.	Experiment "C";Note "LOW_GOOD_CVG"
352_scaff954	AMOS	misc_feature	-1	104	.	+	.	Experiment "C";Note "LOW_GOOD_CVG"
353_scaff958	AMOS	misc_feature	-1	107	.	+	.	Experiment "C";Note "LOW_GOOD_CVG"
354_scaff959	AMOS	misc_feature	-1	102	.	+	.	Experiment "C";Note "LOW_GOOD_CVG"
355_scaff960	AMOS	misc_feature	-1	100	.	+	.	Experiment "C";Note "LOW_GOOD_CVG"
356_scaff966	AMOS	misc_feature	-1	102	.	+	.	Experiment "C";Note "LOW_GOOD_CVG"
357_scaff971	AMOS	misc_feature	-1	111	.	+	.	Experiment "C";Note "LOW_GOOD_CVG"
358_scaff972	AMOS	misc_feature	-1	111	.	+	.	Experiment "C";Note "LOW_GOOD_CVG"
359_scaff974	AMOS	misc_feature	-1	103	.	+	.	Experiment "C";Note "LOW_GOOD_CVG"
360_scaff976	AMOS	misc_feature	-2	91	.	+	.	Experiment "C";Note "LOW_GOOD_CVG"
361_scaff977	AMOS	misc_feature	-2	90	.	+	.	Experiment "C";Note "LOW_GOOD_CVG"
362_scaff978	AMOS	misc_feature	-2	90	.	+	.	Experiment "C";Note "LOW_GOOD_CVG"
363_scaff981	AMOS	misc_feature	-1	105	.	+	.	Experiment "C";Note "LOW_GOOD_CVG"
364_scaff983	AMOS	misc_feature	-1	124	.	+	.	Experiment "C";Note "LOW_GOOD_CVG"
365_scaff985	AMOS	misc_feature	-1	111	.	+	.	Experiment "C";Note "LOW_GOOD_CVG"
366_scaff988	AMOS	misc_feature	-1	112	.	+	.	Experiment "C";Note "LOW_GOOD_CVG"
367_scaff992	AMOS	misc_feature	-1	118	.	+	.	Experiment "C";Note "LOW_GOOD_CVG"
368_scaff994	AMOS	misc_feature	16	10730	.	+	.	Experiment "C";Note "LOW_GOOD_CVG"
369_scaff997	AMOS	misc_feature	-2	104	.	+	.	Experiment "C";Note "LOW_GOOD_CVG"
1_scaff1	AMOS	misc_feature	87	84	.	+	.	Experiment "P";Note "HIGH_SNP 44 108.86"
1_scaff1	AMOS	misc_feature	5791	5518	.	+	.	Experiment "P";Note "HIGH_SNP 18 214.12"
1_scaff1	AMOS	misc_feature	11480	11010	.	+	.	Experiment "P";Note "HIGH_SNP 97 145.73"
1_scaff1	AMOS	misc_feature	25923	24836	.	+	.	Experiment "P";Note "HIGH_SNP 101 128.92"
1_scaff1	AMOS	misc_feature	39909	38255	.	+	.	Experiment "P";Note "HIGH_SNP 3 376.50"
1_scaff1	AMOS	misc_feature	41602	39899	.	+	.	Experiment "P";Note "HIGH_SNP 21 28.20"
2_scaff1	AMOS	misc_feature	99	98	.	+	.	Experiment "P";Note "HIGH_SNP 207 161.11"
2_scaff1	AMOS	misc_feature	33149	31780	.	+	.	Experiment "P";Note "HIGH_SNP 260 116.50"
2_scaff1	AMOS	misc_feature	62947	60196	.	+	.	Experiment "P";Note "HIGH_SNP 173 115.32"
2_scaff1	AMOS	misc_feature	83006	79465	.	+	.	Experiment "P";Note "HIGH_SNP 438 109.24"
3_scaff1	AMOS	misc_feature	127	125	.	+	.	Experiment "P";Note "HIGH_SNP 171 175.76"
4_scaff1	AMOS	misc_feature	123	122	.	+	.	Experiment "P";Note "HIGH_SNP 141 124.31"
4_scaff1	AMOS	misc_feature	17835	17012	.	+	.	Experiment "P";Note "HIGH_SNP 178 132.38"
4_scaff1	AMOS	misc_feature	41301	39432	.	+	.	Experiment "P";Note "HIGH_SNP 64 158.63"
4_scaff1	AMOS	misc_feature	51889	49591	.	+	.	Experiment "P";Note "HIGH_SNP 524 108.49"
5_scaff1	AMOS	misc_feature	155	147	.	+	.	Experiment "P";Note "HIGH_SNP 388 105.50"
5_scaff1	AMOS	misc_feature	40053	38169	.	+	.	Experiment "P";Note "HIGH_SNP 96 143.00"
5_scaff1	AMOS	misc_feature	54575	52048	.	+	.	Experiment "P";Note "HIGH_SNP 357 117.42"
5_scaff1	AMOS	misc_feature	95543	91190	.	+	.	Experiment "P";Note "HIGH_SNP 329 115.22"
5_scaff1	AMOS	misc_feature	132604	126584	.	+	.	Experiment "P";Note "HIGH_SNP 131 133.22"
5_scaff1	AMOS	misc_feature	150643	143884	.	+	.	Experiment "P";Note "HIGH_SNP 61 92.82"
5_scaff1	AMOS	misc_feature	156948	149896	.	+	.	Experiment "P";Note "HIGH_SNP 10 101.67"
5_scaff1	AMOS	misc_feature	158951	151818	.	+	.	Experiment "P";Note "HIGH_SNP 341 101.18"
5_scaff1	AMOS	misc_feature	192746	183983	.	+	.	Experiment "P";Note "HIGH_SNP 8 145.43"
6_scaff1	AMOS	misc_feature	71	72	.	+	.	Experiment "P";Note "HIGH_SNP 167 131.73"
6_scaff1	AMOS	misc_feature	22027	21082	.	+	.	Experiment "P";Note "HIGH_SNP 880 100.62"
7_scaff1	AMOS	misc_feature	46	46	.	+	.	Experiment "P";Note "HIGH_SNP 227 112.50"
8_scaff1	AMOS	misc_feature	661	644	.	+	.	Experiment "P";Note "HIGH_SNP 198 161.34"
9_scaff1	AMOS	misc_feature	77	76	.	+	.	Experiment "P";Note "HIGH_SNP 348 113.38"
9_scaff1	AMOS	misc_feature	38938	37181	.	+	.	Experiment "P";Note "HIGH_SNP 40 153.31"
9_scaff1	AMOS	misc_feature	45946	43883	.	+	.	Experiment "P";Note "HIGH_SNP 21 93.65"
10_scaff1	AMOS	misc_feature	373	343	.	+	.	Experiment "P";Note "HIGH_SNP 21 134.95"
10_scaff1	AMOS	misc_feature	4903	4697	.	+	.	Experiment "P";Note "HIGH_SNP 565 117.73"
11_scaff1	AMOS	misc_feature	902	869	.	+	.	Experiment "P";Note "HIGH_SNP 244 100.13"
12_scaff1	AMOS	misc_feature	158	157	.	+	.	Experiment "P";Note "HIGH_SNP 62 164.13"
12_scaff1	AMOS	misc_feature	10990	10551	.	+	.	Experiment "P";Note "HIGH_SNP 4 146.00"
12_scaff1	AMOS	misc_feature	12457	11965	.	+	.	Experiment "P";Note "HIGH_SNP 145 141.56"
12_scaff1	AMOS	misc_feature	32980	31637	.	+	.	Experiment "P";Note "HIGH_SNP 71 118.73"
13_scaff1	AMOS	misc_feature	76	75	.	+	.	Experiment "P";Note "HIGH_SNP 32 145.94"
13_scaff1	AMOS	misc_feature	5622	5412	.	+	.	Experiment "P";Note "HIGH_SNP 320 130.82"
13_scaff1	AMOS	misc_feature	46732	44838	.	+	.	Experiment "P";Note "HIGH_SNP 5 204.75"
14_scaff1	AMOS	misc_feature	32	32	.	+	.	Experiment "P";Note "HIGH_SNP 40 155.72"
15_scaff1	AMOS	misc_feature	136	129	.	+	.	Experiment "P";Note "HIGH_SNP 101 126.27"
16_scaff1	AMOS	misc_feature	27	28	.	+	.	Experiment "P";Note "HIGH_SNP 149 140.39"
16_scaff1	AMOS	misc_feature	20906	20022	.	+	.	Experiment "P";Note "HIGH_SNP 352 120.50"
16_scaff1	AMOS	misc_feature	62268	59528	.	+	.	Experiment "P";Note "HIGH_SNP 230 86.40"
16_scaff1	AMOS	misc_feature	82389	78722	.	+	.	Experiment "P";Note "HIGH_SNP 83 178.34"
17_scaff1	AMOS	misc_feature	153	151	.	+	.	Experiment "P";Note "HIGH_SNP 545 85.76"
18_scaff1	AMOS	misc_feature	19	17	.	+	.	Experiment "P";Note "HIGH_SNP 219 86.72"
18_scaff1	AMOS	misc_feature	18977	18006	.	+	.	Experiment "P";Note "HIGH_SNP 16 68.93"
18_scaff1	AMOS	misc_feature	21123	20040	.	+	.	Experiment "P";Note "HIGH_SNP 202 87.12"
18_scaff1	AMOS	misc_feature	38791	36855	.	+	.	Experiment "P";Note "HIGH_SNP 2 199.00"
18_scaff1	AMOS	misc_feature	40219	38200	.	+	.	Experiment "P";Note "HIGH_SNP 3 16.50"
18_scaff1	AMOS	misc_feature	41250	39196	.	+	.	Experiment "P";Note "HIGH_SNP 100 118.24"
18_scaff1	AMOS	misc_feature	53384	50832	.	+	.	Experiment "P";Note "HIGH_SNP 92 161.75"
18_scaff1	AMOS	misc_feature	68663	65465	.	+	.	Experiment "P";Note "HIGH_SNP 88 168.18"
18_scaff1	AMOS	misc_feature	83643	79869	.	+	.	Experiment "P";Note "HIGH_SNP 333 140.57"
18_scaff1	AMOS	misc_feature	129369	123534	.	+	.	Experiment "P";Note "HIGH_SNP 73 66.58"
18_scaff1	AMOS	misc_feature	134902	128848	.	+	.	Experiment "P";Note "HIGH_SNP 22 153.14"
18_scaff1	AMOS	misc_feature	139419	133136	.	+	.	Experiment "P";Note "HIGH_SNP 93 124.11"
19_scaff1	AMOS	misc_feature	210	208	.	+	.	Experiment "P";Note "HIGH_SNP 10 32.11"
19_scaff1	AMOS	misc_feature	2303	2228	.	+	.	Experiment "P";Note "HIGH_SNP 4 50.00"
19_scaff1	AMOS	misc_feature	3661	3523	.	+	.	Experiment "P";Note "HIGH_SNP 130 128.77"
19_scaff1	AMOS	misc_feature	20640	19750	.	+	.	Experiment "P";Note "HIGH_SNP 48 149.13"
19_scaff1	AMOS	misc_feature	28529	27311	.	+	.	Experiment "P";Note "HIGH_SNP 175 134.57"
19_scaff1	AMOS	misc_feature	52363	50087	.	+	.	Experiment "P";Note "HIGH_SNP 56 126.64"
20_scaff1	AMOS	misc_feature	900	876	.	+	.	Experiment "P";Note "HIGH_SNP 16 162.73"
20_scaff1	AMOS	misc_feature	4505	4319	.	+	.	Experiment "P";Note "HIGH_SNP 149 121.36"
20_scaff1	AMOS	misc_feature	22798	21830	.	+	.	Experiment "P";Note "HIGH_SNP 132 164.27"
21_scaff1	AMOS	misc_feature	88	87	.	+	.	Experiment "P";Note "HIGH_SNP 64 167.48"
21_scaff1	AMOS	misc_feature	11413	10911	.	+	.	Experiment "P";Note "HIGH_SNP 70 135.99"
21_scaff1	AMOS	misc_feature	21477	20525	.	+	.	Experiment "P";Note "HIGH_SNP 17 182.00"
22_scaff1	AMOS	misc_feature	39	39	.	+	.	Experiment "P";Note "HIGH_SNP 159 133.33"
23_scaff1	AMOS	misc_feature	259	255	.	+	.	Experiment "P";Note "HIGH_SNP 147 96.64"
23_scaff1	AMOS	misc_feature	14938	14322	.	+	.	Experiment "P";Note "HIGH_SNP 45 131.57"
23_scaff1	AMOS	misc_feature	21983	21111	.	+	.	Experiment "P";Note "HIGH_SNP 38 136.78"
23_scaff1	AMOS	misc_feature	27886	26815	.	+	.	Experiment "P";Note "HIGH_SNP 111 156.78"
23_scaff1	AMOS	misc_feature	45508	43710	.	+	.	Experiment "P";Note "HIGH_SNP 214 144.58"
24_scaff1	AMOS	misc_feature	108	103	.	+	.	Experiment "P";Note "HIGH_SNP 146 139.70"
24_scaff1	AMOS	misc_feature	20608	19694	.	+	.	Experiment "P";Note "HIGH_SNP 19 167.28"
25_scaff1	AMOS	misc_feature	18	19	.	+	.	Experiment "P";Note "HIGH_SNP 54 26.92"
26_scaff1	AMOS	misc_feature	8	8	.	+	.	Experiment "P";Note "HIGH_SNP 27 10.08"
27_scaff1	AMOS	misc_feature	40	41	.	+	.	Experiment "P";Note "HIGH_SNP 2 180.00"
28_scaff1	AMOS	misc_feature	64	65	.	+	.	Experiment "P";Note "HIGH_SNP 55 126.44"
28_scaff1	AMOS	misc_feature	9335	9036	.	+	.	Experiment "P";Note "HIGH_SNP 47 127.85"
28_scaff1	AMOS	misc_feature	16026	15512	.	+	.	Experiment "P";Note "HIGH_SNP 158 140.19"
28_scaff1	AMOS	misc_feature	38514	37041	.	+	.	Experiment "P";Note "HIGH_SNP 220 115.33"
29_scaff1	AMOS	misc_feature	1126	1090	.	+	.	Experiment "P";Note "HIGH_SNP 196 135.57"
29_scaff1	AMOS	misc_feature	27712	26617	.	+	.	Experiment "P";Note "HIGH_SNP 14 182.08"
29_scaff1	AMOS	misc_feature	30985	29784	.	+	.	Experiment "P";Note "HIGH_SNP 26 170.16"
29_scaff1	AMOS	misc_feature	36599	35198	.	+	.	Experiment "P";Note "HIGH_SNP 92 127.26"
29_scaff1	AMOS	misc_feature	48705	46775	.	+	.	Experiment "P";Note "HIGH_SNP 71 184.27"
29_scaff1	AMOS	misc_feature	62185	59744	.	+	.	Experiment "P";Note "HIGH_SNP 104 115.12"
29_scaff1	AMOS	misc_feature	75097	72188	.	+	.	Experiment "P";Note "HIGH_SNP 16 156.87"
29_scaff1	AMOS	misc_feature	78878	75811	.	+	.	Experiment "P";Note "HIGH_SNP 115 148.22"
30_scaff1	AMOS	misc_feature	22	23	.	+	.	Experiment "P";Note "HIGH_SNP 71 180.74"
30_scaff1	AMOS	misc_feature	14177	13768	.	+	.	Experiment "P";Note "HIGH_SNP 7 258.17"
30_scaff1	AMOS	misc_feature	16699	16212	.	+	.	Experiment "P";Note "HIGH_SNP 225 108.02"
30_scaff1	AMOS	misc_feature	41036	39489	.	+	.	Experiment "P";Note "HIGH_SNP 78 124.86"
30_scaff1	AMOS	misc_feature	51667	49753	.	+	.	Experiment "P";Note "HIGH_SNP 23 206.14"
31_scaff1	AMOS	misc_feature	20	21	.	+	.	Experiment "P";Note "HIGH_SNP 206 82.82"
31_scaff1	AMOS	misc_feature	17221	16360	.	+	.	Experiment "P";Note "HIGH_SNP 33 242.44"
32_scaff1	AMOS	misc_feature	142	139	.	+	.	Experiment "P";Note "HIGH_SNP 235 117.86"
32_scaff1	AMOS	misc_feature	27831	26699	.	+	.	Experiment "P";Note "HIGH_SNP 47 152.28"
33_scaff1	AMOS	misc_feature	146	142	.	+	.	Experiment "P";Note "HIGH_SNP 105 105.62"
33_scaff1	AMOS	misc_feature	11738	11283	.	+	.	Experiment "P";Note "HIGH_SNP 41 221.57"
33_scaff1	AMOS	misc_feature	21411	20644	.	+	.	Experiment "P";Note "HIGH_SNP 3 258.00"
33_scaff1	AMOS	misc_feature	23258	22427	.	+	.	Experiment "P";Note "HIGH_SNP 132 137.27"
33_scaff1	AMOS	misc_feature	41671	40151	.	+	.	Experiment "P";Note "HIGH_SNP 9 207.00"
33_scaff1	AMOS	misc_feature	44535	42948	.	+	.	Experiment "P";Note "HIGH_SNP 25 26.25"
34_scaff1	AMOS	misc_feature	174	168	.	+	.	Experiment "P";Note "HIGH_SNP 3 38.50"
34_scaff1	AMOS	misc_feature	1235	1197	.	+	.	Experiment "P";Note "HIGH_SNP 110 141.75"
34_scaff1	AMOS	misc_feature	17129	16464	.	+	.	Experiment "P";Note "HIGH_SNP 247 127.86"
34_scaff1	AMOS	misc_feature	48545	46689	.	+	.	Experiment "P";Note "HIGH_SNP 14 191.00"
34_scaff1	AMOS	misc_feature	51920	49950	.	+	.	Experiment "P";Note "HIGH_SNP 75 223.00"
34_scaff1	AMOS	misc_feature	69401	66798	.	+	.	Experiment "P";Note "HIGH_SNP 32 202.71"
35_scaff1	AMOS	misc_feature	65	65	.	+	.	Experiment "P";Note "HIGH_SNP 117 132.95"
35_scaff1	AMOS	misc_feature	15936	15370	.	+	.	Experiment "P";Note "HIGH_SNP 212 94.41"
35_scaff1	AMOS	misc_feature	36128	34545	.	+	.	Experiment "P";Note "HIGH_SNP 14 148.00"
35_scaff1	AMOS	misc_feature	40245	38518	.	+	.	Experiment "P";Note "HIGH_SNP 14 189.85"
35_scaff1	AMOS	misc_feature	44019	42165	.	+	.	Experiment "P";Note "HIGH_SNP 49 131.54"
35_scaff1	AMOS	misc_feature	51149	49066	.	+	.	Experiment "P";Note "HIGH_SNP 40 107.23"
35_scaff1	AMOS	misc_feature	56280	54063	.	+	.	Experiment "P";Note "HIGH_SNP 5 96.75"
35_scaff1	AMOS	misc_feature	57927	55645	.	+	.	Experiment "P";Note "HIGH_SNP 19 219.39"
35_scaff1	AMOS	misc_feature	63451	60997	.	+	.	Experiment "P";Note "HIGH_SNP 15 481.57"
35_scaff1	AMOS	misc_feature	71549	68901	.	+	.	Experiment "P";Note "HIGH_SNP 7 139.67"
35_scaff1	AMOS	misc_feature	73408	70719	.	+	.	Experiment "P";Note "HIGH_SNP 16 191.93"
35_scaff1	AMOS	misc_feature	77867	75072	.	+	.	Experiment "P";Note "HIGH_SNP 149 176.06"
35_scaff1	AMOS	misc_feature	104097	100525	.	+	.	Experiment "P";Note "HIGH_SNP 4 294.67"
35_scaff1	AMOS	misc_feature	106121	102475	.	+	.	Experiment "P";Note "HIGH_SNP 2 5.00"
36_scaff1	AMOS	misc_feature	224	220	.	+	.	Experiment "P";Note "HIGH_SNP 10 246.78"
36_scaff1	AMOS	misc_feature	4006	3886	.	+	.	Experiment "P";Note "HIGH_SNP 7 352.50"
36_scaff1	AMOS	misc_feature	7429	7219	.	+	.	Experiment "P";Note "HIGH_SNP 22 185.24"
36_scaff1	AMOS	misc_feature	13035	12646	.	+	.	Experiment "P";Note "HIGH_SNP 199 132.15"
36_scaff1	AMOS	misc_feature	39305	37891	.	+	.	Experiment "P";Note "HIGH_SNP 56 92.76"
36_scaff1	AMOS	misc_feature	45432	43764	.	+	.	Experiment "P";Note "HIGH_SNP 10 263.89"
37_scaff1	AMOS	misc_feature	67	64	.	+	.	Experiment "P";Note "HIGH_SNP 76 177.79"
38_scaff1	AMOS	misc_feature	354	346	.	+	.	Experiment "P";Note "HIGH_SNP 70 198.04"
38_scaff1	AMOS	misc_feature	14717	14296	.	+	.	Experiment "P";Note "HIGH_SNP 38 175.76"
38_scaff1	AMOS	misc_feature	22295	21635	.	+	.	Experiment "P";Note "HIGH_SNP 4 509.00"
39_scaff1	AMOS	misc_feature	248	238	.	+	.	Experiment "P";Note "HIGH_SNP 6 414.40"
39_scaff1	AMOS	misc_feature	3327	3234	.	+	.	Experiment "P";Note "HIGH_SNP 3 170.50"
39_scaff1	AMOS	misc_feature	5393	5250	.	+	.	Experiment "P";Note "HIGH_SNP 2 339.00"
40_scaff1	AMOS	misc_feature	91	91	.	+	.	Experiment "P";Note "HIGH_SNP 131 183.88"
40_scaff1	AMOS	misc_feature	24905	23993	.	+	.	Experiment "P";Note "HIGH_SNP 32 117.68"
40_scaff1	AMOS	misc_feature	30881	29781	.	+	.	Experiment "P";Note "HIGH_SNP 174 113.80"
41_scaff1	AMOS	misc_feature	204	199	.	+	.	Experiment "P";Note "HIGH_SNP 68 143.87"
41_scaff1	AMOS	misc_feature	10533	10166	.	+	.	Experiment "P";Note "HIGH_SNP 95 132.39"
42_scaff1	AMOS	misc_feature	237	235	.	+	.	Experiment "P";Note "HIGH_SNP 58 167.39"
42_scaff1	AMOS	misc_feature	10595	10225	.	+	.	Experiment "P";Note "HIGH_SNP 12 187.09"
42_scaff1	AMOS	misc_feature	13712	13257	.	+	.	Experiment "P";Note "HIGH_SNP 10 337.44"
42_scaff1	AMOS	misc_feature	17958	17365	.	+	.	Experiment "P";Note "HIGH_SNP 3 171.50"
42_scaff1	AMOS	misc_feature	19539	18906	.	+	.	Experiment "P";Note "HIGH_SNP 204 141.96"
42_scaff1	AMOS	misc_feature	48415	46703	.	+	.	Experiment "P";Note "HIGH_SNP 13 186.75"
42_scaff1	AMOS	misc_feature	51883	50074	.	+	.	Experiment "P";Note "HIGH_SNP 21 187.45"
42_scaff1	AMOS	misc_feature	56630	54688	.	+	.	Experiment "P";Note "HIGH_SNP 4 426.00"
42_scaff1	AMOS	misc_feature	59115	57106	.	+	.	Experiment "P";Note "HIGH_SNP 103 149.95"
42_scaff1	AMOS	misc_feature	75009	72484	.	+	.	Experiment "P";Note "HIGH_SNP 11 192.40"
42_scaff1	AMOS	misc_feature	77869	75264	.	+	.	Experiment "P";Note "HIGH_SNP 72 139.27"
42_scaff1	AMOS	misc_feature	88614	85652	.	+	.	Experiment "P";Note "HIGH_SNP 92 118.23"
42_scaff1	AMOS	misc_feature	100247	96887	.	+	.	Experiment "P";Note "HIGH_SNP 3 213.00"
43_scaff1	AMOS	misc_feature	210	205	.	+	.	Experiment "P";Note "HIGH_SNP 23 140.14"
43_scaff1	AMOS	misc_feature	4227	4121	.	+	.	Experiment "P";Note "HIGH_SNP 10 112.67"
43_scaff1	AMOS	misc_feature	6218	6065	.	+	.	Experiment "P";Note "HIGH_SNP 18 204.35"
43_scaff1	AMOS	misc_feature	11881	11541	.	+	.	Experiment "P";Note "HIGH_SNP 59 180.09"
44_scaff1	AMOS	misc_feature	92	91	.	+	.	Experiment "P";Note "HIGH_SNP 153 138.03"
44_scaff1	AMOS	misc_feature	21635	20844	.	+	.	Experiment "P";Note "HIGH_SNP 32 241.81"
45_scaff1	AMOS	misc_feature	31	31	.	+	.	Experiment "P";Note "HIGH_SNP 28 4.00"
46_scaff1	AMOS	misc_feature	540	527	.	+	.	Experiment "P";Note "HIGH_SNP 3 31.50"
46_scaff1	AMOS	misc_feature	1809	1753	.	+	.	Experiment "P";Note "HIGH_SNP 174 130.77"
47_scaff1	AMOS	misc_feature	2964	2900	.	+	.	Experiment "P";Note "HIGH_SNP 39 120.16"
47_scaff1	AMOS	misc_feature	8375	8154	.	+	.	Experiment "P";Note "HIGH_SNP 3 86.00"
48_scaff1	AMOS	misc_feature	857	839	.	+	.	Experiment "P";Note "HIGH_SNP 4 470.67"
48_scaff1	AMOS	misc_feature	3812	3713	.	+	.	Experiment "P";Note "HIGH_SNP 21 189.45"
48_scaff1	AMOS	misc_feature	8594	8372	.	+	.	Experiment "P";Note "HIGH_SNP 15 242.50"
48_scaff1	AMOS	misc_feature	12927	12592	.	+	.	Experiment "P";Note "HIGH_SNP 36 167.23"
49_scaff1	AMOS	misc_feature	198	198	.	+	.	Experiment "P";Note "HIGH_SNP 39 124.37"
49_scaff1	AMOS	misc_feature	5800	5632	.	+	.	Experiment "P";Note "HIGH_SNP 65 133.38"
49_scaff1	AMOS	misc_feature	15472	14995	.	+	.	Experiment "P";Note "HIGH_SNP 12 216.18"
49_scaff1	AMOS	misc_feature	19726	19123	.	+	.	Experiment "P";Note "HIGH_SNP 25 210.08"
49_scaff1	AMOS	misc_feature	25717	24887	.	+	.	Experiment "P";Note "HIGH_SNP 71 132.81"
49_scaff1	AMOS	misc_feature	35734	34548	.	+	.	Experiment "P";Note "HIGH_SNP 24 182.52"
50_scaff1	AMOS	misc_feature	154	154	.	+	.	Experiment "P";Note "HIGH_SNP 3 226.00"
50_scaff1	AMOS	misc_feature	2041	1985	.	+	.	Experiment "P";Note "HIGH_SNP 85 189.49"
50_scaff1	AMOS	misc_feature	18403	17759	.	+	.	Experiment "P";Note "HIGH_SNP 224 159.76"
50_scaff1	AMOS	misc_feature	54028	52183	.	+	.	Experiment "P";Note "HIGH_SNP 10 95.89"
50_scaff1	AMOS	misc_feature	55900	54006	.	+	.	Experiment "P";Note "HIGH_SNP 4 123.00"
50_scaff1	AMOS	misc_feature	57948	56006	.	+	.	Experiment "P";Note "HIGH_SNP 9 164.50"
50_scaff1	AMOS	misc_feature	60267	58263	.	+	.	Experiment "P";Note "HIGH_SNP 12 191.55"
50_scaff1	AMOS	misc_feature	63429	61365	.	+	.	Experiment "P";Note "HIGH_SNP 68 150.94"
50_scaff1	AMOS	misc_feature	74782	72319	.	+	.	Experiment "P";Note "HIGH_SNP 124 154.96"
50_scaff1	AMOS	misc_feature	94444	91289	.	+	.	Experiment "P";Note "HIGH_SNP 3 475.50"
50_scaff1	AMOS	misc_feature	96553	93292	.	+	.	Experiment "P";Note "HIGH_SNP 40 190.90"
50_scaff1	AMOS	misc_feature	106189	102627	.	+	.	Experiment "P";Note "HIGH_SNP 9 99.38"
50_scaff1	AMOS	misc_feature	107929	104306	.	+	.	Experiment "P";Note "HIGH_SNP 28 241.70"
50_scaff1	AMOS	misc_feature	115355	111497	.	+	.	Experiment "P";Note "HIGH_SNP 18 237.29"
50_scaff1	AMOS	misc_feature	120280	116263	.	+	.	Experiment "P";Note "HIGH_SNP 16 177.53"
50_scaff1	AMOS	misc_feature	124286	120158	.	+	.	Experiment "P";Note "HIGH_SNP 123 159.80"
50_scaff1	AMOS	misc_feature	144428	139611	.	+	.	Experiment "P";Note "HIGH_SNP 77 160.29"
51_scaff1	AMOS	misc_feature	35	35	.	+	.	Experiment "P";Note "HIGH_SNP 36 159.46"
51_scaff1	AMOS	misc_feature	7478	7213	.	+	.	Experiment "P";Note "HIGH_SNP 13 181.25"
51_scaff1	AMOS	misc_feature	10773	10410	.	+	.	Experiment "P";Note "HIGH_SNP 7 271.67"
51_scaff1	AMOS	misc_feature	13646	13227	.	+	.	Experiment "P";Note "HIGH_SNP 80 183.68"
51_scaff1	AMOS	misc_feature	28932	27983	.	+	.	Experiment "P";Note "HIGH_SNP 13 188.08"
51_scaff1	AMOS	misc_feature	32517	31478	.	+	.	Experiment "P";Note "HIGH_SNP 2 135.00"
51_scaff1	AMOS	misc_feature	35665	34522	.	+	.	Experiment "P";Note "HIGH_SNP 16 158.20"
51_scaff1	AMOS	misc_feature	39058	37778	.	+	.	Experiment "P";Note "HIGH_SNP 12 276.82"
51_scaff1	AMOS	misc_feature	43127	41704	.	+	.	Experiment "P";Note "HIGH_SNP 144 152.13"
51_scaff1	AMOS	misc_feature	65536	63396	.	+	.	Experiment "P";Note "HIGH_SNP 88 111.01"
51_scaff1	AMOS	misc_feature	76032	73474	.	+	.	Experiment "P";Note "HIGH_SNP 147 177.53"
51_scaff1	AMOS	misc_feature	102222	98743	.	+	.	Experiment "P";Note "HIGH_SNP 250 135.11"
51_scaff1	AMOS	misc_feature	135785	131090	.	+	.	Experiment "P";Note "HIGH_SNP 31 211.17"
51_scaff1	AMOS	misc_feature	143302	138346	.	+	.	Experiment "P";Note "HIGH_SNP 44 114.58"
51_scaff1	AMOS	misc_feature	149065	143910	.	+	.	Experiment "P";Note "HIGH_SNP 24 112.30"
51_scaff1	AMOS	misc_feature	152779	147437	.	+	.	Experiment "P";Note "HIGH_SNP 28 196.63"
51_scaff1	AMOS	misc_feature	159031	153473	.	+	.	Experiment "P";Note "HIGH_SNP 25 131.08"
51_scaff1	AMOS	misc_feature	163427	157737	.	+	.	Experiment "P";Note "HIGH_SNP 24 198.57"
51_scaff1	AMOS	misc_feature	169095	163257	.	+	.	Experiment "P";Note "HIGH_SNP 85 126.58"
51_scaff1	AMOS	misc_feature	180382	174138	.	+	.	Experiment "P";Note "HIGH_SNP 17 241.56"
51_scaff1	AMOS	misc_feature	185155	178738	.	+	.	Experiment "P";Note "HIGH_SNP 150 157.15"
51_scaff1	AMOS	misc_feature	208922	201644	.	+	.	Experiment "P";Note "HIGH_SNP 10 268.22"
52_scaff1	AMOS	misc_feature	87	86	.	+	.	Experiment "P";Note "HIGH_SNP 6 87.20"
52_scaff1	AMOS	misc_feature	2057	1999	.	+	.	Experiment "P";Note "HIGH_SNP 34 148.27"
52_scaff1	AMOS	misc_feature	7881	7627	.	+	.	Experiment "P";Note "HIGH_SNP 45 217.73"
52_scaff1	AMOS	misc_feature	18219	17658	.	+	.	Experiment "P";Note "HIGH_SNP 14 251.69"
52_scaff1	AMOS	misc_feature	22684	21991	.	+	.	Experiment "P";Note "HIGH_SNP 15 71.21"
53_scaff1	AMOS	misc_feature	393	376	.	+	.	Experiment "P";Note "HIGH_SNP 134 137.50"
54_scaff1	AMOS	misc_feature	1411	1358	.	+	.	Experiment "P";Note "HIGH_SNP 25 227.17"
54_scaff1	AMOS	misc_feature	7795	7531	.	+	.	Experiment "P";Note "HIGH_SNP 49 184.06"
54_scaff1	AMOS	misc_feature	17448	16846	.	+	.	Experiment "P";Note "HIGH_SNP 10 247.22"
54_scaff1	AMOS	misc_feature	20949	20226	.	+	.	Experiment "P";Note "HIGH_SNP 19 143.56"
55_scaff1	AMOS	misc_feature	98	98	.	+	.	Experiment "P";Note "HIGH_SNP 20 276.84"
56_scaff1	AMOS	misc_feature	598	581	.	+	.	Experiment "P";Note "HIGH_SNP 260 160.21"
56_scaff1	AMOS	misc_feature	41794	40265	.	+	.	Experiment "P";Note "HIGH_SNP 16 181.60"
56_scaff1	AMOS	misc_feature	45563	43918	.	+	.	Experiment "P";Note "HIGH_SNP 59 155.29"
56_scaff1	AMOS	misc_feature	55177	53173	.	+	.	Experiment "P";Note "HIGH_SNP 12 213.18"
56_scaff1	AMOS	misc_feature	58610	56470	.	+	.	Experiment "P";Note "HIGH_SNP 5 211.25"
57_scaff1	AMOS	misc_feature	11	11	.	+	.	Experiment "P";Note "HIGH_SNP 124 149.11"
57_scaff1	AMOS	misc_feature	18628	17875	.	+	.	Experiment "P";Note "HIGH_SNP 10 110.11"
57_scaff1	AMOS	misc_feature	21593	20717	.	+	.	Experiment "P";Note "HIGH_SNP 229 108.72"
58_scaff1	AMOS	misc_feature	448	444	.	+	.	Experiment "P";Note "HIGH_SNP 34 238.12"
58_scaff1	AMOS	misc_feature	9048	8747	.	+	.	Experiment "P";Note "HIGH_SNP 62 120.82"
58_scaff1	AMOS	misc_feature	17778	17166	.	+	.	Experiment "P";Note "HIGH_SNP 33 163.91"
58_scaff1	AMOS	misc_feature	24220	23389	.	+	.	Experiment "P";Note "HIGH_SNP 11 105.00"
58_scaff1	AMOS	misc_feature	26259	25347	.	+	.	Experiment "P";Note "HIGH_SNP 40 71.69"
58_scaff1	AMOS	misc_feature	29870	28763	.	+	.	Experiment "P";Note "HIGH_SNP 64 186.13"
58_scaff1	AMOS	misc_feature	42733	41147	.	+	.	Experiment "P";Note "HIGH_SNP 227 142.37"
59_scaff1	AMOS	misc_feature	220	212	.	+	.	Experiment "P";Note "HIGH_SNP 45 198.82"
59_scaff1	AMOS	misc_feature	10396	10027	.	+	.	Experiment "P";Note "HIGH_SNP 8 96.29"
59_scaff1	AMOS	misc_feature	13614	13170	.	+	.	Experiment "P";Note "HIGH_SNP 152 125.26"
59_scaff1	AMOS	misc_feature	32974	31720	.	+	.	Experiment "P";Note "HIGH_SNP 6 124.60"
59_scaff1	AMOS	misc_feature	34616	33315	.	+	.	Experiment "P";Note "HIGH_SNP 31 144.33"
60_scaff1	AMOS	misc_feature	107	103	.	+	.	Experiment "P";Note "HIGH_SNP 37 213.69"
60_scaff1	AMOS	misc_feature	8706	8374	.	+	.	Experiment "P";Note "HIGH_SNP 112 155.79"
60_scaff1	AMOS	misc_feature	26674	25682	.	+	.	Experiment "P";Note "HIGH_SNP 65 213.70"
60_scaff1	AMOS	misc_feature	40865	39414	.	+	.	Experiment "P";Note "HIGH_SNP 23 138.32"
60_scaff1	AMOS	misc_feature	44757	43139	.	+	.	Experiment "P";Note "HIGH_SNP 32 155.32"
60_scaff1	AMOS	misc_feature	50551	48711	.	+	.	Experiment "P";Note "HIGH_SNP 17 107.88"
61_scaff1	AMOS	misc_feature	75	76	.	+	.	Experiment "P";Note "HIGH_SNP 19 149.39"
61_scaff1	AMOS	misc_feature	3898	3778	.	+	.	Experiment "P";Note "HIGH_SNP 11 35.50"
61_scaff1	AMOS	misc_feature	5607	5425	.	+	.	Experiment "P";Note "HIGH_SNP 35 114.94"
61_scaff1	AMOS	misc_feature	11703	11259	.	+	.	Experiment "P";Note "HIGH_SNP 52 162.53"
61_scaff1	AMOS	misc_feature	20893	20133	.	+	.	Experiment "P";Note "HIGH_SNP 85 121.52"
61_scaff1	AMOS	misc_feature	31892	30711	.	+	.	Experiment "P";Note "HIGH_SNP 38 159.11"
62_scaff1	AMOS	misc_feature	317	305	.	+	.	Experiment "P";Note "HIGH_SNP 78 149.92"
62_scaff1	AMOS	misc_feature	12377	11860	.	+	.	Experiment "P";Note "HIGH_SNP 77 126.42"
62_scaff1	AMOS	misc_feature	22778	21875	.	+	.	Experiment "P";Note "HIGH_SNP 54 149.09"
62_scaff1	AMOS	misc_feature	31835	30635	.	+	.	Experiment "P";Note "HIGH_SNP 146 111.44"
62_scaff1	AMOS	misc_feature	48832	46900	.	+	.	Experiment "P";Note "HIGH_SNP 50 160.35"
62_scaff1	AMOS	misc_feature	57340	55058	.	+	.	Experiment "P";Note "HIGH_SNP 91 134.53"
62_scaff1	AMOS	misc_feature	70091	67382	.	+	.	Experiment "P";Note "HIGH_SNP 3 207.50"
62_scaff1	AMOS	misc_feature	71727	68963	.	+	.	Experiment "P";Note "HIGH_SNP 12 230.73"
62_scaff1	AMOS	misc_feature	75659	72784	.	+	.	Experiment "P";Note "HIGH_SNP 120 115.06"
63_scaff1	AMOS	misc_feature	139	138	.	+	.	Experiment "P";Note "HIGH_SNP 239 152.75"
64_scaff1	AMOS	misc_feature	991	974	.	+	.	Experiment "P";Note "HIGH_SNP 139 153.83"
64_scaff1	AMOS	misc_feature	22446	21663	.	+	.	Experiment "P";Note "HIGH_SNP 3 484.00"
64_scaff1	AMOS	misc_feature	24360	23528	.	+	.	Experiment "P";Note "HIGH_SNP 43 172.31"
64_scaff1	AMOS	misc_feature	32640	31516	.	+	.	Experiment "P";Note "HIGH_SNP 393 110.20"
65_scaff1	AMOS	misc_feature	89	88	.	+	.	Experiment "P";Note "HIGH_SNP 387 124.65"
66_scaff1	AMOS	misc_feature	148	146	.	+	.	Experiment "P";Note "HIGH_SNP 172 176.77"
66_scaff1	AMOS	misc_feature	30425	29115	.	+	.	Experiment "P";Note "HIGH_SNP 120 136.18"
67_scaff1	AMOS	misc_feature	753	727	.	+	.	Experiment "P";Note "HIGH_SNP 90 118.76"
67_scaff1	AMOS	misc_feature	11856	11339	.	+	.	Experiment "P";Note "HIGH_SNP 135 160.56"
67_scaff1	AMOS	misc_feature	33544	32142	.	+	.	Experiment "P";Note "HIGH_SNP 29 179.46"
67_scaff1	AMOS	misc_feature	39916	38270	.	+	.	Experiment "P";Note "HIGH_SNP 514 96.07"
67_scaff1	AMOS	misc_feature	87894	83908	.	+	.	Experiment "P";Note "HIGH_SNP 42 109.83"
68_scaff1	AMOS	misc_feature	115	114	.	+	.	Experiment "P";Note "HIGH_SNP 14 96.31"
68_scaff1	AMOS	misc_feature	2371	2290	.	+	.	Experiment "P";Note "HIGH_SNP 93 148.80"
68_scaff1	AMOS	misc_feature	16497	15817	.	+	.	Experiment "P";Note "HIGH_SNP 22 106.76"
68_scaff1	AMOS	misc_feature	19928	19094	.	+	.	Experiment "P";Note "HIGH_SNP 55 115.91"
69_scaff1	AMOS	misc_feature	798	780	.	+	.	Experiment "P";Note "HIGH_SNP 32 178.19"
69_scaff1	AMOS	misc_feature	7523	7262	.	+	.	Experiment "P";Note "HIGH_SNP 258 111.38"
69_scaff1	AMOS	misc_feature	36066	34593	.	+	.	Experiment "P";Note "HIGH_SNP 148 81.24"
69_scaff1	AMOS	misc_feature	48495	46390	.	+	.	Experiment "P";Note "HIGH_SNP 22 65.52"
69_scaff1	AMOS	misc_feature	50819	48620	.	+	.	Experiment "P";Note "HIGH_SNP 294 84.94"
69_scaff1	AMOS	misc_feature	75464	72073	.	+	.	Experiment "P";Note "HIGH_SNP 276 93.10"
69_scaff1	AMOS	misc_feature	101047	96498	.	+	.	Experiment "P";Note "HIGH_SNP 20 107.84"
70_scaff1	AMOS	misc_feature	316	313	.	+	.	Experiment "P";Note "HIGH_SNP 22 181.48"
70_scaff1	AMOS	misc_feature	5400	5223	.	+	.	Experiment "P";Note "HIGH_SNP 65 114.17"
70_scaff1	AMOS	misc_feature	13545	13014	.	+	.	Experiment "P";Note "HIGH_SNP 68 161.87"
70_scaff1	AMOS	misc_feature	25670	24691	.	+	.	Experiment "P";Note "HIGH_SNP 14 151.38"
70_scaff1	AMOS	misc_feature	28994	27915	.	+	.	Experiment "P";Note "HIGH_SNP 12 46.64"
70_scaff1	AMOS	misc_feature	30715	29577	.	+	.	Experiment "P";Note "HIGH_SNP 73 156.68"
70_scaff1	AMOS	misc_feature	42693	41154	.	+	.	Experiment "P";Note "HIGH_SNP 130 108.78"
70_scaff1	AMOS	misc_feature	57613	55442	.	+	.	Experiment "P";Note "HIGH_SNP 47 149.61"
71_scaff1	AMOS	misc_feature	1519	1477	.	+	.	Experiment "P";Note "HIGH_SNP 490 101.61"
71_scaff1	AMOS	misc_feature	50102	47793	.	+	.	Experiment "P";Note "HIGH_SNP 15 118.14"
71_scaff1	AMOS	misc_feature	53146	50715	.	+	.	Experiment "P";Note "HIGH_SNP 291 95.62"
71_scaff1	AMOS	misc_feature	80641	76877	.	+	.	Experiment "P";Note "HIGH_SNP 532 96.24"
72_scaff1	AMOS	misc_feature	313	302	.	+	.	Experiment "P";Note "HIGH_SNP 78 154.60"
72_scaff1	AMOS	misc_feature	13093	12489	.	+	.	Experiment "P";Note "HIGH_SNP 223 101.38"
74_scaff1002	AMOS	misc_feature	11	12	.	+	.	Experiment "P";Note "HIGH_SNP 12 15.00"
78_scaff102	AMOS	misc_feature	317	310	.	+	.	Experiment "P";Note "HIGH_SNP 65 153.23"
81_scaff1029	AMOS	misc_feature	87	83	.	+	.	Experiment "P";Note "HIGH_SNP 56 120.42"
81_scaff1029	AMOS	misc_feature	7808	7459	.	+	.	Experiment "P";Note "HIGH_SNP 70 98.51"
82_scaff1029	AMOS	misc_feature	14	15	.	+	.	Experiment "P";Note "HIGH_SNP 24 7.39"
84_scaff1053	AMOS	misc_feature	76	75	.	+	.	Experiment "P";Note "HIGH_SNP 118 137.79"
85_scaff1054	AMOS	misc_feature	484	470	.	+	.	Experiment "P";Note "HIGH_SNP 20 258.79"
86_scaff1055	AMOS	misc_feature	18	18	.	+	.	Experiment "P";Note "HIGH_SNP 58 14.96"
87_scaff1056	AMOS	misc_feature	19	20	.	+	.	Experiment "P";Note "HIGH_SNP 33 39.62"
88_scaff1057	AMOS	misc_feature	688	680	.	+	.	Experiment "P";Note "HIGH_SNP 22 110.00"
88_scaff1057	AMOS	misc_feature	4289	4131	.	+	.	Experiment "P";Note "HIGH_SNP 66 140.83"
88_scaff1057	AMOS	misc_feature	14293	13761	.	+	.	Experiment "P";Note "HIGH_SNP 104 120.20"
89_scaff1058	AMOS	misc_feature	54	55	.	+	.	Experiment "P";Note "HIGH_SNP 35 19.97"
90_scaff1059	AMOS	misc_feature	169	168	.	+	.	Experiment "P";Note "HIGH_SNP 70 96.12"
91_scaff1060	AMOS	misc_feature	4	5	.	+	.	Experiment "P";Note "HIGH_SNP 41 17.95"
93_scaff1061	AMOS	misc_feature	355	347	.	+	.	Experiment "P";Note "HIGH_SNP 3 2.00"
95_scaff1063	AMOS	misc_feature	18	19	.	+	.	Experiment "P";Note "HIGH_SNP 18 10.53"
96_scaff1064	AMOS	misc_feature	400	389	.	+	.	Experiment "P";Note "HIGH_SNP 25 145.83"
98_scaff1066	AMOS	misc_feature	233	230	.	+	.	Experiment "P";Note "HIGH_SNP 20 32.47"
99_scaff1067	AMOS	misc_feature	91	88	.	+	.	Experiment "P";Note "HIGH_SNP 37 122.36"
101_scaff1069	AMOS	misc_feature	118	116	.	+	.	Experiment "P";Note "HIGH_SNP 24 211.78"
102_scaff1070	AMOS	misc_feature	207	202	.	+	.	Experiment "P";Note "HIGH_SNP 3 114.00"
103_scaff1071	AMOS	misc_feature	163	155	.	+	.	Experiment "P";Note "HIGH_SNP 35 26.35"
104_scaff1072	AMOS	misc_feature	102	103	.	+	.	Experiment "P";Note "HIGH_SNP 9 13.50"
105_scaff1073	AMOS	misc_feature	125	124	.	+	.	Experiment "P";Note "HIGH_SNP 248 65.09"
106_scaff1074	AMOS	misc_feature	14	14	.	+	.	Experiment "P";Note "HIGH_SNP 6 30.20"
107_scaff1075	AMOS	misc_feature	11	12	.	+	.	Experiment "P";Note "HIGH_SNP 3 4.00"
108_scaff1076	AMOS	misc_feature	42	43	.	+	.	Experiment "P";Note "HIGH_SNP 53 226.04"
108_scaff1076	AMOS	misc_feature	13134	12702	.	+	.	Experiment "P";Note "HIGH_SNP 34 160.42"
110_scaff1078	AMOS	misc_feature	23	23	.	+	.	Experiment "P";Note "HIGH_SNP 14 32.77"
112_scaff1080	AMOS	misc_feature	32	33	.	+	.	Experiment "P";Note "HIGH_SNP 31 53.30"
113_scaff1081	AMOS	misc_feature	20	20	.	+	.	Experiment "P";Note "HIGH_SNP 12 10.91"
115_scaff1082	AMOS	misc_feature	106	103	.	+	.	Experiment "P";Note "HIGH_SNP 9 282.50"
116_scaff1083	AMOS	misc_feature	77	75	.	+	.	Experiment "P";Note "HIGH_SNP 4 30.00"
118_scaff1085	AMOS	misc_feature	201	199	.	+	.	Experiment "P";Note "HIGH_SNP 5 314.25"
119_scaff1086	AMOS	misc_feature	5	5	.	+	.	Experiment "P";Note "HIGH_SNP 135 12.43"
121_scaff1088	AMOS	misc_feature	18	19	.	+	.	Experiment "P";Note "HIGH_SNP 31 41.53"
122_scaff1089	AMOS	misc_feature	66	61	.	+	.	Experiment "P";Note "HIGH_SNP 9 32.88"
123_scaff1090	AMOS	misc_feature	112	112	.	+	.	Experiment "P";Note "HIGH_SNP 3 91.50"
124_scaff1091	AMOS	misc_feature	79	75	.	+	.	Experiment "P";Note "HIGH_SNP 56 134.87"
127_scaff1094	AMOS	misc_feature	57	58	.	+	.	Experiment "P";Note "HIGH_SNP 7 11.67"
128_scaff1095	AMOS	misc_feature	86	83	.	+	.	Experiment "P";Note "HIGH_SNP 4 25.67"
129_scaff1096	AMOS	misc_feature	192	188	.	+	.	Experiment "P";Note "HIGH_SNP 25 61.71"
130_scaff1097	AMOS	misc_feature	15	16	.	+	.	Experiment "P";Note "HIGH_SNP 15 10.07"
132_scaff1099	AMOS	misc_feature	1762	1711	.	+	.	Experiment "P";Note "HIGH_SNP 17 146.12"
133_scaff11	AMOS	misc_feature	114	111	.	+	.	Experiment "P";Note "HIGH_SNP 14 100.62"
134_scaff1100	AMOS	misc_feature	48	47	.	+	.	Experiment "P";Note "HIGH_SNP 7 11.50"
135_scaff1101	AMOS	misc_feature	172	171	.	+	.	Experiment "P";Note "HIGH_SNP 5 82.00"
136_scaff1102	AMOS	misc_feature	446	438	.	+	.	Experiment "P";Note "HIGH_SNP 5 312.00"
137_scaff1103	AMOS	misc_feature	211	207	.	+	.	Experiment "P";Note "HIGH_SNP 3 162.00"
138_scaff1104	AMOS	misc_feature	20	21	.	+	.	Experiment "P";Note "HIGH_SNP 16 49.73"
139_scaff1105	AMOS	misc_feature	20	21	.	+	.	Experiment "P";Note "HIGH_SNP 77 71.96"
141_scaff1107	AMOS	misc_feature	26	27	.	+	.	Experiment "P";Note "HIGH_SNP 13 9.17"
142_scaff1108	AMOS	misc_feature	321	314	.	+	.	Experiment "P";Note "HIGH_SNP 14 238.46"
142_scaff1108	AMOS	misc_feature	4892	4744	.	+	.	Experiment "P";Note "HIGH_SNP 95 145.61"
142_scaff1108	AMOS	misc_feature	19105	18424	.	+	.	Experiment "P";Note "HIGH_SNP 2 160.00"
143_scaff1109	AMOS	misc_feature	19	20	.	+	.	Experiment "P";Note "HIGH_SNP 4 43.33"
144_scaff1110	AMOS	misc_feature	556	535	.	+	.	Experiment "P";Note "HIGH_SNP 26 153.28"
145_scaff1111	AMOS	misc_feature	35	35	.	+	.	Experiment "P";Note "HIGH_SNP 10 54.67"
146_scaff1113	AMOS	misc_feature	283	277	.	+	.	Experiment "P";Note "HIGH_SNP 37 108.78"
146_scaff1113	AMOS	misc_feature	5142	4978	.	+	.	Experiment "P";Note "HIGH_SNP 2 46.00"
146_scaff1113	AMOS	misc_feature	6245	6057	.	+	.	Experiment "P";Note "HIGH_SNP 43 162.52"
146_scaff1113	AMOS	misc_feature	13814	13341	.	+	.	Experiment "P";Note "HIGH_SNP 39 88.82"
146_scaff1113	AMOS	misc_feature	18119	17475	.	+	.	Experiment "P";Note "HIGH_SNP 55 153.41"
146_scaff1113	AMOS	misc_feature	27266	26342	.	+	.	Experiment "P";Note "HIGH_SNP 104 109.70"
147_scaff1115	AMOS	misc_feature	90	87	.	+	.	Experiment "P";Note "HIGH_SNP 96 115.81"
148_scaff1116	AMOS	misc_feature	246	239	.	+	.	Experiment "P";Note "HIGH_SNP 32 144.10"
148_scaff1116	AMOS	misc_feature	5664	5459	.	+	.	Experiment "P";Note "HIGH_SNP 2 168.00"
148_scaff1116	AMOS	misc_feature	8678	8354	.	+	.	Experiment "P";Note "HIGH_SNP 93 135.29"
149_scaff1117	AMOS	misc_feature	257	252	.	+	.	Experiment "P";Note "HIGH_SNP 105 140.04"
152_scaff1120	AMOS	misc_feature	155	154	.	+	.	Experiment "P";Note "HIGH_SNP 16 199.20"
153_scaff1121	AMOS	misc_feature	192	178	.	+	.	Experiment "P";Note "HIGH_SNP 7 8.17"
155_scaff1123	AMOS	misc_feature	403	394	.	+	.	Experiment "P";Note "HIGH_SNP 21 93.30"
156_scaff1124	AMOS	misc_feature	92	92	.	+	.	Experiment "P";Note "HIGH_SNP 135 103.94"
157_scaff1125	AMOS	misc_feature	1257	1235	.	+	.	Experiment "P";Note "HIGH_SNP 39 192.29"
157_scaff1125	AMOS	misc_feature	10710	10347	.	+	.	Experiment "P";Note "HIGH_SNP 35 145.21"
158_scaff1126	AMOS	misc_feature	180	176	.	+	.	Experiment "P";Note "HIGH_SNP 14 57.92"
159_scaff1127	AMOS	misc_feature	1071	1049	.	+	.	Experiment "P";Note "HIGH_SNP 27 110.54"
159_scaff1127	AMOS	misc_feature	4849	4698	.	+	.	Experiment "P";Note "HIGH_SNP 2 256.00"
159_scaff1127	AMOS	misc_feature	6421	6227	.	+	.	Experiment "P";Note "HIGH_SNP 42 194.32"
160_scaff1128	AMOS	misc_feature	155	152	.	+	.	Experiment "P";Note "HIGH_SNP 10 1.67"
169_scaff151	AMOS	misc_feature	9	10	.	+	.	Experiment "P";Note "HIGH_SNP 45 15.39"
180_scaff2	AMOS	misc_feature	21	22	.	+	.	Experiment "P";Note "HIGH_SNP 22 66.52"
186_scaff237	AMOS	misc_feature	237	232	.	+	.	Experiment "P";Note "HIGH_SNP 38 137.32"
191_scaff268	AMOS	misc_feature	176	173	.	+	.	Experiment "P";Note "HIGH_SNP 9 28.50"
196_scaff3	AMOS	misc_feature	184	181	.	+	.	Experiment "P";Note "HIGH_SNP 4 149.00"
201_scaff310	AMOS	misc_feature	49	50	.	+	.	Experiment "P";Note "HIGH_SNP 2 110.00"
205_scaff335	AMOS	misc_feature	16	16	.	+	.	Experiment "P";Note "HIGH_SNP 3 53.00"
218_scaff414	AMOS	misc_feature	329	319	.	+	.	Experiment "P";Note "HIGH_SNP 40 44.74"
230_scaff479	AMOS	misc_feature	313	310	.	+	.	Experiment "P";Note "HIGH_SNP 3 200.50"
233_scaff486	AMOS	misc_feature	310	300	.	+	.	Experiment "P";Note "HIGH_SNP 111 126.85"
238_scaff5	AMOS	misc_feature	107	102	.	+	.	Experiment "P";Note "HIGH_SNP 141 121.96"
238_scaff5	AMOS	misc_feature	17937	17193	.	+	.	Experiment "P";Note "HIGH_SNP 46 245.62"
240_scaff509	AMOS	misc_feature	88	86	.	+	.	Experiment "P";Note "HIGH_SNP 12 41.18"
254_scaff6	AMOS	misc_feature	95	92	.	+	.	Experiment "P";Note "HIGH_SNP 3 134.00"
254_scaff6	AMOS	misc_feature	1761	1714	.	+	.	Experiment "P";Note "HIGH_SNP 10 175.22"
267_scaff691	AMOS	misc_feature	80	80	.	+	.	Experiment "P";Note "HIGH_SNP 7 120.67"
267_scaff691	AMOS	misc_feature	1801	1752	.	+	.	Experiment "P";Note "HIGH_SNP 16 111.47"
271_scaff710	AMOS	misc_feature	12	13	.	+	.	Experiment "P";Note "HIGH_SNP 8 33.14"
284_scaff749	AMOS	misc_feature	15	16	.	+	.	Experiment "P";Note "HIGH_SNP 14 63.31"
288_scaff765	AMOS	misc_feature	523	521	.	+	.	Experiment "P";Note "HIGH_SNP 47 152.93"
288_scaff765	AMOS	misc_feature	8307	8024	.	+	.	Experiment "P";Note "HIGH_SNP 7 35.83"
305_scaff800	AMOS	misc_feature	96	92	.	+	.	Experiment "P";Note "HIGH_SNP 33 50.22"
316_scaff828	AMOS	misc_feature	490	473	.	+	.	Experiment "P";Note "HIGH_SNP 32 312.39"
316_scaff828	AMOS	misc_feature	10969	10586	.	+	.	Experiment "P";Note "HIGH_SNP 73 174.82"
327_scaff869	AMOS	misc_feature	108	102	.	+	.	Experiment "P";Note "HIGH_SNP 33 60.28"
327_scaff869	AMOS	misc_feature	3179	3063	.	+	.	Experiment "P";Note "HIGH_SNP 19 136.67"
327_scaff869	AMOS	misc_feature	6842	6595	.	+	.	Experiment "P";Note "HIGH_SNP 76 134.67"
327_scaff869	AMOS	misc_feature	17873	17234	.	+	.	Experiment "P";Note "HIGH_SNP 22 192.52"
329_scaff873	AMOS	misc_feature	15	16	.	+	.	Experiment "P";Note "HIGH_SNP 121 115.22"
340_scaff918	AMOS	misc_feature	7	8	.	+	.	Experiment "P";Note "HIGH_SNP 17 11.19"
345_scaff938	AMOS	misc_feature	13	14	.	+	.	Experiment "P";Note "HIGH_SNP 28 24.52"
350_scaff952	AMOS	misc_feature	6	7	.	+	.	Experiment "P";Note "HIGH_SNP 14 18.54"
368_scaff994	AMOS	misc_feature	208	199	.	+	.	Experiment "P";Note "HIGH_SNP 23 210.45"
368_scaff994	AMOS	misc_feature	6315	6110	.	+	.	Experiment "P";Note "HIGH_SNP 20 236.74"
5_scaff1	AMOS	misc_feature	108006	103157	.	+	.	Experiment "D";Note "HIGH_READ_COVERAGE 70"
5_scaff1	AMOS	misc_feature	173560	165736	.	+	.	Experiment "D";Note "HIGH_READ_COVERAGE 69"
6_scaff1	AMOS	misc_feature	28447	27155	.	+	.	Experiment "D";Note "HIGH_READ_COVERAGE 66"
18_scaff1	AMOS	misc_feature	89	78	.	+	.	Experiment "D";Note "HIGH_READ_COVERAGE 116"
19_scaff1	AMOS	misc_feature	5234	5032	.	+	.	Experiment "D";Note "HIGH_READ_COVERAGE 66"
25_scaff1	AMOS	misc_feature	38	37	.	+	.	Experiment "D";Note "HIGH_READ_COVERAGE 204"
26_scaff1	AMOS	misc_feature	47	44	.	+	.	Experiment "D";Note "HIGH_READ_COVERAGE 156"
51_scaff1	AMOS	misc_feature	126822	122429	.	+	.	Experiment "D";Note "HIGH_READ_COVERAGE 99"
71_scaff1	AMOS	misc_feature	101288	96544	.	+	.	Experiment "D";Note "HIGH_READ_COVERAGE 66"
82_scaff1029	AMOS	misc_feature	76	71	.	+	.	Experiment "D";Note "HIGH_READ_COVERAGE 67"
86_scaff1055	AMOS	misc_feature	93	92	.	+	.	Experiment "D";Note "HIGH_READ_COVERAGE 97"
87_scaff1056	AMOS	misc_feature	217	209	.	+	.	Experiment "D";Note "HIGH_READ_COVERAGE 76"
89_scaff1058	AMOS	misc_feature	137	135	.	+	.	Experiment "D";Note "HIGH_READ_COVERAGE 71"
91_scaff1060	AMOS	misc_feature	38	38	.	+	.	Experiment "D";Note "HIGH_READ_COVERAGE 215"
119_scaff1086	AMOS	misc_feature	32	28	.	+	.	Experiment "D";Note "HIGH_READ_COVERAGE 237"
121_scaff1088	AMOS	misc_feature	188	171	.	+	.	Experiment "D";Note "HIGH_READ_COVERAGE 75"
122_scaff1089	AMOS	misc_feature	94	86	.	+	.	Experiment "D";Note "HIGH_READ_COVERAGE 87"
169_scaff151	AMOS	misc_feature	29	22	.	+	.	Experiment "D";Note "HIGH_READ_COVERAGE 219"
218_scaff414	AMOS	misc_feature	1663	1585	.	+	.	Experiment "D";Note "HIGH_READ_COVERAGE 69"
340_scaff918	AMOS	misc_feature	41	36	.	+	.	Experiment "D";Note "HIGH_READ_COVERAGE 112"
350_scaff952	AMOS	misc_feature	100	98	.	+	.	Experiment "D";Note "HIGH_READ_COVERAGE 66"
139_scaff1105	AMOS	misc_feature	345	324	.	+	.	Experiment "B";Note "3 (3,0) B <-[139]- 365"
8_scaff1	AMOS	misc_feature	30118	28974	.	+	.	Experiment "B";Note "24 (24,0) B -[8]-> 31319"
254_scaff6	AMOS	misc_feature	3220	3133	.	+	.	Experiment "B";Note "4 (4,0) B -[254]-> 3311"
22_scaff1	AMOS	misc_feature	19379	18581	.	+	.	Experiment "B";Note "4 (4,0) B <-[22]- 20210"
8_scaff1	AMOS	misc_feature	30008	28867	.	+	.	Experiment "B";Note "15 (15,0) B <-[8]- 31207"
116_scaff1083	AMOS	misc_feature	3	4	.	+	.	Experiment "B";Note "6 (6,0) B <-[116]- 1"
8_scaff1	AMOS	misc_feature	30019	28878	.	+	.	Experiment "B";Note "7 (7,0) B <-[8]- 31218"
345_scaff938	AMOS	misc_feature	318	299	.	+	.	Experiment "B";Note "5 (5,0) B -[345]-> 340"
25_scaff1	AMOS	misc_feature	379	335	.	+	.	Experiment "B";Note "8 (8,0) B <-[25]- 432"
22_scaff1	AMOS	misc_feature	19383	18585	.	+	.	Experiment "B";Note "5 (5,0) B <-[22]- 20214"
119_scaff1086	AMOS	misc_feature	1093	881	.	+	.	Experiment "B";Note "5 (5,0) B -[119]-> 1362"
8_scaff1	AMOS	misc_feature	29994	28853	.	+	.	Experiment "B";Note "5 (5,0) B <-[8]- 31192"
116_scaff1083	AMOS	misc_feature	112	106	.	+	.	Experiment "B";Note "4 (4,0) B -[116]-> 119"
86_scaff1055	AMOS	misc_feature	597	557	.	+	.	Experiment "B";Note "6 (6,0) B -[86]-> 646"
102_scaff1070	AMOS	misc_feature	3	4	.	+	.	Experiment "B";Note "5 (5,0) B <-[102]- 1"
13_scaff1	AMOS	misc_feature	30296	29055	.	+	.	Experiment "B";Note "5 (5,0) B -[13]-> 31573"
117_scaff1083	AMOS	misc_feature	134	135	.	+	.	Experiment "B";Note "6 (6,0) B -[117]-> 133"
2_scaff1	AMOS	misc_feature	50560	48418	.	+	.	Experiment "B";Note "3 (3,0) B <-[2]- 52803"
340_scaff918	AMOS	misc_feature	172	142	.	+	.	Experiment "B";Note "7 (7,0) B -[340]-> 206"
81_scaff1029	AMOS	misc_feature	13428	12764	.	+	.	Experiment "B";Note "3 (3,0) B <-[81]- 14143"
25_scaff1	AMOS	misc_feature	465	403	.	+	.	Experiment "B";Note "5 (5,0) B -[25]-> 545"
102_scaff1070	AMOS	misc_feature	109	109	.	+	.	Experiment "B";Note "4 (4,0) B -[102]-> 109"
122_scaff1089	AMOS	misc_feature	229	208	.	+	.	Experiment "B";Note "3 (3,0) B <-[122]- 252"
129_scaff1096	AMOS	misc_feature	1539	1455	.	+	.	Experiment "B";Note "3 (3,0) B -[129]-> 1623"
68_scaff1	AMOS	misc_feature	25403	24347	.	+	.	Experiment "B";Note "4 (4,0) B -[68]-> 26496"
82_scaff1029	AMOS	misc_feature	76	71	.	+	.	Experiment "B";Note "3 (3,0) B <-[82]- 80"
59_scaff1	AMOS	misc_feature	7929	7653	.	+	.	Experiment "B";Note "3 (3,0) B -[59]-> 8220"
25_scaff1	AMOS	misc_feature	382	337	.	+	.	Experiment "B";Note "5 (5,0) B <-[25]- 436"
130_scaff1097	AMOS	misc_feature	109	107	.	+	.	Experiment "B";Note "4 (4,0) B -[130]-> 111"
17_scaff1	AMOS	misc_feature	41255	39195	.	+	.	Experiment "B";Note "3 (3,0) B -[17]-> 43460"
3_scaff1	AMOS	misc_feature	3	4	.	+	.	Experiment "B";Note "3 (3,0) B <-[3]- 1"
340_scaff918	AMOS	misc_feature	88	77	.	+	.	Experiment "B";Note "5 (5,0) B -[340]-> 104"
28_scaff1	AMOS	misc_feature	27745	26692	.	+	.	Experiment "B";Note "4 (4,0) B -[28]-> 28846"
119_scaff1086	AMOS	misc_feature	1015	816	.	+	.	Experiment "B";Note "5 (5,0) B <-[119]- 1262"
88_scaff1057	AMOS	misc_feature	25360	24453	.	+	.	Experiment "B";Note "4 (4,0) B -[88]-> 26306"
345_scaff938	AMOS	misc_feature	649	602	.	+	.	Experiment "B";Note "4 (4,0) B -[345]-> 702"
71_scaff1	AMOS	misc_feature	112	111	.	+	.	Experiment "B";Note "3 (3,0) B -[71]-> 113"
130_scaff1097	AMOS	misc_feature	123	121	.	+	.	Experiment "B";Note "3 (3,0) B -[130]-> 125"
28_scaff1	AMOS	misc_feature	34375	33078	.	+	.	Experiment "B";Note "3 (3,0) B <-[28]- 35738"
2_scaff1	AMOS	misc_feature	16178	15532	.	+	.	Experiment "B";Note "4 (4,0) B -[2]-> 16870"
126_scaff1093	AMOS	misc_feature	380	362	.	+	.	Experiment "B";Note "3 (3,0) B -[126]-> 398"
92_scaff1060	AMOS	misc_feature	110	109	.	+	.	Experiment "B";Note "3 (3,0) B -[92]-> 111"
70_scaff1	AMOS	misc_feature	7634	7380	.	+	.	Experiment "B";Note "3 (3,0) B -[70]-> 7899"
65_scaff1	AMOS	misc_feature	17693	16883	.	+	.	Experiment "B";Note "3 (3,0) B -[65]-> 18538"
7_scaff1	AMOS	misc_feature	23280	22196	.	+	.	Experiment "B";Note "3 (3,0) B -[7]-> 24399"
50_scaff1	AMOS	misc_feature	49282	47596	.	+	.	Experiment "B";Note "3 (3,0) B -[50]-> 51027"
2_scaff1	AMOS	misc_feature	50060	47940	.	+	.	Experiment "K";Note "KMER_COV 1549"
5_scaff1	AMOS	misc_feature	61620	58785	.	+	.	Experiment "K";Note "KMER_COV 1156"
10_scaff1	AMOS	misc_feature	30601	29212	.	+	.	Experiment "K";Note "KMER_COV 1083"
18_scaff1	AMOS	misc_feature	21	18	.	+	.	Experiment "K";Note "KMER_COV 1745"
19_scaff1	AMOS	misc_feature	4950	4761	.	+	.	Experiment "K";Note "KMER_COV 1051"
25_scaff1	AMOS	misc_feature	0	1	.	+	.	Experiment "K";Note "KMER_COV 1227"
69_scaff1	AMOS	misc_feature	53754	51457	.	+	.	Experiment "K";Note "KMER_COV 1007"
69_scaff1	AMOS	misc_feature	91946	87883	.	+	.	Experiment "K";Note "KMER_COV 1227"
71_scaff1	AMOS	misc_feature	12370	11851	.	+	.	Experiment "K";Note "KMER_COV 1098"
71_scaff1	AMOS	misc_feature	16617	15862	.	+	.	Experiment "K";Note "KMER_COV 1127"
71_scaff1	AMOS	misc_feature	66200	63252	.	+	.	Experiment "K";Note "KMER_COV 1060"
71_scaff1	AMOS	misc_feature	69744	66631	.	+	.	Experiment "K";Note "KMER_COV 1081"
119_scaff1086	AMOS	misc_feature	0	1	.	+	.	Experiment "K";Note "KMER_COV 1362"
121_scaff1088	AMOS	misc_feature	18	19	.	+	.	Experiment "K";Note "KMER_COV 1147"
