# Supplementary material for: Genomic characterization of the Yersinia genus
Source: Genome Biol. 2010 Jan 4;11(1):R1. doi: 10.1186/gb-2010-11-1-r1 (PMC2847712; doi:10.1186/gb-2010-11-1-r1)
Supplement: Additional file 3 — These consist of ISfinder [40], RepeatScout [41]and amosvalidate [37] results (GFF format); repeats found by RepeatScout in fasta format, scaffold files (NCBI AGP format); and information about length of contigs, read count, estimated repeat number, count in scaffold and whether or not the contig was placed by SOMA [39]. [file gb-2010-11-1-r1-S3.gz › additional_files/fredriksenii.amosvalidate.gff]

1_scaff1	AMOS	misc_feature	15	5361202	.	+	.	Experiment "C";Note "LOW_GOOD_CVG"
2_scaff1	AMOS	misc_feature	-74630	5286557	.	+	.	Experiment "C";Note "LOW_GOOD_CVG"
3_scaff1	AMOS	misc_feature	-145606	5215581	.	+	.	Experiment "C";Note "LOW_GOOD_CVG"
4_scaff1	AMOS	misc_feature	-165018	5196169	.	+	.	Experiment "C";Note "LOW_GOOD_CVG"
5_scaff1	AMOS	misc_feature	-378384	4982803	.	+	.	Experiment "C";Note "LOW_GOOD_CVG"
6_scaff1	AMOS	misc_feature	-420750	4940437	.	+	.	Experiment "C";Note "LOW_GOOD_CVG"
7_scaff1	AMOS	misc_feature	-505526	4855661	.	+	.	Experiment "C";Note "LOW_GOOD_CVG"
8_scaff1	AMOS	misc_feature	-812311	4548876	.	+	.	Experiment "C";Note "LOW_GOOD_CVG"
9_scaff1	AMOS	misc_feature	-918906	4442281	.	+	.	Experiment "C";Note "LOW_GOOD_CVG"
10_scaff1	AMOS	misc_feature	-1119977	4241210	.	+	.	Experiment "C";Note "LOW_GOOD_CVG"
11_scaff1	AMOS	misc_feature	-1330983	4030204	.	+	.	Experiment "C";Note "LOW_GOOD_CVG"
12_scaff1	AMOS	misc_feature	-1552198	3808989	.	+	.	Experiment "C";Note "LOW_GOOD_CVG"
13_scaff1	AMOS	misc_feature	-1569689	3791498	.	+	.	Experiment "C";Note "LOW_GOOD_CVG"
14_scaff1	AMOS	misc_feature	-1629477	3731710	.	+	.	Experiment "C";Note "LOW_GOOD_CVG"
15_scaff1	AMOS	misc_feature	-1629661	3731526	.	+	.	Experiment "C";Note "LOW_GOOD_CVG"
16_scaff1	AMOS	misc_feature	-1691165	3670022	.	+	.	Experiment "C";Note "LOW_GOOD_CVG"
17_scaff1	AMOS	misc_feature	-1916346	3444841	.	+	.	Experiment "C";Note "LOW_GOOD_CVG"
18_scaff1	AMOS	misc_feature	-1964706	3396481	.	+	.	Experiment "C";Note "LOW_GOOD_CVG"
19_scaff1	AMOS	misc_feature	-2359902	3001285	.	+	.	Experiment "C";Note "LOW_GOOD_CVG"
20_scaff1	AMOS	misc_feature	-2454231	2906956	.	+	.	Experiment "C";Note "LOW_GOOD_CVG"
21_scaff1	AMOS	misc_feature	-2742600	2618587	.	+	.	Experiment "C";Note "LOW_GOOD_CVG"
22_scaff1	AMOS	misc_feature	-2787059	2574128	.	+	.	Experiment "C";Note "LOW_GOOD_CVG"
23_scaff1	AMOS	misc_feature	-2823029	2538158	.	+	.	Experiment "C";Note "LOW_GOOD_CVG"
24_scaff1	AMOS	misc_feature	-2956457	2404730	.	+	.	Experiment "C";Note "LOW_GOOD_CVG"
25_scaff1	AMOS	misc_feature	-3109738	2251449	.	+	.	Experiment "C";Note "LOW_GOOD_CVG"
26_scaff1	AMOS	misc_feature	-3355304	2005883	.	+	.	Experiment "C";Note "LOW_GOOD_CVG"
27_scaff1	AMOS	misc_feature	-3552958	1808229	.	+	.	Experiment "C";Note "LOW_GOOD_CVG"
28_scaff1	AMOS	misc_feature	-3640224	1720963	.	+	.	Experiment "C";Note "LOW_GOOD_CVG"
29_scaff1	AMOS	misc_feature	-3753252	1607935	.	+	.	Experiment "C";Note "LOW_GOOD_CVG"
30_scaff1	AMOS	misc_feature	-3886854	1474333	.	+	.	Experiment "C";Note "LOW_GOOD_CVG"
31_scaff1	AMOS	misc_feature	-3968314	1392873	.	+	.	Experiment "C";Note "LOW_GOOD_CVG"
32_scaff1	AMOS	misc_feature	-4327003	1034184	.	+	.	Experiment "C";Note "LOW_GOOD_CVG"
33_scaff1	AMOS	misc_feature	-4408607	952580	.	+	.	Experiment "C";Note "LOW_GOOD_CVG"
34_scaff1	AMOS	misc_feature	-4707430	653757	.	+	.	Experiment "C";Note "LOW_GOOD_CVG"
35_scaff1	AMOS	misc_feature	-5006961	354226	.	+	.	Experiment "C";Note "LOW_GOOD_CVG"
36_scaff1	AMOS	misc_feature	-5272164	89023	.	+	.	Experiment "C";Note "LOW_GOOD_CVG"
37_scaff1	AMOS	misc_feature	-5349209	11978	.	+	.	Experiment "C";Note "LOW_GOOD_CVG"
38_scaff10	AMOS	misc_feature	19	191	.	+	.	Experiment "C";Note "LOW_GOOD_CVG"
39_scaff1001	AMOS	misc_feature	-2	102	.	+	.	Experiment "C";Note "LOW_GOOD_CVG"
40_scaff1004	AMOS	misc_feature	14	6075	.	+	.	Experiment "C";Note "LOW_GOOD_CVG"
41_scaff101	AMOS	misc_feature	-1	104	.	+	.	Experiment "C";Note "LOW_GOOD_CVG"
42_scaff102	AMOS	misc_feature	-1	89	.	+	.	Experiment "C";Note "LOW_GOOD_CVG"
43_scaff1034	AMOS	misc_feature	-1	103	.	+	.	Experiment "C";Note "LOW_GOOD_CVG"
44_scaff1035	AMOS	misc_feature	-1	105	.	+	.	Experiment "C";Note "LOW_GOOD_CVG"
45_scaff1036	AMOS	misc_feature	-1	96	.	+	.	Experiment "C";Note "LOW_GOOD_CVG"
46_scaff1037	AMOS	misc_feature	-1	94	.	+	.	Experiment "C";Note "LOW_GOOD_CVG"
47_scaff1038	AMOS	misc_feature	-1	99	.	+	.	Experiment "C";Note "LOW_GOOD_CVG"
48_scaff1039	AMOS	misc_feature	-2	102	.	+	.	Experiment "C";Note "LOW_GOOD_CVG"
49_scaff104	AMOS	misc_feature	-1	112	.	+	.	Experiment "C";Note "LOW_GOOD_CVG"
50_scaff1044	AMOS	misc_feature	-1	115	.	+	.	Experiment "C";Note "LOW_GOOD_CVG"
51_scaff1049	AMOS	misc_feature	-1	107	.	+	.	Experiment "C";Note "LOW_GOOD_CVG"
52_scaff1058	AMOS	misc_feature	5	358	.	+	.	Experiment "C";Note "LOW_GOOD_CVG"
53_scaff1058	AMOS	misc_feature	-146	207	.	+	.	Experiment "C";Note "LOW_GOOD_CVG"
54_scaff1062	AMOS	misc_feature	-1	101	.	+	.	Experiment "C";Note "LOW_GOOD_CVG"
55_scaff107	AMOS	misc_feature	-2	90	.	+	.	Experiment "C";Note "LOW_GOOD_CVG"
56_scaff1076	AMOS	misc_feature	-1	104	.	+	.	Experiment "C";Note "LOW_GOOD_CVG"
57_scaff1084	AMOS	misc_feature	-1	89	.	+	.	Experiment "C";Note "LOW_GOOD_CVG"
58_scaff1085	AMOS	misc_feature	-1	110	.	+	.	Experiment "C";Note "LOW_GOOD_CVG"
59_scaff1086	AMOS	misc_feature	-1	115	.	+	.	Experiment "C";Note "LOW_GOOD_CVG"
60_scaff1088	AMOS	misc_feature	-1	98	.	+	.	Experiment "C";Note "LOW_GOOD_CVG"
61_scaff1089	AMOS	misc_feature	19	307	.	+	.	Experiment "C";Note "LOW_GOOD_CVG"
62_scaff1098	AMOS	misc_feature	14	231	.	+	.	Experiment "C";Note "LOW_GOOD_CVG"
63_scaff1099	AMOS	misc_feature	12	8399	.	+	.	Experiment "C";Note "LOW_GOOD_CVG"
64_scaff1100	AMOS	misc_feature	16	567	.	+	.	Experiment "C";Note "LOW_GOOD_CVG"
65_scaff1101	AMOS	misc_feature	9	131	.	+	.	Experiment "C";Note "LOW_GOOD_CVG"
66_scaff1102	AMOS	misc_feature	1	144	.	+	.	Experiment "C";Note "LOW_GOOD_CVG"
67_scaff1103	AMOS	misc_feature	17	188	.	+	.	Experiment "C";Note "LOW_GOOD_CVG"
68_scaff1104	AMOS	misc_feature	19	1344	.	+	.	Experiment "C";Note "LOW_GOOD_CVG"
69_scaff1105	AMOS	misc_feature	18	399	.	+	.	Experiment "C";Note "LOW_GOOD_CVG"
70_scaff1106	AMOS	misc_feature	2	330	.	+	.	Experiment "C";Note "LOW_GOOD_CVG"
71_scaff1107	AMOS	misc_feature	17	298	.	+	.	Experiment "C";Note "LOW_GOOD_CVG"
72_scaff1108	AMOS	misc_feature	7	13141	.	+	.	Experiment "C";Note "LOW_GOOD_CVG"
73_scaff1109	AMOS	misc_feature	13	613	.	+	.	Experiment "C";Note "LOW_GOOD_CVG"
74_scaff1109	AMOS	misc_feature	-474	126	.	+	.	Experiment "C";Note "LOW_GOOD_CVG"
75_scaff1110	AMOS	misc_feature	15	1150	.	+	.	Experiment "C";Note "LOW_GOOD_CVG"
76_scaff1111	AMOS	misc_feature	-72	451	.	+	.	Experiment "C";Note "LOW_GOOD_CVG"
77_scaff1112	AMOS	misc_feature	15	367	.	+	.	Experiment "C";Note "LOW_GOOD_CVG"
78_scaff1113	AMOS	misc_feature	3	2482	.	+	.	Experiment "C";Note "LOW_GOOD_CVG"
79_scaff1114	AMOS	misc_feature	18	464	.	+	.	Experiment "C";Note "LOW_GOOD_CVG"
80_scaff1115	AMOS	misc_feature	14	190	.	+	.	Experiment "C";Note "LOW_GOOD_CVG"
81_scaff1116	AMOS	misc_feature	17	1498	.	+	.	Experiment "C";Note "LOW_GOOD_CVG"
82_scaff1117	AMOS	misc_feature	7	336	.	+	.	Experiment "C";Note "LOW_GOOD_CVG"
83_scaff1118	AMOS	misc_feature	18	146	.	+	.	Experiment "C";Note "LOW_GOOD_CVG"
84_scaff1119	AMOS	misc_feature	19	221	.	+	.	Experiment "C";Note "LOW_GOOD_CVG"
85_scaff1120	AMOS	misc_feature	18	234	.	+	.	Experiment "C";Note "LOW_GOOD_CVG"
86_scaff1121	AMOS	misc_feature	-66	1503	.	+	.	Experiment "C";Note "LOW_GOOD_CVG"
87_scaff1122	AMOS	misc_feature	18	1572	.	+	.	Experiment "C";Note "LOW_GOOD_CVG"
88_scaff1123	AMOS	misc_feature	19	257	.	+	.	Experiment "C";Note "LOW_GOOD_CVG"
89_scaff1124	AMOS	misc_feature	-9	173	.	+	.	Experiment "C";Note "LOW_GOOD_CVG"
90_scaff1125	AMOS	misc_feature	19	363	.	+	.	Experiment "C";Note "LOW_GOOD_CVG"
91_scaff1126	AMOS	misc_feature	11	145	.	+	.	Experiment "C";Note "LOW_GOOD_CVG"
92_scaff1127	AMOS	misc_feature	18	203	.	+	.	Experiment "C";Note "LOW_GOOD_CVG"
93_scaff1128	AMOS	misc_feature	10	138	.	+	.	Experiment "C";Note "LOW_GOOD_CVG"
94_scaff1129	AMOS	misc_feature	10	1430	.	+	.	Experiment "C";Note "LOW_GOOD_CVG"
95_scaff113	AMOS	misc_feature	5	332	.	+	.	Experiment "C";Note "LOW_GOOD_CVG"
96_scaff1130	AMOS	misc_feature	14	297	.	+	.	Experiment "C";Note "LOW_GOOD_CVG"
97_scaff1131	AMOS	misc_feature	5	471	.	+	.	Experiment "C";Note "LOW_GOOD_CVG"
98_scaff1132	AMOS	misc_feature	18	829	.	+	.	Experiment "C";Note "LOW_GOOD_CVG"
99_scaff1133	AMOS	misc_feature	18	372	.	+	.	Experiment "C";Note "LOW_GOOD_CVG"
100_scaff1134	AMOS	misc_feature	16	197	.	+	.	Experiment "C";Note "LOW_GOOD_CVG"
101_scaff1135	AMOS	misc_feature	17	198	.	+	.	Experiment "C";Note "LOW_GOOD_CVG"
102_scaff1136	AMOS	misc_feature	-38	494	.	+	.	Experiment "C";Note "LOW_GOOD_CVG"
103_scaff1137	AMOS	misc_feature	19	24140	.	+	.	Experiment "C";Note "LOW_GOOD_CVG"
104_scaff1138	AMOS	misc_feature	10	341	.	+	.	Experiment "C";Note "LOW_GOOD_CVG"
105_scaff1139	AMOS	misc_feature	18	413	.	+	.	Experiment "C";Note "LOW_GOOD_CVG"
106_scaff1140	AMOS	misc_feature	7	141	.	+	.	Experiment "C";Note "LOW_GOOD_CVG"
107_scaff1141	AMOS	misc_feature	8	140	.	+	.	Experiment "C";Note "LOW_GOOD_CVG"
108_scaff1142	AMOS	misc_feature	12	223	.	+	.	Experiment "C";Note "LOW_GOOD_CVG"
109_scaff1143	AMOS	misc_feature	17	209	.	+	.	Experiment "C";Note "LOW_GOOD_CVG"
110_scaff1144	AMOS	misc_feature	19	313	.	+	.	Experiment "C";Note "LOW_GOOD_CVG"
111_scaff1145	AMOS	misc_feature	3	13627	.	+	.	Experiment "C";Note "LOW_GOOD_CVG"
112_scaff1146	AMOS	misc_feature	15	22539	.	+	.	Experiment "C";Note "LOW_GOOD_CVG"
113_scaff1147	AMOS	misc_feature	17	192	.	+	.	Experiment "C";Note "LOW_GOOD_CVG"
114_scaff1148	AMOS	misc_feature	11	879	.	+	.	Experiment "C";Note "LOW_GOOD_CVG"
115_scaff1149	AMOS	misc_feature	17	147	.	+	.	Experiment "C";Note "LOW_GOOD_CVG"
116_scaff1150	AMOS	misc_feature	19	569	.	+	.	Experiment "C";Note "LOW_GOOD_CVG"
117_scaff1151	AMOS	misc_feature	17	216	.	+	.	Experiment "C";Note "LOW_GOOD_CVG"
118_scaff1152	AMOS	misc_feature	15	404	.	+	.	Experiment "C";Note "LOW_GOOD_CVG"
119_scaff1153	AMOS	misc_feature	19	772	.	+	.	Experiment "C";Note "LOW_GOOD_CVG"
120_scaff1154	AMOS	misc_feature	16	214	.	+	.	Experiment "C";Note "LOW_GOOD_CVG"
121_scaff1155	AMOS	misc_feature	10	3753	.	+	.	Experiment "C";Note "LOW_GOOD_CVG"
122_scaff1156	AMOS	misc_feature	16	193	.	+	.	Experiment "C";Note "LOW_GOOD_CVG"
123_scaff1157	AMOS	misc_feature	19	178	.	+	.	Experiment "C";Note "LOW_GOOD_CVG"
124_scaff1158	AMOS	misc_feature	15	229	.	+	.	Experiment "C";Note "LOW_GOOD_CVG"
125_scaff1159	AMOS	misc_feature	-7	201	.	+	.	Experiment "C";Note "LOW_GOOD_CVG"
126_scaff1160	AMOS	misc_feature	18	288	.	+	.	Experiment "C";Note "LOW_GOOD_CVG"
127_scaff1161	AMOS	misc_feature	19	470	.	+	.	Experiment "C";Note "LOW_GOOD_CVG"
128_scaff1162	AMOS	misc_feature	17	960	.	+	.	Experiment "C";Note "LOW_GOOD_CVG"
129_scaff1163	AMOS	misc_feature	17	190	.	+	.	Experiment "C";Note "LOW_GOOD_CVG"
130_scaff1164	AMOS	misc_feature	13	222	.	+	.	Experiment "C";Note "LOW_GOOD_CVG"
131_scaff1165	AMOS	misc_feature	17	460	.	+	.	Experiment "C";Note "LOW_GOOD_CVG"
132_scaff1166	AMOS	misc_feature	2	840	.	+	.	Experiment "C";Note "LOW_GOOD_CVG"
133_scaff1167	AMOS	misc_feature	16	204	.	+	.	Experiment "C";Note "LOW_GOOD_CVG"
134_scaff1168	AMOS	misc_feature	19	152	.	+	.	Experiment "C";Note "LOW_GOOD_CVG"
135_scaff1169	AMOS	misc_feature	13	200	.	+	.	Experiment "C";Note "LOW_GOOD_CVG"
136_scaff1170	AMOS	misc_feature	-14	851	.	+	.	Experiment "C";Note "LOW_GOOD_CVG"
137_scaff1171	AMOS	misc_feature	19	404	.	+	.	Experiment "C";Note "LOW_GOOD_CVG"
138_scaff1172	AMOS	misc_feature	19	201	.	+	.	Experiment "C";Note "LOW_GOOD_CVG"
139_scaff1173	AMOS	misc_feature	19	1173	.	+	.	Experiment "C";Note "LOW_GOOD_CVG"
140_scaff1175	AMOS	misc_feature	-4	517	.	+	.	Experiment "C";Note "LOW_GOOD_CVG"
141_scaff1176	AMOS	misc_feature	17	2498	.	+	.	Experiment "C";Note "LOW_GOOD_CVG"
142_scaff1180	AMOS	misc_feature	13	294	.	+	.	Experiment "C";Note "LOW_GOOD_CVG"
143_scaff1181	AMOS	misc_feature	-1	138	.	+	.	Experiment "C";Note "LOW_GOOD_CVG"
144_scaff1183	AMOS	misc_feature	-1	8916	.	+	.	Experiment "C";Note "LOW_GOOD_CVG"
145_scaff1184	AMOS	misc_feature	19	168	.	+	.	Experiment "C";Note "LOW_GOOD_CVG"
146_scaff1185	AMOS	misc_feature	17	1803	.	+	.	Experiment "C";Note "LOW_GOOD_CVG"
147_scaff1186	AMOS	misc_feature	-1	157	.	+	.	Experiment "C";Note "LOW_GOOD_CVG"
148_scaff1189	AMOS	misc_feature	-2	160	.	+	.	Experiment "C";Note "LOW_GOOD_CVG"
149_scaff12	AMOS	misc_feature	5	1079	.	+	.	Experiment "C";Note "LOW_GOOD_CVG"
150_scaff13	AMOS	misc_feature	-1	99	.	+	.	Experiment "C";Note "LOW_GOOD_CVG"
151_scaff137	AMOS	misc_feature	-1	98	.	+	.	Experiment "C";Note "LOW_GOOD_CVG"
152_scaff139	AMOS	misc_feature	-1	111	.	+	.	Experiment "C";Note "LOW_GOOD_CVG"
153_scaff147	AMOS	misc_feature	-2	101	.	+	.	Experiment "C";Note "LOW_GOOD_CVG"
154_scaff148	AMOS	misc_feature	-1	106	.	+	.	Experiment "C";Note "LOW_GOOD_CVG"
155_scaff149	AMOS	misc_feature	-1	94	.	+	.	Experiment "C";Note "LOW_GOOD_CVG"
156_scaff155	AMOS	misc_feature	-1	108	.	+	.	Experiment "C";Note "LOW_GOOD_CVG"
157_scaff171	AMOS	misc_feature	-1	100	.	+	.	Experiment "C";Note "LOW_GOOD_CVG"
158_scaff174	AMOS	misc_feature	-1	110	.	+	.	Experiment "C";Note "LOW_GOOD_CVG"
159_scaff18	AMOS	misc_feature	-1	99	.	+	.	Experiment "C";Note "LOW_GOOD_CVG"
160_scaff180	AMOS	misc_feature	-1	102	.	+	.	Experiment "C";Note "LOW_GOOD_CVG"
161_scaff196	AMOS	misc_feature	-1	99	.	+	.	Experiment "C";Note "LOW_GOOD_CVG"
162_scaff198	AMOS	misc_feature	-2	106	.	+	.	Experiment "C";Note "LOW_GOOD_CVG"
163_scaff199	AMOS	misc_feature	19	199	.	+	.	Experiment "C";Note "LOW_GOOD_CVG"
164_scaff2	AMOS	misc_feature	-1	107	.	+	.	Experiment "C";Note "LOW_GOOD_CVG"
165_scaff20	AMOS	misc_feature	18	227	.	+	.	Experiment "C";Note "LOW_GOOD_CVG"
166_scaff200	AMOS	misc_feature	-2	108	.	+	.	Experiment "C";Note "LOW_GOOD_CVG"
167_scaff206	AMOS	misc_feature	-2	88	.	+	.	Experiment "C";Note "LOW_GOOD_CVG"
168_scaff21	AMOS	misc_feature	18	231	.	+	.	Experiment "C";Note "LOW_GOOD_CVG"
169_scaff214	AMOS	misc_feature	-1	101	.	+	.	Experiment "C";Note "LOW_GOOD_CVG"
170_scaff215	AMOS	misc_feature	-1	93	.	+	.	Experiment "C";Note "LOW_GOOD_CVG"
171_scaff216	AMOS	misc_feature	-2	108	.	+	.	Experiment "C";Note "LOW_GOOD_CVG"
172_scaff217	AMOS	misc_feature	-1	89	.	+	.	Experiment "C";Note "LOW_GOOD_CVG"
173_scaff219	AMOS	misc_feature	-1	108	.	+	.	Experiment "C";Note "LOW_GOOD_CVG"
174_scaff22	AMOS	misc_feature	-1	109	.	+	.	Experiment "C";Note "LOW_GOOD_CVG"
175_scaff227	AMOS	misc_feature	-1	95	.	+	.	Experiment "C";Note "LOW_GOOD_CVG"
176_scaff229	AMOS	misc_feature	18	909	.	+	.	Experiment "C";Note "LOW_GOOD_CVG"
177_scaff236	AMOS	misc_feature	-1	91	.	+	.	Experiment "C";Note "LOW_GOOD_CVG"
178_scaff240	AMOS	misc_feature	-1	103	.	+	.	Experiment "C";Note "LOW_GOOD_CVG"
179_scaff241	AMOS	misc_feature	-1	105	.	+	.	Experiment "C";Note "LOW_GOOD_CVG"
180_scaff244	AMOS	misc_feature	-1	92	.	+	.	Experiment "C";Note "LOW_GOOD_CVG"
181_scaff248	AMOS	misc_feature	-2	102	.	+	.	Experiment "C";Note "LOW_GOOD_CVG"
182_scaff249	AMOS	misc_feature	-1	117	.	+	.	Experiment "C";Note "LOW_GOOD_CVG"
183_scaff251	AMOS	misc_feature	-1	107	.	+	.	Experiment "C";Note "LOW_GOOD_CVG"
184_scaff253	AMOS	misc_feature	6	3699	.	+	.	Experiment "C";Note "LOW_GOOD_CVG"
185_scaff256	AMOS	misc_feature	-2	86	.	+	.	Experiment "C";Note "LOW_GOOD_CVG"
186_scaff261	AMOS	misc_feature	-2	93	.	+	.	Experiment "C";Note "LOW_GOOD_CVG"
187_scaff27	AMOS	misc_feature	-2	111	.	+	.	Experiment "C";Note "LOW_GOOD_CVG"
188_scaff276	AMOS	misc_feature	-1	93	.	+	.	Experiment "C";Note "LOW_GOOD_CVG"
189_scaff281	AMOS	misc_feature	0	108	.	+	.	Experiment "C";Note "LOW_GOOD_CVG"
190_scaff284	AMOS	misc_feature	-1	104	.	+	.	Experiment "C";Note "LOW_GOOD_CVG"
191_scaff287	AMOS	misc_feature	-1	85	.	+	.	Experiment "C";Note "LOW_GOOD_CVG"
192_scaff288	AMOS	misc_feature	-1	92	.	+	.	Experiment "C";Note "LOW_GOOD_CVG"
193_scaff291	AMOS	misc_feature	-1	104	.	+	.	Experiment "C";Note "LOW_GOOD_CVG"
194_scaff292	AMOS	misc_feature	-1	103	.	+	.	Experiment "C";Note "LOW_GOOD_CVG"
195_scaff30	AMOS	misc_feature	-1	99	.	+	.	Experiment "C";Note "LOW_GOOD_CVG"
196_scaff307	AMOS	misc_feature	-2	103	.	+	.	Experiment "C";Note "LOW_GOOD_CVG"
197_scaff310	AMOS	misc_feature	-1	102	.	+	.	Experiment "C";Note "LOW_GOOD_CVG"
198_scaff311	AMOS	misc_feature	-1	93	.	+	.	Experiment "C";Note "LOW_GOOD_CVG"
199_scaff312	AMOS	misc_feature	-1	112	.	+	.	Experiment "C";Note "LOW_GOOD_CVG"
200_scaff32	AMOS	misc_feature	-1	103	.	+	.	Experiment "C";Note "LOW_GOOD_CVG"
201_scaff323	AMOS	misc_feature	-1	107	.	+	.	Experiment "C";Note "LOW_GOOD_CVG"
202_scaff331	AMOS	misc_feature	-1	108	.	+	.	Experiment "C";Note "LOW_GOOD_CVG"
203_scaff332	AMOS	misc_feature	-1	94	.	+	.	Experiment "C";Note "LOW_GOOD_CVG"
204_scaff333	AMOS	misc_feature	-1	102	.	+	.	Experiment "C";Note "LOW_GOOD_CVG"
205_scaff334	AMOS	misc_feature	-1	105	.	+	.	Experiment "C";Note "LOW_GOOD_CVG"
206_scaff336	AMOS	misc_feature	-2	88	.	+	.	Experiment "C";Note "LOW_GOOD_CVG"
207_scaff338	AMOS	misc_feature	-1	95	.	+	.	Experiment "C";Note "LOW_GOOD_CVG"
208_scaff341	AMOS	misc_feature	-1	102	.	+	.	Experiment "C";Note "LOW_GOOD_CVG"
209_scaff344	AMOS	misc_feature	-2	104	.	+	.	Experiment "C";Note "LOW_GOOD_CVG"
210_scaff350	AMOS	misc_feature	-1	98	.	+	.	Experiment "C";Note "LOW_GOOD_CVG"
211_scaff353	AMOS	misc_feature	-1	102	.	+	.	Experiment "C";Note "LOW_GOOD_CVG"
212_scaff362	AMOS	misc_feature	-2	101	.	+	.	Experiment "C";Note "LOW_GOOD_CVG"
213_scaff371	AMOS	misc_feature	-2	99	.	+	.	Experiment "C";Note "LOW_GOOD_CVG"
214_scaff38	AMOS	misc_feature	-1	112	.	+	.	Experiment "C";Note "LOW_GOOD_CVG"
215_scaff383	AMOS	misc_feature	-1	101	.	+	.	Experiment "C";Note "LOW_GOOD_CVG"
216_scaff391	AMOS	misc_feature	-2	109	.	+	.	Experiment "C";Note "LOW_GOOD_CVG"
217_scaff395	AMOS	misc_feature	-1	102	.	+	.	Experiment "C";Note "LOW_GOOD_CVG"
218_scaff398	AMOS	misc_feature	-1	98	.	+	.	Experiment "C";Note "LOW_GOOD_CVG"
219_scaff4	AMOS	misc_feature	-23	1499	.	+	.	Experiment "C";Note "LOW_GOOD_CVG"
220_scaff401	AMOS	misc_feature	-1	103	.	+	.	Experiment "C";Note "LOW_GOOD_CVG"
221_scaff402	AMOS	misc_feature	-2	118	.	+	.	Experiment "C";Note "LOW_GOOD_CVG"
222_scaff408	AMOS	misc_feature	-1	94	.	+	.	Experiment "C";Note "LOW_GOOD_CVG"
223_scaff415	AMOS	misc_feature	-1	105	.	+	.	Experiment "C";Note "LOW_GOOD_CVG"
224_scaff416	AMOS	misc_feature	-1	114	.	+	.	Experiment "C";Note "LOW_GOOD_CVG"
225_scaff418	AMOS	misc_feature	-1	90	.	+	.	Experiment "C";Note "LOW_GOOD_CVG"
226_scaff426	AMOS	misc_feature	-1	86	.	+	.	Experiment "C";Note "LOW_GOOD_CVG"
227_scaff437	AMOS	misc_feature	-1	119	.	+	.	Experiment "C";Note "LOW_GOOD_CVG"
228_scaff444	AMOS	misc_feature	-1	104	.	+	.	Experiment "C";Note "LOW_GOOD_CVG"
229_scaff448	AMOS	misc_feature	-1	106	.	+	.	Experiment "C";Note "LOW_GOOD_CVG"
230_scaff450	AMOS	misc_feature	-1	109	.	+	.	Experiment "C";Note "LOW_GOOD_CVG"
231_scaff454	AMOS	misc_feature	-2	96	.	+	.	Experiment "C";Note "LOW_GOOD_CVG"
232_scaff469	AMOS	misc_feature	-1	122	.	+	.	Experiment "C";Note "LOW_GOOD_CVG"
233_scaff476	AMOS	misc_feature	-1	103	.	+	.	Experiment "C";Note "LOW_GOOD_CVG"
234_scaff478	AMOS	misc_feature	-2	86	.	+	.	Experiment "C";Note "LOW_GOOD_CVG"
235_scaff479	AMOS	misc_feature	-1	96	.	+	.	Experiment "C";Note "LOW_GOOD_CVG"
236_scaff480	AMOS	misc_feature	-1	113	.	+	.	Experiment "C";Note "LOW_GOOD_CVG"
237_scaff481	AMOS	misc_feature	-1	98	.	+	.	Experiment "C";Note "LOW_GOOD_CVG"
238_scaff486	AMOS	misc_feature	-1	96	.	+	.	Experiment "C";Note "LOW_GOOD_CVG"
239_scaff49	AMOS	misc_feature	-1	94	.	+	.	Experiment "C";Note "LOW_GOOD_CVG"
240_scaff493	AMOS	misc_feature	-1	89	.	+	.	Experiment "C";Note "LOW_GOOD_CVG"
241_scaff496	AMOS	misc_feature	-2	119	.	+	.	Experiment "C";Note "LOW_GOOD_CVG"
242_scaff502	AMOS	misc_feature	-1	103	.	+	.	Experiment "C";Note "LOW_GOOD_CVG"
243_scaff516	AMOS	misc_feature	-1	103	.	+	.	Experiment "C";Note "LOW_GOOD_CVG"
244_scaff522	AMOS	misc_feature	-1	103	.	+	.	Experiment "C";Note "LOW_GOOD_CVG"
245_scaff528	AMOS	misc_feature	-1	113	.	+	.	Experiment "C";Note "LOW_GOOD_CVG"
246_scaff529	AMOS	misc_feature	-1	104	.	+	.	Experiment "C";Note "LOW_GOOD_CVG"
247_scaff536	AMOS	misc_feature	-1	105	.	+	.	Experiment "C";Note "LOW_GOOD_CVG"
248_scaff538	AMOS	misc_feature	-1	107	.	+	.	Experiment "C";Note "LOW_GOOD_CVG"
249_scaff539	AMOS	misc_feature	-2	96	.	+	.	Experiment "C";Note "LOW_GOOD_CVG"
250_scaff542	AMOS	misc_feature	-1	97	.	+	.	Experiment "C";Note "LOW_GOOD_CVG"
251_scaff543	AMOS	misc_feature	-1	100	.	+	.	Experiment "C";Note "LOW_GOOD_CVG"
252_scaff544	AMOS	misc_feature	-1	109	.	+	.	Experiment "C";Note "LOW_GOOD_CVG"
253_scaff550	AMOS	misc_feature	-1	93	.	+	.	Experiment "C";Note "LOW_GOOD_CVG"
254_scaff556	AMOS	misc_feature	-1	101	.	+	.	Experiment "C";Note "LOW_GOOD_CVG"
255_scaff561	AMOS	misc_feature	-1	96	.	+	.	Experiment "C";Note "LOW_GOOD_CVG"
256_scaff574	AMOS	misc_feature	-1	103	.	+	.	Experiment "C";Note "LOW_GOOD_CVG"
257_scaff576	AMOS	misc_feature	-1	105	.	+	.	Experiment "C";Note "LOW_GOOD_CVG"
258_scaff590	AMOS	misc_feature	-1	99	.	+	.	Experiment "C";Note "LOW_GOOD_CVG"
259_scaff594	AMOS	misc_feature	18	203	.	+	.	Experiment "C";Note "LOW_GOOD_CVG"
260_scaff599	AMOS	misc_feature	-2	101	.	+	.	Experiment "C";Note "LOW_GOOD_CVG"
261_scaff605	AMOS	misc_feature	-1	99	.	+	.	Experiment "C";Note "LOW_GOOD_CVG"
262_scaff612	AMOS	misc_feature	-1	98	.	+	.	Experiment "C";Note "LOW_GOOD_CVG"
263_scaff615	AMOS	misc_feature	-1	91	.	+	.	Experiment "C";Note "LOW_GOOD_CVG"
264_scaff622	AMOS	misc_feature	-1	90	.	+	.	Experiment "C";Note "LOW_GOOD_CVG"
265_scaff623	AMOS	misc_feature	-1	91	.	+	.	Experiment "C";Note "LOW_GOOD_CVG"
266_scaff624	AMOS	misc_feature	-1	101	.	+	.	Experiment "C";Note "LOW_GOOD_CVG"
267_scaff626	AMOS	misc_feature	17	166	.	+	.	Experiment "C";Note "LOW_GOOD_CVG"
268_scaff628	AMOS	misc_feature	-2	95	.	+	.	Experiment "C";Note "LOW_GOOD_CVG"
269_scaff634	AMOS	misc_feature	-1	98	.	+	.	Experiment "C";Note "LOW_GOOD_CVG"
270_scaff635	AMOS	misc_feature	-1	89	.	+	.	Experiment "C";Note "LOW_GOOD_CVG"
271_scaff649	AMOS	misc_feature	-1	93	.	+	.	Experiment "C";Note "LOW_GOOD_CVG"
272_scaff651	AMOS	misc_feature	19	196	.	+	.	Experiment "C";Note "LOW_GOOD_CVG"
273_scaff654	AMOS	misc_feature	-2	107	.	+	.	Experiment "C";Note "LOW_GOOD_CVG"
274_scaff656	AMOS	misc_feature	-1	102	.	+	.	Experiment "C";Note "LOW_GOOD_CVG"
275_scaff659	AMOS	misc_feature	-2	100	.	+	.	Experiment "C";Note "LOW_GOOD_CVG"
276_scaff663	AMOS	misc_feature	-1	113	.	+	.	Experiment "C";Note "LOW_GOOD_CVG"
277_scaff664	AMOS	misc_feature	-2	103	.	+	.	Experiment "C";Note "LOW_GOOD_CVG"
278_scaff667	AMOS	misc_feature	-2	96	.	+	.	Experiment "C";Note "LOW_GOOD_CVG"
279_scaff674	AMOS	misc_feature	-1	100	.	+	.	Experiment "C";Note "LOW_GOOD_CVG"
280_scaff675	AMOS	misc_feature	-1	93	.	+	.	Experiment "C";Note "LOW_GOOD_CVG"
281_scaff68	AMOS	misc_feature	-1	99	.	+	.	Experiment "C";Note "LOW_GOOD_CVG"
282_scaff686	AMOS	misc_feature	-1	97	.	+	.	Experiment "C";Note "LOW_GOOD_CVG"
283_scaff687	AMOS	misc_feature	-2	100	.	+	.	Experiment "C";Note "LOW_GOOD_CVG"
284_scaff69	AMOS	misc_feature	-1	113	.	+	.	Experiment "C";Note "LOW_GOOD_CVG"
285_scaff690	AMOS	misc_feature	-2	105	.	+	.	Experiment "C";Note "LOW_GOOD_CVG"
286_scaff696	AMOS	misc_feature	-1	108	.	+	.	Experiment "C";Note "LOW_GOOD_CVG"
287_scaff699	AMOS	misc_feature	-1	97	.	+	.	Experiment "C";Note "LOW_GOOD_CVG"
288_scaff705	AMOS	misc_feature	-2	111	.	+	.	Experiment "C";Note "LOW_GOOD_CVG"
289_scaff711	AMOS	misc_feature	-2	117	.	+	.	Experiment "C";Note "LOW_GOOD_CVG"
290_scaff714	AMOS	misc_feature	-1	97	.	+	.	Experiment "C";Note "LOW_GOOD_CVG"
291_scaff718	AMOS	misc_feature	-1	114	.	+	.	Experiment "C";Note "LOW_GOOD_CVG"
292_scaff721	AMOS	misc_feature	-2	99	.	+	.	Experiment "C";Note "LOW_GOOD_CVG"
293_scaff726	AMOS	misc_feature	-1	98	.	+	.	Experiment "C";Note "LOW_GOOD_CVG"
294_scaff730	AMOS	misc_feature	-1	87	.	+	.	Experiment "C";Note "LOW_GOOD_CVG"
295_scaff739	AMOS	misc_feature	-1	98	.	+	.	Experiment "C";Note "LOW_GOOD_CVG"
296_scaff740	AMOS	misc_feature	-2	109	.	+	.	Experiment "C";Note "LOW_GOOD_CVG"
297_scaff748	AMOS	misc_feature	-1	102	.	+	.	Experiment "C";Note "LOW_GOOD_CVG"
298_scaff749	AMOS	misc_feature	0	96	.	+	.	Experiment "C";Note "LOW_GOOD_CVG"
299_scaff757	AMOS	misc_feature	-1	103	.	+	.	Experiment "C";Note "LOW_GOOD_CVG"
300_scaff760	AMOS	misc_feature	-39	31	.	+	.	Experiment "C";Note "LOW_GOOD_CVG"
301_scaff763	AMOS	misc_feature	18	147	.	+	.	Experiment "C";Note "LOW_GOOD_CVG"
302_scaff765	AMOS	misc_feature	-1	109	.	+	.	Experiment "C";Note "LOW_GOOD_CVG"
303_scaff768	AMOS	misc_feature	-1	97	.	+	.	Experiment "C";Note "LOW_GOOD_CVG"
304_scaff769	AMOS	misc_feature	-1	98	.	+	.	Experiment "C";Note "LOW_GOOD_CVG"
305_scaff771	AMOS	misc_feature	-2	98	.	+	.	Experiment "C";Note "LOW_GOOD_CVG"
306_scaff772	AMOS	misc_feature	-1	102	.	+	.	Experiment "C";Note "LOW_GOOD_CVG"
307_scaff776	AMOS	misc_feature	-1	99	.	+	.	Experiment "C";Note "LOW_GOOD_CVG"
308_scaff777	AMOS	misc_feature	-1	90	.	+	.	Experiment "C";Note "LOW_GOOD_CVG"
309_scaff778	AMOS	misc_feature	-1	87	.	+	.	Experiment "C";Note "LOW_GOOD_CVG"
310_scaff781	AMOS	misc_feature	-1	105	.	+	.	Experiment "C";Note "LOW_GOOD_CVG"
311_scaff782	AMOS	misc_feature	-2	105	.	+	.	Experiment "C";Note "LOW_GOOD_CVG"
312_scaff783	AMOS	misc_feature	-1	112	.	+	.	Experiment "C";Note "LOW_GOOD_CVG"
313_scaff786	AMOS	misc_feature	-1	109	.	+	.	Experiment "C";Note "LOW_GOOD_CVG"
314_scaff789	AMOS	misc_feature	-2	99	.	+	.	Experiment "C";Note "LOW_GOOD_CVG"
315_scaff792	AMOS	misc_feature	-1	102	.	+	.	Experiment "C";Note "LOW_GOOD_CVG"
316_scaff8	AMOS	misc_feature	-1	106	.	+	.	Experiment "C";Note "LOW_GOOD_CVG"
317_scaff81	AMOS	misc_feature	15	147	.	+	.	Experiment "C";Note "LOW_GOOD_CVG"
318_scaff814	AMOS	misc_feature	-1	97	.	+	.	Experiment "C";Note "LOW_GOOD_CVG"
319_scaff816	AMOS	misc_feature	-1	95	.	+	.	Experiment "C";Note "LOW_GOOD_CVG"
320_scaff819	AMOS	misc_feature	-1	98	.	+	.	Experiment "C";Note "LOW_GOOD_CVG"
321_scaff820	AMOS	misc_feature	0	111	.	+	.	Experiment "C";Note "LOW_GOOD_CVG"
322_scaff821	AMOS	misc_feature	-1	111	.	+	.	Experiment "C";Note "LOW_GOOD_CVG"
323_scaff826	AMOS	misc_feature	-2	95	.	+	.	Experiment "C";Note "LOW_GOOD_CVG"
324_scaff830	AMOS	misc_feature	-1	117	.	+	.	Experiment "C";Note "LOW_GOOD_CVG"
325_scaff833	AMOS	misc_feature	-2	89	.	+	.	Experiment "C";Note "LOW_GOOD_CVG"
326_scaff836	AMOS	misc_feature	-2	98	.	+	.	Experiment "C";Note "LOW_GOOD_CVG"
327_scaff848	AMOS	misc_feature	-2	97	.	+	.	Experiment "C";Note "LOW_GOOD_CVG"
328_scaff854	AMOS	misc_feature	-1	98	.	+	.	Experiment "C";Note "LOW_GOOD_CVG"
329_scaff857	AMOS	misc_feature	-1	93	.	+	.	Experiment "C";Note "LOW_GOOD_CVG"
330_scaff88	AMOS	misc_feature	-1	130	.	+	.	Experiment "C";Note "LOW_GOOD_CVG"
331_scaff884	AMOS	misc_feature	-1	94	.	+	.	Experiment "C";Note "LOW_GOOD_CVG"
332_scaff89	AMOS	misc_feature	-1	97	.	+	.	Experiment "C";Note "LOW_GOOD_CVG"
333_scaff892	AMOS	misc_feature	-1	107	.	+	.	Experiment "C";Note "LOW_GOOD_CVG"
334_scaff899	AMOS	misc_feature	-1	124	.	+	.	Experiment "C";Note "LOW_GOOD_CVG"
335_scaff9	AMOS	misc_feature	16	154	.	+	.	Experiment "C";Note "LOW_GOOD_CVG"
336_scaff900	AMOS	misc_feature	-1	89	.	+	.	Experiment "C";Note "LOW_GOOD_CVG"
337_scaff901	AMOS	misc_feature	10	196	.	+	.	Experiment "C";Note "LOW_GOOD_CVG"
338_scaff903	AMOS	misc_feature	-2	101	.	+	.	Experiment "C";Note "LOW_GOOD_CVG"
339_scaff907	AMOS	misc_feature	-1	3617	.	+	.	Experiment "C";Note "LOW_GOOD_CVG"
340_scaff922	AMOS	misc_feature	-1	98	.	+	.	Experiment "C";Note "LOW_GOOD_CVG"
341_scaff93	AMOS	misc_feature	-1	97	.	+	.	Experiment "C";Note "LOW_GOOD_CVG"
342_scaff948	AMOS	misc_feature	-1	118	.	+	.	Experiment "C";Note "LOW_GOOD_CVG"
343_scaff949	AMOS	misc_feature	15	9869	.	+	.	Experiment "C";Note "LOW_GOOD_CVG"
344_scaff951	AMOS	misc_feature	-1	99	.	+	.	Experiment "C";Note "LOW_GOOD_CVG"
345_scaff977	AMOS	misc_feature	-2	103	.	+	.	Experiment "C";Note "LOW_GOOD_CVG"
346_scaff98	AMOS	misc_feature	-1	83	.	+	.	Experiment "C";Note "LOW_GOOD_CVG"
347_scaff984	AMOS	misc_feature	-1	106	.	+	.	Experiment "C";Note "LOW_GOOD_CVG"
348_scaff987	AMOS	misc_feature	-2	102	.	+	.	Experiment "C";Note "LOW_GOOD_CVG"
349_scaff989	AMOS	misc_feature	0	81	.	+	.	Experiment "C";Note "LOW_GOOD_CVG"
350_scaff993	AMOS	misc_feature	18	1647	.	+	.	Experiment "C";Note "LOW_GOOD_CVG"
351_scaff998	AMOS	misc_feature	4	2636	.	+	.	Experiment "C";Note "LOW_GOOD_CVG"
1_scaff1	AMOS	misc_feature	15	5361202	.	+	.	Experiment "C";Note "LOW_GOOD_CVG"
2_scaff1	AMOS	misc_feature	-74630	5286557	.	+	.	Experiment "C";Note "LOW_GOOD_CVG"
3_scaff1	AMOS	misc_feature	-145606	5215581	.	+	.	Experiment "C";Note "LOW_GOOD_CVG"
4_scaff1	AMOS	misc_feature	-165018	5196169	.	+	.	Experiment "C";Note "LOW_GOOD_CVG"
5_scaff1	AMOS	misc_feature	-378384	4982803	.	+	.	Experiment "C";Note "LOW_GOOD_CVG"
6_scaff1	AMOS	misc_feature	-420750	4940437	.	+	.	Experiment "C";Note "LOW_GOOD_CVG"
7_scaff1	AMOS	misc_feature	-505526	4855661	.	+	.	Experiment "C";Note "LOW_GOOD_CVG"
8_scaff1	AMOS	misc_feature	-812311	4548876	.	+	.	Experiment "C";Note "LOW_GOOD_CVG"
9_scaff1	AMOS	misc_feature	-918906	4442281	.	+	.	Experiment "C";Note "LOW_GOOD_CVG"
10_scaff1	AMOS	misc_feature	-1119977	4241210	.	+	.	Experiment "C";Note "LOW_GOOD_CVG"
11_scaff1	AMOS	misc_feature	-1330983	4030204	.	+	.	Experiment "C";Note "LOW_GOOD_CVG"
12_scaff1	AMOS	misc_feature	-1552198	3808989	.	+	.	Experiment "C";Note "LOW_GOOD_CVG"
13_scaff1	AMOS	misc_feature	-1569689	3791498	.	+	.	Experiment "C";Note "LOW_GOOD_CVG"
14_scaff1	AMOS	misc_feature	-1629477	3731710	.	+	.	Experiment "C";Note "LOW_GOOD_CVG"
15_scaff1	AMOS	misc_feature	-1629661	3731526	.	+	.	Experiment "C";Note "LOW_GOOD_CVG"
16_scaff1	AMOS	misc_feature	-1691165	3670022	.	+	.	Experiment "C";Note "LOW_GOOD_CVG"
17_scaff1	AMOS	misc_feature	-1916346	3444841	.	+	.	Experiment "C";Note "LOW_GOOD_CVG"
18_scaff1	AMOS	misc_feature	-1964706	3396481	.	+	.	Experiment "C";Note "LOW_GOOD_CVG"
19_scaff1	AMOS	misc_feature	-2359902	3001285	.	+	.	Experiment "C";Note "LOW_GOOD_CVG"
20_scaff1	AMOS	misc_feature	-2454231	2906956	.	+	.	Experiment "C";Note "LOW_GOOD_CVG"
21_scaff1	AMOS	misc_feature	-2742600	2618587	.	+	.	Experiment "C";Note "LOW_GOOD_CVG"
22_scaff1	AMOS	misc_feature	-2787059	2574128	.	+	.	Experiment "C";Note "LOW_GOOD_CVG"
23_scaff1	AMOS	misc_feature	-2823029	2538158	.	+	.	Experiment "C";Note "LOW_GOOD_CVG"
24_scaff1	AMOS	misc_feature	-2956457	2404730	.	+	.	Experiment "C";Note "LOW_GOOD_CVG"
25_scaff1	AMOS	misc_feature	-3109738	2251449	.	+	.	Experiment "C";Note "LOW_GOOD_CVG"
26_scaff1	AMOS	misc_feature	-3355304	2005883	.	+	.	Experiment "C";Note "LOW_GOOD_CVG"
27_scaff1	AMOS	misc_feature	-3552958	1808229	.	+	.	Experiment "C";Note "LOW_GOOD_CVG"
28_scaff1	AMOS	misc_feature	-3640224	1720963	.	+	.	Experiment "C";Note "LOW_GOOD_CVG"
29_scaff1	AMOS	misc_feature	-3753252	1607935	.	+	.	Experiment "C";Note "LOW_GOOD_CVG"
30_scaff1	AMOS	misc_feature	-3886854	1474333	.	+	.	Experiment "C";Note "LOW_GOOD_CVG"
31_scaff1	AMOS	misc_feature	-3968314	1392873	.	+	.	Experiment "C";Note "LOW_GOOD_CVG"
32_scaff1	AMOS	misc_feature	-4327003	1034184	.	+	.	Experiment "C";Note "LOW_GOOD_CVG"
33_scaff1	AMOS	misc_feature	-4408607	952580	.	+	.	Experiment "C";Note "LOW_GOOD_CVG"
34_scaff1	AMOS	misc_feature	-4707430	653757	.	+	.	Experiment "C";Note "LOW_GOOD_CVG"
35_scaff1	AMOS	misc_feature	-5006961	354226	.	+	.	Experiment "C";Note "LOW_GOOD_CVG"
36_scaff1	AMOS	misc_feature	-5272164	89023	.	+	.	Experiment "C";Note "LOW_GOOD_CVG"
37_scaff1	AMOS	misc_feature	-5349209	11978	.	+	.	Experiment "C";Note "LOW_GOOD_CVG"
38_scaff10	AMOS	misc_feature	19	191	.	+	.	Experiment "C";Note "LOW_GOOD_CVG"
39_scaff1001	AMOS	misc_feature	-2	102	.	+	.	Experiment "C";Note "LOW_GOOD_CVG"
40_scaff1004	AMOS	misc_feature	14	6075	.	+	.	Experiment "C";Note "LOW_GOOD_CVG"
41_scaff101	AMOS	misc_feature	-1	104	.	+	.	Experiment "C";Note "LOW_GOOD_CVG"
42_scaff102	AMOS	misc_feature	-1	89	.	+	.	Experiment "C";Note "LOW_GOOD_CVG"
43_scaff1034	AMOS	misc_feature	-1	103	.	+	.	Experiment "C";Note "LOW_GOOD_CVG"
44_scaff1035	AMOS	misc_feature	-1	105	.	+	.	Experiment "C";Note "LOW_GOOD_CVG"
45_scaff1036	AMOS	misc_feature	-1	96	.	+	.	Experiment "C";Note "LOW_GOOD_CVG"
46_scaff1037	AMOS	misc_feature	-1	94	.	+	.	Experiment "C";Note "LOW_GOOD_CVG"
47_scaff1038	AMOS	misc_feature	-1	99	.	+	.	Experiment "C";Note "LOW_GOOD_CVG"
48_scaff1039	AMOS	misc_feature	-2	102	.	+	.	Experiment "C";Note "LOW_GOOD_CVG"
49_scaff104	AMOS	misc_feature	-1	112	.	+	.	Experiment "C";Note "LOW_GOOD_CVG"
50_scaff1044	AMOS	misc_feature	-1	115	.	+	.	Experiment "C";Note "LOW_GOOD_CVG"
51_scaff1049	AMOS	misc_feature	-1	107	.	+	.	Experiment "C";Note "LOW_GOOD_CVG"
52_scaff1058	AMOS	misc_feature	5	358	.	+	.	Experiment "C";Note "LOW_GOOD_CVG"
53_scaff1058	AMOS	misc_feature	-146	207	.	+	.	Experiment "C";Note "LOW_GOOD_CVG"
54_scaff1062	AMOS	misc_feature	-1	101	.	+	.	Experiment "C";Note "LOW_GOOD_CVG"
55_scaff107	AMOS	misc_feature	-2	90	.	+	.	Experiment "C";Note "LOW_GOOD_CVG"
56_scaff1076	AMOS	misc_feature	-1	104	.	+	.	Experiment "C";Note "LOW_GOOD_CVG"
57_scaff1084	AMOS	misc_feature	-1	89	.	+	.	Experiment "C";Note "LOW_GOOD_CVG"
58_scaff1085	AMOS	misc_feature	-1	110	.	+	.	Experiment "C";Note "LOW_GOOD_CVG"
59_scaff1086	AMOS	misc_feature	-1	115	.	+	.	Experiment "C";Note "LOW_GOOD_CVG"
60_scaff1088	AMOS	misc_feature	-1	98	.	+	.	Experiment "C";Note "LOW_GOOD_CVG"
61_scaff1089	AMOS	misc_feature	19	307	.	+	.	Experiment "C";Note "LOW_GOOD_CVG"
62_scaff1098	AMOS	misc_feature	14	231	.	+	.	Experiment "C";Note "LOW_GOOD_CVG"
63_scaff1099	AMOS	misc_feature	12	8399	.	+	.	Experiment "C";Note "LOW_GOOD_CVG"
64_scaff1100	AMOS	misc_feature	16	567	.	+	.	Experiment "C";Note "LOW_GOOD_CVG"
65_scaff1101	AMOS	misc_feature	9	131	.	+	.	Experiment "C";Note "LOW_GOOD_CVG"
66_scaff1102	AMOS	misc_feature	1	144	.	+	.	Experiment "C";Note "LOW_GOOD_CVG"
67_scaff1103	AMOS	misc_feature	17	188	.	+	.	Experiment "C";Note "LOW_GOOD_CVG"
68_scaff1104	AMOS	misc_feature	19	1344	.	+	.	Experiment "C";Note "LOW_GOOD_CVG"
69_scaff1105	AMOS	misc_feature	18	399	.	+	.	Experiment "C";Note "LOW_GOOD_CVG"
70_scaff1106	AMOS	misc_feature	2	330	.	+	.	Experiment "C";Note "LOW_GOOD_CVG"
71_scaff1107	AMOS	misc_feature	17	298	.	+	.	Experiment "C";Note "LOW_GOOD_CVG"
72_scaff1108	AMOS	misc_feature	7	13141	.	+	.	Experiment "C";Note "LOW_GOOD_CVG"
73_scaff1109	AMOS	misc_feature	13	613	.	+	.	Experiment "C";Note "LOW_GOOD_CVG"
74_scaff1109	AMOS	misc_feature	-474	126	.	+	.	Experiment "C";Note "LOW_GOOD_CVG"
75_scaff1110	AMOS	misc_feature	15	1150	.	+	.	Experiment "C";Note "LOW_GOOD_CVG"
76_scaff1111	AMOS	misc_feature	-72	451	.	+	.	Experiment "C";Note "LOW_GOOD_CVG"
77_scaff1112	AMOS	misc_feature	15	367	.	+	.	Experiment "C";Note "LOW_GOOD_CVG"
78_scaff1113	AMOS	misc_feature	3	2482	.	+	.	Experiment "C";Note "LOW_GOOD_CVG"
79_scaff1114	AMOS	misc_feature	18	464	.	+	.	Experiment "C";Note "LOW_GOOD_CVG"
80_scaff1115	AMOS	misc_feature	14	190	.	+	.	Experiment "C";Note "LOW_GOOD_CVG"
81_scaff1116	AMOS	misc_feature	17	1498	.	+	.	Experiment "C";Note "LOW_GOOD_CVG"
82_scaff1117	AMOS	misc_feature	7	336	.	+	.	Experiment "C";Note "LOW_GOOD_CVG"
83_scaff1118	AMOS	misc_feature	18	146	.	+	.	Experiment "C";Note "LOW_GOOD_CVG"
84_scaff1119	AMOS	misc_feature	19	221	.	+	.	Experiment "C";Note "LOW_GOOD_CVG"
85_scaff1120	AMOS	misc_feature	18	234	.	+	.	Experiment "C";Note "LOW_GOOD_CVG"
86_scaff1121	AMOS	misc_feature	-66	1503	.	+	.	Experiment "C";Note "LOW_GOOD_CVG"
87_scaff1122	AMOS	misc_feature	18	1572	.	+	.	Experiment "C";Note "LOW_GOOD_CVG"
88_scaff1123	AMOS	misc_feature	19	257	.	+	.	Experiment "C";Note "LOW_GOOD_CVG"
89_scaff1124	AMOS	misc_feature	-9	173	.	+	.	Experiment "C";Note "LOW_GOOD_CVG"
90_scaff1125	AMOS	misc_feature	19	363	.	+	.	Experiment "C";Note "LOW_GOOD_CVG"
91_scaff1126	AMOS	misc_feature	11	145	.	+	.	Experiment "C";Note "LOW_GOOD_CVG"
92_scaff1127	AMOS	misc_feature	18	203	.	+	.	Experiment "C";Note "LOW_GOOD_CVG"
93_scaff1128	AMOS	misc_feature	10	138	.	+	.	Experiment "C";Note "LOW_GOOD_CVG"
94_scaff1129	AMOS	misc_feature	10	1430	.	+	.	Experiment "C";Note "LOW_GOOD_CVG"
95_scaff113	AMOS	misc_feature	5	332	.	+	.	Experiment "C";Note "LOW_GOOD_CVG"
96_scaff1130	AMOS	misc_feature	14	297	.	+	.	Experiment "C";Note "LOW_GOOD_CVG"
97_scaff1131	AMOS	misc_feature	5	471	.	+	.	Experiment "C";Note "LOW_GOOD_CVG"
98_scaff1132	AMOS	misc_feature	18	829	.	+	.	Experiment "C";Note "LOW_GOOD_CVG"
99_scaff1133	AMOS	misc_feature	18	372	.	+	.	Experiment "C";Note "LOW_GOOD_CVG"
100_scaff1134	AMOS	misc_feature	16	197	.	+	.	Experiment "C";Note "LOW_GOOD_CVG"
101_scaff1135	AMOS	misc_feature	17	198	.	+	.	Experiment "C";Note "LOW_GOOD_CVG"
102_scaff1136	AMOS	misc_feature	-38	494	.	+	.	Experiment "C";Note "LOW_GOOD_CVG"
103_scaff1137	AMOS	misc_feature	19	24140	.	+	.	Experiment "C";Note "LOW_GOOD_CVG"
104_scaff1138	AMOS	misc_feature	10	341	.	+	.	Experiment "C";Note "LOW_GOOD_CVG"
105_scaff1139	AMOS	misc_feature	18	413	.	+	.	Experiment "C";Note "LOW_GOOD_CVG"
106_scaff1140	AMOS	misc_feature	7	141	.	+	.	Experiment "C";Note "LOW_GOOD_CVG"
107_scaff1141	AMOS	misc_feature	8	140	.	+	.	Experiment "C";Note "LOW_GOOD_CVG"
108_scaff1142	AMOS	misc_feature	12	223	.	+	.	Experiment "C";Note "LOW_GOOD_CVG"
109_scaff1143	AMOS	misc_feature	17	209	.	+	.	Experiment "C";Note "LOW_GOOD_CVG"
110_scaff1144	AMOS	misc_feature	19	313	.	+	.	Experiment "C";Note "LOW_GOOD_CVG"
111_scaff1145	AMOS	misc_feature	3	13627	.	+	.	Experiment "C";Note "LOW_GOOD_CVG"
112_scaff1146	AMOS	misc_feature	15	22539	.	+	.	Experiment "C";Note "LOW_GOOD_CVG"
113_scaff1147	AMOS	misc_feature	17	192	.	+	.	Experiment "C";Note "LOW_GOOD_CVG"
114_scaff1148	AMOS	misc_feature	11	879	.	+	.	Experiment "C";Note "LOW_GOOD_CVG"
115_scaff1149	AMOS	misc_feature	17	147	.	+	.	Experiment "C";Note "LOW_GOOD_CVG"
116_scaff1150	AMOS	misc_feature	19	569	.	+	.	Experiment "C";Note "LOW_GOOD_CVG"
117_scaff1151	AMOS	misc_feature	17	216	.	+	.	Experiment "C";Note "LOW_GOOD_CVG"
118_scaff1152	AMOS	misc_feature	15	404	.	+	.	Experiment "C";Note "LOW_GOOD_CVG"
119_scaff1153	AMOS	misc_feature	19	772	.	+	.	Experiment "C";Note "LOW_GOOD_CVG"
120_scaff1154	AMOS	misc_feature	16	214	.	+	.	Experiment "C";Note "LOW_GOOD_CVG"
121_scaff1155	AMOS	misc_feature	10	3753	.	+	.	Experiment "C";Note "LOW_GOOD_CVG"
122_scaff1156	AMOS	misc_feature	16	193	.	+	.	Experiment "C";Note "LOW_GOOD_CVG"
123_scaff1157	AMOS	misc_feature	19	178	.	+	.	Experiment "C";Note "LOW_GOOD_CVG"
124_scaff1158	AMOS	misc_feature	15	229	.	+	.	Experiment "C";Note "LOW_GOOD_CVG"
125_scaff1159	AMOS	misc_feature	-7	201	.	+	.	Experiment "C";Note "LOW_GOOD_CVG"
126_scaff1160	AMOS	misc_feature	18	288	.	+	.	Experiment "C";Note "LOW_GOOD_CVG"
127_scaff1161	AMOS	misc_feature	19	470	.	+	.	Experiment "C";Note "LOW_GOOD_CVG"
128_scaff1162	AMOS	misc_feature	17	960	.	+	.	Experiment "C";Note "LOW_GOOD_CVG"
129_scaff1163	AMOS	misc_feature	17	190	.	+	.	Experiment "C";Note "LOW_GOOD_CVG"
130_scaff1164	AMOS	misc_feature	13	222	.	+	.	Experiment "C";Note "LOW_GOOD_CVG"
131_scaff1165	AMOS	misc_feature	17	460	.	+	.	Experiment "C";Note "LOW_GOOD_CVG"
132_scaff1166	AMOS	misc_feature	2	840	.	+	.	Experiment "C";Note "LOW_GOOD_CVG"
133_scaff1167	AMOS	misc_feature	16	204	.	+	.	Experiment "C";Note "LOW_GOOD_CVG"
134_scaff1168	AMOS	misc_feature	19	152	.	+	.	Experiment "C";Note "LOW_GOOD_CVG"
135_scaff1169	AMOS	misc_feature	13	200	.	+	.	Experiment "C";Note "LOW_GOOD_CVG"
136_scaff1170	AMOS	misc_feature	-14	851	.	+	.	Experiment "C";Note "LOW_GOOD_CVG"
137_scaff1171	AMOS	misc_feature	19	404	.	+	.	Experiment "C";Note "LOW_GOOD_CVG"
138_scaff1172	AMOS	misc_feature	19	201	.	+	.	Experiment "C";Note "LOW_GOOD_CVG"
139_scaff1173	AMOS	misc_feature	19	1173	.	+	.	Experiment "C";Note "LOW_GOOD_CVG"
140_scaff1175	AMOS	misc_feature	-4	517	.	+	.	Experiment "C";Note "LOW_GOOD_CVG"
141_scaff1176	AMOS	misc_feature	17	2498	.	+	.	Experiment "C";Note "LOW_GOOD_CVG"
142_scaff1180	AMOS	misc_feature	13	294	.	+	.	Experiment "C";Note "LOW_GOOD_CVG"
143_scaff1181	AMOS	misc_feature	-1	138	.	+	.	Experiment "C";Note "LOW_GOOD_CVG"
144_scaff1183	AMOS	misc_feature	-1	8916	.	+	.	Experiment "C";Note "LOW_GOOD_CVG"
145_scaff1184	AMOS	misc_feature	19	168	.	+	.	Experiment "C";Note "LOW_GOOD_CVG"
146_scaff1185	AMOS	misc_feature	17	1803	.	+	.	Experiment "C";Note "LOW_GOOD_CVG"
147_scaff1186	AMOS	misc_feature	-1	157	.	+	.	Experiment "C";Note "LOW_GOOD_CVG"
148_scaff1189	AMOS	misc_feature	-2	160	.	+	.	Experiment "C";Note "LOW_GOOD_CVG"
149_scaff12	AMOS	misc_feature	5	1079	.	+	.	Experiment "C";Note "LOW_GOOD_CVG"
150_scaff13	AMOS	misc_feature	-1	99	.	+	.	Experiment "C";Note "LOW_GOOD_CVG"
151_scaff137	AMOS	misc_feature	-1	98	.	+	.	Experiment "C";Note "LOW_GOOD_CVG"
152_scaff139	AMOS	misc_feature	-1	111	.	+	.	Experiment "C";Note "LOW_GOOD_CVG"
153_scaff147	AMOS	misc_feature	-2	101	.	+	.	Experiment "C";Note "LOW_GOOD_CVG"
154_scaff148	AMOS	misc_feature	-1	106	.	+	.	Experiment "C";Note "LOW_GOOD_CVG"
155_scaff149	AMOS	misc_feature	-1	94	.	+	.	Experiment "C";Note "LOW_GOOD_CVG"
156_scaff155	AMOS	misc_feature	-1	108	.	+	.	Experiment "C";Note "LOW_GOOD_CVG"
157_scaff171	AMOS	misc_feature	-1	100	.	+	.	Experiment "C";Note "LOW_GOOD_CVG"
158_scaff174	AMOS	misc_feature	-1	110	.	+	.	Experiment "C";Note "LOW_GOOD_CVG"
159_scaff18	AMOS	misc_feature	-1	99	.	+	.	Experiment "C";Note "LOW_GOOD_CVG"
160_scaff180	AMOS	misc_feature	-1	102	.	+	.	Experiment "C";Note "LOW_GOOD_CVG"
161_scaff196	AMOS	misc_feature	-1	99	.	+	.	Experiment "C";Note "LOW_GOOD_CVG"
162_scaff198	AMOS	misc_feature	-2	106	.	+	.	Experiment "C";Note "LOW_GOOD_CVG"
163_scaff199	AMOS	misc_feature	19	199	.	+	.	Experiment "C";Note "LOW_GOOD_CVG"
164_scaff2	AMOS	misc_feature	-1	107	.	+	.	Experiment "C";Note "LOW_GOOD_CVG"
165_scaff20	AMOS	misc_feature	18	227	.	+	.	Experiment "C";Note "LOW_GOOD_CVG"
166_scaff200	AMOS	misc_feature	-2	108	.	+	.	Experiment "C";Note "LOW_GOOD_CVG"
167_scaff206	AMOS	misc_feature	-2	88	.	+	.	Experiment "C";Note "LOW_GOOD_CVG"
168_scaff21	AMOS	misc_feature	18	231	.	+	.	Experiment "C";Note "LOW_GOOD_CVG"
169_scaff214	AMOS	misc_feature	-1	101	.	+	.	Experiment "C";Note "LOW_GOOD_CVG"
170_scaff215	AMOS	misc_feature	-1	93	.	+	.	Experiment "C";Note "LOW_GOOD_CVG"
171_scaff216	AMOS	misc_feature	-2	108	.	+	.	Experiment "C";Note "LOW_GOOD_CVG"
172_scaff217	AMOS	misc_feature	-1	89	.	+	.	Experiment "C";Note "LOW_GOOD_CVG"
173_scaff219	AMOS	misc_feature	-1	108	.	+	.	Experiment "C";Note "LOW_GOOD_CVG"
174_scaff22	AMOS	misc_feature	-1	109	.	+	.	Experiment "C";Note "LOW_GOOD_CVG"
175_scaff227	AMOS	misc_feature	-1	95	.	+	.	Experiment "C";Note "LOW_GOOD_CVG"
176_scaff229	AMOS	misc_feature	18	909	.	+	.	Experiment "C";Note "LOW_GOOD_CVG"
177_scaff236	AMOS	misc_feature	-1	91	.	+	.	Experiment "C";Note "LOW_GOOD_CVG"
178_scaff240	AMOS	misc_feature	-1	103	.	+	.	Experiment "C";Note "LOW_GOOD_CVG"
179_scaff241	AMOS	misc_feature	-1	105	.	+	.	Experiment "C";Note "LOW_GOOD_CVG"
180_scaff244	AMOS	misc_feature	-1	92	.	+	.	Experiment "C";Note "LOW_GOOD_CVG"
181_scaff248	AMOS	misc_feature	-2	102	.	+	.	Experiment "C";Note "LOW_GOOD_CVG"
182_scaff249	AMOS	misc_feature	-1	117	.	+	.	Experiment "C";Note "LOW_GOOD_CVG"
183_scaff251	AMOS	misc_feature	-1	107	.	+	.	Experiment "C";Note "LOW_GOOD_CVG"
184_scaff253	AMOS	misc_feature	6	3699	.	+	.	Experiment "C";Note "LOW_GOOD_CVG"
185_scaff256	AMOS	misc_feature	-2	86	.	+	.	Experiment "C";Note "LOW_GOOD_CVG"
186_scaff261	AMOS	misc_feature	-2	93	.	+	.	Experiment "C";Note "LOW_GOOD_CVG"
187_scaff27	AMOS	misc_feature	-2	111	.	+	.	Experiment "C";Note "LOW_GOOD_CVG"
188_scaff276	AMOS	misc_feature	-1	93	.	+	.	Experiment "C";Note "LOW_GOOD_CVG"
189_scaff281	AMOS	misc_feature	0	108	.	+	.	Experiment "C";Note "LOW_GOOD_CVG"
190_scaff284	AMOS	misc_feature	-1	104	.	+	.	Experiment "C";Note "LOW_GOOD_CVG"
191_scaff287	AMOS	misc_feature	-1	85	.	+	.	Experiment "C";Note "LOW_GOOD_CVG"
192_scaff288	AMOS	misc_feature	-1	92	.	+	.	Experiment "C";Note "LOW_GOOD_CVG"
193_scaff291	AMOS	misc_feature	-1	104	.	+	.	Experiment "C";Note "LOW_GOOD_CVG"
194_scaff292	AMOS	misc_feature	-1	103	.	+	.	Experiment "C";Note "LOW_GOOD_CVG"
195_scaff30	AMOS	misc_feature	-1	99	.	+	.	Experiment "C";Note "LOW_GOOD_CVG"
196_scaff307	AMOS	misc_feature	-2	103	.	+	.	Experiment "C";Note "LOW_GOOD_CVG"
197_scaff310	AMOS	misc_feature	-1	102	.	+	.	Experiment "C";Note "LOW_GOOD_CVG"
198_scaff311	AMOS	misc_feature	-1	93	.	+	.	Experiment "C";Note "LOW_GOOD_CVG"
199_scaff312	AMOS	misc_feature	-1	112	.	+	.	Experiment "C";Note "LOW_GOOD_CVG"
200_scaff32	AMOS	misc_feature	-1	103	.	+	.	Experiment "C";Note "LOW_GOOD_CVG"
201_scaff323	AMOS	misc_feature	-1	107	.	+	.	Experiment "C";Note "LOW_GOOD_CVG"
202_scaff331	AMOS	misc_feature	-1	108	.	+	.	Experiment "C";Note "LOW_GOOD_CVG"
203_scaff332	AMOS	misc_feature	-1	94	.	+	.	Experiment "C";Note "LOW_GOOD_CVG"
204_scaff333	AMOS	misc_feature	-1	102	.	+	.	Experiment "C";Note "LOW_GOOD_CVG"
205_scaff334	AMOS	misc_feature	-1	105	.	+	.	Experiment "C";Note "LOW_GOOD_CVG"
206_scaff336	AMOS	misc_feature	-2	88	.	+	.	Experiment "C";Note "LOW_GOOD_CVG"
207_scaff338	AMOS	misc_feature	-1	95	.	+	.	Experiment "C";Note "LOW_GOOD_CVG"
208_scaff341	AMOS	misc_feature	-1	102	.	+	.	Experiment "C";Note "LOW_GOOD_CVG"
209_scaff344	AMOS	misc_feature	-2	104	.	+	.	Experiment "C";Note "LOW_GOOD_CVG"
210_scaff350	AMOS	misc_feature	-1	98	.	+	.	Experiment "C";Note "LOW_GOOD_CVG"
211_scaff353	AMOS	misc_feature	-1	102	.	+	.	Experiment "C";Note "LOW_GOOD_CVG"
212_scaff362	AMOS	misc_feature	-2	101	.	+	.	Experiment "C";Note "LOW_GOOD_CVG"
213_scaff371	AMOS	misc_feature	-2	99	.	+	.	Experiment "C";Note "LOW_GOOD_CVG"
214_scaff38	AMOS	misc_feature	-1	112	.	+	.	Experiment "C";Note "LOW_GOOD_CVG"
215_scaff383	AMOS	misc_feature	-1	101	.	+	.	Experiment "C";Note "LOW_GOOD_CVG"
216_scaff391	AMOS	misc_feature	-2	109	.	+	.	Experiment "C";Note "LOW_GOOD_CVG"
217_scaff395	AMOS	misc_feature	-1	102	.	+	.	Experiment "C";Note "LOW_GOOD_CVG"
218_scaff398	AMOS	misc_feature	-1	98	.	+	.	Experiment "C";Note "LOW_GOOD_CVG"
219_scaff4	AMOS	misc_feature	-23	1499	.	+	.	Experiment "C";Note "LOW_GOOD_CVG"
220_scaff401	AMOS	misc_feature	-1	103	.	+	.	Experiment "C";Note "LOW_GOOD_CVG"
221_scaff402	AMOS	misc_feature	-2	118	.	+	.	Experiment "C";Note "LOW_GOOD_CVG"
222_scaff408	AMOS	misc_feature	-1	94	.	+	.	Experiment "C";Note "LOW_GOOD_CVG"
223_scaff415	AMOS	misc_feature	-1	105	.	+	.	Experiment "C";Note "LOW_GOOD_CVG"
224_scaff416	AMOS	misc_feature	-1	114	.	+	.	Experiment "C";Note "LOW_GOOD_CVG"
225_scaff418	AMOS	misc_feature	-1	90	.	+	.	Experiment "C";Note "LOW_GOOD_CVG"
226_scaff426	AMOS	misc_feature	-1	86	.	+	.	Experiment "C";Note "LOW_GOOD_CVG"
227_scaff437	AMOS	misc_feature	-1	119	.	+	.	Experiment "C";Note "LOW_GOOD_CVG"
228_scaff444	AMOS	misc_feature	-1	104	.	+	.	Experiment "C";Note "LOW_GOOD_CVG"
229_scaff448	AMOS	misc_feature	-1	106	.	+	.	Experiment "C";Note "LOW_GOOD_CVG"
230_scaff450	AMOS	misc_feature	-1	109	.	+	.	Experiment "C";Note "LOW_GOOD_CVG"
231_scaff454	AMOS	misc_feature	-2	96	.	+	.	Experiment "C";Note "LOW_GOOD_CVG"
232_scaff469	AMOS	misc_feature	-1	122	.	+	.	Experiment "C";Note "LOW_GOOD_CVG"
233_scaff476	AMOS	misc_feature	-1	103	.	+	.	Experiment "C";Note "LOW_GOOD_CVG"
234_scaff478	AMOS	misc_feature	-2	86	.	+	.	Experiment "C";Note "LOW_GOOD_CVG"
235_scaff479	AMOS	misc_feature	-1	96	.	+	.	Experiment "C";Note "LOW_GOOD_CVG"
236_scaff480	AMOS	misc_feature	-1	113	.	+	.	Experiment "C";Note "LOW_GOOD_CVG"
237_scaff481	AMOS	misc_feature	-1	98	.	+	.	Experiment "C";Note "LOW_GOOD_CVG"
238_scaff486	AMOS	misc_feature	-1	96	.	+	.	Experiment "C";Note "LOW_GOOD_CVG"
239_scaff49	AMOS	misc_feature	-1	94	.	+	.	Experiment "C";Note "LOW_GOOD_CVG"
240_scaff493	AMOS	misc_feature	-1	89	.	+	.	Experiment "C";Note "LOW_GOOD_CVG"
241_scaff496	AMOS	misc_feature	-2	119	.	+	.	Experiment "C";Note "LOW_GOOD_CVG"
242_scaff502	AMOS	misc_feature	-1	103	.	+	.	Experiment "C";Note "LOW_GOOD_CVG"
243_scaff516	AMOS	misc_feature	-1	103	.	+	.	Experiment "C";Note "LOW_GOOD_CVG"
244_scaff522	AMOS	misc_feature	-1	103	.	+	.	Experiment "C";Note "LOW_GOOD_CVG"
245_scaff528	AMOS	misc_feature	-1	113	.	+	.	Experiment "C";Note "LOW_GOOD_CVG"
246_scaff529	AMOS	misc_feature	-1	104	.	+	.	Experiment "C";Note "LOW_GOOD_CVG"
247_scaff536	AMOS	misc_feature	-1	105	.	+	.	Experiment "C";Note "LOW_GOOD_CVG"
248_scaff538	AMOS	misc_feature	-1	107	.	+	.	Experiment "C";Note "LOW_GOOD_CVG"
249_scaff539	AMOS	misc_feature	-2	96	.	+	.	Experiment "C";Note "LOW_GOOD_CVG"
250_scaff542	AMOS	misc_feature	-1	97	.	+	.	Experiment "C";Note "LOW_GOOD_CVG"
251_scaff543	AMOS	misc_feature	-1	100	.	+	.	Experiment "C";Note "LOW_GOOD_CVG"
252_scaff544	AMOS	misc_feature	-1	109	.	+	.	Experiment "C";Note "LOW_GOOD_CVG"
253_scaff550	AMOS	misc_feature	-1	93	.	+	.	Experiment "C";Note "LOW_GOOD_CVG"
254_scaff556	AMOS	misc_feature	-1	101	.	+	.	Experiment "C";Note "LOW_GOOD_CVG"
255_scaff561	AMOS	misc_feature	-1	96	.	+	.	Experiment "C";Note "LOW_GOOD_CVG"
256_scaff574	AMOS	misc_feature	-1	103	.	+	.	Experiment "C";Note "LOW_GOOD_CVG"
257_scaff576	AMOS	misc_feature	-1	105	.	+	.	Experiment "C";Note "LOW_GOOD_CVG"
258_scaff590	AMOS	misc_feature	-1	99	.	+	.	Experiment "C";Note "LOW_GOOD_CVG"
259_scaff594	AMOS	misc_feature	18	203	.	+	.	Experiment "C";Note "LOW_GOOD_CVG"
260_scaff599	AMOS	misc_feature	-2	101	.	+	.	Experiment "C";Note "LOW_GOOD_CVG"
261_scaff605	AMOS	misc_feature	-1	99	.	+	.	Experiment "C";Note "LOW_GOOD_CVG"
262_scaff612	AMOS	misc_feature	-1	98	.	+	.	Experiment "C";Note "LOW_GOOD_CVG"
263_scaff615	AMOS	misc_feature	-1	91	.	+	.	Experiment "C";Note "LOW_GOOD_CVG"
264_scaff622	AMOS	misc_feature	-1	90	.	+	.	Experiment "C";Note "LOW_GOOD_CVG"
265_scaff623	AMOS	misc_feature	-1	91	.	+	.	Experiment "C";Note "LOW_GOOD_CVG"
266_scaff624	AMOS	misc_feature	-1	101	.	+	.	Experiment "C";Note "LOW_GOOD_CVG"
267_scaff626	AMOS	misc_feature	17	166	.	+	.	Experiment "C";Note "LOW_GOOD_CVG"
268_scaff628	AMOS	misc_feature	-2	95	.	+	.	Experiment "C";Note "LOW_GOOD_CVG"
269_scaff634	AMOS	misc_feature	-1	98	.	+	.	Experiment "C";Note "LOW_GOOD_CVG"
270_scaff635	AMOS	misc_feature	-1	89	.	+	.	Experiment "C";Note "LOW_GOOD_CVG"
271_scaff649	AMOS	misc_feature	-1	93	.	+	.	Experiment "C";Note "LOW_GOOD_CVG"
272_scaff651	AMOS	misc_feature	19	196	.	+	.	Experiment "C";Note "LOW_GOOD_CVG"
273_scaff654	AMOS	misc_feature	-2	107	.	+	.	Experiment "C";Note "LOW_GOOD_CVG"
274_scaff656	AMOS	misc_feature	-1	102	.	+	.	Experiment "C";Note "LOW_GOOD_CVG"
275_scaff659	AMOS	misc_feature	-2	100	.	+	.	Experiment "C";Note "LOW_GOOD_CVG"
276_scaff663	AMOS	misc_feature	-1	113	.	+	.	Experiment "C";Note "LOW_GOOD_CVG"
277_scaff664	AMOS	misc_feature	-2	103	.	+	.	Experiment "C";Note "LOW_GOOD_CVG"
278_scaff667	AMOS	misc_feature	-2	96	.	+	.	Experiment "C";Note "LOW_GOOD_CVG"
279_scaff674	AMOS	misc_feature	-1	100	.	+	.	Experiment "C";Note "LOW_GOOD_CVG"
280_scaff675	AMOS	misc_feature	-1	93	.	+	.	Experiment "C";Note "LOW_GOOD_CVG"
281_scaff68	AMOS	misc_feature	-1	99	.	+	.	Experiment "C";Note "LOW_GOOD_CVG"
282_scaff686	AMOS	misc_feature	-1	97	.	+	.	Experiment "C";Note "LOW_GOOD_CVG"
283_scaff687	AMOS	misc_feature	-2	100	.	+	.	Experiment "C";Note "LOW_GOOD_CVG"
284_scaff69	AMOS	misc_feature	-1	113	.	+	.	Experiment "C";Note "LOW_GOOD_CVG"
285_scaff690	AMOS	misc_feature	-2	105	.	+	.	Experiment "C";Note "LOW_GOOD_CVG"
286_scaff696	AMOS	misc_feature	-1	108	.	+	.	Experiment "C";Note "LOW_GOOD_CVG"
287_scaff699	AMOS	misc_feature	-1	97	.	+	.	Experiment "C";Note "LOW_GOOD_CVG"
288_scaff705	AMOS	misc_feature	-2	111	.	+	.	Experiment "C";Note "LOW_GOOD_CVG"
289_scaff711	AMOS	misc_feature	-2	117	.	+	.	Experiment "C";Note "LOW_GOOD_CVG"
290_scaff714	AMOS	misc_feature	-1	97	.	+	.	Experiment "C";Note "LOW_GOOD_CVG"
291_scaff718	AMOS	misc_feature	-1	114	.	+	.	Experiment "C";Note "LOW_GOOD_CVG"
292_scaff721	AMOS	misc_feature	-2	99	.	+	.	Experiment "C";Note "LOW_GOOD_CVG"
293_scaff726	AMOS	misc_feature	-1	98	.	+	.	Experiment "C";Note "LOW_GOOD_CVG"
294_scaff730	AMOS	misc_feature	-1	87	.	+	.	Experiment "C";Note "LOW_GOOD_CVG"
295_scaff739	AMOS	misc_feature	-1	98	.	+	.	Experiment "C";Note "LOW_GOOD_CVG"
296_scaff740	AMOS	misc_feature	-2	109	.	+	.	Experiment "C";Note "LOW_GOOD_CVG"
297_scaff748	AMOS	misc_feature	-1	102	.	+	.	Experiment "C";Note "LOW_GOOD_CVG"
298_scaff749	AMOS	misc_feature	0	96	.	+	.	Experiment "C";Note "LOW_GOOD_CVG"
299_scaff757	AMOS	misc_feature	-1	103	.	+	.	Experiment "C";Note "LOW_GOOD_CVG"
300_scaff760	AMOS	misc_feature	-39	31	.	+	.	Experiment "C";Note "LOW_GOOD_CVG"
301_scaff763	AMOS	misc_feature	18	147	.	+	.	Experiment "C";Note "LOW_GOOD_CVG"
302_scaff765	AMOS	misc_feature	-1	109	.	+	.	Experiment "C";Note "LOW_GOOD_CVG"
303_scaff768	AMOS	misc_feature	-1	97	.	+	.	Experiment "C";Note "LOW_GOOD_CVG"
304_scaff769	AMOS	misc_feature	-1	98	.	+	.	Experiment "C";Note "LOW_GOOD_CVG"
305_scaff771	AMOS	misc_feature	-2	98	.	+	.	Experiment "C";Note "LOW_GOOD_CVG"
306_scaff772	AMOS	misc_feature	-1	102	.	+	.	Experiment "C";Note "LOW_GOOD_CVG"
307_scaff776	AMOS	misc_feature	-1	99	.	+	.	Experiment "C";Note "LOW_GOOD_CVG"
308_scaff777	AMOS	misc_feature	-1	90	.	+	.	Experiment "C";Note "LOW_GOOD_CVG"
309_scaff778	AMOS	misc_feature	-1	87	.	+	.	Experiment "C";Note "LOW_GOOD_CVG"
310_scaff781	AMOS	misc_feature	-1	105	.	+	.	Experiment "C";Note "LOW_GOOD_CVG"
311_scaff782	AMOS	misc_feature	-2	105	.	+	.	Experiment "C";Note "LOW_GOOD_CVG"
312_scaff783	AMOS	misc_feature	-1	112	.	+	.	Experiment "C";Note "LOW_GOOD_CVG"
313_scaff786	AMOS	misc_feature	-1	109	.	+	.	Experiment "C";Note "LOW_GOOD_CVG"
314_scaff789	AMOS	misc_feature	-2	99	.	+	.	Experiment "C";Note "LOW_GOOD_CVG"
315_scaff792	AMOS	misc_feature	-1	102	.	+	.	Experiment "C";Note "LOW_GOOD_CVG"
316_scaff8	AMOS	misc_feature	-1	106	.	+	.	Experiment "C";Note "LOW_GOOD_CVG"
317_scaff81	AMOS	misc_feature	15	147	.	+	.	Experiment "C";Note "LOW_GOOD_CVG"
318_scaff814	AMOS	misc_feature	-1	97	.	+	.	Experiment "C";Note "LOW_GOOD_CVG"
319_scaff816	AMOS	misc_feature	-1	95	.	+	.	Experiment "C";Note "LOW_GOOD_CVG"
320_scaff819	AMOS	misc_feature	-1	98	.	+	.	Experiment "C";Note "LOW_GOOD_CVG"
321_scaff820	AMOS	misc_feature	0	111	.	+	.	Experiment "C";Note "LOW_GOOD_CVG"
322_scaff821	AMOS	misc_feature	-1	111	.	+	.	Experiment "C";Note "LOW_GOOD_CVG"
323_scaff826	AMOS	misc_feature	-2	95	.	+	.	Experiment "C";Note "LOW_GOOD_CVG"
324_scaff830	AMOS	misc_feature	-1	117	.	+	.	Experiment "C";Note "LOW_GOOD_CVG"
325_scaff833	AMOS	misc_feature	-2	89	.	+	.	Experiment "C";Note "LOW_GOOD_CVG"
326_scaff836	AMOS	misc_feature	-2	98	.	+	.	Experiment "C";Note "LOW_GOOD_CVG"
327_scaff848	AMOS	misc_feature	-2	97	.	+	.	Experiment "C";Note "LOW_GOOD_CVG"
328_scaff854	AMOS	misc_feature	-1	98	.	+	.	Experiment "C";Note "LOW_GOOD_CVG"
329_scaff857	AMOS	misc_feature	-1	93	.	+	.	Experiment "C";Note "LOW_GOOD_CVG"
330_scaff88	AMOS	misc_feature	-1	130	.	+	.	Experiment "C";Note "LOW_GOOD_CVG"
331_scaff884	AMOS	misc_feature	-1	94	.	+	.	Experiment "C";Note "LOW_GOOD_CVG"
332_scaff89	AMOS	misc_feature	-1	97	.	+	.	Experiment "C";Note "LOW_GOOD_CVG"
333_scaff892	AMOS	misc_feature	-1	107	.	+	.	Experiment "C";Note "LOW_GOOD_CVG"
334_scaff899	AMOS	misc_feature	-1	124	.	+	.	Experiment "C";Note "LOW_GOOD_CVG"
335_scaff9	AMOS	misc_feature	16	154	.	+	.	Experiment "C";Note "LOW_GOOD_CVG"
336_scaff900	AMOS	misc_feature	-1	89	.	+	.	Experiment "C";Note "LOW_GOOD_CVG"
337_scaff901	AMOS	misc_feature	10	196	.	+	.	Experiment "C";Note "LOW_GOOD_CVG"
338_scaff903	AMOS	misc_feature	-2	101	.	+	.	Experiment "C";Note "LOW_GOOD_CVG"
339_scaff907	AMOS	misc_feature	-1	3617	.	+	.	Experiment "C";Note "LOW_GOOD_CVG"
340_scaff922	AMOS	misc_feature	-1	98	.	+	.	Experiment "C";Note "LOW_GOOD_CVG"
341_scaff93	AMOS	misc_feature	-1	97	.	+	.	Experiment "C";Note "LOW_GOOD_CVG"
342_scaff948	AMOS	misc_feature	-1	118	.	+	.	Experiment "C";Note "LOW_GOOD_CVG"
343_scaff949	AMOS	misc_feature	15	9869	.	+	.	Experiment "C";Note "LOW_GOOD_CVG"
344_scaff951	AMOS	misc_feature	-1	99	.	+	.	Experiment "C";Note "LOW_GOOD_CVG"
345_scaff977	AMOS	misc_feature	-2	103	.	+	.	Experiment "C";Note "LOW_GOOD_CVG"
346_scaff98	AMOS	misc_feature	-1	83	.	+	.	Experiment "C";Note "LOW_GOOD_CVG"
347_scaff984	AMOS	misc_feature	-1	106	.	+	.	Experiment "C";Note "LOW_GOOD_CVG"
348_scaff987	AMOS	misc_feature	-2	102	.	+	.	Experiment "C";Note "LOW_GOOD_CVG"
349_scaff989	AMOS	misc_feature	0	81	.	+	.	Experiment "C";Note "LOW_GOOD_CVG"
350_scaff993	AMOS	misc_feature	18	1647	.	+	.	Experiment "C";Note "LOW_GOOD_CVG"
351_scaff998	AMOS	misc_feature	4	2636	.	+	.	Experiment "C";Note "LOW_GOOD_CVG"
1_scaff1	AMOS	misc_feature	15	5361202	.	+	.	Experiment "C";Note "LOW_GOOD_CVG"
2_scaff1	AMOS	misc_feature	-74630	5286557	.	+	.	Experiment "C";Note "LOW_GOOD_CVG"
3_scaff1	AMOS	misc_feature	-145606	5215581	.	+	.	Experiment "C";Note "LOW_GOOD_CVG"
4_scaff1	AMOS	misc_feature	-165018	5196169	.	+	.	Experiment "C";Note "LOW_GOOD_CVG"
5_scaff1	AMOS	misc_feature	-378384	4982803	.	+	.	Experiment "C";Note "LOW_GOOD_CVG"
6_scaff1	AMOS	misc_feature	-420750	4940437	.	+	.	Experiment "C";Note "LOW_GOOD_CVG"
7_scaff1	AMOS	misc_feature	-505526	4855661	.	+	.	Experiment "C";Note "LOW_GOOD_CVG"
8_scaff1	AMOS	misc_feature	-812311	4548876	.	+	.	Experiment "C";Note "LOW_GOOD_CVG"
9_scaff1	AMOS	misc_feature	-918906	4442281	.	+	.	Experiment "C";Note "LOW_GOOD_CVG"
10_scaff1	AMOS	misc_feature	-1119977	4241210	.	+	.	Experiment "C";Note "LOW_GOOD_CVG"
11_scaff1	AMOS	misc_feature	-1330983	4030204	.	+	.	Experiment "C";Note "LOW_GOOD_CVG"
12_scaff1	AMOS	misc_feature	-1552198	3808989	.	+	.	Experiment "C";Note "LOW_GOOD_CVG"
13_scaff1	AMOS	misc_feature	-1569689	3791498	.	+	.	Experiment "C";Note "LOW_GOOD_CVG"
14_scaff1	AMOS	misc_feature	-1629477	3731710	.	+	.	Experiment "C";Note "LOW_GOOD_CVG"
15_scaff1	AMOS	misc_feature	-1629661	3731526	.	+	.	Experiment "C";Note "LOW_GOOD_CVG"
16_scaff1	AMOS	misc_feature	-1691165	3670022	.	+	.	Experiment "C";Note "LOW_GOOD_CVG"
17_scaff1	AMOS	misc_feature	-1916346	3444841	.	+	.	Experiment "C";Note "LOW_GOOD_CVG"
18_scaff1	AMOS	misc_feature	-1964706	3396481	.	+	.	Experiment "C";Note "LOW_GOOD_CVG"
19_scaff1	AMOS	misc_feature	-2359902	3001285	.	+	.	Experiment "C";Note "LOW_GOOD_CVG"
20_scaff1	AMOS	misc_feature	-2454231	2906956	.	+	.	Experiment "C";Note "LOW_GOOD_CVG"
21_scaff1	AMOS	misc_feature	-2742600	2618587	.	+	.	Experiment "C";Note "LOW_GOOD_CVG"
22_scaff1	AMOS	misc_feature	-2787059	2574128	.	+	.	Experiment "C";Note "LOW_GOOD_CVG"
23_scaff1	AMOS	misc_feature	-2823029	2538158	.	+	.	Experiment "C";Note "LOW_GOOD_CVG"
24_scaff1	AMOS	misc_feature	-2956457	2404730	.	+	.	Experiment "C";Note "LOW_GOOD_CVG"
25_scaff1	AMOS	misc_feature	-3109738	2251449	.	+	.	Experiment "C";Note "LOW_GOOD_CVG"
26_scaff1	AMOS	misc_feature	-3355304	2005883	.	+	.	Experiment "C";Note "LOW_GOOD_CVG"
27_scaff1	AMOS	misc_feature	-3552958	1808229	.	+	.	Experiment "C";Note "LOW_GOOD_CVG"
28_scaff1	AMOS	misc_feature	-3640224	1720963	.	+	.	Experiment "C";Note "LOW_GOOD_CVG"
29_scaff1	AMOS	misc_feature	-3753252	1607935	.	+	.	Experiment "C";Note "LOW_GOOD_CVG"
30_scaff1	AMOS	misc_feature	-3886854	1474333	.	+	.	Experiment "C";Note "LOW_GOOD_CVG"
31_scaff1	AMOS	misc_feature	-3968314	1392873	.	+	.	Experiment "C";Note "LOW_GOOD_CVG"
32_scaff1	AMOS	misc_feature	-4327003	1034184	.	+	.	Experiment "C";Note "LOW_GOOD_CVG"
33_scaff1	AMOS	misc_feature	-4408607	952580	.	+	.	Experiment "C";Note "LOW_GOOD_CVG"
34_scaff1	AMOS	misc_feature	-4707430	653757	.	+	.	Experiment "C";Note "LOW_GOOD_CVG"
35_scaff1	AMOS	misc_feature	-5006961	354226	.	+	.	Experiment "C";Note "LOW_GOOD_CVG"
36_scaff1	AMOS	misc_feature	-5272164	89023	.	+	.	Experiment "C";Note "LOW_GOOD_CVG"
37_scaff1	AMOS	misc_feature	-5349209	11978	.	+	.	Experiment "C";Note "LOW_GOOD_CVG"
38_scaff10	AMOS	misc_feature	19	191	.	+	.	Experiment "C";Note "LOW_GOOD_CVG"
39_scaff1001	AMOS	misc_feature	-2	102	.	+	.	Experiment "C";Note "LOW_GOOD_CVG"
40_scaff1004	AMOS	misc_feature	14	6075	.	+	.	Experiment "C";Note "LOW_GOOD_CVG"
41_scaff101	AMOS	misc_feature	-1	104	.	+	.	Experiment "C";Note "LOW_GOOD_CVG"
42_scaff102	AMOS	misc_feature	-1	89	.	+	.	Experiment "C";Note "LOW_GOOD_CVG"
43_scaff1034	AMOS	misc_feature	-1	103	.	+	.	Experiment "C";Note "LOW_GOOD_CVG"
44_scaff1035	AMOS	misc_feature	-1	105	.	+	.	Experiment "C";Note "LOW_GOOD_CVG"
45_scaff1036	AMOS	misc_feature	-1	96	.	+	.	Experiment "C";Note "LOW_GOOD_CVG"
46_scaff1037	AMOS	misc_feature	-1	94	.	+	.	Experiment "C";Note "LOW_GOOD_CVG"
47_scaff1038	AMOS	misc_feature	-1	99	.	+	.	Experiment "C";Note "LOW_GOOD_CVG"
48_scaff1039	AMOS	misc_feature	-2	102	.	+	.	Experiment "C";Note "LOW_GOOD_CVG"
49_scaff104	AMOS	misc_feature	-1	112	.	+	.	Experiment "C";Note "LOW_GOOD_CVG"
50_scaff1044	AMOS	misc_feature	-1	115	.	+	.	Experiment "C";Note "LOW_GOOD_CVG"
51_scaff1049	AMOS	misc_feature	-1	107	.	+	.	Experiment "C";Note "LOW_GOOD_CVG"
52_scaff1058	AMOS	misc_feature	5	358	.	+	.	Experiment "C";Note "LOW_GOOD_CVG"
53_scaff1058	AMOS	misc_feature	-146	207	.	+	.	Experiment "C";Note "LOW_GOOD_CVG"
54_scaff1062	AMOS	misc_feature	-1	101	.	+	.	Experiment "C";Note "LOW_GOOD_CVG"
55_scaff107	AMOS	misc_feature	-2	90	.	+	.	Experiment "C";Note "LOW_GOOD_CVG"
56_scaff1076	AMOS	misc_feature	-1	104	.	+	.	Experiment "C";Note "LOW_GOOD_CVG"
57_scaff1084	AMOS	misc_feature	-1	89	.	+	.	Experiment "C";Note "LOW_GOOD_CVG"
58_scaff1085	AMOS	misc_feature	-1	110	.	+	.	Experiment "C";Note "LOW_GOOD_CVG"
59_scaff1086	AMOS	misc_feature	-1	115	.	+	.	Experiment "C";Note "LOW_GOOD_CVG"
60_scaff1088	AMOS	misc_feature	-1	98	.	+	.	Experiment "C";Note "LOW_GOOD_CVG"
61_scaff1089	AMOS	misc_feature	19	307	.	+	.	Experiment "C";Note "LOW_GOOD_CVG"
62_scaff1098	AMOS	misc_feature	14	231	.	+	.	Experiment "C";Note "LOW_GOOD_CVG"
63_scaff1099	AMOS	misc_feature	12	8399	.	+	.	Experiment "C";Note "LOW_GOOD_CVG"
64_scaff1100	AMOS	misc_feature	16	567	.	+	.	Experiment "C";Note "LOW_GOOD_CVG"
65_scaff1101	AMOS	misc_feature	9	131	.	+	.	Experiment "C";Note "LOW_GOOD_CVG"
66_scaff1102	AMOS	misc_feature	1	144	.	+	.	Experiment "C";Note "LOW_GOOD_CVG"
67_scaff1103	AMOS	misc_feature	17	188	.	+	.	Experiment "C";Note "LOW_GOOD_CVG"
68_scaff1104	AMOS	misc_feature	19	1344	.	+	.	Experiment "C";Note "LOW_GOOD_CVG"
69_scaff1105	AMOS	misc_feature	18	399	.	+	.	Experiment "C";Note "LOW_GOOD_CVG"
70_scaff1106	AMOS	misc_feature	2	330	.	+	.	Experiment "C";Note "LOW_GOOD_CVG"
71_scaff1107	AMOS	misc_feature	17	298	.	+	.	Experiment "C";Note "LOW_GOOD_CVG"
72_scaff1108	AMOS	misc_feature	7	13141	.	+	.	Experiment "C";Note "LOW_GOOD_CVG"
73_scaff1109	AMOS	misc_feature	13	613	.	+	.	Experiment "C";Note "LOW_GOOD_CVG"
74_scaff1109	AMOS	misc_feature	-474	126	.	+	.	Experiment "C";Note "LOW_GOOD_CVG"
75_scaff1110	AMOS	misc_feature	15	1150	.	+	.	Experiment "C";Note "LOW_GOOD_CVG"
76_scaff1111	AMOS	misc_feature	-72	451	.	+	.	Experiment "C";Note "LOW_GOOD_CVG"
77_scaff1112	AMOS	misc_feature	15	367	.	+	.	Experiment "C";Note "LOW_GOOD_CVG"
78_scaff1113	AMOS	misc_feature	3	2482	.	+	.	Experiment "C";Note "LOW_GOOD_CVG"
79_scaff1114	AMOS	misc_feature	18	464	.	+	.	Experiment "C";Note "LOW_GOOD_CVG"
80_scaff1115	AMOS	misc_feature	14	190	.	+	.	Experiment "C";Note "LOW_GOOD_CVG"
81_scaff1116	AMOS	misc_feature	17	1498	.	+	.	Experiment "C";Note "LOW_GOOD_CVG"
82_scaff1117	AMOS	misc_feature	7	336	.	+	.	Experiment "C";Note "LOW_GOOD_CVG"
83_scaff1118	AMOS	misc_feature	18	146	.	+	.	Experiment "C";Note "LOW_GOOD_CVG"
84_scaff1119	AMOS	misc_feature	19	221	.	+	.	Experiment "C";Note "LOW_GOOD_CVG"
85_scaff1120	AMOS	misc_feature	18	234	.	+	.	Experiment "C";Note "LOW_GOOD_CVG"
86_scaff1121	AMOS	misc_feature	-66	1503	.	+	.	Experiment "C";Note "LOW_GOOD_CVG"
87_scaff1122	AMOS	misc_feature	18	1572	.	+	.	Experiment "C";Note "LOW_GOOD_CVG"
88_scaff1123	AMOS	misc_feature	19	257	.	+	.	Experiment "C";Note "LOW_GOOD_CVG"
89_scaff1124	AMOS	misc_feature	-9	173	.	+	.	Experiment "C";Note "LOW_GOOD_CVG"
90_scaff1125	AMOS	misc_feature	19	363	.	+	.	Experiment "C";Note "LOW_GOOD_CVG"
91_scaff1126	AMOS	misc_feature	11	145	.	+	.	Experiment "C";Note "LOW_GOOD_CVG"
92_scaff1127	AMOS	misc_feature	18	203	.	+	.	Experiment "C";Note "LOW_GOOD_CVG"
93_scaff1128	AMOS	misc_feature	10	138	.	+	.	Experiment "C";Note "LOW_GOOD_CVG"
94_scaff1129	AMOS	misc_feature	10	1430	.	+	.	Experiment "C";Note "LOW_GOOD_CVG"
95_scaff113	AMOS	misc_feature	5	332	.	+	.	Experiment "C";Note "LOW_GOOD_CVG"
96_scaff1130	AMOS	misc_feature	14	297	.	+	.	Experiment "C";Note "LOW_GOOD_CVG"
97_scaff1131	AMOS	misc_feature	5	471	.	+	.	Experiment "C";Note "LOW_GOOD_CVG"
98_scaff1132	AMOS	misc_feature	18	829	.	+	.	Experiment "C";Note "LOW_GOOD_CVG"
99_scaff1133	AMOS	misc_feature	18	372	.	+	.	Experiment "C";Note "LOW_GOOD_CVG"
100_scaff1134	AMOS	misc_feature	16	197	.	+	.	Experiment "C";Note "LOW_GOOD_CVG"
101_scaff1135	AMOS	misc_feature	17	198	.	+	.	Experiment "C";Note "LOW_GOOD_CVG"
102_scaff1136	AMOS	misc_feature	-38	494	.	+	.	Experiment "C";Note "LOW_GOOD_CVG"
103_scaff1137	AMOS	misc_feature	19	24140	.	+	.	Experiment "C";Note "LOW_GOOD_CVG"
104_scaff1138	AMOS	misc_feature	10	341	.	+	.	Experiment "C";Note "LOW_GOOD_CVG"
105_scaff1139	AMOS	misc_feature	18	413	.	+	.	Experiment "C";Note "LOW_GOOD_CVG"
106_scaff1140	AMOS	misc_feature	7	141	.	+	.	Experiment "C";Note "LOW_GOOD_CVG"
107_scaff1141	AMOS	misc_feature	8	140	.	+	.	Experiment "C";Note "LOW_GOOD_CVG"
108_scaff1142	AMOS	misc_feature	12	223	.	+	.	Experiment "C";Note "LOW_GOOD_CVG"
109_scaff1143	AMOS	misc_feature	17	209	.	+	.	Experiment "C";Note "LOW_GOOD_CVG"
110_scaff1144	AMOS	misc_feature	19	313	.	+	.	Experiment "C";Note "LOW_GOOD_CVG"
111_scaff1145	AMOS	misc_feature	3	13627	.	+	.	Experiment "C";Note "LOW_GOOD_CVG"
112_scaff1146	AMOS	misc_feature	15	22539	.	+	.	Experiment "C";Note "LOW_GOOD_CVG"
113_scaff1147	AMOS	misc_feature	17	192	.	+	.	Experiment "C";Note "LOW_GOOD_CVG"
114_scaff1148	AMOS	misc_feature	11	879	.	+	.	Experiment "C";Note "LOW_GOOD_CVG"
115_scaff1149	AMOS	misc_feature	17	147	.	+	.	Experiment "C";Note "LOW_GOOD_CVG"
116_scaff1150	AMOS	misc_feature	19	569	.	+	.	Experiment "C";Note "LOW_GOOD_CVG"
117_scaff1151	AMOS	misc_feature	17	216	.	+	.	Experiment "C";Note "LOW_GOOD_CVG"
118_scaff1152	AMOS	misc_feature	15	404	.	+	.	Experiment "C";Note "LOW_GOOD_CVG"
119_scaff1153	AMOS	misc_feature	19	772	.	+	.	Experiment "C";Note "LOW_GOOD_CVG"
120_scaff1154	AMOS	misc_feature	16	214	.	+	.	Experiment "C";Note "LOW_GOOD_CVG"
121_scaff1155	AMOS	misc_feature	10	3753	.	+	.	Experiment "C";Note "LOW_GOOD_CVG"
122_scaff1156	AMOS	misc_feature	16	193	.	+	.	Experiment "C";Note "LOW_GOOD_CVG"
123_scaff1157	AMOS	misc_feature	19	178	.	+	.	Experiment "C";Note "LOW_GOOD_CVG"
124_scaff1158	AMOS	misc_feature	15	229	.	+	.	Experiment "C";Note "LOW_GOOD_CVG"
125_scaff1159	AMOS	misc_feature	-7	201	.	+	.	Experiment "C";Note "LOW_GOOD_CVG"
126_scaff1160	AMOS	misc_feature	18	288	.	+	.	Experiment "C";Note "LOW_GOOD_CVG"
127_scaff1161	AMOS	misc_feature	19	470	.	+	.	Experiment "C";Note "LOW_GOOD_CVG"
128_scaff1162	AMOS	misc_feature	17	960	.	+	.	Experiment "C";Note "LOW_GOOD_CVG"
129_scaff1163	AMOS	misc_feature	17	190	.	+	.	Experiment "C";Note "LOW_GOOD_CVG"
130_scaff1164	AMOS	misc_feature	13	222	.	+	.	Experiment "C";Note "LOW_GOOD_CVG"
131_scaff1165	AMOS	misc_feature	17	460	.	+	.	Experiment "C";Note "LOW_GOOD_CVG"
132_scaff1166	AMOS	misc_feature	2	840	.	+	.	Experiment "C";Note "LOW_GOOD_CVG"
133_scaff1167	AMOS	misc_feature	16	204	.	+	.	Experiment "C";Note "LOW_GOOD_CVG"
134_scaff1168	AMOS	misc_feature	19	152	.	+	.	Experiment "C";Note "LOW_GOOD_CVG"
135_scaff1169	AMOS	misc_feature	13	200	.	+	.	Experiment "C";Note "LOW_GOOD_CVG"
136_scaff1170	AMOS	misc_feature	-14	851	.	+	.	Experiment "C";Note "LOW_GOOD_CVG"
137_scaff1171	AMOS	misc_feature	19	404	.	+	.	Experiment "C";Note "LOW_GOOD_CVG"
138_scaff1172	AMOS	misc_feature	19	201	.	+	.	Experiment "C";Note "LOW_GOOD_CVG"
139_scaff1173	AMOS	misc_feature	19	1173	.	+	.	Experiment "C";Note "LOW_GOOD_CVG"
140_scaff1175	AMOS	misc_feature	-4	517	.	+	.	Experiment "C";Note "LOW_GOOD_CVG"
141_scaff1176	AMOS	misc_feature	17	2498	.	+	.	Experiment "C";Note "LOW_GOOD_CVG"
142_scaff1180	AMOS	misc_feature	13	294	.	+	.	Experiment "C";Note "LOW_GOOD_CVG"
143_scaff1181	AMOS	misc_feature	-1	138	.	+	.	Experiment "C";Note "LOW_GOOD_CVG"
144_scaff1183	AMOS	misc_feature	-1	8916	.	+	.	Experiment "C";Note "LOW_GOOD_CVG"
145_scaff1184	AMOS	misc_feature	19	168	.	+	.	Experiment "C";Note "LOW_GOOD_CVG"
146_scaff1185	AMOS	misc_feature	17	1803	.	+	.	Experiment "C";Note "LOW_GOOD_CVG"
147_scaff1186	AMOS	misc_feature	-1	157	.	+	.	Experiment "C";Note "LOW_GOOD_CVG"
148_scaff1189	AMOS	misc_feature	-2	160	.	+	.	Experiment "C";Note "LOW_GOOD_CVG"
149_scaff12	AMOS	misc_feature	5	1079	.	+	.	Experiment "C";Note "LOW_GOOD_CVG"
150_scaff13	AMOS	misc_feature	-1	99	.	+	.	Experiment "C";Note "LOW_GOOD_CVG"
151_scaff137	AMOS	misc_feature	-1	98	.	+	.	Experiment "C";Note "LOW_GOOD_CVG"
152_scaff139	AMOS	misc_feature	-1	111	.	+	.	Experiment "C";Note "LOW_GOOD_CVG"
153_scaff147	AMOS	misc_feature	-2	101	.	+	.	Experiment "C";Note "LOW_GOOD_CVG"
154_scaff148	AMOS	misc_feature	-1	106	.	+	.	Experiment "C";Note "LOW_GOOD_CVG"
155_scaff149	AMOS	misc_feature	-1	94	.	+	.	Experiment "C";Note "LOW_GOOD_CVG"
156_scaff155	AMOS	misc_feature	-1	108	.	+	.	Experiment "C";Note "LOW_GOOD_CVG"
157_scaff171	AMOS	misc_feature	-1	100	.	+	.	Experiment "C";Note "LOW_GOOD_CVG"
158_scaff174	AMOS	misc_feature	-1	110	.	+	.	Experiment "C";Note "LOW_GOOD_CVG"
159_scaff18	AMOS	misc_feature	-1	99	.	+	.	Experiment "C";Note "LOW_GOOD_CVG"
160_scaff180	AMOS	misc_feature	-1	102	.	+	.	Experiment "C";Note "LOW_GOOD_CVG"
161_scaff196	AMOS	misc_feature	-1	99	.	+	.	Experiment "C";Note "LOW_GOOD_CVG"
162_scaff198	AMOS	misc_feature	-2	106	.	+	.	Experiment "C";Note "LOW_GOOD_CVG"
163_scaff199	AMOS	misc_feature	19	199	.	+	.	Experiment "C";Note "LOW_GOOD_CVG"
164_scaff2	AMOS	misc_feature	-1	107	.	+	.	Experiment "C";Note "LOW_GOOD_CVG"
165_scaff20	AMOS	misc_feature	18	227	.	+	.	Experiment "C";Note "LOW_GOOD_CVG"
166_scaff200	AMOS	misc_feature	-2	108	.	+	.	Experiment "C";Note "LOW_GOOD_CVG"
167_scaff206	AMOS	misc_feature	-2	88	.	+	.	Experiment "C";Note "LOW_GOOD_CVG"
168_scaff21	AMOS	misc_feature	18	231	.	+	.	Experiment "C";Note "LOW_GOOD_CVG"
169_scaff214	AMOS	misc_feature	-1	101	.	+	.	Experiment "C";Note "LOW_GOOD_CVG"
170_scaff215	AMOS	misc_feature	-1	93	.	+	.	Experiment "C";Note "LOW_GOOD_CVG"
171_scaff216	AMOS	misc_feature	-2	108	.	+	.	Experiment "C";Note "LOW_GOOD_CVG"
172_scaff217	AMOS	misc_feature	-1	89	.	+	.	Experiment "C";Note "LOW_GOOD_CVG"
173_scaff219	AMOS	misc_feature	-1	108	.	+	.	Experiment "C";Note "LOW_GOOD_CVG"
174_scaff22	AMOS	misc_feature	-1	109	.	+	.	Experiment "C";Note "LOW_GOOD_CVG"
175_scaff227	AMOS	misc_feature	-1	95	.	+	.	Experiment "C";Note "LOW_GOOD_CVG"
176_scaff229	AMOS	misc_feature	18	909	.	+	.	Experiment "C";Note "LOW_GOOD_CVG"
177_scaff236	AMOS	misc_feature	-1	91	.	+	.	Experiment "C";Note "LOW_GOOD_CVG"
178_scaff240	AMOS	misc_feature	-1	103	.	+	.	Experiment "C";Note "LOW_GOOD_CVG"
179_scaff241	AMOS	misc_feature	-1	105	.	+	.	Experiment "C";Note "LOW_GOOD_CVG"
180_scaff244	AMOS	misc_feature	-1	92	.	+	.	Experiment "C";Note "LOW_GOOD_CVG"
181_scaff248	AMOS	misc_feature	-2	102	.	+	.	Experiment "C";Note "LOW_GOOD_CVG"
182_scaff249	AMOS	misc_feature	-1	117	.	+	.	Experiment "C";Note "LOW_GOOD_CVG"
183_scaff251	AMOS	misc_feature	-1	107	.	+	.	Experiment "C";Note "LOW_GOOD_CVG"
184_scaff253	AMOS	misc_feature	6	3699	.	+	.	Experiment "C";Note "LOW_GOOD_CVG"
185_scaff256	AMOS	misc_feature	-2	86	.	+	.	Experiment "C";Note "LOW_GOOD_CVG"
186_scaff261	AMOS	misc_feature	-2	93	.	+	.	Experiment "C";Note "LOW_GOOD_CVG"
187_scaff27	AMOS	misc_feature	-2	111	.	+	.	Experiment "C";Note "LOW_GOOD_CVG"
188_scaff276	AMOS	misc_feature	-1	93	.	+	.	Experiment "C";Note "LOW_GOOD_CVG"
189_scaff281	AMOS	misc_feature	0	108	.	+	.	Experiment "C";Note "LOW_GOOD_CVG"
190_scaff284	AMOS	misc_feature	-1	104	.	+	.	Experiment "C";Note "LOW_GOOD_CVG"
191_scaff287	AMOS	misc_feature	-1	85	.	+	.	Experiment "C";Note "LOW_GOOD_CVG"
192_scaff288	AMOS	misc_feature	-1	92	.	+	.	Experiment "C";Note "LOW_GOOD_CVG"
193_scaff291	AMOS	misc_feature	-1	104	.	+	.	Experiment "C";Note "LOW_GOOD_CVG"
194_scaff292	AMOS	misc_feature	-1	103	.	+	.	Experiment "C";Note "LOW_GOOD_CVG"
195_scaff30	AMOS	misc_feature	-1	99	.	+	.	Experiment "C";Note "LOW_GOOD_CVG"
196_scaff307	AMOS	misc_feature	-2	103	.	+	.	Experiment "C";Note "LOW_GOOD_CVG"
197_scaff310	AMOS	misc_feature	-1	102	.	+	.	Experiment "C";Note "LOW_GOOD_CVG"
198_scaff311	AMOS	misc_feature	-1	93	.	+	.	Experiment "C";Note "LOW_GOOD_CVG"
199_scaff312	AMOS	misc_feature	-1	112	.	+	.	Experiment "C";Note "LOW_GOOD_CVG"
200_scaff32	AMOS	misc_feature	-1	103	.	+	.	Experiment "C";Note "LOW_GOOD_CVG"
201_scaff323	AMOS	misc_feature	-1	107	.	+	.	Experiment "C";Note "LOW_GOOD_CVG"
202_scaff331	AMOS	misc_feature	-1	108	.	+	.	Experiment "C";Note "LOW_GOOD_CVG"
203_scaff332	AMOS	misc_feature	-1	94	.	+	.	Experiment "C";Note "LOW_GOOD_CVG"
204_scaff333	AMOS	misc_feature	-1	102	.	+	.	Experiment "C";Note "LOW_GOOD_CVG"
205_scaff334	AMOS	misc_feature	-1	105	.	+	.	Experiment "C";Note "LOW_GOOD_CVG"
206_scaff336	AMOS	misc_feature	-2	88	.	+	.	Experiment "C";Note "LOW_GOOD_CVG"
207_scaff338	AMOS	misc_feature	-1	95	.	+	.	Experiment "C";Note "LOW_GOOD_CVG"
208_scaff341	AMOS	misc_feature	-1	102	.	+	.	Experiment "C";Note "LOW_GOOD_CVG"
209_scaff344	AMOS	misc_feature	-2	104	.	+	.	Experiment "C";Note "LOW_GOOD_CVG"
210_scaff350	AMOS	misc_feature	-1	98	.	+	.	Experiment "C";Note "LOW_GOOD_CVG"
211_scaff353	AMOS	misc_feature	-1	102	.	+	.	Experiment "C";Note "LOW_GOOD_CVG"
212_scaff362	AMOS	misc_feature	-2	101	.	+	.	Experiment "C";Note "LOW_GOOD_CVG"
213_scaff371	AMOS	misc_feature	-2	99	.	+	.	Experiment "C";Note "LOW_GOOD_CVG"
214_scaff38	AMOS	misc_feature	-1	112	.	+	.	Experiment "C";Note "LOW_GOOD_CVG"
215_scaff383	AMOS	misc_feature	-1	101	.	+	.	Experiment "C";Note "LOW_GOOD_CVG"
216_scaff391	AMOS	misc_feature	-2	109	.	+	.	Experiment "C";Note "LOW_GOOD_CVG"
217_scaff395	AMOS	misc_feature	-1	102	.	+	.	Experiment "C";Note "LOW_GOOD_CVG"
218_scaff398	AMOS	misc_feature	-1	98	.	+	.	Experiment "C";Note "LOW_GOOD_CVG"
219_scaff4	AMOS	misc_feature	-23	1499	.	+	.	Experiment "C";Note "LOW_GOOD_CVG"
220_scaff401	AMOS	misc_feature	-1	103	.	+	.	Experiment "C";Note "LOW_GOOD_CVG"
221_scaff402	AMOS	misc_feature	-2	118	.	+	.	Experiment "C";Note "LOW_GOOD_CVG"
222_scaff408	AMOS	misc_feature	-1	94	.	+	.	Experiment "C";Note "LOW_GOOD_CVG"
223_scaff415	AMOS	misc_feature	-1	105	.	+	.	Experiment "C";Note "LOW_GOOD_CVG"
224_scaff416	AMOS	misc_feature	-1	114	.	+	.	Experiment "C";Note "LOW_GOOD_CVG"
225_scaff418	AMOS	misc_feature	-1	90	.	+	.	Experiment "C";Note "LOW_GOOD_CVG"
226_scaff426	AMOS	misc_feature	-1	86	.	+	.	Experiment "C";Note "LOW_GOOD_CVG"
227_scaff437	AMOS	misc_feature	-1	119	.	+	.	Experiment "C";Note "LOW_GOOD_CVG"
228_scaff444	AMOS	misc_feature	-1	104	.	+	.	Experiment "C";Note "LOW_GOOD_CVG"
229_scaff448	AMOS	misc_feature	-1	106	.	+	.	Experiment "C";Note "LOW_GOOD_CVG"
230_scaff450	AMOS	misc_feature	-1	109	.	+	.	Experiment "C";Note "LOW_GOOD_CVG"
231_scaff454	AMOS	misc_feature	-2	96	.	+	.	Experiment "C";Note "LOW_GOOD_CVG"
232_scaff469	AMOS	misc_feature	-1	122	.	+	.	Experiment "C";Note "LOW_GOOD_CVG"
233_scaff476	AMOS	misc_feature	-1	103	.	+	.	Experiment "C";Note "LOW_GOOD_CVG"
234_scaff478	AMOS	misc_feature	-2	86	.	+	.	Experiment "C";Note "LOW_GOOD_CVG"
235_scaff479	AMOS	misc_feature	-1	96	.	+	.	Experiment "C";Note "LOW_GOOD_CVG"
236_scaff480	AMOS	misc_feature	-1	113	.	+	.	Experiment "C";Note "LOW_GOOD_CVG"
237_scaff481	AMOS	misc_feature	-1	98	.	+	.	Experiment "C";Note "LOW_GOOD_CVG"
238_scaff486	AMOS	misc_feature	-1	96	.	+	.	Experiment "C";Note "LOW_GOOD_CVG"
239_scaff49	AMOS	misc_feature	-1	94	.	+	.	Experiment "C";Note "LOW_GOOD_CVG"
240_scaff493	AMOS	misc_feature	-1	89	.	+	.	Experiment "C";Note "LOW_GOOD_CVG"
241_scaff496	AMOS	misc_feature	-2	119	.	+	.	Experiment "C";Note "LOW_GOOD_CVG"
242_scaff502	AMOS	misc_feature	-1	103	.	+	.	Experiment "C";Note "LOW_GOOD_CVG"
243_scaff516	AMOS	misc_feature	-1	103	.	+	.	Experiment "C";Note "LOW_GOOD_CVG"
244_scaff522	AMOS	misc_feature	-1	103	.	+	.	Experiment "C";Note "LOW_GOOD_CVG"
245_scaff528	AMOS	misc_feature	-1	113	.	+	.	Experiment "C";Note "LOW_GOOD_CVG"
246_scaff529	AMOS	misc_feature	-1	104	.	+	.	Experiment "C";Note "LOW_GOOD_CVG"
247_scaff536	AMOS	misc_feature	-1	105	.	+	.	Experiment "C";Note "LOW_GOOD_CVG"
248_scaff538	AMOS	misc_feature	-1	107	.	+	.	Experiment "C";Note "LOW_GOOD_CVG"
249_scaff539	AMOS	misc_feature	-2	96	.	+	.	Experiment "C";Note "LOW_GOOD_CVG"
250_scaff542	AMOS	misc_feature	-1	97	.	+	.	Experiment "C";Note "LOW_GOOD_CVG"
251_scaff543	AMOS	misc_feature	-1	100	.	+	.	Experiment "C";Note "LOW_GOOD_CVG"
252_scaff544	AMOS	misc_feature	-1	109	.	+	.	Experiment "C";Note "LOW_GOOD_CVG"
253_scaff550	AMOS	misc_feature	-1	93	.	+	.	Experiment "C";Note "LOW_GOOD_CVG"
254_scaff556	AMOS	misc_feature	-1	101	.	+	.	Experiment "C";Note "LOW_GOOD_CVG"
255_scaff561	AMOS	misc_feature	-1	96	.	+	.	Experiment "C";Note "LOW_GOOD_CVG"
256_scaff574	AMOS	misc_feature	-1	103	.	+	.	Experiment "C";Note "LOW_GOOD_CVG"
257_scaff576	AMOS	misc_feature	-1	105	.	+	.	Experiment "C";Note "LOW_GOOD_CVG"
258_scaff590	AMOS	misc_feature	-1	99	.	+	.	Experiment "C";Note "LOW_GOOD_CVG"
259_scaff594	AMOS	misc_feature	18	203	.	+	.	Experiment "C";Note "LOW_GOOD_CVG"
260_scaff599	AMOS	misc_feature	-2	101	.	+	.	Experiment "C";Note "LOW_GOOD_CVG"
261_scaff605	AMOS	misc_feature	-1	99	.	+	.	Experiment "C";Note "LOW_GOOD_CVG"
262_scaff612	AMOS	misc_feature	-1	98	.	+	.	Experiment "C";Note "LOW_GOOD_CVG"
263_scaff615	AMOS	misc_feature	-1	91	.	+	.	Experiment "C";Note "LOW_GOOD_CVG"
264_scaff622	AMOS	misc_feature	-1	90	.	+	.	Experiment "C";Note "LOW_GOOD_CVG"
265_scaff623	AMOS	misc_feature	-1	91	.	+	.	Experiment "C";Note "LOW_GOOD_CVG"
266_scaff624	AMOS	misc_feature	-1	101	.	+	.	Experiment "C";Note "LOW_GOOD_CVG"
267_scaff626	AMOS	misc_feature	17	166	.	+	.	Experiment "C";Note "LOW_GOOD_CVG"
268_scaff628	AMOS	misc_feature	-2	95	.	+	.	Experiment "C";Note "LOW_GOOD_CVG"
269_scaff634	AMOS	misc_feature	-1	98	.	+	.	Experiment "C";Note "LOW_GOOD_CVG"
270_scaff635	AMOS	misc_feature	-1	89	.	+	.	Experiment "C";Note "LOW_GOOD_CVG"
271_scaff649	AMOS	misc_feature	-1	93	.	+	.	Experiment "C";Note "LOW_GOOD_CVG"
272_scaff651	AMOS	misc_feature	19	196	.	+	.	Experiment "C";Note "LOW_GOOD_CVG"
273_scaff654	AMOS	misc_feature	-2	107	.	+	.	Experiment "C";Note "LOW_GOOD_CVG"
274_scaff656	AMOS	misc_feature	-1	102	.	+	.	Experiment "C";Note "LOW_GOOD_CVG"
275_scaff659	AMOS	misc_feature	-2	100	.	+	.	Experiment "C";Note "LOW_GOOD_CVG"
276_scaff663	AMOS	misc_feature	-1	113	.	+	.	Experiment "C";Note "LOW_GOOD_CVG"
277_scaff664	AMOS	misc_feature	-2	103	.	+	.	Experiment "C";Note "LOW_GOOD_CVG"
278_scaff667	AMOS	misc_feature	-2	96	.	+	.	Experiment "C";Note "LOW_GOOD_CVG"
279_scaff674	AMOS	misc_feature	-1	100	.	+	.	Experiment "C";Note "LOW_GOOD_CVG"
280_scaff675	AMOS	misc_feature	-1	93	.	+	.	Experiment "C";Note "LOW_GOOD_CVG"
281_scaff68	AMOS	misc_feature	-1	99	.	+	.	Experiment "C";Note "LOW_GOOD_CVG"
282_scaff686	AMOS	misc_feature	-1	97	.	+	.	Experiment "C";Note "LOW_GOOD_CVG"
283_scaff687	AMOS	misc_feature	-2	100	.	+	.	Experiment "C";Note "LOW_GOOD_CVG"
284_scaff69	AMOS	misc_feature	-1	113	.	+	.	Experiment "C";Note "LOW_GOOD_CVG"
285_scaff690	AMOS	misc_feature	-2	105	.	+	.	Experiment "C";Note "LOW_GOOD_CVG"
286_scaff696	AMOS	misc_feature	-1	108	.	+	.	Experiment "C";Note "LOW_GOOD_CVG"
287_scaff699	AMOS	misc_feature	-1	97	.	+	.	Experiment "C";Note "LOW_GOOD_CVG"
288_scaff705	AMOS	misc_feature	-2	111	.	+	.	Experiment "C";Note "LOW_GOOD_CVG"
289_scaff711	AMOS	misc_feature	-2	117	.	+	.	Experiment "C";Note "LOW_GOOD_CVG"
290_scaff714	AMOS	misc_feature	-1	97	.	+	.	Experiment "C";Note "LOW_GOOD_CVG"
291_scaff718	AMOS	misc_feature	-1	114	.	+	.	Experiment "C";Note "LOW_GOOD_CVG"
292_scaff721	AMOS	misc_feature	-2	99	.	+	.	Experiment "C";Note "LOW_GOOD_CVG"
293_scaff726	AMOS	misc_feature	-1	98	.	+	.	Experiment "C";Note "LOW_GOOD_CVG"
294_scaff730	AMOS	misc_feature	-1	87	.	+	.	Experiment "C";Note "LOW_GOOD_CVG"
295_scaff739	AMOS	misc_feature	-1	98	.	+	.	Experiment "C";Note "LOW_GOOD_CVG"
296_scaff740	AMOS	misc_feature	-2	109	.	+	.	Experiment "C";Note "LOW_GOOD_CVG"
297_scaff748	AMOS	misc_feature	-1	102	.	+	.	Experiment "C";Note "LOW_GOOD_CVG"
298_scaff749	AMOS	misc_feature	0	96	.	+	.	Experiment "C";Note "LOW_GOOD_CVG"
299_scaff757	AMOS	misc_feature	-1	103	.	+	.	Experiment "C";Note "LOW_GOOD_CVG"
300_scaff760	AMOS	misc_feature	-39	31	.	+	.	Experiment "C";Note "LOW_GOOD_CVG"
301_scaff763	AMOS	misc_feature	18	147	.	+	.	Experiment "C";Note "LOW_GOOD_CVG"
302_scaff765	AMOS	misc_feature	-1	109	.	+	.	Experiment "C";Note "LOW_GOOD_CVG"
303_scaff768	AMOS	misc_feature	-1	97	.	+	.	Experiment "C";Note "LOW_GOOD_CVG"
304_scaff769	AMOS	misc_feature	-1	98	.	+	.	Experiment "C";Note "LOW_GOOD_CVG"
305_scaff771	AMOS	misc_feature	-2	98	.	+	.	Experiment "C";Note "LOW_GOOD_CVG"
306_scaff772	AMOS	misc_feature	-1	102	.	+	.	Experiment "C";Note "LOW_GOOD_CVG"
307_scaff776	AMOS	misc_feature	-1	99	.	+	.	Experiment "C";Note "LOW_GOOD_CVG"
308_scaff777	AMOS	misc_feature	-1	90	.	+	.	Experiment "C";Note "LOW_GOOD_CVG"
309_scaff778	AMOS	misc_feature	-1	87	.	+	.	Experiment "C";Note "LOW_GOOD_CVG"
310_scaff781	AMOS	misc_feature	-1	105	.	+	.	Experiment "C";Note "LOW_GOOD_CVG"
311_scaff782	AMOS	misc_feature	-2	105	.	+	.	Experiment "C";Note "LOW_GOOD_CVG"
312_scaff783	AMOS	misc_feature	-1	112	.	+	.	Experiment "C";Note "LOW_GOOD_CVG"
313_scaff786	AMOS	misc_feature	-1	109	.	+	.	Experiment "C";Note "LOW_GOOD_CVG"
314_scaff789	AMOS	misc_feature	-2	99	.	+	.	Experiment "C";Note "LOW_GOOD_CVG"
315_scaff792	AMOS	misc_feature	-1	102	.	+	.	Experiment "C";Note "LOW_GOOD_CVG"
316_scaff8	AMOS	misc_feature	-1	106	.	+	.	Experiment "C";Note "LOW_GOOD_CVG"
317_scaff81	AMOS	misc_feature	15	147	.	+	.	Experiment "C";Note "LOW_GOOD_CVG"
318_scaff814	AMOS	misc_feature	-1	97	.	+	.	Experiment "C";Note "LOW_GOOD_CVG"
319_scaff816	AMOS	misc_feature	-1	95	.	+	.	Experiment "C";Note "LOW_GOOD_CVG"
320_scaff819	AMOS	misc_feature	-1	98	.	+	.	Experiment "C";Note "LOW_GOOD_CVG"
321_scaff820	AMOS	misc_feature	0	111	.	+	.	Experiment "C";Note "LOW_GOOD_CVG"
322_scaff821	AMOS	misc_feature	-1	111	.	+	.	Experiment "C";Note "LOW_GOOD_CVG"
323_scaff826	AMOS	misc_feature	-2	95	.	+	.	Experiment "C";Note "LOW_GOOD_CVG"
324_scaff830	AMOS	misc_feature	-1	117	.	+	.	Experiment "C";Note "LOW_GOOD_CVG"
325_scaff833	AMOS	misc_feature	-2	89	.	+	.	Experiment "C";Note "LOW_GOOD_CVG"
326_scaff836	AMOS	misc_feature	-2	98	.	+	.	Experiment "C";Note "LOW_GOOD_CVG"
327_scaff848	AMOS	misc_feature	-2	97	.	+	.	Experiment "C";Note "LOW_GOOD_CVG"
328_scaff854	AMOS	misc_feature	-1	98	.	+	.	Experiment "C";Note "LOW_GOOD_CVG"
329_scaff857	AMOS	misc_feature	-1	93	.	+	.	Experiment "C";Note "LOW_GOOD_CVG"
330_scaff88	AMOS	misc_feature	-1	130	.	+	.	Experiment "C";Note "LOW_GOOD_CVG"
331_scaff884	AMOS	misc_feature	-1	94	.	+	.	Experiment "C";Note "LOW_GOOD_CVG"
332_scaff89	AMOS	misc_feature	-1	97	.	+	.	Experiment "C";Note "LOW_GOOD_CVG"
333_scaff892	AMOS	misc_feature	-1	107	.	+	.	Experiment "C";Note "LOW_GOOD_CVG"
334_scaff899	AMOS	misc_feature	-1	124	.	+	.	Experiment "C";Note "LOW_GOOD_CVG"
335_scaff9	AMOS	misc_feature	16	154	.	+	.	Experiment "C";Note "LOW_GOOD_CVG"
336_scaff900	AMOS	misc_feature	-1	89	.	+	.	Experiment "C";Note "LOW_GOOD_CVG"
337_scaff901	AMOS	misc_feature	10	196	.	+	.	Experiment "C";Note "LOW_GOOD_CVG"
338_scaff903	AMOS	misc_feature	-2	101	.	+	.	Experiment "C";Note "LOW_GOOD_CVG"
339_scaff907	AMOS	misc_feature	-1	3617	.	+	.	Experiment "C";Note "LOW_GOOD_CVG"
340_scaff922	AMOS	misc_feature	-1	98	.	+	.	Experiment "C";Note "LOW_GOOD_CVG"
341_scaff93	AMOS	misc_feature	-1	97	.	+	.	Experiment "C";Note "LOW_GOOD_CVG"
342_scaff948	AMOS	misc_feature	-1	118	.	+	.	Experiment "C";Note "LOW_GOOD_CVG"
343_scaff949	AMOS	misc_feature	15	9869	.	+	.	Experiment "C";Note "LOW_GOOD_CVG"
344_scaff951	AMOS	misc_feature	-1	99	.	+	.	Experiment "C";Note "LOW_GOOD_CVG"
345_scaff977	AMOS	misc_feature	-2	103	.	+	.	Experiment "C";Note "LOW_GOOD_CVG"
346_scaff98	AMOS	misc_feature	-1	83	.	+	.	Experiment "C";Note "LOW_GOOD_CVG"
347_scaff984	AMOS	misc_feature	-1	106	.	+	.	Experiment "C";Note "LOW_GOOD_CVG"
348_scaff987	AMOS	misc_feature	-2	102	.	+	.	Experiment "C";Note "LOW_GOOD_CVG"
349_scaff989	AMOS	misc_feature	0	81	.	+	.	Experiment "C";Note "LOW_GOOD_CVG"
350_scaff993	AMOS	misc_feature	18	1647	.	+	.	Experiment "C";Note "LOW_GOOD_CVG"
351_scaff998	AMOS	misc_feature	4	2636	.	+	.	Experiment "C";Note "LOW_GOOD_CVG"
1_scaff1	AMOS	misc_feature	113	112	.	+	.	Experiment "P";Note "HIGH_SNP 366 96.88"
1_scaff1	AMOS	misc_feature	35184	33561	.	+	.	Experiment "P";Note "HIGH_SNP 83 181.99"
2_scaff1	AMOS	misc_feature	95	96	.	+	.	Experiment "P";Note "HIGH_SNP 349 108.43"
3_scaff1	AMOS	misc_feature	266	263	.	+	.	Experiment "P";Note "HIGH_SNP 2 2.00"
3_scaff1	AMOS	misc_feature	1530	1493	.	+	.	Experiment "P";Note "HIGH_SNP 13 74.25"
3_scaff1	AMOS	misc_feature	3434	3333	.	+	.	Experiment "P";Note "HIGH_SNP 8 23.57"
3_scaff1	AMOS	misc_feature	4803	4665	.	+	.	Experiment "P";Note "HIGH_SNP 95 98.66"
3_scaff1	AMOS	misc_feature	14729	14173	.	+	.	Experiment "P";Note "HIGH_SNP 41 113.28"
4_scaff1	AMOS	misc_feature	171	164	.	+	.	Experiment "P";Note "HIGH_SNP 27 153.62"
4_scaff1	AMOS	misc_feature	5161	4951	.	+	.	Experiment "P";Note "HIGH_SNP 128 136.50"
4_scaff1	AMOS	misc_feature	22809	21708	.	+	.	Experiment "P";Note "HIGH_SNP 38 168.30"
4_scaff1	AMOS	misc_feature	29805	28389	.	+	.	Experiment "P";Note "HIGH_SNP 361 147.13"
4_scaff1	AMOS	misc_feature	81599	78087	.	+	.	Experiment "P";Note "HIGH_SNP 216 155.43"
4_scaff1	AMOS	misc_feature	114833	109960	.	+	.	Experiment "P";Note "HIGH_SNP 335 115.68"
4_scaff1	AMOS	misc_feature	152871	146291	.	+	.	Experiment "P";Note "HIGH_SNP 64 168.33"
4_scaff1	AMOS	misc_feature	165418	158269	.	+	.	Experiment "P";Note "HIGH_SNP 62 124.39"
4_scaff1	AMOS	misc_feature	173767	166374	.	+	.	Experiment "P";Note "HIGH_SNP 52 122.78"
5_scaff1	AMOS	misc_feature	225	222	.	+	.	Experiment "P";Note "HIGH_SNP 113 125.75"
5_scaff1	AMOS	misc_feature	14806	14126	.	+	.	Experiment "P";Note "HIGH_SNP 111 107.05"
5_scaff1	AMOS	misc_feature	27542	26297	.	+	.	Experiment "P";Note "HIGH_SNP 13 59.92"
5_scaff1	AMOS	misc_feature	30171	28832	.	+	.	Experiment "P";Note "HIGH_SNP 37 280.33"
6_scaff1	AMOS	misc_feature	190	179	.	+	.	Experiment "P";Note "HIGH_SNP 54 163.19"
6_scaff1	AMOS	misc_feature	9760	9390	.	+	.	Experiment "P";Note "HIGH_SNP 22 222.10"
6_scaff1	AMOS	misc_feature	16569	15966	.	+	.	Experiment "P";Note "HIGH_SNP 57 128.18"
6_scaff1	AMOS	misc_feature	24604	23733	.	+	.	Experiment "P";Note "HIGH_SNP 60 107.25"
6_scaff1	AMOS	misc_feature	31759	30586	.	+	.	Experiment "P";Note "HIGH_SNP 57 145.07"
6_scaff1	AMOS	misc_feature	40541	39042	.	+	.	Experiment "P";Note "HIGH_SNP 92 130.73"
6_scaff1	AMOS	misc_feature	53276	51196	.	+	.	Experiment "P";Note "HIGH_SNP 29 109.57"
6_scaff1	AMOS	misc_feature	57389	55106	.	+	.	Experiment "P";Note "HIGH_SNP 72 182.56"
6_scaff1	AMOS	misc_feature	71270	68472	.	+	.	Experiment "P";Note "HIGH_SNP 12 270.00"
6_scaff1	AMOS	misc_feature	75198	72256	.	+	.	Experiment "P";Note "HIGH_SNP 19 220.67"
7_scaff1	AMOS	misc_feature	552	544	.	+	.	Experiment "P";Note "HIGH_SNP 158 147.46"
7_scaff1	AMOS	misc_feature	24466	23448	.	+	.	Experiment "P";Note "HIGH_SNP 18 194.59"
7_scaff1	AMOS	misc_feature	28720	27554	.	+	.	Experiment "P";Note "HIGH_SNP 106 157.80"
7_scaff1	AMOS	misc_feature	45714	43979	.	+	.	Experiment "P";Note "HIGH_SNP 62 143.03"
7_scaff1	AMOS	misc_feature	57077	54920	.	+	.	Experiment "P";Note "HIGH_SNP 63 114.00"
7_scaff1	AMOS	misc_feature	66056	63573	.	+	.	Experiment "P";Note "HIGH_SNP 432 132.39"
7_scaff1	AMOS	misc_feature	122034	117273	.	+	.	Experiment "P";Note "HIGH_SNP 54 137.34"
7_scaff1	AMOS	misc_feature	130091	125018	.	+	.	Experiment "P";Note "HIGH_SNP 14 8.46"
7_scaff1	AMOS	misc_feature	131486	126380	.	+	.	Experiment "P";Note "HIGH_SNP 29 120.75"
7_scaff1	AMOS	misc_feature	135992	130679	.	+	.	Experiment "P";Note "HIGH_SNP 54 120.40"
7_scaff1	AMOS	misc_feature	143349	137748	.	+	.	Experiment "P";Note "HIGH_SNP 78 133.83"
7_scaff1	AMOS	misc_feature	154169	148111	.	+	.	Experiment "P";Note "HIGH_SNP 382 134.13"
7_scaff1	AMOS	misc_feature	204013	195696	.	+	.	Experiment "P";Note "HIGH_SNP 212 135.39"
7_scaff1	AMOS	misc_feature	232438	222956	.	+	.	Experiment "P";Note "HIGH_SNP 207 116.17"
7_scaff1	AMOS	misc_feature	256639	245994	.	+	.	Experiment "P";Note "HIGH_SNP 6 158.00"
7_scaff1	AMOS	misc_feature	258923	248156	.	+	.	Experiment "P";Note "HIGH_SNP 146 145.08"
7_scaff1	AMOS	misc_feature	280140	268555	.	+	.	Experiment "P";Note "HIGH_SNP 33 120.91"
7_scaff1	AMOS	misc_feature	285070	273261	.	+	.	Experiment "P";Note "HIGH_SNP 197 116.34"
8_scaff1	AMOS	misc_feature	30	31	.	+	.	Experiment "P";Note "HIGH_SNP 156 82.68"
8_scaff1	AMOS	misc_feature	14251	13553	.	+	.	Experiment "P";Note "HIGH_SNP 82 172.74"
8_scaff1	AMOS	misc_feature	29049	27819	.	+	.	Experiment "P";Note "HIGH_SNP 17 214.50"
9_scaff1	AMOS	misc_feature	30	30	.	+	.	Experiment "P";Note "HIGH_SNP 262 78.61"
9_scaff1	AMOS	misc_feature	20623	19374	.	+	.	Experiment "P";Note "HIGH_SNP 204 125.31"
9_scaff1	AMOS	misc_feature	45994	43620	.	+	.	Experiment "P";Note "HIGH_SNP 71 136.77"
9_scaff1	AMOS	misc_feature	56464	53703	.	+	.	Experiment "P";Note "HIGH_SNP 217 124.02"
9_scaff1	AMOS	misc_feature	83094	79223	.	+	.	Experiment "P";Note "HIGH_SNP 19 174.06"
9_scaff1	AMOS	misc_feature	87633	83526	.	+	.	Experiment "P";Note "HIGH_SNP 23 168.36"
9_scaff1	AMOS	misc_feature	92436	88193	.	+	.	Experiment "P";Note "HIGH_SNP 117 142.68"
9_scaff1	AMOS	misc_feature	109578	104672	.	+	.	Experiment "P";Note "HIGH_SNP 622 121.95"
10_scaff1	AMOS	misc_feature	169	169	.	+	.	Experiment "P";Note "HIGH_SNP 301 104.65"
10_scaff1	AMOS	misc_feature	31295	29760	.	+	.	Experiment "P";Note "HIGH_SNP 6 125.40"
10_scaff1	AMOS	misc_feature	32950	31363	.	+	.	Experiment "P";Note "HIGH_SNP 61 161.10"
10_scaff1	AMOS	misc_feature	43314	41330	.	+	.	Experiment "P";Note "HIGH_SNP 100 86.65"
10_scaff1	AMOS	misc_feature	53542	51082	.	+	.	Experiment "P";Note "HIGH_SNP 98 119.74"
10_scaff1	AMOS	misc_feature	65634	62627	.	+	.	Experiment "P";Note "HIGH_SNP 147 105.74"
10_scaff1	AMOS	misc_feature	82517	78668	.	+	.	Experiment "P";Note "HIGH_SNP 25 208.33"
10_scaff1	AMOS	misc_feature	88641	84553	.	+	.	Experiment "P";Note "HIGH_SNP 7 235.67"
10_scaff1	AMOS	misc_feature	91375	87207	.	+	.	Experiment "P";Note "HIGH_SNP 152 128.97"
10_scaff1	AMOS	misc_feature	111230	106274	.	+	.	Experiment "P";Note "HIGH_SNP 12 148.00"
10_scaff1	AMOS	misc_feature	114132	109095	.	+	.	Experiment "P";Note "HIGH_SNP 10 152.78"
10_scaff1	AMOS	misc_feature	116696	111590	.	+	.	Experiment "P";Note "HIGH_SNP 8 304.43"
10_scaff1	AMOS	misc_feature	120179	114972	.	+	.	Experiment "P";Note "HIGH_SNP 261 138.71"
10_scaff1	AMOS	misc_feature	155572	148752	.	+	.	Experiment "P";Note "HIGH_SNP 352 108.44"
11_scaff1	AMOS	misc_feature	779	750	.	+	.	Experiment "P";Note "HIGH_SNP 34 183.94"
11_scaff1	AMOS	misc_feature	7674	7407	.	+	.	Experiment "P";Note "HIGH_SNP 8 270.00"
11_scaff1	AMOS	misc_feature	11006	10630	.	+	.	Experiment "P";Note "HIGH_SNP 2 140.00"
11_scaff1	AMOS	misc_feature	12174	11770	.	+	.	Experiment "P";Note "HIGH_SNP 44 191.28"
11_scaff1	AMOS	misc_feature	21383	20624	.	+	.	Experiment "P";Note "HIGH_SNP 643 105.64"
11_scaff1	AMOS	misc_feature	86761	82694	.	+	.	Experiment "P";Note "HIGH_SNP 232 111.02"
11_scaff1	AMOS	misc_feature	113306	107991	.	+	.	Experiment "P";Note "HIGH_SNP 86 129.06"
11_scaff1	AMOS	misc_feature	124920	119146	.	+	.	Experiment "P";Note "HIGH_SNP 127 129.84"
11_scaff1	AMOS	misc_feature	141693	135172	.	+	.	Experiment "P";Note "HIGH_SNP 196 108.18"
11_scaff1	AMOS	misc_feature	163164	155685	.	+	.	Experiment "P";Note "HIGH_SNP 86 119.72"
11_scaff1	AMOS	misc_feature	173826	165842	.	+	.	Experiment "P";Note "HIGH_SNP 57 139.02"
11_scaff1	AMOS	misc_feature	182554	174202	.	+	.	Experiment "P";Note "HIGH_SNP 91 109.31"
11_scaff1	AMOS	misc_feature	193031	184274	.	+	.	Experiment "P";Note "HIGH_SNP 234 126.18"
12_scaff1	AMOS	misc_feature	159	154	.	+	.	Experiment "P";Note "HIGH_SNP 99 181.20"
13_scaff1	AMOS	misc_feature	130	129	.	+	.	Experiment "P";Note "HIGH_SNP 7 133.17"
13_scaff1	AMOS	misc_feature	1886	1792	.	+	.	Experiment "P";Note "HIGH_SNP 113 132.95"
13_scaff1	AMOS	misc_feature	17145	16400	.	+	.	Experiment "P";Note "HIGH_SNP 67 77.94"
13_scaff1	AMOS	misc_feature	23115	22129	.	+	.	Experiment "P";Note "HIGH_SNP 309 89.13"
13_scaff1	AMOS	misc_feature	50079	47635	.	+	.	Experiment "P";Note "HIGH_SNP 124 83.24"
14_scaff1	AMOS	misc_feature	13	14	.	+	.	Experiment "P";Note "HIGH_SNP 3 40.50"
15_scaff1	AMOS	misc_feature	13	14	.	+	.	Experiment "P";Note "HIGH_SNP 363 92.30"
16_scaff1	AMOS	misc_feature	1391	1349	.	+	.	Experiment "P";Note "HIGH_SNP 62 113.34"
16_scaff1	AMOS	misc_feature	10011	9614	.	+	.	Experiment "P";Note "HIGH_SNP 331 86.89"
16_scaff1	AMOS	misc_feature	38430	36420	.	+	.	Experiment "P";Note "HIGH_SNP 383 134.91"
16_scaff1	AMOS	misc_feature	88686	84362	.	+	.	Experiment "P";Note "HIGH_SNP 114 153.38"
16_scaff1	AMOS	misc_feature	106382	101317	.	+	.	Experiment "P";Note "HIGH_SNP 655 139.48"
16_scaff1	AMOS	misc_feature	194882	185698	.	+	.	Experiment "P";Note "HIGH_SNP 17 217.44"
16_scaff1	AMOS	misc_feature	199693	190332	.	+	.	Experiment "P";Note "HIGH_SNP 34 48.36"
16_scaff1	AMOS	misc_feature	202673	193201	.	+	.	Experiment "P";Note "HIGH_SNP 106 131.18"
17_scaff1	AMOS	misc_feature	24	24	.	+	.	Experiment "P";Note "HIGH_SNP 57 119.66"
17_scaff1	AMOS	misc_feature	7454	7084	.	+	.	Experiment "P";Note "HIGH_SNP 107 159.18"
18_scaff1	AMOS	misc_feature	187	180	.	+	.	Experiment "P";Note "HIGH_SNP 13 106.17"
18_scaff1	AMOS	misc_feature	2471	2348	.	+	.	Experiment "P";Note "HIGH_SNP 54 108.57"
18_scaff1	AMOS	misc_feature	9259	8852	.	+	.	Experiment "P";Note "HIGH_SNP 6 142.60"
18_scaff1	AMOS	misc_feature	11823	11326	.	+	.	Experiment "P";Note "HIGH_SNP 139 132.15"
18_scaff1	AMOS	misc_feature	30317	28948	.	+	.	Experiment "P";Note "HIGH_SNP 139 143.75"
18_scaff1	AMOS	misc_feature	50662	48453	.	+	.	Experiment "P";Note "HIGH_SNP 179 134.90"
18_scaff1	AMOS	misc_feature	74748	71499	.	+	.	Experiment "P";Note "HIGH_SNP 9 72.88"
18_scaff1	AMOS	misc_feature	76279	72977	.	+	.	Experiment "P";Note "HIGH_SNP 136 148.74"
18_scaff1	AMOS	misc_feature	98309	94100	.	+	.	Experiment "P";Note "HIGH_SNP 98 80.80"
18_scaff1	AMOS	misc_feature	107056	102427	.	+	.	Experiment "P";Note "HIGH_SNP 182 122.99"
18_scaff1	AMOS	misc_feature	129481	123717	.	+	.	Experiment "P";Note "HIGH_SNP 58 188.49"
18_scaff1	AMOS	misc_feature	140782	134594	.	+	.	Experiment "P";Note "HIGH_SNP 158 151.88"
18_scaff1	AMOS	misc_feature	164856	157632	.	+	.	Experiment "P";Note "HIGH_SNP 8 256.14"
18_scaff1	AMOS	misc_feature	169092	161691	.	+	.	Experiment "P";Note "HIGH_SNP 81 164.55"
18_scaff1	AMOS	misc_feature	182722	174832	.	+	.	Experiment "P";Note "HIGH_SNP 130 118.71"
18_scaff1	AMOS	misc_feature	198292	189710	.	+	.	Experiment "P";Note "HIGH_SNP 197 131.23"
18_scaff1	AMOS	misc_feature	224008	214220	.	+	.	Experiment "P";Note "HIGH_SNP 15 232.50"
18_scaff1	AMOS	misc_feature	228542	218541	.	+	.	Experiment "P";Note "HIGH_SNP 2 190.00"
18_scaff1	AMOS	misc_feature	229751	219692	.	+	.	Experiment "P";Note "HIGH_SNP 6 218.80"
18_scaff1	AMOS	misc_feature	233200	223017	.	+	.	Experiment "P";Note "HIGH_SNP 9 178.75"
18_scaff1	AMOS	misc_feature	235607	225349	.	+	.	Experiment "P";Note "HIGH_SNP 298 109.87"
18_scaff1	AMOS	misc_feature	268461	256706	.	+	.	Experiment "P";Note "HIGH_SNP 202 148.74"
18_scaff1	AMOS	misc_feature	298359	285400	.	+	.	Experiment "P";Note "HIGH_SNP 247 123.47"
18_scaff1	AMOS	misc_feature	328504	314171	.	+	.	Experiment "P";Note "HIGH_SNP 13 136.17"
18_scaff1	AMOS	misc_feature	331302	316856	.	+	.	Experiment "P";Note "HIGH_SNP 7 174.83"
18_scaff1	AMOS	misc_feature	333296	318790	.	+	.	Experiment "P";Note "HIGH_SNP 67 112.14"
18_scaff1	AMOS	misc_feature	341531	326608	.	+	.	Experiment "P";Note "HIGH_SNP 2 86.00"
18_scaff1	AMOS	misc_feature	342749	327771	.	+	.	Experiment "P";Note "HIGH_SNP 3 219.00"
18_scaff1	AMOS	misc_feature	345900	330765	.	+	.	Experiment "P";Note "HIGH_SNP 82 137.25"
19_scaff1	AMOS	misc_feature	96	96	.	+	.	Experiment "P";Note "HIGH_SNP 47 150.80"
19_scaff1	AMOS	misc_feature	8118	7788	.	+	.	Experiment "P";Note "HIGH_SNP 77 131.25"
19_scaff1	AMOS	misc_feature	18642	17848	.	+	.	Experiment "P";Note "HIGH_SNP 194 77.61"
19_scaff1	AMOS	misc_feature	33953	32277	.	+	.	Experiment "P";Note "HIGH_SNP 120 71.24"
19_scaff1	AMOS	misc_feature	43008	40856	.	+	.	Experiment "P";Note "HIGH_SNP 12 86.73"
19_scaff1	AMOS	misc_feature	44977	42754	.	+	.	Experiment "P";Note "HIGH_SNP 238 113.53"
19_scaff1	AMOS	misc_feature	71658	68223	.	+	.	Experiment "P";Note "HIGH_SNP 67 82.70"
20_scaff1	AMOS	misc_feature	648	639	.	+	.	Experiment "P";Note "HIGH_SNP 476 126.63"
20_scaff1	AMOS	misc_feature	59160	56529	.	+	.	Experiment "P";Note "HIGH_SNP 236 133.34"
20_scaff1	AMOS	misc_feature	90257	86319	.	+	.	Experiment "P";Note "HIGH_SNP 154 135.88"
20_scaff1	AMOS	misc_feature	111252	106410	.	+	.	Experiment "P";Note "HIGH_SNP 155 123.44"
20_scaff1	AMOS	misc_feature	130674	124830	.	+	.	Experiment "P";Note "HIGH_SNP 113 155.09"
20_scaff1	AMOS	misc_feature	148236	141607	.	+	.	Experiment "P";Note "HIGH_SNP 115 150.61"
20_scaff1	AMOS	misc_feature	166421	159064	.	+	.	Experiment "P";Note "HIGH_SNP 13 158.75"
20_scaff1	AMOS	misc_feature	170979	163448	.	+	.	Experiment "P";Note "HIGH_SNP 144 105.17"
20_scaff1	AMOS	misc_feature	186331	178093	.	+	.	Experiment "P";Note "HIGH_SNP 78 125.78"
20_scaff1	AMOS	misc_feature	196588	187849	.	+	.	Experiment "P";Note "HIGH_SNP 494 121.30"
21_scaff1	AMOS	misc_feature	351	345	.	+	.	Experiment "P";Note "HIGH_SNP 91 196.61"
21_scaff1	AMOS	misc_feature	18786	18026	.	+	.	Experiment "P";Note "HIGH_SNP 91 159.19"
22_scaff1	AMOS	misc_feature	80	80	.	+	.	Experiment "P";Note "HIGH_SNP 11 254.00"
22_scaff1	AMOS	misc_feature	4093	3914	.	+	.	Experiment "P";Note "HIGH_SNP 122 154.39"
22_scaff1	AMOS	misc_feature	23028	22060	.	+	.	Experiment "P";Note "HIGH_SNP 58 193.37"
23_scaff1	AMOS	misc_feature	130	131	.	+	.	Experiment "P";Note "HIGH_SNP 214 134.33"
23_scaff1	AMOS	misc_feature	28476	27221	.	+	.	Experiment "P";Note "HIGH_SNP 201 148.87"
23_scaff1	AMOS	misc_feature	58026	55524	.	+	.	Experiment "P";Note "HIGH_SNP 6 56.00"
23_scaff1	AMOS	misc_feature	59326	56777	.	+	.	Experiment "P";Note "HIGH_SNP 43 134.14"
23_scaff1	AMOS	misc_feature	65839	63032	.	+	.	Experiment "P";Note "HIGH_SNP 205 144.78"
23_scaff1	AMOS	misc_feature	95027	90857	.	+	.	Experiment "P";Note "HIGH_SNP 162 125.29"
24_scaff1	AMOS	misc_feature	75	70	.	+	.	Experiment "P";Note "HIGH_SNP 14 52.85"
24_scaff1	AMOS	misc_feature	1780	1707	.	+	.	Experiment "P";Note "HIGH_SNP 3 421.00"
24_scaff1	AMOS	misc_feature	3685	3539	.	+	.	Experiment "P";Note "HIGH_SNP 17 132.00"
24_scaff1	AMOS	misc_feature	6797	6524	.	+	.	Experiment "P";Note "HIGH_SNP 148 104.06"
24_scaff1	AMOS	misc_feature	22441	21415	.	+	.	Experiment "P";Note "HIGH_SNP 23 131.68"
24_scaff1	AMOS	misc_feature	26232	25023	.	+	.	Experiment "P";Note "HIGH_SNP 22 200.57"
24_scaff1	AMOS	misc_feature	31629	30232	.	+	.	Experiment "P";Note "HIGH_SNP 26 102.64"
24_scaff1	AMOS	misc_feature	35732	34172	.	+	.	Experiment "P";Note "HIGH_SNP 215 158.36"
24_scaff1	AMOS	misc_feature	69135	66169	.	+	.	Experiment "P";Note "HIGH_SNP 105 157.49"
24_scaff1	AMOS	misc_feature	85876	82167	.	+	.	Experiment "P";Note "HIGH_SNP 230 107.16"
25_scaff1	AMOS	misc_feature	40	39	.	+	.	Experiment "P";Note "HIGH_SNP 225 116.64"
25_scaff1	AMOS	misc_feature	25838	24540	.	+	.	Experiment "P";Note "HIGH_SNP 88 85.71"
25_scaff1	AMOS	misc_feature	33984	32328	.	+	.	Experiment "P";Note "HIGH_SNP 708 113.25"
25_scaff1	AMOS	misc_feature	111397	106109	.	+	.	Experiment "P";Note "HIGH_SNP 44 144.74"
25_scaff1	AMOS	misc_feature	119322	113743	.	+	.	Experiment "P";Note "HIGH_SNP 167 108.69"
25_scaff1	AMOS	misc_feature	137493	131189	.	+	.	Experiment "P";Note "HIGH_SNP 489 101.41"
25_scaff1	AMOS	misc_feature	185627	176882	.	+	.	Experiment "P";Note "HIGH_SNP 129 121.96"
25_scaff1	AMOS	misc_feature	201556	192184	.	+	.	Experiment "P";Note "HIGH_SNP 66 125.20"
25_scaff1	AMOS	misc_feature	210328	200495	.	+	.	Experiment "P";Note "HIGH_SNP 30 133.86"
25_scaff1	AMOS	misc_feature	215209	205166	.	+	.	Experiment "P";Note "HIGH_SNP 209 114.03"
25_scaff1	AMOS	misc_feature	239021	227956	.	+	.	Experiment "P";Note "HIGH_SNP 76 91.12"
26_scaff1	AMOS	misc_feature	156	155	.	+	.	Experiment "P";Note "HIGH_SNP 10 132.67"
26_scaff1	AMOS	misc_feature	2595	2481	.	+	.	Experiment "P";Note "HIGH_SNP 388 107.64"
26_scaff1	AMOS	misc_feature	43331	41203	.	+	.	Experiment "P";Note "HIGH_SNP 68 131.00"
26_scaff1	AMOS	misc_feature	52743	50238	.	+	.	Experiment "P";Note "HIGH_SNP 37 109.72"
26_scaff1	AMOS	misc_feature	57585	54895	.	+	.	Experiment "P";Note "HIGH_SNP 39 149.00"
26_scaff1	AMOS	misc_feature	64287	61341	.	+	.	Experiment "P";Note "HIGH_SNP 65 128.22"
26_scaff1	AMOS	misc_feature	73402	70096	.	+	.	Experiment "P";Note "HIGH_SNP 106 133.75"
26_scaff1	AMOS	misc_feature	88189	84233	.	+	.	Experiment "P";Note "HIGH_SNP 134 114.76"
26_scaff1	AMOS	misc_feature	103945	99242	.	+	.	Experiment "P";Note "HIGH_SNP 271 142.87"
26_scaff1	AMOS	misc_feature	141898	135482	.	+	.	Experiment "P";Note "HIGH_SNP 13 155.33"
27_scaff1	AMOS	misc_feature	229	228	.	+	.	Experiment "P";Note "HIGH_SNP 186 92.86"
27_scaff1	AMOS	misc_feature	17653	16886	.	+	.	Experiment "P";Note "HIGH_SNP 83 148.84"
27_scaff1	AMOS	misc_feature	30479	29152	.	+	.	Experiment "P";Note "HIGH_SNP 114 129.16"
27_scaff1	AMOS	misc_feature	46003	43968	.	+	.	Experiment "P";Note "HIGH_SNP 87 97.06"
27_scaff1	AMOS	misc_feature	55186	52773	.	+	.	Experiment "P";Note "HIGH_SNP 17 123.88"
27_scaff1	AMOS	misc_feature	58104	55583	.	+	.	Experiment "P";Note "HIGH_SNP 63 123.69"
27_scaff1	AMOS	misc_feature	66655	63757	.	+	.	Experiment "P";Note "HIGH_SNP 83 123.87"
27_scaff1	AMOS	misc_feature	77469	74084	.	+	.	Experiment "P";Note "HIGH_SNP 14 79.46"
28_scaff1	AMOS	misc_feature	120	120	.	+	.	Experiment "P";Note "HIGH_SNP 206 150.76"
28_scaff1	AMOS	misc_feature	31115	29806	.	+	.	Experiment "P";Note "HIGH_SNP 405 137.26"
28_scaff1	AMOS	misc_feature	85425	81848	.	+	.	Experiment "P";Note "HIGH_SNP 126 132.44"
29_scaff1	AMOS	misc_feature	60	61	.	+	.	Experiment "P";Note "HIGH_SNP 741 131.81"
29_scaff1	AMOS	misc_feature	94711	90559	.	+	.	Experiment "P";Note "HIGH_SNP 350 68.24"
29_scaff1	AMOS	misc_feature	118126	112628	.	+	.	Experiment "P";Note "HIGH_SNP 8 207.86"
29_scaff1	AMOS	misc_feature	120629	115022	.	+	.	Experiment "P";Note "HIGH_SNP 7 288.83"
30_scaff1	AMOS	misc_feature	1357	1322	.	+	.	Experiment "P";Note "HIGH_SNP 21 127.00"
30_scaff1	AMOS	misc_feature	5092	4937	.	+	.	Experiment "P";Note "HIGH_SNP 379 101.40"
30_scaff1	AMOS	misc_feature	44093	42047	.	+	.	Experiment "P";Note "HIGH_SNP 19 199.11"
30_scaff1	AMOS	misc_feature	49708	47482	.	+	.	Experiment "P";Note "HIGH_SNP 40 151.95"
30_scaff1	AMOS	misc_feature	56498	54050	.	+	.	Experiment "P";Note "HIGH_SNP 148 99.06"
31_scaff1	AMOS	misc_feature	225	224	.	+	.	Experiment "P";Note "HIGH_SNP 79 120.53"
31_scaff1	AMOS	misc_feature	10378	9970	.	+	.	Experiment "P";Note "HIGH_SNP 218 129.51"
31_scaff1	AMOS	misc_feature	38335	36779	.	+	.	Experiment "P";Note "HIGH_SNP 148 97.52"
31_scaff1	AMOS	misc_feature	53057	50867	.	+	.	Experiment "P";Note "HIGH_SNP 19 85.83"
31_scaff1	AMOS	misc_feature	56289	53985	.	+	.	Experiment "P";Note "HIGH_SNP 511 100.26"
31_scaff1	AMOS	misc_feature	105985	101274	.	+	.	Experiment "P";Note "HIGH_SNP 129 107.48"
31_scaff1	AMOS	misc_feature	120400	115123	.	+	.	Experiment "P";Note "HIGH_SNP 14 144.46"
31_scaff1	AMOS	misc_feature	123500	118036	.	+	.	Experiment "P";Note "HIGH_SNP 120 136.66"
31_scaff1	AMOS	misc_feature	140552	134334	.	+	.	Experiment "P";Note "HIGH_SNP 117 125.16"
31_scaff1	AMOS	misc_feature	155536	148685	.	+	.	Experiment "P";Note "HIGH_SNP 174 110.64"
31_scaff1	AMOS	misc_feature	174831	167130	.	+	.	Experiment "P";Note "HIGH_SNP 40 118.90"
31_scaff1	AMOS	misc_feature	180551	172585	.	+	.	Experiment "P";Note "HIGH_SNP 742 91.75"
31_scaff1	AMOS	misc_feature	246928	235637	.	+	.	Experiment "P";Note "HIGH_SNP 84 161.78"
31_scaff1	AMOS	misc_feature	260760	248878	.	+	.	Experiment "P";Note "HIGH_SNP 273 133.00"
31_scaff1	AMOS	misc_feature	296225	282686	.	+	.	Experiment "P";Note "HIGH_SNP 25 79.58"
31_scaff1	AMOS	misc_feature	299811	286063	.	+	.	Experiment "P";Note "HIGH_SNP 40 201.21"
31_scaff1	AMOS	misc_feature	308305	294176	.	+	.	Experiment "P";Note "HIGH_SNP 36 100.03"
31_scaff1	AMOS	misc_feature	312757	298439	.	+	.	Experiment "P";Note "HIGH_SNP 94 116.26"
32_scaff1	AMOS	misc_feature	142	139	.	+	.	Experiment "P";Note "HIGH_SNP 434 121.93"
32_scaff1	AMOS	misc_feature	51913	49394	.	+	.	Experiment "P";Note "HIGH_SNP 241 99.01"
33_scaff1	AMOS	misc_feature	102	100	.	+	.	Experiment "P";Note "HIGH_SNP 126 85.02"
33_scaff1	AMOS	misc_feature	11402	10845	.	+	.	Experiment "P";Note "HIGH_SNP 196 111.44"
33_scaff1	AMOS	misc_feature	33134	31610	.	+	.	Experiment "P";Note "HIGH_SNP 218 129.35"
33_scaff1	AMOS	misc_feature	60966	58236	.	+	.	Experiment "P";Note "HIGH_SNP 88 123.21"
33_scaff1	AMOS	misc_feature	72400	69192	.	+	.	Experiment "P";Note "HIGH_SNP 40 75.67"
33_scaff1	AMOS	misc_feature	76458	73080	.	+	.	Experiment "P";Note "HIGH_SNP 6 213.60"
33_scaff1	AMOS	misc_feature	78666	75157	.	+	.	Experiment "P";Note "HIGH_SNP 5 325.00"
33_scaff1	AMOS	misc_feature	81583	77966	.	+	.	Experiment "P";Note "HIGH_SNP 45 72.23"
33_scaff1	AMOS	misc_feature	85616	81854	.	+	.	Experiment "P";Note "HIGH_SNP 146 144.41"
33_scaff1	AMOS	misc_feature	106636	101922	.	+	.	Experiment "P";Note "HIGH_SNP 142 126.87"
33_scaff1	AMOS	misc_feature	124961	119407	.	+	.	Experiment "P";Note "HIGH_SNP 25 101.62"
33_scaff1	AMOS	misc_feature	128574	122841	.	+	.	Experiment "P";Note "HIGH_SNP 67 192.74"
33_scaff1	AMOS	misc_feature	141775	135557	.	+	.	Experiment "P";Note "HIGH_SNP 107 112.35"
33_scaff1	AMOS	misc_feature	154288	147513	.	+	.	Experiment "P";Note "HIGH_SNP 103 127.40"
33_scaff1	AMOS	misc_feature	167804	160352	.	+	.	Experiment "P";Note "HIGH_SNP 28 124.52"
33_scaff1	AMOS	misc_feature	171958	164326	.	+	.	Experiment "P";Note "HIGH_SNP 39 76.76"
33_scaff1	AMOS	misc_feature	175683	167924	.	+	.	Experiment "P";Note "HIGH_SNP 235 134.72"
33_scaff1	AMOS	misc_feature	207111	197927	.	+	.	Experiment "P";Note "HIGH_SNP 240 123.50"
33_scaff1	AMOS	misc_feature	236257	225704	.	+	.	Experiment "P";Note "HIGH_SNP 70 123.01"
33_scaff1	AMOS	misc_feature	245313	234313	.	+	.	Experiment "P";Note "HIGH_SNP 193 123.15"
33_scaff1	AMOS	misc_feature	268922	256830	.	+	.	Experiment "P";Note "HIGH_SNP 123 98.57"
33_scaff1	AMOS	misc_feature	281382	268754	.	+	.	Experiment "P";Note "HIGH_SNP 143 96.32"
34_scaff1	AMOS	misc_feature	37	38	.	+	.	Experiment "P";Note "HIGH_SNP 91 145.46"
34_scaff1	AMOS	misc_feature	13629	13099	.	+	.	Experiment "P";Note "HIGH_SNP 249 119.30"
34_scaff1	AMOS	misc_feature	43198	41351	.	+	.	Experiment "P";Note "HIGH_SNP 465 105.86"
34_scaff1	AMOS	misc_feature	91176	87007	.	+	.	Experiment "P";Note "HIGH_SNP 5 249.00"
34_scaff1	AMOS	misc_feature	93245	88997	.	+	.	Experiment "P";Note "HIGH_SNP 25 291.83"
34_scaff1	AMOS	misc_feature	101225	96657	.	+	.	Experiment "P";Note "HIGH_SNP 261 125.98"
34_scaff1	AMOS	misc_feature	133873	128032	.	+	.	Experiment "P";Note "HIGH_SNP 2 417.00"
34_scaff1	AMOS	misc_feature	135418	129516	.	+	.	Experiment "P";Note "HIGH_SNP 16 119.53"
34_scaff1	AMOS	misc_feature	138130	132140	.	+	.	Experiment "P";Note "HIGH_SNP 612 128.97"
34_scaff1	AMOS	misc_feature	214450	205001	.	+	.	Experiment "P";Note "HIGH_SNP 42 166.15"
34_scaff1	AMOS	misc_feature	221956	212267	.	+	.	Experiment "P";Note "HIGH_SNP 319 133.42"
34_scaff1	AMOS	misc_feature	264107	252602	.	+	.	Experiment "P";Note "HIGH_SNP 135 118.19"
34_scaff1	AMOS	misc_feature	280687	268513	.	+	.	Experiment "P";Note "HIGH_SNP 53 99.79"
35_scaff1	AMOS	misc_feature	86	86	.	+	.	Experiment "P";Note "HIGH_SNP 2 17.00"
35_scaff1	AMOS	misc_feature	1612	1569	.	+	.	Experiment "P";Note "HIGH_SNP 274 123.38"
35_scaff1	AMOS	misc_feature	34833	33314	.	+	.	Experiment "P";Note "HIGH_SNP 14 151.00"
35_scaff1	AMOS	misc_feature	38187	36534	.	+	.	Experiment "P";Note "HIGH_SNP 214 137.42"
35_scaff1	AMOS	misc_feature	67459	64503	.	+	.	Experiment "P";Note "HIGH_SNP 7 157.67"
35_scaff1	AMOS	misc_feature	69402	66388	.	+	.	Experiment "P";Note "HIGH_SNP 105 143.48"
35_scaff1	AMOS	misc_feature	85054	81313	.	+	.	Experiment "P";Note "HIGH_SNP 2 341.00"
35_scaff1	AMOS	misc_feature	86392	82604	.	+	.	Experiment "P";Note "HIGH_SNP 234 125.13"
35_scaff1	AMOS	misc_feature	115771	110698	.	+	.	Experiment "P";Note "HIGH_SNP 24 174.61"
35_scaff1	AMOS	misc_feature	120652	115398	.	+	.	Experiment "P";Note "HIGH_SNP 97 69.44"
35_scaff1	AMOS	misc_feature	128789	123188	.	+	.	Experiment "P";Note "HIGH_SNP 136 168.35"
35_scaff1	AMOS	misc_feature	151755	145220	.	+	.	Experiment "P";Note "HIGH_SNP 63 153.56"
35_scaff1	AMOS	misc_feature	161921	155001	.	+	.	Experiment "P";Note "HIGH_SNP 187 137.98"
35_scaff1	AMOS	misc_feature	187471	179486	.	+	.	Experiment "P";Note "HIGH_SNP 346 102.37"
35_scaff1	AMOS	misc_feature	222143	212527	.	+	.	Experiment "P";Note "HIGH_SNP 295 114.54"
36_scaff1	AMOS	misc_feature	235	223	.	+	.	Experiment "P";Note "HIGH_SNP 332 113.32"
37_scaff1	AMOS	misc_feature	248	233	.	+	.	Experiment "P";Note "HIGH_SNP 156 78.57"
40_scaff1004	AMOS	misc_feature	17	18	.	+	.	Experiment "P";Note "HIGH_SNP 51 122.84"
62_scaff1098	AMOS	misc_feature	73	73	.	+	.	Experiment "P";Note "HIGH_SNP 4 15.33"
63_scaff1099	AMOS	misc_feature	617	593	.	+	.	Experiment "P";Note "HIGH_SNP 90 86.39"
64_scaff1100	AMOS	misc_feature	420	399	.	+	.	Experiment "P";Note "HIGH_SNP 3 67.50"
67_scaff1103	AMOS	misc_feature	17	16	.	+	.	Experiment "P";Note "HIGH_SNP 4 50.33"
68_scaff1104	AMOS	misc_feature	18	19	.	+	.	Experiment "P";Note "HIGH_SNP 67 23.65"
69_scaff1105	AMOS	misc_feature	19	20	.	+	.	Experiment "P";Note "HIGH_SNP 9 49.25"
71_scaff1107	AMOS	misc_feature	73	74	.	+	.	Experiment "P";Note "HIGH_SNP 18 5.76"
72_scaff1108	AMOS	misc_feature	97	93	.	+	.	Experiment "P";Note "HIGH_SNP 15 125.29"
72_scaff1108	AMOS	misc_feature	3349	3209	.	+	.	Experiment "P";Note "HIGH_SNP 82 109.51"
72_scaff1108	AMOS	misc_feature	12764	12178	.	+	.	Experiment "P";Note "HIGH_SNP 4 84.00"
73_scaff1109	AMOS	misc_feature	98	99	.	+	.	Experiment "P";Note "HIGH_SNP 10 42.78"
75_scaff1110	AMOS	misc_feature	283	268	.	+	.	Experiment "P";Note "HIGH_SNP 8 124.43"
76_scaff1111	AMOS	misc_feature	233	216	.	+	.	Experiment "P";Note "HIGH_SNP 4 29.33"
77_scaff1112	AMOS	misc_feature	44	45	.	+	.	Experiment "P";Note "HIGH_SNP 4 21.33"
78_scaff1113	AMOS	misc_feature	312	301	.	+	.	Experiment "P";Note "HIGH_SNP 13 64.83"
79_scaff1114	AMOS	misc_feature	14	15	.	+	.	Experiment "P";Note "HIGH_SNP 12 40.45"
81_scaff1116	AMOS	misc_feature	86	81	.	+	.	Experiment "P";Note "HIGH_SNP 35 44.29"
84_scaff1119	AMOS	misc_feature	48	48	.	+	.	Experiment "P";Note "HIGH_SNP 3 51.00"
85_scaff1120	AMOS	misc_feature	29	30	.	+	.	Experiment "P";Note "HIGH_SNP 6 35.00"
86_scaff1121	AMOS	misc_feature	112	112	.	+	.	Experiment "P";Note "HIGH_SNP 10 161.89"
87_scaff1122	AMOS	misc_feature	4	5	.	+	.	Experiment "P";Note "HIGH_SNP 124 15.32"
88_scaff1123	AMOS	misc_feature	10	11	.	+	.	Experiment "P";Note "HIGH_SNP 5 47.75"
90_scaff1125	AMOS	misc_feature	20	20	.	+	.	Experiment "P";Note "HIGH_SNP 33 11.66"
91_scaff1126	AMOS	misc_feature	25	26	.	+	.	Experiment "P";Note "HIGH_SNP 6 19.80"
94_scaff1129	AMOS	misc_feature	234	230	.	+	.	Experiment "P";Note "HIGH_SNP 14 87.31"
95_scaff113	AMOS	misc_feature	55	55	.	+	.	Experiment "P";Note "HIGH_SNP 9 10.25"
96_scaff1130	AMOS	misc_feature	104	100	.	+	.	Experiment "P";Note "HIGH_SNP 2 16.00"
97_scaff1131	AMOS	misc_feature	143	143	.	+	.	Experiment "P";Note "HIGH_SNP 16 16.60"
98_scaff1132	AMOS	misc_feature	18	19	.	+	.	Experiment "P";Note "HIGH_SNP 55 17.80"
99_scaff1133	AMOS	misc_feature	26	27	.	+	.	Experiment "P";Note "HIGH_SNP 10 36.33"
102_scaff1136	AMOS	misc_feature	221	208	.	+	.	Experiment "P";Note "HIGH_SNP 2 2.00"
103_scaff1137	AMOS	misc_feature	84	84	.	+	.	Experiment "P";Note "HIGH_SNP 100 168.26"
103_scaff1137	AMOS	misc_feature	17771	17116	.	+	.	Experiment "P";Note "HIGH_SNP 30 226.00"
104_scaff1138	AMOS	misc_feature	47	47	.	+	.	Experiment "P";Note "HIGH_SNP 7 49.50"
109_scaff1143	AMOS	misc_feature	8	9	.	+	.	Experiment "P";Note "HIGH_SNP 19 8.17"
110_scaff1144	AMOS	misc_feature	88	87	.	+	.	Experiment "P";Note "HIGH_SNP 8 15.43"
111_scaff1145	AMOS	misc_feature	45	46	.	+	.	Experiment "P";Note "HIGH_SNP 64 159.73"
111_scaff1145	AMOS	misc_feature	10714	10310	.	+	.	Experiment "P";Note "HIGH_SNP 15 111.50"
111_scaff1145	AMOS	misc_feature	13292	12767	.	+	.	Experiment "P";Note "HIGH_SNP 2 117.00"
112_scaff1146	AMOS	misc_feature	17	18	.	+	.	Experiment "P";Note "HIGH_SNP 201 118.05"
113_scaff1147	AMOS	misc_feature	51	52	.	+	.	Experiment "P";Note "HIGH_SNP 5 21.25"
115_scaff1149	AMOS	misc_feature	9	10	.	+	.	Experiment "P";Note "HIGH_SNP 4 29.00"
116_scaff1150	AMOS	misc_feature	12	11	.	+	.	Experiment "P";Note "HIGH_SNP 37 18.14"
117_scaff1151	AMOS	misc_feature	16	17	.	+	.	Experiment "P";Note "HIGH_SNP 4 28.33"
118_scaff1152	AMOS	misc_feature	64	60	.	+	.	Experiment "P";Note "HIGH_SNP 7 24.67"
119_scaff1153	AMOS	misc_feature	20	21	.	+	.	Experiment "P";Note "HIGH_SNP 15 35.21"
121_scaff1155	AMOS	misc_feature	290	275	.	+	.	Experiment "P";Note "HIGH_SNP 36 99.29"
122_scaff1156	AMOS	misc_feature	91	89	.	+	.	Experiment "P";Note "HIGH_SNP 3 38.50"
123_scaff1157	AMOS	misc_feature	21	22	.	+	.	Experiment "P";Note "HIGH_SNP 2 131.00"
124_scaff1158	AMOS	misc_feature	71	71	.	+	.	Experiment "P";Note "HIGH_SNP 5 20.00"
125_scaff1159	AMOS	misc_feature	42	43	.	+	.	Experiment "P";Note "HIGH_SNP 10 14.11"
126_scaff1160	AMOS	misc_feature	37	38	.	+	.	Experiment "P";Note "HIGH_SNP 2 147.00"
127_scaff1161	AMOS	misc_feature	20	21	.	+	.	Experiment "P";Note "HIGH_SNP 13 37.00"
128_scaff1162	AMOS	misc_feature	136	135	.	+	.	Experiment "P";Note "HIGH_SNP 15 58.86"
129_scaff1163	AMOS	misc_feature	74	74	.	+	.	Experiment "P";Note "HIGH_SNP 2 54.00"
131_scaff1165	AMOS	misc_feature	18	19	.	+	.	Experiment "P";Note "HIGH_SNP 12 41.82"
132_scaff1166	AMOS	misc_feature	231	229	.	+	.	Experiment "P";Note "HIGH_SNP 42 15.15"
134_scaff1168	AMOS	misc_feature	19	20	.	+	.	Experiment "P";Note "HIGH_SNP 2 100.00"
135_scaff1169	AMOS	misc_feature	10	11	.	+	.	Experiment "P";Note "HIGH_SNP 2 47.00"
136_scaff1170	AMOS	misc_feature	552	540	.	+	.	Experiment "P";Note "HIGH_SNP 6 48.60"
137_scaff1171	AMOS	misc_feature	13	14	.	+	.	Experiment "P";Note "HIGH_SNP 2 2.00"
138_scaff1172	AMOS	misc_feature	20	21	.	+	.	Experiment "P";Note "HIGH_SNP 3 22.50"
139_scaff1173	AMOS	misc_feature	287	274	.	+	.	Experiment "P";Note "HIGH_SNP 14 51.00"
141_scaff1176	AMOS	misc_feature	193	194	.	+	.	Experiment "P";Note "HIGH_SNP 6 252.60"
144_scaff1183	AMOS	misc_feature	161	158	.	+	.	Experiment "P";Note "HIGH_SNP 66 134.25"
146_scaff1185	AMOS	misc_feature	44	44	.	+	.	Experiment "P";Note "HIGH_SNP 37 47.92"
163_scaff199	AMOS	misc_feature	19	20	.	+	.	Experiment "P";Note "HIGH_SNP 4 51.33"
165_scaff20	AMOS	misc_feature	54	54	.	+	.	Experiment "P";Note "HIGH_SNP 2 100.00"
168_scaff21	AMOS	misc_feature	82	82	.	+	.	Experiment "P";Note "HIGH_SNP 3 31.00"
176_scaff229	AMOS	misc_feature	111	110	.	+	.	Experiment "P";Note "HIGH_SNP 13 63.67"
184_scaff253	AMOS	misc_feature	992	960	.	+	.	Experiment "P";Note "HIGH_SNP 45 64.32"
219_scaff4	AMOS	misc_feature	262	257	.	+	.	Experiment "P";Note "HIGH_SNP 18 31.53"
272_scaff651	AMOS	misc_feature	19	20	.	+	.	Experiment "P";Note "HIGH_SNP 4 36.00"
337_scaff901	AMOS	misc_feature	7	8	.	+	.	Experiment "P";Note "HIGH_SNP 4 55.67"
339_scaff907	AMOS	misc_feature	37	37	.	+	.	Experiment "P";Note "HIGH_SNP 72 51.20"
343_scaff949	AMOS	misc_feature	84	84	.	+	.	Experiment "P";Note "HIGH_SNP 77 132.64"
350_scaff993	AMOS	misc_feature	127	127	.	+	.	Experiment "P";Note "HIGH_SNP 15 110.00"
351_scaff998	AMOS	misc_feature	284	279	.	+	.	Experiment "P";Note "HIGH_SNP 41 59.92"
27_scaff1	AMOS	misc_feature	48878	46746	.	+	.	Experiment "D";Note "HIGH_READ_COVERAGE 79"
68_scaff1104	AMOS	misc_feature	54	52	.	+	.	Experiment "D";Note "HIGH_READ_COVERAGE 207"
69_scaff1105	AMOS	misc_feature	46	46	.	+	.	Experiment "D";Note "HIGH_READ_COVERAGE 180"
87_scaff1122	AMOS	misc_feature	41	41	.	+	.	Experiment "D";Note "HIGH_READ_COVERAGE 209"
90_scaff1125	AMOS	misc_feature	39	35	.	+	.	Experiment "D";Note "HIGH_READ_COVERAGE 180"
98_scaff1132	AMOS	misc_feature	50	50	.	+	.	Experiment "D";Note "HIGH_READ_COVERAGE 220"
99_scaff1133	AMOS	misc_feature	116	103	.	+	.	Experiment "D";Note "HIGH_READ_COVERAGE 83"
104_scaff1138	AMOS	misc_feature	173	159	.	+	.	Experiment "D";Note "HIGH_READ_COVERAGE 84"
110_scaff1144	AMOS	misc_feature	70	69	.	+	.	Experiment "D";Note "HIGH_READ_COVERAGE 149"
116_scaff1150	AMOS	misc_feature	30	20	.	+	.	Experiment "D";Note "HIGH_READ_COVERAGE 243"
11_scaff1	AMOS	misc_feature	77046	73468	.	+	.	Experiment "B";Note "5 (5,0) B -[11]-> 80795"
110_scaff1144	AMOS	misc_feature	181	170	.	+	.	Experiment "B";Note "3 (3,0) B <-[110]- 193"
99_scaff1133	AMOS	misc_feature	323	294	.	+	.	Experiment "B";Note "7 (7,0) B -[99]-> 354"
15_scaff1	AMOS	misc_feature	3	4	.	+	.	Experiment "B";Note "6 (6,0) B <-[15]- 1 |-37| 115 <-[14]- 1"
14_scaff1	AMOS	misc_feature	116	117	.	+	.	Experiment "B";Note "6 (6,0) B <-[15]- 1 |-37| 115 <-[14]- 1"
14_scaff1	AMOS	misc_feature	3	4	.	+	.	Experiment "B";Note "6 (6,0) B <-[15]- 1 |-37| 115 <-[14]- 1"
69_scaff1105	AMOS	misc_feature	101	96	.	+	.	Experiment "B";Note "4 (4,0) B -[69]-> 106"
34_scaff1	AMOS	misc_feature	126296	120732	.	+	.	Experiment "B";Note "3 (3,0) B -[34]-> 132065"
7_scaff1	AMOS	misc_feature	165972	159349	.	+	.	Experiment "B";Note "4 (4,0) B -[7]-> 172937"
25_scaff1	AMOS	misc_feature	64124	61014	.	+	.	Experiment "B";Note "3 (3,0) B -[25]-> 67403"
32_scaff1	AMOS	misc_feature	9840	9341	.	+	.	Experiment "B";Note "7 (7,0) B -[32]-> 10364"
90_scaff1125	AMOS	misc_feature	196	161	.	+	.	Experiment "B";Note "5 (5,0) B <-[90]- 242"
1_scaff1	AMOS	misc_feature	511	495	.	+	.	Experiment "B";Note "4 (4,0) B -[1]-> 528"
40_scaff1004	AMOS	misc_feature	3	4	.	+	.	Experiment "B";Note "5 (5,0) B <-[40]- 1"
104_scaff1138	AMOS	misc_feature	306	282	.	+	.	Experiment "B";Note "3 (3,0) B -[104]-> 332"
20_scaff1	AMOS	misc_feature	109	110	.	+	.	Experiment "B";Note "4 (4,0) B -[20]-> 108"
29_scaff1	AMOS	misc_feature	20177	19329	.	+	.	Experiment "B";Note "3 (3,0) B <-[29]- 21052"
33_scaff1	AMOS	misc_feature	11593	11021	.	+	.	Experiment "B";Note "3 (3,0) B -[33]-> 12190"
26_scaff1	AMOS	misc_feature	134509	128492	.	+	.	Experiment "B";Note "4 (4,0) B <-[26]- 140844"
26_scaff1	AMOS	misc_feature	113307	108261	.	+	.	Experiment "B";Note "3 (3,0) B <-[26]- 118609"
18_scaff1	AMOS	misc_feature	214036	204759	.	+	.	Experiment "B";Note "4 (4,0) B -[18]-> 223806"
98_scaff1132	AMOS	misc_feature	3	4	.	+	.	Experiment "B";Note "3 (3,0) B <-[98]- 1"
18_scaff1	AMOS	misc_feature	22463	21488	.	+	.	Experiment "B";Note "3 (3,0) B -[18]-> 23479"
40_scaff1004	AMOS	misc_feature	187	183	.	+	.	Experiment "B";Note "4 (4,0) B -[40]-> 191"
139_scaff1173	AMOS	misc_feature	1013	958	.	+	.	Experiment "B";Note "8 (8,0) B -[139]-> 1069"
31_scaff1	AMOS	misc_feature	261038	249145	.	+	.	Experiment "B";Note "3 (3,0) B <-[31]- 273501"
75_scaff1110	AMOS	misc_feature	1071	1009	.	+	.	Experiment "B";Note "3 (3,0) B -[75]-> 1135"
272_scaff651	AMOS	misc_feature	170	164	.	+	.	Experiment "B";Note "6 (6,0) B -[272]-> 177"
272_scaff651	AMOS	misc_feature	5	6	.	+	.	Experiment "B";Note "3 (3,0) B <-[272]- 3"
94_scaff1129	AMOS	misc_feature	190	188	.	+	.	Experiment "B";Note "3 (3,0) B <-[94]- 192"
35_scaff1	AMOS	misc_feature	128107	122548	.	+	.	Experiment "B";Note "3 (3,0) B -[35]-> 133918"
121_scaff1155	AMOS	misc_feature	1513	1428	.	+	.	Experiment "B";Note "3 (3,0) B -[121]-> 1598"
69_scaff1105	AMOS	misc_feature	3	4	.	+	.	Experiment "B";Note "12 (12,0) B <-[69]- 1"
136_scaff1170	AMOS	misc_feature	532	520	.	+	.	Experiment "B";Note "3 (3,0) B -[136]-> 544"
26_scaff1	AMOS	misc_feature	101313	96720	.	+	.	Experiment "B";Note "3 (3,0) B -[26]-> 106098"
15_scaff1	AMOS	misc_feature	30005	28401	.	+	.	Experiment "B";Note "3 (3,0) B <-[15]- 31707"
73_scaff1109	AMOS	misc_feature	181	177	.	+	.	Experiment "B";Note "3 (3,0) B -[73]-> 185"
28_scaff1	AMOS	misc_feature	106	107	.	+	.	Experiment "B";Note "3 (3,0) B -[28]-> 105"
31_scaff1	AMOS	misc_feature	163149	155960	.	+	.	Experiment "B";Note "6 (6,0) B <-[31]- 170686"
67_scaff1103	AMOS	misc_feature	114	99	.	+	.	Experiment "B";Note "3 (3,0) B -[67]-> 129"
31_scaff1	AMOS	misc_feature	245452	234239	.	+	.	Experiment "B";Note "3 (3,0) B <-[31]- 257222"
72_scaff1108	AMOS	misc_feature	100	96	.	+	.	Experiment "B";Note "3 (3,0) B -[72]-> 105"
119_scaff1153	AMOS	misc_feature	5	6	.	+	.	Experiment "B";Note "4 (4,0) B <-[119]- 3"
68_scaff1104	AMOS	misc_feature	1105	918	.	+	.	Experiment "B";Note "9 (9,0) B -[68]-> 1322"
139_scaff1173	AMOS	misc_feature	120	114	.	+	.	Experiment "B";Note "3 (3,0) B <-[139]- 125"
68_scaff1104	AMOS	misc_feature	1011	843	.	+	.	Experiment "B";Note "3 (3,0) B <-[68]- 1209"
40_scaff1004	AMOS	misc_feature	87	84	.	+	.	Experiment "B";Note "4 (4,0) B <-[40]- 89"
73_scaff1109	AMOS	misc_feature	108	109	.	+	.	Experiment "B";Note "3 (3,0) B -[73]-> 107"
75_scaff1110	AMOS	misc_feature	962	908	.	+	.	Experiment "B";Note "3 (3,0) B <-[75]- 1016"
120_scaff1154	AMOS	misc_feature	99	94	.	+	.	Experiment "B";Note "4 (4,0) B -[120]-> 104"
98_scaff1132	AMOS	misc_feature	92	86	.	+	.	Experiment "B";Note "6 (6,0) B -[98]-> 101"
90_scaff1125	AMOS	misc_feature	191	156	.	+	.	Experiment "B";Note "5 (5,0) B <-[90]- 235"
272_scaff651	AMOS	misc_feature	120	115	.	+	.	Experiment "B";Note "3 (3,0) B -[272]-> 125"
15_scaff1	AMOS	misc_feature	30098	28485	.	+	.	Experiment "B";Note "3 (3,0) B -[15]-> 31806"
15_scaff1	AMOS	misc_feature	29984	28383	.	+	.	Experiment "B";Note "3 (3,0) B <-[15]- 31685"
18_scaff1	AMOS	misc_feature	102626	98254	.	+	.	Experiment "B";Note "3 (3,0) B <-[18]- 107263"
69_scaff1105	AMOS	misc_feature	112	107	.	+	.	Experiment "B";Note "5 (5,0) B -[69]-> 118"
73_scaff1109	AMOS	misc_feature	169	166	.	+	.	Experiment "B";Note "3 (3,0) B -[73]-> 172"
69_scaff1105	AMOS	misc_feature	105	100	.	+	.	Experiment "B";Note "4 (4,0) B -[69]-> 110"
74_scaff1109	AMOS	misc_feature	112	112	.	+	.	Experiment "B";Note "3 (3,0) B -[74]-> 112"
13_scaff1	AMOS	misc_feature	20362	19492	.	+	.	Experiment "B";Note "3 (3,0) B -[13]-> 21278"
72_scaff1108	AMOS	misc_feature	104	100	.	+	.	Experiment "B";Note "3 (3,0) B -[72]-> 109"
73_scaff1109	AMOS	misc_feature	149	147	.	+	.	Experiment "B";Note "3 (3,0) B -[73]-> 151"
1_scaff1	AMOS	misc_feature	527	510	.	+	.	Experiment "B";Note "3 (3,0) B -[1]-> 544"
26_scaff1	AMOS	misc_feature	101206	96623	.	+	.	Experiment "B";Note "5 (5,0) B <-[26]- 105984"
351_scaff998	AMOS	misc_feature	2412	2315	.	+	.	Experiment "B";Note "3 (3,0) B -[351]-> 2515"
30_scaff1	AMOS	misc_feature	33926	32310	.	+	.	Experiment "B";Note "4 (4,0) B -[30]-> 35642"
33_scaff1	AMOS	misc_feature	8891	8456	.	+	.	Experiment "B";Note "3 (3,0) B -[33]-> 9351"
40_scaff1004	AMOS	misc_feature	37	36	.	+	.	Experiment "B";Note "4 (4,0) B <-[40]- 37"
31_scaff1	AMOS	misc_feature	266289	254118	.	+	.	Experiment "B";Note "3 (3,0) B -[31]-> 278973"
72_scaff1108	AMOS	misc_feature	112	107	.	+	.	Experiment "B";Note "3 (3,0) B -[72]-> 117"
73_scaff1109	AMOS	misc_feature	140	139	.	+	.	Experiment "B";Note "3 (3,0) B -[73]-> 142"
15_scaff1	AMOS	misc_feature	3	4	.	+	.	Experiment "B";Note "4 (4,0) B <-[15]- 1"
10_scaff1	AMOS	misc_feature	165236	158037	.	+	.	Experiment "B";Note "4 (4,0) B -[10]-> 172843"
33_scaff1	AMOS	misc_feature	103610	99055	.	+	.	Experiment "B";Note "3 (3,0) B -[33]-> 108435"
272_scaff651	AMOS	misc_feature	66	64	.	+	.	Experiment "B";Note "3 (3,0) B <-[272]- 68"
30_scaff1	AMOS	misc_feature	33994	32373	.	+	.	Experiment "B";Note "3 (3,0) B <-[30]- 35719"
110_scaff1144	AMOS	misc_feature	266	241	.	+	.	Experiment "B";Note "4 (4,0) B -[110]-> 294"
75_scaff1110	AMOS	misc_feature	211	203	.	+	.	Experiment "B";Note "3 (3,0) B -[75]-> 220"
34_scaff1	AMOS	misc_feature	40178	38453	.	+	.	Experiment "B";Note "3 (3,0) B -[34]-> 41973"
28_scaff1	AMOS	misc_feature	40573	38862	.	+	.	Experiment "B";Note "3 (3,0) B -[28]-> 42376"
20_scaff1	AMOS	misc_feature	2231	2168	.	+	.	Experiment "B";Note "3 (3,0) B -[20]-> 2301"
24_scaff1	AMOS	misc_feature	39415	37743	.	+	.	Experiment "B";Note "4 (4,0) B -[24]-> 41142"
118_scaff1152	AMOS	misc_feature	111	102	.	+	.	Experiment "B";Note "4 (4,0) B -[118]-> 121"
8_scaff1	AMOS	misc_feature	23243	22224	.	+	.	Experiment "B";Note "3 (3,0) B <-[8]- 24294"
34_scaff1	AMOS	misc_feature	185417	177308	.	+	.	Experiment "B";Note "3 (3,0) B <-[34]- 193889"
2_scaff1	AMOS	misc_feature	3662	3492	.	+	.	Experiment "B";Note "3 (3,0) B <-[2]- 3835"
7_scaff1	AMOS	misc_feature	144352	138696	.	+	.	Experiment "B";Note "3 (3,0) B <-[7]- 150246"
20_scaff1	AMOS	misc_feature	144740	138292	.	+	.	Experiment "B";Note "4 (4,0) B <-[20]- 151511"
25_scaff1	AMOS	misc_feature	158585	151222	.	+	.	Experiment "B";Note "3 (3,0) B -[25]-> 166435"
11_scaff1	AMOS	misc_feature	38984	37377	.	+	.	Experiment "K";Note "KMER_COV 1566"
13_scaff1	AMOS	misc_feature	56540	53818	.	+	.	Experiment "K";Note "KMER_COV 1132"
15_scaff1	AMOS	misc_feature	26388	25007	.	+	.	Experiment "K";Note "KMER_COV 1378"
16_scaff1	AMOS	misc_feature	10196	9789	.	+	.	Experiment "K";Note "KMER_COV 1144"
18_scaff1	AMOS	misc_feature	101206	96892	.	+	.	Experiment "K";Note "KMER_COV 1106"
18_scaff1	AMOS	misc_feature	109623	104828	.	+	.	Experiment "K";Note "KMER_COV 1489"
18_scaff1	AMOS	misc_feature	158810	151853	.	+	.	Experiment "K";Note "KMER_COV 1045"
19_scaff1	AMOS	misc_feature	22822	21859	.	+	.	Experiment "K";Note "KMER_COV 1997"
23_scaff1	AMOS	misc_feature	2244	2149	.	+	.	Experiment "K";Note "KMER_COV 1159"
23_scaff1	AMOS	misc_feature	7515	7157	.	+	.	Experiment "K";Note "KMER_COV 1117"
25_scaff1	AMOS	misc_feature	85504	81378	.	+	.	Experiment "K";Note "KMER_COV 1152"
25_scaff1	AMOS	misc_feature	139902	133440	.	+	.	Experiment "K";Note "KMER_COV 1066"
25_scaff1	AMOS	misc_feature	149671	142757	.	+	.	Experiment "K";Note "KMER_COV 1339"
25_scaff1	AMOS	misc_feature	170517	162492	.	+	.	Experiment "K";Note "KMER_COV 1185"
26_scaff1	AMOS	misc_feature	10533	9969	.	+	.	Experiment "K";Note "KMER_COV 1425"
29_scaff1	AMOS	misc_feature	45014	43004	.	+	.	Experiment "K";Note "KMER_COV 1523"
29_scaff1	AMOS	misc_feature	96308	92087	.	+	.	Experiment "K";Note "KMER_COV 2004"
29_scaff1	AMOS	misc_feature	105492	100679	.	+	.	Experiment "K";Note "KMER_COV 1376"
30_scaff1	AMOS	misc_feature	66505	63666	.	+	.	Experiment "K";Note "KMER_COV 1006"
31_scaff1	AMOS	misc_feature	42850	41120	.	+	.	Experiment "K";Note "KMER_COV 1061"
31_scaff1	AMOS	misc_feature	70575	67579	.	+	.	Experiment "K";Note "KMER_COV 1073"
31_scaff1	AMOS	misc_feature	211441	202167	.	+	.	Experiment "K";Note "KMER_COV 1189"
31_scaff1	AMOS	misc_feature	212930	203602	.	+	.	Experiment "K";Note "KMER_COV 1427"
31_scaff1	AMOS	misc_feature	219395	209758	.	+	.	Experiment "K";Note "KMER_COV 1147"
32_scaff1	AMOS	misc_feature	3004	2876	.	+	.	Experiment "K";Note "KMER_COV 1016"
33_scaff1	AMOS	misc_feature	81893	78269	.	+	.	Experiment "K";Note "KMER_COV 1298"
34_scaff1	AMOS	misc_feature	25330	24375	.	+	.	Experiment "K";Note "KMER_COV 1074"
34_scaff1	AMOS	misc_feature	29106	27953	.	+	.	Experiment "K";Note "KMER_COV 1159"
34_scaff1	AMOS	misc_feature	61889	59219	.	+	.	Experiment "K";Note "KMER_COV 1148"
34_scaff1	AMOS	misc_feature	64993	62130	.	+	.	Experiment "K";Note "KMER_COV 1134"
34_scaff1	AMOS	misc_feature	104880	100206	.	+	.	Experiment "K";Note "KMER_COV 1362"
68_scaff1104	AMOS	misc_feature	0	1	.	+	.	Experiment "K";Note "KMER_COV 1325"
87_scaff1122	AMOS	misc_feature	0	1	.	+	.	Experiment "K";Note "KMER_COV 1554"
