# Supplementary material for: Genomic characterization of the Yersinia genus
Source: Genome Biol. 2010 Jan 4;11(1):R1. doi: 10.1186/gb-2010-11-1-r1 (PMC2847712; doi:10.1186/gb-2010-11-1-r1)
Supplement: Additional file 3 — These consist of ISfinder [40], RepeatScout [41]and amosvalidate [37] results (GFF format); repeats found by RepeatScout in fasta format, scaffold files (NCBI AGP format); and information about length of contigs, read count, estimated repeat number, count in scaffold and whether or not the contig was placed by SOMA [39]. [file gb-2010-11-1-r1-S3.gz › additional_files/intermedia.amosvalidate.gff]

1_scaff1	AMOS	misc_feature	18	5047927	.	+	.	Experiment "C";Note "LOW_GOOD_CVG"
2_scaff1	AMOS	misc_feature	-50778	4997131	.	+	.	Experiment "C";Note "LOW_GOOD_CVG"
3_scaff1	AMOS	misc_feature	-147869	4900040	.	+	.	Experiment "C";Note "LOW_GOOD_CVG"
4_scaff1	AMOS	misc_feature	-171906	4876003	.	+	.	Experiment "C";Note "LOW_GOOD_CVG"
5_scaff1	AMOS	misc_feature	-228419	4819490	.	+	.	Experiment "C";Note "LOW_GOOD_CVG"
6_scaff1	AMOS	misc_feature	-321141	4726768	.	+	.	Experiment "C";Note "LOW_GOOD_CVG"
7_scaff1	AMOS	misc_feature	-365223	4682686	.	+	.	Experiment "C";Note "LOW_GOOD_CVG"
8_scaff1	AMOS	misc_feature	-380958	4666951	.	+	.	Experiment "C";Note "LOW_GOOD_CVG"
9_scaff1	AMOS	misc_feature	-440678	4607231	.	+	.	Experiment "C";Note "LOW_GOOD_CVG"
10_scaff1	AMOS	misc_feature	-451357	4596552	.	+	.	Experiment "C";Note "LOW_GOOD_CVG"
11_scaff1	AMOS	misc_feature	-481662	4566247	.	+	.	Experiment "C";Note "LOW_GOOD_CVG"
12_scaff1	AMOS	misc_feature	-512206	4535703	.	+	.	Experiment "C";Note "LOW_GOOD_CVG"
13_scaff1	AMOS	misc_feature	-683196	4364713	.	+	.	Experiment "C";Note "LOW_GOOD_CVG"
14_scaff1	AMOS	misc_feature	-737359	4310550	.	+	.	Experiment "C";Note "LOW_GOOD_CVG"
15_scaff1	AMOS	misc_feature	-828720	4219189	.	+	.	Experiment "C";Note "LOW_GOOD_CVG"
16_scaff1	AMOS	misc_feature	-854496	4193413	.	+	.	Experiment "C";Note "LOW_GOOD_CVG"
17_scaff1	AMOS	misc_feature	-898152	4149757	.	+	.	Experiment "C";Note "LOW_GOOD_CVG"
18_scaff1	AMOS	misc_feature	-1157500	3890409	.	+	.	Experiment "C";Note "LOW_GOOD_CVG"
19_scaff1	AMOS	misc_feature	-1186704	3861205	.	+	.	Experiment "C";Note "LOW_GOOD_CVG"
20_scaff1	AMOS	misc_feature	-1249901	3798008	.	+	.	Experiment "C";Note "LOW_GOOD_CVG"
21_scaff1	AMOS	misc_feature	-1287843	3760066	.	+	.	Experiment "C";Note "LOW_GOOD_CVG"
22_scaff1	AMOS	misc_feature	-1365796	3682113	.	+	.	Experiment "C";Note "LOW_GOOD_CVG"
23_scaff1	AMOS	misc_feature	-1411050	3636859	.	+	.	Experiment "C";Note "LOW_GOOD_CVG"
24_scaff1	AMOS	misc_feature	-1543701	3504208	.	+	.	Experiment "C";Note "LOW_GOOD_CVG"
25_scaff1	AMOS	misc_feature	-1611353	3436556	.	+	.	Experiment "C";Note "LOW_GOOD_CVG"
26_scaff1	AMOS	misc_feature	-1898548	3149361	.	+	.	Experiment "C";Note "LOW_GOOD_CVG"
27_scaff1	AMOS	misc_feature	-2106058	2941851	.	+	.	Experiment "C";Note "LOW_GOOD_CVG"
28_scaff1	AMOS	misc_feature	-2152464	2895445	.	+	.	Experiment "C";Note "LOW_GOOD_CVG"
29_scaff1	AMOS	misc_feature	-2189839	2858070	.	+	.	Experiment "C";Note "LOW_GOOD_CVG"
30_scaff1	AMOS	misc_feature	-2249608	2798301	.	+	.	Experiment "C";Note "LOW_GOOD_CVG"
31_scaff1	AMOS	misc_feature	-2421389	2626520	.	+	.	Experiment "C";Note "LOW_GOOD_CVG"
32_scaff1	AMOS	misc_feature	-2435619	2612290	.	+	.	Experiment "C";Note "LOW_GOOD_CVG"
33_scaff1	AMOS	misc_feature	-2512715	2535194	.	+	.	Experiment "C";Note "LOW_GOOD_CVG"
34_scaff1	AMOS	misc_feature	-2821474	2226435	.	+	.	Experiment "C";Note "LOW_GOOD_CVG"
35_scaff1	AMOS	misc_feature	-2885135	2162774	.	+	.	Experiment "C";Note "LOW_GOOD_CVG"
36_scaff1	AMOS	misc_feature	-2999283	2048626	.	+	.	Experiment "C";Note "LOW_GOOD_CVG"
37_scaff1	AMOS	misc_feature	-3297342	1750567	.	+	.	Experiment "C";Note "LOW_GOOD_CVG"
38_scaff1	AMOS	misc_feature	-3314459	1733450	.	+	.	Experiment "C";Note "LOW_GOOD_CVG"
39_scaff1	AMOS	misc_feature	-3404807	1643102	.	+	.	Experiment "C";Note "LOW_GOOD_CVG"
40_scaff1	AMOS	misc_feature	-3737067	1310842	.	+	.	Experiment "C";Note "LOW_GOOD_CVG"
41_scaff1	AMOS	misc_feature	-3816885	1231024	.	+	.	Experiment "C";Note "LOW_GOOD_CVG"
42_scaff1	AMOS	misc_feature	-3886016	1161893	.	+	.	Experiment "C";Note "LOW_GOOD_CVG"
43_scaff1	AMOS	misc_feature	-4056156	991753	.	+	.	Experiment "C";Note "LOW_GOOD_CVG"
44_scaff1	AMOS	misc_feature	-4178811	869098	.	+	.	Experiment "C";Note "LOW_GOOD_CVG"
45_scaff1	AMOS	misc_feature	-4321435	726474	.	+	.	Experiment "C";Note "LOW_GOOD_CVG"
46_scaff1	AMOS	misc_feature	-4452825	595084	.	+	.	Experiment "C";Note "LOW_GOOD_CVG"
47_scaff1	AMOS	misc_feature	-4587236	460673	.	+	.	Experiment "C";Note "LOW_GOOD_CVG"
48_scaff1	AMOS	misc_feature	-4617174	430735	.	+	.	Experiment "C";Note "LOW_GOOD_CVG"
49_scaff1	AMOS	misc_feature	-4736054	311855	.	+	.	Experiment "C";Note "LOW_GOOD_CVG"
50_scaff1	AMOS	misc_feature	-4784018	263891	.	+	.	Experiment "C";Note "LOW_GOOD_CVG"
51_scaff1	AMOS	misc_feature	-4845738	202171	.	+	.	Experiment "C";Note "LOW_GOOD_CVG"
52_scaff1	AMOS	misc_feature	-4957004	90905	.	+	.	Experiment "C";Note "LOW_GOOD_CVG"
53_scaff1	AMOS	misc_feature	-4998244	49665	.	+	.	Experiment "C";Note "LOW_GOOD_CVG"
54_scaff1	AMOS	misc_feature	-4608715	439194	.	+	.	Experiment "C";Note "LOW_GOOD_CVG"
55_scaff1001	AMOS	misc_feature	-1	107	.	+	.	Experiment "C";Note "LOW_GOOD_CVG"
56_scaff1004	AMOS	misc_feature	-2	108	.	+	.	Experiment "C";Note "LOW_GOOD_CVG"
57_scaff1008	AMOS	misc_feature	17	282	.	+	.	Experiment "C";Note "LOW_GOOD_CVG"
58_scaff1019	AMOS	misc_feature	-1	103	.	+	.	Experiment "C";Note "LOW_GOOD_CVG"
59_scaff1021	AMOS	misc_feature	-1	109	.	+	.	Experiment "C";Note "LOW_GOOD_CVG"
60_scaff1023	AMOS	misc_feature	-2	102	.	+	.	Experiment "C";Note "LOW_GOOD_CVG"
61_scaff1024	AMOS	misc_feature	16	321	.	+	.	Experiment "C";Note "LOW_GOOD_CVG"
62_scaff1026	AMOS	misc_feature	-2	116	.	+	.	Experiment "C";Note "LOW_GOOD_CVG"
63_scaff1029	AMOS	misc_feature	0	115	.	+	.	Experiment "C";Note "LOW_GOOD_CVG"
64_scaff104	AMOS	misc_feature	-2	107	.	+	.	Experiment "C";Note "LOW_GOOD_CVG"
65_scaff1042	AMOS	misc_feature	-1	125	.	+	.	Experiment "C";Note "LOW_GOOD_CVG"
66_scaff1044	AMOS	misc_feature	-2	115	.	+	.	Experiment "C";Note "LOW_GOOD_CVG"
67_scaff1055	AMOS	misc_feature	18	132	.	+	.	Experiment "C";Note "LOW_GOOD_CVG"
68_scaff1060	AMOS	misc_feature	-1	102	.	+	.	Experiment "C";Note "LOW_GOOD_CVG"
69_scaff1064	AMOS	misc_feature	-1	88	.	+	.	Experiment "C";Note "LOW_GOOD_CVG"
70_scaff1074	AMOS	misc_feature	-1	100	.	+	.	Experiment "C";Note "LOW_GOOD_CVG"
71_scaff1083	AMOS	misc_feature	-1	104	.	+	.	Experiment "C";Note "LOW_GOOD_CVG"
72_scaff1085	AMOS	misc_feature	-2	91	.	+	.	Experiment "C";Note "LOW_GOOD_CVG"
73_scaff1086	AMOS	misc_feature	-1	101	.	+	.	Experiment "C";Note "LOW_GOOD_CVG"
74_scaff1088	AMOS	misc_feature	-2	116	.	+	.	Experiment "C";Note "LOW_GOOD_CVG"
75_scaff1089	AMOS	misc_feature	13	165	.	+	.	Experiment "C";Note "LOW_GOOD_CVG"
76_scaff109	AMOS	misc_feature	-1	95	.	+	.	Experiment "C";Note "LOW_GOOD_CVG"
77_scaff1092	AMOS	misc_feature	-1	102	.	+	.	Experiment "C";Note "LOW_GOOD_CVG"
78_scaff1098	AMOS	misc_feature	-2	104	.	+	.	Experiment "C";Note "LOW_GOOD_CVG"
79_scaff1104	AMOS	misc_feature	-1	107	.	+	.	Experiment "C";Note "LOW_GOOD_CVG"
80_scaff1108	AMOS	misc_feature	-1	122	.	+	.	Experiment "C";Note "LOW_GOOD_CVG"
81_scaff1109	AMOS	misc_feature	-1	87	.	+	.	Experiment "C";Note "LOW_GOOD_CVG"
82_scaff111	AMOS	misc_feature	-2	121	.	+	.	Experiment "C";Note "LOW_GOOD_CVG"
83_scaff1113	AMOS	misc_feature	-1	123	.	+	.	Experiment "C";Note "LOW_GOOD_CVG"
84_scaff112	AMOS	misc_feature	-2	116	.	+	.	Experiment "C";Note "LOW_GOOD_CVG"
85_scaff1123	AMOS	misc_feature	-1	100	.	+	.	Experiment "C";Note "LOW_GOOD_CVG"
86_scaff1125	AMOS	misc_feature	-1	84	.	+	.	Experiment "C";Note "LOW_GOOD_CVG"
87_scaff1126	AMOS	misc_feature	-1	125	.	+	.	Experiment "C";Note "LOW_GOOD_CVG"
88_scaff1128	AMOS	misc_feature	-1	99	.	+	.	Experiment "C";Note "LOW_GOOD_CVG"
89_scaff1139	AMOS	misc_feature	-2	105	.	+	.	Experiment "C";Note "LOW_GOOD_CVG"
90_scaff1149	AMOS	misc_feature	1	134	.	+	.	Experiment "C";Note "LOW_GOOD_CVG"
91_scaff1150	AMOS	misc_feature	19	235	.	+	.	Experiment "C";Note "LOW_GOOD_CVG"
92_scaff1151	AMOS	misc_feature	19	231	.	+	.	Experiment "C";Note "LOW_GOOD_CVG"
93_scaff1152	AMOS	misc_feature	9	151	.	+	.	Experiment "C";Note "LOW_GOOD_CVG"
94_scaff1153	AMOS	misc_feature	17	407	.	+	.	Experiment "C";Note "LOW_GOOD_CVG"
95_scaff1154	AMOS	misc_feature	19	264	.	+	.	Experiment "C";Note "LOW_GOOD_CVG"
96_scaff1155	AMOS	misc_feature	19	247	.	+	.	Experiment "C";Note "LOW_GOOD_CVG"
97_scaff1156	AMOS	misc_feature	19	781	.	+	.	Experiment "C";Note "LOW_GOOD_CVG"
98_scaff1156	AMOS	misc_feature	-640	122	.	+	.	Experiment "C";Note "LOW_GOOD_CVG"
99_scaff1158	AMOS	misc_feature	18	584	.	+	.	Experiment "C";Note "LOW_GOOD_CVG"
100_scaff1159	AMOS	misc_feature	16	176	.	+	.	Experiment "C";Note "LOW_GOOD_CVG"
101_scaff1160	AMOS	misc_feature	17	157	.	+	.	Experiment "C";Note "LOW_GOOD_CVG"
102_scaff1161	AMOS	misc_feature	17	253	.	+	.	Experiment "C";Note "LOW_GOOD_CVG"
103_scaff1162	AMOS	misc_feature	19	8110	.	+	.	Experiment "C";Note "LOW_GOOD_CVG"
104_scaff1163	AMOS	misc_feature	19	17638	.	+	.	Experiment "C";Note "LOW_GOOD_CVG"
105_scaff1164	AMOS	misc_feature	18	224	.	+	.	Experiment "C";Note "LOW_GOOD_CVG"
106_scaff1165	AMOS	misc_feature	18	290	.	+	.	Experiment "C";Note "LOW_GOOD_CVG"
107_scaff1166	AMOS	misc_feature	16	6419	.	+	.	Experiment "C";Note "LOW_GOOD_CVG"
108_scaff1167	AMOS	misc_feature	16	6084	.	+	.	Experiment "C";Note "LOW_GOOD_CVG"
109_scaff1168	AMOS	misc_feature	19	335	.	+	.	Experiment "C";Note "LOW_GOOD_CVG"
110_scaff1169	AMOS	misc_feature	18	218	.	+	.	Experiment "C";Note "LOW_GOOD_CVG"
111_scaff1170	AMOS	misc_feature	19	343	.	+	.	Experiment "C";Note "LOW_GOOD_CVG"
112_scaff1170	AMOS	misc_feature	-194	130	.	+	.	Experiment "C";Note "LOW_GOOD_CVG"
113_scaff1171	AMOS	misc_feature	17	208	.	+	.	Experiment "C";Note "LOW_GOOD_CVG"
114_scaff1172	AMOS	misc_feature	18	9214	.	+	.	Experiment "C";Note "LOW_GOOD_CVG"
115_scaff1173	AMOS	misc_feature	11	192	.	+	.	Experiment "C";Note "LOW_GOOD_CVG"
116_scaff123	AMOS	misc_feature	-1	107	.	+	.	Experiment "C";Note "LOW_GOOD_CVG"
117_scaff126	AMOS	misc_feature	-1	99	.	+	.	Experiment "C";Note "LOW_GOOD_CVG"
118_scaff135	AMOS	misc_feature	-1	110	.	+	.	Experiment "C";Note "LOW_GOOD_CVG"
119_scaff143	AMOS	misc_feature	-1	101	.	+	.	Experiment "C";Note "LOW_GOOD_CVG"
120_scaff146	AMOS	misc_feature	-1	90	.	+	.	Experiment "C";Note "LOW_GOOD_CVG"
121_scaff15	AMOS	misc_feature	-1	97	.	+	.	Experiment "C";Note "LOW_GOOD_CVG"
122_scaff152	AMOS	misc_feature	-1	106	.	+	.	Experiment "C";Note "LOW_GOOD_CVG"
123_scaff153	AMOS	misc_feature	-1	98	.	+	.	Experiment "C";Note "LOW_GOOD_CVG"
124_scaff169	AMOS	misc_feature	-1	96	.	+	.	Experiment "C";Note "LOW_GOOD_CVG"
125_scaff172	AMOS	misc_feature	-1	89	.	+	.	Experiment "C";Note "LOW_GOOD_CVG"
126_scaff173	AMOS	misc_feature	-1	102	.	+	.	Experiment "C";Note "LOW_GOOD_CVG"
127_scaff175	AMOS	misc_feature	-1	89	.	+	.	Experiment "C";Note "LOW_GOOD_CVG"
128_scaff180	AMOS	misc_feature	-1	110	.	+	.	Experiment "C";Note "LOW_GOOD_CVG"
129_scaff181	AMOS	misc_feature	-1	106	.	+	.	Experiment "C";Note "LOW_GOOD_CVG"
130_scaff187	AMOS	misc_feature	-2	99	.	+	.	Experiment "C";Note "LOW_GOOD_CVG"
131_scaff191	AMOS	misc_feature	-2	110	.	+	.	Experiment "C";Note "LOW_GOOD_CVG"
132_scaff196	AMOS	misc_feature	-1	111	.	+	.	Experiment "C";Note "LOW_GOOD_CVG"
133_scaff199	AMOS	misc_feature	14	146	.	+	.	Experiment "C";Note "LOW_GOOD_CVG"
134_scaff201	AMOS	misc_feature	-2	94	.	+	.	Experiment "C";Note "LOW_GOOD_CVG"
135_scaff202	AMOS	misc_feature	-2	104	.	+	.	Experiment "C";Note "LOW_GOOD_CVG"
136_scaff203	AMOS	misc_feature	-1	93	.	+	.	Experiment "C";Note "LOW_GOOD_CVG"
137_scaff206	AMOS	misc_feature	-1	110	.	+	.	Experiment "C";Note "LOW_GOOD_CVG"
138_scaff207	AMOS	misc_feature	-2	100	.	+	.	Experiment "C";Note "LOW_GOOD_CVG"
139_scaff21	AMOS	misc_feature	-1	90	.	+	.	Experiment "C";Note "LOW_GOOD_CVG"
140_scaff216	AMOS	misc_feature	-1	99	.	+	.	Experiment "C";Note "LOW_GOOD_CVG"
141_scaff220	AMOS	misc_feature	-1	93	.	+	.	Experiment "C";Note "LOW_GOOD_CVG"
142_scaff228	AMOS	misc_feature	-1	95	.	+	.	Experiment "C";Note "LOW_GOOD_CVG"
143_scaff230	AMOS	misc_feature	-1	95	.	+	.	Experiment "C";Note "LOW_GOOD_CVG"
144_scaff232	AMOS	misc_feature	-2	101	.	+	.	Experiment "C";Note "LOW_GOOD_CVG"
145_scaff235	AMOS	misc_feature	-1	91	.	+	.	Experiment "C";Note "LOW_GOOD_CVG"
146_scaff238	AMOS	misc_feature	-1	104	.	+	.	Experiment "C";Note "LOW_GOOD_CVG"
147_scaff24	AMOS	misc_feature	-1	95	.	+	.	Experiment "C";Note "LOW_GOOD_CVG"
148_scaff240	AMOS	misc_feature	-1	100	.	+	.	Experiment "C";Note "LOW_GOOD_CVG"
149_scaff241	AMOS	misc_feature	-2	101	.	+	.	Experiment "C";Note "LOW_GOOD_CVG"
150_scaff242	AMOS	misc_feature	-1	97	.	+	.	Experiment "C";Note "LOW_GOOD_CVG"
151_scaff244	AMOS	misc_feature	-1	106	.	+	.	Experiment "C";Note "LOW_GOOD_CVG"
152_scaff249	AMOS	misc_feature	-2	111	.	+	.	Experiment "C";Note "LOW_GOOD_CVG"
153_scaff255	AMOS	misc_feature	-1	103	.	+	.	Experiment "C";Note "LOW_GOOD_CVG"
154_scaff26	AMOS	misc_feature	-2	92	.	+	.	Experiment "C";Note "LOW_GOOD_CVG"
155_scaff260	AMOS	misc_feature	-1	112	.	+	.	Experiment "C";Note "LOW_GOOD_CVG"
156_scaff262	AMOS	misc_feature	-1	99	.	+	.	Experiment "C";Note "LOW_GOOD_CVG"
157_scaff269	AMOS	misc_feature	-1	96	.	+	.	Experiment "C";Note "LOW_GOOD_CVG"
158_scaff270	AMOS	misc_feature	19	24484	.	+	.	Experiment "C";Note "LOW_GOOD_CVG"
159_scaff274	AMOS	misc_feature	-1	97	.	+	.	Experiment "C";Note "LOW_GOOD_CVG"
160_scaff279	AMOS	misc_feature	-1	99	.	+	.	Experiment "C";Note "LOW_GOOD_CVG"
161_scaff28	AMOS	misc_feature	-1	95	.	+	.	Experiment "C";Note "LOW_GOOD_CVG"
162_scaff283	AMOS	misc_feature	-1	104	.	+	.	Experiment "C";Note "LOW_GOOD_CVG"
163_scaff29	AMOS	misc_feature	-1	89	.	+	.	Experiment "C";Note "LOW_GOOD_CVG"
164_scaff290	AMOS	misc_feature	-1	105	.	+	.	Experiment "C";Note "LOW_GOOD_CVG"
165_scaff292	AMOS	misc_feature	-1	94	.	+	.	Experiment "C";Note "LOW_GOOD_CVG"
166_scaff294	AMOS	misc_feature	-1	99	.	+	.	Experiment "C";Note "LOW_GOOD_CVG"
167_scaff3	AMOS	misc_feature	-1	102	.	+	.	Experiment "C";Note "LOW_GOOD_CVG"
168_scaff301	AMOS	misc_feature	-1	98	.	+	.	Experiment "C";Note "LOW_GOOD_CVG"
169_scaff304	AMOS	misc_feature	-1	102	.	+	.	Experiment "C";Note "LOW_GOOD_CVG"
170_scaff305	AMOS	misc_feature	-1	95	.	+	.	Experiment "C";Note "LOW_GOOD_CVG"
171_scaff306	AMOS	misc_feature	-1	100	.	+	.	Experiment "C";Note "LOW_GOOD_CVG"
172_scaff308	AMOS	misc_feature	-1	93	.	+	.	Experiment "C";Note "LOW_GOOD_CVG"
173_scaff31	AMOS	misc_feature	-1	92	.	+	.	Experiment "C";Note "LOW_GOOD_CVG"
174_scaff312	AMOS	misc_feature	-1	103	.	+	.	Experiment "C";Note "LOW_GOOD_CVG"
175_scaff313	AMOS	misc_feature	-2	104	.	+	.	Experiment "C";Note "LOW_GOOD_CVG"
176_scaff319	AMOS	misc_feature	-2	100	.	+	.	Experiment "C";Note "LOW_GOOD_CVG"
177_scaff32	AMOS	misc_feature	-1	101	.	+	.	Experiment "C";Note "LOW_GOOD_CVG"
178_scaff322	AMOS	misc_feature	-2	100	.	+	.	Experiment "C";Note "LOW_GOOD_CVG"
179_scaff326	AMOS	misc_feature	-1	102	.	+	.	Experiment "C";Note "LOW_GOOD_CVG"
180_scaff330	AMOS	misc_feature	17	17404	.	+	.	Experiment "C";Note "LOW_GOOD_CVG"
181_scaff338	AMOS	misc_feature	-1	87	.	+	.	Experiment "C";Note "LOW_GOOD_CVG"
182_scaff339	AMOS	misc_feature	-1	105	.	+	.	Experiment "C";Note "LOW_GOOD_CVG"
183_scaff340	AMOS	misc_feature	-1	92	.	+	.	Experiment "C";Note "LOW_GOOD_CVG"
184_scaff341	AMOS	misc_feature	-1	106	.	+	.	Experiment "C";Note "LOW_GOOD_CVG"
185_scaff342	AMOS	misc_feature	-1	91	.	+	.	Experiment "C";Note "LOW_GOOD_CVG"
186_scaff343	AMOS	misc_feature	-1	104	.	+	.	Experiment "C";Note "LOW_GOOD_CVG"
187_scaff350	AMOS	misc_feature	-2	99	.	+	.	Experiment "C";Note "LOW_GOOD_CVG"
188_scaff351	AMOS	misc_feature	-1	95	.	+	.	Experiment "C";Note "LOW_GOOD_CVG"
189_scaff357	AMOS	misc_feature	-1	112	.	+	.	Experiment "C";Note "LOW_GOOD_CVG"
190_scaff359	AMOS	misc_feature	-1	91	.	+	.	Experiment "C";Note "LOW_GOOD_CVG"
191_scaff367	AMOS	misc_feature	-1	102	.	+	.	Experiment "C";Note "LOW_GOOD_CVG"
192_scaff375	AMOS	misc_feature	-1	101	.	+	.	Experiment "C";Note "LOW_GOOD_CVG"
193_scaff376	AMOS	misc_feature	-1	98	.	+	.	Experiment "C";Note "LOW_GOOD_CVG"
194_scaff379	AMOS	misc_feature	-1	115	.	+	.	Experiment "C";Note "LOW_GOOD_CVG"
195_scaff383	AMOS	misc_feature	-2	89	.	+	.	Experiment "C";Note "LOW_GOOD_CVG"
196_scaff388	AMOS	misc_feature	-2	98	.	+	.	Experiment "C";Note "LOW_GOOD_CVG"
197_scaff389	AMOS	misc_feature	-1	106	.	+	.	Experiment "C";Note "LOW_GOOD_CVG"
198_scaff392	AMOS	misc_feature	-2	99	.	+	.	Experiment "C";Note "LOW_GOOD_CVG"
199_scaff393	AMOS	misc_feature	-1	117	.	+	.	Experiment "C";Note "LOW_GOOD_CVG"
200_scaff394	AMOS	misc_feature	-2	101	.	+	.	Experiment "C";Note "LOW_GOOD_CVG"
201_scaff395	AMOS	misc_feature	19	158	.	+	.	Experiment "C";Note "LOW_GOOD_CVG"
202_scaff400	AMOS	misc_feature	-1	96	.	+	.	Experiment "C";Note "LOW_GOOD_CVG"
203_scaff401	AMOS	misc_feature	-2	97	.	+	.	Experiment "C";Note "LOW_GOOD_CVG"
204_scaff403	AMOS	misc_feature	-1	93	.	+	.	Experiment "C";Note "LOW_GOOD_CVG"
205_scaff404	AMOS	misc_feature	13	1008	.	+	.	Experiment "C";Note "LOW_GOOD_CVG"
206_scaff407	AMOS	misc_feature	-1	99	.	+	.	Experiment "C";Note "LOW_GOOD_CVG"
207_scaff409	AMOS	misc_feature	-2	87	.	+	.	Experiment "C";Note "LOW_GOOD_CVG"
208_scaff412	AMOS	misc_feature	-1	100	.	+	.	Experiment "C";Note "LOW_GOOD_CVG"
209_scaff415	AMOS	misc_feature	-1	112	.	+	.	Experiment "C";Note "LOW_GOOD_CVG"
210_scaff422	AMOS	misc_feature	-1	97	.	+	.	Experiment "C";Note "LOW_GOOD_CVG"
211_scaff425	AMOS	misc_feature	-1	106	.	+	.	Experiment "C";Note "LOW_GOOD_CVG"
212_scaff431	AMOS	misc_feature	-1	107	.	+	.	Experiment "C";Note "LOW_GOOD_CVG"
213_scaff432	AMOS	misc_feature	-2	102	.	+	.	Experiment "C";Note "LOW_GOOD_CVG"
214_scaff434	AMOS	misc_feature	-1	110	.	+	.	Experiment "C";Note "LOW_GOOD_CVG"
215_scaff439	AMOS	misc_feature	-2	102	.	+	.	Experiment "C";Note "LOW_GOOD_CVG"
216_scaff445	AMOS	misc_feature	-1	107	.	+	.	Experiment "C";Note "LOW_GOOD_CVG"
217_scaff448	AMOS	misc_feature	-2	99	.	+	.	Experiment "C";Note "LOW_GOOD_CVG"
218_scaff450	AMOS	misc_feature	-1	104	.	+	.	Experiment "C";Note "LOW_GOOD_CVG"
219_scaff456	AMOS	misc_feature	-2	89	.	+	.	Experiment "C";Note "LOW_GOOD_CVG"
220_scaff457	AMOS	misc_feature	-1	97	.	+	.	Experiment "C";Note "LOW_GOOD_CVG"
221_scaff463	AMOS	misc_feature	-2	101	.	+	.	Experiment "C";Note "LOW_GOOD_CVG"
222_scaff466	AMOS	misc_feature	-1	93	.	+	.	Experiment "C";Note "LOW_GOOD_CVG"
223_scaff468	AMOS	misc_feature	-1	120	.	+	.	Experiment "C";Note "LOW_GOOD_CVG"
224_scaff469	AMOS	misc_feature	-1	99	.	+	.	Experiment "C";Note "LOW_GOOD_CVG"
225_scaff47	AMOS	misc_feature	-1	104	.	+	.	Experiment "C";Note "LOW_GOOD_CVG"
226_scaff477	AMOS	misc_feature	-2	114	.	+	.	Experiment "C";Note "LOW_GOOD_CVG"
227_scaff478	AMOS	misc_feature	-1	89	.	+	.	Experiment "C";Note "LOW_GOOD_CVG"
228_scaff479	AMOS	misc_feature	-1	105	.	+	.	Experiment "C";Note "LOW_GOOD_CVG"
229_scaff481	AMOS	misc_feature	-1	97	.	+	.	Experiment "C";Note "LOW_GOOD_CVG"
230_scaff483	AMOS	misc_feature	-1	96	.	+	.	Experiment "C";Note "LOW_GOOD_CVG"
231_scaff486	AMOS	misc_feature	-2	108	.	+	.	Experiment "C";Note "LOW_GOOD_CVG"
232_scaff487	AMOS	misc_feature	-1	102	.	+	.	Experiment "C";Note "LOW_GOOD_CVG"
233_scaff490	AMOS	misc_feature	-2	104	.	+	.	Experiment "C";Note "LOW_GOOD_CVG"
234_scaff491	AMOS	misc_feature	-1	95	.	+	.	Experiment "C";Note "LOW_GOOD_CVG"
235_scaff494	AMOS	misc_feature	-1	106	.	+	.	Experiment "C";Note "LOW_GOOD_CVG"
236_scaff496	AMOS	misc_feature	-1	92	.	+	.	Experiment "C";Note "LOW_GOOD_CVG"
237_scaff500	AMOS	misc_feature	-1	120	.	+	.	Experiment "C";Note "LOW_GOOD_CVG"
238_scaff503	AMOS	misc_feature	-1	113	.	+	.	Experiment "C";Note "LOW_GOOD_CVG"
239_scaff507	AMOS	misc_feature	-1	112	.	+	.	Experiment "C";Note "LOW_GOOD_CVG"
240_scaff508	AMOS	misc_feature	1	98	.	+	.	Experiment "C";Note "LOW_GOOD_CVG"
241_scaff512	AMOS	misc_feature	-2	105	.	+	.	Experiment "C";Note "LOW_GOOD_CVG"
242_scaff518	AMOS	misc_feature	-1	110	.	+	.	Experiment "C";Note "LOW_GOOD_CVG"
243_scaff534	AMOS	misc_feature	-1	105	.	+	.	Experiment "C";Note "LOW_GOOD_CVG"
244_scaff546	AMOS	misc_feature	-1	109	.	+	.	Experiment "C";Note "LOW_GOOD_CVG"
245_scaff549	AMOS	misc_feature	-1	101	.	+	.	Experiment "C";Note "LOW_GOOD_CVG"
246_scaff556	AMOS	misc_feature	-1	95	.	+	.	Experiment "C";Note "LOW_GOOD_CVG"
247_scaff558	AMOS	misc_feature	-1	102	.	+	.	Experiment "C";Note "LOW_GOOD_CVG"
248_scaff559	AMOS	misc_feature	-1	91	.	+	.	Experiment "C";Note "LOW_GOOD_CVG"
249_scaff560	AMOS	misc_feature	-2	100	.	+	.	Experiment "C";Note "LOW_GOOD_CVG"
250_scaff562	AMOS	misc_feature	-1	108	.	+	.	Experiment "C";Note "LOW_GOOD_CVG"
251_scaff565	AMOS	misc_feature	-2	131	.	+	.	Experiment "C";Note "LOW_GOOD_CVG"
252_scaff569	AMOS	misc_feature	-2	95	.	+	.	Experiment "C";Note "LOW_GOOD_CVG"
253_scaff571	AMOS	misc_feature	-1	100	.	+	.	Experiment "C";Note "LOW_GOOD_CVG"
254_scaff573	AMOS	misc_feature	9	195	.	+	.	Experiment "C";Note "LOW_GOOD_CVG"
255_scaff573	AMOS	misc_feature	-71	115	.	+	.	Experiment "C";Note "LOW_GOOD_CVG"
256_scaff574	AMOS	misc_feature	-1	101	.	+	.	Experiment "C";Note "LOW_GOOD_CVG"
257_scaff575	AMOS	misc_feature	-1	100	.	+	.	Experiment "C";Note "LOW_GOOD_CVG"
258_scaff576	AMOS	misc_feature	-1	98	.	+	.	Experiment "C";Note "LOW_GOOD_CVG"
259_scaff581	AMOS	misc_feature	-1	91	.	+	.	Experiment "C";Note "LOW_GOOD_CVG"
260_scaff584	AMOS	misc_feature	-1	98	.	+	.	Experiment "C";Note "LOW_GOOD_CVG"
261_scaff587	AMOS	misc_feature	-1	96	.	+	.	Experiment "C";Note "LOW_GOOD_CVG"
262_scaff588	AMOS	misc_feature	-1	116	.	+	.	Experiment "C";Note "LOW_GOOD_CVG"
263_scaff590	AMOS	misc_feature	-1	97	.	+	.	Experiment "C";Note "LOW_GOOD_CVG"
264_scaff592	AMOS	misc_feature	-1	107	.	+	.	Experiment "C";Note "LOW_GOOD_CVG"
265_scaff597	AMOS	misc_feature	-1	109	.	+	.	Experiment "C";Note "LOW_GOOD_CVG"
266_scaff6	AMOS	misc_feature	-1	102	.	+	.	Experiment "C";Note "LOW_GOOD_CVG"
267_scaff602	AMOS	misc_feature	-1	142	.	+	.	Experiment "C";Note "LOW_GOOD_CVG"
268_scaff605	AMOS	misc_feature	-1	91	.	+	.	Experiment "C";Note "LOW_GOOD_CVG"
269_scaff610	AMOS	misc_feature	-1	109	.	+	.	Experiment "C";Note "LOW_GOOD_CVG"
270_scaff612	AMOS	misc_feature	-1	106	.	+	.	Experiment "C";Note "LOW_GOOD_CVG"
271_scaff616	AMOS	misc_feature	-1	88	.	+	.	Experiment "C";Note "LOW_GOOD_CVG"
272_scaff617	AMOS	misc_feature	-1	99	.	+	.	Experiment "C";Note "LOW_GOOD_CVG"
273_scaff619	AMOS	misc_feature	-2	104	.	+	.	Experiment "C";Note "LOW_GOOD_CVG"
274_scaff621	AMOS	misc_feature	-2	113	.	+	.	Experiment "C";Note "LOW_GOOD_CVG"
275_scaff623	AMOS	misc_feature	-2	105	.	+	.	Experiment "C";Note "LOW_GOOD_CVG"
276_scaff624	AMOS	misc_feature	-1	98	.	+	.	Experiment "C";Note "LOW_GOOD_CVG"
277_scaff625	AMOS	misc_feature	-2	107	.	+	.	Experiment "C";Note "LOW_GOOD_CVG"
278_scaff628	AMOS	misc_feature	-1	98	.	+	.	Experiment "C";Note "LOW_GOOD_CVG"
279_scaff63	AMOS	misc_feature	-1	114	.	+	.	Experiment "C";Note "LOW_GOOD_CVG"
280_scaff639	AMOS	misc_feature	-1	108	.	+	.	Experiment "C";Note "LOW_GOOD_CVG"
281_scaff640	AMOS	misc_feature	-1	95	.	+	.	Experiment "C";Note "LOW_GOOD_CVG"
282_scaff643	AMOS	misc_feature	-1	105	.	+	.	Experiment "C";Note "LOW_GOOD_CVG"
283_scaff645	AMOS	misc_feature	-2	109	.	+	.	Experiment "C";Note "LOW_GOOD_CVG"
284_scaff647	AMOS	misc_feature	-1	94	.	+	.	Experiment "C";Note "LOW_GOOD_CVG"
285_scaff649	AMOS	misc_feature	-1	93	.	+	.	Experiment "C";Note "LOW_GOOD_CVG"
286_scaff65	AMOS	misc_feature	-1	89	.	+	.	Experiment "C";Note "LOW_GOOD_CVG"
287_scaff650	AMOS	misc_feature	-1	81	.	+	.	Experiment "C";Note "LOW_GOOD_CVG"
288_scaff656	AMOS	misc_feature	-1	104	.	+	.	Experiment "C";Note "LOW_GOOD_CVG"
289_scaff66	AMOS	misc_feature	-1	92	.	+	.	Experiment "C";Note "LOW_GOOD_CVG"
290_scaff661	AMOS	misc_feature	-2	127	.	+	.	Experiment "C";Note "LOW_GOOD_CVG"
291_scaff664	AMOS	misc_feature	-1	104	.	+	.	Experiment "C";Note "LOW_GOOD_CVG"
292_scaff666	AMOS	misc_feature	-1	109	.	+	.	Experiment "C";Note "LOW_GOOD_CVG"
293_scaff668	AMOS	misc_feature	-1	95	.	+	.	Experiment "C";Note "LOW_GOOD_CVG"
294_scaff669	AMOS	misc_feature	-2	108	.	+	.	Experiment "C";Note "LOW_GOOD_CVG"
295_scaff673	AMOS	misc_feature	-1	104	.	+	.	Experiment "C";Note "LOW_GOOD_CVG"
296_scaff678	AMOS	misc_feature	-1	92	.	+	.	Experiment "C";Note "LOW_GOOD_CVG"
297_scaff679	AMOS	misc_feature	-2	103	.	+	.	Experiment "C";Note "LOW_GOOD_CVG"
298_scaff681	AMOS	misc_feature	-1	111	.	+	.	Experiment "C";Note "LOW_GOOD_CVG"
299_scaff684	AMOS	misc_feature	-2	114	.	+	.	Experiment "C";Note "LOW_GOOD_CVG"
300_scaff685	AMOS	misc_feature	-1	98	.	+	.	Experiment "C";Note "LOW_GOOD_CVG"
301_scaff691	AMOS	misc_feature	-1	100	.	+	.	Experiment "C";Note "LOW_GOOD_CVG"
302_scaff693	AMOS	misc_feature	-1	107	.	+	.	Experiment "C";Note "LOW_GOOD_CVG"
303_scaff697	AMOS	misc_feature	-1	90	.	+	.	Experiment "C";Note "LOW_GOOD_CVG"
304_scaff706	AMOS	misc_feature	-2	99	.	+	.	Experiment "C";Note "LOW_GOOD_CVG"
305_scaff708	AMOS	misc_feature	-1	114	.	+	.	Experiment "C";Note "LOW_GOOD_CVG"
306_scaff710	AMOS	misc_feature	-1	105	.	+	.	Experiment "C";Note "LOW_GOOD_CVG"
307_scaff712	AMOS	misc_feature	-2	102	.	+	.	Experiment "C";Note "LOW_GOOD_CVG"
308_scaff715	AMOS	misc_feature	-2	97	.	+	.	Experiment "C";Note "LOW_GOOD_CVG"
309_scaff716	AMOS	misc_feature	-2	89	.	+	.	Experiment "C";Note "LOW_GOOD_CVG"
310_scaff719	AMOS	misc_feature	-1	95	.	+	.	Experiment "C";Note "LOW_GOOD_CVG"
311_scaff727	AMOS	misc_feature	-1	95	.	+	.	Experiment "C";Note "LOW_GOOD_CVG"
312_scaff732	AMOS	misc_feature	-2	96	.	+	.	Experiment "C";Note "LOW_GOOD_CVG"
313_scaff735	AMOS	misc_feature	-2	98	.	+	.	Experiment "C";Note "LOW_GOOD_CVG"
314_scaff74	AMOS	misc_feature	-1	105	.	+	.	Experiment "C";Note "LOW_GOOD_CVG"
315_scaff741	AMOS	misc_feature	-1	101	.	+	.	Experiment "C";Note "LOW_GOOD_CVG"
316_scaff744	AMOS	misc_feature	-2	103	.	+	.	Experiment "C";Note "LOW_GOOD_CVG"
317_scaff745	AMOS	misc_feature	-1	93	.	+	.	Experiment "C";Note "LOW_GOOD_CVG"
318_scaff748	AMOS	misc_feature	-2	96	.	+	.	Experiment "C";Note "LOW_GOOD_CVG"
319_scaff750	AMOS	misc_feature	-1	107	.	+	.	Experiment "C";Note "LOW_GOOD_CVG"
320_scaff754	AMOS	misc_feature	-1	110	.	+	.	Experiment "C";Note "LOW_GOOD_CVG"
321_scaff757	AMOS	misc_feature	-2	105	.	+	.	Experiment "C";Note "LOW_GOOD_CVG"
322_scaff759	AMOS	misc_feature	-1	99	.	+	.	Experiment "C";Note "LOW_GOOD_CVG"
323_scaff761	AMOS	misc_feature	-1	97	.	+	.	Experiment "C";Note "LOW_GOOD_CVG"
324_scaff763	AMOS	misc_feature	-2	101	.	+	.	Experiment "C";Note "LOW_GOOD_CVG"
325_scaff764	AMOS	misc_feature	-1	94	.	+	.	Experiment "C";Note "LOW_GOOD_CVG"
326_scaff766	AMOS	misc_feature	-2	100	.	+	.	Experiment "C";Note "LOW_GOOD_CVG"
327_scaff768	AMOS	misc_feature	-2	99	.	+	.	Experiment "C";Note "LOW_GOOD_CVG"
328_scaff769	AMOS	misc_feature	-1	119	.	+	.	Experiment "C";Note "LOW_GOOD_CVG"
329_scaff774	AMOS	misc_feature	-2	108	.	+	.	Experiment "C";Note "LOW_GOOD_CVG"
330_scaff779	AMOS	misc_feature	-1	126	.	+	.	Experiment "C";Note "LOW_GOOD_CVG"
331_scaff780	AMOS	misc_feature	-1	113	.	+	.	Experiment "C";Note "LOW_GOOD_CVG"
332_scaff785	AMOS	misc_feature	-1	104	.	+	.	Experiment "C";Note "LOW_GOOD_CVG"
333_scaff788	AMOS	misc_feature	-1	131	.	+	.	Experiment "C";Note "LOW_GOOD_CVG"
334_scaff789	AMOS	misc_feature	-2	103	.	+	.	Experiment "C";Note "LOW_GOOD_CVG"
335_scaff793	AMOS	misc_feature	-1	97	.	+	.	Experiment "C";Note "LOW_GOOD_CVG"
336_scaff794	AMOS	misc_feature	-1	102	.	+	.	Experiment "C";Note "LOW_GOOD_CVG"
337_scaff796	AMOS	misc_feature	-1	109	.	+	.	Experiment "C";Note "LOW_GOOD_CVG"
338_scaff8	AMOS	misc_feature	-2	100	.	+	.	Experiment "C";Note "LOW_GOOD_CVG"
339_scaff800	AMOS	misc_feature	-1	113	.	+	.	Experiment "C";Note "LOW_GOOD_CVG"
340_scaff801	AMOS	misc_feature	-1	102	.	+	.	Experiment "C";Note "LOW_GOOD_CVG"
341_scaff802	AMOS	misc_feature	-1	91	.	+	.	Experiment "C";Note "LOW_GOOD_CVG"
342_scaff806	AMOS	misc_feature	-1	92	.	+	.	Experiment "C";Note "LOW_GOOD_CVG"
343_scaff807	AMOS	misc_feature	-1	103	.	+	.	Experiment "C";Note "LOW_GOOD_CVG"
344_scaff81	AMOS	misc_feature	-1	114	.	+	.	Experiment "C";Note "LOW_GOOD_CVG"
345_scaff811	AMOS	misc_feature	-2	91	.	+	.	Experiment "C";Note "LOW_GOOD_CVG"
346_scaff812	AMOS	misc_feature	-1	112	.	+	.	Experiment "C";Note "LOW_GOOD_CVG"
347_scaff814	AMOS	misc_feature	-1	113	.	+	.	Experiment "C";Note "LOW_GOOD_CVG"
348_scaff820	AMOS	misc_feature	-1	106	.	+	.	Experiment "C";Note "LOW_GOOD_CVG"
349_scaff824	AMOS	misc_feature	-2	111	.	+	.	Experiment "C";Note "LOW_GOOD_CVG"
350_scaff831	AMOS	misc_feature	-1	101	.	+	.	Experiment "C";Note "LOW_GOOD_CVG"
351_scaff834	AMOS	misc_feature	-1	102	.	+	.	Experiment "C";Note "LOW_GOOD_CVG"
352_scaff835	AMOS	misc_feature	-1	98	.	+	.	Experiment "C";Note "LOW_GOOD_CVG"
353_scaff836	AMOS	misc_feature	-1	94	.	+	.	Experiment "C";Note "LOW_GOOD_CVG"
354_scaff843	AMOS	misc_feature	-1	108	.	+	.	Experiment "C";Note "LOW_GOOD_CVG"
355_scaff853	AMOS	misc_feature	-2	94	.	+	.	Experiment "C";Note "LOW_GOOD_CVG"
356_scaff857	AMOS	misc_feature	-1	87	.	+	.	Experiment "C";Note "LOW_GOOD_CVG"
357_scaff86	AMOS	misc_feature	-1	96	.	+	.	Experiment "C";Note "LOW_GOOD_CVG"
358_scaff860	AMOS	misc_feature	-1	99	.	+	.	Experiment "C";Note "LOW_GOOD_CVG"
359_scaff864	AMOS	misc_feature	-2	112	.	+	.	Experiment "C";Note "LOW_GOOD_CVG"
360_scaff873	AMOS	misc_feature	-1	108	.	+	.	Experiment "C";Note "LOW_GOOD_CVG"
361_scaff875	AMOS	misc_feature	-2	113	.	+	.	Experiment "C";Note "LOW_GOOD_CVG"
362_scaff876	AMOS	misc_feature	-1	105	.	+	.	Experiment "C";Note "LOW_GOOD_CVG"
363_scaff878	AMOS	misc_feature	-1	99	.	+	.	Experiment "C";Note "LOW_GOOD_CVG"
364_scaff884	AMOS	misc_feature	13	291	.	+	.	Experiment "C";Note "LOW_GOOD_CVG"
365_scaff890	AMOS	misc_feature	-1	105	.	+	.	Experiment "C";Note "LOW_GOOD_CVG"
366_scaff892	AMOS	misc_feature	-1	107	.	+	.	Experiment "C";Note "LOW_GOOD_CVG"
367_scaff912	AMOS	misc_feature	-1	100	.	+	.	Experiment "C";Note "LOW_GOOD_CVG"
368_scaff913	AMOS	misc_feature	-1	99	.	+	.	Experiment "C";Note "LOW_GOOD_CVG"
369_scaff916	AMOS	misc_feature	-1	102	.	+	.	Experiment "C";Note "LOW_GOOD_CVG"
370_scaff918	AMOS	misc_feature	-1	101	.	+	.	Experiment "C";Note "LOW_GOOD_CVG"
371_scaff922	AMOS	misc_feature	-1	116	.	+	.	Experiment "C";Note "LOW_GOOD_CVG"
372_scaff923	AMOS	misc_feature	-2	102	.	+	.	Experiment "C";Note "LOW_GOOD_CVG"
373_scaff931	AMOS	misc_feature	-1	86	.	+	.	Experiment "C";Note "LOW_GOOD_CVG"
374_scaff940	AMOS	misc_feature	-1	109	.	+	.	Experiment "C";Note "LOW_GOOD_CVG"
375_scaff943	AMOS	misc_feature	-2	103	.	+	.	Experiment "C";Note "LOW_GOOD_CVG"
376_scaff948	AMOS	misc_feature	-1	111	.	+	.	Experiment "C";Note "LOW_GOOD_CVG"
377_scaff95	AMOS	misc_feature	-1	92	.	+	.	Experiment "C";Note "LOW_GOOD_CVG"
378_scaff953	AMOS	misc_feature	-1	104	.	+	.	Experiment "C";Note "LOW_GOOD_CVG"
379_scaff955	AMOS	misc_feature	-1	102	.	+	.	Experiment "C";Note "LOW_GOOD_CVG"
380_scaff960	AMOS	misc_feature	-2	87	.	+	.	Experiment "C";Note "LOW_GOOD_CVG"
381_scaff961	AMOS	misc_feature	-1	108	.	+	.	Experiment "C";Note "LOW_GOOD_CVG"
382_scaff962	AMOS	misc_feature	-1	96	.	+	.	Experiment "C";Note "LOW_GOOD_CVG"
383_scaff975	AMOS	misc_feature	-2	96	.	+	.	Experiment "C";Note "LOW_GOOD_CVG"
384_scaff977	AMOS	misc_feature	-1	108	.	+	.	Experiment "C";Note "LOW_GOOD_CVG"
385_scaff981	AMOS	misc_feature	-1	95	.	+	.	Experiment "C";Note "LOW_GOOD_CVG"
386_scaff983	AMOS	misc_feature	-2	96	.	+	.	Experiment "C";Note "LOW_GOOD_CVG"
387_scaff99	AMOS	misc_feature	-1	97	.	+	.	Experiment "C";Note "LOW_GOOD_CVG"
388_scaff993	AMOS	misc_feature	-2	95	.	+	.	Experiment "C";Note "LOW_GOOD_CVG"
389_scaff994	AMOS	misc_feature	-1	108	.	+	.	Experiment "C";Note "LOW_GOOD_CVG"
390_scaff999	AMOS	misc_feature	-2	109	.	+	.	Experiment "C";Note "LOW_GOOD_CVG"
1_scaff1	AMOS	misc_feature	91	91	.	+	.	Experiment "P";Note "HIGH_SNP 242 100.17"
1_scaff1	AMOS	misc_feature	24036	22867	.	+	.	Experiment "P";Note "HIGH_SNP 265 103.80"
2_scaff1	AMOS	misc_feature	38	38	.	+	.	Experiment "P";Note "HIGH_SNP 719 104.99"
2_scaff1	AMOS	misc_feature	72918	69295	.	+	.	Experiment "P";Note "HIGH_SNP 155 121.33"
3_scaff1	AMOS	misc_feature	191	185	.	+	.	Experiment "P";Note "HIGH_SNP 262 83.02"
4_scaff1	AMOS	misc_feature	660	638	.	+	.	Experiment "P";Note "HIGH_SNP 643 91.47"
5_scaff1	AMOS	misc_feature	102	102	.	+	.	Experiment "P";Note "HIGH_SNP 345 123.76"
5_scaff1	AMOS	misc_feature	41622	39646	.	+	.	Experiment "P";Note "HIGH_SNP 560 74.00"
5_scaff1	AMOS	misc_feature	81734	77578	.	+	.	Experiment "P";Note "HIGH_SNP 71 154.26"
6_scaff1	AMOS	misc_feature	136	136	.	+	.	Experiment "P";Note "HIGH_SNP 436 104.82"
7_scaff1	AMOS	misc_feature	91	89	.	+	.	Experiment "P";Note "HIGH_SNP 54 83.30"
8_scaff1	AMOS	misc_feature	170	166	.	+	.	Experiment "P";Note "HIGH_SNP 636 85.28"
8_scaff1	AMOS	misc_feature	53099	50433	.	+	.	Experiment "P";Note "HIGH_SNP 94 68.55"
9_scaff1	AMOS	misc_feature	123	123	.	+	.	Experiment "P";Note "HIGH_SNP 194 54.77"
10_scaff1	AMOS	misc_feature	140	141	.	+	.	Experiment "P";Note "HIGH_SNP 350 81.32"
10_scaff1	AMOS	misc_feature	27987	26443	.	+	.	Experiment "P";Note "HIGH_SNP 28 84.78"
11_scaff1	AMOS	misc_feature	24	24	.	+	.	Experiment "P";Note "HIGH_SNP 325 98.59"
12_scaff1	AMOS	misc_feature	94	95	.	+	.	Experiment "P";Note "HIGH_SNP 40 197.28"
12_scaff1	AMOS	misc_feature	9166	8821	.	+	.	Experiment "P";Note "HIGH_SNP 23 142.50"
12_scaff1	AMOS	misc_feature	13466	12967	.	+	.	Experiment "P";Note "HIGH_SNP 1404 94.11"
12_scaff1	AMOS	misc_feature	139780	132828	.	+	.	Experiment "P";Note "HIGH_SNP 167 101.96"
13_scaff1	AMOS	misc_feature	104	102	.	+	.	Experiment "P";Note "HIGH_SNP 582 97.37"
14_scaff1	AMOS	misc_feature	148	145	.	+	.	Experiment "P";Note "HIGH_SNP 1227 73.06"
14_scaff1	AMOS	misc_feature	86038	81448	.	+	.	Experiment "P";Note "HIGH_SNP 22 91.00"
15_scaff1	AMOS	misc_feature	157	153	.	+	.	Experiment "P";Note "HIGH_SNP 161 107.88"
15_scaff1	AMOS	misc_feature	17741	16995	.	+	.	Experiment "P";Note "HIGH_SNP 48 158.55"
16_scaff1	AMOS	misc_feature	116	115	.	+	.	Experiment "P";Note "HIGH_SNP 5 166.75"
16_scaff1	AMOS	misc_feature	2030	1959	.	+	.	Experiment "P";Note "HIGH_SNP 27 128.50"
16_scaff1	AMOS	misc_feature	6218	5956	.	+	.	Experiment "P";Note "HIGH_SNP 54 96.60"
16_scaff1	AMOS	misc_feature	12217	11676	.	+	.	Experiment "P";Note "HIGH_SNP 321 92.41"
17_scaff1	AMOS	misc_feature	295	281	.	+	.	Experiment "P";Note "HIGH_SNP 175 110.90"
17_scaff1	AMOS	misc_feature	20343	19418	.	+	.	Experiment "P";Note "HIGH_SNP 343 114.77"
17_scaff1	AMOS	misc_feature	58779	56084	.	+	.	Experiment "P";Note "HIGH_SNP 643 86.72"
17_scaff1	AMOS	misc_feature	112775	107297	.	+	.	Experiment "P";Note "HIGH_SNP 336 125.49"
17_scaff1	AMOS	misc_feature	153952	146560	.	+	.	Experiment "P";Note "HIGH_SNP 24 130.57"
17_scaff1	AMOS	misc_feature	157858	150295	.	+	.	Experiment "P";Note "HIGH_SNP 852 65.97"
17_scaff1	AMOS	misc_feature	211885	201318	.	+	.	Experiment "P";Note "HIGH_SNP 256 126.97"
17_scaff1	AMOS	misc_feature	243838	231766	.	+	.	Experiment "P";Note "HIGH_SNP 29 178.93"
17_scaff1	AMOS	misc_feature	249765	237387	.	+	.	Experiment "P";Note "HIGH_SNP 28 97.30"
18_scaff1	AMOS	misc_feature	98	98	.	+	.	Experiment "P";Note "HIGH_SNP 378 75.61"
19_scaff1	AMOS	misc_feature	98	96	.	+	.	Experiment "P";Note "HIGH_SNP 172 115.65"
19_scaff1	AMOS	misc_feature	20073	19136	.	+	.	Experiment "P";Note "HIGH_SNP 335 101.87"
20_scaff1	AMOS	misc_feature	47	47	.	+	.	Experiment "P";Note "HIGH_SNP 15 122.36"
20_scaff1	AMOS	misc_feature	2687	2577	.	+	.	Experiment "P";Note "HIGH_SNP 210 91.31"
20_scaff1	AMOS	misc_feature	21992	20873	.	+	.	Experiment "P";Note "HIGH_SNP 117 89.48"
21_scaff1	AMOS	misc_feature	256	248	.	+	.	Experiment "P";Note "HIGH_SNP 255 85.49"
21_scaff1	AMOS	misc_feature	21940	20826	.	+	.	Experiment "P";Note "HIGH_SNP 394 97.42"
22_scaff1	AMOS	misc_feature	206	201	.	+	.	Experiment "P";Note "HIGH_SNP 174 78.01"
22_scaff1	AMOS	misc_feature	14411	13735	.	+	.	Experiment "P";Note "HIGH_SNP 33 122.00"
22_scaff1	AMOS	misc_feature	19253	18366	.	+	.	Experiment "P";Note "HIGH_SNP 240 92.22"
23_scaff1	AMOS	misc_feature	153	149	.	+	.	Experiment "P";Note "HIGH_SNP 426 108.00"
23_scaff1	AMOS	misc_feature	44963	42900	.	+	.	Experiment "P";Note "HIGH_SNP 280 116.33"
23_scaff1	AMOS	misc_feature	77046	73502	.	+	.	Experiment "P";Note "HIGH_SNP 188 124.86"
23_scaff1	AMOS	misc_feature	100855	96154	.	+	.	Experiment "P";Note "HIGH_SNP 23 153.27"
23_scaff1	AMOS	misc_feature	105428	100524	.	+	.	Experiment "P";Note "HIGH_SNP 28 135.70"
23_scaff1	AMOS	misc_feature	109952	104843	.	+	.	Experiment "P";Note "HIGH_SNP 220 90.16"
23_scaff1	AMOS	misc_feature	130130	124084	.	+	.	Experiment "P";Note "HIGH_SNP 11 193.50"
24_scaff1	AMOS	misc_feature	537	501	.	+	.	Experiment "P";Note "HIGH_SNP 661 78.07"
25_scaff1	AMOS	misc_feature	102	100	.	+	.	Experiment "P";Note "HIGH_SNP 645 110.74"
25_scaff1	AMOS	misc_feature	69239	66042	.	+	.	Experiment "P";Note "HIGH_SNP 91 114.62"
25_scaff1	AMOS	misc_feature	80753	77073	.	+	.	Experiment "P";Note "HIGH_SNP 180 100.41"
25_scaff1	AMOS	misc_feature	99029	94430	.	+	.	Experiment "P";Note "HIGH_SNP 344 87.55"
25_scaff1	AMOS	misc_feature	128492	122416	.	+	.	Experiment "P";Note "HIGH_SNP 83 116.43"
25_scaff1	AMOS	misc_feature	138734	132153	.	+	.	Experiment "P";Note "HIGH_SNP 967 101.79"
25_scaff1	AMOS	misc_feature	233306	222085	.	+	.	Experiment "P";Note "HIGH_SNP 309 109.43"
26_scaff1	AMOS	misc_feature	20	21	.	+	.	Experiment "P";Note "HIGH_SNP 70 92.06"
26_scaff1	AMOS	misc_feature	7406	7077	.	+	.	Experiment "P";Note "HIGH_SNP 123 93.58"
26_scaff1	AMOS	misc_feature	19425	18528	.	+	.	Experiment "P";Note "HIGH_SNP 1029 114.74"
26_scaff1	AMOS	misc_feature	132841	126586	.	+	.	Experiment "P";Note "HIGH_SNP 497 126.75"
27_scaff1	AMOS	misc_feature	52	53	.	+	.	Experiment "P";Note "HIGH_SNP 455 98.16"
27_scaff1	AMOS	misc_feature	43468	41404	.	+	.	Experiment "P";Note "HIGH_SNP 8 60.57"
28_scaff1	AMOS	misc_feature	662	641	.	+	.	Experiment "P";Note "HIGH_SNP 394 88.48"
29_scaff1	AMOS	misc_feature	31	32	.	+	.	Experiment "P";Note "HIGH_SNP 223 93.39"
29_scaff1	AMOS	misc_feature	20755	19690	.	+	.	Experiment "P";Note "HIGH_SNP 317 92.27"
29_scaff1	AMOS	misc_feature	49516	47020	.	+	.	Experiment "P";Note "HIGH_SNP 48 96.36"
30_scaff1	AMOS	misc_feature	18	19	.	+	.	Experiment "P";Note "HIGH_SNP 106 118.02"
30_scaff1	AMOS	misc_feature	12893	12287	.	+	.	Experiment "P";Note "HIGH_SNP 142 122.55"
30_scaff1	AMOS	misc_feature	30399	28994	.	+	.	Experiment "P";Note "HIGH_SNP 918 103.87"
30_scaff1	AMOS	misc_feature	122121	116259	.	+	.	Experiment "P";Note "HIGH_SNP 194 110.88"
30_scaff1	AMOS	misc_feature	143514	136746	.	+	.	Experiment "P";Note "HIGH_SNP 243 103.70"
31_scaff1	AMOS	misc_feature	225	216	.	+	.	Experiment "P";Note "HIGH_SNP 117 126.47"
32_scaff1	AMOS	misc_feature	118	115	.	+	.	Experiment "P";Note "HIGH_SNP 559 83.93"
32_scaff1	AMOS	misc_feature	45604	43266	.	+	.	Experiment "P";Note "HIGH_SNP 98 180.19"
32_scaff1	AMOS	misc_feature	63412	60326	.	+	.	Experiment "P";Note "HIGH_SNP 104 135.75"
33_scaff1	AMOS	misc_feature	115	116	.	+	.	Experiment "P";Note "HIGH_SNP 12 89.73"
33_scaff1	AMOS	misc_feature	2080	1998	.	+	.	Experiment "P";Note "HIGH_SNP 682 96.86"
33_scaff1	AMOS	misc_feature	65848	62649	.	+	.	Experiment "P";Note "HIGH_SNP 180 90.26"
33_scaff1	AMOS	misc_feature	82208	78234	.	+	.	Experiment "P";Note "HIGH_SNP 496 120.10"
33_scaff1	AMOS	misc_feature	140522	133972	.	+	.	Experiment "P";Note "HIGH_SNP 165 127.27"
33_scaff1	AMOS	misc_feature	161930	154548	.	+	.	Experiment "P";Note "HIGH_SNP 464 131.83"
33_scaff1	AMOS	misc_feature	221240	211270	.	+	.	Experiment "P";Note "HIGH_SNP 338 87.29"
34_scaff1	AMOS	misc_feature	801	765	.	+	.	Experiment "P";Note "HIGH_SNP 620 104.30"
34_scaff1	AMOS	misc_feature	63207	60074	.	+	.	Experiment "P";Note "HIGH_SNP 2 153.00"
35_scaff1	AMOS	misc_feature	301	297	.	+	.	Experiment "P";Note "HIGH_SNP 340 150.76"
35_scaff1	AMOS	misc_feature	51206	48931	.	+	.	Experiment "P";Note "HIGH_SNP 71 130.53"
35_scaff1	AMOS	misc_feature	60906	58185	.	+	.	Experiment "P";Note "HIGH_SNP 343 109.26"
36_scaff1	AMOS	misc_feature	459	431	.	+	.	Experiment "P";Note "HIGH_SNP 1339 94.68"
36_scaff1	AMOS	misc_feature	121785	115546	.	+	.	Experiment "P";Note "HIGH_SNP 373 103.28"
36_scaff1	AMOS	misc_feature	159536	151613	.	+	.	Experiment "P";Note "HIGH_SNP 67 149.86"
36_scaff1	AMOS	misc_feature	169995	161550	.	+	.	Experiment "P";Note "HIGH_SNP 1091 89.78"
36_scaff1	AMOS	misc_feature	264218	250961	.	+	.	Experiment "P";Note "HIGH_SNP 169 86.79"
37_scaff1	AMOS	misc_feature	115	108	.	+	.	Experiment "P";Note "HIGH_SNP 121 125.66"
38_scaff1	AMOS	misc_feature	936	911	.	+	.	Experiment "P";Note "HIGH_SNP 710 119.07"
39_scaff1	AMOS	misc_feature	139	132	.	+	.	Experiment "P";Note "HIGH_SNP 235 111.92"
39_scaff1	AMOS	misc_feature	26439	25128	.	+	.	Experiment "P";Note "HIGH_SNP 121 105.04"
39_scaff1	AMOS	misc_feature	39560	37662	.	+	.	Experiment "P";Note "HIGH_SNP 569 123.33"
39_scaff1	AMOS	misc_feature	107399	102400	.	+	.	Experiment "P";Note "HIGH_SNP 357 80.97"
39_scaff1	AMOS	misc_feature	135680	129233	.	+	.	Experiment "P";Note "HIGH_SNP 638 105.94"
39_scaff1	AMOS	misc_feature	200845	191110	.	+	.	Experiment "P";Note "HIGH_SNP 475 113.74"
39_scaff1	AMOS	misc_feature	253176	240958	.	+	.	Experiment "P";Note "HIGH_SNP 364 128.64"
40_scaff1	AMOS	misc_feature	97	92	.	+	.	Experiment "P";Note "HIGH_SNP 387 99.49"
40_scaff1	AMOS	misc_feature	37517	35545	.	+	.	Experiment "P";Note "HIGH_SNP 128 150.50"
40_scaff1	AMOS	misc_feature	56869	54079	.	+	.	Experiment "P";Note "HIGH_SNP 135 108.35"
40_scaff1	AMOS	misc_feature	71778	68235	.	+	.	Experiment "P";Note "HIGH_SNP 25 107.79"
41_scaff1	AMOS	misc_feature	79	76	.	+	.	Experiment "P";Note "HIGH_SNP 756 83.47"
42_scaff1	AMOS	misc_feature	77	78	.	+	.	Experiment "P";Note "HIGH_SNP 696 98.45"
42_scaff1	AMOS	misc_feature	66033	62600	.	+	.	Experiment "P";Note "HIGH_SNP 164 116.39"
42_scaff1	AMOS	misc_feature	85099	80691	.	+	.	Experiment "P";Note "HIGH_SNP 609 90.12"
43_scaff1	AMOS	misc_feature	95	94	.	+	.	Experiment "P";Note "HIGH_SNP 263 132.06"
43_scaff1	AMOS	misc_feature	34188	32628	.	+	.	Experiment "P";Note "HIGH_SNP 825 91.54"
44_scaff1	AMOS	misc_feature	249	240	.	+	.	Experiment "P";Note "HIGH_SNP 598 111.35"
44_scaff1	AMOS	misc_feature	64639	61511	.	+	.	Experiment "P";Note "HIGH_SNP 349 103.41"
44_scaff1	AMOS	misc_feature	99904	95057	.	+	.	Experiment "P";Note "HIGH_SNP 55 98.31"
44_scaff1	AMOS	misc_feature	106137	101004	.	+	.	Experiment "P";Note "HIGH_SNP 313 105.95"
45_scaff1	AMOS	misc_feature	148	145	.	+	.	Experiment "P";Note "HIGH_SNP 314 88.84"
45_scaff1	AMOS	misc_feature	27740	26299	.	+	.	Experiment "P";Note "HIGH_SNP 394 93.05"
45_scaff1	AMOS	misc_feature	63717	60468	.	+	.	Experiment "P";Note "HIGH_SNP 77 120.80"
45_scaff1	AMOS	misc_feature	73593	69891	.	+	.	Experiment "P";Note "HIGH_SNP 527 100.81"
46_scaff1	AMOS	misc_feature	406	395	.	+	.	Experiment "P";Note "HIGH_SNP 65 93.45"
46_scaff1	AMOS	misc_feature	7137	6783	.	+	.	Experiment "P";Note "HIGH_SNP 536 108.40"
46_scaff1	AMOS	misc_feature	63302	60269	.	+	.	Experiment "P";Note "HIGH_SNP 695 92.64"
47_scaff1	AMOS	misc_feature	340	327	.	+	.	Experiment "P";Note "HIGH_SNP 209 105.30"
48_scaff1	AMOS	misc_feature	136	126	.	+	.	Experiment "P";Note "HIGH_SNP 1152 97.77"
49_scaff1	AMOS	misc_feature	343	331	.	+	.	Experiment "P";Note "HIGH_SNP 55 114.30"
49_scaff1	AMOS	misc_feature	7233	6930	.	+	.	Experiment "P";Note "HIGH_SNP 244 92.32"
49_scaff1	AMOS	misc_feature	30055	28638	.	+	.	Experiment "P";Note "HIGH_SNP 43 116.90"
50_scaff1	AMOS	misc_feature	297	280	.	+	.	Experiment "P";Note "HIGH_SNP 604 86.30"
50_scaff1	AMOS	misc_feature	50468	47710	.	+	.	Experiment "P";Note "HIGH_SNP 76 105.73"
51_scaff1	AMOS	misc_feature	53	53	.	+	.	Experiment "P";Note "HIGH_SNP 922 108.02"
52_scaff1	AMOS	misc_feature	132	129	.	+	.	Experiment "P";Note "HIGH_SNP 271 129.65"
53_scaff1	AMOS	misc_feature	177	174	.	+	.	Experiment "P";Note "HIGH_SNP 47 96.70"
53_scaff1	AMOS	misc_feature	5313	5006	.	+	.	Experiment "P";Note "HIGH_SNP 469 99.49"
61_scaff1024	AMOS	misc_feature	47	45	.	+	.	Experiment "P";Note "HIGH_SNP 17 17.06"
75_scaff1089	AMOS	misc_feature	31	30	.	+	.	Experiment "P";Note "HIGH_SNP 4 39.67"
90_scaff1149	AMOS	misc_feature	57	57	.	+	.	Experiment "P";Note "HIGH_SNP 3 32.50"
91_scaff1150	AMOS	misc_feature	20	21	.	+	.	Experiment "P";Note "HIGH_SNP 21 10.25"
92_scaff1151	AMOS	misc_feature	56	57	.	+	.	Experiment "P";Note "HIGH_SNP 3 66.00"
94_scaff1153	AMOS	misc_feature	125	123	.	+	.	Experiment "P";Note "HIGH_SNP 5 15.75"
95_scaff1154	AMOS	misc_feature	20	20	.	+	.	Experiment "P";Note "HIGH_SNP 30 9.00"
96_scaff1155	AMOS	misc_feature	115	114	.	+	.	Experiment "P";Note "HIGH_SNP 2 15.00"
97_scaff1156	AMOS	misc_feature	19	20	.	+	.	Experiment "P";Note "HIGH_SNP 47 19.39"
99_scaff1158	AMOS	misc_feature	15	16	.	+	.	Experiment "P";Note "HIGH_SNP 46 13.96"
100_scaff1159	AMOS	misc_feature	14	15	.	+	.	Experiment "P";Note "HIGH_SNP 19 9.50"
102_scaff1161	AMOS	misc_feature	10	11	.	+	.	Experiment "P";Note "HIGH_SNP 8 24.14"
103_scaff1162	AMOS	misc_feature	181	178	.	+	.	Experiment "P";Note "HIGH_SNP 62 135.26"
104_scaff1163	AMOS	misc_feature	137	135	.	+	.	Experiment "P";Note "HIGH_SNP 170 108.12"
105_scaff1164	AMOS	misc_feature	18	19	.	+	.	Experiment "P";Note "HIGH_SNP 4 61.00"
106_scaff1165	AMOS	misc_feature	32	32	.	+	.	Experiment "P";Note "HIGH_SNP 5 65.00"
107_scaff1166	AMOS	misc_feature	166	162	.	+	.	Experiment "P";Note "HIGH_SNP 58 111.65"
108_scaff1167	AMOS	misc_feature	191	189	.	+	.	Experiment "P";Note "HIGH_SNP 6 136.40"
108_scaff1167	AMOS	misc_feature	1862	1806	.	+	.	Experiment "P";Note "HIGH_SNP 20 204.00"
109_scaff1168	AMOS	misc_feature	54	55	.	+	.	Experiment "P";Note "HIGH_SNP 4 52.00"
110_scaff1169	AMOS	misc_feature	35	35	.	+	.	Experiment "P";Note "HIGH_SNP 11 16.00"
111_scaff1170	AMOS	misc_feature	56	52	.	+	.	Experiment "P";Note "HIGH_SNP 14 22.54"
113_scaff1171	AMOS	misc_feature	34	35	.	+	.	Experiment "P";Note "HIGH_SNP 14 12.69"
114_scaff1172	AMOS	misc_feature	172	172	.	+	.	Experiment "P";Note "HIGH_SNP 60 157.98"
158_scaff270	AMOS	misc_feature	375	365	.	+	.	Experiment "P";Note "HIGH_SNP 26 142.76"
158_scaff270	AMOS	misc_feature	4719	4490	.	+	.	Experiment "P";Note "HIGH_SNP 12 193.64"
158_scaff270	AMOS	misc_feature	7746	7373	.	+	.	Experiment "P";Note "HIGH_SNP 42 105.44"
158_scaff270	AMOS	misc_feature	12883	12307	.	+	.	Experiment "P";Note "HIGH_SNP 98 124.14"
180_scaff330	AMOS	misc_feature	91	91	.	+	.	Experiment "P";Note "HIGH_SNP 172 103.02"
201_scaff395	AMOS	misc_feature	124	120	.	+	.	Experiment "P";Note "HIGH_SNP 4 4.33"
205_scaff404	AMOS	misc_feature	243	230	.	+	.	Experiment "P";Note "HIGH_SNP 11 71.60"
254_scaff573	AMOS	misc_feature	160	145	.	+	.	Experiment "P";Note "HIGH_SNP 7 3.33"
364_scaff884	AMOS	misc_feature	27	27	.	+	.	Experiment "P";Note "HIGH_SNP 4 80.33"
2_scaff1	AMOS	misc_feature	52466	49874	.	+	.	Experiment "D";Note "HIGH_READ_COVERAGE 100"
61_scaff1024	AMOS	misc_feature	59	55	.	+	.	Experiment "D";Note "HIGH_READ_COVERAGE 154"
91_scaff1150	AMOS	misc_feature	105	100	.	+	.	Experiment "D";Note "HIGH_READ_COVERAGE 103"
95_scaff1154	AMOS	misc_feature	43	42	.	+	.	Experiment "D";Note "HIGH_READ_COVERAGE 208"
97_scaff1156	AMOS	misc_feature	76	72	.	+	.	Experiment "D";Note "HIGH_READ_COVERAGE 289"
99_scaff1158	AMOS	misc_feature	50	46	.	+	.	Experiment "D";Note "HIGH_READ_COVERAGE 239"
100_scaff1159	AMOS	misc_feature	51	49	.	+	.	Experiment "D";Note "HIGH_READ_COVERAGE 115"
106_scaff1165	AMOS	misc_feature	41	41	.	+	.	Experiment "D";Note "HIGH_READ_COVERAGE 209"
111_scaff1170	AMOS	misc_feature	75	69	.	+	.	Experiment "D";Note "HIGH_READ_COVERAGE 182"
113_scaff1171	AMOS	misc_feature	66	66	.	+	.	Experiment "D";Note "HIGH_READ_COVERAGE 99"
254_scaff573	AMOS	misc_feature	58	54	.	+	.	Experiment "D";Note "HIGH_READ_COVERAGE 156"
41_scaff1	AMOS	misc_feature	28969	27535	.	+	.	Experiment "B";Note "5 (5,0) B -[41]-> 30460"
52_scaff1	AMOS	misc_feature	4264	4054	.	+	.	Experiment "B";Note "3 (3,0) B -[52]-> 4492"
20_scaff1	AMOS	misc_feature	30463	28948	.	+	.	Experiment "B";Note "5 (5,0) B -[20]-> 32061"
43_scaff1	AMOS	misc_feature	70489	67052	.	+	.	Experiment "B";Note "6 (6,0) B -[43]-> 74099"
113_scaff1171	AMOS	misc_feature	102	96	.	+	.	Experiment "B";Note "6 (6,0) B -[113]-> 108"
75_scaff1089	AMOS	misc_feature	3	4	.	+	.	Experiment "B";Note "3 (3,0) B <-[75]- 1"
33_scaff1	AMOS	misc_feature	58118	55296	.	+	.	Experiment "B";Note "3 (3,0) B -[33]-> 61090"
45_scaff1	AMOS	misc_feature	92045	87373	.	+	.	Experiment "B";Note "3 (3,0) B -[45]-> 96956"
113_scaff1171	AMOS	misc_feature	3	4	.	+	.	Experiment "B";Note "3 (3,0) B <-[113]- 1"
113_scaff1171	AMOS	misc_feature	108	102	.	+	.	Experiment "B";Note "8 (8,0) B -[113]-> 114"
112_scaff1170	AMOS	misc_feature	12	13	.	+	.	Experiment "B";Note "3 (3,0) B <-[112]- 10"
9_scaff1	AMOS	misc_feature	36	37	.	+	.	Experiment "B";Note "3 (3,0) B <-[9]- 34"
5_scaff1	AMOS	misc_feature	7047	6745	.	+	.	Experiment "B";Note "3 (3,0) B -[5]-> 7367"
18_scaff1	AMOS	misc_feature	22291	20989	.	+	.	Experiment "B";Note "6 (6,0) B -[18]-> 23658"
30_scaff1	AMOS	misc_feature	68167	64950	.	+	.	Experiment "B";Note "3 (3,0) B -[30]-> 71552"
26_scaff1	AMOS	misc_feature	35940	34284	.	+	.	Experiment "B";Note "3 (3,0) B -[26]-> 37666"
40_scaff1	AMOS	misc_feature	70655	67187	.	+	.	Experiment "B";Note "4 (4,0) B -[40]-> 74316"
50_scaff1	AMOS	misc_feature	48843	46154	.	+	.	Experiment "B";Note "3 (3,0) B -[50]-> 51657"
110_scaff1169	AMOS	misc_feature	101	97	.	+	.	Experiment "B";Note "6 (6,0) B -[110]-> 106"
110_scaff1169	AMOS	misc_feature	97	93	.	+	.	Experiment "B";Note "3 (3,0) B -[110]-> 101"
46_scaff1	AMOS	misc_feature	100450	95477	.	+	.	Experiment "B";Note "3 (3,0) B -[46]-> 105706"
33_scaff1	AMOS	misc_feature	58020	55205	.	+	.	Experiment "B";Note "4 (4,0) B <-[33]- 60986"
95_scaff1154	AMOS	misc_feature	3	3	.	+	.	Experiment "B";Note "8 (8,0) B <-[95]- 1"
18_scaff1	AMOS	misc_feature	3	4	.	+	.	Experiment "B";Note "4 (4,0) B <-[18]- 1 |-3| 252314 <-[17]- 252237"
17_scaff1	AMOS	misc_feature	239829	227911	.	+	.	Experiment "B";Note "4 (4,0) B <-[18]- 1 |-3| 252314 <-[17]- 252237"
17_scaff1	AMOS	misc_feature	239756	227839	.	+	.	Experiment "B";Note "4 (4,0) B <-[18]- 1 |-3| 252314 <-[17]- 252237"
42_scaff1	AMOS	misc_feature	8058	7623	.	+	.	Experiment "B";Note "6 (6,0) B -[42]-> 8530"
36_scaff1	AMOS	misc_feature	126371	119966	.	+	.	Experiment "B";Note "4 (4,0) B <-[36]- 133045"
61_scaff1024	AMOS	misc_feature	3	4	.	+	.	Experiment "B";Note "4 (4,0) B <-[61]- 1"
254_scaff573	AMOS	misc_feature	19	19	.	+	.	Experiment "B";Note "10 (10,0) B <-[254]- 18"
44_scaff1	AMOS	misc_feature	83257	79177	.	+	.	Experiment "B";Note "3 (3,0) B -[44]-> 87507"
12_scaff1	AMOS	misc_feature	24703	23701	.	+	.	Experiment "B";Note "4 (4,0) B <-[12]- 25754"
31_scaff1	AMOS	misc_feature	3	4	.	+	.	Experiment "B";Note "4 (4,0) B <-[31]- 1"
107_scaff1166	AMOS	misc_feature	99	98	.	+	.	Experiment "B";Note "3 (3,0) B -[107]-> 100"
180_scaff330	AMOS	misc_feature	3	4	.	+	.	Experiment "B";Note "3 (3,0) B <-[180]- 1"
23_scaff1	AMOS	misc_feature	65469	62466	.	+	.	Experiment "B";Note "4 (4,0) B -[23]-> 68612"
49_scaff1	AMOS	misc_feature	3	4	.	+	.	Experiment "B";Note "5 (5,0) B <-[49]- 1 |1| 107146 <-[48]- 107094"
48_scaff1	AMOS	misc_feature	101620	96350	.	+	.	Experiment "B";Note "5 (5,0) B <-[49]- 1 |1| 107146 <-[48]- 107094"
48_scaff1	AMOS	misc_feature	101569	96299	.	+	.	Experiment "B";Note "5 (5,0) B <-[49]- 1 |1| 107146 <-[48]- 107094"
28_scaff1	AMOS	misc_feature	31447	29901	.	+	.	Experiment "B";Note "3 (3,0) B <-[28]- 33093"
1_scaff1	AMOS	misc_feature	47855	45514	.	+	.	Experiment "B";Note "4 (4,0) B -[1]-> 50289 |-3| 1 -[2]-> 62"
2_scaff1	AMOS	misc_feature	3	4	.	+	.	Experiment "B";Note "4 (4,0) B -[1]-> 50289 |-3| 1 -[2]-> 62"
2_scaff1	AMOS	misc_feature	59	57	.	+	.	Experiment "B";Note "4 (4,0) B -[1]-> 50289 |-3| 1 -[2]-> 62"
35_scaff1	AMOS	misc_feature	21462	20571	.	+	.	Experiment "B";Note "3 (3,0) B -[35]-> 22395"
23_scaff1	AMOS	misc_feature	48428	46217	.	+	.	Experiment "B";Note "7 (7,0) B <-[23]- 50717"
17_scaff1	AMOS	misc_feature	77659	74065	.	+	.	Experiment "B";Note "3 (3,0) B -[17]-> 81428"
17_scaff1	AMOS	misc_feature	234647	222939	.	+	.	Experiment "B";Note "4 (4,0) B <-[17]- 246864"
12_scaff1	AMOS	misc_feature	54015	51384	.	+	.	Experiment "B";Note "3 (3,0) B <-[12]- 56806"
254_scaff573	AMOS	misc_feature	103	97	.	+	.	Experiment "B";Note "5 (5,0) B -[254]-> 109"
14_scaff1	AMOS	misc_feature	6257	5959	.	+	.	Experiment "B";Note "4 (4,0) B <-[14]- 6565"
115_scaff1173	AMOS	misc_feature	117	118	.	+	.	Experiment "B";Note "4 (4,0) B -[115]-> 116"
103_scaff1162	AMOS	misc_feature	4296	4060	.	+	.	Experiment "B";Note "5 (5,0) B <-[103]- 4538"
95_scaff1154	AMOS	misc_feature	103	94	.	+	.	Experiment "B";Note "4 (4,0) B -[95]-> 113"
23_scaff1	AMOS	misc_feature	65457	62454	.	+	.	Experiment "B";Note "3 (3,0) B -[23]-> 68600"
33_scaff1	AMOS	misc_feature	28902	27413	.	+	.	Experiment "B";Note "3 (3,0) B -[33]-> 30464"
29_scaff1	AMOS	misc_feature	7248	6866	.	+	.	Experiment "B";Note "5 (5,0) B -[29]-> 7652"
33_scaff1	AMOS	misc_feature	38176	36273	.	+	.	Experiment "B";Note "3 (3,0) B -[33]-> 40207"
18_scaff1	AMOS	misc_feature	3	4	.	+	.	Experiment "B";Note "5 (5,0) B <-[18]- 1 |-3| 252314 <-[17]- 252241"
17_scaff1	AMOS	misc_feature	239829	227911	.	+	.	Experiment "B";Note "5 (5,0) B <-[18]- 1 |-3| 252314 <-[17]- 252241"
17_scaff1	AMOS	misc_feature	239759	227842	.	+	.	Experiment "B";Note "5 (5,0) B <-[18]- 1 |-3| 252314 <-[17]- 252241"
30_scaff1	AMOS	misc_feature	15228	14502	.	+	.	Experiment "B";Note "3 (3,0) B <-[30]- 15978"
115_scaff1173	AMOS	misc_feature	133	134	.	+	.	Experiment "B";Note "4 (4,0) B -[115]-> 132"
41_scaff1	AMOS	misc_feature	28783	27356	.	+	.	Experiment "B";Note "3 (3,0) B <-[41]- 30269"
51_scaff1	AMOS	misc_feature	10122	9648	.	+	.	Experiment "B";Note "4 (4,0) B -[51]-> 10629"
39_scaff1	AMOS	misc_feature	102694	97907	.	+	.	Experiment "B";Note "3 (3,0) B <-[39]- 107707"
30_scaff1	AMOS	misc_feature	3	4	.	+	.	Experiment "B";Note "3 (3,0) B <-[30]- 1 |0| 54020 <-[29]- 53981"
29_scaff1	AMOS	misc_feature	51335	48762	.	+	.	Experiment "B";Note "3 (3,0) B <-[30]- 1 |0| 54020 <-[29]- 53981"
29_scaff1	AMOS	misc_feature	51299	48726	.	+	.	Experiment "B";Note "3 (3,0) B <-[30]- 1 |0| 54020 <-[29]- 53981"
1_scaff1	AMOS	misc_feature	47855	45514	.	+	.	Experiment "B";Note "3 (3,0) B -[1]-> 50289 |-3| 1 -[2]-> 70"
2_scaff1	AMOS	misc_feature	3	4	.	+	.	Experiment "B";Note "3 (3,0) B -[1]-> 50289 |-3| 1 -[2]-> 70"
2_scaff1	AMOS	misc_feature	67	64	.	+	.	Experiment "B";Note "3 (3,0) B -[1]-> 50289 |-3| 1 -[2]-> 70"
33_scaff1	AMOS	misc_feature	44659	42446	.	+	.	Experiment "B";Note "3 (3,0) B -[33]-> 46965"
115_scaff1173	AMOS	misc_feature	156	157	.	+	.	Experiment "B";Note "5 (5,0) B -[115]-> 155"
26_scaff1	AMOS	misc_feature	40324	38450	.	+	.	Experiment "B";Note "5 (5,0) B <-[26]- 42316"
32_scaff1	AMOS	misc_feature	3	4	.	+	.	Experiment "B";Note "3 (3,0) B <-[32]- 1"
8_scaff1	AMOS	misc_feature	56250	53436	.	+	.	Experiment "B";Note "3 (3,0) B <-[8]- 59191"
46_scaff1	AMOS	misc_feature	118202	112257	.	+	.	Experiment "B";Note "4 (4,0) B -[46]-> 124472 |3| 1 -[47]-> 59"
47_scaff1	AMOS	misc_feature	3	4	.	+	.	Experiment "B";Note "4 (4,0) B -[46]-> 124472 |3| 1 -[47]-> 59"
47_scaff1	AMOS	misc_feature	59	59	.	+	.	Experiment "B";Note "4 (4,0) B -[46]-> 124472 |3| 1 -[47]-> 59"
95_scaff1154	AMOS	misc_feature	96	87	.	+	.	Experiment "B";Note "3 (3,0) B -[95]-> 105"
46_scaff1	AMOS	misc_feature	100347	95379	.	+	.	Experiment "B";Note "3 (3,0) B <-[46]- 105595"
53_scaff1	AMOS	misc_feature	31639	30060	.	+	.	Experiment "B";Note "3 (3,0) B <-[53]- 33298"
13_scaff1	AMOS	misc_feature	4	5	.	+	.	Experiment "B";Note "3 (3,0) B <-[13]- 2"
33_scaff1	AMOS	misc_feature	78426	74631	.	+	.	Experiment "B";Note "3 (3,0) B -[33]-> 82411"
115_scaff1173	AMOS	misc_feature	14	15	.	+	.	Experiment "B";Note "3 (3,0) B <-[115]- 12"
38_scaff1	AMOS	misc_feature	18045	17143	.	+	.	Experiment "B";Note "7 (7,0) B -[38]-> 19000"
28_scaff1	AMOS	misc_feature	32027	30449	.	+	.	Experiment "B";Note "4 (4,0) B -[28]-> 33705"
32_scaff1	AMOS	misc_feature	100	98	.	+	.	Experiment "B";Note "6 (6,0) B -[32]-> 102"
42_scaff1	AMOS	misc_feature	7963	7529	.	+	.	Experiment "B";Note "3 (3,0) B <-[42]- 8425"
29_scaff1	AMOS	misc_feature	51335	48762	.	+	.	Experiment "B";Note "3 (3,0) B -[29]-> 54020 |0| 1 -[30]-> 56"
30_scaff1	AMOS	misc_feature	3	4	.	+	.	Experiment "B";Note "3 (3,0) B -[29]-> 54020 |0| 1 -[30]-> 56"
30_scaff1	AMOS	misc_feature	57	58	.	+	.	Experiment "B";Note "3 (3,0) B -[29]-> 54020 |0| 1 -[30]-> 56"
30_scaff1	AMOS	misc_feature	3	4	.	+	.	Experiment "B";Note "4 (4,0) B <-[30]- 1 |0| 54020 <-[29]- 53963"
29_scaff1	AMOS	misc_feature	51335	48762	.	+	.	Experiment "B";Note "4 (4,0) B <-[30]- 1 |0| 54020 <-[29]- 53963"
29_scaff1	AMOS	misc_feature	51281	48708	.	+	.	Experiment "B";Note "4 (4,0) B <-[30]- 1 |0| 54020 <-[29]- 53963"
105_scaff1164	AMOS	misc_feature	3	4	.	+	.	Experiment "B";Note "4 (4,0) B <-[105]- 1"
39_scaff1	AMOS	misc_feature	201351	191599	.	+	.	Experiment "B";Note "4 (4,0) B -[39]-> 211552"
36_scaff1	AMOS	misc_feature	264770	251490	.	+	.	Experiment "B";Note "4 (4,0) B -[36]-> 278634 |3| 1 -[37]-> 30"
37_scaff1	AMOS	misc_feature	3	4	.	+	.	Experiment "B";Note "4 (4,0) B -[36]-> 278634 |3| 1 -[37]-> 30"
37_scaff1	AMOS	misc_feature	31	32	.	+	.	Experiment "B";Note "4 (4,0) B -[36]-> 278634 |3| 1 -[37]-> 30"
25_scaff1	AMOS	misc_feature	138977	132385	.	+	.	Experiment "B";Note "3 (3,0) B <-[25]- 145878"
45_scaff1	AMOS	misc_feature	59603	56522	.	+	.	Experiment "B";Note "3 (3,0) B -[45]-> 62814"
364_scaff884	AMOS	misc_feature	3	4	.	+	.	Experiment "B";Note "3 (3,0) B <-[364]- 1"
37_scaff1	AMOS	misc_feature	150	142	.	+	.	Experiment "B";Note "3 (3,0) B -[37]-> 158"
1_scaff1	AMOS	misc_feature	37342	35498	.	+	.	Experiment "K";Note "KMER_COV 1035"
2_scaff1	AMOS	misc_feature	78383	74519	.	+	.	Experiment "K";Note "KMER_COV 1147"
3_scaff1	AMOS	misc_feature	17511	16663	.	+	.	Experiment "K";Note "KMER_COV 2217"
4_scaff1	AMOS	misc_feature	11221	10677	.	+	.	Experiment "K";Note "KMER_COV 1596"
4_scaff1	AMOS	misc_feature	21373	20266	.	+	.	Experiment "K";Note "KMER_COV 1173"
4_scaff1	AMOS	misc_feature	24519	23254	.	+	.	Experiment "K";Note "KMER_COV 1349"
4_scaff1	AMOS	misc_feature	49071	46527	.	+	.	Experiment "K";Note "KMER_COV 1084"
5_scaff1	AMOS	misc_feature	42663	40606	.	+	.	Experiment "K";Note "KMER_COV 1192"
5_scaff1	AMOS	misc_feature	48412	46014	.	+	.	Experiment "K";Note "KMER_COV 1205"
5_scaff1	AMOS	misc_feature	49934	47462	.	+	.	Experiment "K";Note "KMER_COV 1263"
5_scaff1	AMOS	misc_feature	51215	48673	.	+	.	Experiment "K";Note "KMER_COV 1006"
5_scaff1	AMOS	misc_feature	52630	49994	.	+	.	Experiment "K";Note "KMER_COV 1668"
5_scaff1	AMOS	misc_feature	56092	53198	.	+	.	Experiment "K";Note "KMER_COV 1213"
5_scaff1	AMOS	misc_feature	74919	71063	.	+	.	Experiment "K";Note "KMER_COV 1635"
6_scaff1	AMOS	misc_feature	12505	11966	.	+	.	Experiment "K";Note "KMER_COV 1016"
8_scaff1	AMOS	misc_feature	2350	2215	.	+	.	Experiment "K";Note "KMER_COV 1095"
8_scaff1	AMOS	misc_feature	23416	22224	.	+	.	Experiment "K";Note "KMER_COV 1221"
8_scaff1	AMOS	misc_feature	27152	25745	.	+	.	Experiment "K";Note "KMER_COV 1517"
8_scaff1	AMOS	misc_feature	36130	34242	.	+	.	Experiment "K";Note "KMER_COV 2310"
9_scaff1	AMOS	misc_feature	4696	4415	.	+	.	Experiment "K";Note "KMER_COV 1176"
9_scaff1	AMOS	misc_feature	7838	7360	.	+	.	Experiment "K";Note "KMER_COV 1267"
10_scaff1	AMOS	misc_feature	3398	3236	.	+	.	Experiment "K";Note "KMER_COV 1749"
10_scaff1	AMOS	misc_feature	5334	5033	.	+	.	Experiment "K";Note "KMER_COV 1913"
10_scaff1	AMOS	misc_feature	8632	8068	.	+	.	Experiment "K";Note "KMER_COV 1522"
10_scaff1	AMOS	misc_feature	11126	10415	.	+	.	Experiment "K";Note "KMER_COV 1221"
10_scaff1	AMOS	misc_feature	12825	12014	.	+	.	Experiment "K";Note "KMER_COV 1381"
11_scaff1	AMOS	misc_feature	7276	6963	.	+	.	Experiment "K";Note "KMER_COV 1796"
11_scaff1	AMOS	misc_feature	23820	22658	.	+	.	Experiment "K";Note "KMER_COV 1798"
12_scaff1	AMOS	misc_feature	31292	29916	.	+	.	Experiment "K";Note "KMER_COV 1622"
12_scaff1	AMOS	misc_feature	35367	33737	.	+	.	Experiment "K";Note "KMER_COV 1365"
12_scaff1	AMOS	misc_feature	38344	36556	.	+	.	Experiment "K";Note "KMER_COV 1002"
12_scaff1	AMOS	misc_feature	49100	46800	.	+	.	Experiment "K";Note "KMER_COV 2165"
12_scaff1	AMOS	misc_feature	55291	52586	.	+	.	Experiment "K";Note "KMER_COV 4240"
12_scaff1	AMOS	misc_feature	59532	56546	.	+	.	Experiment "K";Note "KMER_COV 1135"
12_scaff1	AMOS	misc_feature	78546	74575	.	+	.	Experiment "K";Note "KMER_COV 1266"
12_scaff1	AMOS	misc_feature	140567	133581	.	+	.	Experiment "K";Note "KMER_COV 1057"
13_scaff1	AMOS	misc_feature	24201	23046	.	+	.	Experiment "K";Note "KMER_COV 1440"
14_scaff1	AMOS	misc_feature	22861	21734	.	+	.	Experiment "K";Note "KMER_COV 1168"
14_scaff1	AMOS	misc_feature	26050	24730	.	+	.	Experiment "K";Note "KMER_COV 1466"
14_scaff1	AMOS	misc_feature	28832	27364	.	+	.	Experiment "K";Note "KMER_COV 1016"
14_scaff1	AMOS	misc_feature	31141	29529	.	+	.	Experiment "K";Note "KMER_COV 1547"
14_scaff1	AMOS	misc_feature	34626	32777	.	+	.	Experiment "K";Note "KMER_COV 1058"
14_scaff1	AMOS	misc_feature	38643	36553	.	+	.	Experiment "K";Note "KMER_COV 1367"
14_scaff1	AMOS	misc_feature	42655	40312	.	+	.	Experiment "K";Note "KMER_COV 1093"
14_scaff1	AMOS	misc_feature	44520	42063	.	+	.	Experiment "K";Note "KMER_COV 1134"
14_scaff1	AMOS	misc_feature	46848	44253	.	+	.	Experiment "K";Note "KMER_COV 1874"
14_scaff1	AMOS	misc_feature	48799	46048	.	+	.	Experiment "K";Note "KMER_COV 1161"
14_scaff1	AMOS	misc_feature	86211	81620	.	+	.	Experiment "K";Note "KMER_COV 1721"
16_scaff1	AMOS	misc_feature	16404	15698	.	+	.	Experiment "K";Note "KMER_COV 2080"
16_scaff1	AMOS	misc_feature	36055	34370	.	+	.	Experiment "K";Note "KMER_COV 1301"
16_scaff1	AMOS	misc_feature	37840	36065	.	+	.	Experiment "K";Note "KMER_COV 1110"
17_scaff1	AMOS	misc_feature	31000	29606	.	+	.	Experiment "K";Note "KMER_COV 1112"
17_scaff1	AMOS	misc_feature	84293	80398	.	+	.	Experiment "K";Note "KMER_COV 1003"
17_scaff1	AMOS	misc_feature	91281	87074	.	+	.	Experiment "K";Note "KMER_COV 2302"
17_scaff1	AMOS	misc_feature	94045	89717	.	+	.	Experiment "K";Note "KMER_COV 1462"
17_scaff1	AMOS	misc_feature	95569	91175	.	+	.	Experiment "K";Note "KMER_COV 2534"
17_scaff1	AMOS	misc_feature	140047	133334	.	+	.	Experiment "K";Note "KMER_COV 1138"
17_scaff1	AMOS	misc_feature	176302	167896	.	+	.	Experiment "K";Note "KMER_COV 2024"
17_scaff1	AMOS	misc_feature	181906	173215	.	+	.	Experiment "K";Note "KMER_COV 1201"
17_scaff1	AMOS	misc_feature	183857	175083	.	+	.	Experiment "K";Note "KMER_COV 1642"
17_scaff1	AMOS	misc_feature	185782	176878	.	+	.	Experiment "K";Note "KMER_COV 1089"
17_scaff1	AMOS	misc_feature	187409	178376	.	+	.	Experiment "K";Note "KMER_COV 1140"
17_scaff1	AMOS	misc_feature	188563	179446	.	+	.	Experiment "K";Note "KMER_COV 1473"
17_scaff1	AMOS	misc_feature	190056	180840	.	+	.	Experiment "K";Note "KMER_COV 1133"
17_scaff1	AMOS	misc_feature	192325	182956	.	+	.	Experiment "K";Note "KMER_COV 1025"
17_scaff1	AMOS	misc_feature	200134	190273	.	+	.	Experiment "K";Note "KMER_COV 1387"
17_scaff1	AMOS	misc_feature	202496	192481	.	+	.	Experiment "K";Note "KMER_COV 2422"
17_scaff1	AMOS	misc_feature	205937	195715	.	+	.	Experiment "K";Note "KMER_COV 1153"
18_scaff1	AMOS	misc_feature	8455	8005	.	+	.	Experiment "K";Note "KMER_COV 2015"
18_scaff1	AMOS	misc_feature	15332	14450	.	+	.	Experiment "K";Note "KMER_COV 1748"
19_scaff1	AMOS	misc_feature	8274	7888	.	+	.	Experiment "K";Note "KMER_COV 1117"
19_scaff1	AMOS	misc_feature	50428	48131	.	+	.	Experiment "K";Note "KMER_COV 1101"
22_scaff1	AMOS	misc_feature	9516	9099	.	+	.	Experiment "K";Note "KMER_COV 1044"
23_scaff1	AMOS	misc_feature	124886	119056	.	+	.	Experiment "K";Note "KMER_COV 1137"
24_scaff1	AMOS	misc_feature	2522	2376	.	+	.	Experiment "K";Note "KMER_COV 1177"
24_scaff1	AMOS	misc_feature	5725	5343	.	+	.	Experiment "K";Note "KMER_COV 1808"
24_scaff1	AMOS	misc_feature	7993	7482	.	+	.	Experiment "K";Note "KMER_COV 1290"
25_scaff1	AMOS	misc_feature	11563	11053	.	+	.	Experiment "K";Note "KMER_COV 1470"
25_scaff1	AMOS	misc_feature	49772	47433	.	+	.	Experiment "K";Note "KMER_COV 1062"
25_scaff1	AMOS	misc_feature	110006	104871	.	+	.	Experiment "K";Note "KMER_COV 1480"
25_scaff1	AMOS	misc_feature	120191	114535	.	+	.	Experiment "K";Note "KMER_COV 1432"
25_scaff1	AMOS	misc_feature	178835	170243	.	+	.	Experiment "K";Note "KMER_COV 1342"
26_scaff1	AMOS	misc_feature	53700	51205	.	+	.	Experiment "K";Note "KMER_COV 1136"
26_scaff1	AMOS	misc_feature	105495	100466	.	+	.	Experiment "K";Note "KMER_COV 1281"
26_scaff1	AMOS	misc_feature	186010	177166	.	+	.	Experiment "K";Note "KMER_COV 1568"
27_scaff1	AMOS	misc_feature	24394	23257	.	+	.	Experiment "K";Note "KMER_COV 1448"
28_scaff1	AMOS	misc_feature	8172	7772	.	+	.	Experiment "K";Note "KMER_COV 1053"
28_scaff1	AMOS	misc_feature	20329	19341	.	+	.	Experiment "K";Note "KMER_COV 1048"
29_scaff1	AMOS	misc_feature	460	442	.	+	.	Experiment "K";Note "KMER_COV 1489"
30_scaff1	AMOS	misc_feature	30664	29250	.	+	.	Experiment "K";Note "KMER_COV 1612"
30_scaff1	AMOS	misc_feature	73249	69765	.	+	.	Experiment "K";Note "KMER_COV 1117"
30_scaff1	AMOS	misc_feature	100730	95911	.	+	.	Experiment "K";Note "KMER_COV 1170"
30_scaff1	AMOS	misc_feature	144313	137512	.	+	.	Experiment "K";Note "KMER_COV 1001"
30_scaff1	AMOS	misc_feature	146665	139745	.	+	.	Experiment "K";Note "KMER_COV 1154"
30_scaff1	AMOS	misc_feature	151370	144215	.	+	.	Experiment "K";Note "KMER_COV 1086"
32_scaff1	AMOS	misc_feature	11505	10886	.	+	.	Experiment "K";Note "KMER_COV 2014"
33_scaff1	AMOS	misc_feature	48614	46257	.	+	.	Experiment "K";Note "KMER_COV 1287"
33_scaff1	AMOS	misc_feature	72392	68945	.	+	.	Experiment "K";Note "KMER_COV 1125"
33_scaff1	AMOS	misc_feature	226242	216003	.	+	.	Experiment "K";Note "KMER_COV 1156"
33_scaff1	AMOS	misc_feature	229140	218733	.	+	.	Experiment "K";Note "KMER_COV 2282"
34_scaff1	AMOS	misc_feature	26098	24844	.	+	.	Experiment "K";Note "KMER_COV 1189"
34_scaff1	AMOS	misc_feature	29541	28095	.	+	.	Experiment "K";Note "KMER_COV 1308"
36_scaff1	AMOS	misc_feature	2518	2398	.	+	.	Experiment "K";Note "KMER_COV 1041"
36_scaff1	AMOS	misc_feature	49675	47285	.	+	.	Experiment "K";Note "KMER_COV 1900"
36_scaff1	AMOS	misc_feature	84479	80316	.	+	.	Experiment "K";Note "KMER_COV 1729"
36_scaff1	AMOS	misc_feature	88414	84033	.	+	.	Experiment "K";Note "KMER_COV 1274"
36_scaff1	AMOS	misc_feature	109382	103865	.	+	.	Experiment "K";Note "KMER_COV 1188"
36_scaff1	AMOS	misc_feature	150668	143175	.	+	.	Experiment "K";Note "KMER_COV 1962"
36_scaff1	AMOS	misc_feature	179552	170697	.	+	.	Experiment "K";Note "KMER_COV 1510"
36_scaff1	AMOS	misc_feature	183056	174048	.	+	.	Experiment "K";Note "KMER_COV 2239"
36_scaff1	AMOS	misc_feature	185296	176179	.	+	.	Experiment "K";Note "KMER_COV 1975"
36_scaff1	AMOS	misc_feature	187631	178419	.	+	.	Experiment "K";Note "KMER_COV 1770"
36_scaff1	AMOS	misc_feature	191295	181865	.	+	.	Experiment "K";Note "KMER_COV 2356"
36_scaff1	AMOS	misc_feature	239767	227724	.	+	.	Experiment "K";Note "KMER_COV 1371"
36_scaff1	AMOS	misc_feature	267059	253688	.	+	.	Experiment "K";Note "KMER_COV 1580"
38_scaff1	AMOS	misc_feature	30847	29295	.	+	.	Experiment "K";Note "KMER_COV 1619"
39_scaff1	AMOS	misc_feature	23938	22795	.	+	.	Experiment "K";Note "KMER_COV 1190"
39_scaff1	AMOS	misc_feature	27176	25832	.	+	.	Experiment "K";Note "KMER_COV 1068"
39_scaff1	AMOS	misc_feature	124852	119032	.	+	.	Experiment "K";Note "KMER_COV 1579"
39_scaff1	AMOS	misc_feature	126798	120863	.	+	.	Experiment "K";Note "KMER_COV 1105"
39_scaff1	AMOS	misc_feature	131779	125546	.	+	.	Experiment "K";Note "KMER_COV 1065"
39_scaff1	AMOS	misc_feature	140184	133476	.	+	.	Experiment "K";Note "KMER_COV 1896"
39_scaff1	AMOS	misc_feature	142109	135292	.	+	.	Experiment "K";Note "KMER_COV 1570"
39_scaff1	AMOS	misc_feature	183999	175100	.	+	.	Experiment "K";Note "KMER_COV 1050"
39_scaff1	AMOS	misc_feature	241631	229963	.	+	.	Experiment "K";Note "KMER_COV 1168"
39_scaff1	AMOS	misc_feature	251347	239205	.	+	.	Experiment "K";Note "KMER_COV 1040"
39_scaff1	AMOS	misc_feature	268708	255733	.	+	.	Experiment "K";Note "KMER_COV 1099"
39_scaff1	AMOS	misc_feature	277078	263725	.	+	.	Experiment "K";Note "KMER_COV 1592"
40_scaff1	AMOS	misc_feature	13268	12581	.	+	.	Experiment "K";Note "KMER_COV 2181"
40_scaff1	AMOS	misc_feature	25611	24242	.	+	.	Experiment "K";Note "KMER_COV 1646"
40_scaff1	AMOS	misc_feature	27386	25920	.	+	.	Experiment "K";Note "KMER_COV 1144"
40_scaff1	AMOS	misc_feature	33160	31391	.	+	.	Experiment "K";Note "KMER_COV 1118"
40_scaff1	AMOS	misc_feature	35361	33501	.	+	.	Experiment "K";Note "KMER_COV 1037"
40_scaff1	AMOS	misc_feature	67328	64043	.	+	.	Experiment "K";Note "KMER_COV 1474"
41_scaff1	AMOS	misc_feature	11770	11197	.	+	.	Experiment "K";Note "KMER_COV 2078"
41_scaff1	AMOS	misc_feature	18520	17549	.	+	.	Experiment "K";Note "KMER_COV 1075"
41_scaff1	AMOS	misc_feature	32623	31030	.	+	.	Experiment "K";Note "KMER_COV 1059"
42_scaff1	AMOS	misc_feature	12774	12090	.	+	.	Experiment "K";Note "KMER_COV 1935"
42_scaff1	AMOS	misc_feature	22754	21518	.	+	.	Experiment "K";Note "KMER_COV 1059"
42_scaff1	AMOS	misc_feature	38002	35990	.	+	.	Experiment "K";Note "KMER_COV 1211"
42_scaff1	AMOS	misc_feature	73861	70076	.	+	.	Experiment "K";Note "KMER_COV 1602"
42_scaff1	AMOS	misc_feature	75579	71694	.	+	.	Experiment "K";Note "KMER_COV 1057"
42_scaff1	AMOS	misc_feature	102249	96972	.	+	.	Experiment "K";Note "KMER_COV 1400"
42_scaff1	AMOS	misc_feature	127074	120522	.	+	.	Experiment "K";Note "KMER_COV 1136"
43_scaff1	AMOS	misc_feature	30865	29488	.	+	.	Experiment "K";Note "KMER_COV 1017"
43_scaff1	AMOS	misc_feature	40552	38687	.	+	.	Experiment "K";Note "KMER_COV 3418"
43_scaff1	AMOS	misc_feature	93685	89102	.	+	.	Experiment "K";Note "KMER_COV 1402"
43_scaff1	AMOS	misc_feature	99320	94414	.	+	.	Experiment "K";Note "KMER_COV 1180"
44_scaff1	AMOS	misc_feature	24868	23689	.	+	.	Experiment "K";Note "KMER_COV 1154"
44_scaff1	AMOS	misc_feature	28728	27326	.	+	.	Experiment "K";Note "KMER_COV 1469"
45_scaff1	AMOS	misc_feature	5903	5599	.	+	.	Experiment "K";Note "KMER_COV 1059"
45_scaff1	AMOS	misc_feature	12043	11423	.	+	.	Experiment "K";Note "KMER_COV 1095"
45_scaff1	AMOS	misc_feature	22353	21202	.	+	.	Experiment "K";Note "KMER_COV 1008"
45_scaff1	AMOS	misc_feature	47366	44956	.	+	.	Experiment "K";Note "KMER_COV 1279"
45_scaff1	AMOS	misc_feature	51867	49212	.	+	.	Experiment "K";Note "KMER_COV 1491"
45_scaff1	AMOS	misc_feature	85288	80963	.	+	.	Experiment "K";Note "KMER_COV 1463"
45_scaff1	AMOS	misc_feature	92758	88053	.	+	.	Experiment "K";Note "KMER_COV 2257"
45_scaff1	AMOS	misc_feature	96454	91587	.	+	.	Experiment "K";Note "KMER_COV 1251"
45_scaff1	AMOS	misc_feature	99366	94276	.	+	.	Experiment "K";Note "KMER_COV 1466"
45_scaff1	AMOS	misc_feature	115100	109139	.	+	.	Experiment "K";Note "KMER_COV 1238"
45_scaff1	AMOS	misc_feature	118967	112805	.	+	.	Experiment "K";Note "KMER_COV 1112"
46_scaff1	AMOS	misc_feature	156	156	.	+	.	Experiment "K";Note "KMER_COV 1713"
46_scaff1	AMOS	misc_feature	33084	31597	.	+	.	Experiment "K";Note "KMER_COV 1041"
46_scaff1	AMOS	misc_feature	60608	57747	.	+	.	Experiment "K";Note "KMER_COV 1561"
46_scaff1	AMOS	misc_feature	99339	94421	.	+	.	Experiment "K";Note "KMER_COV 1091"
46_scaff1	AMOS	misc_feature	108167	102775	.	+	.	Experiment "K";Note "KMER_COV 1397"
46_scaff1	AMOS	misc_feature	110003	104508	.	+	.	Experiment "K";Note "KMER_COV 1476"
46_scaff1	AMOS	misc_feature	112606	106980	.	+	.	Experiment "K";Note "KMER_COV 1284"
46_scaff1	AMOS	misc_feature	121022	114889	.	+	.	Experiment "K";Note "KMER_COV 1216"
47_scaff1	AMOS	misc_feature	1250	1194	.	+	.	Experiment "K";Note "KMER_COV 1691"
47_scaff1	AMOS	misc_feature	13065	12407	.	+	.	Experiment "K";Note "KMER_COV 1157"
48_scaff1	AMOS	misc_feature	628	590	.	+	.	Experiment "K";Note "KMER_COV 1095"
48_scaff1	AMOS	misc_feature	17506	16548	.	+	.	Experiment "K";Note "KMER_COV 1217"
48_scaff1	AMOS	misc_feature	24945	23571	.	+	.	Experiment "K";Note "KMER_COV 1603"
48_scaff1	AMOS	misc_feature	41882	39623	.	+	.	Experiment "K";Note "KMER_COV 1092"
48_scaff1	AMOS	misc_feature	45264	42828	.	+	.	Experiment "K";Note "KMER_COV 1502"
48_scaff1	AMOS	misc_feature	46788	44272	.	+	.	Experiment "K";Note "KMER_COV 2001"
48_scaff1	AMOS	misc_feature	90390	85685	.	+	.	Experiment "K";Note "KMER_COV 1087"
48_scaff1	AMOS	misc_feature	91587	86815	.	+	.	Experiment "K";Note "KMER_COV 1202"
48_scaff1	AMOS	misc_feature	104040	98650	.	+	.	Experiment "K";Note "KMER_COV 1051"
49_scaff1	AMOS	misc_feature	17047	16286	.	+	.	Experiment "K";Note "KMER_COV 2522"
49_scaff1	AMOS	misc_feature	33936	32346	.	+	.	Experiment "K";Note "KMER_COV 1259"
50_scaff1	AMOS	misc_feature	15010	14191	.	+	.	Experiment "K";Note "KMER_COV 1092"
50_scaff1	AMOS	misc_feature	23409	22193	.	+	.	Experiment "K";Note "KMER_COV 2990"
50_scaff1	AMOS	misc_feature	31202	29468	.	+	.	Experiment "K";Note "KMER_COV 1688"
51_scaff1	AMOS	misc_feature	4070	3897	.	+	.	Experiment "K";Note "KMER_COV 1282"
51_scaff1	AMOS	misc_feature	5989	5723	.	+	.	Experiment "K";Note "KMER_COV 1371"
51_scaff1	AMOS	misc_feature	55896	53203	.	+	.	Experiment "K";Note "KMER_COV 1362"
51_scaff1	AMOS	misc_feature	57265	54519	.	+	.	Experiment "K";Note "KMER_COV 1984"
51_scaff1	AMOS	misc_feature	90075	85761	.	+	.	Experiment "K";Note "KMER_COV 1081"
52_scaff1	AMOS	misc_feature	1621	1549	.	+	.	Experiment "K";Note "KMER_COV 1005"
52_scaff1	AMOS	misc_feature	14184	13473	.	+	.	Experiment "K";Note "KMER_COV 1135"
53_scaff1	AMOS	misc_feature	55	56	.	+	.	Experiment "K";Note "KMER_COV 1090"
53_scaff1	AMOS	misc_feature	18994	18062	.	+	.	Experiment "K";Note "KMER_COV 1904"
53_scaff1	AMOS	misc_feature	21856	20793	.	+	.	Experiment "K";Note "KMER_COV 1389"
104_scaff1163	AMOS	misc_feature	5094	4857	.	+	.	Experiment "K";Note "KMER_COV 1314"
