# Supplementary material for: Genomic characterization of the Yersinia genus
Source: Genome Biol. 2010 Jan 4;11(1):R1. doi: 10.1186/gb-2010-11-1-r1 (PMC2847712; doi:10.1186/gb-2010-11-1-r1)
Supplement: Additional file 3 — These consist of ISfinder [40], RepeatScout [41]and amosvalidate [37] results (GFF format); repeats found by RepeatScout in fasta format, scaffold files (NCBI AGP format); and information about length of contigs, read count, estimated repeat number, count in scaffold and whether or not the contig was placed by SOMA [39]. [file gb-2010-11-1-r1-S3.gz › additional_files/kristensenii.amosvalidate.gff]

1_scaff1	AMOS	misc_feature	-13	4658154	.	+	.	Experiment "C";Note "LOW_GOOD_CVG"
2_scaff1	AMOS	misc_feature	-56925	4601242	.	+	.	Experiment "C";Note "LOW_GOOD_CVG"
3_scaff1	AMOS	misc_feature	-248306	4409861	.	+	.	Experiment "C";Note "LOW_GOOD_CVG"
4_scaff1	AMOS	misc_feature	-287004	4371163	.	+	.	Experiment "C";Note "LOW_GOOD_CVG"
5_scaff1	AMOS	misc_feature	-292918	4365249	.	+	.	Experiment "C";Note "LOW_GOOD_CVG"
6_scaff1	AMOS	misc_feature	-600071	4058096	.	+	.	Experiment "C";Note "LOW_GOOD_CVG"
7_scaff1	AMOS	misc_feature	-722558	3935609	.	+	.	Experiment "C";Note "LOW_GOOD_CVG"
8_scaff1	AMOS	misc_feature	-804002	3854165	.	+	.	Experiment "C";Note "LOW_GOOD_CVG"
9_scaff1	AMOS	misc_feature	-872406	3785761	.	+	.	Experiment "C";Note "LOW_GOOD_CVG"
10_scaff1	AMOS	misc_feature	-975996	3682171	.	+	.	Experiment "C";Note "LOW_GOOD_CVG"
11_scaff1	AMOS	misc_feature	-1181387	3476780	.	+	.	Experiment "C";Note "LOW_GOOD_CVG"
12_scaff1	AMOS	misc_feature	-1835100	2823067	.	+	.	Experiment "C";Note "LOW_GOOD_CVG"
13_scaff1	AMOS	misc_feature	-1988622	2669545	.	+	.	Experiment "C";Note "LOW_GOOD_CVG"
14_scaff1	AMOS	misc_feature	-2051551	2606616	.	+	.	Experiment "C";Note "LOW_GOOD_CVG"
15_scaff1	AMOS	misc_feature	-2122938	2535229	.	+	.	Experiment "C";Note "LOW_GOOD_CVG"
16_scaff1	AMOS	misc_feature	-2164182	2493985	.	+	.	Experiment "C";Note "LOW_GOOD_CVG"
17_scaff1	AMOS	misc_feature	-2222889	2435278	.	+	.	Experiment "C";Note "LOW_GOOD_CVG"
18_scaff1	AMOS	misc_feature	-2266992	2391175	.	+	.	Experiment "C";Note "LOW_GOOD_CVG"
19_scaff1	AMOS	misc_feature	-2392731	2265436	.	+	.	Experiment "C";Note "LOW_GOOD_CVG"
20_scaff1	AMOS	misc_feature	-2477398	2180769	.	+	.	Experiment "C";Note "LOW_GOOD_CVG"
21_scaff1	AMOS	misc_feature	-2477952	2180215	.	+	.	Experiment "C";Note "LOW_GOOD_CVG"
22_scaff1	AMOS	misc_feature	-2479126	2179041	.	+	.	Experiment "C";Note "LOW_GOOD_CVG"
23_scaff1	AMOS	misc_feature	-2555730	2102437	.	+	.	Experiment "C";Note "LOW_GOOD_CVG"
24_scaff1	AMOS	misc_feature	-2614933	2043234	.	+	.	Experiment "C";Note "LOW_GOOD_CVG"
25_scaff1	AMOS	misc_feature	-2682706	1975461	.	+	.	Experiment "C";Note "LOW_GOOD_CVG"
26_scaff1	AMOS	misc_feature	-2875854	1782313	.	+	.	Experiment "C";Note "LOW_GOOD_CVG"
27_scaff1	AMOS	misc_feature	-2941353	1716814	.	+	.	Experiment "C";Note "LOW_GOOD_CVG"
28_scaff1	AMOS	misc_feature	-3219418	1438749	.	+	.	Experiment "C";Note "LOW_GOOD_CVG"
29_scaff1	AMOS	misc_feature	-3265588	1392579	.	+	.	Experiment "C";Note "LOW_GOOD_CVG"
30_scaff1	AMOS	misc_feature	-3371743	1286424	.	+	.	Experiment "C";Note "LOW_GOOD_CVG"
31_scaff1	AMOS	misc_feature	-3422663	1235504	.	+	.	Experiment "C";Note "LOW_GOOD_CVG"
32_scaff1	AMOS	misc_feature	-3567146	1091021	.	+	.	Experiment "C";Note "LOW_GOOD_CVG"
33_scaff1	AMOS	misc_feature	-3595927	1062240	.	+	.	Experiment "C";Note "LOW_GOOD_CVG"
34_scaff1	AMOS	misc_feature	-3596023	1062144	.	+	.	Experiment "C";Note "LOW_GOOD_CVG"
35_scaff1	AMOS	misc_feature	-3677285	980882	.	+	.	Experiment "C";Note "LOW_GOOD_CVG"
36_scaff1	AMOS	misc_feature	-3893374	764793	.	+	.	Experiment "C";Note "LOW_GOOD_CVG"
37_scaff1	AMOS	misc_feature	-3942797	715370	.	+	.	Experiment "C";Note "LOW_GOOD_CVG"
38_scaff1	AMOS	misc_feature	-4008248	649919	.	+	.	Experiment "C";Note "LOW_GOOD_CVG"
39_scaff1	AMOS	misc_feature	-4056602	601565	.	+	.	Experiment "C";Note "LOW_GOOD_CVG"
40_scaff1	AMOS	misc_feature	-4097938	560229	.	+	.	Experiment "C";Note "LOW_GOOD_CVG"
41_scaff1	AMOS	misc_feature	-4239504	418663	.	+	.	Experiment "C";Note "LOW_GOOD_CVG"
42_scaff1	AMOS	misc_feature	-4498389	159778	.	+	.	Experiment "C";Note "LOW_GOOD_CVG"
43_scaff1	AMOS	misc_feature	-292914	4365253	.	+	.	Experiment "C";Note "LOW_GOOD_CVG"
44_scaff10	AMOS	misc_feature	19	395	.	+	.	Experiment "C";Note "LOW_GOOD_CVG"
45_scaff109	AMOS	misc_feature	18	155	.	+	.	Experiment "C";Note "LOW_GOOD_CVG"
46_scaff110	AMOS	misc_feature	-1	101	.	+	.	Experiment "C";Note "LOW_GOOD_CVG"
47_scaff114	AMOS	misc_feature	-1	108	.	+	.	Experiment "C";Note "LOW_GOOD_CVG"
48_scaff122	AMOS	misc_feature	-1	100	.	+	.	Experiment "C";Note "LOW_GOOD_CVG"
49_scaff136	AMOS	misc_feature	18	575	.	+	.	Experiment "C";Note "LOW_GOOD_CVG"
50_scaff137	AMOS	misc_feature	15	547	.	+	.	Experiment "C";Note "LOW_GOOD_CVG"
51_scaff138	AMOS	misc_feature	18	306	.	+	.	Experiment "C";Note "LOW_GOOD_CVG"
52_scaff141	AMOS	misc_feature	-2	103	.	+	.	Experiment "C";Note "LOW_GOOD_CVG"
53_scaff150	AMOS	misc_feature	-1	91	.	+	.	Experiment "C";Note "LOW_GOOD_CVG"
54_scaff151	AMOS	misc_feature	-1	110	.	+	.	Experiment "C";Note "LOW_GOOD_CVG"
55_scaff152	AMOS	misc_feature	-2	105	.	+	.	Experiment "C";Note "LOW_GOOD_CVG"
56_scaff154	AMOS	misc_feature	-1	125	.	+	.	Experiment "C";Note "LOW_GOOD_CVG"
57_scaff156	AMOS	misc_feature	-1	116	.	+	.	Experiment "C";Note "LOW_GOOD_CVG"
58_scaff157	AMOS	misc_feature	-2	101	.	+	.	Experiment "C";Note "LOW_GOOD_CVG"
59_scaff158	AMOS	misc_feature	-2	101	.	+	.	Experiment "C";Note "LOW_GOOD_CVG"
60_scaff159	AMOS	misc_feature	-1	99	.	+	.	Experiment "C";Note "LOW_GOOD_CVG"
61_scaff16	AMOS	misc_feature	5	2222	.	+	.	Experiment "C";Note "LOW_GOOD_CVG"
62_scaff160	AMOS	misc_feature	-1	102	.	+	.	Experiment "C";Note "LOW_GOOD_CVG"
63_scaff162	AMOS	misc_feature	-2	111	.	+	.	Experiment "C";Note "LOW_GOOD_CVG"
64_scaff163	AMOS	misc_feature	-1	104	.	+	.	Experiment "C";Note "LOW_GOOD_CVG"
65_scaff164	AMOS	misc_feature	-2	99	.	+	.	Experiment "C";Note "LOW_GOOD_CVG"
66_scaff165	AMOS	misc_feature	-1	109	.	+	.	Experiment "C";Note "LOW_GOOD_CVG"
67_scaff166	AMOS	misc_feature	-1	106	.	+	.	Experiment "C";Note "LOW_GOOD_CVG"
68_scaff168	AMOS	misc_feature	-2	112	.	+	.	Experiment "C";Note "LOW_GOOD_CVG"
69_scaff170	AMOS	misc_feature	-1	96	.	+	.	Experiment "C";Note "LOW_GOOD_CVG"
70_scaff171	AMOS	misc_feature	-1	93	.	+	.	Experiment "C";Note "LOW_GOOD_CVG"
71_scaff172	AMOS	misc_feature	-2	106	.	+	.	Experiment "C";Note "LOW_GOOD_CVG"
72_scaff174	AMOS	misc_feature	-2	115	.	+	.	Experiment "C";Note "LOW_GOOD_CVG"
73_scaff176	AMOS	misc_feature	-2	100	.	+	.	Experiment "C";Note "LOW_GOOD_CVG"
74_scaff18	AMOS	misc_feature	7	23454	.	+	.	Experiment "C";Note "LOW_GOOD_CVG"
75_scaff181	AMOS	misc_feature	-1	101	.	+	.	Experiment "C";Note "LOW_GOOD_CVG"
76_scaff183	AMOS	misc_feature	-2	120	.	+	.	Experiment "C";Note "LOW_GOOD_CVG"
77_scaff184	AMOS	misc_feature	-1	94	.	+	.	Experiment "C";Note "LOW_GOOD_CVG"
78_scaff185	AMOS	misc_feature	-2	116	.	+	.	Experiment "C";Note "LOW_GOOD_CVG"
79_scaff187	AMOS	misc_feature	-1	104	.	+	.	Experiment "C";Note "LOW_GOOD_CVG"
80_scaff188	AMOS	misc_feature	-1	94	.	+	.	Experiment "C";Note "LOW_GOOD_CVG"
81_scaff189	AMOS	misc_feature	-1	104	.	+	.	Experiment "C";Note "LOW_GOOD_CVG"
82_scaff190	AMOS	misc_feature	16	204	.	+	.	Experiment "C";Note "LOW_GOOD_CVG"
83_scaff193	AMOS	misc_feature	-1	102	.	+	.	Experiment "C";Note "LOW_GOOD_CVG"
84_scaff196	AMOS	misc_feature	-1	126	.	+	.	Experiment "C";Note "LOW_GOOD_CVG"
85_scaff199	AMOS	misc_feature	-1	91	.	+	.	Experiment "C";Note "LOW_GOOD_CVG"
86_scaff2	AMOS	misc_feature	18	5084	.	+	.	Experiment "C";Note "LOW_GOOD_CVG"
87_scaff201	AMOS	misc_feature	-2	110	.	+	.	Experiment "C";Note "LOW_GOOD_CVG"
88_scaff203	AMOS	misc_feature	-1	98	.	+	.	Experiment "C";Note "LOW_GOOD_CVG"
89_scaff205	AMOS	misc_feature	-1	114	.	+	.	Experiment "C";Note "LOW_GOOD_CVG"
90_scaff206	AMOS	misc_feature	-2	100	.	+	.	Experiment "C";Note "LOW_GOOD_CVG"
91_scaff207	AMOS	misc_feature	-1	104	.	+	.	Experiment "C";Note "LOW_GOOD_CVG"
92_scaff208	AMOS	misc_feature	-1	114	.	+	.	Experiment "C";Note "LOW_GOOD_CVG"
93_scaff211	AMOS	misc_feature	-1	97	.	+	.	Experiment "C";Note "LOW_GOOD_CVG"
94_scaff213	AMOS	misc_feature	-1	99	.	+	.	Experiment "C";Note "LOW_GOOD_CVG"
95_scaff214	AMOS	misc_feature	-1	104	.	+	.	Experiment "C";Note "LOW_GOOD_CVG"
96_scaff217	AMOS	misc_feature	-2	92	.	+	.	Experiment "C";Note "LOW_GOOD_CVG"
97_scaff218	AMOS	misc_feature	-1	105	.	+	.	Experiment "C";Note "LOW_GOOD_CVG"
98_scaff221	AMOS	misc_feature	-2	107	.	+	.	Experiment "C";Note "LOW_GOOD_CVG"
99_scaff222	AMOS	misc_feature	-1	114	.	+	.	Experiment "C";Note "LOW_GOOD_CVG"
100_scaff224	AMOS	misc_feature	-2	121	.	+	.	Experiment "C";Note "LOW_GOOD_CVG"
101_scaff226	AMOS	misc_feature	-1	86	.	+	.	Experiment "C";Note "LOW_GOOD_CVG"
102_scaff227	AMOS	misc_feature	-1	101	.	+	.	Experiment "C";Note "LOW_GOOD_CVG"
103_scaff228	AMOS	misc_feature	-1	105	.	+	.	Experiment "C";Note "LOW_GOOD_CVG"
104_scaff229	AMOS	misc_feature	1	114	.	+	.	Experiment "C";Note "LOW_GOOD_CVG"
105_scaff230	AMOS	misc_feature	-1	97	.	+	.	Experiment "C";Note "LOW_GOOD_CVG"
106_scaff231	AMOS	misc_feature	-1	99	.	+	.	Experiment "C";Note "LOW_GOOD_CVG"
107_scaff232	AMOS	misc_feature	-2	115	.	+	.	Experiment "C";Note "LOW_GOOD_CVG"
108_scaff234	AMOS	misc_feature	-2	119	.	+	.	Experiment "C";Note "LOW_GOOD_CVG"
109_scaff235	AMOS	misc_feature	-2	98	.	+	.	Experiment "C";Note "LOW_GOOD_CVG"
110_scaff236	AMOS	misc_feature	-2	114	.	+	.	Experiment "C";Note "LOW_GOOD_CVG"
111_scaff237	AMOS	misc_feature	-1	94	.	+	.	Experiment "C";Note "LOW_GOOD_CVG"
112_scaff239	AMOS	misc_feature	-1	101	.	+	.	Experiment "C";Note "LOW_GOOD_CVG"
113_scaff240	AMOS	misc_feature	-1	100	.	+	.	Experiment "C";Note "LOW_GOOD_CVG"
114_scaff245	AMOS	misc_feature	-1	105	.	+	.	Experiment "C";Note "LOW_GOOD_CVG"
115_scaff246	AMOS	misc_feature	-2	96	.	+	.	Experiment "C";Note "LOW_GOOD_CVG"
116_scaff248	AMOS	misc_feature	-1	104	.	+	.	Experiment "C";Note "LOW_GOOD_CVG"
117_scaff250	AMOS	misc_feature	-2	111	.	+	.	Experiment "C";Note "LOW_GOOD_CVG"
118_scaff251	AMOS	misc_feature	-2	97	.	+	.	Experiment "C";Note "LOW_GOOD_CVG"
119_scaff254	AMOS	misc_feature	-1	109	.	+	.	Experiment "C";Note "LOW_GOOD_CVG"
120_scaff255	AMOS	misc_feature	-2	95	.	+	.	Experiment "C";Note "LOW_GOOD_CVG"
121_scaff26	AMOS	misc_feature	-1	113	.	+	.	Experiment "C";Note "LOW_GOOD_CVG"
122_scaff261	AMOS	misc_feature	-1	94	.	+	.	Experiment "C";Note "LOW_GOOD_CVG"
123_scaff264	AMOS	misc_feature	19	285	.	+	.	Experiment "C";Note "LOW_GOOD_CVG"
124_scaff265	AMOS	misc_feature	-1	103	.	+	.	Experiment "C";Note "LOW_GOOD_CVG"
125_scaff268	AMOS	misc_feature	-1	111	.	+	.	Experiment "C";Note "LOW_GOOD_CVG"
126_scaff273	AMOS	misc_feature	18	187	.	+	.	Experiment "C";Note "LOW_GOOD_CVG"
127_scaff276	AMOS	misc_feature	10	133	.	+	.	Experiment "C";Note "LOW_GOOD_CVG"
128_scaff278	AMOS	misc_feature	-1	107	.	+	.	Experiment "C";Note "LOW_GOOD_CVG"
129_scaff279	AMOS	misc_feature	13	241	.	+	.	Experiment "C";Note "LOW_GOOD_CVG"
130_scaff280	AMOS	misc_feature	-1	96	.	+	.	Experiment "C";Note "LOW_GOOD_CVG"
131_scaff285	AMOS	misc_feature	10	162	.	+	.	Experiment "C";Note "LOW_GOOD_CVG"
132_scaff286	AMOS	misc_feature	18	9563	.	+	.	Experiment "C";Note "LOW_GOOD_CVG"
133_scaff287	AMOS	misc_feature	17	20206	.	+	.	Experiment "C";Note "LOW_GOOD_CVG"
134_scaff288	AMOS	misc_feature	16	16937	.	+	.	Experiment "C";Note "LOW_GOOD_CVG"
135_scaff291	AMOS	misc_feature	-2	102	.	+	.	Experiment "C";Note "LOW_GOOD_CVG"
136_scaff293	AMOS	misc_feature	-1	110	.	+	.	Experiment "C";Note "LOW_GOOD_CVG"
137_scaff296	AMOS	misc_feature	-1	104	.	+	.	Experiment "C";Note "LOW_GOOD_CVG"
138_scaff297	AMOS	misc_feature	-1	101	.	+	.	Experiment "C";Note "LOW_GOOD_CVG"
139_scaff298	AMOS	misc_feature	-1	101	.	+	.	Experiment "C";Note "LOW_GOOD_CVG"
140_scaff299	AMOS	misc_feature	-1	97	.	+	.	Experiment "C";Note "LOW_GOOD_CVG"
141_scaff3	AMOS	misc_feature	18	256	.	+	.	Experiment "C";Note "LOW_GOOD_CVG"
142_scaff300	AMOS	misc_feature	-1	100	.	+	.	Experiment "C";Note "LOW_GOOD_CVG"
143_scaff302	AMOS	misc_feature	-1	112	.	+	.	Experiment "C";Note "LOW_GOOD_CVG"
144_scaff305	AMOS	misc_feature	-2	96	.	+	.	Experiment "C";Note "LOW_GOOD_CVG"
145_scaff306	AMOS	misc_feature	-1	122	.	+	.	Experiment "C";Note "LOW_GOOD_CVG"
146_scaff309	AMOS	misc_feature	-1	88	.	+	.	Experiment "C";Note "LOW_GOOD_CVG"
147_scaff310	AMOS	misc_feature	-1	105	.	+	.	Experiment "C";Note "LOW_GOOD_CVG"
148_scaff311	AMOS	misc_feature	-1	102	.	+	.	Experiment "C";Note "LOW_GOOD_CVG"
149_scaff312	AMOS	misc_feature	-2	109	.	+	.	Experiment "C";Note "LOW_GOOD_CVG"
150_scaff313	AMOS	misc_feature	-1	119	.	+	.	Experiment "C";Note "LOW_GOOD_CVG"
151_scaff314	AMOS	misc_feature	-1	107	.	+	.	Experiment "C";Note "LOW_GOOD_CVG"
152_scaff317	AMOS	misc_feature	-1	116	.	+	.	Experiment "C";Note "LOW_GOOD_CVG"
153_scaff319	AMOS	misc_feature	-1	119	.	+	.	Experiment "C";Note "LOW_GOOD_CVG"
154_scaff321	AMOS	misc_feature	-2	101	.	+	.	Experiment "C";Note "LOW_GOOD_CVG"
155_scaff322	AMOS	misc_feature	-2	88	.	+	.	Experiment "C";Note "LOW_GOOD_CVG"
156_scaff323	AMOS	misc_feature	-1	103	.	+	.	Experiment "C";Note "LOW_GOOD_CVG"
157_scaff332	AMOS	misc_feature	-1	108	.	+	.	Experiment "C";Note "LOW_GOOD_CVG"
158_scaff334	AMOS	misc_feature	-1	101	.	+	.	Experiment "C";Note "LOW_GOOD_CVG"
159_scaff337	AMOS	misc_feature	-1	104	.	+	.	Experiment "C";Note "LOW_GOOD_CVG"
160_scaff338	AMOS	misc_feature	-1	102	.	+	.	Experiment "C";Note "LOW_GOOD_CVG"
161_scaff339	AMOS	misc_feature	-1	103	.	+	.	Experiment "C";Note "LOW_GOOD_CVG"
162_scaff341	AMOS	misc_feature	-1	96	.	+	.	Experiment "C";Note "LOW_GOOD_CVG"
163_scaff344	AMOS	misc_feature	-1	106	.	+	.	Experiment "C";Note "LOW_GOOD_CVG"
164_scaff346	AMOS	misc_feature	-1	97	.	+	.	Experiment "C";Note "LOW_GOOD_CVG"
165_scaff349	AMOS	misc_feature	18	316	.	+	.	Experiment "C";Note "LOW_GOOD_CVG"
166_scaff352	AMOS	misc_feature	-2	106	.	+	.	Experiment "C";Note "LOW_GOOD_CVG"
167_scaff354	AMOS	misc_feature	-1	134	.	+	.	Experiment "C";Note "LOW_GOOD_CVG"
168_scaff356	AMOS	misc_feature	-2	96	.	+	.	Experiment "C";Note "LOW_GOOD_CVG"
169_scaff359	AMOS	misc_feature	19	336	.	+	.	Experiment "C";Note "LOW_GOOD_CVG"
170_scaff365	AMOS	misc_feature	-2	105	.	+	.	Experiment "C";Note "LOW_GOOD_CVG"
171_scaff366	AMOS	misc_feature	14	251	.	+	.	Experiment "C";Note "LOW_GOOD_CVG"
172_scaff367	AMOS	misc_feature	17	40713	.	+	.	Experiment "C";Note "LOW_GOOD_CVG"
173_scaff368	AMOS	misc_feature	19	278	.	+	.	Experiment "C";Note "LOW_GOOD_CVG"
174_scaff369	AMOS	misc_feature	17	197	.	+	.	Experiment "C";Note "LOW_GOOD_CVG"
175_scaff370	AMOS	misc_feature	4	2877	.	+	.	Experiment "C";Note "LOW_GOOD_CVG"
176_scaff371	AMOS	misc_feature	17	174	.	+	.	Experiment "C";Note "LOW_GOOD_CVG"
177_scaff372	AMOS	misc_feature	15	211	.	+	.	Experiment "C";Note "LOW_GOOD_CVG"
178_scaff373	AMOS	misc_feature	19	211	.	+	.	Experiment "C";Note "LOW_GOOD_CVG"
179_scaff374	AMOS	misc_feature	19	149	.	+	.	Experiment "C";Note "LOW_GOOD_CVG"
180_scaff375	AMOS	misc_feature	17	1928	.	+	.	Experiment "C";Note "LOW_GOOD_CVG"
181_scaff376	AMOS	misc_feature	19	288	.	+	.	Experiment "C";Note "LOW_GOOD_CVG"
182_scaff377	AMOS	misc_feature	12	505	.	+	.	Experiment "C";Note "LOW_GOOD_CVG"
183_scaff378	AMOS	misc_feature	-11	200	.	+	.	Experiment "C";Note "LOW_GOOD_CVG"
184_scaff379	AMOS	misc_feature	15	177	.	+	.	Experiment "C";Note "LOW_GOOD_CVG"
185_scaff380	AMOS	misc_feature	18	375	.	+	.	Experiment "C";Note "LOW_GOOD_CVG"
186_scaff381	AMOS	misc_feature	17	160	.	+	.	Experiment "C";Note "LOW_GOOD_CVG"
187_scaff382	AMOS	misc_feature	19	29982	.	+	.	Experiment "C";Note "LOW_GOOD_CVG"
188_scaff383	AMOS	misc_feature	19	171	.	+	.	Experiment "C";Note "LOW_GOOD_CVG"
189_scaff384	AMOS	misc_feature	17	6387	.	+	.	Experiment "C";Note "LOW_GOOD_CVG"
190_scaff385	AMOS	misc_feature	11	159	.	+	.	Experiment "C";Note "LOW_GOOD_CVG"
191_scaff386	AMOS	misc_feature	-100	20901	.	+	.	Experiment "C";Note "LOW_GOOD_CVG"
192_scaff387	AMOS	misc_feature	15	245	.	+	.	Experiment "C";Note "LOW_GOOD_CVG"
193_scaff388	AMOS	misc_feature	16	312	.	+	.	Experiment "C";Note "LOW_GOOD_CVG"
194_scaff389	AMOS	misc_feature	19	199	.	+	.	Experiment "C";Note "LOW_GOOD_CVG"
195_scaff390	AMOS	misc_feature	19	337	.	+	.	Experiment "C";Note "LOW_GOOD_CVG"
196_scaff391	AMOS	misc_feature	-24	1072	.	+	.	Experiment "C";Note "LOW_GOOD_CVG"
197_scaff392	AMOS	misc_feature	19	184	.	+	.	Experiment "C";Note "LOW_GOOD_CVG"
198_scaff393	AMOS	misc_feature	19	291	.	+	.	Experiment "C";Note "LOW_GOOD_CVG"
199_scaff394	AMOS	misc_feature	3	2398	.	+	.	Experiment "C";Note "LOW_GOOD_CVG"
200_scaff395	AMOS	misc_feature	17	237	.	+	.	Experiment "C";Note "LOW_GOOD_CVG"
201_scaff396	AMOS	misc_feature	15	157	.	+	.	Experiment "C";Note "LOW_GOOD_CVG"
202_scaff398	AMOS	misc_feature	19	352	.	+	.	Experiment "C";Note "LOW_GOOD_CVG"
203_scaff399	AMOS	misc_feature	15	198	.	+	.	Experiment "C";Note "LOW_GOOD_CVG"
204_scaff4	AMOS	misc_feature	19	270	.	+	.	Experiment "C";Note "LOW_GOOD_CVG"
205_scaff400	AMOS	misc_feature	18	517	.	+	.	Experiment "C";Note "LOW_GOOD_CVG"
206_scaff401	AMOS	misc_feature	18	1840	.	+	.	Experiment "C";Note "LOW_GOOD_CVG"
207_scaff402	AMOS	misc_feature	17	175	.	+	.	Experiment "C";Note "LOW_GOOD_CVG"
208_scaff403	AMOS	misc_feature	17	469	.	+	.	Experiment "C";Note "LOW_GOOD_CVG"
209_scaff404	AMOS	misc_feature	19	218	.	+	.	Experiment "C";Note "LOW_GOOD_CVG"
210_scaff405	AMOS	misc_feature	-17	101	.	+	.	Experiment "C";Note "LOW_GOOD_CVG"
211_scaff406	AMOS	misc_feature	19	2838	.	+	.	Experiment "C";Note "LOW_GOOD_CVG"
212_scaff407	AMOS	misc_feature	17	12263	.	+	.	Experiment "C";Note "LOW_GOOD_CVG"
213_scaff408	AMOS	misc_feature	18	2331	.	+	.	Experiment "C";Note "LOW_GOOD_CVG"
214_scaff409	AMOS	misc_feature	19	152	.	+	.	Experiment "C";Note "LOW_GOOD_CVG"
215_scaff410	AMOS	misc_feature	14	218	.	+	.	Experiment "C";Note "LOW_GOOD_CVG"
216_scaff411	AMOS	misc_feature	13	1873	.	+	.	Experiment "C";Note "LOW_GOOD_CVG"
217_scaff412	AMOS	misc_feature	17	184	.	+	.	Experiment "C";Note "LOW_GOOD_CVG"
218_scaff413	AMOS	misc_feature	19	8629	.	+	.	Experiment "C";Note "LOW_GOOD_CVG"
219_scaff414	AMOS	misc_feature	18	1260	.	+	.	Experiment "C";Note "LOW_GOOD_CVG"
220_scaff415	AMOS	misc_feature	19	365	.	+	.	Experiment "C";Note "LOW_GOOD_CVG"
221_scaff416	AMOS	misc_feature	16	24569	.	+	.	Experiment "C";Note "LOW_GOOD_CVG"
222_scaff417	AMOS	misc_feature	19	4661	.	+	.	Experiment "C";Note "LOW_GOOD_CVG"
223_scaff418	AMOS	misc_feature	18	202	.	+	.	Experiment "C";Note "LOW_GOOD_CVG"
224_scaff419	AMOS	misc_feature	18	167	.	+	.	Experiment "C";Note "LOW_GOOD_CVG"
225_scaff420	AMOS	misc_feature	14	248	.	+	.	Experiment "C";Note "LOW_GOOD_CVG"
226_scaff421	AMOS	misc_feature	18	29480	.	+	.	Experiment "C";Note "LOW_GOOD_CVG"
227_scaff422	AMOS	misc_feature	19	355	.	+	.	Experiment "C";Note "LOW_GOOD_CVG"
228_scaff423	AMOS	misc_feature	19	173	.	+	.	Experiment "C";Note "LOW_GOOD_CVG"
229_scaff424	AMOS	misc_feature	18	1247	.	+	.	Experiment "C";Note "LOW_GOOD_CVG"
230_scaff425	AMOS	misc_feature	14	304	.	+	.	Experiment "C";Note "LOW_GOOD_CVG"
231_scaff426	AMOS	misc_feature	10	155	.	+	.	Experiment "C";Note "LOW_GOOD_CVG"
232_scaff5	AMOS	misc_feature	19	359	.	+	.	Experiment "C";Note "LOW_GOOD_CVG"
233_scaff6	AMOS	misc_feature	18	1213	.	+	.	Experiment "C";Note "LOW_GOOD_CVG"
234_scaff66	AMOS	misc_feature	-1	114	.	+	.	Experiment "C";Note "LOW_GOOD_CVG"
235_scaff68	AMOS	misc_feature	-1	101	.	+	.	Experiment "C";Note "LOW_GOOD_CVG"
236_scaff8	AMOS	misc_feature	17	162	.	+	.	Experiment "C";Note "LOW_GOOD_CVG"
237_scaff9	AMOS	misc_feature	-16	1768	.	+	.	Experiment "C";Note "LOW_GOOD_CVG"
238_scaff93	AMOS	misc_feature	-1	97	.	+	.	Experiment "C";Note "LOW_GOOD_CVG"
1_scaff1	AMOS	misc_feature	-13	4658154	.	+	.	Experiment "C";Note "LOW_GOOD_CVG"
2_scaff1	AMOS	misc_feature	-56925	4601242	.	+	.	Experiment "C";Note "LOW_GOOD_CVG"
3_scaff1	AMOS	misc_feature	-248306	4409861	.	+	.	Experiment "C";Note "LOW_GOOD_CVG"
4_scaff1	AMOS	misc_feature	-287004	4371163	.	+	.	Experiment "C";Note "LOW_GOOD_CVG"
5_scaff1	AMOS	misc_feature	-292918	4365249	.	+	.	Experiment "C";Note "LOW_GOOD_CVG"
6_scaff1	AMOS	misc_feature	-600071	4058096	.	+	.	Experiment "C";Note "LOW_GOOD_CVG"
7_scaff1	AMOS	misc_feature	-722558	3935609	.	+	.	Experiment "C";Note "LOW_GOOD_CVG"
8_scaff1	AMOS	misc_feature	-804002	3854165	.	+	.	Experiment "C";Note "LOW_GOOD_CVG"
9_scaff1	AMOS	misc_feature	-872406	3785761	.	+	.	Experiment "C";Note "LOW_GOOD_CVG"
10_scaff1	AMOS	misc_feature	-975996	3682171	.	+	.	Experiment "C";Note "LOW_GOOD_CVG"
11_scaff1	AMOS	misc_feature	-1181387	3476780	.	+	.	Experiment "C";Note "LOW_GOOD_CVG"
12_scaff1	AMOS	misc_feature	-1835100	2823067	.	+	.	Experiment "C";Note "LOW_GOOD_CVG"
13_scaff1	AMOS	misc_feature	-1988622	2669545	.	+	.	Experiment "C";Note "LOW_GOOD_CVG"
14_scaff1	AMOS	misc_feature	-2051551	2606616	.	+	.	Experiment "C";Note "LOW_GOOD_CVG"
15_scaff1	AMOS	misc_feature	-2122938	2535229	.	+	.	Experiment "C";Note "LOW_GOOD_CVG"
16_scaff1	AMOS	misc_feature	-2164182	2493985	.	+	.	Experiment "C";Note "LOW_GOOD_CVG"
17_scaff1	AMOS	misc_feature	-2222889	2435278	.	+	.	Experiment "C";Note "LOW_GOOD_CVG"
18_scaff1	AMOS	misc_feature	-2266992	2391175	.	+	.	Experiment "C";Note "LOW_GOOD_CVG"
19_scaff1	AMOS	misc_feature	-2392731	2265436	.	+	.	Experiment "C";Note "LOW_GOOD_CVG"
20_scaff1	AMOS	misc_feature	-2477398	2180769	.	+	.	Experiment "C";Note "LOW_GOOD_CVG"
21_scaff1	AMOS	misc_feature	-2477952	2180215	.	+	.	Experiment "C";Note "LOW_GOOD_CVG"
22_scaff1	AMOS	misc_feature	-2479126	2179041	.	+	.	Experiment "C";Note "LOW_GOOD_CVG"
23_scaff1	AMOS	misc_feature	-2555730	2102437	.	+	.	Experiment "C";Note "LOW_GOOD_CVG"
24_scaff1	AMOS	misc_feature	-2614933	2043234	.	+	.	Experiment "C";Note "LOW_GOOD_CVG"
25_scaff1	AMOS	misc_feature	-2682706	1975461	.	+	.	Experiment "C";Note "LOW_GOOD_CVG"
26_scaff1	AMOS	misc_feature	-2875854	1782313	.	+	.	Experiment "C";Note "LOW_GOOD_CVG"
27_scaff1	AMOS	misc_feature	-2941353	1716814	.	+	.	Experiment "C";Note "LOW_GOOD_CVG"
28_scaff1	AMOS	misc_feature	-3219418	1438749	.	+	.	Experiment "C";Note "LOW_GOOD_CVG"
29_scaff1	AMOS	misc_feature	-3265588	1392579	.	+	.	Experiment "C";Note "LOW_GOOD_CVG"
30_scaff1	AMOS	misc_feature	-3371743	1286424	.	+	.	Experiment "C";Note "LOW_GOOD_CVG"
31_scaff1	AMOS	misc_feature	-3422663	1235504	.	+	.	Experiment "C";Note "LOW_GOOD_CVG"
32_scaff1	AMOS	misc_feature	-3567146	1091021	.	+	.	Experiment "C";Note "LOW_GOOD_CVG"
33_scaff1	AMOS	misc_feature	-3595927	1062240	.	+	.	Experiment "C";Note "LOW_GOOD_CVG"
34_scaff1	AMOS	misc_feature	-3596023	1062144	.	+	.	Experiment "C";Note "LOW_GOOD_CVG"
35_scaff1	AMOS	misc_feature	-3677285	980882	.	+	.	Experiment "C";Note "LOW_GOOD_CVG"
36_scaff1	AMOS	misc_feature	-3893374	764793	.	+	.	Experiment "C";Note "LOW_GOOD_CVG"
37_scaff1	AMOS	misc_feature	-3942797	715370	.	+	.	Experiment "C";Note "LOW_GOOD_CVG"
38_scaff1	AMOS	misc_feature	-4008248	649919	.	+	.	Experiment "C";Note "LOW_GOOD_CVG"
39_scaff1	AMOS	misc_feature	-4056602	601565	.	+	.	Experiment "C";Note "LOW_GOOD_CVG"
40_scaff1	AMOS	misc_feature	-4097938	560229	.	+	.	Experiment "C";Note "LOW_GOOD_CVG"
41_scaff1	AMOS	misc_feature	-4239504	418663	.	+	.	Experiment "C";Note "LOW_GOOD_CVG"
42_scaff1	AMOS	misc_feature	-4498389	159778	.	+	.	Experiment "C";Note "LOW_GOOD_CVG"
43_scaff1	AMOS	misc_feature	-292914	4365253	.	+	.	Experiment "C";Note "LOW_GOOD_CVG"
44_scaff10	AMOS	misc_feature	19	395	.	+	.	Experiment "C";Note "LOW_GOOD_CVG"
45_scaff109	AMOS	misc_feature	18	155	.	+	.	Experiment "C";Note "LOW_GOOD_CVG"
46_scaff110	AMOS	misc_feature	-1	101	.	+	.	Experiment "C";Note "LOW_GOOD_CVG"
47_scaff114	AMOS	misc_feature	-1	108	.	+	.	Experiment "C";Note "LOW_GOOD_CVG"
48_scaff122	AMOS	misc_feature	-1	100	.	+	.	Experiment "C";Note "LOW_GOOD_CVG"
49_scaff136	AMOS	misc_feature	18	575	.	+	.	Experiment "C";Note "LOW_GOOD_CVG"
50_scaff137	AMOS	misc_feature	15	547	.	+	.	Experiment "C";Note "LOW_GOOD_CVG"
51_scaff138	AMOS	misc_feature	18	306	.	+	.	Experiment "C";Note "LOW_GOOD_CVG"
52_scaff141	AMOS	misc_feature	-2	103	.	+	.	Experiment "C";Note "LOW_GOOD_CVG"
53_scaff150	AMOS	misc_feature	-1	91	.	+	.	Experiment "C";Note "LOW_GOOD_CVG"
54_scaff151	AMOS	misc_feature	-1	110	.	+	.	Experiment "C";Note "LOW_GOOD_CVG"
55_scaff152	AMOS	misc_feature	-2	105	.	+	.	Experiment "C";Note "LOW_GOOD_CVG"
56_scaff154	AMOS	misc_feature	-1	125	.	+	.	Experiment "C";Note "LOW_GOOD_CVG"
57_scaff156	AMOS	misc_feature	-1	116	.	+	.	Experiment "C";Note "LOW_GOOD_CVG"
58_scaff157	AMOS	misc_feature	-2	101	.	+	.	Experiment "C";Note "LOW_GOOD_CVG"
59_scaff158	AMOS	misc_feature	-2	101	.	+	.	Experiment "C";Note "LOW_GOOD_CVG"
60_scaff159	AMOS	misc_feature	-1	99	.	+	.	Experiment "C";Note "LOW_GOOD_CVG"
61_scaff16	AMOS	misc_feature	5	2222	.	+	.	Experiment "C";Note "LOW_GOOD_CVG"
62_scaff160	AMOS	misc_feature	-1	102	.	+	.	Experiment "C";Note "LOW_GOOD_CVG"
63_scaff162	AMOS	misc_feature	-2	111	.	+	.	Experiment "C";Note "LOW_GOOD_CVG"
64_scaff163	AMOS	misc_feature	-1	104	.	+	.	Experiment "C";Note "LOW_GOOD_CVG"
65_scaff164	AMOS	misc_feature	-2	99	.	+	.	Experiment "C";Note "LOW_GOOD_CVG"
66_scaff165	AMOS	misc_feature	-1	109	.	+	.	Experiment "C";Note "LOW_GOOD_CVG"
67_scaff166	AMOS	misc_feature	-1	106	.	+	.	Experiment "C";Note "LOW_GOOD_CVG"
68_scaff168	AMOS	misc_feature	-2	112	.	+	.	Experiment "C";Note "LOW_GOOD_CVG"
69_scaff170	AMOS	misc_feature	-1	96	.	+	.	Experiment "C";Note "LOW_GOOD_CVG"
70_scaff171	AMOS	misc_feature	-1	93	.	+	.	Experiment "C";Note "LOW_GOOD_CVG"
71_scaff172	AMOS	misc_feature	-2	106	.	+	.	Experiment "C";Note "LOW_GOOD_CVG"
72_scaff174	AMOS	misc_feature	-2	115	.	+	.	Experiment "C";Note "LOW_GOOD_CVG"
73_scaff176	AMOS	misc_feature	-2	100	.	+	.	Experiment "C";Note "LOW_GOOD_CVG"
74_scaff18	AMOS	misc_feature	7	23454	.	+	.	Experiment "C";Note "LOW_GOOD_CVG"
75_scaff181	AMOS	misc_feature	-1	101	.	+	.	Experiment "C";Note "LOW_GOOD_CVG"
76_scaff183	AMOS	misc_feature	-2	120	.	+	.	Experiment "C";Note "LOW_GOOD_CVG"
77_scaff184	AMOS	misc_feature	-1	94	.	+	.	Experiment "C";Note "LOW_GOOD_CVG"
78_scaff185	AMOS	misc_feature	-2	116	.	+	.	Experiment "C";Note "LOW_GOOD_CVG"
79_scaff187	AMOS	misc_feature	-1	104	.	+	.	Experiment "C";Note "LOW_GOOD_CVG"
80_scaff188	AMOS	misc_feature	-1	94	.	+	.	Experiment "C";Note "LOW_GOOD_CVG"
81_scaff189	AMOS	misc_feature	-1	104	.	+	.	Experiment "C";Note "LOW_GOOD_CVG"
82_scaff190	AMOS	misc_feature	16	204	.	+	.	Experiment "C";Note "LOW_GOOD_CVG"
83_scaff193	AMOS	misc_feature	-1	102	.	+	.	Experiment "C";Note "LOW_GOOD_CVG"
84_scaff196	AMOS	misc_feature	-1	126	.	+	.	Experiment "C";Note "LOW_GOOD_CVG"
85_scaff199	AMOS	misc_feature	-1	91	.	+	.	Experiment "C";Note "LOW_GOOD_CVG"
86_scaff2	AMOS	misc_feature	18	5084	.	+	.	Experiment "C";Note "LOW_GOOD_CVG"
87_scaff201	AMOS	misc_feature	-2	110	.	+	.	Experiment "C";Note "LOW_GOOD_CVG"
88_scaff203	AMOS	misc_feature	-1	98	.	+	.	Experiment "C";Note "LOW_GOOD_CVG"
89_scaff205	AMOS	misc_feature	-1	114	.	+	.	Experiment "C";Note "LOW_GOOD_CVG"
90_scaff206	AMOS	misc_feature	-2	100	.	+	.	Experiment "C";Note "LOW_GOOD_CVG"
91_scaff207	AMOS	misc_feature	-1	104	.	+	.	Experiment "C";Note "LOW_GOOD_CVG"
92_scaff208	AMOS	misc_feature	-1	114	.	+	.	Experiment "C";Note "LOW_GOOD_CVG"
93_scaff211	AMOS	misc_feature	-1	97	.	+	.	Experiment "C";Note "LOW_GOOD_CVG"
94_scaff213	AMOS	misc_feature	-1	99	.	+	.	Experiment "C";Note "LOW_GOOD_CVG"
95_scaff214	AMOS	misc_feature	-1	104	.	+	.	Experiment "C";Note "LOW_GOOD_CVG"
96_scaff217	AMOS	misc_feature	-2	92	.	+	.	Experiment "C";Note "LOW_GOOD_CVG"
97_scaff218	AMOS	misc_feature	-1	105	.	+	.	Experiment "C";Note "LOW_GOOD_CVG"
98_scaff221	AMOS	misc_feature	-2	107	.	+	.	Experiment "C";Note "LOW_GOOD_CVG"
99_scaff222	AMOS	misc_feature	-1	114	.	+	.	Experiment "C";Note "LOW_GOOD_CVG"
100_scaff224	AMOS	misc_feature	-2	121	.	+	.	Experiment "C";Note "LOW_GOOD_CVG"
101_scaff226	AMOS	misc_feature	-1	86	.	+	.	Experiment "C";Note "LOW_GOOD_CVG"
102_scaff227	AMOS	misc_feature	-1	101	.	+	.	Experiment "C";Note "LOW_GOOD_CVG"
103_scaff228	AMOS	misc_feature	-1	105	.	+	.	Experiment "C";Note "LOW_GOOD_CVG"
104_scaff229	AMOS	misc_feature	1	114	.	+	.	Experiment "C";Note "LOW_GOOD_CVG"
105_scaff230	AMOS	misc_feature	-1	97	.	+	.	Experiment "C";Note "LOW_GOOD_CVG"
106_scaff231	AMOS	misc_feature	-1	99	.	+	.	Experiment "C";Note "LOW_GOOD_CVG"
107_scaff232	AMOS	misc_feature	-2	115	.	+	.	Experiment "C";Note "LOW_GOOD_CVG"
108_scaff234	AMOS	misc_feature	-2	119	.	+	.	Experiment "C";Note "LOW_GOOD_CVG"
109_scaff235	AMOS	misc_feature	-2	98	.	+	.	Experiment "C";Note "LOW_GOOD_CVG"
110_scaff236	AMOS	misc_feature	-2	114	.	+	.	Experiment "C";Note "LOW_GOOD_CVG"
111_scaff237	AMOS	misc_feature	-1	94	.	+	.	Experiment "C";Note "LOW_GOOD_CVG"
112_scaff239	AMOS	misc_feature	-1	101	.	+	.	Experiment "C";Note "LOW_GOOD_CVG"
113_scaff240	AMOS	misc_feature	-1	100	.	+	.	Experiment "C";Note "LOW_GOOD_CVG"
114_scaff245	AMOS	misc_feature	-1	105	.	+	.	Experiment "C";Note "LOW_GOOD_CVG"
115_scaff246	AMOS	misc_feature	-2	96	.	+	.	Experiment "C";Note "LOW_GOOD_CVG"
116_scaff248	AMOS	misc_feature	-1	104	.	+	.	Experiment "C";Note "LOW_GOOD_CVG"
117_scaff250	AMOS	misc_feature	-2	111	.	+	.	Experiment "C";Note "LOW_GOOD_CVG"
118_scaff251	AMOS	misc_feature	-2	97	.	+	.	Experiment "C";Note "LOW_GOOD_CVG"
119_scaff254	AMOS	misc_feature	-1	109	.	+	.	Experiment "C";Note "LOW_GOOD_CVG"
120_scaff255	AMOS	misc_feature	-2	95	.	+	.	Experiment "C";Note "LOW_GOOD_CVG"
121_scaff26	AMOS	misc_feature	-1	113	.	+	.	Experiment "C";Note "LOW_GOOD_CVG"
122_scaff261	AMOS	misc_feature	-1	94	.	+	.	Experiment "C";Note "LOW_GOOD_CVG"
123_scaff264	AMOS	misc_feature	19	285	.	+	.	Experiment "C";Note "LOW_GOOD_CVG"
124_scaff265	AMOS	misc_feature	-1	103	.	+	.	Experiment "C";Note "LOW_GOOD_CVG"
125_scaff268	AMOS	misc_feature	-1	111	.	+	.	Experiment "C";Note "LOW_GOOD_CVG"
126_scaff273	AMOS	misc_feature	18	187	.	+	.	Experiment "C";Note "LOW_GOOD_CVG"
127_scaff276	AMOS	misc_feature	10	133	.	+	.	Experiment "C";Note "LOW_GOOD_CVG"
128_scaff278	AMOS	misc_feature	-1	107	.	+	.	Experiment "C";Note "LOW_GOOD_CVG"
129_scaff279	AMOS	misc_feature	13	241	.	+	.	Experiment "C";Note "LOW_GOOD_CVG"
130_scaff280	AMOS	misc_feature	-1	96	.	+	.	Experiment "C";Note "LOW_GOOD_CVG"
131_scaff285	AMOS	misc_feature	10	162	.	+	.	Experiment "C";Note "LOW_GOOD_CVG"
132_scaff286	AMOS	misc_feature	18	9563	.	+	.	Experiment "C";Note "LOW_GOOD_CVG"
133_scaff287	AMOS	misc_feature	17	20206	.	+	.	Experiment "C";Note "LOW_GOOD_CVG"
134_scaff288	AMOS	misc_feature	16	16937	.	+	.	Experiment "C";Note "LOW_GOOD_CVG"
135_scaff291	AMOS	misc_feature	-2	102	.	+	.	Experiment "C";Note "LOW_GOOD_CVG"
136_scaff293	AMOS	misc_feature	-1	110	.	+	.	Experiment "C";Note "LOW_GOOD_CVG"
137_scaff296	AMOS	misc_feature	-1	104	.	+	.	Experiment "C";Note "LOW_GOOD_CVG"
138_scaff297	AMOS	misc_feature	-1	101	.	+	.	Experiment "C";Note "LOW_GOOD_CVG"
139_scaff298	AMOS	misc_feature	-1	101	.	+	.	Experiment "C";Note "LOW_GOOD_CVG"
140_scaff299	AMOS	misc_feature	-1	97	.	+	.	Experiment "C";Note "LOW_GOOD_CVG"
141_scaff3	AMOS	misc_feature	18	256	.	+	.	Experiment "C";Note "LOW_GOOD_CVG"
142_scaff300	AMOS	misc_feature	-1	100	.	+	.	Experiment "C";Note "LOW_GOOD_CVG"
143_scaff302	AMOS	misc_feature	-1	112	.	+	.	Experiment "C";Note "LOW_GOOD_CVG"
144_scaff305	AMOS	misc_feature	-2	96	.	+	.	Experiment "C";Note "LOW_GOOD_CVG"
145_scaff306	AMOS	misc_feature	-1	122	.	+	.	Experiment "C";Note "LOW_GOOD_CVG"
146_scaff309	AMOS	misc_feature	-1	88	.	+	.	Experiment "C";Note "LOW_GOOD_CVG"
147_scaff310	AMOS	misc_feature	-1	105	.	+	.	Experiment "C";Note "LOW_GOOD_CVG"
148_scaff311	AMOS	misc_feature	-1	102	.	+	.	Experiment "C";Note "LOW_GOOD_CVG"
149_scaff312	AMOS	misc_feature	-2	109	.	+	.	Experiment "C";Note "LOW_GOOD_CVG"
150_scaff313	AMOS	misc_feature	-1	119	.	+	.	Experiment "C";Note "LOW_GOOD_CVG"
151_scaff314	AMOS	misc_feature	-1	107	.	+	.	Experiment "C";Note "LOW_GOOD_CVG"
152_scaff317	AMOS	misc_feature	-1	116	.	+	.	Experiment "C";Note "LOW_GOOD_CVG"
153_scaff319	AMOS	misc_feature	-1	119	.	+	.	Experiment "C";Note "LOW_GOOD_CVG"
154_scaff321	AMOS	misc_feature	-2	101	.	+	.	Experiment "C";Note "LOW_GOOD_CVG"
155_scaff322	AMOS	misc_feature	-2	88	.	+	.	Experiment "C";Note "LOW_GOOD_CVG"
156_scaff323	AMOS	misc_feature	-1	103	.	+	.	Experiment "C";Note "LOW_GOOD_CVG"
157_scaff332	AMOS	misc_feature	-1	108	.	+	.	Experiment "C";Note "LOW_GOOD_CVG"
158_scaff334	AMOS	misc_feature	-1	101	.	+	.	Experiment "C";Note "LOW_GOOD_CVG"
159_scaff337	AMOS	misc_feature	-1	104	.	+	.	Experiment "C";Note "LOW_GOOD_CVG"
160_scaff338	AMOS	misc_feature	-1	102	.	+	.	Experiment "C";Note "LOW_GOOD_CVG"
161_scaff339	AMOS	misc_feature	-1	103	.	+	.	Experiment "C";Note "LOW_GOOD_CVG"
162_scaff341	AMOS	misc_feature	-1	96	.	+	.	Experiment "C";Note "LOW_GOOD_CVG"
163_scaff344	AMOS	misc_feature	-1	106	.	+	.	Experiment "C";Note "LOW_GOOD_CVG"
164_scaff346	AMOS	misc_feature	-1	97	.	+	.	Experiment "C";Note "LOW_GOOD_CVG"
165_scaff349	AMOS	misc_feature	18	316	.	+	.	Experiment "C";Note "LOW_GOOD_CVG"
166_scaff352	AMOS	misc_feature	-2	106	.	+	.	Experiment "C";Note "LOW_GOOD_CVG"
167_scaff354	AMOS	misc_feature	-1	134	.	+	.	Experiment "C";Note "LOW_GOOD_CVG"
168_scaff356	AMOS	misc_feature	-2	96	.	+	.	Experiment "C";Note "LOW_GOOD_CVG"
169_scaff359	AMOS	misc_feature	19	336	.	+	.	Experiment "C";Note "LOW_GOOD_CVG"
170_scaff365	AMOS	misc_feature	-2	105	.	+	.	Experiment "C";Note "LOW_GOOD_CVG"
171_scaff366	AMOS	misc_feature	14	251	.	+	.	Experiment "C";Note "LOW_GOOD_CVG"
172_scaff367	AMOS	misc_feature	17	40713	.	+	.	Experiment "C";Note "LOW_GOOD_CVG"
173_scaff368	AMOS	misc_feature	19	278	.	+	.	Experiment "C";Note "LOW_GOOD_CVG"
174_scaff369	AMOS	misc_feature	17	197	.	+	.	Experiment "C";Note "LOW_GOOD_CVG"
175_scaff370	AMOS	misc_feature	4	2877	.	+	.	Experiment "C";Note "LOW_GOOD_CVG"
176_scaff371	AMOS	misc_feature	17	174	.	+	.	Experiment "C";Note "LOW_GOOD_CVG"
177_scaff372	AMOS	misc_feature	15	211	.	+	.	Experiment "C";Note "LOW_GOOD_CVG"
178_scaff373	AMOS	misc_feature	19	211	.	+	.	Experiment "C";Note "LOW_GOOD_CVG"
179_scaff374	AMOS	misc_feature	19	149	.	+	.	Experiment "C";Note "LOW_GOOD_CVG"
180_scaff375	AMOS	misc_feature	17	1928	.	+	.	Experiment "C";Note "LOW_GOOD_CVG"
181_scaff376	AMOS	misc_feature	19	288	.	+	.	Experiment "C";Note "LOW_GOOD_CVG"
182_scaff377	AMOS	misc_feature	12	505	.	+	.	Experiment "C";Note "LOW_GOOD_CVG"
183_scaff378	AMOS	misc_feature	-11	200	.	+	.	Experiment "C";Note "LOW_GOOD_CVG"
184_scaff379	AMOS	misc_feature	15	177	.	+	.	Experiment "C";Note "LOW_GOOD_CVG"
185_scaff380	AMOS	misc_feature	18	375	.	+	.	Experiment "C";Note "LOW_GOOD_CVG"
186_scaff381	AMOS	misc_feature	17	160	.	+	.	Experiment "C";Note "LOW_GOOD_CVG"
187_scaff382	AMOS	misc_feature	19	29982	.	+	.	Experiment "C";Note "LOW_GOOD_CVG"
188_scaff383	AMOS	misc_feature	19	171	.	+	.	Experiment "C";Note "LOW_GOOD_CVG"
189_scaff384	AMOS	misc_feature	17	6387	.	+	.	Experiment "C";Note "LOW_GOOD_CVG"
190_scaff385	AMOS	misc_feature	11	159	.	+	.	Experiment "C";Note "LOW_GOOD_CVG"
191_scaff386	AMOS	misc_feature	-100	20901	.	+	.	Experiment "C";Note "LOW_GOOD_CVG"
192_scaff387	AMOS	misc_feature	15	245	.	+	.	Experiment "C";Note "LOW_GOOD_CVG"
193_scaff388	AMOS	misc_feature	16	312	.	+	.	Experiment "C";Note "LOW_GOOD_CVG"
194_scaff389	AMOS	misc_feature	19	199	.	+	.	Experiment "C";Note "LOW_GOOD_CVG"
195_scaff390	AMOS	misc_feature	19	337	.	+	.	Experiment "C";Note "LOW_GOOD_CVG"
196_scaff391	AMOS	misc_feature	-24	1072	.	+	.	Experiment "C";Note "LOW_GOOD_CVG"
197_scaff392	AMOS	misc_feature	19	184	.	+	.	Experiment "C";Note "LOW_GOOD_CVG"
198_scaff393	AMOS	misc_feature	19	291	.	+	.	Experiment "C";Note "LOW_GOOD_CVG"
199_scaff394	AMOS	misc_feature	3	2398	.	+	.	Experiment "C";Note "LOW_GOOD_CVG"
200_scaff395	AMOS	misc_feature	17	237	.	+	.	Experiment "C";Note "LOW_GOOD_CVG"
201_scaff396	AMOS	misc_feature	15	157	.	+	.	Experiment "C";Note "LOW_GOOD_CVG"
202_scaff398	AMOS	misc_feature	19	352	.	+	.	Experiment "C";Note "LOW_GOOD_CVG"
203_scaff399	AMOS	misc_feature	15	198	.	+	.	Experiment "C";Note "LOW_GOOD_CVG"
204_scaff4	AMOS	misc_feature	19	270	.	+	.	Experiment "C";Note "LOW_GOOD_CVG"
205_scaff400	AMOS	misc_feature	18	517	.	+	.	Experiment "C";Note "LOW_GOOD_CVG"
206_scaff401	AMOS	misc_feature	18	1840	.	+	.	Experiment "C";Note "LOW_GOOD_CVG"
207_scaff402	AMOS	misc_feature	17	175	.	+	.	Experiment "C";Note "LOW_GOOD_CVG"
208_scaff403	AMOS	misc_feature	17	469	.	+	.	Experiment "C";Note "LOW_GOOD_CVG"
209_scaff404	AMOS	misc_feature	19	218	.	+	.	Experiment "C";Note "LOW_GOOD_CVG"
210_scaff405	AMOS	misc_feature	-17	101	.	+	.	Experiment "C";Note "LOW_GOOD_CVG"
211_scaff406	AMOS	misc_feature	19	2838	.	+	.	Experiment "C";Note "LOW_GOOD_CVG"
212_scaff407	AMOS	misc_feature	17	12263	.	+	.	Experiment "C";Note "LOW_GOOD_CVG"
213_scaff408	AMOS	misc_feature	18	2331	.	+	.	Experiment "C";Note "LOW_GOOD_CVG"
214_scaff409	AMOS	misc_feature	19	152	.	+	.	Experiment "C";Note "LOW_GOOD_CVG"
215_scaff410	AMOS	misc_feature	14	218	.	+	.	Experiment "C";Note "LOW_GOOD_CVG"
216_scaff411	AMOS	misc_feature	13	1873	.	+	.	Experiment "C";Note "LOW_GOOD_CVG"
217_scaff412	AMOS	misc_feature	17	184	.	+	.	Experiment "C";Note "LOW_GOOD_CVG"
218_scaff413	AMOS	misc_feature	19	8629	.	+	.	Experiment "C";Note "LOW_GOOD_CVG"
219_scaff414	AMOS	misc_feature	18	1260	.	+	.	Experiment "C";Note "LOW_GOOD_CVG"
220_scaff415	AMOS	misc_feature	19	365	.	+	.	Experiment "C";Note "LOW_GOOD_CVG"
221_scaff416	AMOS	misc_feature	16	24569	.	+	.	Experiment "C";Note "LOW_GOOD_CVG"
222_scaff417	AMOS	misc_feature	19	4661	.	+	.	Experiment "C";Note "LOW_GOOD_CVG"
223_scaff418	AMOS	misc_feature	18	202	.	+	.	Experiment "C";Note "LOW_GOOD_CVG"
224_scaff419	AMOS	misc_feature	18	167	.	+	.	Experiment "C";Note "LOW_GOOD_CVG"
225_scaff420	AMOS	misc_feature	14	248	.	+	.	Experiment "C";Note "LOW_GOOD_CVG"
226_scaff421	AMOS	misc_feature	18	29480	.	+	.	Experiment "C";Note "LOW_GOOD_CVG"
227_scaff422	AMOS	misc_feature	19	355	.	+	.	Experiment "C";Note "LOW_GOOD_CVG"
228_scaff423	AMOS	misc_feature	19	173	.	+	.	Experiment "C";Note "LOW_GOOD_CVG"
229_scaff424	AMOS	misc_feature	18	1247	.	+	.	Experiment "C";Note "LOW_GOOD_CVG"
230_scaff425	AMOS	misc_feature	14	304	.	+	.	Experiment "C";Note "LOW_GOOD_CVG"
231_scaff426	AMOS	misc_feature	10	155	.	+	.	Experiment "C";Note "LOW_GOOD_CVG"
232_scaff5	AMOS	misc_feature	19	359	.	+	.	Experiment "C";Note "LOW_GOOD_CVG"
233_scaff6	AMOS	misc_feature	18	1213	.	+	.	Experiment "C";Note "LOW_GOOD_CVG"
234_scaff66	AMOS	misc_feature	-1	114	.	+	.	Experiment "C";Note "LOW_GOOD_CVG"
235_scaff68	AMOS	misc_feature	-1	101	.	+	.	Experiment "C";Note "LOW_GOOD_CVG"
236_scaff8	AMOS	misc_feature	17	162	.	+	.	Experiment "C";Note "LOW_GOOD_CVG"
237_scaff9	AMOS	misc_feature	-16	1768	.	+	.	Experiment "C";Note "LOW_GOOD_CVG"
238_scaff93	AMOS	misc_feature	-1	97	.	+	.	Experiment "C";Note "LOW_GOOD_CVG"
1_scaff1	AMOS	misc_feature	-13	4658154	.	+	.	Experiment "C";Note "LOW_GOOD_CVG"
2_scaff1	AMOS	misc_feature	-56925	4601242	.	+	.	Experiment "C";Note "LOW_GOOD_CVG"
3_scaff1	AMOS	misc_feature	-248306	4409861	.	+	.	Experiment "C";Note "LOW_GOOD_CVG"
4_scaff1	AMOS	misc_feature	-287004	4371163	.	+	.	Experiment "C";Note "LOW_GOOD_CVG"
5_scaff1	AMOS	misc_feature	-292918	4365249	.	+	.	Experiment "C";Note "LOW_GOOD_CVG"
6_scaff1	AMOS	misc_feature	-600071	4058096	.	+	.	Experiment "C";Note "LOW_GOOD_CVG"
7_scaff1	AMOS	misc_feature	-722558	3935609	.	+	.	Experiment "C";Note "LOW_GOOD_CVG"
8_scaff1	AMOS	misc_feature	-804002	3854165	.	+	.	Experiment "C";Note "LOW_GOOD_CVG"
9_scaff1	AMOS	misc_feature	-872406	3785761	.	+	.	Experiment "C";Note "LOW_GOOD_CVG"
10_scaff1	AMOS	misc_feature	-975996	3682171	.	+	.	Experiment "C";Note "LOW_GOOD_CVG"
11_scaff1	AMOS	misc_feature	-1181387	3476780	.	+	.	Experiment "C";Note "LOW_GOOD_CVG"
12_scaff1	AMOS	misc_feature	-1835100	2823067	.	+	.	Experiment "C";Note "LOW_GOOD_CVG"
13_scaff1	AMOS	misc_feature	-1988622	2669545	.	+	.	Experiment "C";Note "LOW_GOOD_CVG"
14_scaff1	AMOS	misc_feature	-2051551	2606616	.	+	.	Experiment "C";Note "LOW_GOOD_CVG"
15_scaff1	AMOS	misc_feature	-2122938	2535229	.	+	.	Experiment "C";Note "LOW_GOOD_CVG"
16_scaff1	AMOS	misc_feature	-2164182	2493985	.	+	.	Experiment "C";Note "LOW_GOOD_CVG"
17_scaff1	AMOS	misc_feature	-2222889	2435278	.	+	.	Experiment "C";Note "LOW_GOOD_CVG"
18_scaff1	AMOS	misc_feature	-2266992	2391175	.	+	.	Experiment "C";Note "LOW_GOOD_CVG"
19_scaff1	AMOS	misc_feature	-2392731	2265436	.	+	.	Experiment "C";Note "LOW_GOOD_CVG"
20_scaff1	AMOS	misc_feature	-2477398	2180769	.	+	.	Experiment "C";Note "LOW_GOOD_CVG"
21_scaff1	AMOS	misc_feature	-2477952	2180215	.	+	.	Experiment "C";Note "LOW_GOOD_CVG"
22_scaff1	AMOS	misc_feature	-2479126	2179041	.	+	.	Experiment "C";Note "LOW_GOOD_CVG"
23_scaff1	AMOS	misc_feature	-2555730	2102437	.	+	.	Experiment "C";Note "LOW_GOOD_CVG"
24_scaff1	AMOS	misc_feature	-2614933	2043234	.	+	.	Experiment "C";Note "LOW_GOOD_CVG"
25_scaff1	AMOS	misc_feature	-2682706	1975461	.	+	.	Experiment "C";Note "LOW_GOOD_CVG"
26_scaff1	AMOS	misc_feature	-2875854	1782313	.	+	.	Experiment "C";Note "LOW_GOOD_CVG"
27_scaff1	AMOS	misc_feature	-2941353	1716814	.	+	.	Experiment "C";Note "LOW_GOOD_CVG"
28_scaff1	AMOS	misc_feature	-3219418	1438749	.	+	.	Experiment "C";Note "LOW_GOOD_CVG"
29_scaff1	AMOS	misc_feature	-3265588	1392579	.	+	.	Experiment "C";Note "LOW_GOOD_CVG"
30_scaff1	AMOS	misc_feature	-3371743	1286424	.	+	.	Experiment "C";Note "LOW_GOOD_CVG"
31_scaff1	AMOS	misc_feature	-3422663	1235504	.	+	.	Experiment "C";Note "LOW_GOOD_CVG"
32_scaff1	AMOS	misc_feature	-3567146	1091021	.	+	.	Experiment "C";Note "LOW_GOOD_CVG"
33_scaff1	AMOS	misc_feature	-3595927	1062240	.	+	.	Experiment "C";Note "LOW_GOOD_CVG"
34_scaff1	AMOS	misc_feature	-3596023	1062144	.	+	.	Experiment "C";Note "LOW_GOOD_CVG"
35_scaff1	AMOS	misc_feature	-3677285	980882	.	+	.	Experiment "C";Note "LOW_GOOD_CVG"
36_scaff1	AMOS	misc_feature	-3893374	764793	.	+	.	Experiment "C";Note "LOW_GOOD_CVG"
37_scaff1	AMOS	misc_feature	-3942797	715370	.	+	.	Experiment "C";Note "LOW_GOOD_CVG"
38_scaff1	AMOS	misc_feature	-4008248	649919	.	+	.	Experiment "C";Note "LOW_GOOD_CVG"
39_scaff1	AMOS	misc_feature	-4056602	601565	.	+	.	Experiment "C";Note "LOW_GOOD_CVG"
40_scaff1	AMOS	misc_feature	-4097938	560229	.	+	.	Experiment "C";Note "LOW_GOOD_CVG"
41_scaff1	AMOS	misc_feature	-4239504	418663	.	+	.	Experiment "C";Note "LOW_GOOD_CVG"
42_scaff1	AMOS	misc_feature	-4498389	159778	.	+	.	Experiment "C";Note "LOW_GOOD_CVG"
43_scaff1	AMOS	misc_feature	-292914	4365253	.	+	.	Experiment "C";Note "LOW_GOOD_CVG"
44_scaff10	AMOS	misc_feature	19	395	.	+	.	Experiment "C";Note "LOW_GOOD_CVG"
45_scaff109	AMOS	misc_feature	18	155	.	+	.	Experiment "C";Note "LOW_GOOD_CVG"
46_scaff110	AMOS	misc_feature	-1	101	.	+	.	Experiment "C";Note "LOW_GOOD_CVG"
47_scaff114	AMOS	misc_feature	-1	108	.	+	.	Experiment "C";Note "LOW_GOOD_CVG"
48_scaff122	AMOS	misc_feature	-1	100	.	+	.	Experiment "C";Note "LOW_GOOD_CVG"
49_scaff136	AMOS	misc_feature	18	575	.	+	.	Experiment "C";Note "LOW_GOOD_CVG"
50_scaff137	AMOS	misc_feature	15	547	.	+	.	Experiment "C";Note "LOW_GOOD_CVG"
51_scaff138	AMOS	misc_feature	18	306	.	+	.	Experiment "C";Note "LOW_GOOD_CVG"
52_scaff141	AMOS	misc_feature	-2	103	.	+	.	Experiment "C";Note "LOW_GOOD_CVG"
53_scaff150	AMOS	misc_feature	-1	91	.	+	.	Experiment "C";Note "LOW_GOOD_CVG"
54_scaff151	AMOS	misc_feature	-1	110	.	+	.	Experiment "C";Note "LOW_GOOD_CVG"
55_scaff152	AMOS	misc_feature	-2	105	.	+	.	Experiment "C";Note "LOW_GOOD_CVG"
56_scaff154	AMOS	misc_feature	-1	125	.	+	.	Experiment "C";Note "LOW_GOOD_CVG"
57_scaff156	AMOS	misc_feature	-1	116	.	+	.	Experiment "C";Note "LOW_GOOD_CVG"
58_scaff157	AMOS	misc_feature	-2	101	.	+	.	Experiment "C";Note "LOW_GOOD_CVG"
59_scaff158	AMOS	misc_feature	-2	101	.	+	.	Experiment "C";Note "LOW_GOOD_CVG"
60_scaff159	AMOS	misc_feature	-1	99	.	+	.	Experiment "C";Note "LOW_GOOD_CVG"
61_scaff16	AMOS	misc_feature	5	2222	.	+	.	Experiment "C";Note "LOW_GOOD_CVG"
62_scaff160	AMOS	misc_feature	-1	102	.	+	.	Experiment "C";Note "LOW_GOOD_CVG"
63_scaff162	AMOS	misc_feature	-2	111	.	+	.	Experiment "C";Note "LOW_GOOD_CVG"
64_scaff163	AMOS	misc_feature	-1	104	.	+	.	Experiment "C";Note "LOW_GOOD_CVG"
65_scaff164	AMOS	misc_feature	-2	99	.	+	.	Experiment "C";Note "LOW_GOOD_CVG"
66_scaff165	AMOS	misc_feature	-1	109	.	+	.	Experiment "C";Note "LOW_GOOD_CVG"
67_scaff166	AMOS	misc_feature	-1	106	.	+	.	Experiment "C";Note "LOW_GOOD_CVG"
68_scaff168	AMOS	misc_feature	-2	112	.	+	.	Experiment "C";Note "LOW_GOOD_CVG"
69_scaff170	AMOS	misc_feature	-1	96	.	+	.	Experiment "C";Note "LOW_GOOD_CVG"
70_scaff171	AMOS	misc_feature	-1	93	.	+	.	Experiment "C";Note "LOW_GOOD_CVG"
71_scaff172	AMOS	misc_feature	-2	106	.	+	.	Experiment "C";Note "LOW_GOOD_CVG"
72_scaff174	AMOS	misc_feature	-2	115	.	+	.	Experiment "C";Note "LOW_GOOD_CVG"
73_scaff176	AMOS	misc_feature	-2	100	.	+	.	Experiment "C";Note "LOW_GOOD_CVG"
74_scaff18	AMOS	misc_feature	7	23454	.	+	.	Experiment "C";Note "LOW_GOOD_CVG"
75_scaff181	AMOS	misc_feature	-1	101	.	+	.	Experiment "C";Note "LOW_GOOD_CVG"
76_scaff183	AMOS	misc_feature	-2	120	.	+	.	Experiment "C";Note "LOW_GOOD_CVG"
77_scaff184	AMOS	misc_feature	-1	94	.	+	.	Experiment "C";Note "LOW_GOOD_CVG"
78_scaff185	AMOS	misc_feature	-2	116	.	+	.	Experiment "C";Note "LOW_GOOD_CVG"
79_scaff187	AMOS	misc_feature	-1	104	.	+	.	Experiment "C";Note "LOW_GOOD_CVG"
80_scaff188	AMOS	misc_feature	-1	94	.	+	.	Experiment "C";Note "LOW_GOOD_CVG"
81_scaff189	AMOS	misc_feature	-1	104	.	+	.	Experiment "C";Note "LOW_GOOD_CVG"
82_scaff190	AMOS	misc_feature	16	204	.	+	.	Experiment "C";Note "LOW_GOOD_CVG"
83_scaff193	AMOS	misc_feature	-1	102	.	+	.	Experiment "C";Note "LOW_GOOD_CVG"
84_scaff196	AMOS	misc_feature	-1	126	.	+	.	Experiment "C";Note "LOW_GOOD_CVG"
85_scaff199	AMOS	misc_feature	-1	91	.	+	.	Experiment "C";Note "LOW_GOOD_CVG"
86_scaff2	AMOS	misc_feature	18	5084	.	+	.	Experiment "C";Note "LOW_GOOD_CVG"
87_scaff201	AMOS	misc_feature	-2	110	.	+	.	Experiment "C";Note "LOW_GOOD_CVG"
88_scaff203	AMOS	misc_feature	-1	98	.	+	.	Experiment "C";Note "LOW_GOOD_CVG"
89_scaff205	AMOS	misc_feature	-1	114	.	+	.	Experiment "C";Note "LOW_GOOD_CVG"
90_scaff206	AMOS	misc_feature	-2	100	.	+	.	Experiment "C";Note "LOW_GOOD_CVG"
91_scaff207	AMOS	misc_feature	-1	104	.	+	.	Experiment "C";Note "LOW_GOOD_CVG"
92_scaff208	AMOS	misc_feature	-1	114	.	+	.	Experiment "C";Note "LOW_GOOD_CVG"
93_scaff211	AMOS	misc_feature	-1	97	.	+	.	Experiment "C";Note "LOW_GOOD_CVG"
94_scaff213	AMOS	misc_feature	-1	99	.	+	.	Experiment "C";Note "LOW_GOOD_CVG"
95_scaff214	AMOS	misc_feature	-1	104	.	+	.	Experiment "C";Note "LOW_GOOD_CVG"
96_scaff217	AMOS	misc_feature	-2	92	.	+	.	Experiment "C";Note "LOW_GOOD_CVG"
97_scaff218	AMOS	misc_feature	-1	105	.	+	.	Experiment "C";Note "LOW_GOOD_CVG"
98_scaff221	AMOS	misc_feature	-2	107	.	+	.	Experiment "C";Note "LOW_GOOD_CVG"
99_scaff222	AMOS	misc_feature	-1	114	.	+	.	Experiment "C";Note "LOW_GOOD_CVG"
100_scaff224	AMOS	misc_feature	-2	121	.	+	.	Experiment "C";Note "LOW_GOOD_CVG"
101_scaff226	AMOS	misc_feature	-1	86	.	+	.	Experiment "C";Note "LOW_GOOD_CVG"
102_scaff227	AMOS	misc_feature	-1	101	.	+	.	Experiment "C";Note "LOW_GOOD_CVG"
103_scaff228	AMOS	misc_feature	-1	105	.	+	.	Experiment "C";Note "LOW_GOOD_CVG"
104_scaff229	AMOS	misc_feature	1	114	.	+	.	Experiment "C";Note "LOW_GOOD_CVG"
105_scaff230	AMOS	misc_feature	-1	97	.	+	.	Experiment "C";Note "LOW_GOOD_CVG"
106_scaff231	AMOS	misc_feature	-1	99	.	+	.	Experiment "C";Note "LOW_GOOD_CVG"
107_scaff232	AMOS	misc_feature	-2	115	.	+	.	Experiment "C";Note "LOW_GOOD_CVG"
108_scaff234	AMOS	misc_feature	-2	119	.	+	.	Experiment "C";Note "LOW_GOOD_CVG"
109_scaff235	AMOS	misc_feature	-2	98	.	+	.	Experiment "C";Note "LOW_GOOD_CVG"
110_scaff236	AMOS	misc_feature	-2	114	.	+	.	Experiment "C";Note "LOW_GOOD_CVG"
111_scaff237	AMOS	misc_feature	-1	94	.	+	.	Experiment "C";Note "LOW_GOOD_CVG"
112_scaff239	AMOS	misc_feature	-1	101	.	+	.	Experiment "C";Note "LOW_GOOD_CVG"
113_scaff240	AMOS	misc_feature	-1	100	.	+	.	Experiment "C";Note "LOW_GOOD_CVG"
114_scaff245	AMOS	misc_feature	-1	105	.	+	.	Experiment "C";Note "LOW_GOOD_CVG"
115_scaff246	AMOS	misc_feature	-2	96	.	+	.	Experiment "C";Note "LOW_GOOD_CVG"
116_scaff248	AMOS	misc_feature	-1	104	.	+	.	Experiment "C";Note "LOW_GOOD_CVG"
117_scaff250	AMOS	misc_feature	-2	111	.	+	.	Experiment "C";Note "LOW_GOOD_CVG"
118_scaff251	AMOS	misc_feature	-2	97	.	+	.	Experiment "C";Note "LOW_GOOD_CVG"
119_scaff254	AMOS	misc_feature	-1	109	.	+	.	Experiment "C";Note "LOW_GOOD_CVG"
120_scaff255	AMOS	misc_feature	-2	95	.	+	.	Experiment "C";Note "LOW_GOOD_CVG"
121_scaff26	AMOS	misc_feature	-1	113	.	+	.	Experiment "C";Note "LOW_GOOD_CVG"
122_scaff261	AMOS	misc_feature	-1	94	.	+	.	Experiment "C";Note "LOW_GOOD_CVG"
123_scaff264	AMOS	misc_feature	19	285	.	+	.	Experiment "C";Note "LOW_GOOD_CVG"
124_scaff265	AMOS	misc_feature	-1	103	.	+	.	Experiment "C";Note "LOW_GOOD_CVG"
125_scaff268	AMOS	misc_feature	-1	111	.	+	.	Experiment "C";Note "LOW_GOOD_CVG"
126_scaff273	AMOS	misc_feature	18	187	.	+	.	Experiment "C";Note "LOW_GOOD_CVG"
127_scaff276	AMOS	misc_feature	10	133	.	+	.	Experiment "C";Note "LOW_GOOD_CVG"
128_scaff278	AMOS	misc_feature	-1	107	.	+	.	Experiment "C";Note "LOW_GOOD_CVG"
129_scaff279	AMOS	misc_feature	13	241	.	+	.	Experiment "C";Note "LOW_GOOD_CVG"
130_scaff280	AMOS	misc_feature	-1	96	.	+	.	Experiment "C";Note "LOW_GOOD_CVG"
131_scaff285	AMOS	misc_feature	10	162	.	+	.	Experiment "C";Note "LOW_GOOD_CVG"
132_scaff286	AMOS	misc_feature	18	9563	.	+	.	Experiment "C";Note "LOW_GOOD_CVG"
133_scaff287	AMOS	misc_feature	17	20206	.	+	.	Experiment "C";Note "LOW_GOOD_CVG"
134_scaff288	AMOS	misc_feature	16	16937	.	+	.	Experiment "C";Note "LOW_GOOD_CVG"
135_scaff291	AMOS	misc_feature	-2	102	.	+	.	Experiment "C";Note "LOW_GOOD_CVG"
136_scaff293	AMOS	misc_feature	-1	110	.	+	.	Experiment "C";Note "LOW_GOOD_CVG"
137_scaff296	AMOS	misc_feature	-1	104	.	+	.	Experiment "C";Note "LOW_GOOD_CVG"
138_scaff297	AMOS	misc_feature	-1	101	.	+	.	Experiment "C";Note "LOW_GOOD_CVG"
139_scaff298	AMOS	misc_feature	-1	101	.	+	.	Experiment "C";Note "LOW_GOOD_CVG"
140_scaff299	AMOS	misc_feature	-1	97	.	+	.	Experiment "C";Note "LOW_GOOD_CVG"
141_scaff3	AMOS	misc_feature	18	256	.	+	.	Experiment "C";Note "LOW_GOOD_CVG"
142_scaff300	AMOS	misc_feature	-1	100	.	+	.	Experiment "C";Note "LOW_GOOD_CVG"
143_scaff302	AMOS	misc_feature	-1	112	.	+	.	Experiment "C";Note "LOW_GOOD_CVG"
144_scaff305	AMOS	misc_feature	-2	96	.	+	.	Experiment "C";Note "LOW_GOOD_CVG"
145_scaff306	AMOS	misc_feature	-1	122	.	+	.	Experiment "C";Note "LOW_GOOD_CVG"
146_scaff309	AMOS	misc_feature	-1	88	.	+	.	Experiment "C";Note "LOW_GOOD_CVG"
147_scaff310	AMOS	misc_feature	-1	105	.	+	.	Experiment "C";Note "LOW_GOOD_CVG"
148_scaff311	AMOS	misc_feature	-1	102	.	+	.	Experiment "C";Note "LOW_GOOD_CVG"
149_scaff312	AMOS	misc_feature	-2	109	.	+	.	Experiment "C";Note "LOW_GOOD_CVG"
150_scaff313	AMOS	misc_feature	-1	119	.	+	.	Experiment "C";Note "LOW_GOOD_CVG"
151_scaff314	AMOS	misc_feature	-1	107	.	+	.	Experiment "C";Note "LOW_GOOD_CVG"
152_scaff317	AMOS	misc_feature	-1	116	.	+	.	Experiment "C";Note "LOW_GOOD_CVG"
153_scaff319	AMOS	misc_feature	-1	119	.	+	.	Experiment "C";Note "LOW_GOOD_CVG"
154_scaff321	AMOS	misc_feature	-2	101	.	+	.	Experiment "C";Note "LOW_GOOD_CVG"
155_scaff322	AMOS	misc_feature	-2	88	.	+	.	Experiment "C";Note "LOW_GOOD_CVG"
156_scaff323	AMOS	misc_feature	-1	103	.	+	.	Experiment "C";Note "LOW_GOOD_CVG"
157_scaff332	AMOS	misc_feature	-1	108	.	+	.	Experiment "C";Note "LOW_GOOD_CVG"
158_scaff334	AMOS	misc_feature	-1	101	.	+	.	Experiment "C";Note "LOW_GOOD_CVG"
159_scaff337	AMOS	misc_feature	-1	104	.	+	.	Experiment "C";Note "LOW_GOOD_CVG"
160_scaff338	AMOS	misc_feature	-1	102	.	+	.	Experiment "C";Note "LOW_GOOD_CVG"
161_scaff339	AMOS	misc_feature	-1	103	.	+	.	Experiment "C";Note "LOW_GOOD_CVG"
162_scaff341	AMOS	misc_feature	-1	96	.	+	.	Experiment "C";Note "LOW_GOOD_CVG"
163_scaff344	AMOS	misc_feature	-1	106	.	+	.	Experiment "C";Note "LOW_GOOD_CVG"
164_scaff346	AMOS	misc_feature	-1	97	.	+	.	Experiment "C";Note "LOW_GOOD_CVG"
165_scaff349	AMOS	misc_feature	18	316	.	+	.	Experiment "C";Note "LOW_GOOD_CVG"
166_scaff352	AMOS	misc_feature	-2	106	.	+	.	Experiment "C";Note "LOW_GOOD_CVG"
167_scaff354	AMOS	misc_feature	-1	134	.	+	.	Experiment "C";Note "LOW_GOOD_CVG"
168_scaff356	AMOS	misc_feature	-2	96	.	+	.	Experiment "C";Note "LOW_GOOD_CVG"
169_scaff359	AMOS	misc_feature	19	336	.	+	.	Experiment "C";Note "LOW_GOOD_CVG"
170_scaff365	AMOS	misc_feature	-2	105	.	+	.	Experiment "C";Note "LOW_GOOD_CVG"
171_scaff366	AMOS	misc_feature	14	251	.	+	.	Experiment "C";Note "LOW_GOOD_CVG"
172_scaff367	AMOS	misc_feature	17	40713	.	+	.	Experiment "C";Note "LOW_GOOD_CVG"
173_scaff368	AMOS	misc_feature	19	278	.	+	.	Experiment "C";Note "LOW_GOOD_CVG"
174_scaff369	AMOS	misc_feature	17	197	.	+	.	Experiment "C";Note "LOW_GOOD_CVG"
175_scaff370	AMOS	misc_feature	4	2877	.	+	.	Experiment "C";Note "LOW_GOOD_CVG"
176_scaff371	AMOS	misc_feature	17	174	.	+	.	Experiment "C";Note "LOW_GOOD_CVG"
177_scaff372	AMOS	misc_feature	15	211	.	+	.	Experiment "C";Note "LOW_GOOD_CVG"
178_scaff373	AMOS	misc_feature	19	211	.	+	.	Experiment "C";Note "LOW_GOOD_CVG"
179_scaff374	AMOS	misc_feature	19	149	.	+	.	Experiment "C";Note "LOW_GOOD_CVG"
180_scaff375	AMOS	misc_feature	17	1928	.	+	.	Experiment "C";Note "LOW_GOOD_CVG"
181_scaff376	AMOS	misc_feature	19	288	.	+	.	Experiment "C";Note "LOW_GOOD_CVG"
182_scaff377	AMOS	misc_feature	12	505	.	+	.	Experiment "C";Note "LOW_GOOD_CVG"
183_scaff378	AMOS	misc_feature	-11	200	.	+	.	Experiment "C";Note "LOW_GOOD_CVG"
184_scaff379	AMOS	misc_feature	15	177	.	+	.	Experiment "C";Note "LOW_GOOD_CVG"
185_scaff380	AMOS	misc_feature	18	375	.	+	.	Experiment "C";Note "LOW_GOOD_CVG"
186_scaff381	AMOS	misc_feature	17	160	.	+	.	Experiment "C";Note "LOW_GOOD_CVG"
187_scaff382	AMOS	misc_feature	19	29982	.	+	.	Experiment "C";Note "LOW_GOOD_CVG"
188_scaff383	AMOS	misc_feature	19	171	.	+	.	Experiment "C";Note "LOW_GOOD_CVG"
189_scaff384	AMOS	misc_feature	17	6387	.	+	.	Experiment "C";Note "LOW_GOOD_CVG"
190_scaff385	AMOS	misc_feature	11	159	.	+	.	Experiment "C";Note "LOW_GOOD_CVG"
191_scaff386	AMOS	misc_feature	-100	20901	.	+	.	Experiment "C";Note "LOW_GOOD_CVG"
192_scaff387	AMOS	misc_feature	15	245	.	+	.	Experiment "C";Note "LOW_GOOD_CVG"
193_scaff388	AMOS	misc_feature	16	312	.	+	.	Experiment "C";Note "LOW_GOOD_CVG"
194_scaff389	AMOS	misc_feature	19	199	.	+	.	Experiment "C";Note "LOW_GOOD_CVG"
195_scaff390	AMOS	misc_feature	19	337	.	+	.	Experiment "C";Note "LOW_GOOD_CVG"
196_scaff391	AMOS	misc_feature	-24	1072	.	+	.	Experiment "C";Note "LOW_GOOD_CVG"
197_scaff392	AMOS	misc_feature	19	184	.	+	.	Experiment "C";Note "LOW_GOOD_CVG"
198_scaff393	AMOS	misc_feature	19	291	.	+	.	Experiment "C";Note "LOW_GOOD_CVG"
199_scaff394	AMOS	misc_feature	3	2398	.	+	.	Experiment "C";Note "LOW_GOOD_CVG"
200_scaff395	AMOS	misc_feature	17	237	.	+	.	Experiment "C";Note "LOW_GOOD_CVG"
201_scaff396	AMOS	misc_feature	15	157	.	+	.	Experiment "C";Note "LOW_GOOD_CVG"
202_scaff398	AMOS	misc_feature	19	352	.	+	.	Experiment "C";Note "LOW_GOOD_CVG"
203_scaff399	AMOS	misc_feature	15	198	.	+	.	Experiment "C";Note "LOW_GOOD_CVG"
204_scaff4	AMOS	misc_feature	19	270	.	+	.	Experiment "C";Note "LOW_GOOD_CVG"
205_scaff400	AMOS	misc_feature	18	517	.	+	.	Experiment "C";Note "LOW_GOOD_CVG"
206_scaff401	AMOS	misc_feature	18	1840	.	+	.	Experiment "C";Note "LOW_GOOD_CVG"
207_scaff402	AMOS	misc_feature	17	175	.	+	.	Experiment "C";Note "LOW_GOOD_CVG"
208_scaff403	AMOS	misc_feature	17	469	.	+	.	Experiment "C";Note "LOW_GOOD_CVG"
209_scaff404	AMOS	misc_feature	19	218	.	+	.	Experiment "C";Note "LOW_GOOD_CVG"
210_scaff405	AMOS	misc_feature	-17	101	.	+	.	Experiment "C";Note "LOW_GOOD_CVG"
211_scaff406	AMOS	misc_feature	19	2838	.	+	.	Experiment "C";Note "LOW_GOOD_CVG"
212_scaff407	AMOS	misc_feature	17	12263	.	+	.	Experiment "C";Note "LOW_GOOD_CVG"
213_scaff408	AMOS	misc_feature	18	2331	.	+	.	Experiment "C";Note "LOW_GOOD_CVG"
214_scaff409	AMOS	misc_feature	19	152	.	+	.	Experiment "C";Note "LOW_GOOD_CVG"
215_scaff410	AMOS	misc_feature	14	218	.	+	.	Experiment "C";Note "LOW_GOOD_CVG"
216_scaff411	AMOS	misc_feature	13	1873	.	+	.	Experiment "C";Note "LOW_GOOD_CVG"
217_scaff412	AMOS	misc_feature	17	184	.	+	.	Experiment "C";Note "LOW_GOOD_CVG"
218_scaff413	AMOS	misc_feature	19	8629	.	+	.	Experiment "C";Note "LOW_GOOD_CVG"
219_scaff414	AMOS	misc_feature	18	1260	.	+	.	Experiment "C";Note "LOW_GOOD_CVG"
220_scaff415	AMOS	misc_feature	19	365	.	+	.	Experiment "C";Note "LOW_GOOD_CVG"
221_scaff416	AMOS	misc_feature	16	24569	.	+	.	Experiment "C";Note "LOW_GOOD_CVG"
222_scaff417	AMOS	misc_feature	19	4661	.	+	.	Experiment "C";Note "LOW_GOOD_CVG"
223_scaff418	AMOS	misc_feature	18	202	.	+	.	Experiment "C";Note "LOW_GOOD_CVG"
224_scaff419	AMOS	misc_feature	18	167	.	+	.	Experiment "C";Note "LOW_GOOD_CVG"
225_scaff420	AMOS	misc_feature	14	248	.	+	.	Experiment "C";Note "LOW_GOOD_CVG"
226_scaff421	AMOS	misc_feature	18	29480	.	+	.	Experiment "C";Note "LOW_GOOD_CVG"
227_scaff422	AMOS	misc_feature	19	355	.	+	.	Experiment "C";Note "LOW_GOOD_CVG"
228_scaff423	AMOS	misc_feature	19	173	.	+	.	Experiment "C";Note "LOW_GOOD_CVG"
229_scaff424	AMOS	misc_feature	18	1247	.	+	.	Experiment "C";Note "LOW_GOOD_CVG"
230_scaff425	AMOS	misc_feature	14	304	.	+	.	Experiment "C";Note "LOW_GOOD_CVG"
231_scaff426	AMOS	misc_feature	10	155	.	+	.	Experiment "C";Note "LOW_GOOD_CVG"
232_scaff5	AMOS	misc_feature	19	359	.	+	.	Experiment "C";Note "LOW_GOOD_CVG"
233_scaff6	AMOS	misc_feature	18	1213	.	+	.	Experiment "C";Note "LOW_GOOD_CVG"
234_scaff66	AMOS	misc_feature	-1	114	.	+	.	Experiment "C";Note "LOW_GOOD_CVG"
235_scaff68	AMOS	misc_feature	-1	101	.	+	.	Experiment "C";Note "LOW_GOOD_CVG"
236_scaff8	AMOS	misc_feature	17	162	.	+	.	Experiment "C";Note "LOW_GOOD_CVG"
237_scaff9	AMOS	misc_feature	-16	1768	.	+	.	Experiment "C";Note "LOW_GOOD_CVG"
238_scaff93	AMOS	misc_feature	-1	97	.	+	.	Experiment "C";Note "LOW_GOOD_CVG"
1_scaff1	AMOS	misc_feature	-13	4658154	.	+	.	Experiment "C";Note "LOW_GOOD_CVG"
2_scaff1	AMOS	misc_feature	-56925	4601242	.	+	.	Experiment "C";Note "LOW_GOOD_CVG"
3_scaff1	AMOS	misc_feature	-248306	4409861	.	+	.	Experiment "C";Note "LOW_GOOD_CVG"
4_scaff1	AMOS	misc_feature	-287004	4371163	.	+	.	Experiment "C";Note "LOW_GOOD_CVG"
5_scaff1	AMOS	misc_feature	-292918	4365249	.	+	.	Experiment "C";Note "LOW_GOOD_CVG"
6_scaff1	AMOS	misc_feature	-600071	4058096	.	+	.	Experiment "C";Note "LOW_GOOD_CVG"
7_scaff1	AMOS	misc_feature	-722558	3935609	.	+	.	Experiment "C";Note "LOW_GOOD_CVG"
8_scaff1	AMOS	misc_feature	-804002	3854165	.	+	.	Experiment "C";Note "LOW_GOOD_CVG"
9_scaff1	AMOS	misc_feature	-872406	3785761	.	+	.	Experiment "C";Note "LOW_GOOD_CVG"
10_scaff1	AMOS	misc_feature	-975996	3682171	.	+	.	Experiment "C";Note "LOW_GOOD_CVG"
11_scaff1	AMOS	misc_feature	-1181387	3476780	.	+	.	Experiment "C";Note "LOW_GOOD_CVG"
12_scaff1	AMOS	misc_feature	-1835100	2823067	.	+	.	Experiment "C";Note "LOW_GOOD_CVG"
13_scaff1	AMOS	misc_feature	-1988622	2669545	.	+	.	Experiment "C";Note "LOW_GOOD_CVG"
14_scaff1	AMOS	misc_feature	-2051551	2606616	.	+	.	Experiment "C";Note "LOW_GOOD_CVG"
15_scaff1	AMOS	misc_feature	-2122938	2535229	.	+	.	Experiment "C";Note "LOW_GOOD_CVG"
16_scaff1	AMOS	misc_feature	-2164182	2493985	.	+	.	Experiment "C";Note "LOW_GOOD_CVG"
17_scaff1	AMOS	misc_feature	-2222889	2435278	.	+	.	Experiment "C";Note "LOW_GOOD_CVG"
18_scaff1	AMOS	misc_feature	-2266992	2391175	.	+	.	Experiment "C";Note "LOW_GOOD_CVG"
19_scaff1	AMOS	misc_feature	-2392731	2265436	.	+	.	Experiment "C";Note "LOW_GOOD_CVG"
20_scaff1	AMOS	misc_feature	-2477398	2180769	.	+	.	Experiment "C";Note "LOW_GOOD_CVG"
21_scaff1	AMOS	misc_feature	-2477952	2180215	.	+	.	Experiment "C";Note "LOW_GOOD_CVG"
22_scaff1	AMOS	misc_feature	-2479126	2179041	.	+	.	Experiment "C";Note "LOW_GOOD_CVG"
23_scaff1	AMOS	misc_feature	-2555730	2102437	.	+	.	Experiment "C";Note "LOW_GOOD_CVG"
24_scaff1	AMOS	misc_feature	-2614933	2043234	.	+	.	Experiment "C";Note "LOW_GOOD_CVG"
25_scaff1	AMOS	misc_feature	-2682706	1975461	.	+	.	Experiment "C";Note "LOW_GOOD_CVG"
26_scaff1	AMOS	misc_feature	-2875854	1782313	.	+	.	Experiment "C";Note "LOW_GOOD_CVG"
27_scaff1	AMOS	misc_feature	-2941353	1716814	.	+	.	Experiment "C";Note "LOW_GOOD_CVG"
28_scaff1	AMOS	misc_feature	-3219418	1438749	.	+	.	Experiment "C";Note "LOW_GOOD_CVG"
29_scaff1	AMOS	misc_feature	-3265588	1392579	.	+	.	Experiment "C";Note "LOW_GOOD_CVG"
30_scaff1	AMOS	misc_feature	-3371743	1286424	.	+	.	Experiment "C";Note "LOW_GOOD_CVG"
31_scaff1	AMOS	misc_feature	-3422663	1235504	.	+	.	Experiment "C";Note "LOW_GOOD_CVG"
32_scaff1	AMOS	misc_feature	-3567146	1091021	.	+	.	Experiment "C";Note "LOW_GOOD_CVG"
33_scaff1	AMOS	misc_feature	-3595927	1062240	.	+	.	Experiment "C";Note "LOW_GOOD_CVG"
34_scaff1	AMOS	misc_feature	-3596023	1062144	.	+	.	Experiment "C";Note "LOW_GOOD_CVG"
35_scaff1	AMOS	misc_feature	-3677285	980882	.	+	.	Experiment "C";Note "LOW_GOOD_CVG"
36_scaff1	AMOS	misc_feature	-3893374	764793	.	+	.	Experiment "C";Note "LOW_GOOD_CVG"
37_scaff1	AMOS	misc_feature	-3942797	715370	.	+	.	Experiment "C";Note "LOW_GOOD_CVG"
38_scaff1	AMOS	misc_feature	-4008248	649919	.	+	.	Experiment "C";Note "LOW_GOOD_CVG"
39_scaff1	AMOS	misc_feature	-4056602	601565	.	+	.	Experiment "C";Note "LOW_GOOD_CVG"
40_scaff1	AMOS	misc_feature	-4097938	560229	.	+	.	Experiment "C";Note "LOW_GOOD_CVG"
41_scaff1	AMOS	misc_feature	-4239504	418663	.	+	.	Experiment "C";Note "LOW_GOOD_CVG"
42_scaff1	AMOS	misc_feature	-4498389	159778	.	+	.	Experiment "C";Note "LOW_GOOD_CVG"
43_scaff1	AMOS	misc_feature	-292914	4365253	.	+	.	Experiment "C";Note "LOW_GOOD_CVG"
44_scaff10	AMOS	misc_feature	19	395	.	+	.	Experiment "C";Note "LOW_GOOD_CVG"
45_scaff109	AMOS	misc_feature	18	155	.	+	.	Experiment "C";Note "LOW_GOOD_CVG"
46_scaff110	AMOS	misc_feature	-1	101	.	+	.	Experiment "C";Note "LOW_GOOD_CVG"
47_scaff114	AMOS	misc_feature	-1	108	.	+	.	Experiment "C";Note "LOW_GOOD_CVG"
48_scaff122	AMOS	misc_feature	-1	100	.	+	.	Experiment "C";Note "LOW_GOOD_CVG"
49_scaff136	AMOS	misc_feature	18	575	.	+	.	Experiment "C";Note "LOW_GOOD_CVG"
50_scaff137	AMOS	misc_feature	15	547	.	+	.	Experiment "C";Note "LOW_GOOD_CVG"
51_scaff138	AMOS	misc_feature	18	306	.	+	.	Experiment "C";Note "LOW_GOOD_CVG"
52_scaff141	AMOS	misc_feature	-2	103	.	+	.	Experiment "C";Note "LOW_GOOD_CVG"
53_scaff150	AMOS	misc_feature	-1	91	.	+	.	Experiment "C";Note "LOW_GOOD_CVG"
54_scaff151	AMOS	misc_feature	-1	110	.	+	.	Experiment "C";Note "LOW_GOOD_CVG"
55_scaff152	AMOS	misc_feature	-2	105	.	+	.	Experiment "C";Note "LOW_GOOD_CVG"
56_scaff154	AMOS	misc_feature	-1	125	.	+	.	Experiment "C";Note "LOW_GOOD_CVG"
57_scaff156	AMOS	misc_feature	-1	116	.	+	.	Experiment "C";Note "LOW_GOOD_CVG"
58_scaff157	AMOS	misc_feature	-2	101	.	+	.	Experiment "C";Note "LOW_GOOD_CVG"
59_scaff158	AMOS	misc_feature	-2	101	.	+	.	Experiment "C";Note "LOW_GOOD_CVG"
60_scaff159	AMOS	misc_feature	-1	99	.	+	.	Experiment "C";Note "LOW_GOOD_CVG"
61_scaff16	AMOS	misc_feature	5	2222	.	+	.	Experiment "C";Note "LOW_GOOD_CVG"
62_scaff160	AMOS	misc_feature	-1	102	.	+	.	Experiment "C";Note "LOW_GOOD_CVG"
63_scaff162	AMOS	misc_feature	-2	111	.	+	.	Experiment "C";Note "LOW_GOOD_CVG"
64_scaff163	AMOS	misc_feature	-1	104	.	+	.	Experiment "C";Note "LOW_GOOD_CVG"
65_scaff164	AMOS	misc_feature	-2	99	.	+	.	Experiment "C";Note "LOW_GOOD_CVG"
66_scaff165	AMOS	misc_feature	-1	109	.	+	.	Experiment "C";Note "LOW_GOOD_CVG"
67_scaff166	AMOS	misc_feature	-1	106	.	+	.	Experiment "C";Note "LOW_GOOD_CVG"
68_scaff168	AMOS	misc_feature	-2	112	.	+	.	Experiment "C";Note "LOW_GOOD_CVG"
69_scaff170	AMOS	misc_feature	-1	96	.	+	.	Experiment "C";Note "LOW_GOOD_CVG"
70_scaff171	AMOS	misc_feature	-1	93	.	+	.	Experiment "C";Note "LOW_GOOD_CVG"
71_scaff172	AMOS	misc_feature	-2	106	.	+	.	Experiment "C";Note "LOW_GOOD_CVG"
72_scaff174	AMOS	misc_feature	-2	115	.	+	.	Experiment "C";Note "LOW_GOOD_CVG"
73_scaff176	AMOS	misc_feature	-2	100	.	+	.	Experiment "C";Note "LOW_GOOD_CVG"
74_scaff18	AMOS	misc_feature	7	23454	.	+	.	Experiment "C";Note "LOW_GOOD_CVG"
75_scaff181	AMOS	misc_feature	-1	101	.	+	.	Experiment "C";Note "LOW_GOOD_CVG"
76_scaff183	AMOS	misc_feature	-2	120	.	+	.	Experiment "C";Note "LOW_GOOD_CVG"
77_scaff184	AMOS	misc_feature	-1	94	.	+	.	Experiment "C";Note "LOW_GOOD_CVG"
78_scaff185	AMOS	misc_feature	-2	116	.	+	.	Experiment "C";Note "LOW_GOOD_CVG"
79_scaff187	AMOS	misc_feature	-1	104	.	+	.	Experiment "C";Note "LOW_GOOD_CVG"
80_scaff188	AMOS	misc_feature	-1	94	.	+	.	Experiment "C";Note "LOW_GOOD_CVG"
81_scaff189	AMOS	misc_feature	-1	104	.	+	.	Experiment "C";Note "LOW_GOOD_CVG"
82_scaff190	AMOS	misc_feature	16	204	.	+	.	Experiment "C";Note "LOW_GOOD_CVG"
83_scaff193	AMOS	misc_feature	-1	102	.	+	.	Experiment "C";Note "LOW_GOOD_CVG"
84_scaff196	AMOS	misc_feature	-1	126	.	+	.	Experiment "C";Note "LOW_GOOD_CVG"
85_scaff199	AMOS	misc_feature	-1	91	.	+	.	Experiment "C";Note "LOW_GOOD_CVG"
86_scaff2	AMOS	misc_feature	18	5084	.	+	.	Experiment "C";Note "LOW_GOOD_CVG"
87_scaff201	AMOS	misc_feature	-2	110	.	+	.	Experiment "C";Note "LOW_GOOD_CVG"
88_scaff203	AMOS	misc_feature	-1	98	.	+	.	Experiment "C";Note "LOW_GOOD_CVG"
89_scaff205	AMOS	misc_feature	-1	114	.	+	.	Experiment "C";Note "LOW_GOOD_CVG"
90_scaff206	AMOS	misc_feature	-2	100	.	+	.	Experiment "C";Note "LOW_GOOD_CVG"
91_scaff207	AMOS	misc_feature	-1	104	.	+	.	Experiment "C";Note "LOW_GOOD_CVG"
92_scaff208	AMOS	misc_feature	-1	114	.	+	.	Experiment "C";Note "LOW_GOOD_CVG"
93_scaff211	AMOS	misc_feature	-1	97	.	+	.	Experiment "C";Note "LOW_GOOD_CVG"
94_scaff213	AMOS	misc_feature	-1	99	.	+	.	Experiment "C";Note "LOW_GOOD_CVG"
95_scaff214	AMOS	misc_feature	-1	104	.	+	.	Experiment "C";Note "LOW_GOOD_CVG"
96_scaff217	AMOS	misc_feature	-2	92	.	+	.	Experiment "C";Note "LOW_GOOD_CVG"
97_scaff218	AMOS	misc_feature	-1	105	.	+	.	Experiment "C";Note "LOW_GOOD_CVG"
98_scaff221	AMOS	misc_feature	-2	107	.	+	.	Experiment "C";Note "LOW_GOOD_CVG"
99_scaff222	AMOS	misc_feature	-1	114	.	+	.	Experiment "C";Note "LOW_GOOD_CVG"
100_scaff224	AMOS	misc_feature	-2	121	.	+	.	Experiment "C";Note "LOW_GOOD_CVG"
101_scaff226	AMOS	misc_feature	-1	86	.	+	.	Experiment "C";Note "LOW_GOOD_CVG"
102_scaff227	AMOS	misc_feature	-1	101	.	+	.	Experiment "C";Note "LOW_GOOD_CVG"
103_scaff228	AMOS	misc_feature	-1	105	.	+	.	Experiment "C";Note "LOW_GOOD_CVG"
104_scaff229	AMOS	misc_feature	1	114	.	+	.	Experiment "C";Note "LOW_GOOD_CVG"
105_scaff230	AMOS	misc_feature	-1	97	.	+	.	Experiment "C";Note "LOW_GOOD_CVG"
106_scaff231	AMOS	misc_feature	-1	99	.	+	.	Experiment "C";Note "LOW_GOOD_CVG"
107_scaff232	AMOS	misc_feature	-2	115	.	+	.	Experiment "C";Note "LOW_GOOD_CVG"
108_scaff234	AMOS	misc_feature	-2	119	.	+	.	Experiment "C";Note "LOW_GOOD_CVG"
109_scaff235	AMOS	misc_feature	-2	98	.	+	.	Experiment "C";Note "LOW_GOOD_CVG"
110_scaff236	AMOS	misc_feature	-2	114	.	+	.	Experiment "C";Note "LOW_GOOD_CVG"
111_scaff237	AMOS	misc_feature	-1	94	.	+	.	Experiment "C";Note "LOW_GOOD_CVG"
112_scaff239	AMOS	misc_feature	-1	101	.	+	.	Experiment "C";Note "LOW_GOOD_CVG"
113_scaff240	AMOS	misc_feature	-1	100	.	+	.	Experiment "C";Note "LOW_GOOD_CVG"
114_scaff245	AMOS	misc_feature	-1	105	.	+	.	Experiment "C";Note "LOW_GOOD_CVG"
115_scaff246	AMOS	misc_feature	-2	96	.	+	.	Experiment "C";Note "LOW_GOOD_CVG"
116_scaff248	AMOS	misc_feature	-1	104	.	+	.	Experiment "C";Note "LOW_GOOD_CVG"
117_scaff250	AMOS	misc_feature	-2	111	.	+	.	Experiment "C";Note "LOW_GOOD_CVG"
118_scaff251	AMOS	misc_feature	-2	97	.	+	.	Experiment "C";Note "LOW_GOOD_CVG"
119_scaff254	AMOS	misc_feature	-1	109	.	+	.	Experiment "C";Note "LOW_GOOD_CVG"
120_scaff255	AMOS	misc_feature	-2	95	.	+	.	Experiment "C";Note "LOW_GOOD_CVG"
121_scaff26	AMOS	misc_feature	-1	113	.	+	.	Experiment "C";Note "LOW_GOOD_CVG"
122_scaff261	AMOS	misc_feature	-1	94	.	+	.	Experiment "C";Note "LOW_GOOD_CVG"
123_scaff264	AMOS	misc_feature	19	285	.	+	.	Experiment "C";Note "LOW_GOOD_CVG"
124_scaff265	AMOS	misc_feature	-1	103	.	+	.	Experiment "C";Note "LOW_GOOD_CVG"
125_scaff268	AMOS	misc_feature	-1	111	.	+	.	Experiment "C";Note "LOW_GOOD_CVG"
126_scaff273	AMOS	misc_feature	18	187	.	+	.	Experiment "C";Note "LOW_GOOD_CVG"
127_scaff276	AMOS	misc_feature	10	133	.	+	.	Experiment "C";Note "LOW_GOOD_CVG"
128_scaff278	AMOS	misc_feature	-1	107	.	+	.	Experiment "C";Note "LOW_GOOD_CVG"
129_scaff279	AMOS	misc_feature	13	241	.	+	.	Experiment "C";Note "LOW_GOOD_CVG"
130_scaff280	AMOS	misc_feature	-1	96	.	+	.	Experiment "C";Note "LOW_GOOD_CVG"
131_scaff285	AMOS	misc_feature	10	162	.	+	.	Experiment "C";Note "LOW_GOOD_CVG"
132_scaff286	AMOS	misc_feature	18	9563	.	+	.	Experiment "C";Note "LOW_GOOD_CVG"
133_scaff287	AMOS	misc_feature	17	20206	.	+	.	Experiment "C";Note "LOW_GOOD_CVG"
134_scaff288	AMOS	misc_feature	16	16937	.	+	.	Experiment "C";Note "LOW_GOOD_CVG"
135_scaff291	AMOS	misc_feature	-2	102	.	+	.	Experiment "C";Note "LOW_GOOD_CVG"
136_scaff293	AMOS	misc_feature	-1	110	.	+	.	Experiment "C";Note "LOW_GOOD_CVG"
137_scaff296	AMOS	misc_feature	-1	104	.	+	.	Experiment "C";Note "LOW_GOOD_CVG"
138_scaff297	AMOS	misc_feature	-1	101	.	+	.	Experiment "C";Note "LOW_GOOD_CVG"
139_scaff298	AMOS	misc_feature	-1	101	.	+	.	Experiment "C";Note "LOW_GOOD_CVG"
140_scaff299	AMOS	misc_feature	-1	97	.	+	.	Experiment "C";Note "LOW_GOOD_CVG"
141_scaff3	AMOS	misc_feature	18	256	.	+	.	Experiment "C";Note "LOW_GOOD_CVG"
142_scaff300	AMOS	misc_feature	-1	100	.	+	.	Experiment "C";Note "LOW_GOOD_CVG"
143_scaff302	AMOS	misc_feature	-1	112	.	+	.	Experiment "C";Note "LOW_GOOD_CVG"
144_scaff305	AMOS	misc_feature	-2	96	.	+	.	Experiment "C";Note "LOW_GOOD_CVG"
145_scaff306	AMOS	misc_feature	-1	122	.	+	.	Experiment "C";Note "LOW_GOOD_CVG"
146_scaff309	AMOS	misc_feature	-1	88	.	+	.	Experiment "C";Note "LOW_GOOD_CVG"
147_scaff310	AMOS	misc_feature	-1	105	.	+	.	Experiment "C";Note "LOW_GOOD_CVG"
148_scaff311	AMOS	misc_feature	-1	102	.	+	.	Experiment "C";Note "LOW_GOOD_CVG"
149_scaff312	AMOS	misc_feature	-2	109	.	+	.	Experiment "C";Note "LOW_GOOD_CVG"
150_scaff313	AMOS	misc_feature	-1	119	.	+	.	Experiment "C";Note "LOW_GOOD_CVG"
151_scaff314	AMOS	misc_feature	-1	107	.	+	.	Experiment "C";Note "LOW_GOOD_CVG"
152_scaff317	AMOS	misc_feature	-1	116	.	+	.	Experiment "C";Note "LOW_GOOD_CVG"
153_scaff319	AMOS	misc_feature	-1	119	.	+	.	Experiment "C";Note "LOW_GOOD_CVG"
154_scaff321	AMOS	misc_feature	-2	101	.	+	.	Experiment "C";Note "LOW_GOOD_CVG"
155_scaff322	AMOS	misc_feature	-2	88	.	+	.	Experiment "C";Note "LOW_GOOD_CVG"
156_scaff323	AMOS	misc_feature	-1	103	.	+	.	Experiment "C";Note "LOW_GOOD_CVG"
157_scaff332	AMOS	misc_feature	-1	108	.	+	.	Experiment "C";Note "LOW_GOOD_CVG"
158_scaff334	AMOS	misc_feature	-1	101	.	+	.	Experiment "C";Note "LOW_GOOD_CVG"
159_scaff337	AMOS	misc_feature	-1	104	.	+	.	Experiment "C";Note "LOW_GOOD_CVG"
160_scaff338	AMOS	misc_feature	-1	102	.	+	.	Experiment "C";Note "LOW_GOOD_CVG"
161_scaff339	AMOS	misc_feature	-1	103	.	+	.	Experiment "C";Note "LOW_GOOD_CVG"
162_scaff341	AMOS	misc_feature	-1	96	.	+	.	Experiment "C";Note "LOW_GOOD_CVG"
163_scaff344	AMOS	misc_feature	-1	106	.	+	.	Experiment "C";Note "LOW_GOOD_CVG"
164_scaff346	AMOS	misc_feature	-1	97	.	+	.	Experiment "C";Note "LOW_GOOD_CVG"
165_scaff349	AMOS	misc_feature	18	316	.	+	.	Experiment "C";Note "LOW_GOOD_CVG"
166_scaff352	AMOS	misc_feature	-2	106	.	+	.	Experiment "C";Note "LOW_GOOD_CVG"
167_scaff354	AMOS	misc_feature	-1	134	.	+	.	Experiment "C";Note "LOW_GOOD_CVG"
168_scaff356	AMOS	misc_feature	-2	96	.	+	.	Experiment "C";Note "LOW_GOOD_CVG"
169_scaff359	AMOS	misc_feature	19	336	.	+	.	Experiment "C";Note "LOW_GOOD_CVG"
170_scaff365	AMOS	misc_feature	-2	105	.	+	.	Experiment "C";Note "LOW_GOOD_CVG"
171_scaff366	AMOS	misc_feature	14	251	.	+	.	Experiment "C";Note "LOW_GOOD_CVG"
172_scaff367	AMOS	misc_feature	17	40713	.	+	.	Experiment "C";Note "LOW_GOOD_CVG"
173_scaff368	AMOS	misc_feature	19	278	.	+	.	Experiment "C";Note "LOW_GOOD_CVG"
174_scaff369	AMOS	misc_feature	17	197	.	+	.	Experiment "C";Note "LOW_GOOD_CVG"
175_scaff370	AMOS	misc_feature	4	2877	.	+	.	Experiment "C";Note "LOW_GOOD_CVG"
176_scaff371	AMOS	misc_feature	17	174	.	+	.	Experiment "C";Note "LOW_GOOD_CVG"
177_scaff372	AMOS	misc_feature	15	211	.	+	.	Experiment "C";Note "LOW_GOOD_CVG"
178_scaff373	AMOS	misc_feature	19	211	.	+	.	Experiment "C";Note "LOW_GOOD_CVG"
179_scaff374	AMOS	misc_feature	19	149	.	+	.	Experiment "C";Note "LOW_GOOD_CVG"
180_scaff375	AMOS	misc_feature	17	1928	.	+	.	Experiment "C";Note "LOW_GOOD_CVG"
181_scaff376	AMOS	misc_feature	19	288	.	+	.	Experiment "C";Note "LOW_GOOD_CVG"
182_scaff377	AMOS	misc_feature	12	505	.	+	.	Experiment "C";Note "LOW_GOOD_CVG"
183_scaff378	AMOS	misc_feature	-11	200	.	+	.	Experiment "C";Note "LOW_GOOD_CVG"
184_scaff379	AMOS	misc_feature	15	177	.	+	.	Experiment "C";Note "LOW_GOOD_CVG"
185_scaff380	AMOS	misc_feature	18	375	.	+	.	Experiment "C";Note "LOW_GOOD_CVG"
186_scaff381	AMOS	misc_feature	17	160	.	+	.	Experiment "C";Note "LOW_GOOD_CVG"
187_scaff382	AMOS	misc_feature	19	29982	.	+	.	Experiment "C";Note "LOW_GOOD_CVG"
188_scaff383	AMOS	misc_feature	19	171	.	+	.	Experiment "C";Note "LOW_GOOD_CVG"
189_scaff384	AMOS	misc_feature	17	6387	.	+	.	Experiment "C";Note "LOW_GOOD_CVG"
190_scaff385	AMOS	misc_feature	11	159	.	+	.	Experiment "C";Note "LOW_GOOD_CVG"
191_scaff386	AMOS	misc_feature	-100	20901	.	+	.	Experiment "C";Note "LOW_GOOD_CVG"
192_scaff387	AMOS	misc_feature	15	245	.	+	.	Experiment "C";Note "LOW_GOOD_CVG"
193_scaff388	AMOS	misc_feature	16	312	.	+	.	Experiment "C";Note "LOW_GOOD_CVG"
194_scaff389	AMOS	misc_feature	19	199	.	+	.	Experiment "C";Note "LOW_GOOD_CVG"
195_scaff390	AMOS	misc_feature	19	337	.	+	.	Experiment "C";Note "LOW_GOOD_CVG"
196_scaff391	AMOS	misc_feature	-24	1072	.	+	.	Experiment "C";Note "LOW_GOOD_CVG"
197_scaff392	AMOS	misc_feature	19	184	.	+	.	Experiment "C";Note "LOW_GOOD_CVG"
198_scaff393	AMOS	misc_feature	19	291	.	+	.	Experiment "C";Note "LOW_GOOD_CVG"
199_scaff394	AMOS	misc_feature	3	2398	.	+	.	Experiment "C";Note "LOW_GOOD_CVG"
200_scaff395	AMOS	misc_feature	17	237	.	+	.	Experiment "C";Note "LOW_GOOD_CVG"
201_scaff396	AMOS	misc_feature	15	157	.	+	.	Experiment "C";Note "LOW_GOOD_CVG"
202_scaff398	AMOS	misc_feature	19	352	.	+	.	Experiment "C";Note "LOW_GOOD_CVG"
203_scaff399	AMOS	misc_feature	15	198	.	+	.	Experiment "C";Note "LOW_GOOD_CVG"
204_scaff4	AMOS	misc_feature	19	270	.	+	.	Experiment "C";Note "LOW_GOOD_CVG"
205_scaff400	AMOS	misc_feature	18	517	.	+	.	Experiment "C";Note "LOW_GOOD_CVG"
206_scaff401	AMOS	misc_feature	18	1840	.	+	.	Experiment "C";Note "LOW_GOOD_CVG"
207_scaff402	AMOS	misc_feature	17	175	.	+	.	Experiment "C";Note "LOW_GOOD_CVG"
208_scaff403	AMOS	misc_feature	17	469	.	+	.	Experiment "C";Note "LOW_GOOD_CVG"
209_scaff404	AMOS	misc_feature	19	218	.	+	.	Experiment "C";Note "LOW_GOOD_CVG"
210_scaff405	AMOS	misc_feature	-17	101	.	+	.	Experiment "C";Note "LOW_GOOD_CVG"
211_scaff406	AMOS	misc_feature	19	2838	.	+	.	Experiment "C";Note "LOW_GOOD_CVG"
212_scaff407	AMOS	misc_feature	17	12263	.	+	.	Experiment "C";Note "LOW_GOOD_CVG"
213_scaff408	AMOS	misc_feature	18	2331	.	+	.	Experiment "C";Note "LOW_GOOD_CVG"
214_scaff409	AMOS	misc_feature	19	152	.	+	.	Experiment "C";Note "LOW_GOOD_CVG"
215_scaff410	AMOS	misc_feature	14	218	.	+	.	Experiment "C";Note "LOW_GOOD_CVG"
216_scaff411	AMOS	misc_feature	13	1873	.	+	.	Experiment "C";Note "LOW_GOOD_CVG"
217_scaff412	AMOS	misc_feature	17	184	.	+	.	Experiment "C";Note "LOW_GOOD_CVG"
218_scaff413	AMOS	misc_feature	19	8629	.	+	.	Experiment "C";Note "LOW_GOOD_CVG"
219_scaff414	AMOS	misc_feature	18	1260	.	+	.	Experiment "C";Note "LOW_GOOD_CVG"
220_scaff415	AMOS	misc_feature	19	365	.	+	.	Experiment "C";Note "LOW_GOOD_CVG"
221_scaff416	AMOS	misc_feature	16	24569	.	+	.	Experiment "C";Note "LOW_GOOD_CVG"
222_scaff417	AMOS	misc_feature	19	4661	.	+	.	Experiment "C";Note "LOW_GOOD_CVG"
223_scaff418	AMOS	misc_feature	18	202	.	+	.	Experiment "C";Note "LOW_GOOD_CVG"
224_scaff419	AMOS	misc_feature	18	167	.	+	.	Experiment "C";Note "LOW_GOOD_CVG"
225_scaff420	AMOS	misc_feature	14	248	.	+	.	Experiment "C";Note "LOW_GOOD_CVG"
226_scaff421	AMOS	misc_feature	18	29480	.	+	.	Experiment "C";Note "LOW_GOOD_CVG"
227_scaff422	AMOS	misc_feature	19	355	.	+	.	Experiment "C";Note "LOW_GOOD_CVG"
228_scaff423	AMOS	misc_feature	19	173	.	+	.	Experiment "C";Note "LOW_GOOD_CVG"
229_scaff424	AMOS	misc_feature	18	1247	.	+	.	Experiment "C";Note "LOW_GOOD_CVG"
230_scaff425	AMOS	misc_feature	14	304	.	+	.	Experiment "C";Note "LOW_GOOD_CVG"
231_scaff426	AMOS	misc_feature	10	155	.	+	.	Experiment "C";Note "LOW_GOOD_CVG"
232_scaff5	AMOS	misc_feature	19	359	.	+	.	Experiment "C";Note "LOW_GOOD_CVG"
233_scaff6	AMOS	misc_feature	18	1213	.	+	.	Experiment "C";Note "LOW_GOOD_CVG"
234_scaff66	AMOS	misc_feature	-1	114	.	+	.	Experiment "C";Note "LOW_GOOD_CVG"
235_scaff68	AMOS	misc_feature	-1	101	.	+	.	Experiment "C";Note "LOW_GOOD_CVG"
236_scaff8	AMOS	misc_feature	17	162	.	+	.	Experiment "C";Note "LOW_GOOD_CVG"
237_scaff9	AMOS	misc_feature	-16	1768	.	+	.	Experiment "C";Note "LOW_GOOD_CVG"
238_scaff93	AMOS	misc_feature	-1	97	.	+	.	Experiment "C";Note "LOW_GOOD_CVG"
1_scaff1	AMOS	misc_feature	-13	4658154	.	+	.	Experiment "C";Note "LOW_GOOD_CVG"
2_scaff1	AMOS	misc_feature	-56925	4601242	.	+	.	Experiment "C";Note "LOW_GOOD_CVG"
3_scaff1	AMOS	misc_feature	-248306	4409861	.	+	.	Experiment "C";Note "LOW_GOOD_CVG"
4_scaff1	AMOS	misc_feature	-287004	4371163	.	+	.	Experiment "C";Note "LOW_GOOD_CVG"
5_scaff1	AMOS	misc_feature	-292918	4365249	.	+	.	Experiment "C";Note "LOW_GOOD_CVG"
6_scaff1	AMOS	misc_feature	-600071	4058096	.	+	.	Experiment "C";Note "LOW_GOOD_CVG"
7_scaff1	AMOS	misc_feature	-722558	3935609	.	+	.	Experiment "C";Note "LOW_GOOD_CVG"
8_scaff1	AMOS	misc_feature	-804002	3854165	.	+	.	Experiment "C";Note "LOW_GOOD_CVG"
9_scaff1	AMOS	misc_feature	-872406	3785761	.	+	.	Experiment "C";Note "LOW_GOOD_CVG"
10_scaff1	AMOS	misc_feature	-975996	3682171	.	+	.	Experiment "C";Note "LOW_GOOD_CVG"
11_scaff1	AMOS	misc_feature	-1181387	3476780	.	+	.	Experiment "C";Note "LOW_GOOD_CVG"
12_scaff1	AMOS	misc_feature	-1835100	2823067	.	+	.	Experiment "C";Note "LOW_GOOD_CVG"
13_scaff1	AMOS	misc_feature	-1988622	2669545	.	+	.	Experiment "C";Note "LOW_GOOD_CVG"
14_scaff1	AMOS	misc_feature	-2051551	2606616	.	+	.	Experiment "C";Note "LOW_GOOD_CVG"
15_scaff1	AMOS	misc_feature	-2122938	2535229	.	+	.	Experiment "C";Note "LOW_GOOD_CVG"
16_scaff1	AMOS	misc_feature	-2164182	2493985	.	+	.	Experiment "C";Note "LOW_GOOD_CVG"
17_scaff1	AMOS	misc_feature	-2222889	2435278	.	+	.	Experiment "C";Note "LOW_GOOD_CVG"
18_scaff1	AMOS	misc_feature	-2266992	2391175	.	+	.	Experiment "C";Note "LOW_GOOD_CVG"
19_scaff1	AMOS	misc_feature	-2392731	2265436	.	+	.	Experiment "C";Note "LOW_GOOD_CVG"
20_scaff1	AMOS	misc_feature	-2477398	2180769	.	+	.	Experiment "C";Note "LOW_GOOD_CVG"
21_scaff1	AMOS	misc_feature	-2477952	2180215	.	+	.	Experiment "C";Note "LOW_GOOD_CVG"
22_scaff1	AMOS	misc_feature	-2479126	2179041	.	+	.	Experiment "C";Note "LOW_GOOD_CVG"
23_scaff1	AMOS	misc_feature	-2555730	2102437	.	+	.	Experiment "C";Note "LOW_GOOD_CVG"
24_scaff1	AMOS	misc_feature	-2614933	2043234	.	+	.	Experiment "C";Note "LOW_GOOD_CVG"
25_scaff1	AMOS	misc_feature	-2682706	1975461	.	+	.	Experiment "C";Note "LOW_GOOD_CVG"
26_scaff1	AMOS	misc_feature	-2875854	1782313	.	+	.	Experiment "C";Note "LOW_GOOD_CVG"
27_scaff1	AMOS	misc_feature	-2941353	1716814	.	+	.	Experiment "C";Note "LOW_GOOD_CVG"
28_scaff1	AMOS	misc_feature	-3219418	1438749	.	+	.	Experiment "C";Note "LOW_GOOD_CVG"
29_scaff1	AMOS	misc_feature	-3265588	1392579	.	+	.	Experiment "C";Note "LOW_GOOD_CVG"
30_scaff1	AMOS	misc_feature	-3371743	1286424	.	+	.	Experiment "C";Note "LOW_GOOD_CVG"
31_scaff1	AMOS	misc_feature	-3422663	1235504	.	+	.	Experiment "C";Note "LOW_GOOD_CVG"
32_scaff1	AMOS	misc_feature	-3567146	1091021	.	+	.	Experiment "C";Note "LOW_GOOD_CVG"
33_scaff1	AMOS	misc_feature	-3595927	1062240	.	+	.	Experiment "C";Note "LOW_GOOD_CVG"
34_scaff1	AMOS	misc_feature	-3596023	1062144	.	+	.	Experiment "C";Note "LOW_GOOD_CVG"
35_scaff1	AMOS	misc_feature	-3677285	980882	.	+	.	Experiment "C";Note "LOW_GOOD_CVG"
36_scaff1	AMOS	misc_feature	-3893374	764793	.	+	.	Experiment "C";Note "LOW_GOOD_CVG"
37_scaff1	AMOS	misc_feature	-3942797	715370	.	+	.	Experiment "C";Note "LOW_GOOD_CVG"
38_scaff1	AMOS	misc_feature	-4008248	649919	.	+	.	Experiment "C";Note "LOW_GOOD_CVG"
39_scaff1	AMOS	misc_feature	-4056602	601565	.	+	.	Experiment "C";Note "LOW_GOOD_CVG"
40_scaff1	AMOS	misc_feature	-4097938	560229	.	+	.	Experiment "C";Note "LOW_GOOD_CVG"
41_scaff1	AMOS	misc_feature	-4239504	418663	.	+	.	Experiment "C";Note "LOW_GOOD_CVG"
42_scaff1	AMOS	misc_feature	-4498389	159778	.	+	.	Experiment "C";Note "LOW_GOOD_CVG"
43_scaff1	AMOS	misc_feature	-292914	4365253	.	+	.	Experiment "C";Note "LOW_GOOD_CVG"
44_scaff10	AMOS	misc_feature	19	395	.	+	.	Experiment "C";Note "LOW_GOOD_CVG"
45_scaff109	AMOS	misc_feature	18	155	.	+	.	Experiment "C";Note "LOW_GOOD_CVG"
46_scaff110	AMOS	misc_feature	-1	101	.	+	.	Experiment "C";Note "LOW_GOOD_CVG"
47_scaff114	AMOS	misc_feature	-1	108	.	+	.	Experiment "C";Note "LOW_GOOD_CVG"
48_scaff122	AMOS	misc_feature	-1	100	.	+	.	Experiment "C";Note "LOW_GOOD_CVG"
49_scaff136	AMOS	misc_feature	18	575	.	+	.	Experiment "C";Note "LOW_GOOD_CVG"
50_scaff137	AMOS	misc_feature	15	547	.	+	.	Experiment "C";Note "LOW_GOOD_CVG"
51_scaff138	AMOS	misc_feature	18	306	.	+	.	Experiment "C";Note "LOW_GOOD_CVG"
52_scaff141	AMOS	misc_feature	-2	103	.	+	.	Experiment "C";Note "LOW_GOOD_CVG"
53_scaff150	AMOS	misc_feature	-1	91	.	+	.	Experiment "C";Note "LOW_GOOD_CVG"
54_scaff151	AMOS	misc_feature	-1	110	.	+	.	Experiment "C";Note "LOW_GOOD_CVG"
55_scaff152	AMOS	misc_feature	-2	105	.	+	.	Experiment "C";Note "LOW_GOOD_CVG"
56_scaff154	AMOS	misc_feature	-1	125	.	+	.	Experiment "C";Note "LOW_GOOD_CVG"
57_scaff156	AMOS	misc_feature	-1	116	.	+	.	Experiment "C";Note "LOW_GOOD_CVG"
58_scaff157	AMOS	misc_feature	-2	101	.	+	.	Experiment "C";Note "LOW_GOOD_CVG"
59_scaff158	AMOS	misc_feature	-2	101	.	+	.	Experiment "C";Note "LOW_GOOD_CVG"
60_scaff159	AMOS	misc_feature	-1	99	.	+	.	Experiment "C";Note "LOW_GOOD_CVG"
61_scaff16	AMOS	misc_feature	5	2222	.	+	.	Experiment "C";Note "LOW_GOOD_CVG"
62_scaff160	AMOS	misc_feature	-1	102	.	+	.	Experiment "C";Note "LOW_GOOD_CVG"
63_scaff162	AMOS	misc_feature	-2	111	.	+	.	Experiment "C";Note "LOW_GOOD_CVG"
64_scaff163	AMOS	misc_feature	-1	104	.	+	.	Experiment "C";Note "LOW_GOOD_CVG"
65_scaff164	AMOS	misc_feature	-2	99	.	+	.	Experiment "C";Note "LOW_GOOD_CVG"
66_scaff165	AMOS	misc_feature	-1	109	.	+	.	Experiment "C";Note "LOW_GOOD_CVG"
67_scaff166	AMOS	misc_feature	-1	106	.	+	.	Experiment "C";Note "LOW_GOOD_CVG"
68_scaff168	AMOS	misc_feature	-2	112	.	+	.	Experiment "C";Note "LOW_GOOD_CVG"
69_scaff170	AMOS	misc_feature	-1	96	.	+	.	Experiment "C";Note "LOW_GOOD_CVG"
70_scaff171	AMOS	misc_feature	-1	93	.	+	.	Experiment "C";Note "LOW_GOOD_CVG"
71_scaff172	AMOS	misc_feature	-2	106	.	+	.	Experiment "C";Note "LOW_GOOD_CVG"
72_scaff174	AMOS	misc_feature	-2	115	.	+	.	Experiment "C";Note "LOW_GOOD_CVG"
73_scaff176	AMOS	misc_feature	-2	100	.	+	.	Experiment "C";Note "LOW_GOOD_CVG"
74_scaff18	AMOS	misc_feature	7	23454	.	+	.	Experiment "C";Note "LOW_GOOD_CVG"
75_scaff181	AMOS	misc_feature	-1	101	.	+	.	Experiment "C";Note "LOW_GOOD_CVG"
76_scaff183	AMOS	misc_feature	-2	120	.	+	.	Experiment "C";Note "LOW_GOOD_CVG"
77_scaff184	AMOS	misc_feature	-1	94	.	+	.	Experiment "C";Note "LOW_GOOD_CVG"
78_scaff185	AMOS	misc_feature	-2	116	.	+	.	Experiment "C";Note "LOW_GOOD_CVG"
79_scaff187	AMOS	misc_feature	-1	104	.	+	.	Experiment "C";Note "LOW_GOOD_CVG"
80_scaff188	AMOS	misc_feature	-1	94	.	+	.	Experiment "C";Note "LOW_GOOD_CVG"
81_scaff189	AMOS	misc_feature	-1	104	.	+	.	Experiment "C";Note "LOW_GOOD_CVG"
82_scaff190	AMOS	misc_feature	16	204	.	+	.	Experiment "C";Note "LOW_GOOD_CVG"
83_scaff193	AMOS	misc_feature	-1	102	.	+	.	Experiment "C";Note "LOW_GOOD_CVG"
84_scaff196	AMOS	misc_feature	-1	126	.	+	.	Experiment "C";Note "LOW_GOOD_CVG"
85_scaff199	AMOS	misc_feature	-1	91	.	+	.	Experiment "C";Note "LOW_GOOD_CVG"
86_scaff2	AMOS	misc_feature	18	5084	.	+	.	Experiment "C";Note "LOW_GOOD_CVG"
87_scaff201	AMOS	misc_feature	-2	110	.	+	.	Experiment "C";Note "LOW_GOOD_CVG"
88_scaff203	AMOS	misc_feature	-1	98	.	+	.	Experiment "C";Note "LOW_GOOD_CVG"
89_scaff205	AMOS	misc_feature	-1	114	.	+	.	Experiment "C";Note "LOW_GOOD_CVG"
90_scaff206	AMOS	misc_feature	-2	100	.	+	.	Experiment "C";Note "LOW_GOOD_CVG"
91_scaff207	AMOS	misc_feature	-1	104	.	+	.	Experiment "C";Note "LOW_GOOD_CVG"
92_scaff208	AMOS	misc_feature	-1	114	.	+	.	Experiment "C";Note "LOW_GOOD_CVG"
93_scaff211	AMOS	misc_feature	-1	97	.	+	.	Experiment "C";Note "LOW_GOOD_CVG"
94_scaff213	AMOS	misc_feature	-1	99	.	+	.	Experiment "C";Note "LOW_GOOD_CVG"
95_scaff214	AMOS	misc_feature	-1	104	.	+	.	Experiment "C";Note "LOW_GOOD_CVG"
96_scaff217	AMOS	misc_feature	-2	92	.	+	.	Experiment "C";Note "LOW_GOOD_CVG"
97_scaff218	AMOS	misc_feature	-1	105	.	+	.	Experiment "C";Note "LOW_GOOD_CVG"
98_scaff221	AMOS	misc_feature	-2	107	.	+	.	Experiment "C";Note "LOW_GOOD_CVG"
99_scaff222	AMOS	misc_feature	-1	114	.	+	.	Experiment "C";Note "LOW_GOOD_CVG"
100_scaff224	AMOS	misc_feature	-2	121	.	+	.	Experiment "C";Note "LOW_GOOD_CVG"
101_scaff226	AMOS	misc_feature	-1	86	.	+	.	Experiment "C";Note "LOW_GOOD_CVG"
102_scaff227	AMOS	misc_feature	-1	101	.	+	.	Experiment "C";Note "LOW_GOOD_CVG"
103_scaff228	AMOS	misc_feature	-1	105	.	+	.	Experiment "C";Note "LOW_GOOD_CVG"
104_scaff229	AMOS	misc_feature	1	114	.	+	.	Experiment "C";Note "LOW_GOOD_CVG"
105_scaff230	AMOS	misc_feature	-1	97	.	+	.	Experiment "C";Note "LOW_GOOD_CVG"
106_scaff231	AMOS	misc_feature	-1	99	.	+	.	Experiment "C";Note "LOW_GOOD_CVG"
107_scaff232	AMOS	misc_feature	-2	115	.	+	.	Experiment "C";Note "LOW_GOOD_CVG"
108_scaff234	AMOS	misc_feature	-2	119	.	+	.	Experiment "C";Note "LOW_GOOD_CVG"
109_scaff235	AMOS	misc_feature	-2	98	.	+	.	Experiment "C";Note "LOW_GOOD_CVG"
110_scaff236	AMOS	misc_feature	-2	114	.	+	.	Experiment "C";Note "LOW_GOOD_CVG"
111_scaff237	AMOS	misc_feature	-1	94	.	+	.	Experiment "C";Note "LOW_GOOD_CVG"
112_scaff239	AMOS	misc_feature	-1	101	.	+	.	Experiment "C";Note "LOW_GOOD_CVG"
113_scaff240	AMOS	misc_feature	-1	100	.	+	.	Experiment "C";Note "LOW_GOOD_CVG"
114_scaff245	AMOS	misc_feature	-1	105	.	+	.	Experiment "C";Note "LOW_GOOD_CVG"
115_scaff246	AMOS	misc_feature	-2	96	.	+	.	Experiment "C";Note "LOW_GOOD_CVG"
116_scaff248	AMOS	misc_feature	-1	104	.	+	.	Experiment "C";Note "LOW_GOOD_CVG"
117_scaff250	AMOS	misc_feature	-2	111	.	+	.	Experiment "C";Note "LOW_GOOD_CVG"
118_scaff251	AMOS	misc_feature	-2	97	.	+	.	Experiment "C";Note "LOW_GOOD_CVG"
119_scaff254	AMOS	misc_feature	-1	109	.	+	.	Experiment "C";Note "LOW_GOOD_CVG"
120_scaff255	AMOS	misc_feature	-2	95	.	+	.	Experiment "C";Note "LOW_GOOD_CVG"
121_scaff26	AMOS	misc_feature	-1	113	.	+	.	Experiment "C";Note "LOW_GOOD_CVG"
122_scaff261	AMOS	misc_feature	-1	94	.	+	.	Experiment "C";Note "LOW_GOOD_CVG"
123_scaff264	AMOS	misc_feature	19	285	.	+	.	Experiment "C";Note "LOW_GOOD_CVG"
124_scaff265	AMOS	misc_feature	-1	103	.	+	.	Experiment "C";Note "LOW_GOOD_CVG"
125_scaff268	AMOS	misc_feature	-1	111	.	+	.	Experiment "C";Note "LOW_GOOD_CVG"
126_scaff273	AMOS	misc_feature	18	187	.	+	.	Experiment "C";Note "LOW_GOOD_CVG"
127_scaff276	AMOS	misc_feature	10	133	.	+	.	Experiment "C";Note "LOW_GOOD_CVG"
128_scaff278	AMOS	misc_feature	-1	107	.	+	.	Experiment "C";Note "LOW_GOOD_CVG"
129_scaff279	AMOS	misc_feature	13	241	.	+	.	Experiment "C";Note "LOW_GOOD_CVG"
130_scaff280	AMOS	misc_feature	-1	96	.	+	.	Experiment "C";Note "LOW_GOOD_CVG"
131_scaff285	AMOS	misc_feature	10	162	.	+	.	Experiment "C";Note "LOW_GOOD_CVG"
132_scaff286	AMOS	misc_feature	18	9563	.	+	.	Experiment "C";Note "LOW_GOOD_CVG"
133_scaff287	AMOS	misc_feature	17	20206	.	+	.	Experiment "C";Note "LOW_GOOD_CVG"
134_scaff288	AMOS	misc_feature	16	16937	.	+	.	Experiment "C";Note "LOW_GOOD_CVG"
135_scaff291	AMOS	misc_feature	-2	102	.	+	.	Experiment "C";Note "LOW_GOOD_CVG"
136_scaff293	AMOS	misc_feature	-1	110	.	+	.	Experiment "C";Note "LOW_GOOD_CVG"
137_scaff296	AMOS	misc_feature	-1	104	.	+	.	Experiment "C";Note "LOW_GOOD_CVG"
138_scaff297	AMOS	misc_feature	-1	101	.	+	.	Experiment "C";Note "LOW_GOOD_CVG"
139_scaff298	AMOS	misc_feature	-1	101	.	+	.	Experiment "C";Note "LOW_GOOD_CVG"
140_scaff299	AMOS	misc_feature	-1	97	.	+	.	Experiment "C";Note "LOW_GOOD_CVG"
141_scaff3	AMOS	misc_feature	18	256	.	+	.	Experiment "C";Note "LOW_GOOD_CVG"
142_scaff300	AMOS	misc_feature	-1	100	.	+	.	Experiment "C";Note "LOW_GOOD_CVG"
143_scaff302	AMOS	misc_feature	-1	112	.	+	.	Experiment "C";Note "LOW_GOOD_CVG"
144_scaff305	AMOS	misc_feature	-2	96	.	+	.	Experiment "C";Note "LOW_GOOD_CVG"
145_scaff306	AMOS	misc_feature	-1	122	.	+	.	Experiment "C";Note "LOW_GOOD_CVG"
146_scaff309	AMOS	misc_feature	-1	88	.	+	.	Experiment "C";Note "LOW_GOOD_CVG"
147_scaff310	AMOS	misc_feature	-1	105	.	+	.	Experiment "C";Note "LOW_GOOD_CVG"
148_scaff311	AMOS	misc_feature	-1	102	.	+	.	Experiment "C";Note "LOW_GOOD_CVG"
149_scaff312	AMOS	misc_feature	-2	109	.	+	.	Experiment "C";Note "LOW_GOOD_CVG"
150_scaff313	AMOS	misc_feature	-1	119	.	+	.	Experiment "C";Note "LOW_GOOD_CVG"
151_scaff314	AMOS	misc_feature	-1	107	.	+	.	Experiment "C";Note "LOW_GOOD_CVG"
152_scaff317	AMOS	misc_feature	-1	116	.	+	.	Experiment "C";Note "LOW_GOOD_CVG"
153_scaff319	AMOS	misc_feature	-1	119	.	+	.	Experiment "C";Note "LOW_GOOD_CVG"
154_scaff321	AMOS	misc_feature	-2	101	.	+	.	Experiment "C";Note "LOW_GOOD_CVG"
155_scaff322	AMOS	misc_feature	-2	88	.	+	.	Experiment "C";Note "LOW_GOOD_CVG"
156_scaff323	AMOS	misc_feature	-1	103	.	+	.	Experiment "C";Note "LOW_GOOD_CVG"
157_scaff332	AMOS	misc_feature	-1	108	.	+	.	Experiment "C";Note "LOW_GOOD_CVG"
158_scaff334	AMOS	misc_feature	-1	101	.	+	.	Experiment "C";Note "LOW_GOOD_CVG"
159_scaff337	AMOS	misc_feature	-1	104	.	+	.	Experiment "C";Note "LOW_GOOD_CVG"
160_scaff338	AMOS	misc_feature	-1	102	.	+	.	Experiment "C";Note "LOW_GOOD_CVG"
161_scaff339	AMOS	misc_feature	-1	103	.	+	.	Experiment "C";Note "LOW_GOOD_CVG"
162_scaff341	AMOS	misc_feature	-1	96	.	+	.	Experiment "C";Note "LOW_GOOD_CVG"
163_scaff344	AMOS	misc_feature	-1	106	.	+	.	Experiment "C";Note "LOW_GOOD_CVG"
164_scaff346	AMOS	misc_feature	-1	97	.	+	.	Experiment "C";Note "LOW_GOOD_CVG"
165_scaff349	AMOS	misc_feature	18	316	.	+	.	Experiment "C";Note "LOW_GOOD_CVG"
166_scaff352	AMOS	misc_feature	-2	106	.	+	.	Experiment "C";Note "LOW_GOOD_CVG"
167_scaff354	AMOS	misc_feature	-1	134	.	+	.	Experiment "C";Note "LOW_GOOD_CVG"
168_scaff356	AMOS	misc_feature	-2	96	.	+	.	Experiment "C";Note "LOW_GOOD_CVG"
169_scaff359	AMOS	misc_feature	19	336	.	+	.	Experiment "C";Note "LOW_GOOD_CVG"
170_scaff365	AMOS	misc_feature	-2	105	.	+	.	Experiment "C";Note "LOW_GOOD_CVG"
171_scaff366	AMOS	misc_feature	14	251	.	+	.	Experiment "C";Note "LOW_GOOD_CVG"
172_scaff367	AMOS	misc_feature	17	40713	.	+	.	Experiment "C";Note "LOW_GOOD_CVG"
173_scaff368	AMOS	misc_feature	19	278	.	+	.	Experiment "C";Note "LOW_GOOD_CVG"
174_scaff369	AMOS	misc_feature	17	197	.	+	.	Experiment "C";Note "LOW_GOOD_CVG"
175_scaff370	AMOS	misc_feature	4	2877	.	+	.	Experiment "C";Note "LOW_GOOD_CVG"
176_scaff371	AMOS	misc_feature	17	174	.	+	.	Experiment "C";Note "LOW_GOOD_CVG"
177_scaff372	AMOS	misc_feature	15	211	.	+	.	Experiment "C";Note "LOW_GOOD_CVG"
178_scaff373	AMOS	misc_feature	19	211	.	+	.	Experiment "C";Note "LOW_GOOD_CVG"
179_scaff374	AMOS	misc_feature	19	149	.	+	.	Experiment "C";Note "LOW_GOOD_CVG"
180_scaff375	AMOS	misc_feature	17	1928	.	+	.	Experiment "C";Note "LOW_GOOD_CVG"
181_scaff376	AMOS	misc_feature	19	288	.	+	.	Experiment "C";Note "LOW_GOOD_CVG"
182_scaff377	AMOS	misc_feature	12	505	.	+	.	Experiment "C";Note "LOW_GOOD_CVG"
183_scaff378	AMOS	misc_feature	-11	200	.	+	.	Experiment "C";Note "LOW_GOOD_CVG"
184_scaff379	AMOS	misc_feature	15	177	.	+	.	Experiment "C";Note "LOW_GOOD_CVG"
185_scaff380	AMOS	misc_feature	18	375	.	+	.	Experiment "C";Note "LOW_GOOD_CVG"
186_scaff381	AMOS	misc_feature	17	160	.	+	.	Experiment "C";Note "LOW_GOOD_CVG"
187_scaff382	AMOS	misc_feature	19	29982	.	+	.	Experiment "C";Note "LOW_GOOD_CVG"
188_scaff383	AMOS	misc_feature	19	171	.	+	.	Experiment "C";Note "LOW_GOOD_CVG"
189_scaff384	AMOS	misc_feature	17	6387	.	+	.	Experiment "C";Note "LOW_GOOD_CVG"
190_scaff385	AMOS	misc_feature	11	159	.	+	.	Experiment "C";Note "LOW_GOOD_CVG"
191_scaff386	AMOS	misc_feature	-100	20901	.	+	.	Experiment "C";Note "LOW_GOOD_CVG"
192_scaff387	AMOS	misc_feature	15	245	.	+	.	Experiment "C";Note "LOW_GOOD_CVG"
193_scaff388	AMOS	misc_feature	16	312	.	+	.	Experiment "C";Note "LOW_GOOD_CVG"
194_scaff389	AMOS	misc_feature	19	199	.	+	.	Experiment "C";Note "LOW_GOOD_CVG"
195_scaff390	AMOS	misc_feature	19	337	.	+	.	Experiment "C";Note "LOW_GOOD_CVG"
196_scaff391	AMOS	misc_feature	-24	1072	.	+	.	Experiment "C";Note "LOW_GOOD_CVG"
197_scaff392	AMOS	misc_feature	19	184	.	+	.	Experiment "C";Note "LOW_GOOD_CVG"
198_scaff393	AMOS	misc_feature	19	291	.	+	.	Experiment "C";Note "LOW_GOOD_CVG"
199_scaff394	AMOS	misc_feature	3	2398	.	+	.	Experiment "C";Note "LOW_GOOD_CVG"
200_scaff395	AMOS	misc_feature	17	237	.	+	.	Experiment "C";Note "LOW_GOOD_CVG"
201_scaff396	AMOS	misc_feature	15	157	.	+	.	Experiment "C";Note "LOW_GOOD_CVG"
202_scaff398	AMOS	misc_feature	19	352	.	+	.	Experiment "C";Note "LOW_GOOD_CVG"
203_scaff399	AMOS	misc_feature	15	198	.	+	.	Experiment "C";Note "LOW_GOOD_CVG"
204_scaff4	AMOS	misc_feature	19	270	.	+	.	Experiment "C";Note "LOW_GOOD_CVG"
205_scaff400	AMOS	misc_feature	18	517	.	+	.	Experiment "C";Note "LOW_GOOD_CVG"
206_scaff401	AMOS	misc_feature	18	1840	.	+	.	Experiment "C";Note "LOW_GOOD_CVG"
207_scaff402	AMOS	misc_feature	17	175	.	+	.	Experiment "C";Note "LOW_GOOD_CVG"
208_scaff403	AMOS	misc_feature	17	469	.	+	.	Experiment "C";Note "LOW_GOOD_CVG"
209_scaff404	AMOS	misc_feature	19	218	.	+	.	Experiment "C";Note "LOW_GOOD_CVG"
210_scaff405	AMOS	misc_feature	-17	101	.	+	.	Experiment "C";Note "LOW_GOOD_CVG"
211_scaff406	AMOS	misc_feature	19	2838	.	+	.	Experiment "C";Note "LOW_GOOD_CVG"
212_scaff407	AMOS	misc_feature	17	12263	.	+	.	Experiment "C";Note "LOW_GOOD_CVG"
213_scaff408	AMOS	misc_feature	18	2331	.	+	.	Experiment "C";Note "LOW_GOOD_CVG"
214_scaff409	AMOS	misc_feature	19	152	.	+	.	Experiment "C";Note "LOW_GOOD_CVG"
215_scaff410	AMOS	misc_feature	14	218	.	+	.	Experiment "C";Note "LOW_GOOD_CVG"
216_scaff411	AMOS	misc_feature	13	1873	.	+	.	Experiment "C";Note "LOW_GOOD_CVG"
217_scaff412	AMOS	misc_feature	17	184	.	+	.	Experiment "C";Note "LOW_GOOD_CVG"
218_scaff413	AMOS	misc_feature	19	8629	.	+	.	Experiment "C";Note "LOW_GOOD_CVG"
219_scaff414	AMOS	misc_feature	18	1260	.	+	.	Experiment "C";Note "LOW_GOOD_CVG"
220_scaff415	AMOS	misc_feature	19	365	.	+	.	Experiment "C";Note "LOW_GOOD_CVG"
221_scaff416	AMOS	misc_feature	16	24569	.	+	.	Experiment "C";Note "LOW_GOOD_CVG"
222_scaff417	AMOS	misc_feature	19	4661	.	+	.	Experiment "C";Note "LOW_GOOD_CVG"
223_scaff418	AMOS	misc_feature	18	202	.	+	.	Experiment "C";Note "LOW_GOOD_CVG"
224_scaff419	AMOS	misc_feature	18	167	.	+	.	Experiment "C";Note "LOW_GOOD_CVG"
225_scaff420	AMOS	misc_feature	14	248	.	+	.	Experiment "C";Note "LOW_GOOD_CVG"
226_scaff421	AMOS	misc_feature	18	29480	.	+	.	Experiment "C";Note "LOW_GOOD_CVG"
227_scaff422	AMOS	misc_feature	19	355	.	+	.	Experiment "C";Note "LOW_GOOD_CVG"
228_scaff423	AMOS	misc_feature	19	173	.	+	.	Experiment "C";Note "LOW_GOOD_CVG"
229_scaff424	AMOS	misc_feature	18	1247	.	+	.	Experiment "C";Note "LOW_GOOD_CVG"
230_scaff425	AMOS	misc_feature	14	304	.	+	.	Experiment "C";Note "LOW_GOOD_CVG"
231_scaff426	AMOS	misc_feature	10	155	.	+	.	Experiment "C";Note "LOW_GOOD_CVG"
232_scaff5	AMOS	misc_feature	19	359	.	+	.	Experiment "C";Note "LOW_GOOD_CVG"
233_scaff6	AMOS	misc_feature	18	1213	.	+	.	Experiment "C";Note "LOW_GOOD_CVG"
234_scaff66	AMOS	misc_feature	-1	114	.	+	.	Experiment "C";Note "LOW_GOOD_CVG"
235_scaff68	AMOS	misc_feature	-1	101	.	+	.	Experiment "C";Note "LOW_GOOD_CVG"
236_scaff8	AMOS	misc_feature	17	162	.	+	.	Experiment "C";Note "LOW_GOOD_CVG"
237_scaff9	AMOS	misc_feature	-16	1768	.	+	.	Experiment "C";Note "LOW_GOOD_CVG"
238_scaff93	AMOS	misc_feature	-1	97	.	+	.	Experiment "C";Note "LOW_GOOD_CVG"
1_scaff1	AMOS	misc_feature	80	80	.	+	.	Experiment "P";Note "HIGH_SNP 608 73.66"
2_scaff1	AMOS	misc_feature	69	67	.	+	.	Experiment "P";Note "HIGH_SNP 1654 72.23"
2_scaff1	AMOS	misc_feature	113056	105777	.	+	.	Experiment "P";Note "HIGH_SNP 1170 71.88"
3_scaff1	AMOS	misc_feature	29	30	.	+	.	Experiment "P";Note "HIGH_SNP 1084 23.66"
4_scaff1	AMOS	misc_feature	68	66	.	+	.	Experiment "P";Note "HIGH_SNP 224 29.79"
5_scaff1	AMOS	misc_feature	102	101	.	+	.	Experiment "P";Note "HIGH_SNP 4246 77.26"
6_scaff1	AMOS	misc_feature	230	222	.	+	.	Experiment "P";Note "HIGH_SNP 110 82.56"
6_scaff1	AMOS	misc_feature	9756	9177	.	+	.	Experiment "P";Note "HIGH_SNP 899 83.85"
7_scaff1	AMOS	misc_feature	71	66	.	+	.	Experiment "P";Note "HIGH_SNP 935 82.31"
8_scaff1	AMOS	misc_feature	79	79	.	+	.	Experiment "P";Note "HIGH_SNP 906 80.36"
9_scaff1	AMOS	misc_feature	38	36	.	+	.	Experiment "P";Note "HIGH_SNP 603 88.18"
9_scaff1	AMOS	misc_feature	50805	47669	.	+	.	Experiment "P";Note "HIGH_SNP 522 80.08"
10_scaff1	AMOS	misc_feature	108	107	.	+	.	Experiment "P";Note "HIGH_SNP 2391 79.28"
11_scaff1	AMOS	misc_feature	218	211	.	+	.	Experiment "P";Note "HIGH_SNP 4428 85.32"
11_scaff1	AMOS	misc_feature	355307	333201	.	+	.	Experiment "P";Note "HIGH_SNP 781 73.50"
11_scaff1	AMOS	misc_feature	409989	384290	.	+	.	Experiment "P";Note "HIGH_SNP 265 89.54"
11_scaff1	AMOS	misc_feature	433152	405982	.	+	.	Experiment "P";Note "HIGH_SNP 1469 86.20"
11_scaff1	AMOS	misc_feature	552960	518361	.	+	.	Experiment "P";Note "HIGH_SNP 14 93.08"
11_scaff1	AMOS	misc_feature	555523	520772	.	+	.	Experiment "P";Note "HIGH_SNP 437 77.85"
11_scaff1	AMOS	misc_feature	588388	551565	.	+	.	Experiment "P";Note "HIGH_SNP 797 83.46"
12_scaff1	AMOS	misc_feature	28	27	.	+	.	Experiment "P";Note "HIGH_SNP 361 79.05"
12_scaff1	AMOS	misc_feature	27546	25705	.	+	.	Experiment "P";Note "HIGH_SNP 1358 93.96"
13_scaff1	AMOS	misc_feature	56	55	.	+	.	Experiment "P";Note "HIGH_SNP 692 96.51"
14_scaff1	AMOS	misc_feature	90	85	.	+	.	Experiment "P";Note "HIGH_SNP 842 83.75"
15_scaff1	AMOS	misc_feature	128	121	.	+	.	Experiment "P";Note "HIGH_SNP 444 85.65"
16_scaff1	AMOS	misc_feature	110	107	.	+	.	Experiment "P";Note "HIGH_SNP 752 80.84"
17_scaff1	AMOS	misc_feature	16	17	.	+	.	Experiment "P";Note "HIGH_SNP 365 82.73"
17_scaff1	AMOS	misc_feature	29288	27383	.	+	.	Experiment "P";Note "HIGH_SNP 199 78.69"
18_scaff1	AMOS	misc_feature	134	131	.	+	.	Experiment "P";Note "HIGH_SNP 290 89.96"
18_scaff1	AMOS	misc_feature	25653	24067	.	+	.	Experiment "P";Note "HIGH_SNP 687 87.17"
19_scaff1	AMOS	misc_feature	60	60	.	+	.	Experiment "P";Note "HIGH_SNP 847 88.83"
19_scaff1	AMOS	misc_feature	71463	66891	.	+	.	Experiment "P";Note "HIGH_SNP 323 44.86"
20_scaff1	AMOS	misc_feature	10	9	.	+	.	Experiment "P";Note "HIGH_SNP 59 12.21"
21_scaff1	AMOS	misc_feature	10	11	.	+	.	Experiment "P";Note "HIGH_SNP 105 14.24"
22_scaff1	AMOS	misc_feature	3	4	.	+	.	Experiment "P";Note "HIGH_SNP 1084 75.53"
23_scaff1	AMOS	misc_feature	66	65	.	+	.	Experiment "P";Note "HIGH_SNP 676 90.49"
24_scaff1	AMOS	misc_feature	137	131	.	+	.	Experiment "P";Note "HIGH_SNP 781 92.27"
25_scaff1	AMOS	misc_feature	288	282	.	+	.	Experiment "P";Note "HIGH_SNP 2497 81.32"
26_scaff1	AMOS	misc_feature	109	105	.	+	.	Experiment "P";Note "HIGH_SNP 179 80.24"
26_scaff1	AMOS	misc_feature	14684	13809	.	+	.	Experiment "P";Note "HIGH_SNP 633 84.56"
27_scaff1	AMOS	misc_feature	186	173	.	+	.	Experiment "P";Note "HIGH_SNP 3079 82.07"
28_scaff1	AMOS	misc_feature	19	19	.	+	.	Experiment "P";Note "HIGH_SNP 426 100.62"
29_scaff1	AMOS	misc_feature	424	405	.	+	.	Experiment "P";Note "HIGH_SNP 785 78.69"
30_scaff1	AMOS	misc_feature	149	141	.	+	.	Experiment "P";Note "HIGH_SNP 488 85.27"
30_scaff1	AMOS	misc_feature	40218	37638	.	+	.	Experiment "P";Note "HIGH_SNP 89 85.35"
31_scaff1	AMOS	misc_feature	71	71	.	+	.	Experiment "P";Note "HIGH_SNP 2017 76.52"
32_scaff1	AMOS	misc_feature	8	9	.	+	.	Experiment "P";Note "HIGH_SNP 296 102.66"
34_scaff1	AMOS	misc_feature	16	16	.	+	.	Experiment "P";Note "HIGH_SNP 865 79.45"
34_scaff1	AMOS	misc_feature	65414	61374	.	+	.	Experiment "P";Note "HIGH_SNP 234 72.00"
35_scaff1	AMOS	misc_feature	170	168	.	+	.	Experiment "P";Note "HIGH_SNP 1489 75.60"
35_scaff1	AMOS	misc_feature	106457	99453	.	+	.	Experiment "P";Note "HIGH_SNP 339 74.35"
35_scaff1	AMOS	misc_feature	131139	122623	.	+	.	Experiment "P";Note "HIGH_SNP 866 104.20"
36_scaff1	AMOS	misc_feature	149	140	.	+	.	Experiment "P";Note "HIGH_SNP 29 75.93"
36_scaff1	AMOS	misc_feature	3124	2943	.	+	.	Experiment "P";Note "HIGH_SNP 632 78.39"
37_scaff1	AMOS	misc_feature	433	417	.	+	.	Experiment "P";Note "HIGH_SNP 779 88.31"
38_scaff1	AMOS	misc_feature	55	53	.	+	.	Experiment "P";Note "HIGH_SNP 552 90.57"
39_scaff1	AMOS	misc_feature	50	48	.	+	.	Experiment "P";Note "HIGH_SNP 541 79.84"
40_scaff1	AMOS	misc_feature	344	335	.	+	.	Experiment "P";Note "HIGH_SNP 1388 89.96"
40_scaff1	AMOS	misc_feature	118679	111506	.	+	.	Experiment "P";Note "HIGH_SNP 266 91.11"
41_scaff1	AMOS	misc_feature	109	109	.	+	.	Experiment "P";Note "HIGH_SNP 897 79.00"
41_scaff1	AMOS	misc_feature	67565	63398	.	+	.	Experiment "P";Note "HIGH_SNP 723 98.49"
41_scaff1	AMOS	misc_feature	135759	127671	.	+	.	Experiment "P";Note "HIGH_SNP 29 88.79"
41_scaff1	AMOS	misc_feature	139235	130955	.	+	.	Experiment "P";Note "HIGH_SNP 60 102.66"
41_scaff1	AMOS	misc_feature	145924	137214	.	+	.	Experiment "P";Note "HIGH_SNP 822 94.43"
41_scaff1	AMOS	misc_feature	219737	206561	.	+	.	Experiment "P";Note "HIGH_SNP 477 86.88"
42_scaff1	AMOS	misc_feature	147	143	.	+	.	Experiment "P";Note "HIGH_SNP 165 100.58"
42_scaff1	AMOS	misc_feature	16604	15596	.	+	.	Experiment "P";Note "HIGH_SNP 1756 86.88"
44_scaff10	AMOS	misc_feature	17	17	.	+	.	Experiment "P";Note "HIGH_SNP 18 22.18"
45_scaff109	AMOS	misc_feature	9	10	.	+	.	Experiment "P";Note "HIGH_SNP 8 11.86"
49_scaff136	AMOS	misc_feature	108	108	.	+	.	Experiment "P";Note "HIGH_SNP 16 24.47"
50_scaff137	AMOS	misc_feature	16	17	.	+	.	Experiment "P";Note "HIGH_SNP 7 86.33"
51_scaff138	AMOS	misc_feature	156	148	.	+	.	Experiment "P";Note "HIGH_SNP 7 7.17"
61_scaff16	AMOS	misc_feature	46	45	.	+	.	Experiment "P";Note "HIGH_SNP 117 21.22"
74_scaff18	AMOS	misc_feature	78	76	.	+	.	Experiment "P";Note "HIGH_SNP 277 89.73"
86_scaff2	AMOS	misc_feature	21	21	.	+	.	Experiment "P";Note "HIGH_SNP 241 23.15"
123_scaff264	AMOS	misc_feature	18	18	.	+	.	Experiment "P";Note "HIGH_SNP 15 18.86"
126_scaff273	AMOS	misc_feature	79	79	.	+	.	Experiment "P";Note "HIGH_SNP 2 51.00"
127_scaff276	AMOS	misc_feature	14	15	.	+	.	Experiment "P";Note "HIGH_SNP 2 14.00"
129_scaff279	AMOS	misc_feature	174	166	.	+	.	Experiment "P";Note "HIGH_SNP 2 43.00"
131_scaff285	AMOS	misc_feature	29	29	.	+	.	Experiment "P";Note "HIGH_SNP 2 110.00"
132_scaff286	AMOS	misc_feature	94	94	.	+	.	Experiment "P";Note "HIGH_SNP 112 91.12"
133_scaff287	AMOS	misc_feature	215	207	.	+	.	Experiment "P";Note "HIGH_SNP 270 79.26"
134_scaff288	AMOS	misc_feature	175	171	.	+	.	Experiment "P";Note "HIGH_SNP 215 83.12"
141_scaff3	AMOS	misc_feature	4	5	.	+	.	Experiment "P";Note "HIGH_SNP 21 12.85"
165_scaff349	AMOS	misc_feature	94	90	.	+	.	Experiment "P";Note "HIGH_SNP 7 31.17"
171_scaff366	AMOS	misc_feature	33	32	.	+	.	Experiment "P";Note "HIGH_SNP 8 27.00"
172_scaff367	AMOS	misc_feature	74	69	.	+	.	Experiment "P";Note "HIGH_SNP 498 87.09"
173_scaff368	AMOS	misc_feature	129	121	.	+	.	Experiment "P";Note "HIGH_SNP 5 6.50"
174_scaff369	AMOS	misc_feature	42	42	.	+	.	Experiment "P";Note "HIGH_SNP 9 7.12"
175_scaff370	AMOS	misc_feature	110	104	.	+	.	Experiment "P";Note "HIGH_SNP 56 51.82"
178_scaff373	AMOS	misc_feature	67	65	.	+	.	Experiment "P";Note "HIGH_SNP 7 21.00"
179_scaff374	AMOS	misc_feature	9	10	.	+	.	Experiment "P";Note "HIGH_SNP 4 37.00"
180_scaff375	AMOS	misc_feature	14	14	.	+	.	Experiment "P";Note "HIGH_SNP 103 21.47"
181_scaff376	AMOS	misc_feature	8	8	.	+	.	Experiment "P";Note "HIGH_SNP 11 28.50"
182_scaff377	AMOS	misc_feature	241	228	.	+	.	Experiment "P";Note "HIGH_SNP 4 73.33"
185_scaff380	AMOS	misc_feature	46	46	.	+	.	Experiment "P";Note "HIGH_SNP 9 34.25"
187_scaff382	AMOS	misc_feature	175	169	.	+	.	Experiment "P";Note "HIGH_SNP 358 88.68"
188_scaff383	AMOS	misc_feature	2	3	.	+	.	Experiment "P";Note "HIGH_SNP 9 17.12"
189_scaff384	AMOS	misc_feature	177	166	.	+	.	Experiment "P";Note "HIGH_SNP 81 81.81"
191_scaff386	AMOS	misc_feature	117	116	.	+	.	Experiment "P";Note "HIGH_SNP 300 74.72"
192_scaff387	AMOS	misc_feature	40	40	.	+	.	Experiment "P";Note "HIGH_SNP 3 71.50"
194_scaff389	AMOS	misc_feature	19	20	.	+	.	Experiment "P";Note "HIGH_SNP 2 152.00"
195_scaff390	AMOS	misc_feature	107	101	.	+	.	Experiment "P";Note "HIGH_SNP 5 30.50"
196_scaff391	AMOS	misc_feature	458	443	.	+	.	Experiment "P";Note "HIGH_SNP 16 43.80"
198_scaff393	AMOS	misc_feature	7	7	.	+	.	Experiment "P";Note "HIGH_SNP 16 19.00"
199_scaff394	AMOS	misc_feature	162	158	.	+	.	Experiment "P";Note "HIGH_SNP 33 68.66"
200_scaff395	AMOS	misc_feature	9	10	.	+	.	Experiment "P";Note "HIGH_SNP 6 40.40"
202_scaff398	AMOS	misc_feature	13	14	.	+	.	Experiment "P";Note "HIGH_SNP 26 12.12"
205_scaff400	AMOS	misc_feature	69	66	.	+	.	Experiment "P";Note "HIGH_SNP 17 27.62"
206_scaff401	AMOS	misc_feature	80	79	.	+	.	Experiment "P";Note "HIGH_SNP 31 56.43"
207_scaff402	AMOS	misc_feature	18	18	.	+	.	Experiment "P";Note "HIGH_SNP 2 131.00"
208_scaff403	AMOS	misc_feature	3	3	.	+	.	Experiment "P";Note "HIGH_SNP 26 20.12"
209_scaff404	AMOS	misc_feature	49	48	.	+	.	Experiment "P";Note "HIGH_SNP 22 8.05"
211_scaff406	AMOS	misc_feature	100	100	.	+	.	Experiment "P";Note "HIGH_SNP 45 66.20"
212_scaff407	AMOS	misc_feature	393	378	.	+	.	Experiment "P";Note "HIGH_SNP 143 88.17"
213_scaff408	AMOS	misc_feature	16	17	.	+	.	Experiment "P";Note "HIGH_SNP 41 59.45"
214_scaff409	AMOS	misc_feature	88	86	.	+	.	Experiment "P";Note "HIGH_SNP 4 9.67"
215_scaff410	AMOS	misc_feature	16	17	.	+	.	Experiment "P";Note "HIGH_SNP 9 24.25"
216_scaff411	AMOS	misc_feature	137	132	.	+	.	Experiment "P";Note "HIGH_SNP 14 134.85"
217_scaff412	AMOS	misc_feature	66	64	.	+	.	Experiment "P";Note "HIGH_SNP 7 12.50"
218_scaff413	AMOS	misc_feature	131	123	.	+	.	Experiment "P";Note "HIGH_SNP 83 109.37"
219_scaff414	AMOS	misc_feature	17	17	.	+	.	Experiment "P";Note "HIGH_SNP 31 44.17"
220_scaff415	AMOS	misc_feature	27	27	.	+	.	Experiment "P";Note "HIGH_SNP 13 29.42"
221_scaff416	AMOS	misc_feature	49	49	.	+	.	Experiment "P";Note "HIGH_SNP 175 98.84"
221_scaff416	AMOS	misc_feature	17492	16471	.	+	.	Experiment "P";Note "HIGH_SNP 33 146.59"
221_scaff416	AMOS	misc_feature	22894	21555	.	+	.	Experiment "P";Note "HIGH_SNP 16 113.93"
222_scaff417	AMOS	misc_feature	18	19	.	+	.	Experiment "P";Note "HIGH_SNP 270 20.00"
223_scaff418	AMOS	misc_feature	19	18	.	+	.	Experiment "P";Note "HIGH_SNP 8 22.86"
224_scaff419	AMOS	misc_feature	8	9	.	+	.	Experiment "P";Note "HIGH_SNP 11 13.00"
225_scaff420	AMOS	misc_feature	100	98	.	+	.	Experiment "P";Note "HIGH_SNP 13 12.00"
226_scaff421	AMOS	misc_feature	44	44	.	+	.	Experiment "P";Note "HIGH_SNP 208 103.21"
226_scaff421	AMOS	misc_feature	21059	19782	.	+	.	Experiment "P";Note "HIGH_SNP 95 94.33"
229_scaff424	AMOS	misc_feature	104	103	.	+	.	Experiment "P";Note "HIGH_SNP 15 64.93"
230_scaff425	AMOS	misc_feature	24	24	.	+	.	Experiment "P";Note "HIGH_SNP 9 34.12"
232_scaff5	AMOS	misc_feature	20	20	.	+	.	Experiment "P";Note "HIGH_SNP 14 26.69"
233_scaff6	AMOS	misc_feature	230	220	.	+	.	Experiment "P";Note "HIGH_SNP 3 465.50"
236_scaff8	AMOS	misc_feature	10	10	.	+	.	Experiment "P";Note "HIGH_SNP 9 17.00"
237_scaff9	AMOS	misc_feature	35	35	.	+	.	Experiment "P";Note "HIGH_SNP 18 106.82"
3_scaff1	AMOS	misc_feature	117	107	.	+	.	Experiment "D";Note "HIGH_READ_COVERAGE 143"
4_scaff1	AMOS	misc_feature	132	123	.	+	.	Experiment "D";Note "HIGH_READ_COVERAGE 118"
4_scaff1	AMOS	misc_feature	4357	3819	.	+	.	Experiment "D";Note "HIGH_READ_COVERAGE 112"
11_scaff1	AMOS	misc_feature	621347	582396	.	+	.	Experiment "D";Note "HIGH_READ_COVERAGE 115"
19_scaff1	AMOS	misc_feature	82801	77521	.	+	.	Experiment "D";Note "HIGH_READ_COVERAGE 235"
20_scaff1	AMOS	misc_feature	41	36	.	+	.	Experiment "D";Note "HIGH_READ_COVERAGE 244"
21_scaff1	AMOS	misc_feature	52	49	.	+	.	Experiment "D";Note "HIGH_READ_COVERAGE 229"
22_scaff1	AMOS	misc_feature	50	47	.	+	.	Experiment "D";Note "HIGH_READ_COVERAGE 242"
61_scaff16	AMOS	misc_feature	104	97	.	+	.	Experiment "D";Note "HIGH_READ_COVERAGE 112"
86_scaff2	AMOS	misc_feature	108	100	.	+	.	Experiment "D";Note "HIGH_READ_COVERAGE 126"
123_scaff264	AMOS	misc_feature	80	79	.	+	.	Experiment "D";Note "HIGH_READ_COVERAGE 136"
141_scaff3	AMOS	misc_feature	97	89	.	+	.	Experiment "D";Note "HIGH_READ_COVERAGE 98"
180_scaff375	AMOS	misc_feature	96	90	.	+	.	Experiment "D";Note "HIGH_READ_COVERAGE 137"
181_scaff376	AMOS	misc_feature	71	68	.	+	.	Experiment "D";Note "HIGH_READ_COVERAGE 124"
198_scaff393	AMOS	misc_feature	75	71	.	+	.	Experiment "D";Note "HIGH_READ_COVERAGE 111"
202_scaff398	AMOS	misc_feature	54	51	.	+	.	Experiment "D";Note "HIGH_READ_COVERAGE 183"
208_scaff403	AMOS	misc_feature	71	69	.	+	.	Experiment "D";Note "HIGH_READ_COVERAGE 143"
215_scaff410	AMOS	misc_feature	67	62	.	+	.	Experiment "D";Note "HIGH_READ_COVERAGE 113"
220_scaff415	AMOS	misc_feature	84	74	.	+	.	Experiment "D";Note "HIGH_READ_COVERAGE 115"
222_scaff417	AMOS	misc_feature	81	76	.	+	.	Experiment "D";Note "HIGH_READ_COVERAGE 147"
232_scaff5	AMOS	misc_feature	73	72	.	+	.	Experiment "D";Note "HIGH_READ_COVERAGE 125"
61_scaff16	AMOS	misc_feature	185	162	.	+	.	Experiment "B";Note "4 (4,0) B <-[61]- 209"
171_scaff366	AMOS	misc_feature	126	119	.	+	.	Experiment "B";Note "5 (5,0) B <-[171]- 133"
173_scaff368	AMOS	misc_feature	149	139	.	+	.	Experiment "B";Note "8 (8,0) B -[173]-> 163"
171_scaff366	AMOS	misc_feature	68	65	.	+	.	Experiment "B";Note "4 (4,0) B <-[171]- 71"
17_scaff1	AMOS	misc_feature	41312	38742	.	+	.	Experiment "B";Note "3 (3,0) B -[17]-> 44039"
165_scaff349	AMOS	misc_feature	117	112	.	+	.	Experiment "B";Note "4 (4,0) B <-[165]- 122"
61_scaff16	AMOS	misc_feature	256	227	.	+	.	Experiment "B";Note "3 (3,0) B -[61]-> 288"
204_scaff4	AMOS	misc_feature	158	156	.	+	.	Experiment "B";Note "3 (3,0) B -[204]-> 160"
20_scaff1	AMOS	misc_feature	389	309	.	+	.	Experiment "B";Note "9 (9,0) B <-[20]- 489"
4_scaff1	AMOS	misc_feature	5237	4601	.	+	.	Experiment "B";Note "5 (5,0) B -[4]-> 5950"
126_scaff273	AMOS	misc_feature	162	156	.	+	.	Experiment "B";Note "3 (3,0) B -[126]-> 168"
191_scaff386	AMOS	misc_feature	3	4	.	+	.	Experiment "B";Note "4 (4,0) B <-[191]- 1"
227_scaff422	AMOS	misc_feature	3	4	.	+	.	Experiment "B";Note "6 (6,0) B <-[227]- 1"
3_scaff1	AMOS	misc_feature	19294	16755	.	+	.	Experiment "B";Note "4 (4,0) B <-[3]- 22227"
17_scaff1	AMOS	misc_feature	17048	15922	.	+	.	Experiment "B";Note "3 (3,0) B <-[17]- 18223"
3_scaff1	AMOS	misc_feature	5	6	.	+	.	Experiment "B";Note "3 (3,0) B <-[3]- 3"
3_scaff1	AMOS	misc_feature	19313	16770	.	+	.	Experiment "B";Note "6 (6,0) B <-[3]- 22248"
165_scaff349	AMOS	misc_feature	136	128	.	+	.	Experiment "B";Note "6 (6,0) B <-[165]- 145"
211_scaff406	AMOS	misc_feature	2114	1972	.	+	.	Experiment "B";Note "3 (3,0) B <-[211]- 2267"
197_scaff392	AMOS	misc_feature	60	59	.	+	.	Experiment "B";Note "3 (3,0) B <-[197]- 60"
3_scaff1	AMOS	misc_feature	19319	16775	.	+	.	Experiment "B";Note "8 (8,0) B <-[3]- 22255"
20_scaff1	AMOS	misc_feature	381	303	.	+	.	Experiment "B";Note "6 (6,0) B <-[20]- 479"
20_scaff1	AMOS	misc_feature	478	379	.	+	.	Experiment "B";Note "12 (12,0) B -[20]-> 595"
35_scaff1	AMOS	misc_feature	99057	92573	.	+	.	Experiment "B";Note "5 (5,0) B -[35]-> 106024"
173_scaff368	AMOS	misc_feature	140	131	.	+	.	Experiment "B";Note "3 (3,0) B <-[173]- 150"
61_scaff16	AMOS	misc_feature	144	127	.	+	.	Experiment "B";Note "3 (3,0) B <-[61]- 162"
165_scaff349	AMOS	misc_feature	177	166	.	+	.	Experiment "B";Note "3 (3,0) B <-[165]- 195"
61_scaff16	AMOS	misc_feature	250	222	.	+	.	Experiment "B";Note "6 (6,0) B -[61]-> 281"
165_scaff349	AMOS	misc_feature	259	235	.	+	.	Experiment "B";Note "3 (3,0) B -[165]-> 286"
205_scaff400	AMOS	misc_feature	11	12	.	+	.	Experiment "B";Note "3 (3,0) B <-[205]- 9"
3_scaff1	AMOS	misc_feature	19351	16800	.	+	.	Experiment "B";Note "5 (5,0) B -[3]-> 22293"
61_scaff16	AMOS	misc_feature	163	144	.	+	.	Experiment "B";Note "5 (5,0) B <-[61]- 185"
123_scaff264	AMOS	misc_feature	110	102	.	+	.	Experiment "B";Note "8 (8,0) B -[123]-> 120"
42_scaff1	AMOS	misc_feature	148694	139503	.	+	.	Experiment "B";Note "3 (3,0) B -[42]-> 158509"
193_scaff388	AMOS	misc_feature	164	150	.	+	.	Experiment "B";Note "5 (5,0) B <-[193]- 178"
195_scaff390	AMOS	misc_feature	128	119	.	+	.	Experiment "B";Note "4 (4,0) B <-[195]- 137"
31_scaff1	AMOS	misc_feature	135309	126765	.	+	.	Experiment "B";Note "3 (3,0) B -[31]-> 144534"
213_scaff408	AMOS	misc_feature	2137	1972	.	+	.	Experiment "B";Note "4 (4,0) B -[213]-> 2312"
193_scaff388	AMOS	misc_feature	213	196	.	+	.	Experiment "B";Note "6 (6,0) B -[193]-> 230"
17_scaff1	AMOS	misc_feature	41213	38645	.	+	.	Experiment "B";Note "3 (3,0) B <-[17]- 43938"
34_scaff1	AMOS	misc_feature	181	169	.	+	.	Experiment "B";Note "3 (3,0) B -[34]-> 194"
13_scaff1	AMOS	misc_feature	59113	55609	.	+	.	Experiment "B";Note "3 (3,0) B -[13]-> 62871 |-4| 1 -[14]-> 42"
14_scaff1	AMOS	misc_feature	3	4	.	+	.	Experiment "B";Note "3 (3,0) B -[13]-> 62871 |-4| 1 -[14]-> 42"
14_scaff1	AMOS	misc_feature	42	42	.	+	.	Experiment "B";Note "3 (3,0) B -[13]-> 62871 |-4| 1 -[14]-> 42"
2_scaff1	AMOS	misc_feature	178737	167011	.	+	.	Experiment "B";Note "3 (3,0) B <-[2]- 191321"
61_scaff16	AMOS	misc_feature	151	134	.	+	.	Experiment "B";Note "4 (4,0) B <-[61]- 171"
193_scaff388	AMOS	misc_feature	155	141	.	+	.	Experiment "B";Note "3 (3,0) B <-[193]- 168"
195_scaff390	AMOS	misc_feature	187	172	.	+	.	Experiment "B";Note "5 (5,0) B -[195]-> 204"
210_scaff405	AMOS	misc_feature	21	22	.	+	.	Experiment "B";Note "3 (3,0) B <-[210]- 19"
11_scaff1	AMOS	misc_feature	516337	484052	.	+	.	Experiment "B";Note "4 (4,0) B -[11]-> 550799"
186_scaff381	AMOS	misc_feature	3	4	.	+	.	Experiment "B";Note "3 (3,0) B <-[186]- 1"
165_scaff349	AMOS	misc_feature	122	116	.	+	.	Experiment "B";Note "3 (3,0) B <-[165]- 129"
22_scaff1	AMOS	misc_feature	1027	809	.	+	.	Experiment "B";Note "5 (5,0) B <-[22]- 1304"
21_scaff1	AMOS	misc_feature	100	87	.	+	.	Experiment "B";Note "10 (10,0) B -[21]-> 117"
165_scaff349	AMOS	misc_feature	269	244	.	+	.	Experiment "B";Note "8 (8,0) B -[165]-> 298"
165_scaff349	AMOS	misc_feature	210	189	.	+	.	Experiment "B";Note "7 (7,0) B -[165]-> 233"
171_scaff366	AMOS	misc_feature	220	207	.	+	.	Experiment "B";Note "11 (11,0) B -[171]-> 235"
3_scaff1	AMOS	misc_feature	19416	16859	.	+	.	Experiment "B";Note "5 (5,0) B -[3]-> 22368"
197_scaff392	AMOS	misc_feature	123	115	.	+	.	Experiment "B";Note "3 (3,0) B -[197]-> 133"
165_scaff349	AMOS	misc_feature	161	151	.	+	.	Experiment "B";Note "9 (9,0) B <-[165]- 170"
61_scaff16	AMOS	misc_feature	232	205	.	+	.	Experiment "B";Note "4 (4,0) B -[61]-> 263"
209_scaff404	AMOS	misc_feature	3	4	.	+	.	Experiment "B";Note "7 (7,0) B <-[209]- 1"
223_scaff418	AMOS	misc_feature	79	74	.	+	.	Experiment "B";Note "6 (6,0) B <-[223]- 84"
165_scaff349	AMOS	misc_feature	83	81	.	+	.	Experiment "B";Note "3 (3,0) B <-[165]- 84"
19_scaff1	AMOS	misc_feature	49963	46679	.	+	.	Experiment "B";Note "3 (3,0) B -[19]-> 53463"
36_scaff1	AMOS	misc_feature	2694	2530	.	+	.	Experiment "B";Note "3 (3,0) B <-[36]- 2861"
165_scaff349	AMOS	misc_feature	165	155	.	+	.	Experiment "B";Note "3 (3,0) B -[165]-> 176"
13_scaff1	AMOS	misc_feature	17937	16837	.	+	.	Experiment "B";Note "3 (3,0) B <-[13]- 19123"
165_scaff349	AMOS	misc_feature	227	204	.	+	.	Experiment "B";Note "3 (3,0) B -[165]-> 251"
195_scaff390	AMOS	misc_feature	181	166	.	+	.	Experiment "B";Note "3 (3,0) B <-[195]- 196"
3_scaff1	AMOS	misc_feature	19434	16874	.	+	.	Experiment "B";Note "6 (6,0) B -[3]-> 22389"
86_scaff2	AMOS	misc_feature	4157	3619	.	+	.	Experiment "B";Note "3 (3,0) B <-[86]- 4776"
195_scaff390	AMOS	misc_feature	216	198	.	+	.	Experiment "B";Note "5 (5,0) B -[195]-> 236"
3_scaff1	AMOS	misc_feature	19260	16726	.	+	.	Experiment "B";Note "6 (6,0) B <-[3]- 22188"
165_scaff349	AMOS	misc_feature	221	198	.	+	.	Experiment "B";Note "7 (7,0) B -[165]-> 245"
218_scaff413	AMOS	misc_feature	97	90	.	+	.	Experiment "B";Note "3 (3,0) B -[218]-> 104"
172_scaff367	AMOS	misc_feature	32722	30638	.	+	.	Experiment "B";Note "4 (4,0) B -[172]-> 34927"
11_scaff1	AMOS	misc_feature	609905	571661	.	+	.	Experiment "B";Note "4 (4,0) B <-[11]- 650611"
213_scaff408	AMOS	misc_feature	727	659	.	+	.	Experiment "B";Note "4 (4,0) B -[213]-> 801"
17_scaff1	AMOS	misc_feature	40132	37625	.	+	.	Experiment "B";Note "3 (3,0) B -[17]-> 42798"
5_scaff1	AMOS	misc_feature	95570	89054	.	+	.	Experiment "B";Note "3 (3,0) B -[5]-> 102555"
193_scaff388	AMOS	misc_feature	278	260	.	+	.	Experiment "B";Note "3 (3,0) B -[193]-> 296"
3_scaff1	AMOS	misc_feature	19247	16714	.	+	.	Experiment "B";Note "4 (4,0) B <-[3]- 22174"
86_scaff2	AMOS	misc_feature	4275	3723	.	+	.	Experiment "B";Note "7 (7,0) B -[86]-> 4914"
61_scaff16	AMOS	misc_feature	285	254	.	+	.	Experiment "B";Note "4 (4,0) B -[61]-> 317"
175_scaff370	AMOS	misc_feature	3	4	.	+	.	Experiment "B";Note "4 (4,0) B <-[175]- 1"
17_scaff1	AMOS	misc_feature	17044	15918	.	+	.	Experiment "B";Note "3 (3,0) B <-[17]- 18219"
25_scaff1	AMOS	misc_feature	6486	6066	.	+	.	Experiment "B";Note "4 (4,0) B -[25]-> 6934"
21_scaff1	AMOS	misc_feature	3	4	.	+	.	Experiment "B";Note "5 (5,0) B <-[21]- 1"
4_scaff1	AMOS	misc_feature	32	32	.	+	.	Experiment "B";Note "4 (4,0) B <-[4]- 31"
123_scaff264	AMOS	misc_feature	3	4	.	+	.	Experiment "B";Note "6 (6,0) B <-[123]- 1"
211_scaff406	AMOS	misc_feature	2225	2074	.	+	.	Experiment "B";Note "5 (5,0) B -[211]-> 2386"
27_scaff1	AMOS	misc_feature	82543	77210	.	+	.	Experiment "B";Note "3 (3,0) B <-[27]- 88221"
141_scaff3	AMOS	misc_feature	212	188	.	+	.	Experiment "B";Note "4 (4,0) B -[141]-> 241"
226_scaff421	AMOS	misc_feature	733	685	.	+	.	Experiment "B";Note "4 (4,0) B -[226]-> 785"
61_scaff16	AMOS	misc_feature	280	249	.	+	.	Experiment "B";Note "5 (5,0) B -[61]-> 312"
16_scaff1	AMOS	misc_feature	53300	49921	.	+	.	Experiment "B";Note "3 (3,0) B -[16]-> 56915"
208_scaff403	AMOS	misc_feature	384	335	.	+	.	Experiment "B";Note "9 (9,0) B -[208]-> 450"
195_scaff390	AMOS	misc_feature	171	157	.	+	.	Experiment "B";Note "4 (4,0) B <-[195]- 185"
206_scaff401	AMOS	misc_feature	1591	1469	.	+	.	Experiment "B";Note "4 (4,0) B <-[206]- 1722"
204_scaff4	AMOS	misc_feature	239	230	.	+	.	Experiment "B";Note "5 (5,0) B -[204]-> 249"
10_scaff1	AMOS	misc_feature	79568	74513	.	+	.	Experiment "B";Note "4 (4,0) B -[10]-> 84935"
3_scaff1	AMOS	misc_feature	19366	16814	.	+	.	Experiment "B";Note "4 (4,0) B -[3]-> 22309"
165_scaff349	AMOS	misc_feature	144	134	.	+	.	Experiment "B";Note "3 (3,0) B -[165]-> 154"
172_scaff367	AMOS	misc_feature	38033	35626	.	+	.	Experiment "B";Note "3 (3,0) B <-[172]- 40601"
21_scaff1	AMOS	misc_feature	91	80	.	+	.	Experiment "B";Note "4 (4,0) B -[21]-> 107"
61_scaff16	AMOS	misc_feature	296	264	.	+	.	Experiment "B";Note "3 (3,0) B -[61]-> 330"
4_scaff1	AMOS	misc_feature	5138	4514	.	+	.	Experiment "B";Note "4 (4,0) B <-[4]- 5839"
216_scaff411	AMOS	misc_feature	1758	1661	.	+	.	Experiment "B";Note "4 (4,0) B -[216]-> 1860"
3_scaff1	AMOS	misc_feature	19412	16855	.	+	.	Experiment "B";Note "3 (3,0) B -[3]-> 22364"
5_scaff1	AMOS	misc_feature	95471	88964	.	+	.	Experiment "B";Note "7 (7,0) B <-[5]- 102451"
165_scaff349	AMOS	misc_feature	172	162	.	+	.	Experiment "B";Note "3 (3,0) B -[165]-> 184"
41_scaff1	AMOS	misc_feature	72386	67967	.	+	.	Experiment "B";Note "4 (4,0) B -[41]-> 77115"
4_scaff1	AMOS	misc_feature	122	113	.	+	.	Experiment "B";Note "11 (11,0) B -[4]-> 131"
173_scaff368	AMOS	misc_feature	236	215	.	+	.	Experiment "B";Note "6 (6,0) B -[173]-> 258"
61_scaff16	AMOS	misc_feature	3	4	.	+	.	Experiment "B";Note "5 (5,0) B <-[61]- 1"
195_scaff390	AMOS	misc_feature	261	241	.	+	.	Experiment "B";Note "4 (4,0) B -[195]-> 281"
2_scaff1	AMOS	misc_feature	4024	3766	.	+	.	Experiment "B";Note "3 (3,0) B <-[2]- 4295"
223_scaff418	AMOS	misc_feature	73	68	.	+	.	Experiment "B";Note "3 (3,0) B <-[223]- 77"
3_scaff1	AMOS	misc_feature	19348	16798	.	+	.	Experiment "B";Note "3 (3,0) B -[3]-> 22289"
36_scaff1	AMOS	misc_feature	46250	43203	.	+	.	Experiment "B";Note "4 (4,0) B -[36]-> 49453"
29_scaff1	AMOS	misc_feature	43955	41144	.	+	.	Experiment "B";Note "5 (5,0) B -[29]-> 46942"
141_scaff3	AMOS	misc_feature	128	119	.	+	.	Experiment "B";Note "3 (3,0) B <-[141]- 137"
18_scaff1	AMOS	misc_feature	76921	72175	.	+	.	Experiment "B";Note "3 (3,0) B -[18]-> 81960"
8_scaff1	AMOS	misc_feature	11028	10353	.	+	.	Experiment "B";Note "3 (3,0) B -[8]-> 11749"
23_scaff1	AMOS	misc_feature	12046	11331	.	+	.	Experiment "B";Note "3 (3,0) B <-[23]- 12816"
22_scaff1	AMOS	misc_feature	1103	868	.	+	.	Experiment "B";Note "3 (3,0) B -[22]-> 1402"
171_scaff366	AMOS	misc_feature	121	115	.	+	.	Experiment "B";Note "4 (4,0) B <-[171]- 128"
226_scaff421	AMOS	misc_feature	243	231	.	+	.	Experiment "B";Note "3 (3,0) B -[226]-> 257"
175_scaff370	AMOS	misc_feature	455	427	.	+	.	Experiment "B";Note "3 (3,0) B -[175]-> 484"
86_scaff2	AMOS	misc_feature	4256	3707	.	+	.	Experiment "B";Note "3 (3,0) B -[86]-> 4893"
15_scaff1	AMOS	misc_feature	123	118	.	+	.	Experiment "B";Note "3 (3,0) B -[15]-> 130"
11_scaff1	AMOS	misc_feature	516239	483959	.	+	.	Experiment "B";Note "3 (3,0) B <-[11]- 550695"
208_scaff403	AMOS	misc_feature	296	260	.	+	.	Experiment "B";Note "3 (3,0) B <-[208]- 337"
195_scaff390	AMOS	misc_feature	230	210	.	+	.	Experiment "B";Note "4 (4,0) B -[195]-> 250"
27_scaff1	AMOS	misc_feature	2596	2416	.	+	.	Experiment "B";Note "3 (3,0) B -[27]-> 2787"
2_scaff1	AMOS	misc_feature	168364	157386	.	+	.	Experiment "K";Note "KMER_COV 1068"
2_scaff1	AMOS	misc_feature	183196	171179	.	+	.	Experiment "K";Note "KMER_COV 1385"
3_scaff1	AMOS	misc_feature	2	3	.	+	.	Experiment "K";Note "KMER_COV 22387"
4_scaff1	AMOS	misc_feature	0	1	.	+	.	Experiment "K";Note "KMER_COV 5950"
8_scaff1	AMOS	misc_feature	51379	48073	.	+	.	Experiment "K";Note "KMER_COV 1143"
19_scaff1	AMOS	misc_feature	82648	77378	.	+	.	Experiment "K";Note "KMER_COV 1955"
21_scaff1	AMOS	misc_feature	0	1	.	+	.	Experiment "K";Note "KMER_COV 1213"
22_scaff1	AMOS	misc_feature	5	6	.	+	.	Experiment "K";Note "KMER_COV 1480"
25_scaff1	AMOS	misc_feature	37889	35487	.	+	.	Experiment "K";Note "KMER_COV 1017"
61_scaff16	AMOS	misc_feature	0	1	.	+	.	Experiment "K";Note "KMER_COV 2217"
86_scaff2	AMOS	misc_feature	7	8	.	+	.	Experiment "K";Note "KMER_COV 5060"
134_scaff288	AMOS	misc_feature	14196	13300	.	+	.	Experiment "K";Note "KMER_COV 1043"
180_scaff375	AMOS	misc_feature	19	18	.	+	.	Experiment "K";Note "KMER_COV 1893"
219_scaff414	AMOS	misc_feature	17	17	.	+	.	Experiment "K";Note "KMER_COV 1205"
222_scaff417	AMOS	misc_feature	0	1	.	+	.	Experiment "K";Note "KMER_COV 4642"
