# Supplementary material for: Genomic characterization of the Yersinia genus
Source: Genome Biol. 2010 Jan 4;11(1):R1. doi: 10.1186/gb-2010-11-1-r1 (PMC2847712; doi:10.1186/gb-2010-11-1-r1)
Supplement: Additional file 3 — These consist of ISfinder [40], RepeatScout [41]and amosvalidate [37] results (GFF format); repeats found by RepeatScout in fasta format, scaffold files (NCBI AGP format); and information about length of contigs, read count, estimated repeat number, count in scaffold and whether or not the contig was placed by SOMA [39]. [file gb-2010-11-1-r1-S3.gz › additional_files/mollaretii.amosvalidate.gff]

1_scaff1	AMOS	misc_feature	18	4902621	.	+	.	Experiment "C";Note "LOW_GOOD_CVG"
2_scaff1	AMOS	misc_feature	-80504	4822099	.	+	.	Experiment "C";Note "LOW_GOOD_CVG"
3_scaff1	AMOS	misc_feature	-151001	4751602	.	+	.	Experiment "C";Note "LOW_GOOD_CVG"
4_scaff1	AMOS	misc_feature	-170473	4732130	.	+	.	Experiment "C";Note "LOW_GOOD_CVG"
5_scaff1	AMOS	misc_feature	-220013	4682590	.	+	.	Experiment "C";Note "LOW_GOOD_CVG"
6_scaff1	AMOS	misc_feature	-360144	4542459	.	+	.	Experiment "C";Note "LOW_GOOD_CVG"
7_scaff1	AMOS	misc_feature	-483440	4419163	.	+	.	Experiment "C";Note "LOW_GOOD_CVG"
8_scaff1	AMOS	misc_feature	-632362	4270241	.	+	.	Experiment "C";Note "LOW_GOOD_CVG"
9_scaff1	AMOS	misc_feature	-695420	4207183	.	+	.	Experiment "C";Note "LOW_GOOD_CVG"
10_scaff1	AMOS	misc_feature	-721705	4180898	.	+	.	Experiment "C";Note "LOW_GOOD_CVG"
11_scaff1	AMOS	misc_feature	-755204	4147399	.	+	.	Experiment "C";Note "LOW_GOOD_CVG"
12_scaff1	AMOS	misc_feature	-791751	4110852	.	+	.	Experiment "C";Note "LOW_GOOD_CVG"
13_scaff1	AMOS	misc_feature	-847046	4055557	.	+	.	Experiment "C";Note "LOW_GOOD_CVG"
14_scaff1	AMOS	misc_feature	-941124	3961479	.	+	.	Experiment "C";Note "LOW_GOOD_CVG"
15_scaff1	AMOS	misc_feature	-1021620	3880983	.	+	.	Experiment "C";Note "LOW_GOOD_CVG"
16_scaff1	AMOS	misc_feature	-1141681	3760922	.	+	.	Experiment "C";Note "LOW_GOOD_CVG"
17_scaff1	AMOS	misc_feature	-1188845	3713758	.	+	.	Experiment "C";Note "LOW_GOOD_CVG"
18_scaff1	AMOS	misc_feature	-1220630	3681973	.	+	.	Experiment "C";Note "LOW_GOOD_CVG"
19_scaff1	AMOS	misc_feature	-1529128	3373475	.	+	.	Experiment "C";Note "LOW_GOOD_CVG"
20_scaff1	AMOS	misc_feature	-1602220	3300383	.	+	.	Experiment "C";Note "LOW_GOOD_CVG"
21_scaff1	AMOS	misc_feature	-1628459	3274144	.	+	.	Experiment "C";Note "LOW_GOOD_CVG"
22_scaff1	AMOS	misc_feature	-1683790	3218813	.	+	.	Experiment "C";Note "LOW_GOOD_CVG"
23_scaff1	AMOS	misc_feature	-1793215	3109388	.	+	.	Experiment "C";Note "LOW_GOOD_CVG"
24_scaff1	AMOS	misc_feature	-1842405	3060198	.	+	.	Experiment "C";Note "LOW_GOOD_CVG"
25_scaff1	AMOS	misc_feature	-1902511	3000092	.	+	.	Experiment "C";Note "LOW_GOOD_CVG"
26_scaff1	AMOS	misc_feature	-2092045	2810558	.	+	.	Experiment "C";Note "LOW_GOOD_CVG"
27_scaff1	AMOS	misc_feature	-2117259	2785344	.	+	.	Experiment "C";Note "LOW_GOOD_CVG"
28_scaff1	AMOS	misc_feature	-2174638	2727965	.	+	.	Experiment "C";Note "LOW_GOOD_CVG"
29_scaff1	AMOS	misc_feature	-2237145	2665458	.	+	.	Experiment "C";Note "LOW_GOOD_CVG"
30_scaff1	AMOS	misc_feature	-2298981	2603622	.	+	.	Experiment "C";Note "LOW_GOOD_CVG"
31_scaff1	AMOS	misc_feature	-2450209	2452394	.	+	.	Experiment "C";Note "LOW_GOOD_CVG"
32_scaff1	AMOS	misc_feature	-2481532	2421071	.	+	.	Experiment "C";Note "LOW_GOOD_CVG"
33_scaff1	AMOS	misc_feature	-2622319	2280284	.	+	.	Experiment "C";Note "LOW_GOOD_CVG"
34_scaff1	AMOS	misc_feature	-2731186	2171417	.	+	.	Experiment "C";Note "LOW_GOOD_CVG"
35_scaff1	AMOS	misc_feature	-2784044	2118559	.	+	.	Experiment "C";Note "LOW_GOOD_CVG"
36_scaff1	AMOS	misc_feature	-2847699	2054904	.	+	.	Experiment "C";Note "LOW_GOOD_CVG"
37_scaff1	AMOS	misc_feature	-2855022	2047581	.	+	.	Experiment "C";Note "LOW_GOOD_CVG"
38_scaff1	AMOS	misc_feature	-3178556	1724047	.	+	.	Experiment "C";Note "LOW_GOOD_CVG"
39_scaff1	AMOS	misc_feature	-3313692	1588911	.	+	.	Experiment "C";Note "LOW_GOOD_CVG"
40_scaff1	AMOS	misc_feature	-3361603	1541000	.	+	.	Experiment "C";Note "LOW_GOOD_CVG"
41_scaff1	AMOS	misc_feature	-3381001	1521602	.	+	.	Experiment "C";Note "LOW_GOOD_CVG"
42_scaff1	AMOS	misc_feature	-3424640	1477963	.	+	.	Experiment "C";Note "LOW_GOOD_CVG"
43_scaff1	AMOS	misc_feature	-3474719	1427884	.	+	.	Experiment "C";Note "LOW_GOOD_CVG"
44_scaff1	AMOS	misc_feature	-3512587	1390016	.	+	.	Experiment "C";Note "LOW_GOOD_CVG"
45_scaff1	AMOS	misc_feature	-3579672	1322931	.	+	.	Experiment "C";Note "LOW_GOOD_CVG"
46_scaff1	AMOS	misc_feature	-3744828	1157775	.	+	.	Experiment "C";Note "LOW_GOOD_CVG"
47_scaff1	AMOS	misc_feature	-3882376	1020227	.	+	.	Experiment "C";Note "LOW_GOOD_CVG"
48_scaff1	AMOS	misc_feature	-3922515	980088	.	+	.	Experiment "C";Note "LOW_GOOD_CVG"
49_scaff1	AMOS	misc_feature	-4051437	851166	.	+	.	Experiment "C";Note "LOW_GOOD_CVG"
50_scaff1	AMOS	misc_feature	-4106312	796291	.	+	.	Experiment "C";Note "LOW_GOOD_CVG"
51_scaff1	AMOS	misc_feature	-4244312	658291	.	+	.	Experiment "C";Note "LOW_GOOD_CVG"
52_scaff1	AMOS	misc_feature	-4267100	635503	.	+	.	Experiment "C";Note "LOW_GOOD_CVG"
53_scaff1	AMOS	misc_feature	-4458354	444249	.	+	.	Experiment "C";Note "LOW_GOOD_CVG"
54_scaff1	AMOS	misc_feature	-4571528	331075	.	+	.	Experiment "C";Note "LOW_GOOD_CVG"
55_scaff1	AMOS	misc_feature	-4618958	283645	.	+	.	Experiment "C";Note "LOW_GOOD_CVG"
56_scaff1	AMOS	misc_feature	-4684116	218487	.	+	.	Experiment "C";Note "LOW_GOOD_CVG"
57_scaff1	AMOS	misc_feature	-4722175	180428	.	+	.	Experiment "C";Note "LOW_GOOD_CVG"
58_scaff1	AMOS	misc_feature	-4751848	150755	.	+	.	Experiment "C";Note "LOW_GOOD_CVG"
59_scaff1	AMOS	misc_feature	-4786052	116551	.	+	.	Experiment "C";Note "LOW_GOOD_CVG"
60_scaff1	AMOS	misc_feature	-4814798	87805	.	+	.	Experiment "C";Note "LOW_GOOD_CVG"
61_scaff1	AMOS	misc_feature	-4869614	32989	.	+	.	Experiment "C";Note "LOW_GOOD_CVG"
62_scaff1000	AMOS	misc_feature	-2	103	.	+	.	Experiment "C";Note "LOW_GOOD_CVG"
63_scaff1003	AMOS	misc_feature	-1	88	.	+	.	Experiment "C";Note "LOW_GOOD_CVG"
64_scaff1006	AMOS	misc_feature	-1	88	.	+	.	Experiment "C";Note "LOW_GOOD_CVG"
65_scaff1008	AMOS	misc_feature	-2	101	.	+	.	Experiment "C";Note "LOW_GOOD_CVG"
66_scaff1022	AMOS	misc_feature	18	218	.	+	.	Experiment "C";Note "LOW_GOOD_CVG"
67_scaff1035	AMOS	misc_feature	7	207	.	+	.	Experiment "C";Note "LOW_GOOD_CVG"
68_scaff1037	AMOS	misc_feature	-1	104	.	+	.	Experiment "C";Note "LOW_GOOD_CVG"
69_scaff1048	AMOS	misc_feature	-2	95	.	+	.	Experiment "C";Note "LOW_GOOD_CVG"
70_scaff1049	AMOS	misc_feature	-2	115	.	+	.	Experiment "C";Note "LOW_GOOD_CVG"
71_scaff1050	AMOS	misc_feature	-1	96	.	+	.	Experiment "C";Note "LOW_GOOD_CVG"
72_scaff1061	AMOS	misc_feature	-1	95	.	+	.	Experiment "C";Note "LOW_GOOD_CVG"
73_scaff1062	AMOS	misc_feature	17	341	.	+	.	Experiment "C";Note "LOW_GOOD_CVG"
74_scaff1063	AMOS	misc_feature	-1	93	.	+	.	Experiment "C";Note "LOW_GOOD_CVG"
75_scaff1067	AMOS	misc_feature	-1	100	.	+	.	Experiment "C";Note "LOW_GOOD_CVG"
76_scaff1068	AMOS	misc_feature	-1	100	.	+	.	Experiment "C";Note "LOW_GOOD_CVG"
77_scaff1081	AMOS	misc_feature	-1	103	.	+	.	Experiment "C";Note "LOW_GOOD_CVG"
78_scaff1087	AMOS	misc_feature	-1	94	.	+	.	Experiment "C";Note "LOW_GOOD_CVG"
79_scaff1088	AMOS	misc_feature	-2	112	.	+	.	Experiment "C";Note "LOW_GOOD_CVG"
80_scaff1101	AMOS	misc_feature	18	155	.	+	.	Experiment "C";Note "LOW_GOOD_CVG"
81_scaff1117	AMOS	misc_feature	-2	100	.	+	.	Experiment "C";Note "LOW_GOOD_CVG"
82_scaff1118	AMOS	misc_feature	-1	104	.	+	.	Experiment "C";Note "LOW_GOOD_CVG"
83_scaff1121	AMOS	misc_feature	-2	98	.	+	.	Experiment "C";Note "LOW_GOOD_CVG"
84_scaff1124	AMOS	misc_feature	-1	102	.	+	.	Experiment "C";Note "LOW_GOOD_CVG"
85_scaff1128	AMOS	misc_feature	-1	101	.	+	.	Experiment "C";Note "LOW_GOOD_CVG"
86_scaff1132	AMOS	misc_feature	-1	108	.	+	.	Experiment "C";Note "LOW_GOOD_CVG"
87_scaff1134	AMOS	misc_feature	-1	92	.	+	.	Experiment "C";Note "LOW_GOOD_CVG"
88_scaff1143	AMOS	misc_feature	-1	93	.	+	.	Experiment "C";Note "LOW_GOOD_CVG"
89_scaff1145	AMOS	misc_feature	-1	101	.	+	.	Experiment "C";Note "LOW_GOOD_CVG"
90_scaff1148	AMOS	misc_feature	0	99	.	+	.	Experiment "C";Note "LOW_GOOD_CVG"
91_scaff1152	AMOS	misc_feature	-2	93	.	+	.	Experiment "C";Note "LOW_GOOD_CVG"
92_scaff1153	AMOS	misc_feature	17	1074	.	+	.	Experiment "C";Note "LOW_GOOD_CVG"
93_scaff1159	AMOS	misc_feature	-2	85	.	+	.	Experiment "C";Note "LOW_GOOD_CVG"
94_scaff1202	AMOS	misc_feature	-1	97	.	+	.	Experiment "C";Note "LOW_GOOD_CVG"
95_scaff1203	AMOS	misc_feature	-1	96	.	+	.	Experiment "C";Note "LOW_GOOD_CVG"
96_scaff1207	AMOS	misc_feature	-2	102	.	+	.	Experiment "C";Note "LOW_GOOD_CVG"
97_scaff1218	AMOS	misc_feature	-1	115	.	+	.	Experiment "C";Note "LOW_GOOD_CVG"
98_scaff1223	AMOS	misc_feature	18	145	.	+	.	Experiment "C";Note "LOW_GOOD_CVG"
99_scaff1230	AMOS	misc_feature	-2	91	.	+	.	Experiment "C";Note "LOW_GOOD_CVG"
100_scaff1234	AMOS	misc_feature	-1	99	.	+	.	Experiment "C";Note "LOW_GOOD_CVG"
101_scaff1242	AMOS	misc_feature	-1	95	.	+	.	Experiment "C";Note "LOW_GOOD_CVG"
102_scaff1247	AMOS	misc_feature	-2	89	.	+	.	Experiment "C";Note "LOW_GOOD_CVG"
103_scaff1256	AMOS	misc_feature	-1	94	.	+	.	Experiment "C";Note "LOW_GOOD_CVG"
104_scaff1261	AMOS	misc_feature	-2	102	.	+	.	Experiment "C";Note "LOW_GOOD_CVG"
105_scaff1266	AMOS	misc_feature	-1	88	.	+	.	Experiment "C";Note "LOW_GOOD_CVG"
106_scaff1271	AMOS	misc_feature	-1	109	.	+	.	Experiment "C";Note "LOW_GOOD_CVG"
107_scaff1278	AMOS	misc_feature	-1	96	.	+	.	Experiment "C";Note "LOW_GOOD_CVG"
108_scaff1279	AMOS	misc_feature	-1	99	.	+	.	Experiment "C";Note "LOW_GOOD_CVG"
109_scaff1281	AMOS	misc_feature	-1	95	.	+	.	Experiment "C";Note "LOW_GOOD_CVG"
110_scaff1283	AMOS	misc_feature	-2	97	.	+	.	Experiment "C";Note "LOW_GOOD_CVG"
111_scaff1289	AMOS	misc_feature	-2	113	.	+	.	Experiment "C";Note "LOW_GOOD_CVG"
112_scaff1298	AMOS	misc_feature	-2	97	.	+	.	Experiment "C";Note "LOW_GOOD_CVG"
113_scaff1304	AMOS	misc_feature	-1	124	.	+	.	Experiment "C";Note "LOW_GOOD_CVG"
114_scaff1306	AMOS	misc_feature	19	154	.	+	.	Experiment "C";Note "LOW_GOOD_CVG"
115_scaff1309	AMOS	misc_feature	-1	97	.	+	.	Experiment "C";Note "LOW_GOOD_CVG"
116_scaff1316	AMOS	misc_feature	-1	101	.	+	.	Experiment "C";Note "LOW_GOOD_CVG"
117_scaff1320	AMOS	misc_feature	-1	101	.	+	.	Experiment "C";Note "LOW_GOOD_CVG"
118_scaff1325	AMOS	misc_feature	-1	106	.	+	.	Experiment "C";Note "LOW_GOOD_CVG"
119_scaff1327	AMOS	misc_feature	-1	103	.	+	.	Experiment "C";Note "LOW_GOOD_CVG"
120_scaff1349	AMOS	misc_feature	-1	104	.	+	.	Experiment "C";Note "LOW_GOOD_CVG"
121_scaff1359	AMOS	misc_feature	-1	94	.	+	.	Experiment "C";Note "LOW_GOOD_CVG"
122_scaff1367	AMOS	misc_feature	-1	91	.	+	.	Experiment "C";Note "LOW_GOOD_CVG"
123_scaff1368	AMOS	misc_feature	-1	98	.	+	.	Experiment "C";Note "LOW_GOOD_CVG"
124_scaff1387	AMOS	misc_feature	-1	93	.	+	.	Experiment "C";Note "LOW_GOOD_CVG"
125_scaff1393	AMOS	misc_feature	-2	86	.	+	.	Experiment "C";Note "LOW_GOOD_CVG"
126_scaff1410	AMOS	misc_feature	-3	229	.	+	.	Experiment "C";Note "LOW_GOOD_CVG"
127_scaff1419	AMOS	misc_feature	-2	100	.	+	.	Experiment "C";Note "LOW_GOOD_CVG"
128_scaff1422	AMOS	misc_feature	-2	96	.	+	.	Experiment "C";Note "LOW_GOOD_CVG"
129_scaff1430	AMOS	misc_feature	-2	106	.	+	.	Experiment "C";Note "LOW_GOOD_CVG"
130_scaff1432	AMOS	misc_feature	-1	99	.	+	.	Experiment "C";Note "LOW_GOOD_CVG"
131_scaff1435	AMOS	misc_feature	-1	96	.	+	.	Experiment "C";Note "LOW_GOOD_CVG"
132_scaff1437	AMOS	misc_feature	-1	100	.	+	.	Experiment "C";Note "LOW_GOOD_CVG"
133_scaff1441	AMOS	misc_feature	-2	100	.	+	.	Experiment "C";Note "LOW_GOOD_CVG"
134_scaff1442	AMOS	misc_feature	-2	89	.	+	.	Experiment "C";Note "LOW_GOOD_CVG"
135_scaff1444	AMOS	misc_feature	-1	96	.	+	.	Experiment "C";Note "LOW_GOOD_CVG"
136_scaff1451	AMOS	misc_feature	-1	107	.	+	.	Experiment "C";Note "LOW_GOOD_CVG"
137_scaff1454	AMOS	misc_feature	18	4440	.	+	.	Experiment "C";Note "LOW_GOOD_CVG"
138_scaff1459	AMOS	misc_feature	-1	124	.	+	.	Experiment "C";Note "LOW_GOOD_CVG"
139_scaff1460	AMOS	misc_feature	16	156	.	+	.	Experiment "C";Note "LOW_GOOD_CVG"
140_scaff1462	AMOS	misc_feature	-1	104	.	+	.	Experiment "C";Note "LOW_GOOD_CVG"
141_scaff1468	AMOS	misc_feature	-1	102	.	+	.	Experiment "C";Note "LOW_GOOD_CVG"
142_scaff1470	AMOS	misc_feature	-1	114	.	+	.	Experiment "C";Note "LOW_GOOD_CVG"
143_scaff1472	AMOS	misc_feature	14	155	.	+	.	Experiment "C";Note "LOW_GOOD_CVG"
144_scaff1478	AMOS	misc_feature	-1	96	.	+	.	Experiment "C";Note "LOW_GOOD_CVG"
145_scaff1485	AMOS	misc_feature	17	14326	.	+	.	Experiment "C";Note "LOW_GOOD_CVG"
146_scaff1486	AMOS	misc_feature	16	370	.	+	.	Experiment "C";Note "LOW_GOOD_CVG"
147_scaff1486	AMOS	misc_feature	-229	125	.	+	.	Experiment "C";Note "LOW_GOOD_CVG"
148_scaff1487	AMOS	misc_feature	18	178	.	+	.	Experiment "C";Note "LOW_GOOD_CVG"
149_scaff1488	AMOS	misc_feature	19	290	.	+	.	Experiment "C";Note "LOW_GOOD_CVG"
150_scaff1489	AMOS	misc_feature	15	193	.	+	.	Experiment "C";Note "LOW_GOOD_CVG"
151_scaff1490	AMOS	misc_feature	9	665	.	+	.	Experiment "C";Note "LOW_GOOD_CVG"
152_scaff1491	AMOS	misc_feature	12	192	.	+	.	Experiment "C";Note "LOW_GOOD_CVG"
153_scaff1492	AMOS	misc_feature	-1	379	.	+	.	Experiment "C";Note "LOW_GOOD_CVG"
154_scaff1493	AMOS	misc_feature	-36	277	.	+	.	Experiment "C";Note "LOW_GOOD_CVG"
155_scaff1494	AMOS	misc_feature	12	401	.	+	.	Experiment "C";Note "LOW_GOOD_CVG"
156_scaff1495	AMOS	misc_feature	19	2433	.	+	.	Experiment "C";Note "LOW_GOOD_CVG"
157_scaff1495	AMOS	misc_feature	-2235	179	.	+	.	Experiment "C";Note "LOW_GOOD_CVG"
158_scaff1496	AMOS	misc_feature	8	17253	.	+	.	Experiment "C";Note "LOW_GOOD_CVG"
159_scaff1497	AMOS	misc_feature	17	6858	.	+	.	Experiment "C";Note "LOW_GOOD_CVG"
160_scaff1498	AMOS	misc_feature	19	180	.	+	.	Experiment "C";Note "LOW_GOOD_CVG"
161_scaff1499	AMOS	misc_feature	15	9049	.	+	.	Experiment "C";Note "LOW_GOOD_CVG"
162_scaff1500	AMOS	misc_feature	5	10732	.	+	.	Experiment "C";Note "LOW_GOOD_CVG"
163_scaff1501	AMOS	misc_feature	16	172	.	+	.	Experiment "C";Note "LOW_GOOD_CVG"
164_scaff1502	AMOS	misc_feature	16	192	.	+	.	Experiment "C";Note "LOW_GOOD_CVG"
165_scaff1503	AMOS	misc_feature	18	223	.	+	.	Experiment "C";Note "LOW_GOOD_CVG"
166_scaff1504	AMOS	misc_feature	15	784	.	+	.	Experiment "C";Note "LOW_GOOD_CVG"
167_scaff1505	AMOS	misc_feature	19	14953	.	+	.	Experiment "C";Note "LOW_GOOD_CVG"
168_scaff1506	AMOS	misc_feature	17	3391	.	+	.	Experiment "C";Note "LOW_GOOD_CVG"
169_scaff1507	AMOS	misc_feature	19	2537	.	+	.	Experiment "C";Note "LOW_GOOD_CVG"
170_scaff1508	AMOS	misc_feature	13	251	.	+	.	Experiment "C";Note "LOW_GOOD_CVG"
171_scaff1509	AMOS	misc_feature	4	13256	.	+	.	Experiment "C";Note "LOW_GOOD_CVG"
172_scaff1510	AMOS	misc_feature	16	15617	.	+	.	Experiment "C";Note "LOW_GOOD_CVG"
173_scaff1511	AMOS	misc_feature	7	671	.	+	.	Experiment "C";Note "LOW_GOOD_CVG"
174_scaff1512	AMOS	misc_feature	-41	78	.	+	.	Experiment "C";Note "LOW_GOOD_CVG"
175_scaff1512	AMOS	misc_feature	-46	73	.	+	.	Experiment "C";Note "LOW_GOOD_CVG"
176_scaff1513	AMOS	misc_feature	16	8050	.	+	.	Experiment "C";Note "LOW_GOOD_CVG"
177_scaff1514	AMOS	misc_feature	19	435	.	+	.	Experiment "C";Note "LOW_GOOD_CVG"
178_scaff1515	AMOS	misc_feature	-6	229	.	+	.	Experiment "C";Note "LOW_GOOD_CVG"
179_scaff1516	AMOS	misc_feature	3	148	.	+	.	Experiment "C";Note "LOW_GOOD_CVG"
180_scaff1517	AMOS	misc_feature	11	931	.	+	.	Experiment "C";Note "LOW_GOOD_CVG"
181_scaff1518	AMOS	misc_feature	18	13891	.	+	.	Experiment "C";Note "LOW_GOOD_CVG"
182_scaff1519	AMOS	misc_feature	17	2651	.	+	.	Experiment "C";Note "LOW_GOOD_CVG"
183_scaff1520	AMOS	misc_feature	19	652	.	+	.	Experiment "C";Note "LOW_GOOD_CVG"
184_scaff1521	AMOS	misc_feature	19	171	.	+	.	Experiment "C";Note "LOW_GOOD_CVG"
185_scaff1522	AMOS	misc_feature	15	177	.	+	.	Experiment "C";Note "LOW_GOOD_CVG"
186_scaff1523	AMOS	misc_feature	1	448	.	+	.	Experiment "C";Note "LOW_GOOD_CVG"
187_scaff1523	AMOS	misc_feature	-330	117	.	+	.	Experiment "C";Note "LOW_GOOD_CVG"
188_scaff1524	AMOS	misc_feature	18	157	.	+	.	Experiment "C";Note "LOW_GOOD_CVG"
189_scaff1525	AMOS	misc_feature	19	719	.	+	.	Experiment "C";Note "LOW_GOOD_CVG"
190_scaff1526	AMOS	misc_feature	0	12657	.	+	.	Experiment "C";Note "LOW_GOOD_CVG"
191_scaff1527	AMOS	misc_feature	18	483	.	+	.	Experiment "C";Note "LOW_GOOD_CVG"
192_scaff1527	AMOS	misc_feature	-332	133	.	+	.	Experiment "C";Note "LOW_GOOD_CVG"
193_scaff1528	AMOS	misc_feature	19	770	.	+	.	Experiment "C";Note "LOW_GOOD_CVG"
194_scaff1529	AMOS	misc_feature	14	161	.	+	.	Experiment "C";Note "LOW_GOOD_CVG"
195_scaff1530	AMOS	misc_feature	16	445	.	+	.	Experiment "C";Note "LOW_GOOD_CVG"
196_scaff1531	AMOS	misc_feature	13	14381	.	+	.	Experiment "C";Note "LOW_GOOD_CVG"
197_scaff1532	AMOS	misc_feature	18	1004	.	+	.	Experiment "C";Note "LOW_GOOD_CVG"
198_scaff1533	AMOS	misc_feature	18	292	.	+	.	Experiment "C";Note "LOW_GOOD_CVG"
199_scaff1534	AMOS	misc_feature	19	1006	.	+	.	Experiment "C";Note "LOW_GOOD_CVG"
200_scaff1535	AMOS	misc_feature	3	15027	.	+	.	Experiment "C";Note "LOW_GOOD_CVG"
201_scaff1536	AMOS	misc_feature	13	217	.	+	.	Experiment "C";Note "LOW_GOOD_CVG"
202_scaff1537	AMOS	misc_feature	7	170	.	+	.	Experiment "C";Note "LOW_GOOD_CVG"
203_scaff1538	AMOS	misc_feature	11	1440	.	+	.	Experiment "C";Note "LOW_GOOD_CVG"
204_scaff1539	AMOS	misc_feature	17	535	.	+	.	Experiment "C";Note "LOW_GOOD_CVG"
205_scaff1540	AMOS	misc_feature	19	310	.	+	.	Experiment "C";Note "LOW_GOOD_CVG"
206_scaff1541	AMOS	misc_feature	16	370	.	+	.	Experiment "C";Note "LOW_GOOD_CVG"
207_scaff1542	AMOS	misc_feature	13	3325	.	+	.	Experiment "C";Note "LOW_GOOD_CVG"
208_scaff1543	AMOS	misc_feature	17	1659	.	+	.	Experiment "C";Note "LOW_GOOD_CVG"
209_scaff1544	AMOS	misc_feature	19	357	.	+	.	Experiment "C";Note "LOW_GOOD_CVG"
210_scaff1545	AMOS	misc_feature	15	4278	.	+	.	Experiment "C";Note "LOW_GOOD_CVG"
211_scaff1546	AMOS	misc_feature	13	7814	.	+	.	Experiment "C";Note "LOW_GOOD_CVG"
212_scaff1547	AMOS	misc_feature	-9	5581	.	+	.	Experiment "C";Note "LOW_GOOD_CVG"
213_scaff1548	AMOS	misc_feature	18	296	.	+	.	Experiment "C";Note "LOW_GOOD_CVG"
214_scaff1549	AMOS	misc_feature	19	184	.	+	.	Experiment "C";Note "LOW_GOOD_CVG"
215_scaff1550	AMOS	misc_feature	10	207	.	+	.	Experiment "C";Note "LOW_GOOD_CVG"
216_scaff1552	AMOS	misc_feature	-42	64	.	+	.	Experiment "C";Note "LOW_GOOD_CVG"
217_scaff1556	AMOS	misc_feature	-3	161	.	+	.	Experiment "C";Note "LOW_GOOD_CVG"
218_scaff1556	AMOS	misc_feature	-55	109	.	+	.	Experiment "C";Note "LOW_GOOD_CVG"
219_scaff1557	AMOS	misc_feature	7	125	.	+	.	Experiment "C";Note "LOW_GOOD_CVG"
220_scaff1558	AMOS	misc_feature	-1	197	.	+	.	Experiment "C";Note "LOW_GOOD_CVG"
221_scaff180	AMOS	misc_feature	-1	94	.	+	.	Experiment "C";Note "LOW_GOOD_CVG"
222_scaff183	AMOS	misc_feature	-2	94	.	+	.	Experiment "C";Note "LOW_GOOD_CVG"
223_scaff2	AMOS	misc_feature	18	392	.	+	.	Experiment "C";Note "LOW_GOOD_CVG"
224_scaff204	AMOS	misc_feature	-1	106	.	+	.	Experiment "C";Note "LOW_GOOD_CVG"
225_scaff237	AMOS	misc_feature	-1	100	.	+	.	Experiment "C";Note "LOW_GOOD_CVG"
226_scaff287	AMOS	misc_feature	-1	102	.	+	.	Experiment "C";Note "LOW_GOOD_CVG"
227_scaff330	AMOS	misc_feature	-1	108	.	+	.	Experiment "C";Note "LOW_GOOD_CVG"
228_scaff386	AMOS	misc_feature	17	166	.	+	.	Experiment "C";Note "LOW_GOOD_CVG"
229_scaff430	AMOS	misc_feature	-1	92	.	+	.	Experiment "C";Note "LOW_GOOD_CVG"
230_scaff432	AMOS	misc_feature	-1	108	.	+	.	Experiment "C";Note "LOW_GOOD_CVG"
231_scaff434	AMOS	misc_feature	-1	95	.	+	.	Experiment "C";Note "LOW_GOOD_CVG"
232_scaff439	AMOS	misc_feature	-1	108	.	+	.	Experiment "C";Note "LOW_GOOD_CVG"
233_scaff441	AMOS	misc_feature	-1	101	.	+	.	Experiment "C";Note "LOW_GOOD_CVG"
234_scaff444	AMOS	misc_feature	6	128	.	+	.	Experiment "C";Note "LOW_GOOD_CVG"
235_scaff446	AMOS	misc_feature	-1	104	.	+	.	Experiment "C";Note "LOW_GOOD_CVG"
236_scaff447	AMOS	misc_feature	-1	98	.	+	.	Experiment "C";Note "LOW_GOOD_CVG"
237_scaff462	AMOS	misc_feature	-1	92	.	+	.	Experiment "C";Note "LOW_GOOD_CVG"
238_scaff464	AMOS	misc_feature	-2	100	.	+	.	Experiment "C";Note "LOW_GOOD_CVG"
239_scaff479	AMOS	misc_feature	-2	88	.	+	.	Experiment "C";Note "LOW_GOOD_CVG"
240_scaff489	AMOS	misc_feature	-2	104	.	+	.	Experiment "C";Note "LOW_GOOD_CVG"
241_scaff496	AMOS	misc_feature	-1	99	.	+	.	Experiment "C";Note "LOW_GOOD_CVG"
242_scaff498	AMOS	misc_feature	-1	92	.	+	.	Experiment "C";Note "LOW_GOOD_CVG"
243_scaff501	AMOS	misc_feature	-1	108	.	+	.	Experiment "C";Note "LOW_GOOD_CVG"
244_scaff506	AMOS	misc_feature	-1	104	.	+	.	Experiment "C";Note "LOW_GOOD_CVG"
245_scaff512	AMOS	misc_feature	-2	99	.	+	.	Experiment "C";Note "LOW_GOOD_CVG"
246_scaff514	AMOS	misc_feature	-1	128	.	+	.	Experiment "C";Note "LOW_GOOD_CVG"
247_scaff518	AMOS	misc_feature	-2	96	.	+	.	Experiment "C";Note "LOW_GOOD_CVG"
248_scaff525	AMOS	misc_feature	-2	102	.	+	.	Experiment "C";Note "LOW_GOOD_CVG"
249_scaff528	AMOS	misc_feature	-1	114	.	+	.	Experiment "C";Note "LOW_GOOD_CVG"
250_scaff532	AMOS	misc_feature	-1	95	.	+	.	Experiment "C";Note "LOW_GOOD_CVG"
251_scaff539	AMOS	misc_feature	-1	104	.	+	.	Experiment "C";Note "LOW_GOOD_CVG"
252_scaff544	AMOS	misc_feature	-1	108	.	+	.	Experiment "C";Note "LOW_GOOD_CVG"
253_scaff546	AMOS	misc_feature	-1	100	.	+	.	Experiment "C";Note "LOW_GOOD_CVG"
254_scaff554	AMOS	misc_feature	-2	108	.	+	.	Experiment "C";Note "LOW_GOOD_CVG"
255_scaff558	AMOS	misc_feature	-1	94	.	+	.	Experiment "C";Note "LOW_GOOD_CVG"
256_scaff559	AMOS	misc_feature	-1	94	.	+	.	Experiment "C";Note "LOW_GOOD_CVG"
257_scaff563	AMOS	misc_feature	-1	107	.	+	.	Experiment "C";Note "LOW_GOOD_CVG"
258_scaff571	AMOS	misc_feature	-1	107	.	+	.	Experiment "C";Note "LOW_GOOD_CVG"
259_scaff576	AMOS	misc_feature	-2	104	.	+	.	Experiment "C";Note "LOW_GOOD_CVG"
260_scaff584	AMOS	misc_feature	-1	96	.	+	.	Experiment "C";Note "LOW_GOOD_CVG"
261_scaff587	AMOS	misc_feature	-1	95	.	+	.	Experiment "C";Note "LOW_GOOD_CVG"
262_scaff591	AMOS	misc_feature	-1	100	.	+	.	Experiment "C";Note "LOW_GOOD_CVG"
263_scaff600	AMOS	misc_feature	-1	100	.	+	.	Experiment "C";Note "LOW_GOOD_CVG"
264_scaff604	AMOS	misc_feature	-2	114	.	+	.	Experiment "C";Note "LOW_GOOD_CVG"
265_scaff612	AMOS	misc_feature	-2	98	.	+	.	Experiment "C";Note "LOW_GOOD_CVG"
266_scaff613	AMOS	misc_feature	-1	106	.	+	.	Experiment "C";Note "LOW_GOOD_CVG"
267_scaff615	AMOS	misc_feature	-1	95	.	+	.	Experiment "C";Note "LOW_GOOD_CVG"
268_scaff616	AMOS	misc_feature	-1	111	.	+	.	Experiment "C";Note "LOW_GOOD_CVG"
269_scaff629	AMOS	misc_feature	-1	96	.	+	.	Experiment "C";Note "LOW_GOOD_CVG"
270_scaff635	AMOS	misc_feature	-2	103	.	+	.	Experiment "C";Note "LOW_GOOD_CVG"
271_scaff638	AMOS	misc_feature	-1	102	.	+	.	Experiment "C";Note "LOW_GOOD_CVG"
272_scaff640	AMOS	misc_feature	-2	102	.	+	.	Experiment "C";Note "LOW_GOOD_CVG"
273_scaff646	AMOS	misc_feature	-1	101	.	+	.	Experiment "C";Note "LOW_GOOD_CVG"
274_scaff647	AMOS	misc_feature	-2	105	.	+	.	Experiment "C";Note "LOW_GOOD_CVG"
275_scaff650	AMOS	misc_feature	-1	100	.	+	.	Experiment "C";Note "LOW_GOOD_CVG"
276_scaff651	AMOS	misc_feature	-2	92	.	+	.	Experiment "C";Note "LOW_GOOD_CVG"
277_scaff664	AMOS	misc_feature	-1	115	.	+	.	Experiment "C";Note "LOW_GOOD_CVG"
278_scaff685	AMOS	misc_feature	-1	86	.	+	.	Experiment "C";Note "LOW_GOOD_CVG"
279_scaff688	AMOS	misc_feature	-1	105	.	+	.	Experiment "C";Note "LOW_GOOD_CVG"
280_scaff692	AMOS	misc_feature	-2	101	.	+	.	Experiment "C";Note "LOW_GOOD_CVG"
281_scaff696	AMOS	misc_feature	-1	104	.	+	.	Experiment "C";Note "LOW_GOOD_CVG"
282_scaff700	AMOS	misc_feature	-1	90	.	+	.	Experiment "C";Note "LOW_GOOD_CVG"
283_scaff703	AMOS	misc_feature	-1	86	.	+	.	Experiment "C";Note "LOW_GOOD_CVG"
284_scaff704	AMOS	misc_feature	-2	96	.	+	.	Experiment "C";Note "LOW_GOOD_CVG"
285_scaff709	AMOS	misc_feature	-1	98	.	+	.	Experiment "C";Note "LOW_GOOD_CVG"
286_scaff713	AMOS	misc_feature	-2	101	.	+	.	Experiment "C";Note "LOW_GOOD_CVG"
287_scaff730	AMOS	misc_feature	-1	98	.	+	.	Experiment "C";Note "LOW_GOOD_CVG"
288_scaff735	AMOS	misc_feature	-2	110	.	+	.	Experiment "C";Note "LOW_GOOD_CVG"
289_scaff742	AMOS	misc_feature	-1	94	.	+	.	Experiment "C";Note "LOW_GOOD_CVG"
290_scaff748	AMOS	misc_feature	-1	94	.	+	.	Experiment "C";Note "LOW_GOOD_CVG"
291_scaff759	AMOS	misc_feature	-1	118	.	+	.	Experiment "C";Note "LOW_GOOD_CVG"
292_scaff760	AMOS	misc_feature	-1	108	.	+	.	Experiment "C";Note "LOW_GOOD_CVG"
293_scaff761	AMOS	misc_feature	-1	94	.	+	.	Experiment "C";Note "LOW_GOOD_CVG"
294_scaff764	AMOS	misc_feature	-1	103	.	+	.	Experiment "C";Note "LOW_GOOD_CVG"
295_scaff780	AMOS	misc_feature	-2	103	.	+	.	Experiment "C";Note "LOW_GOOD_CVG"
296_scaff783	AMOS	misc_feature	-2	107	.	+	.	Experiment "C";Note "LOW_GOOD_CVG"
297_scaff794	AMOS	misc_feature	19	10972	.	+	.	Experiment "C";Note "LOW_GOOD_CVG"
298_scaff795	AMOS	misc_feature	-1	88	.	+	.	Experiment "C";Note "LOW_GOOD_CVG"
299_scaff799	AMOS	misc_feature	-1	101	.	+	.	Experiment "C";Note "LOW_GOOD_CVG"
300_scaff8	AMOS	misc_feature	1	174	.	+	.	Experiment "C";Note "LOW_GOOD_CVG"
301_scaff800	AMOS	misc_feature	-1	92	.	+	.	Experiment "C";Note "LOW_GOOD_CVG"
302_scaff811	AMOS	misc_feature	-2	103	.	+	.	Experiment "C";Note "LOW_GOOD_CVG"
303_scaff815	AMOS	misc_feature	-2	106	.	+	.	Experiment "C";Note "LOW_GOOD_CVG"
304_scaff818	AMOS	misc_feature	-2	102	.	+	.	Experiment "C";Note "LOW_GOOD_CVG"
305_scaff820	AMOS	misc_feature	-1	110	.	+	.	Experiment "C";Note "LOW_GOOD_CVG"
306_scaff822	AMOS	misc_feature	-1	103	.	+	.	Experiment "C";Note "LOW_GOOD_CVG"
307_scaff830	AMOS	misc_feature	-2	112	.	+	.	Experiment "C";Note "LOW_GOOD_CVG"
308_scaff834	AMOS	misc_feature	-2	100	.	+	.	Experiment "C";Note "LOW_GOOD_CVG"
309_scaff845	AMOS	misc_feature	-1	106	.	+	.	Experiment "C";Note "LOW_GOOD_CVG"
310_scaff846	AMOS	misc_feature	-1	93	.	+	.	Experiment "C";Note "LOW_GOOD_CVG"
311_scaff847	AMOS	misc_feature	-2	102	.	+	.	Experiment "C";Note "LOW_GOOD_CVG"
312_scaff850	AMOS	misc_feature	-2	89	.	+	.	Experiment "C";Note "LOW_GOOD_CVG"
313_scaff854	AMOS	misc_feature	-2	113	.	+	.	Experiment "C";Note "LOW_GOOD_CVG"
314_scaff859	AMOS	misc_feature	-2	90	.	+	.	Experiment "C";Note "LOW_GOOD_CVG"
315_scaff860	AMOS	misc_feature	18	378	.	+	.	Experiment "C";Note "LOW_GOOD_CVG"
316_scaff860	AMOS	misc_feature	-191	169	.	+	.	Experiment "C";Note "LOW_GOOD_CVG"
317_scaff862	AMOS	misc_feature	-1	101	.	+	.	Experiment "C";Note "LOW_GOOD_CVG"
318_scaff864	AMOS	misc_feature	18	245	.	+	.	Experiment "C";Note "LOW_GOOD_CVG"
319_scaff866	AMOS	misc_feature	-1	94	.	+	.	Experiment "C";Note "LOW_GOOD_CVG"
320_scaff871	AMOS	misc_feature	-1	108	.	+	.	Experiment "C";Note "LOW_GOOD_CVG"
321_scaff876	AMOS	misc_feature	-2	102	.	+	.	Experiment "C";Note "LOW_GOOD_CVG"
322_scaff891	AMOS	misc_feature	-2	106	.	+	.	Experiment "C";Note "LOW_GOOD_CVG"
323_scaff892	AMOS	misc_feature	-1	106	.	+	.	Experiment "C";Note "LOW_GOOD_CVG"
324_scaff9	AMOS	misc_feature	-38	274	.	+	.	Experiment "C";Note "LOW_GOOD_CVG"
325_scaff907	AMOS	misc_feature	-1	111	.	+	.	Experiment "C";Note "LOW_GOOD_CVG"
326_scaff914	AMOS	misc_feature	-1	114	.	+	.	Experiment "C";Note "LOW_GOOD_CVG"
327_scaff915	AMOS	misc_feature	-1	101	.	+	.	Experiment "C";Note "LOW_GOOD_CVG"
328_scaff918	AMOS	misc_feature	-1	108	.	+	.	Experiment "C";Note "LOW_GOOD_CVG"
329_scaff921	AMOS	misc_feature	-1	102	.	+	.	Experiment "C";Note "LOW_GOOD_CVG"
330_scaff928	AMOS	misc_feature	16	759	.	+	.	Experiment "C";Note "LOW_GOOD_CVG"
331_scaff938	AMOS	misc_feature	-1	113	.	+	.	Experiment "C";Note "LOW_GOOD_CVG"
332_scaff947	AMOS	misc_feature	-1	96	.	+	.	Experiment "C";Note "LOW_GOOD_CVG"
333_scaff950	AMOS	misc_feature	19	8042	.	+	.	Experiment "C";Note "LOW_GOOD_CVG"
334_scaff960	AMOS	misc_feature	-1	99	.	+	.	Experiment "C";Note "LOW_GOOD_CVG"
335_scaff970	AMOS	misc_feature	-2	97	.	+	.	Experiment "C";Note "LOW_GOOD_CVG"
336_scaff973	AMOS	misc_feature	-2	92	.	+	.	Experiment "C";Note "LOW_GOOD_CVG"
337_scaff980	AMOS	misc_feature	-1	98	.	+	.	Experiment "C";Note "LOW_GOOD_CVG"
338_scaff983	AMOS	misc_feature	-1	92	.	+	.	Experiment "C";Note "LOW_GOOD_CVG"
339_scaff989	AMOS	misc_feature	-1	103	.	+	.	Experiment "C";Note "LOW_GOOD_CVG"
340_scaff990	AMOS	misc_feature	-1	93	.	+	.	Experiment "C";Note "LOW_GOOD_CVG"
341_scaff992	AMOS	misc_feature	-1	104	.	+	.	Experiment "C";Note "LOW_GOOD_CVG"
342_scaff995	AMOS	misc_feature	-1	97	.	+	.	Experiment "C";Note "LOW_GOOD_CVG"
343_scaff996	AMOS	misc_feature	-2	99	.	+	.	Experiment "C";Note "LOW_GOOD_CVG"
1_scaff1	AMOS	misc_feature	629	606	.	+	.	Experiment "P";Note "HIGH_SNP 32 198.26"
1_scaff1	AMOS	misc_feature	7794	7480	.	+	.	Experiment "P";Note "HIGH_SNP 583 102.93"
1_scaff1	AMOS	misc_feature	65942	62908	.	+	.	Experiment "P";Note "HIGH_SNP 25 66.54"
1_scaff1	AMOS	misc_feature	68443	65321	.	+	.	Experiment "P";Note "HIGH_SNP 65 95.53"
2_scaff1	AMOS	misc_feature	37	37	.	+	.	Experiment "P";Note "HIGH_SNP 49 133.42"
2_scaff1	AMOS	misc_feature	7458	7155	.	+	.	Experiment "P";Note "HIGH_SNP 124 129.82"
2_scaff1	AMOS	misc_feature	23811	22779	.	+	.	Experiment "P";Note "HIGH_SNP 6 147.40"
2_scaff1	AMOS	misc_feature	25494	24411	.	+	.	Experiment "P";Note "HIGH_SNP 337 106.49"
2_scaff1	AMOS	misc_feature	60964	58269	.	+	.	Experiment "P";Note "HIGH_SNP 22 214.24"
3_scaff1	AMOS	misc_feature	16	17	.	+	.	Experiment "P";Note "HIGH_SNP 138 131.39"
4_scaff1	AMOS	misc_feature	8	8	.	+	.	Experiment "P";Note "HIGH_SNP 23 150.05"
4_scaff1	AMOS	misc_feature	4365	4213	.	+	.	Experiment "P";Note "HIGH_SNP 229 111.92"
4_scaff1	AMOS	misc_feature	29804	28584	.	+	.	Experiment "P";Note "HIGH_SNP 112 160.50"
5_scaff1	AMOS	misc_feature	36	37	.	+	.	Experiment "P";Note "HIGH_SNP 505 77.87"
5_scaff1	AMOS	misc_feature	38408	36492	.	+	.	Experiment "P";Note "HIGH_SNP 45 111.18"
5_scaff1	AMOS	misc_feature	44247	42047	.	+	.	Experiment "P";Note "HIGH_SNP 341 120.97"
5_scaff1	AMOS	misc_feature	84487	80467	.	+	.	Experiment "P";Note "HIGH_SNP 87 90.09"
5_scaff1	AMOS	misc_feature	93622	89181	.	+	.	Experiment "P";Note "HIGH_SNP 193 78.48"
5_scaff1	AMOS	misc_feature	108930	103654	.	+	.	Experiment "P";Note "HIGH_SNP 98 91.88"
6_scaff1	AMOS	misc_feature	127	127	.	+	.	Experiment "P";Note "HIGH_SNP 107 94.26"
6_scaff1	AMOS	misc_feature	11050	10630	.	+	.	Experiment "P";Note "HIGH_SNP 2 37.00"
6_scaff1	AMOS	misc_feature	12078	11618	.	+	.	Experiment "P";Note "HIGH_SNP 72 64.34"
6_scaff1	AMOS	misc_feature	17794	17031	.	+	.	Experiment "P";Note "HIGH_SNP 46 165.18"
6_scaff1	AMOS	misc_feature	25989	24870	.	+	.	Experiment "P";Note "HIGH_SNP 127 138.22"
6_scaff1	AMOS	misc_feature	43743	41948	.	+	.	Experiment "P";Note "HIGH_SNP 160 133.35"
6_scaff1	AMOS	misc_feature	65431	62757	.	+	.	Experiment "P";Note "HIGH_SNP 136 143.73"
6_scaff1	AMOS	misc_feature	84974	81475	.	+	.	Experiment "P";Note "HIGH_SNP 88 121.82"
6_scaff1	AMOS	misc_feature	96117	92075	.	+	.	Experiment "P";Note "HIGH_SNP 40 88.92"
6_scaff1	AMOS	misc_feature	100517	96238	.	+	.	Experiment "P";Note "HIGH_SNP 43 116.10"
7_scaff1	AMOS	misc_feature	14	15	.	+	.	Experiment "P";Note "HIGH_SNP 280 122.96"
7_scaff1	AMOS	misc_feature	33917	32507	.	+	.	Experiment "P";Note "HIGH_SNP 236 111.80"
7_scaff1	AMOS	misc_feature	60009	57438	.	+	.	Experiment "P";Note "HIGH_SNP 109 182.95"
7_scaff1	AMOS	misc_feature	79996	76597	.	+	.	Experiment "P";Note "HIGH_SNP 394 104.19"
7_scaff1	AMOS	misc_feature	120040	114733	.	+	.	Experiment "P";Note "HIGH_SNP 172 124.22"
7_scaff1	AMOS	misc_feature	141722	135536	.	+	.	Experiment "P";Note "HIGH_SNP 20 132.00"
8_scaff1	AMOS	misc_feature	104	99	.	+	.	Experiment "P";Note "HIGH_SNP 16 20.27"
8_scaff1	AMOS	misc_feature	1535	1470	.	+	.	Experiment "P";Note "HIGH_SNP 84 146.69"
8_scaff1	AMOS	misc_feature	14145	13485	.	+	.	Experiment "P";Note "HIGH_SNP 98 143.46"
8_scaff1	AMOS	misc_feature	28571	27330	.	+	.	Experiment "P";Note "HIGH_SNP 42 114.39"
8_scaff1	AMOS	misc_feature	34223	32720	.	+	.	Experiment "P";Note "HIGH_SNP 289 104.64"
9_scaff1	AMOS	misc_feature	58	58	.	+	.	Experiment "P";Note "HIGH_SNP 169 124.19"
10_scaff1	AMOS	misc_feature	242	235	.	+	.	Experiment "P";Note "HIGH_SNP 102 76.27"
10_scaff1	AMOS	misc_feature	8649	8247	.	+	.	Experiment "P";Note "HIGH_SNP 35 136.03"
10_scaff1	AMOS	misc_feature	14386	13789	.	+	.	Experiment "P";Note "HIGH_SNP 3 419.50"
10_scaff1	AMOS	misc_feature	16330	15677	.	+	.	Experiment "P";Note "HIGH_SNP 43 134.50"
11_scaff1	AMOS	misc_feature	535	522	.	+	.	Experiment "P";Note "HIGH_SNP 26 216.24"
11_scaff1	AMOS	misc_feature	6754	6510	.	+	.	Experiment "P";Note "HIGH_SNP 153 70.74"
11_scaff1	AMOS	misc_feature	17967	17072	.	+	.	Experiment "P";Note "HIGH_SNP 151 111.17"
12_scaff1	AMOS	misc_feature	216	211	.	+	.	Experiment "P";Note "HIGH_SNP 23 111.77"
12_scaff1	AMOS	misc_feature	3624	3480	.	+	.	Experiment "P";Note "HIGH_SNP 438 115.12"
13_scaff1	AMOS	misc_feature	199	199	.	+	.	Experiment "P";Note "HIGH_SNP 574 132.78"
13_scaff1	AMOS	misc_feature	74077	70906	.	+	.	Experiment "P";Note "HIGH_SNP 139 83.86"
14_scaff1	AMOS	misc_feature	383	367	.	+	.	Experiment "P";Note "HIGH_SNP 170 103.47"
14_scaff1	AMOS	misc_feature	18351	17576	.	+	.	Experiment "P";Note "HIGH_SNP 20 139.16"
14_scaff1	AMOS	misc_feature	21966	21064	.	+	.	Experiment "P";Note "HIGH_SNP 19 208.56"
14_scaff1	AMOS	misc_feature	26916	25827	.	+	.	Experiment "P";Note "HIGH_SNP 235 121.12"
14_scaff1	AMOS	misc_feature	55186	52877	.	+	.	Experiment "P";Note "HIGH_SNP 13 90.50"
14_scaff1	AMOS	misc_feature	58117	55678	.	+	.	Experiment "P";Note "HIGH_SNP 48 97.04"
14_scaff1	AMOS	misc_feature	63504	60861	.	+	.	Experiment "P";Note "HIGH_SNP 48 198.70"
15_scaff1	AMOS	misc_feature	120	119	.	+	.	Experiment "P";Note "HIGH_SNP 436 140.44"
15_scaff1	AMOS	misc_feature	59838	57432	.	+	.	Experiment "P";Note "HIGH_SNP 151 88.21"
15_scaff1	AMOS	misc_feature	73450	70456	.	+	.	Experiment "P";Note "HIGH_SNP 224 124.91"
15_scaff1	AMOS	misc_feature	101206	96868	.	+	.	Experiment "P";Note "HIGH_SNP 5 193.50"
15_scaff1	AMOS	misc_feature	103590	99161	.	+	.	Experiment "P";Note "HIGH_SNP 3 165.50"
15_scaff1	AMOS	misc_feature	104868	100402	.	+	.	Experiment "P";Note "HIGH_SNP 51 128.10"
16_scaff1	AMOS	misc_feature	92	92	.	+	.	Experiment "P";Note "HIGH_SNP 89 149.55"
16_scaff1	AMOS	misc_feature	14084	13588	.	+	.	Experiment "P";Note "HIGH_SNP 201 101.27"
16_scaff1	AMOS	misc_feature	34701	33295	.	+	.	Experiment "P";Note "HIGH_SNP 41 145.75"
17_scaff1	AMOS	misc_feature	117	114	.	+	.	Experiment "P";Note "HIGH_SNP 126 122.34"
17_scaff1	AMOS	misc_feature	15734	15023	.	+	.	Experiment "P";Note "HIGH_SNP 26 167.80"
17_scaff1	AMOS	misc_feature	20714	19791	.	+	.	Experiment "P";Note "HIGH_SNP 15 200.71"
18_scaff1	AMOS	misc_feature	530	506	.	+	.	Experiment "P";Note "HIGH_SNP 245 135.16"
18_scaff1	AMOS	misc_feature	33187	31838	.	+	.	Experiment "P";Note "HIGH_SNP 125 127.45"
18_scaff1	AMOS	misc_feature	49448	47374	.	+	.	Experiment "P";Note "HIGH_SNP 66 91.63"
18_scaff1	AMOS	misc_feature	56417	54038	.	+	.	Experiment "P";Note "HIGH_SNP 17 235.12"
18_scaff1	AMOS	misc_feature	61063	58527	.	+	.	Experiment "P";Note "HIGH_SNP 294 129.56"
18_scaff1	AMOS	misc_feature	98428	94346	.	+	.	Experiment "P";Note "HIGH_SNP 1284 97.78"
18_scaff1	AMOS	misc_feature	218993	209217	.	+	.	Experiment "P";Note "HIGH_SNP 54 97.94"
18_scaff1	AMOS	misc_feature	226671	216573	.	+	.	Experiment "P";Note "HIGH_SNP 22 106.52"
18_scaff1	AMOS	misc_feature	229928	219711	.	+	.	Experiment "P";Note "HIGH_SNP 65 91.52"
18_scaff1	AMOS	misc_feature	236641	226172	.	+	.	Experiment "P";Note "HIGH_SNP 285 88.74"
18_scaff1	AMOS	misc_feature	261588	249900	.	+	.	Experiment "P";Note "HIGH_SNP 40 125.08"
18_scaff1	AMOS	misc_feature	267392	255394	.	+	.	Experiment "P";Note "HIGH_SNP 92 170.84"
19_scaff1	AMOS	misc_feature	108	103	.	+	.	Experiment "P";Note "HIGH_SNP 38 134.70"
19_scaff1	AMOS	misc_feature	6089	5799	.	+	.	Experiment "P";Note "HIGH_SNP 29 127.21"
19_scaff1	AMOS	misc_feature	10765	10308	.	+	.	Experiment "P";Note "HIGH_SNP 198 128.76"
19_scaff1	AMOS	misc_feature	36125	34607	.	+	.	Experiment "P";Note "HIGH_SNP 122 117.13"
19_scaff1	AMOS	misc_feature	50687	48559	.	+	.	Experiment "P";Note "HIGH_SNP 4 365.33"
19_scaff1	AMOS	misc_feature	52995	50770	.	+	.	Experiment "P";Note "HIGH_SNP 104 144.52"
20_scaff1	AMOS	misc_feature	210	207	.	+	.	Experiment "P";Note "HIGH_SNP 181 131.52"
21_scaff1	AMOS	misc_feature	230	222	.	+	.	Experiment "P";Note "HIGH_SNP 8 171.43"
21_scaff1	AMOS	misc_feature	2409	2338	.	+	.	Experiment "P";Note "HIGH_SNP 4 111.00"
21_scaff1	AMOS	misc_feature	3786	3678	.	+	.	Experiment "P";Note "HIGH_SNP 210 100.10"
21_scaff1	AMOS	misc_feature	24902	23860	.	+	.	Experiment "P";Note "HIGH_SNP 132 141.89"
22_scaff1	AMOS	misc_feature	798	773	.	+	.	Experiment "P";Note "HIGH_SNP 107 104.69"
22_scaff1	AMOS	misc_feature	12503	11955	.	+	.	Experiment "P";Note "HIGH_SNP 161 142.78"
22_scaff1	AMOS	misc_feature	35475	34067	.	+	.	Experiment "P";Note "HIGH_SNP 139 122.28"
22_scaff1	AMOS	misc_feature	52814	50771	.	+	.	Experiment "P";Note "HIGH_SNP 210 135.05"
22_scaff1	AMOS	misc_feature	80853	77693	.	+	.	Experiment "P";Note "HIGH_SNP 44 154.91"
23_scaff1	AMOS	misc_feature	503	490	.	+	.	Experiment "P";Note "HIGH_SNP 431 110.13"
24_scaff1	AMOS	misc_feature	436	424	.	+	.	Experiment "P";Note "HIGH_SNP 69 122.97"
24_scaff1	AMOS	misc_feature	9469	9085	.	+	.	Experiment "P";Note "HIGH_SNP 324 104.73"
25_scaff1	AMOS	misc_feature	732	712	.	+	.	Experiment "P";Note "HIGH_SNP 147 152.55"
25_scaff1	AMOS	misc_feature	23107	22098	.	+	.	Experiment "P";Note "HIGH_SNP 26 192.44"
25_scaff1	AMOS	misc_feature	28746	27478	.	+	.	Experiment "P";Note "HIGH_SNP 26 127.92"
25_scaff1	AMOS	misc_feature	33419	31976	.	+	.	Experiment "P";Note "HIGH_SNP 11 131.00"
25_scaff1	AMOS	misc_feature	35785	34282	.	+	.	Experiment "P";Note "HIGH_SNP 98 135.88"
25_scaff1	AMOS	misc_feature	49903	47803	.	+	.	Experiment "P";Note "HIGH_SNP 16 227.67"
25_scaff1	AMOS	misc_feature	55304	53012	.	+	.	Experiment "P";Note "HIGH_SNP 31 196.17"
25_scaff1	AMOS	misc_feature	62077	59572	.	+	.	Experiment "P";Note "HIGH_SNP 96 126.59"
25_scaff1	AMOS	misc_feature	74586	71585	.	+	.	Experiment "P";Note "HIGH_SNP 3 336.50"
25_scaff1	AMOS	misc_feature	76315	73247	.	+	.	Experiment "P";Note "HIGH_SNP 3 243.50"
25_scaff1	AMOS	misc_feature	77786	74676	.	+	.	Experiment "P";Note "HIGH_SNP 380 137.65"
25_scaff1	AMOS	misc_feature	129100	124024	.	+	.	Experiment "P";Note "HIGH_SNP 282 111.83"
26_scaff1	AMOS	misc_feature	22	23	.	+	.	Experiment "P";Note "HIGH_SNP 73 124.79"
26_scaff1	AMOS	misc_feature	9780	9455	.	+	.	Experiment "P";Note "HIGH_SNP 46 191.96"
26_scaff1	AMOS	misc_feature	19365	18683	.	+	.	Experiment "P";Note "HIGH_SNP 51 118.40"
27_scaff1	AMOS	misc_feature	331	319	.	+	.	Experiment "P";Note "HIGH_SNP 27 240.38"
27_scaff1	AMOS	misc_feature	7359	7119	.	+	.	Experiment "P";Note "HIGH_SNP 290 115.97"
27_scaff1	AMOS	misc_feature	40349	38594	.	+	.	Experiment "P";Note "HIGH_SNP 173 85.97"
28_scaff1	AMOS	misc_feature	260	256	.	+	.	Experiment "P";Note "HIGH_SNP 109 98.78"
28_scaff1	AMOS	misc_feature	11578	11038	.	+	.	Experiment "P";Note "HIGH_SNP 477 106.74"
29_scaff1	AMOS	misc_feature	130	122	.	+	.	Experiment "P";Note "HIGH_SNP 40 127.74"
29_scaff1	AMOS	misc_feature	6531	6319	.	+	.	Experiment "P";Note "HIGH_SNP 491 112.50"
30_scaff1	AMOS	misc_feature	108	108	.	+	.	Experiment "P";Note "HIGH_SNP 116 120.67"
30_scaff1	AMOS	misc_feature	14739	14104	.	+	.	Experiment "P";Note "HIGH_SNP 107 163.48"
30_scaff1	AMOS	misc_feature	32430	31079	.	+	.	Experiment "P";Note "HIGH_SNP 10 108.78"
30_scaff1	AMOS	misc_feature	34504	33055	.	+	.	Experiment "P";Note "HIGH_SNP 108 130.12"
30_scaff1	AMOS	misc_feature	48964	46995	.	+	.	Experiment "P";Note "HIGH_SNP 99 115.66"
30_scaff1	AMOS	misc_feature	61047	58595	.	+	.	Experiment "P";Note "HIGH_SNP 365 92.19"
30_scaff1	AMOS	misc_feature	94103	90094	.	+	.	Experiment "P";Note "HIGH_SNP 131 110.55"
30_scaff1	AMOS	misc_feature	109228	104559	.	+	.	Experiment "P";Note "HIGH_SNP 50 165.86"
30_scaff1	AMOS	misc_feature	118365	113345	.	+	.	Experiment "P";Note "HIGH_SNP 3 98.00"
30_scaff1	AMOS	misc_feature	120063	114933	.	+	.	Experiment "P";Note "HIGH_SNP 321 94.48"
31_scaff1	AMOS	misc_feature	281	274	.	+	.	Experiment "P";Note "HIGH_SNP 166 129.13"
32_scaff1	AMOS	misc_feature	45	46	.	+	.	Experiment "P";Note "HIGH_SNP 59 150.62"
32_scaff1	AMOS	misc_feature	9423	9050	.	+	.	Experiment "P";Note "HIGH_SNP 94 151.97"
32_scaff1	AMOS	misc_feature	23974	23053	.	+	.	Experiment "P";Note "HIGH_SNP 43 125.95"
32_scaff1	AMOS	misc_feature	30058	28878	.	+	.	Experiment "P";Note "HIGH_SNP 316 109.88"
32_scaff1	AMOS	misc_feature	64344	61626	.	+	.	Experiment "P";Note "HIGH_SNP 21 101.40"
32_scaff1	AMOS	misc_feature	67309	64475	.	+	.	Experiment "P";Note "HIGH_SNP 306 129.27"
32_scaff1	AMOS	misc_feature	106251	101813	.	+	.	Experiment "P";Note "HIGH_SNP 220 105.40"
33_scaff1	AMOS	misc_feature	312	305	.	+	.	Experiment "P";Note "HIGH_SNP 356 121.25"
33_scaff1	AMOS	misc_feature	43190	41382	.	+	.	Experiment "P";Note "HIGH_SNP 574 119.70"
34_scaff1	AMOS	misc_feature	106	103	.	+	.	Experiment "P";Note "HIGH_SNP 195 142.91"
35_scaff1	AMOS	misc_feature	139	138	.	+	.	Experiment "P";Note "HIGH_SNP 43 134.74"
35_scaff1	AMOS	misc_feature	6660	6388	.	+	.	Experiment "P";Note "HIGH_SNP 15 264.29"
35_scaff1	AMOS	misc_feature	11455	11023	.	+	.	Experiment "P";Note "HIGH_SNP 415 113.48"
35_scaff1	AMOS	misc_feature	57655	55242	.	+	.	Experiment "P";Note "HIGH_SNP 51 121.36"
36_scaff1	AMOS	misc_feature	190	187	.	+	.	Experiment "P";Note "HIGH_SNP 21 91.90"
37_scaff1	AMOS	misc_feature	57	57	.	+	.	Experiment "P";Note "HIGH_SNP 62 157.70"
37_scaff1	AMOS	misc_feature	10811	10402	.	+	.	Experiment "P";Note "HIGH_SNP 23 133.36"
37_scaff1	AMOS	misc_feature	14875	14294	.	+	.	Experiment "P";Note "HIGH_SNP 253 91.27"
37_scaff1	AMOS	misc_feature	38184	36504	.	+	.	Experiment "P";Note "HIGH_SNP 100 156.98"
37_scaff1	AMOS	misc_feature	54253	51989	.	+	.	Experiment "P";Note "HIGH_SNP 49 100.00"
37_scaff1	AMOS	misc_feature	60136	57622	.	+	.	Experiment "P";Note "HIGH_SNP 97 143.28"
37_scaff1	AMOS	misc_feature	74258	71098	.	+	.	Experiment "P";Note "HIGH_SNP 75 137.55"
37_scaff1	AMOS	misc_feature	85011	81442	.	+	.	Experiment "P";Note "HIGH_SNP 13 245.58"
37_scaff1	AMOS	misc_feature	88908	85192	.	+	.	Experiment "P";Note "HIGH_SNP 136 109.44"
37_scaff1	AMOS	misc_feature	103990	99586	.	+	.	Experiment "P";Note "HIGH_SNP 53 107.50"
37_scaff1	AMOS	misc_feature	110471	105814	.	+	.	Experiment "P";Note "HIGH_SNP 122 135.25"
37_scaff1	AMOS	misc_feature	127275	121906	.	+	.	Experiment "P";Note "HIGH_SNP 7 212.67"
37_scaff1	AMOS	misc_feature	130541	125016	.	+	.	Experiment "P";Note "HIGH_SNP 57 96.55"
37_scaff1	AMOS	misc_feature	136875	131125	.	+	.	Experiment "P";Note "HIGH_SNP 17 95.25"
37_scaff1	AMOS	misc_feature	139564	133695	.	+	.	Experiment "P";Note "HIGH_SNP 31 198.37"
37_scaff1	AMOS	misc_feature	146425	140315	.	+	.	Experiment "P";Note "HIGH_SNP 171 93.58"
37_scaff1	AMOS	misc_feature	162790	155915	.	+	.	Experiment "P";Note "HIGH_SNP 164 142.50"
37_scaff1	AMOS	misc_feature	186452	178581	.	+	.	Experiment "P";Note "HIGH_SNP 19 38.33"
37_scaff1	AMOS	misc_feature	188193	180260	.	+	.	Experiment "P";Note "HIGH_SNP 127 158.37"
37_scaff1	AMOS	misc_feature	209201	200399	.	+	.	Experiment "P";Note "HIGH_SNP 29 163.04"
37_scaff1	AMOS	misc_feature	214606	205595	.	+	.	Experiment "P";Note "HIGH_SNP 150 117.79"
37_scaff1	AMOS	misc_feature	232852	223176	.	+	.	Experiment "P";Note "HIGH_SNP 642 129.12"
38_scaff1	AMOS	misc_feature	117	115	.	+	.	Experiment "P";Note "HIGH_SNP 92 118.37"
38_scaff1	AMOS	misc_feature	11376	10862	.	+	.	Experiment "P";Note "HIGH_SNP 48 197.60"
38_scaff1	AMOS	misc_feature	21544	20619	.	+	.	Experiment "P";Note "HIGH_SNP 457 111.32"
38_scaff1	AMOS	misc_feature	71090	67905	.	+	.	Experiment "P";Note "HIGH_SNP 81 124.54"
38_scaff1	AMOS	misc_feature	81653	78053	.	+	.	Experiment "P";Note "HIGH_SNP 103 157.01"
38_scaff1	AMOS	misc_feature	98072	93723	.	+	.	Experiment "P";Note "HIGH_SNP 146 99.12"
38_scaff1	AMOS	misc_feature	113297	108320	.	+	.	Experiment "P";Note "HIGH_SNP 85 161.86"
39_scaff1	AMOS	misc_feature	192	181	.	+	.	Experiment "P";Note "HIGH_SNP 89 170.85"
39_scaff1	AMOS	misc_feature	16128	15451	.	+	.	Experiment "P";Note "HIGH_SNP 194 96.89"
40_scaff1	AMOS	misc_feature	82	81	.	+	.	Experiment "P";Note "HIGH_SNP 43 77.33"
40_scaff1	AMOS	misc_feature	4183	4017	.	+	.	Experiment "P";Note "HIGH_SNP 72 159.44"
40_scaff1	AMOS	misc_feature	16109	15450	.	+	.	Experiment "P";Note "HIGH_SNP 30 103.59"
41_scaff1	AMOS	misc_feature	95	95	.	+	.	Experiment "P";Note "HIGH_SNP 41 130.28"
41_scaff1	AMOS	misc_feature	6278	6047	.	+	.	Experiment "P";Note "HIGH_SNP 179 92.03"
41_scaff1	AMOS	misc_feature	22883	21878	.	+	.	Experiment "P";Note "HIGH_SNP 7 310.17"
42_scaff1	AMOS	misc_feature	190	188	.	+	.	Experiment "P";Note "HIGH_SNP 256 137.07"
43_scaff1	AMOS	misc_feature	119	119	.	+	.	Experiment "P";Note "HIGH_SNP 23 160.41"
43_scaff1	AMOS	misc_feature	5888	5720	.	+	.	Experiment "P";Note "HIGH_SNP 181 97.96"
44_scaff1	AMOS	misc_feature	114	114	.	+	.	Experiment "P";Note "HIGH_SNP 40 107.59"
44_scaff1	AMOS	misc_feature	5133	4907	.	+	.	Experiment "P";Note "HIGH_SNP 504 106.05"
44_scaff1	AMOS	misc_feature	57260	54644	.	+	.	Experiment "P";Note "HIGH_SNP 2 43.00"
44_scaff1	AMOS	misc_feature	58774	56087	.	+	.	Experiment "P";Note "HIGH_SNP 36 111.20"
45_scaff1	AMOS	misc_feature	121	117	.	+	.	Experiment "P";Note "HIGH_SNP 5 160.75"
45_scaff1	AMOS	misc_feature	2157	2086	.	+	.	Experiment "P";Note "HIGH_SNP 218 136.62"
45_scaff1	AMOS	misc_feature	32624	31300	.	+	.	Experiment "P";Note "HIGH_SNP 35 143.06"
45_scaff1	AMOS	misc_feature	38368	36837	.	+	.	Experiment "P";Note "HIGH_SNP 190 123.40"
45_scaff1	AMOS	misc_feature	61811	59306	.	+	.	Experiment "P";Note "HIGH_SNP 30 116.79"
45_scaff1	AMOS	misc_feature	66014	63317	.	+	.	Experiment "P";Note "HIGH_SNP 111 85.56"
45_scaff1	AMOS	misc_feature	75913	72749	.	+	.	Experiment "P";Note "HIGH_SNP 296 103.95"
45_scaff1	AMOS	misc_feature	106327	101714	.	+	.	Experiment "P";Note "HIGH_SNP 238 92.71"
46_scaff1	AMOS	misc_feature	105	103	.	+	.	Experiment "P";Note "HIGH_SNP 508 121.36"
46_scaff1	AMOS	misc_feature	59870	57194	.	+	.	Experiment "P";Note "HIGH_SNP 452 107.92"
46_scaff1	AMOS	misc_feature	107437	102735	.	+	.	Experiment "P";Note "HIGH_SNP 43 157.98"
46_scaff1	AMOS	misc_feature	115011	109984	.	+	.	Experiment "P";Note "HIGH_SNP 101 125.32"
47_scaff1	AMOS	misc_feature	288	285	.	+	.	Experiment "P";Note "HIGH_SNP 26 138.16"
47_scaff1	AMOS	misc_feature	5237	5072	.	+	.	Experiment "P";Note "HIGH_SNP 51 132.28"
47_scaff1	AMOS	misc_feature	12620	12162	.	+	.	Experiment "P";Note "HIGH_SNP 40 124.77"
47_scaff1	AMOS	misc_feature	18282	17577	.	+	.	Experiment "P";Note "HIGH_SNP 9 20.50"
47_scaff1	AMOS	misc_feature	19573	18815	.	+	.	Experiment "P";Note "HIGH_SNP 101 166.97"
48_scaff1	AMOS	misc_feature	136	135	.	+	.	Experiment "P";Note "HIGH_SNP 567 75.73"
48_scaff1	AMOS	misc_feature	41747	39470	.	+	.	Experiment "P";Note "HIGH_SNP 170 90.73"
48_scaff1	AMOS	misc_feature	57568	54628	.	+	.	Experiment "P";Note "HIGH_SNP 51 116.16"
48_scaff1	AMOS	misc_feature	65517	62228	.	+	.	Experiment "P";Note "HIGH_SNP 293 72.07"
48_scaff1	AMOS	misc_feature	86836	82484	.	+	.	Experiment "P";Note "HIGH_SNP 368 74.68"
48_scaff1	AMOS	misc_feature	113925	108295	.	+	.	Experiment "P";Note "HIGH_SNP 23 184.00"
49_scaff1	AMOS	misc_feature	250	241	.	+	.	Experiment "P";Note "HIGH_SNP 96 90.95"
49_scaff1	AMOS	misc_feature	9941	9479	.	+	.	Experiment "P";Note "HIGH_SNP 17 258.75"
49_scaff1	AMOS	misc_feature	15185	14520	.	+	.	Experiment "P";Note "HIGH_SNP 16 54.07"
49_scaff1	AMOS	misc_feature	16988	16260	.	+	.	Experiment "P";Note "HIGH_SNP 206 128.49"
50_scaff1	AMOS	misc_feature	17	18	.	+	.	Experiment "P";Note "HIGH_SNP 74 75.75"
50_scaff1	AMOS	misc_feature	6352	6125	.	+	.	Experiment "P";Note "HIGH_SNP 378 69.44"
50_scaff1	AMOS	misc_feature	32368	30806	.	+	.	Experiment "P";Note "HIGH_SNP 82 166.12"
50_scaff1	AMOS	misc_feature	46575	44416	.	+	.	Experiment "P";Note "HIGH_SNP 37 171.75"
50_scaff1	AMOS	misc_feature	53569	51158	.	+	.	Experiment "P";Note "HIGH_SNP 2 371.00"
50_scaff1	AMOS	misc_feature	55644	53150	.	+	.	Experiment "P";Note "HIGH_SNP 288 121.00"
50_scaff1	AMOS	misc_feature	89893	85994	.	+	.	Experiment "P";Note "HIGH_SNP 383 100.60"
51_scaff1	AMOS	misc_feature	220	217	.	+	.	Experiment "P";Note "HIGH_SNP 59 136.84"
52_scaff1	AMOS	misc_feature	57	57	.	+	.	Experiment "P";Note "HIGH_SNP 1069 85.33"
52_scaff1	AMOS	misc_feature	87645	83118	.	+	.	Experiment "P";Note "HIGH_SNP 189 101.20"
52_scaff1	AMOS	misc_feature	106936	101546	.	+	.	Experiment "P";Note "HIGH_SNP 108 131.58"
52_scaff1	AMOS	misc_feature	121749	115759	.	+	.	Experiment "P";Note "HIGH_SNP 26 88.48"
52_scaff1	AMOS	misc_feature	124987	118839	.	+	.	Experiment "P";Note "HIGH_SNP 129 120.19"
53_scaff1	AMOS	misc_feature	55	55	.	+	.	Experiment "P";Note "HIGH_SNP 316 105.72"
53_scaff1	AMOS	misc_feature	33266	31864	.	+	.	Experiment "P";Note "HIGH_SNP 190 127.56"
53_scaff1	AMOS	misc_feature	57977	55485	.	+	.	Experiment "P";Note "HIGH_SNP 39 135.68"
53_scaff1	AMOS	misc_feature	64026	61353	.	+	.	Experiment "P";Note "HIGH_SNP 263 131.41"
53_scaff1	AMOS	misc_feature	98120	93998	.	+	.	Experiment "P";Note "HIGH_SNP 70 87.26"
54_scaff1	AMOS	misc_feature	167	163	.	+	.	Experiment "P";Note "HIGH_SNP 188 123.90"
54_scaff1	AMOS	misc_feature	23550	22539	.	+	.	Experiment "P";Note "HIGH_SNP 94 133.02"
55_scaff1	AMOS	misc_feature	44	45	.	+	.	Experiment "P";Note "HIGH_SNP 27 76.04"
55_scaff1	AMOS	misc_feature	3167	3021	.	+	.	Experiment "P";Note "HIGH_SNP 195 91.57"
55_scaff1	AMOS	misc_feature	21245	20227	.	+	.	Experiment "P";Note "HIGH_SNP 352 119.36"
56_scaff1	AMOS	misc_feature	177	171	.	+	.	Experiment "P";Note "HIGH_SNP 113 158.71"
56_scaff1	AMOS	misc_feature	18232	17519	.	+	.	Experiment "P";Note "HIGH_SNP 133 122.16"
56_scaff1	AMOS	misc_feature	34825	33439	.	+	.	Experiment "P";Note "HIGH_SNP 9 186.75"
57_scaff1	AMOS	misc_feature	87	86	.	+	.	Experiment "P";Note "HIGH_SNP 195 141.75"
58_scaff1	AMOS	misc_feature	71	68	.	+	.	Experiment "P";Note "HIGH_SNP 68 139.43"
58_scaff1	AMOS	misc_feature	10008	9510	.	+	.	Experiment "P";Note "HIGH_SNP 188 73.44"
58_scaff1	AMOS	misc_feature	24088	22884	.	+	.	Experiment "P";Note "HIGH_SNP 66 96.49"
59_scaff1	AMOS	misc_feature	39	39	.	+	.	Experiment "P";Note "HIGH_SNP 163 108.19"
60_scaff1	AMOS	misc_feature	448	437	.	+	.	Experiment "P";Note "HIGH_SNP 470 113.04"
61_scaff1	AMOS	misc_feature	19	20	.	+	.	Experiment "P";Note "HIGH_SNP 279 123.73"
66_scaff1022	AMOS	misc_feature	97	96	.	+	.	Experiment "P";Note "HIGH_SNP 2 97.00"
73_scaff1062	AMOS	misc_feature	47	44	.	+	.	Experiment "P";Note "HIGH_SNP 23 9.50"
80_scaff1101	AMOS	misc_feature	11	11	.	+	.	Experiment "P";Note "HIGH_SNP 17 7.19"
92_scaff1153	AMOS	misc_feature	216	211	.	+	.	Experiment "P";Note "HIGH_SNP 11 81.40"
137_scaff1454	AMOS	misc_feature	142	141	.	+	.	Experiment "P";Note "HIGH_SNP 40 102.95"
145_scaff1485	AMOS	misc_feature	70	71	.	+	.	Experiment "P";Note "HIGH_SNP 30 70.93"
145_scaff1485	AMOS	misc_feature	3032	2914	.	+	.	Experiment "P";Note "HIGH_SNP 39 212.39"
145_scaff1485	AMOS	misc_feature	11811	11391	.	+	.	Experiment "P";Note "HIGH_SNP 10 255.67"
146_scaff1486	AMOS	misc_feature	56	56	.	+	.	Experiment "P";Note "HIGH_SNP 6 35.60"
149_scaff1488	AMOS	misc_feature	19	20	.	+	.	Experiment "P";Note "HIGH_SNP 4 75.67"
150_scaff1489	AMOS	misc_feature	12	13	.	+	.	Experiment "P";Note "HIGH_SNP 4 51.33"
151_scaff1490	AMOS	misc_feature	250	237	.	+	.	Experiment "P";Note "HIGH_SNP 5 71.50"
153_scaff1492	AMOS	misc_feature	66	67	.	+	.	Experiment "P";Note "HIGH_SNP 22 15.48"
155_scaff1494	AMOS	misc_feature	116	116	.	+	.	Experiment "P";Note "HIGH_SNP 4 35.00"
156_scaff1495	AMOS	misc_feature	14	15	.	+	.	Experiment "P";Note "HIGH_SNP 172 15.72"
158_scaff1496	AMOS	misc_feature	153	153	.	+	.	Experiment "P";Note "HIGH_SNP 32 129.42"
158_scaff1496	AMOS	misc_feature	5145	4987	.	+	.	Experiment "P";Note "HIGH_SNP 118 107.59"
159_scaff1497	AMOS	misc_feature	181	176	.	+	.	Experiment "P";Note "HIGH_SNP 57 121.93"
161_scaff1499	AMOS	misc_feature	22	23	.	+	.	Experiment "P";Note "HIGH_SNP 102 91.65"
162_scaff1500	AMOS	misc_feature	70	70	.	+	.	Experiment "P";Note "HIGH_SNP 4 258.67"
162_scaff1500	AMOS	misc_feature	1933	1859	.	+	.	Experiment "P";Note "HIGH_SNP 63 143.45"
163_scaff1501	AMOS	misc_feature	24	24	.	+	.	Experiment "P";Note "HIGH_SNP 8 19.14"
166_scaff1504	AMOS	misc_feature	208	195	.	+	.	Experiment "P";Note "HIGH_SNP 16 36.40"
167_scaff1505	AMOS	misc_feature	347	337	.	+	.	Experiment "P";Note "HIGH_SNP 53 169.08"
167_scaff1505	AMOS	misc_feature	9964	9603	.	+	.	Experiment "P";Note "HIGH_SNP 62 80.10"
168_scaff1506	AMOS	misc_feature	223	217	.	+	.	Experiment "P";Note "HIGH_SNP 29 108.75"
169_scaff1507	AMOS	misc_feature	94	95	.	+	.	Experiment "P";Note "HIGH_SNP 18 138.00"
171_scaff1509	AMOS	misc_feature	384	376	.	+	.	Experiment "P";Note "HIGH_SNP 130 102.16"
172_scaff1510	AMOS	misc_feature	111	110	.	+	.	Experiment "P";Note "HIGH_SNP 159 101.56"
173_scaff1511	AMOS	misc_feature	89	88	.	+	.	Experiment "P";Note "HIGH_SNP 13 46.42"
174_scaff1512	AMOS	misc_feature	7	8	.	+	.	Experiment "P";Note "HIGH_SNP 23 5.09"
176_scaff1513	AMOS	misc_feature	491	470	.	+	.	Experiment "P";Note "HIGH_SNP 52 149.63"
177_scaff1514	AMOS	misc_feature	21	21	.	+	.	Experiment "P";Note "HIGH_SNP 11 30.10"
179_scaff1516	AMOS	misc_feature	44	42	.	+	.	Experiment "P";Note "HIGH_SNP 2 47.00"
180_scaff1517	AMOS	misc_feature	142	141	.	+	.	Experiment "P";Note "HIGH_SNP 14 49.38"
181_scaff1518	AMOS	misc_feature	579	565	.	+	.	Experiment "P";Note "HIGH_SNP 110 127.10"
182_scaff1519	AMOS	misc_feature	33	33	.	+	.	Experiment "P";Note "HIGH_SNP 47 57.67"
183_scaff1520	AMOS	misc_feature	61	59	.	+	.	Experiment "P";Note "HIGH_SNP 30 19.93"
184_scaff1521	AMOS	misc_feature	9	10	.	+	.	Experiment "P";Note "HIGH_SNP 3 6.00"
185_scaff1522	AMOS	misc_feature	15	15	.	+	.	Experiment "P";Note "HIGH_SNP 3 67.50"
186_scaff1523	AMOS	misc_feature	30	30	.	+	.	Experiment "P";Note "HIGH_SNP 36 12.54"
189_scaff1525	AMOS	misc_feature	20	21	.	+	.	Experiment "P";Note "HIGH_SNP 35 23.38"
190_scaff1526	AMOS	misc_feature	669	650	.	+	.	Experiment "P";Note "HIGH_SNP 139 89.88"
191_scaff1527	AMOS	misc_feature	19	20	.	+	.	Experiment "P";Note "HIGH_SNP 27 20.42"
193_scaff1528	AMOS	misc_feature	10	9	.	+	.	Experiment "P";Note "HIGH_SNP 47 18.72"
195_scaff1530	AMOS	misc_feature	318	305	.	+	.	Experiment "P";Note "HIGH_SNP 2 7.00"
196_scaff1531	AMOS	misc_feature	296	286	.	+	.	Experiment "P";Note "HIGH_SNP 61 179.67"
196_scaff1531	AMOS	misc_feature	11704	11330	.	+	.	Experiment "P";Note "HIGH_SNP 23 119.64"
197_scaff1532	AMOS	misc_feature	86	86	.	+	.	Experiment "P";Note "HIGH_SNP 10 80.67"
198_scaff1533	AMOS	misc_feature	19	20	.	+	.	Experiment "P";Note "HIGH_SNP 18 16.41"
199_scaff1534	AMOS	misc_feature	251	247	.	+	.	Experiment "P";Note "HIGH_SNP 3 332.00"
200_scaff1535	AMOS	misc_feature	403	396	.	+	.	Experiment "P";Note "HIGH_SNP 113 134.63"
201_scaff1536	AMOS	misc_feature	114	110	.	+	.	Experiment "P";Note "HIGH_SNP 3 36.50"
203_scaff1538	AMOS	misc_feature	1030	996	.	+	.	Experiment "P";Note "HIGH_SNP 17 18.38"
204_scaff1539	AMOS	misc_feature	118	117	.	+	.	Experiment "P";Note "HIGH_SNP 5 80.25"
205_scaff1540	AMOS	misc_feature	14	15	.	+	.	Experiment "P";Note "HIGH_SNP 4 2.33"
206_scaff1541	AMOS	misc_feature	47	47	.	+	.	Experiment "P";Note "HIGH_SNP 9 2.38"
207_scaff1542	AMOS	misc_feature	237	231	.	+	.	Experiment "P";Note "HIGH_SNP 5 186.75"
208_scaff1543	AMOS	misc_feature	199	198	.	+	.	Experiment "P";Note "HIGH_SNP 14 18.77"
209_scaff1544	AMOS	misc_feature	16	16	.	+	.	Experiment "P";Note "HIGH_SNP 7 53.17"
210_scaff1545	AMOS	misc_feature	218	214	.	+	.	Experiment "P";Note "HIGH_SNP 15 89.29"
210_scaff1545	AMOS	misc_feature	3247	3079	.	+	.	Experiment "P";Note "HIGH_SNP 15 64.64"
211_scaff1546	AMOS	misc_feature	153	146	.	+	.	Experiment "P";Note "HIGH_SNP 54 148.34"
212_scaff1547	AMOS	misc_feature	126	125	.	+	.	Experiment "P";Note "HIGH_SNP 29 199.21"
213_scaff1548	AMOS	misc_feature	45	46	.	+	.	Experiment "P";Note "HIGH_SNP 10 26.56"
214_scaff1549	AMOS	misc_feature	29	30	.	+	.	Experiment "P";Note "HIGH_SNP 9 17.38"
217_scaff1556	AMOS	misc_feature	17	17	.	+	.	Experiment "P";Note "HIGH_SNP 4 8.67"
223_scaff2	AMOS	misc_feature	63	63	.	+	.	Experiment "P";Note "HIGH_SNP 4 19.00"
297_scaff794	AMOS	misc_feature	640	615	.	+	.	Experiment "P";Note "HIGH_SNP 26 166.16"
297_scaff794	AMOS	misc_feature	5668	5429	.	+	.	Experiment "P";Note "HIGH_SNP 60 92.86"
318_scaff864	AMOS	misc_feature	20	21	.	+	.	Experiment "P";Note "HIGH_SNP 2 197.00"
330_scaff928	AMOS	misc_feature	123	121	.	+	.	Experiment "P";Note "HIGH_SNP 13 38.00"
333_scaff950	AMOS	misc_feature	153	149	.	+	.	Experiment "P";Note "HIGH_SNP 20 169.84"
333_scaff950	AMOS	misc_feature	4620	4452	.	+	.	Experiment "P";Note "HIGH_SNP 30 120.83"
5_scaff1	AMOS	misc_feature	117402	111774	.	+	.	Experiment "D";Note "HIGH_READ_COVERAGE 87"
48_scaff1	AMOS	misc_feature	33945	32156	.	+	.	Experiment "D";Note "HIGH_READ_COVERAGE 111"
50_scaff1	AMOS	misc_feature	125305	119816	.	+	.	Experiment "D";Note "HIGH_READ_COVERAGE 77"
73_scaff1062	AMOS	misc_feature	66	61	.	+	.	Experiment "D";Note "HIGH_READ_COVERAGE 112"
146_scaff1486	AMOS	misc_feature	102	99	.	+	.	Experiment "D";Note "HIGH_READ_COVERAGE 77"
156_scaff1495	AMOS	misc_feature	51	51	.	+	.	Experiment "D";Note "HIGH_READ_COVERAGE 238"
183_scaff1520	AMOS	misc_feature	58	57	.	+	.	Experiment "D";Note "HIGH_READ_COVERAGE 198"
189_scaff1525	AMOS	misc_feature	47	45	.	+	.	Experiment "D";Note "HIGH_READ_COVERAGE 216"
191_scaff1527	AMOS	misc_feature	35	35	.	+	.	Experiment "D";Note "HIGH_READ_COVERAGE 210"
193_scaff1528	AMOS	misc_feature	30	23	.	+	.	Experiment "D";Note "HIGH_READ_COVERAGE 218"
198_scaff1533	AMOS	misc_feature	102	96	.	+	.	Experiment "D";Note "HIGH_READ_COVERAGE 100"
9_scaff1	AMOS	misc_feature	3	4	.	+	.	Experiment "B";Note "3 (3,0) B <-[9]- 1"
28_scaff1	AMOS	misc_feature	4530	4307	.	+	.	Experiment "B";Note "4 (4,0) B <-[28]- 4761"
41_scaff1	AMOS	misc_feature	9942	9530	.	+	.	Experiment "B";Note "5 (5,0) B -[41]-> 10391"
333_scaff950	AMOS	misc_feature	5680	5472	.	+	.	Experiment "B";Note "3 (3,0) B -[333]-> 5894"
20_scaff1	AMOS	misc_feature	5351	5124	.	+	.	Experiment "B";Note "4 (4,0) B -[20]-> 5589"
189_scaff1525	AMOS	misc_feature	3	4	.	+	.	Experiment "B";Note "3 (3,0) B <-[189]- 1"
73_scaff1062	AMOS	misc_feature	3	4	.	+	.	Experiment "B";Note "4 (4,0) B <-[73]- 1"
17_scaff1	AMOS	misc_feature	22314	21337	.	+	.	Experiment "B";Note "3 (3,0) B <-[17]- 23340"
191_scaff1527	AMOS	misc_feature	3	4	.	+	.	Experiment "B";Note "4 (4,0) B <-[191]- 1"
30_scaff1	AMOS	misc_feature	118209	113194	.	+	.	Experiment "B";Note "8 (8,0) B <-[30]- 123467"
19_scaff1	AMOS	misc_feature	53285	51053	.	+	.	Experiment "B";Note "4 (4,0) B -[19]-> 55616"
40_scaff1	AMOS	misc_feature	5219	5025	.	+	.	Experiment "B";Note "8 (8,0) B <-[40]- 5418"
156_scaff1495	AMOS	misc_feature	104	102	.	+	.	Experiment "B";Note "3 (3,0) B -[156]-> 107"
193_scaff1528	AMOS	misc_feature	44	33	.	+	.	Experiment "B";Note "8 (8,0) B <-[193]- 57"
60_scaff1	AMOS	misc_feature	15229	14507	.	+	.	Experiment "B";Note "3 (3,0) B -[60]-> 15981"
25_scaff1	AMOS	misc_feature	95760	91987	.	+	.	Experiment "B";Note "3 (3,0) B -[25]-> 99716"
14_scaff1	AMOS	misc_feature	10151	9744	.	+	.	Experiment "B";Note "4 (4,0) B <-[14]- 10574"
37_scaff1	AMOS	misc_feature	297926	285737	.	+	.	Experiment "B";Note "3 (3,0) B <-[37]- 310667"
15_scaff1	AMOS	misc_feature	88308	84676	.	+	.	Experiment "B";Note "3 (3,0) B <-[15]- 92154"
42_scaff1	AMOS	misc_feature	21976	21167	.	+	.	Experiment "B";Note "3 (3,0) B -[42]-> 22827"
192_scaff1527	AMOS	misc_feature	115	115	.	+	.	Experiment "B";Note "10 (10,0) B -[192]-> 115"
37_scaff1	AMOS	misc_feature	209340	200529	.	+	.	Experiment "B";Note "5 (5,0) B -[37]-> 218489"
55_scaff1	AMOS	misc_feature	38015	36287	.	+	.	Experiment "B";Note "3 (3,0) B -[55]-> 39855"
208_scaff1543	AMOS	misc_feature	347	344	.	+	.	Experiment "B";Note "4 (4,0) B -[208]-> 350"
146_scaff1486	AMOS	misc_feature	102	99	.	+	.	Experiment "B";Note "3 (3,0) B -[146]-> 105"
48_scaff1	AMOS	misc_feature	47064	44619	.	+	.	Experiment "B";Note "3 (3,0) B <-[48]- 49602"
60_scaff1	AMOS	misc_feature	32282	30843	.	+	.	Experiment "B";Note "3 (3,0) B <-[60]- 33794"
156_scaff1495	AMOS	misc_feature	3	4	.	+	.	Experiment "B";Note "9 (9,0) B <-[156]- 1"
161_scaff1499	AMOS	misc_feature	8650	8292	.	+	.	Experiment "B";Note "3 (3,0) B -[161]-> 9032"
30_scaff1	AMOS	misc_feature	119885	114765	.	+	.	Experiment "B";Note "16 (16,0) B -[30]-> 125191"
25_scaff1	AMOS	misc_feature	95770	91997	.	+	.	Experiment "B";Note "3 (3,0) B -[25]-> 99726"
193_scaff1528	AMOS	misc_feature	625	519	.	+	.	Experiment "B";Note "14 (14,0) B -[193]-> 751"
25_scaff1	AMOS	misc_feature	95790	92016	.	+	.	Experiment "B";Note "3 (3,0) B -[25]-> 99746"
28_scaff1	AMOS	misc_feature	101	100	.	+	.	Experiment "B";Note "3 (3,0) B -[28]-> 102"
37_scaff1	AMOS	misc_feature	13467	12942	.	+	.	Experiment "B";Note "3 (3,0) B -[37]-> 14014"
30_scaff1	AMOS	misc_feature	109220	104551	.	+	.	Experiment "B";Note "3 (3,0) B <-[30]- 114071"
16_scaff1	AMOS	misc_feature	115	114	.	+	.	Experiment "B";Note "4 (4,0) B <-[16]- 115"
54_scaff1	AMOS	misc_feature	20917	20019	.	+	.	Experiment "B";Note "3 (3,0) B <-[54]- 21852"
37_scaff1	AMOS	misc_feature	225721	216308	.	+	.	Experiment "B";Note "4 (4,0) B -[37]-> 235491"
50_scaff1	AMOS	misc_feature	110543	105683	.	+	.	Experiment "B";Note "3 (3,0) B <-[50]- 115608"
21_scaff1	AMOS	misc_feature	10070	9693	.	+	.	Experiment "B";Note "3 (3,0) B <-[21]- 10471"
17_scaff1	AMOS	misc_feature	22416	21438	.	+	.	Experiment "B";Note "3 (3,0) B -[17]-> 23444"
46_scaff1	AMOS	misc_feature	88468	84654	.	+	.	Experiment "B";Note "3 (3,0) B <-[46]- 92427"
193_scaff1528	AMOS	misc_feature	532	445	.	+	.	Experiment "B";Note "3 (3,0) B <-[193]- 638"
26_scaff1	AMOS	misc_feature	4526	4359	.	+	.	Experiment "B";Note "3 (3,0) B -[26]-> 4701"
324_scaff9	AMOS	misc_feature	6	7	.	+	.	Experiment "B";Note "3 (3,0) B <-[324]- 4"
26_scaff1	AMOS	misc_feature	24257	23409	.	+	.	Experiment "B";Note "4 (4,0) B -[26]-> 25143"
192_scaff1527	AMOS	misc_feature	11	12	.	+	.	Experiment "B";Note "4 (4,0) B <-[192]- 9"
45_scaff1	AMOS	misc_feature	78603	75301	.	+	.	Experiment "B";Note "3 (3,0) B <-[45]- 82043"
43_scaff1	AMOS	misc_feature	6939	6733	.	+	.	Experiment "B";Note "3 (3,0) B -[43]-> 7150"
8_scaff1	AMOS	misc_feature	27306	26104	.	+	.	Experiment "B";Note "3 (3,0) B <-[8]- 28545"
30_scaff1	AMOS	misc_feature	70940	68085	.	+	.	Experiment "B";Note "3 (3,0) B -[30]-> 73980"
37_scaff1	AMOS	misc_feature	145602	139515	.	+	.	Experiment "B";Note "4 (4,0) B -[37]-> 151888"
35_scaff1	AMOS	misc_feature	10251	9867	.	+	.	Experiment "B";Note "3 (3,0) B -[35]-> 10653"
25_scaff1	AMOS	misc_feature	107885	103635	.	+	.	Experiment "B";Note "3 (3,0) B <-[25]- 112316"
26_scaff1	AMOS	misc_feature	4410	4249	.	+	.	Experiment "B";Note "4 (4,0) B -[26]-> 4579"
147_scaff1486	AMOS	misc_feature	7	8	.	+	.	Experiment "B";Note "3 (3,0) B <-[147]- 5"
178_scaff1515	AMOS	misc_feature	117	115	.	+	.	Experiment "B";Note "3 (3,0) B -[178]-> 119"
18_scaff1	AMOS	misc_feature	25029	24015	.	+	.	Experiment "B";Note "3 (3,0) B <-[18]- 26096"
46_scaff1	AMOS	misc_feature	43442	41533	.	+	.	Experiment "B";Note "3 (3,0) B <-[46]- 45447"
26_scaff1	AMOS	misc_feature	4403	4243	.	+	.	Experiment "B";Note "4 (4,0) B -[26]-> 4571"
48_scaff1	AMOS	misc_feature	52538	49900	.	+	.	Experiment "B";Note "4 (4,0) B -[48]-> 55311"
18_scaff1	AMOS	misc_feature	215606	205984	.	+	.	Experiment "B";Note "4 (4,0) B <-[18]- 225643"
46_scaff1	AMOS	misc_feature	16364	15610	.	+	.	Experiment "B";Note "3 (3,0) B <-[46]- 17147"
37_scaff1	AMOS	misc_feature	225504	216105	.	+	.	Experiment "B";Note "3 (3,0) B <-[37]- 235266"
25_scaff1	AMOS	misc_feature	95779	92005	.	+	.	Experiment "B";Note "4 (4,0) B -[25]-> 99735"
146_scaff1486	AMOS	misc_feature	3	4	.	+	.	Experiment "B";Note "3 (3,0) B <-[146]- 1"
33_scaff1	AMOS	misc_feature	72561	69496	.	+	.	Experiment "B";Note "3 (3,0) B <-[33]- 75781"
45_scaff1	AMOS	misc_feature	113548	108650	.	+	.	Experiment "B";Note "3 (3,0) B <-[45]- 118655"
37_scaff1	AMOS	misc_feature	225619	216212	.	+	.	Experiment "B";Note "3 (3,0) B -[37]-> 235385"
92_scaff1153	AMOS	misc_feature	82	80	.	+	.	Experiment "B";Note "5 (5,0) B <-[92]- 83"
18_scaff1	AMOS	misc_feature	4661	4485	.	+	.	Experiment "B";Note "3 (3,0) B <-[18]- 4845"
52_scaff1	AMOS	misc_feature	48119	45604	.	+	.	Experiment "B";Note "4 (4,0) B -[52]-> 50789"
18_scaff1	AMOS	misc_feature	73321	70313	.	+	.	Experiment "B";Note "4 (4,0) B <-[18]- 76433"
1_scaff1	AMOS	misc_feature	25121	24049	.	+	.	Experiment "K";Note "KMER_COV 1492"
5_scaff1	AMOS	misc_feature	13047	12525	.	+	.	Experiment "K";Note "KMER_COV 1035"
5_scaff1	AMOS	misc_feature	20014	19136	.	+	.	Experiment "K";Note "KMER_COV 1474"
5_scaff1	AMOS	misc_feature	25134	23940	.	+	.	Experiment "K";Note "KMER_COV 1325"
18_scaff1	AMOS	misc_feature	178211	170678	.	+	.	Experiment "K";Note "KMER_COV 1500"
18_scaff1	AMOS	misc_feature	184206	176316	.	+	.	Experiment "K";Note "KMER_COV 1061"
21_scaff1	AMOS	misc_feature	40595	39013	.	+	.	Experiment "K";Note "KMER_COV 1053"
28_scaff1	AMOS	misc_feature	13368	12768	.	+	.	Experiment "K";Note "KMER_COV 1003"
30_scaff1	AMOS	misc_feature	130917	125309	.	+	.	Experiment "K";Note "KMER_COV 1036"
48_scaff1	AMOS	misc_feature	33486	31720	.	+	.	Experiment "K";Note "KMER_COV 1395"
48_scaff1	AMOS	misc_feature	71237	67769	.	+	.	Experiment "K";Note "KMER_COV 1136"
50_scaff1	AMOS	misc_feature	10333	9928	.	+	.	Experiment "K";Note "KMER_COV 1056"
52_scaff1	AMOS	misc_feature	90735	86076	.	+	.	Experiment "K";Note "KMER_COV 1036"
53_scaff1	AMOS	misc_feature	25333	24290	.	+	.	Experiment "K";Note "KMER_COV 1202"
53_scaff1	AMOS	misc_feature	89199	85498	.	+	.	Experiment "K";Note "KMER_COV 1081"
156_scaff1495	AMOS	misc_feature	0	1	.	+	.	Experiment "K";Note "KMER_COV 2257"
167_scaff1505	AMOS	misc_feature	12245	11792	.	+	.	Experiment "K";Note "KMER_COV 1132"
171_scaff1509	AMOS	misc_feature	5110	4894	.	+	.	Experiment "K";Note "KMER_COV 1194"
297_scaff794	AMOS	misc_feature	7814	7507	.	+	.	Experiment "K";Note "KMER_COV 1056"
