# Supplementary material for: Genomic characterization of the Yersinia genus
Source: Genome Biol. 2010 Jan 4;11(1):R1. doi: 10.1186/gb-2010-11-1-r1 (PMC2847712; doi:10.1186/gb-2010-11-1-r1)
Supplement: Additional file 3 — These consist of ISfinder [40], RepeatScout [41]and amosvalidate [37] results (GFF format); repeats found by RepeatScout in fasta format, scaffold files (NCBI AGP format); and information about length of contigs, read count, estimated repeat number, count in scaffold and whether or not the contig was placed by SOMA [39]. [file gb-2010-11-1-r1-S3.gz › additional_files/rohdei.amosvalidate.gff]

1_scaff1	AMOS	misc_feature	17	4590195	.	+	.	Experiment "C";Note "LOW_GOOD_CVG"
2_scaff1	AMOS	misc_feature	-69125	4521053	.	+	.	Experiment "C";Note "LOW_GOOD_CVG"
3_scaff1	AMOS	misc_feature	-123898	4466280	.	+	.	Experiment "C";Note "LOW_GOOD_CVG"
4_scaff1	AMOS	misc_feature	-132642	4457536	.	+	.	Experiment "C";Note "LOW_GOOD_CVG"
5_scaff1	AMOS	misc_feature	-275601	4314577	.	+	.	Experiment "C";Note "LOW_GOOD_CVG"
6_scaff1	AMOS	misc_feature	-313261	4276917	.	+	.	Experiment "C";Note "LOW_GOOD_CVG"
7_scaff1	AMOS	misc_feature	-361967	4228211	.	+	.	Experiment "C";Note "LOW_GOOD_CVG"
8_scaff1	AMOS	misc_feature	-439419	4150759	.	+	.	Experiment "C";Note "LOW_GOOD_CVG"
9_scaff1	AMOS	misc_feature	-600956	3989222	.	+	.	Experiment "C";Note "LOW_GOOD_CVG"
10_scaff1	AMOS	misc_feature	-658811	3931367	.	+	.	Experiment "C";Note "LOW_GOOD_CVG"
11_scaff1	AMOS	misc_feature	-665864	3924314	.	+	.	Experiment "C";Note "LOW_GOOD_CVG"
12_scaff1	AMOS	misc_feature	-732651	3857527	.	+	.	Experiment "C";Note "LOW_GOOD_CVG"
13_scaff1	AMOS	misc_feature	-772925	3817253	.	+	.	Experiment "C";Note "LOW_GOOD_CVG"
14_scaff1	AMOS	misc_feature	-824018	3766160	.	+	.	Experiment "C";Note "LOW_GOOD_CVG"
15_scaff1	AMOS	misc_feature	-1017269	3572909	.	+	.	Experiment "C";Note "LOW_GOOD_CVG"
16_scaff1	AMOS	misc_feature	-1029452	3560726	.	+	.	Experiment "C";Note "LOW_GOOD_CVG"
17_scaff1	AMOS	misc_feature	-1095523	3494655	.	+	.	Experiment "C";Note "LOW_GOOD_CVG"
18_scaff1	AMOS	misc_feature	-1138042	3452136	.	+	.	Experiment "C";Note "LOW_GOOD_CVG"
19_scaff1	AMOS	misc_feature	-1300249	3289929	.	+	.	Experiment "C";Note "LOW_GOOD_CVG"
20_scaff1	AMOS	misc_feature	-1442206	3147972	.	+	.	Experiment "C";Note "LOW_GOOD_CVG"
21_scaff1	AMOS	misc_feature	-1632555	2957623	.	+	.	Experiment "C";Note "LOW_GOOD_CVG"
22_scaff1	AMOS	misc_feature	-1756416	2833762	.	+	.	Experiment "C";Note "LOW_GOOD_CVG"
23_scaff1	AMOS	misc_feature	-1805534	2784644	.	+	.	Experiment "C";Note "LOW_GOOD_CVG"
24_scaff1	AMOS	misc_feature	-1987976	2602202	.	+	.	Experiment "C";Note "LOW_GOOD_CVG"
25_scaff1	AMOS	misc_feature	-2145044	2445134	.	+	.	Experiment "C";Note "LOW_GOOD_CVG"
26_scaff1	AMOS	misc_feature	-2172763	2417415	.	+	.	Experiment "C";Note "LOW_GOOD_CVG"
27_scaff1	AMOS	misc_feature	-2226115	2364063	.	+	.	Experiment "C";Note "LOW_GOOD_CVG"
28_scaff1	AMOS	misc_feature	-2312185	2277993	.	+	.	Experiment "C";Note "LOW_GOOD_CVG"
29_scaff1	AMOS	misc_feature	-2342840	2247338	.	+	.	Experiment "C";Note "LOW_GOOD_CVG"
30_scaff1	AMOS	misc_feature	-2419052	2171126	.	+	.	Experiment "C";Note "LOW_GOOD_CVG"
31_scaff1	AMOS	misc_feature	-2478841	2111337	.	+	.	Experiment "C";Note "LOW_GOOD_CVG"
32_scaff1	AMOS	misc_feature	-2576935	2013243	.	+	.	Experiment "C";Note "LOW_GOOD_CVG"
33_scaff1	AMOS	misc_feature	-2757494	1832684	.	+	.	Experiment "C";Note "LOW_GOOD_CVG"
34_scaff1	AMOS	misc_feature	-2843725	1746453	.	+	.	Experiment "C";Note "LOW_GOOD_CVG"
35_scaff1	AMOS	misc_feature	-2882376	1707802	.	+	.	Experiment "C";Note "LOW_GOOD_CVG"
36_scaff1	AMOS	misc_feature	-2936377	1653801	.	+	.	Experiment "C";Note "LOW_GOOD_CVG"
37_scaff1	AMOS	misc_feature	-3012298	1577880	.	+	.	Experiment "C";Note "LOW_GOOD_CVG"
38_scaff1	AMOS	misc_feature	-3148436	1441742	.	+	.	Experiment "C";Note "LOW_GOOD_CVG"
39_scaff1	AMOS	misc_feature	-3227949	1362229	.	+	.	Experiment "C";Note "LOW_GOOD_CVG"
40_scaff1	AMOS	misc_feature	-3254062	1336116	.	+	.	Experiment "C";Note "LOW_GOOD_CVG"
41_scaff1	AMOS	misc_feature	-3796965	793213	.	+	.	Experiment "C";Note "LOW_GOOD_CVG"
42_scaff1	AMOS	misc_feature	-3856757	733421	.	+	.	Experiment "C";Note "LOW_GOOD_CVG"
43_scaff1	AMOS	misc_feature	-3939520	650658	.	+	.	Experiment "C";Note "LOW_GOOD_CVG"
44_scaff1	AMOS	misc_feature	-4031659	558519	.	+	.	Experiment "C";Note "LOW_GOOD_CVG"
45_scaff1	AMOS	misc_feature	-4118877	471301	.	+	.	Experiment "C";Note "LOW_GOOD_CVG"
46_scaff1	AMOS	misc_feature	-4206009	384169	.	+	.	Experiment "C";Note "LOW_GOOD_CVG"
47_scaff1	AMOS	misc_feature	-4319640	270538	.	+	.	Experiment "C";Note "LOW_GOOD_CVG"
48_scaff1	AMOS	misc_feature	-4350117	240061	.	+	.	Experiment "C";Note "LOW_GOOD_CVG"
49_scaff1	AMOS	misc_feature	-1620080	2970098	.	+	.	Experiment "C";Note "LOW_GOOD_CVG"
50_scaff10	AMOS	misc_feature	19	456	.	+	.	Experiment "C";Note "LOW_GOOD_CVG"
51_scaff10	AMOS	misc_feature	-313	124	.	+	.	Experiment "C";Note "LOW_GOOD_CVG"
52_scaff106	AMOS	misc_feature	-1	117	.	+	.	Experiment "C";Note "LOW_GOOD_CVG"
53_scaff108	AMOS	misc_feature	-1	101	.	+	.	Experiment "C";Note "LOW_GOOD_CVG"
54_scaff11	AMOS	misc_feature	15	155	.	+	.	Experiment "C";Note "LOW_GOOD_CVG"
55_scaff112	AMOS	misc_feature	-1	115	.	+	.	Experiment "C";Note "LOW_GOOD_CVG"
56_scaff113	AMOS	misc_feature	-1	113	.	+	.	Experiment "C";Note "LOW_GOOD_CVG"
57_scaff114	AMOS	misc_feature	-1	116	.	+	.	Experiment "C";Note "LOW_GOOD_CVG"
58_scaff116	AMOS	misc_feature	-1	118	.	+	.	Experiment "C";Note "LOW_GOOD_CVG"
59_scaff117	AMOS	misc_feature	-1	93	.	+	.	Experiment "C";Note "LOW_GOOD_CVG"
60_scaff119	AMOS	misc_feature	-1	102	.	+	.	Experiment "C";Note "LOW_GOOD_CVG"
61_scaff12	AMOS	misc_feature	16	152	.	+	.	Experiment "C";Note "LOW_GOOD_CVG"
62_scaff123	AMOS	misc_feature	-1	103	.	+	.	Experiment "C";Note "LOW_GOOD_CVG"
63_scaff127	AMOS	misc_feature	-1	94	.	+	.	Experiment "C";Note "LOW_GOOD_CVG"
64_scaff129	AMOS	misc_feature	-1	125	.	+	.	Experiment "C";Note "LOW_GOOD_CVG"
65_scaff13	AMOS	misc_feature	-8	130	.	+	.	Experiment "C";Note "LOW_GOOD_CVG"
66_scaff13	AMOS	misc_feature	7	145	.	+	.	Experiment "C";Note "LOW_GOOD_CVG"
67_scaff137	AMOS	misc_feature	-1	106	.	+	.	Experiment "C";Note "LOW_GOOD_CVG"
68_scaff139	AMOS	misc_feature	-1	102	.	+	.	Experiment "C";Note "LOW_GOOD_CVG"
69_scaff14	AMOS	misc_feature	2	6903	.	+	.	Experiment "C";Note "LOW_GOOD_CVG"
70_scaff140	AMOS	misc_feature	-1	98	.	+	.	Experiment "C";Note "LOW_GOOD_CVG"
71_scaff143	AMOS	misc_feature	-1	135	.	+	.	Experiment "C";Note "LOW_GOOD_CVG"
72_scaff144	AMOS	misc_feature	0	120	.	+	.	Experiment "C";Note "LOW_GOOD_CVG"
73_scaff145	AMOS	misc_feature	-1	127	.	+	.	Experiment "C";Note "LOW_GOOD_CVG"
74_scaff147	AMOS	misc_feature	0	126	.	+	.	Experiment "C";Note "LOW_GOOD_CVG"
75_scaff15	AMOS	misc_feature	18	14306	.	+	.	Experiment "C";Note "LOW_GOOD_CVG"
76_scaff16	AMOS	misc_feature	11	222	.	+	.	Experiment "C";Note "LOW_GOOD_CVG"
77_scaff160	AMOS	misc_feature	-1	109	.	+	.	Experiment "C";Note "LOW_GOOD_CVG"
78_scaff161	AMOS	misc_feature	-1	104	.	+	.	Experiment "C";Note "LOW_GOOD_CVG"
79_scaff163	AMOS	misc_feature	18	2823	.	+	.	Experiment "C";Note "LOW_GOOD_CVG"
80_scaff164	AMOS	misc_feature	0	124	.	+	.	Experiment "C";Note "LOW_GOOD_CVG"
81_scaff165	AMOS	misc_feature	-1	91	.	+	.	Experiment "C";Note "LOW_GOOD_CVG"
82_scaff166	AMOS	misc_feature	-1	98	.	+	.	Experiment "C";Note "LOW_GOOD_CVG"
83_scaff167	AMOS	misc_feature	-1	104	.	+	.	Experiment "C";Note "LOW_GOOD_CVG"
84_scaff169	AMOS	misc_feature	-1	99	.	+	.	Experiment "C";Note "LOW_GOOD_CVG"
85_scaff17	AMOS	misc_feature	15	166	.	+	.	Experiment "C";Note "LOW_GOOD_CVG"
86_scaff170	AMOS	misc_feature	16	162	.	+	.	Experiment "C";Note "LOW_GOOD_CVG"
87_scaff171	AMOS	misc_feature	11	245	.	+	.	Experiment "C";Note "LOW_GOOD_CVG"
88_scaff171	AMOS	misc_feature	-123	111	.	+	.	Experiment "C";Note "LOW_GOOD_CVG"
89_scaff172	AMOS	misc_feature	12	14820	.	+	.	Experiment "C";Note "LOW_GOOD_CVG"
90_scaff173	AMOS	misc_feature	16	422	.	+	.	Experiment "C";Note "LOW_GOOD_CVG"
91_scaff174	AMOS	misc_feature	17	234	.	+	.	Experiment "C";Note "LOW_GOOD_CVG"
92_scaff175	AMOS	misc_feature	18	320	.	+	.	Experiment "C";Note "LOW_GOOD_CVG"
93_scaff176	AMOS	misc_feature	17	764	.	+	.	Experiment "C";Note "LOW_GOOD_CVG"
94_scaff177	AMOS	misc_feature	19	770	.	+	.	Experiment "C";Note "LOW_GOOD_CVG"
95_scaff178	AMOS	misc_feature	18	156	.	+	.	Experiment "C";Note "LOW_GOOD_CVG"
96_scaff179	AMOS	misc_feature	-8	116	.	+	.	Experiment "C";Note "LOW_GOOD_CVG"
97_scaff180	AMOS	misc_feature	9	138	.	+	.	Experiment "C";Note "LOW_GOOD_CVG"
98_scaff181	AMOS	misc_feature	17	176	.	+	.	Experiment "C";Note "LOW_GOOD_CVG"
99_scaff182	AMOS	misc_feature	9	241	.	+	.	Experiment "C";Note "LOW_GOOD_CVG"
100_scaff183	AMOS	misc_feature	19	486	.	+	.	Experiment "C";Note "LOW_GOOD_CVG"
101_scaff184	AMOS	misc_feature	12	1229	.	+	.	Experiment "C";Note "LOW_GOOD_CVG"
102_scaff185	AMOS	misc_feature	16	632	.	+	.	Experiment "C";Note "LOW_GOOD_CVG"
103_scaff186	AMOS	misc_feature	18	1195	.	+	.	Experiment "C";Note "LOW_GOOD_CVG"
104_scaff187	AMOS	misc_feature	12	486	.	+	.	Experiment "C";Note "LOW_GOOD_CVG"
105_scaff188	AMOS	misc_feature	18	163	.	+	.	Experiment "C";Note "LOW_GOOD_CVG"
106_scaff189	AMOS	misc_feature	16	153	.	+	.	Experiment "C";Note "LOW_GOOD_CVG"
107_scaff19	AMOS	misc_feature	18	670	.	+	.	Experiment "C";Note "LOW_GOOD_CVG"
108_scaff190	AMOS	misc_feature	15	236	.	+	.	Experiment "C";Note "LOW_GOOD_CVG"
109_scaff191	AMOS	misc_feature	15	225	.	+	.	Experiment "C";Note "LOW_GOOD_CVG"
110_scaff192	AMOS	misc_feature	19	165	.	+	.	Experiment "C";Note "LOW_GOOD_CVG"
111_scaff193	AMOS	misc_feature	4	140	.	+	.	Experiment "C";Note "LOW_GOOD_CVG"
112_scaff194	AMOS	misc_feature	14	413	.	+	.	Experiment "C";Note "LOW_GOOD_CVG"
113_scaff195	AMOS	misc_feature	10	143	.	+	.	Experiment "C";Note "LOW_GOOD_CVG"
114_scaff196	AMOS	misc_feature	19	1351	.	+	.	Experiment "C";Note "LOW_GOOD_CVG"
115_scaff197	AMOS	misc_feature	11	219	.	+	.	Experiment "C";Note "LOW_GOOD_CVG"
116_scaff198	AMOS	misc_feature	10	733	.	+	.	Experiment "C";Note "LOW_GOOD_CVG"
117_scaff199	AMOS	misc_feature	-13	13434	.	+	.	Experiment "C";Note "LOW_GOOD_CVG"
118_scaff2	AMOS	misc_feature	19	168	.	+	.	Experiment "C";Note "LOW_GOOD_CVG"
119_scaff20	AMOS	misc_feature	16	171	.	+	.	Experiment "C";Note "LOW_GOOD_CVG"
120_scaff200	AMOS	misc_feature	9	2108	.	+	.	Experiment "C";Note "LOW_GOOD_CVG"
121_scaff201	AMOS	misc_feature	-8	23839	.	+	.	Experiment "C";Note "LOW_GOOD_CVG"
122_scaff202	AMOS	misc_feature	16	533	.	+	.	Experiment "C";Note "LOW_GOOD_CVG"
123_scaff203	AMOS	misc_feature	7	1758	.	+	.	Experiment "C";Note "LOW_GOOD_CVG"
124_scaff204	AMOS	misc_feature	-10	929	.	+	.	Experiment "C";Note "LOW_GOOD_CVG"
125_scaff205	AMOS	misc_feature	17	219	.	+	.	Experiment "C";Note "LOW_GOOD_CVG"
126_scaff206	AMOS	misc_feature	19	4411	.	+	.	Experiment "C";Note "LOW_GOOD_CVG"
127_scaff207	AMOS	misc_feature	18	307	.	+	.	Experiment "C";Note "LOW_GOOD_CVG"
128_scaff208	AMOS	misc_feature	9	476	.	+	.	Experiment "C";Note "LOW_GOOD_CVG"
129_scaff209	AMOS	misc_feature	19	552	.	+	.	Experiment "C";Note "LOW_GOOD_CVG"
130_scaff209	AMOS	misc_feature	-399	134	.	+	.	Experiment "C";Note "LOW_GOOD_CVG"
131_scaff21	AMOS	misc_feature	15	17017	.	+	.	Experiment "C";Note "LOW_GOOD_CVG"
132_scaff210	AMOS	misc_feature	15	173	.	+	.	Experiment "C";Note "LOW_GOOD_CVG"
133_scaff211	AMOS	misc_feature	2	202	.	+	.	Experiment "C";Note "LOW_GOOD_CVG"
134_scaff212	AMOS	misc_feature	9	491	.	+	.	Experiment "C";Note "LOW_GOOD_CVG"
135_scaff213	AMOS	misc_feature	18	166	.	+	.	Experiment "C";Note "LOW_GOOD_CVG"
136_scaff214	AMOS	misc_feature	4	9094	.	+	.	Experiment "C";Note "LOW_GOOD_CVG"
137_scaff215	AMOS	misc_feature	15	14639	.	+	.	Experiment "C";Note "LOW_GOOD_CVG"
138_scaff216	AMOS	misc_feature	18	273	.	+	.	Experiment "C";Note "LOW_GOOD_CVG"
139_scaff217	AMOS	misc_feature	10	358	.	+	.	Experiment "C";Note "LOW_GOOD_CVG"
140_scaff218	AMOS	misc_feature	4	355	.	+	.	Experiment "C";Note "LOW_GOOD_CVG"
141_scaff219	AMOS	misc_feature	-2	178	.	+	.	Experiment "C";Note "LOW_GOOD_CVG"
142_scaff22	AMOS	misc_feature	16	173	.	+	.	Experiment "C";Note "LOW_GOOD_CVG"
143_scaff220	AMOS	misc_feature	-1	105	.	+	.	Experiment "C";Note "LOW_GOOD_CVG"
144_scaff221	AMOS	misc_feature	5	138	.	+	.	Experiment "C";Note "LOW_GOOD_CVG"
145_scaff222	AMOS	misc_feature	10	223	.	+	.	Experiment "C";Note "LOW_GOOD_CVG"
146_scaff23	AMOS	misc_feature	11	136	.	+	.	Experiment "C";Note "LOW_GOOD_CVG"
147_scaff24	AMOS	misc_feature	16	10392	.	+	.	Experiment "C";Note "LOW_GOOD_CVG"
148_scaff26	AMOS	misc_feature	12	3460	.	+	.	Experiment "C";Note "LOW_GOOD_CVG"
149_scaff27	AMOS	misc_feature	-1	93	.	+	.	Experiment "C";Note "LOW_GOOD_CVG"
150_scaff3	AMOS	misc_feature	19	1486	.	+	.	Experiment "C";Note "LOW_GOOD_CVG"
151_scaff30	AMOS	misc_feature	-1	112	.	+	.	Experiment "C";Note "LOW_GOOD_CVG"
152_scaff31	AMOS	misc_feature	0	117	.	+	.	Experiment "C";Note "LOW_GOOD_CVG"
153_scaff37	AMOS	misc_feature	-2	98	.	+	.	Experiment "C";Note "LOW_GOOD_CVG"
154_scaff39	AMOS	misc_feature	-1	100	.	+	.	Experiment "C";Note "LOW_GOOD_CVG"
155_scaff4	AMOS	misc_feature	17	387	.	+	.	Experiment "C";Note "LOW_GOOD_CVG"
156_scaff41	AMOS	misc_feature	1	122	.	+	.	Experiment "C";Note "LOW_GOOD_CVG"
157_scaff44	AMOS	misc_feature	-1	97	.	+	.	Experiment "C";Note "LOW_GOOD_CVG"
158_scaff46	AMOS	misc_feature	-1	115	.	+	.	Experiment "C";Note "LOW_GOOD_CVG"
159_scaff49	AMOS	misc_feature	-1	110	.	+	.	Experiment "C";Note "LOW_GOOD_CVG"
160_scaff5	AMOS	misc_feature	10	733	.	+	.	Experiment "C";Note "LOW_GOOD_CVG"
161_scaff51	AMOS	misc_feature	-1	97	.	+	.	Experiment "C";Note "LOW_GOOD_CVG"
162_scaff59	AMOS	misc_feature	-2	94	.	+	.	Experiment "C";Note "LOW_GOOD_CVG"
163_scaff6	AMOS	misc_feature	13	3280	.	+	.	Experiment "C";Note "LOW_GOOD_CVG"
164_scaff60	AMOS	misc_feature	-1	97	.	+	.	Experiment "C";Note "LOW_GOOD_CVG"
165_scaff63	AMOS	misc_feature	-1	102	.	+	.	Experiment "C";Note "LOW_GOOD_CVG"
166_scaff64	AMOS	misc_feature	-1	110	.	+	.	Experiment "C";Note "LOW_GOOD_CVG"
167_scaff68	AMOS	misc_feature	-2	112	.	+	.	Experiment "C";Note "LOW_GOOD_CVG"
168_scaff7	AMOS	misc_feature	0	171	.	+	.	Experiment "C";Note "LOW_GOOD_CVG"
169_scaff72	AMOS	misc_feature	-1	102	.	+	.	Experiment "C";Note "LOW_GOOD_CVG"
170_scaff73	AMOS	misc_feature	-1	104	.	+	.	Experiment "C";Note "LOW_GOOD_CVG"
171_scaff75	AMOS	misc_feature	-1	105	.	+	.	Experiment "C";Note "LOW_GOOD_CVG"
172_scaff76	AMOS	misc_feature	18	259	.	+	.	Experiment "C";Note "LOW_GOOD_CVG"
173_scaff8	AMOS	misc_feature	13	2412	.	+	.	Experiment "C";Note "LOW_GOOD_CVG"
174_scaff82	AMOS	misc_feature	-2	102	.	+	.	Experiment "C";Note "LOW_GOOD_CVG"
175_scaff83	AMOS	misc_feature	-1	104	.	+	.	Experiment "C";Note "LOW_GOOD_CVG"
176_scaff85	AMOS	misc_feature	-1	103	.	+	.	Experiment "C";Note "LOW_GOOD_CVG"
177_scaff86	AMOS	misc_feature	-1	118	.	+	.	Experiment "C";Note "LOW_GOOD_CVG"
178_scaff87	AMOS	misc_feature	-1	133	.	+	.	Experiment "C";Note "LOW_GOOD_CVG"
179_scaff9	AMOS	misc_feature	18	293	.	+	.	Experiment "C";Note "LOW_GOOD_CVG"
180_scaff90	AMOS	misc_feature	-1	108	.	+	.	Experiment "C";Note "LOW_GOOD_CVG"
181_scaff91	AMOS	misc_feature	17	3423	.	+	.	Experiment "C";Note "LOW_GOOD_CVG"
182_scaff92	AMOS	misc_feature	-1	102	.	+	.	Experiment "C";Note "LOW_GOOD_CVG"
183_scaff94	AMOS	misc_feature	-1	113	.	+	.	Experiment "C";Note "LOW_GOOD_CVG"
1_scaff1	AMOS	misc_feature	31	32	.	+	.	Experiment "P";Note "HIGH_SNP 3065 22.64"
2_scaff1	AMOS	misc_feature	54	54	.	+	.	Experiment "P";Note "HIGH_SNP 1987 21.74"
3_scaff1	AMOS	misc_feature	76	77	.	+	.	Experiment "P";Note "HIGH_SNP 405 21.69"
4_scaff1	AMOS	misc_feature	90	90	.	+	.	Experiment "P";Note "HIGH_SNP 6251 21.62"
5_scaff1	AMOS	misc_feature	29	30	.	+	.	Experiment "P";Note "HIGH_SNP 1570 22.88"
6_scaff1	AMOS	misc_feature	49	50	.	+	.	Experiment "P";Note "HIGH_SNP 2029 22.01"
7_scaff1	AMOS	misc_feature	79	80	.	+	.	Experiment "P";Note "HIGH_SNP 1014 22.64"
8_scaff1	AMOS	misc_feature	67	68	.	+	.	Experiment "P";Note "HIGH_SNP 6971 22.39"
9_scaff1	AMOS	misc_feature	93	92	.	+	.	Experiment "P";Note "HIGH_SNP 2415 22.65"
10_scaff1	AMOS	misc_feature	89	88	.	+	.	Experiment "P";Note "HIGH_SNP 330 21.40"
11_scaff1	AMOS	misc_feature	27	28	.	+	.	Experiment "P";Note "HIGH_SNP 2779 21.98"
12_scaff1	AMOS	misc_feature	58	57	.	+	.	Experiment "P";Note "HIGH_SNP 1855 22.00"
13_scaff1	AMOS	misc_feature	52	53	.	+	.	Experiment "P";Note "HIGH_SNP 1508 21.55"
14_scaff1	AMOS	misc_feature	57	58	.	+	.	Experiment "P";Note "HIGH_SNP 9030 21.84"
15_scaff1	AMOS	misc_feature	33	33	.	+	.	Experiment "P";Note "HIGH_SNP 662 18.83"
16_scaff1	AMOS	misc_feature	56	57	.	+	.	Experiment "P";Note "HIGH_SNP 2718 21.44"
17_scaff1	AMOS	misc_feature	68	69	.	+	.	Experiment "P";Note "HIGH_SNP 1449 23.64"
18_scaff1	AMOS	misc_feature	54	54	.	+	.	Experiment "P";Note "HIGH_SNP 6905 21.68"
19_scaff1	AMOS	misc_feature	82	83	.	+	.	Experiment "P";Note "HIGH_SNP 6200 21.31"
20_scaff1	AMOS	misc_feature	33	33	.	+	.	Experiment "P";Note "HIGH_SNP 8416 21.56"
21_scaff1	AMOS	misc_feature	62	60	.	+	.	Experiment "P";Note "HIGH_SNP 5396 22.15"
22_scaff1	AMOS	misc_feature	30	31	.	+	.	Experiment "P";Note "HIGH_SNP 1780 22.64"
23_scaff1	AMOS	misc_feature	66	67	.	+	.	Experiment "P";Note "HIGH_SNP 8081 22.34"
24_scaff1	AMOS	misc_feature	53	54	.	+	.	Experiment "P";Note "HIGH_SNP 7244 22.10"
25_scaff1	AMOS	misc_feature	153	152	.	+	.	Experiment "P";Note "HIGH_SNP 1350 20.82"
26_scaff1	AMOS	misc_feature	45	46	.	+	.	Experiment "P";Note "HIGH_SNP 40 15.03"
27_scaff1	AMOS	misc_feature	27	28	.	+	.	Experiment "P";Note "HIGH_SNP 3768 23.06"
28_scaff1	AMOS	misc_feature	50	50	.	+	.	Experiment "P";Note "HIGH_SNP 485 20.61"
29_scaff1	AMOS	misc_feature	45	45	.	+	.	Experiment "P";Note "HIGH_SNP 3324 23.31"
30_scaff1	AMOS	misc_feature	80	81	.	+	.	Experiment "P";Note "HIGH_SNP 2412 20.47"
31_scaff1	AMOS	misc_feature	51	52	.	+	.	Experiment "P";Note "HIGH_SNP 4117 21.94"
32_scaff1	AMOS	misc_feature	58	57	.	+	.	Experiment "P";Note "HIGH_SNP 7658 21.76"
33_scaff1	AMOS	misc_feature	30	31	.	+	.	Experiment "P";Note "HIGH_SNP 3504 22.07"
34_scaff1	AMOS	misc_feature	44	45	.	+	.	Experiment "P";Note "HIGH_SNP 1764 22.27"
35_scaff1	AMOS	misc_feature	29	29	.	+	.	Experiment "P";Note "HIGH_SNP 1370 22.20"
36_scaff1	AMOS	misc_feature	71	70	.	+	.	Experiment "P";Note "HIGH_SNP 3326 21.95"
37_scaff1	AMOS	misc_feature	73	70	.	+	.	Experiment "P";Note "HIGH_SNP 5875 22.99"
38_scaff1	AMOS	misc_feature	42	39	.	+	.	Experiment "P";Note "HIGH_SNP 3735 21.43"
39_scaff1	AMOS	misc_feature	85	83	.	+	.	Experiment "P";Note "HIGH_SNP 1204 21.96"
40_scaff1	AMOS	misc_feature	23	24	.	+	.	Experiment "P";Note "HIGH_SNP 24267 22.29"
41_scaff1	AMOS	misc_feature	75	75	.	+	.	Experiment "P";Note "HIGH_SNP 2655 22.88"
42_scaff1	AMOS	misc_feature	19	17	.	+	.	Experiment "P";Note "HIGH_SNP 3603 22.14"
43_scaff1	AMOS	misc_feature	37	37	.	+	.	Experiment "P";Note "HIGH_SNP 3929 22.45"
44_scaff1	AMOS	misc_feature	57	58	.	+	.	Experiment "P";Note "HIGH_SNP 4168 21.27"
45_scaff1	AMOS	misc_feature	54	55	.	+	.	Experiment "P";Note "HIGH_SNP 2990 21.23"
46_scaff1	AMOS	misc_feature	45	46	.	+	.	Experiment "P";Note "HIGH_SNP 3793 22.58"
47_scaff1	AMOS	misc_feature	80	79	.	+	.	Experiment "P";Note "HIGH_SNP 1027 21.18"
48_scaff1	AMOS	misc_feature	32	33	.	+	.	Experiment "P";Note "HIGH_SNP 11224 21.78"
50_scaff10	AMOS	misc_feature	4	5	.	+	.	Experiment "P";Note "HIGH_SNP 28 15.74"
54_scaff11	AMOS	misc_feature	51	50	.	+	.	Experiment "P";Note "HIGH_SNP 5 18.50"
61_scaff12	AMOS	misc_feature	15	15	.	+	.	Experiment "P";Note "HIGH_SNP 3 51.50"
65_scaff13	AMOS	misc_feature	55	56	.	+	.	Experiment "P";Note "HIGH_SNP 3 20.50"
66_scaff13	AMOS	misc_feature	12	13	.	+	.	Experiment "P";Note "HIGH_SNP 2 7.00"
69_scaff14	AMOS	misc_feature	17	17	.	+	.	Experiment "P";Note "HIGH_SNP 304 22.99"
75_scaff15	AMOS	misc_feature	39	40	.	+	.	Experiment "P";Note "HIGH_SNP 711 20.36"
76_scaff16	AMOS	misc_feature	43	43	.	+	.	Experiment "P";Note "HIGH_SNP 19 9.33"
79_scaff163	AMOS	misc_feature	94	95	.	+	.	Experiment "P";Note "HIGH_SNP 148 18.72"
85_scaff17	AMOS	misc_feature	39	37	.	+	.	Experiment "P";Note "HIGH_SNP 11 10.80"
86_scaff170	AMOS	misc_feature	9	9	.	+	.	Experiment "P";Note "HIGH_SNP 12 10.18"
87_scaff171	AMOS	misc_feature	10	11	.	+	.	Experiment "P";Note "HIGH_SNP 13 17.92"
89_scaff172	AMOS	misc_feature	65	66	.	+	.	Experiment "P";Note "HIGH_SNP 663 22.55"
90_scaff173	AMOS	misc_feature	41	41	.	+	.	Experiment "P";Note "HIGH_SNP 27 14.19"
91_scaff174	AMOS	misc_feature	97	97	.	+	.	Experiment "P";Note "HIGH_SNP 4 21.33"
92_scaff175	AMOS	misc_feature	57	58	.	+	.	Experiment "P";Note "HIGH_SNP 10 22.78"
93_scaff176	AMOS	misc_feature	2	2	.	+	.	Experiment "P";Note "HIGH_SNP 92 9.19"
94_scaff177	AMOS	misc_feature	86	87	.	+	.	Experiment "P";Note "HIGH_SNP 20 33.89"
95_scaff178	AMOS	misc_feature	12	13	.	+	.	Experiment "P";Note "HIGH_SNP 6 22.00"
97_scaff180	AMOS	misc_feature	18	18	.	+	.	Experiment "P";Note "HIGH_SNP 4 34.67"
98_scaff181	AMOS	misc_feature	64	65	.	+	.	Experiment "P";Note "HIGH_SNP 2 4.00"
99_scaff182	AMOS	misc_feature	10	11	.	+	.	Experiment "P";Note "HIGH_SNP 10 23.00"
100_scaff183	AMOS	misc_feature	4	5	.	+	.	Experiment "P";Note "HIGH_SNP 50 9.76"
101_scaff184	AMOS	misc_feature	41	42	.	+	.	Experiment "P";Note "HIGH_SNP 44 26.79"
102_scaff185	AMOS	misc_feature	73	74	.	+	.	Experiment "P";Note "HIGH_SNP 11 48.20"
103_scaff186	AMOS	misc_feature	75	76	.	+	.	Experiment "P";Note "HIGH_SNP 40 27.00"
104_scaff187	AMOS	misc_feature	17	17	.	+	.	Experiment "P";Note "HIGH_SNP 28 15.52"
105_scaff188	AMOS	misc_feature	11	12	.	+	.	Experiment "P";Note "HIGH_SNP 9 14.62"
106_scaff189	AMOS	misc_feature	19	20	.	+	.	Experiment "P";Note "HIGH_SNP 8 15.29"
107_scaff19	AMOS	misc_feature	21	22	.	+	.	Experiment "P";Note "HIGH_SNP 39 16.66"
108_scaff190	AMOS	misc_feature	17	18	.	+	.	Experiment "P";Note "HIGH_SNP 10 19.78"
109_scaff191	AMOS	misc_feature	59	59	.	+	.	Experiment "P";Note "HIGH_SNP 6 29.20"
112_scaff194	AMOS	misc_feature	70	71	.	+	.	Experiment "P";Note "HIGH_SNP 10 22.00"
113_scaff195	AMOS	misc_feature	60	60	.	+	.	Experiment "P";Note "HIGH_SNP 4 18.33"
114_scaff196	AMOS	misc_feature	13	14	.	+	.	Experiment "P";Note "HIGH_SNP 178 8.34"
115_scaff197	AMOS	misc_feature	39	40	.	+	.	Experiment "P";Note "HIGH_SNP 6 21.00"
116_scaff198	AMOS	misc_feature	90	89	.	+	.	Experiment "P";Note "HIGH_SNP 18 32.06"
117_scaff199	AMOS	misc_feature	78	79	.	+	.	Experiment "P";Note "HIGH_SNP 563 24.12"
118_scaff2	AMOS	misc_feature	26	27	.	+	.	Experiment "P";Note "HIGH_SNP 7 12.33"
120_scaff200	AMOS	misc_feature	38	38	.	+	.	Experiment "P";Note "HIGH_SNP 91 22.66"
121_scaff201	AMOS	misc_feature	44	41	.	+	.	Experiment "P";Note "HIGH_SNP 1031 23.50"
122_scaff202	AMOS	misc_feature	53	54	.	+	.	Experiment "P";Note "HIGH_SNP 17 23.56"
123_scaff203	AMOS	misc_feature	16	16	.	+	.	Experiment "P";Note "HIGH_SNP 88 19.67"
124_scaff204	AMOS	misc_feature	48	49	.	+	.	Experiment "P";Note "HIGH_SNP 37 23.53"
125_scaff205	AMOS	misc_feature	19	18	.	+	.	Experiment "P";Note "HIGH_SNP 14 13.15"
126_scaff206	AMOS	misc_feature	65	66	.	+	.	Experiment "P";Note "HIGH_SNP 184 23.60"
127_scaff207	AMOS	misc_feature	65	66	.	+	.	Experiment "P";Note "HIGH_SNP 6 38.80"
128_scaff208	AMOS	misc_feature	33	33	.	+	.	Experiment "P";Note "HIGH_SNP 14 30.00"
129_scaff209	AMOS	misc_feature	13	13	.	+	.	Experiment "P";Note "HIGH_SNP 65 8.95"
131_scaff21	AMOS	misc_feature	65	66	.	+	.	Experiment "P";Note "HIGH_SNP 768 22.45"
132_scaff210	AMOS	misc_feature	11	12	.	+	.	Experiment "P";Note "HIGH_SNP 10 15.22"
133_scaff211	AMOS	misc_feature	61	62	.	+	.	Experiment "P";Note "HIGH_SNP 6 16.00"
134_scaff212	AMOS	misc_feature	68	69	.	+	.	Experiment "P";Note "HIGH_SNP 34 10.45"
135_scaff213	AMOS	misc_feature	16	17	.	+	.	Experiment "P";Note "HIGH_SNP 4 36.33"
136_scaff214	AMOS	misc_feature	50	49	.	+	.	Experiment "P";Note "HIGH_SNP 395 22.96"
137_scaff215	AMOS	misc_feature	93	93	.	+	.	Experiment "P";Note "HIGH_SNP 674 22.00"
138_scaff216	AMOS	misc_feature	57	58	.	+	.	Experiment "P";Note "HIGH_SNP 14 14.15"
139_scaff217	AMOS	misc_feature	89	89	.	+	.	Experiment "P";Note "HIGH_SNP 7 41.50"
140_scaff218	AMOS	misc_feature	68	68	.	+	.	Experiment "P";Note "HIGH_SNP 7 40.00"
141_scaff219	AMOS	misc_feature	38	36	.	+	.	Experiment "P";Note "HIGH_SNP 2 78.00"
142_scaff22	AMOS	misc_feature	102	100	.	+	.	Experiment "P";Note "HIGH_SNP 3 20.50"
145_scaff222	AMOS	misc_feature	36	37	.	+	.	Experiment "P";Note "HIGH_SNP 6 26.60"
146_scaff23	AMOS	misc_feature	15	15	.	+	.	Experiment "P";Note "HIGH_SNP 9 13.50"
147_scaff24	AMOS	misc_feature	45	46	.	+	.	Experiment "P";Note "HIGH_SNP 550 19.18"
148_scaff26	AMOS	misc_feature	44	44	.	+	.	Experiment "P";Note "HIGH_SNP 165 21.12"
150_scaff3	AMOS	misc_feature	110	110	.	+	.	Experiment "P";Note "HIGH_SNP 71 18.79"
155_scaff4	AMOS	misc_feature	18	18	.	+	.	Experiment "P";Note "HIGH_SNP 24 14.57"
160_scaff5	AMOS	misc_feature	76	76	.	+	.	Experiment "P";Note "HIGH_SNP 23 28.23"
163_scaff6	AMOS	misc_feature	66	67	.	+	.	Experiment "P";Note "HIGH_SNP 150 21.26"
168_scaff7	AMOS	misc_feature	82	83	.	+	.	Experiment "P";Note "HIGH_SNP 4 16.33"
172_scaff76	AMOS	misc_feature	22	23	.	+	.	Experiment "P";Note "HIGH_SNP 11 17.80"
173_scaff8	AMOS	misc_feature	37	38	.	+	.	Experiment "P";Note "HIGH_SNP 106 22.56"
179_scaff9	AMOS	misc_feature	92	93	.	+	.	Experiment "P";Note "HIGH_SNP 15 11.36"
181_scaff91	AMOS	misc_feature	69	69	.	+	.	Experiment "P";Note "HIGH_SNP 119 28.52"
23_scaff1	AMOS	misc_feature	61470	59962	.	+	.	Experiment "D";Note "HIGH_READ_COVERAGE 64"
26_scaff1	AMOS	misc_feature	86	86	.	+	.	Experiment "D";Note "HIGH_READ_COVERAGE 69"
90_scaff173	AMOS	misc_feature	132	128	.	+	.	Experiment "D";Note "HIGH_READ_COVERAGE 89"
93_scaff176	AMOS	misc_feature	36	34	.	+	.	Experiment "D";Note "HIGH_READ_COVERAGE 163"
100_scaff183	AMOS	misc_feature	44	44	.	+	.	Experiment "D";Note "HIGH_READ_COVERAGE 133"
104_scaff187	AMOS	misc_feature	110	105	.	+	.	Experiment "D";Note "HIGH_READ_COVERAGE 54"
114_scaff196	AMOS	misc_feature	42	42	.	+	.	Experiment "D";Note "HIGH_READ_COVERAGE 171"
129_scaff209	AMOS	misc_feature	33	31	.	+	.	Experiment "D";Note "HIGH_READ_COVERAGE 163"
138_scaff216	AMOS	misc_feature	69	70	.	+	.	Experiment "D";Note "HIGH_READ_COVERAGE 77"
24_scaff1	AMOS	misc_feature	29757	28968	.	+	.	Experiment "B";Note "4 (4,0) B <-[24]- 30567"
46_scaff1	AMOS	misc_feature	100	100	.	+	.	Experiment "B";Note "4 (4,0) B <-[46]- 99"
129_scaff209	AMOS	misc_feature	474	425	.	+	.	Experiment "B";Note "5 (5,0) B -[129]-> 530"
25_scaff1	AMOS	misc_feature	26854	26191	.	+	.	Experiment "B";Note "3 (3,0) B -[25]-> 27539"
147_scaff24	AMOS	misc_feature	4589	4457	.	+	.	Experiment "B";Note "3 (3,0) B -[147]-> 4726"
114_scaff196	AMOS	misc_feature	0	1	.	+	.	Experiment "K";Note "KMER_COV 1326"
