# Supplementary material for: Genomic characterization of the Yersinia genus
Source: Genome Biol. 2010 Jan 4;11(1):R1. doi: 10.1186/gb-2010-11-1-r1 (PMC2847712; doi:10.1186/gb-2010-11-1-r1)
Supplement: Additional file 3 — These consist of ISfinder [40], RepeatScout [41]and amosvalidate [37] results (GFF format); repeats found by RepeatScout in fasta format, scaffold files (NCBI AGP format); and information about length of contigs, read count, estimated repeat number, count in scaffold and whether or not the contig was placed by SOMA [39]. [file gb-2010-11-1-r1-S3.gz › additional_files/ruckeri.amosvalidate.gff]

1_scaff1	AMOS	misc_feature	16	3907415	.	+	.	Experiment "C";Note "LOW_GOOD_CVG"
2_scaff1	AMOS	misc_feature	-8506	3898893	.	+	.	Experiment "C";Note "LOW_GOOD_CVG"
3_scaff1	AMOS	misc_feature	-48280	3859119	.	+	.	Experiment "C";Note "LOW_GOOD_CVG"
4_scaff1	AMOS	misc_feature	-86561	3820838	.	+	.	Experiment "C";Note "LOW_GOOD_CVG"
5_scaff1	AMOS	misc_feature	-159438	3747961	.	+	.	Experiment "C";Note "LOW_GOOD_CVG"
6_scaff1	AMOS	misc_feature	-201510	3705889	.	+	.	Experiment "C";Note "LOW_GOOD_CVG"
7_scaff1	AMOS	misc_feature	-254591	3652808	.	+	.	Experiment "C";Note "LOW_GOOD_CVG"
8_scaff1	AMOS	misc_feature	-349798	3557601	.	+	.	Experiment "C";Note "LOW_GOOD_CVG"
9_scaff1	AMOS	misc_feature	-393466	3513933	.	+	.	Experiment "C";Note "LOW_GOOD_CVG"
10_scaff1	AMOS	misc_feature	-460861	3446538	.	+	.	Experiment "C";Note "LOW_GOOD_CVG"
11_scaff1	AMOS	misc_feature	-517671	3389728	.	+	.	Experiment "C";Note "LOW_GOOD_CVG"
12_scaff1	AMOS	misc_feature	-561210	3346189	.	+	.	Experiment "C";Note "LOW_GOOD_CVG"
13_scaff1	AMOS	misc_feature	-659584	3247815	.	+	.	Experiment "C";Note "LOW_GOOD_CVG"
14_scaff1	AMOS	misc_feature	-756239	3151160	.	+	.	Experiment "C";Note "LOW_GOOD_CVG"
15_scaff1	AMOS	misc_feature	-802398	3105001	.	+	.	Experiment "C";Note "LOW_GOOD_CVG"
16_scaff1	AMOS	misc_feature	-982591	2924808	.	+	.	Experiment "C";Note "LOW_GOOD_CVG"
17_scaff1	AMOS	misc_feature	-1036660	2870739	.	+	.	Experiment "C";Note "LOW_GOOD_CVG"
18_scaff1	AMOS	misc_feature	-1194630	2712769	.	+	.	Experiment "C";Note "LOW_GOOD_CVG"
19_scaff1	AMOS	misc_feature	-1218525	2688874	.	+	.	Experiment "C";Note "LOW_GOOD_CVG"
20_scaff1	AMOS	misc_feature	-1271660	2635739	.	+	.	Experiment "C";Note "LOW_GOOD_CVG"
21_scaff1	AMOS	misc_feature	-1299850	2607549	.	+	.	Experiment "C";Note "LOW_GOOD_CVG"
22_scaff1	AMOS	misc_feature	-1389479	2517920	.	+	.	Experiment "C";Note "LOW_GOOD_CVG"
23_scaff1	AMOS	misc_feature	-1401811	2505588	.	+	.	Experiment "C";Note "LOW_GOOD_CVG"
24_scaff1	AMOS	misc_feature	-1405436	2501963	.	+	.	Experiment "C";Note "LOW_GOOD_CVG"
25_scaff1	AMOS	misc_feature	-1445187	2462212	.	+	.	Experiment "C";Note "LOW_GOOD_CVG"
26_scaff1	AMOS	misc_feature	-1539935	2367464	.	+	.	Experiment "C";Note "LOW_GOOD_CVG"
27_scaff1	AMOS	misc_feature	-1729310	2178089	.	+	.	Experiment "C";Note "LOW_GOOD_CVG"
28_scaff1	AMOS	misc_feature	-1746063	2161336	.	+	.	Experiment "C";Note "LOW_GOOD_CVG"
29_scaff1	AMOS	misc_feature	-1763843	2143556	.	+	.	Experiment "C";Note "LOW_GOOD_CVG"
30_scaff1	AMOS	misc_feature	-1844461	2062938	.	+	.	Experiment "C";Note "LOW_GOOD_CVG"
31_scaff1	AMOS	misc_feature	-1930841	1976558	.	+	.	Experiment "C";Note "LOW_GOOD_CVG"
32_scaff1	AMOS	misc_feature	-1977040	1930359	.	+	.	Experiment "C";Note "LOW_GOOD_CVG"
33_scaff1	AMOS	misc_feature	-2038553	1868846	.	+	.	Experiment "C";Note "LOW_GOOD_CVG"
34_scaff1	AMOS	misc_feature	-2165382	1742017	.	+	.	Experiment "C";Note "LOW_GOOD_CVG"
35_scaff1	AMOS	misc_feature	-2461665	1445734	.	+	.	Experiment "C";Note "LOW_GOOD_CVG"
36_scaff1	AMOS	misc_feature	-2499174	1408225	.	+	.	Experiment "C";Note "LOW_GOOD_CVG"
37_scaff1	AMOS	misc_feature	-2579630	1327769	.	+	.	Experiment "C";Note "LOW_GOOD_CVG"
38_scaff1	AMOS	misc_feature	-2715013	1192386	.	+	.	Experiment "C";Note "LOW_GOOD_CVG"
39_scaff1	AMOS	misc_feature	-2848236	1059163	.	+	.	Experiment "C";Note "LOW_GOOD_CVG"
40_scaff1	AMOS	misc_feature	-2890263	1017136	.	+	.	Experiment "C";Note "LOW_GOOD_CVG"
41_scaff1	AMOS	misc_feature	-2896269	1011130	.	+	.	Experiment "C";Note "LOW_GOOD_CVG"
42_scaff1	AMOS	misc_feature	-2897487	1009912	.	+	.	Experiment "C";Note "LOW_GOOD_CVG"
43_scaff1	AMOS	misc_feature	-3021130	886269	.	+	.	Experiment "C";Note "LOW_GOOD_CVG"
44_scaff1	AMOS	misc_feature	-3063654	843745	.	+	.	Experiment "C";Note "LOW_GOOD_CVG"
45_scaff1	AMOS	misc_feature	-3156722	750677	.	+	.	Experiment "C";Note "LOW_GOOD_CVG"
46_scaff1	AMOS	misc_feature	-3183211	724188	.	+	.	Experiment "C";Note "LOW_GOOD_CVG"
47_scaff1	AMOS	misc_feature	-3274842	632557	.	+	.	Experiment "C";Note "LOW_GOOD_CVG"
48_scaff1	AMOS	misc_feature	-3390078	517321	.	+	.	Experiment "C";Note "LOW_GOOD_CVG"
49_scaff1	AMOS	misc_feature	-3522730	384669	.	+	.	Experiment "C";Note "LOW_GOOD_CVG"
50_scaff1	AMOS	misc_feature	-3556606	350793	.	+	.	Experiment "C";Note "LOW_GOOD_CVG"
51_scaff1	AMOS	misc_feature	-3621487	285912	.	+	.	Experiment "C";Note "LOW_GOOD_CVG"
52_scaff1	AMOS	misc_feature	-3776626	130773	.	+	.	Experiment "C";Note "LOW_GOOD_CVG"
53_scaff1	AMOS	misc_feature	-3824637	82762	.	+	.	Experiment "C";Note "LOW_GOOD_CVG"
54_scaff1	AMOS	misc_feature	-344699	3562700	.	+	.	Experiment "C";Note "LOW_GOOD_CVG"
55_scaff1	AMOS	misc_feature	-3589914	317485	.	+	.	Experiment "C";Note "LOW_GOOD_CVG"
56_scaff10	AMOS	misc_feature	18	633	.	+	.	Experiment "C";Note "LOW_GOOD_CVG"
57_scaff101	AMOS	misc_feature	-1	144	.	+	.	Experiment "C";Note "LOW_GOOD_CVG"
58_scaff103	AMOS	misc_feature	0	125	.	+	.	Experiment "C";Note "LOW_GOOD_CVG"
59_scaff104	AMOS	misc_feature	-1	99	.	+	.	Experiment "C";Note "LOW_GOOD_CVG"
60_scaff106	AMOS	misc_feature	-1	101	.	+	.	Experiment "C";Note "LOW_GOOD_CVG"
61_scaff107	AMOS	misc_feature	-1	101	.	+	.	Experiment "C";Note "LOW_GOOD_CVG"
62_scaff108	AMOS	misc_feature	-2	93	.	+	.	Experiment "C";Note "LOW_GOOD_CVG"
63_scaff109	AMOS	misc_feature	-1	109	.	+	.	Experiment "C";Note "LOW_GOOD_CVG"
64_scaff11	AMOS	misc_feature	16	4219	.	+	.	Experiment "C";Note "LOW_GOOD_CVG"
65_scaff110	AMOS	misc_feature	-1	96	.	+	.	Experiment "C";Note "LOW_GOOD_CVG"
66_scaff112	AMOS	misc_feature	-1	92	.	+	.	Experiment "C";Note "LOW_GOOD_CVG"
67_scaff114	AMOS	misc_feature	0	123	.	+	.	Experiment "C";Note "LOW_GOOD_CVG"
68_scaff118	AMOS	misc_feature	17	12463	.	+	.	Experiment "C";Note "LOW_GOOD_CVG"
69_scaff12	AMOS	misc_feature	19	152	.	+	.	Experiment "C";Note "LOW_GOOD_CVG"
70_scaff120	AMOS	misc_feature	-1	100	.	+	.	Experiment "C";Note "LOW_GOOD_CVG"
71_scaff121	AMOS	misc_feature	-1	103	.	+	.	Experiment "C";Note "LOW_GOOD_CVG"
72_scaff125	AMOS	misc_feature	-2	125	.	+	.	Experiment "C";Note "LOW_GOOD_CVG"
73_scaff126	AMOS	misc_feature	-2	105	.	+	.	Experiment "C";Note "LOW_GOOD_CVG"
74_scaff127	AMOS	misc_feature	-1	104	.	+	.	Experiment "C";Note "LOW_GOOD_CVG"
75_scaff13	AMOS	misc_feature	15	142	.	+	.	Experiment "C";Note "LOW_GOOD_CVG"
76_scaff130	AMOS	misc_feature	-1	112	.	+	.	Experiment "C";Note "LOW_GOOD_CVG"
77_scaff134	AMOS	misc_feature	-1	198	.	+	.	Experiment "C";Note "LOW_GOOD_CVG"
78_scaff14	AMOS	misc_feature	15	30982	.	+	.	Experiment "C";Note "LOW_GOOD_CVG"
79_scaff140	AMOS	misc_feature	-1	112	.	+	.	Experiment "C";Note "LOW_GOOD_CVG"
80_scaff144	AMOS	misc_feature	-1	118	.	+	.	Experiment "C";Note "LOW_GOOD_CVG"
81_scaff145	AMOS	misc_feature	-1	104	.	+	.	Experiment "C";Note "LOW_GOOD_CVG"
82_scaff146	AMOS	misc_feature	-1	125	.	+	.	Experiment "C";Note "LOW_GOOD_CVG"
83_scaff147	AMOS	misc_feature	-1	116	.	+	.	Experiment "C";Note "LOW_GOOD_CVG"
84_scaff148	AMOS	misc_feature	-2	119	.	+	.	Experiment "C";Note "LOW_GOOD_CVG"
85_scaff149	AMOS	misc_feature	-1	144	.	+	.	Experiment "C";Note "LOW_GOOD_CVG"
86_scaff15	AMOS	misc_feature	19	573	.	+	.	Experiment "C";Note "LOW_GOOD_CVG"
87_scaff150	AMOS	misc_feature	-1	107	.	+	.	Experiment "C";Note "LOW_GOOD_CVG"
88_scaff153	AMOS	misc_feature	-1	93	.	+	.	Experiment "C";Note "LOW_GOOD_CVG"
89_scaff155	AMOS	misc_feature	-1	126	.	+	.	Experiment "C";Note "LOW_GOOD_CVG"
90_scaff156	AMOS	misc_feature	-1	126	.	+	.	Experiment "C";Note "LOW_GOOD_CVG"
91_scaff158	AMOS	misc_feature	-1	103	.	+	.	Experiment "C";Note "LOW_GOOD_CVG"
92_scaff16	AMOS	misc_feature	18	195	.	+	.	Experiment "C";Note "LOW_GOOD_CVG"
93_scaff16	AMOS	misc_feature	-59	118	.	+	.	Experiment "C";Note "LOW_GOOD_CVG"
94_scaff161	AMOS	misc_feature	-1	133	.	+	.	Experiment "C";Note "LOW_GOOD_CVG"
95_scaff163	AMOS	misc_feature	-1	108	.	+	.	Experiment "C";Note "LOW_GOOD_CVG"
96_scaff164	AMOS	misc_feature	-1	113	.	+	.	Experiment "C";Note "LOW_GOOD_CVG"
97_scaff166	AMOS	misc_feature	-1	109	.	+	.	Experiment "C";Note "LOW_GOOD_CVG"
98_scaff17	AMOS	misc_feature	7	20128	.	+	.	Experiment "C";Note "LOW_GOOD_CVG"
99_scaff172	AMOS	misc_feature	-1	107	.	+	.	Experiment "C";Note "LOW_GOOD_CVG"
100_scaff174	AMOS	misc_feature	-1	117	.	+	.	Experiment "C";Note "LOW_GOOD_CVG"
101_scaff175	AMOS	misc_feature	-1	152	.	+	.	Experiment "C";Note "LOW_GOOD_CVG"
102_scaff178	AMOS	misc_feature	-1	127	.	+	.	Experiment "C";Note "LOW_GOOD_CVG"
103_scaff18	AMOS	misc_feature	11	2532	.	+	.	Experiment "C";Note "LOW_GOOD_CVG"
104_scaff183	AMOS	misc_feature	-1	127	.	+	.	Experiment "C";Note "LOW_GOOD_CVG"
105_scaff186	AMOS	misc_feature	-1	115	.	+	.	Experiment "C";Note "LOW_GOOD_CVG"
106_scaff188	AMOS	misc_feature	-1	125	.	+	.	Experiment "C";Note "LOW_GOOD_CVG"
107_scaff19	AMOS	misc_feature	2	1086	.	+	.	Experiment "C";Note "LOW_GOOD_CVG"
108_scaff190	AMOS	misc_feature	-1	119	.	+	.	Experiment "C";Note "LOW_GOOD_CVG"
109_scaff194	AMOS	misc_feature	-1	112	.	+	.	Experiment "C";Note "LOW_GOOD_CVG"
110_scaff195	AMOS	misc_feature	-1	136	.	+	.	Experiment "C";Note "LOW_GOOD_CVG"
111_scaff196	AMOS	misc_feature	-2	124	.	+	.	Experiment "C";Note "LOW_GOOD_CVG"
112_scaff199	AMOS	misc_feature	-1	91	.	+	.	Experiment "C";Note "LOW_GOOD_CVG"
113_scaff2	AMOS	misc_feature	5	2030	.	+	.	Experiment "C";Note "LOW_GOOD_CVG"
114_scaff20	AMOS	misc_feature	19	241	.	+	.	Experiment "C";Note "LOW_GOOD_CVG"
115_scaff200	AMOS	misc_feature	-1	111	.	+	.	Experiment "C";Note "LOW_GOOD_CVG"
116_scaff202	AMOS	misc_feature	-1	111	.	+	.	Experiment "C";Note "LOW_GOOD_CVG"
117_scaff203	AMOS	misc_feature	8	264	.	+	.	Experiment "C";Note "LOW_GOOD_CVG"
118_scaff204	AMOS	misc_feature	-1	98	.	+	.	Experiment "C";Note "LOW_GOOD_CVG"
119_scaff205	AMOS	misc_feature	-1	95	.	+	.	Experiment "C";Note "LOW_GOOD_CVG"
120_scaff206	AMOS	misc_feature	-1	95	.	+	.	Experiment "C";Note "LOW_GOOD_CVG"
121_scaff208	AMOS	misc_feature	-1	187	.	+	.	Experiment "C";Note "LOW_GOOD_CVG"
122_scaff21	AMOS	misc_feature	17	237	.	+	.	Experiment "C";Note "LOW_GOOD_CVG"
123_scaff211	AMOS	misc_feature	-1	107	.	+	.	Experiment "C";Note "LOW_GOOD_CVG"
124_scaff212	AMOS	misc_feature	-1	126	.	+	.	Experiment "C";Note "LOW_GOOD_CVG"
125_scaff213	AMOS	misc_feature	-1	104	.	+	.	Experiment "C";Note "LOW_GOOD_CVG"
126_scaff214	AMOS	misc_feature	-1	104	.	+	.	Experiment "C";Note "LOW_GOOD_CVG"
127_scaff218	AMOS	misc_feature	-1	126	.	+	.	Experiment "C";Note "LOW_GOOD_CVG"
128_scaff22	AMOS	misc_feature	14	1049	.	+	.	Experiment "C";Note "LOW_GOOD_CVG"
129_scaff22	AMOS	misc_feature	-147	888	.	+	.	Experiment "C";Note "LOW_GOOD_CVG"
130_scaff225	AMOS	misc_feature	-2	121	.	+	.	Experiment "C";Note "LOW_GOOD_CVG"
131_scaff227	AMOS	misc_feature	-2	123	.	+	.	Experiment "C";Note "LOW_GOOD_CVG"
132_scaff229	AMOS	misc_feature	-1	108	.	+	.	Experiment "C";Note "LOW_GOOD_CVG"
133_scaff23	AMOS	misc_feature	18	23582	.	+	.	Experiment "C";Note "LOW_GOOD_CVG"
134_scaff230	AMOS	misc_feature	-1	110	.	+	.	Experiment "C";Note "LOW_GOOD_CVG"
135_scaff24	AMOS	misc_feature	7	428	.	+	.	Experiment "C";Note "LOW_GOOD_CVG"
136_scaff240	AMOS	misc_feature	-1	184	.	+	.	Experiment "C";Note "LOW_GOOD_CVG"
137_scaff242	AMOS	misc_feature	-1	109	.	+	.	Experiment "C";Note "LOW_GOOD_CVG"
138_scaff243	AMOS	misc_feature	-1	114	.	+	.	Experiment "C";Note "LOW_GOOD_CVG"
139_scaff244	AMOS	misc_feature	-1	131	.	+	.	Experiment "C";Note "LOW_GOOD_CVG"
140_scaff245	AMOS	misc_feature	-1	124	.	+	.	Experiment "C";Note "LOW_GOOD_CVG"
141_scaff247	AMOS	misc_feature	-1	172	.	+	.	Experiment "C";Note "LOW_GOOD_CVG"
142_scaff248	AMOS	misc_feature	-1	101	.	+	.	Experiment "C";Note "LOW_GOOD_CVG"
143_scaff25	AMOS	misc_feature	16	2450	.	+	.	Experiment "C";Note "LOW_GOOD_CVG"
144_scaff250	AMOS	misc_feature	-1	105	.	+	.	Experiment "C";Note "LOW_GOOD_CVG"
145_scaff252	AMOS	misc_feature	-1	93	.	+	.	Experiment "C";Note "LOW_GOOD_CVG"
146_scaff254	AMOS	misc_feature	-1	100	.	+	.	Experiment "C";Note "LOW_GOOD_CVG"
147_scaff255	AMOS	misc_feature	-1	100	.	+	.	Experiment "C";Note "LOW_GOOD_CVG"
148_scaff256	AMOS	misc_feature	-1	147	.	+	.	Experiment "C";Note "LOW_GOOD_CVG"
149_scaff257	AMOS	misc_feature	-1	106	.	+	.	Experiment "C";Note "LOW_GOOD_CVG"
150_scaff259	AMOS	misc_feature	-1	107	.	+	.	Experiment "C";Note "LOW_GOOD_CVG"
151_scaff261	AMOS	misc_feature	-1	105	.	+	.	Experiment "C";Note "LOW_GOOD_CVG"
152_scaff263	AMOS	misc_feature	-1	136	.	+	.	Experiment "C";Note "LOW_GOOD_CVG"
153_scaff265	AMOS	misc_feature	-1	97	.	+	.	Experiment "C";Note "LOW_GOOD_CVG"
154_scaff270	AMOS	misc_feature	-1	110	.	+	.	Experiment "C";Note "LOW_GOOD_CVG"
155_scaff274	AMOS	misc_feature	-1	126	.	+	.	Experiment "C";Note "LOW_GOOD_CVG"
156_scaff28	AMOS	misc_feature	0	110	.	+	.	Experiment "C";Note "LOW_GOOD_CVG"
157_scaff282	AMOS	misc_feature	-1	98	.	+	.	Experiment "C";Note "LOW_GOOD_CVG"
158_scaff286	AMOS	misc_feature	4	228	.	+	.	Experiment "C";Note "LOW_GOOD_CVG"
159_scaff287	AMOS	misc_feature	19	9132	.	+	.	Experiment "C";Note "LOW_GOOD_CVG"
160_scaff288	AMOS	misc_feature	19	32957	.	+	.	Experiment "C";Note "LOW_GOOD_CVG"
161_scaff288	AMOS	misc_feature	-7655	25283	.	+	.	Experiment "C";Note "LOW_GOOD_CVG"
162_scaff288	AMOS	misc_feature	-9193	23745	.	+	.	Experiment "C";Note "LOW_GOOD_CVG"
163_scaff289	AMOS	misc_feature	16	1135	.	+	.	Experiment "C";Note "LOW_GOOD_CVG"
164_scaff290	AMOS	misc_feature	18	20518	.	+	.	Experiment "C";Note "LOW_GOOD_CVG"
165_scaff291	AMOS	misc_feature	17	356	.	+	.	Experiment "C";Note "LOW_GOOD_CVG"
166_scaff292	AMOS	misc_feature	12	241	.	+	.	Experiment "C";Note "LOW_GOOD_CVG"
167_scaff293	AMOS	misc_feature	17	448	.	+	.	Experiment "C";Note "LOW_GOOD_CVG"
168_scaff294	AMOS	misc_feature	14	13641	.	+	.	Experiment "C";Note "LOW_GOOD_CVG"
169_scaff295	AMOS	misc_feature	17	8859	.	+	.	Experiment "C";Note "LOW_GOOD_CVG"
170_scaff296	AMOS	misc_feature	10	142	.	+	.	Experiment "C";Note "LOW_GOOD_CVG"
171_scaff296	AMOS	misc_feature	-19	113	.	+	.	Experiment "C";Note "LOW_GOOD_CVG"
172_scaff297	AMOS	misc_feature	19	264	.	+	.	Experiment "C";Note "LOW_GOOD_CVG"
173_scaff297	AMOS	misc_feature	-124	121	.	+	.	Experiment "C";Note "LOW_GOOD_CVG"
174_scaff298	AMOS	misc_feature	19	1022	.	+	.	Experiment "C";Note "LOW_GOOD_CVG"
175_scaff299	AMOS	misc_feature	4	183	.	+	.	Experiment "C";Note "LOW_GOOD_CVG"
176_scaff299	AMOS	misc_feature	-86	93	.	+	.	Experiment "C";Note "LOW_GOOD_CVG"
177_scaff3	AMOS	misc_feature	11	230	.	+	.	Experiment "C";Note "LOW_GOOD_CVG"
178_scaff300	AMOS	misc_feature	14	225	.	+	.	Experiment "C";Note "LOW_GOOD_CVG"
179_scaff301	AMOS	misc_feature	18	191	.	+	.	Experiment "C";Note "LOW_GOOD_CVG"
180_scaff302	AMOS	misc_feature	19	199	.	+	.	Experiment "C";Note "LOW_GOOD_CVG"
181_scaff302	AMOS	misc_feature	-52	128	.	+	.	Experiment "C";Note "LOW_GOOD_CVG"
182_scaff303	AMOS	misc_feature	17	21560	.	+	.	Experiment "C";Note "LOW_GOOD_CVG"
183_scaff304	AMOS	misc_feature	19	238	.	+	.	Experiment "C";Note "LOW_GOOD_CVG"
184_scaff305	AMOS	misc_feature	16	312	.	+	.	Experiment "C";Note "LOW_GOOD_CVG"
185_scaff306	AMOS	misc_feature	14	28776	.	+	.	Experiment "C";Note "LOW_GOOD_CVG"
186_scaff307	AMOS	misc_feature	18	157	.	+	.	Experiment "C";Note "LOW_GOOD_CVG"
187_scaff308	AMOS	misc_feature	-1	162	.	+	.	Experiment "C";Note "LOW_GOOD_CVG"
188_scaff309	AMOS	misc_feature	16	383	.	+	.	Experiment "C";Note "LOW_GOOD_CVG"
189_scaff31	AMOS	misc_feature	-1	112	.	+	.	Experiment "C";Note "LOW_GOOD_CVG"
190_scaff310	AMOS	misc_feature	19	248	.	+	.	Experiment "C";Note "LOW_GOOD_CVG"
191_scaff311	AMOS	misc_feature	19	316	.	+	.	Experiment "C";Note "LOW_GOOD_CVG"
192_scaff312	AMOS	misc_feature	17	1586	.	+	.	Experiment "C";Note "LOW_GOOD_CVG"
193_scaff313	AMOS	misc_feature	8	455	.	+	.	Experiment "C";Note "LOW_GOOD_CVG"
194_scaff314	AMOS	misc_feature	17	407	.	+	.	Experiment "C";Note "LOW_GOOD_CVG"
195_scaff315	AMOS	misc_feature	12	26123	.	+	.	Experiment "C";Note "LOW_GOOD_CVG"
196_scaff316	AMOS	misc_feature	19	672	.	+	.	Experiment "C";Note "LOW_GOOD_CVG"
197_scaff317	AMOS	misc_feature	14	246	.	+	.	Experiment "C";Note "LOW_GOOD_CVG"
198_scaff317	AMOS	misc_feature	-110	122	.	+	.	Experiment "C";Note "LOW_GOOD_CVG"
199_scaff318	AMOS	misc_feature	19	415	.	+	.	Experiment "C";Note "LOW_GOOD_CVG"
200_scaff319	AMOS	misc_feature	17	363	.	+	.	Experiment "C";Note "LOW_GOOD_CVG"
201_scaff319	AMOS	misc_feature	-234	112	.	+	.	Experiment "C";Note "LOW_GOOD_CVG"
202_scaff32	AMOS	misc_feature	16	436	.	+	.	Experiment "C";Note "LOW_GOOD_CVG"
203_scaff320	AMOS	misc_feature	19	532	.	+	.	Experiment "C";Note "LOW_GOOD_CVG"
204_scaff321	AMOS	misc_feature	16	259	.	+	.	Experiment "C";Note "LOW_GOOD_CVG"
205_scaff322	AMOS	misc_feature	18	285	.	+	.	Experiment "C";Note "LOW_GOOD_CVG"
206_scaff323	AMOS	misc_feature	17	229	.	+	.	Experiment "C";Note "LOW_GOOD_CVG"
207_scaff324	AMOS	misc_feature	17	368	.	+	.	Experiment "C";Note "LOW_GOOD_CVG"
208_scaff325	AMOS	misc_feature	-1	3231	.	+	.	Experiment "C";Note "LOW_GOOD_CVG"
209_scaff326	AMOS	misc_feature	18	199	.	+	.	Experiment "C";Note "LOW_GOOD_CVG"
210_scaff327	AMOS	misc_feature	15	6636	.	+	.	Experiment "C";Note "LOW_GOOD_CVG"
211_scaff328	AMOS	misc_feature	10	198	.	+	.	Experiment "C";Note "LOW_GOOD_CVG"
212_scaff329	AMOS	misc_feature	18	16241	.	+	.	Experiment "C";Note "LOW_GOOD_CVG"
213_scaff33	AMOS	misc_feature	-1	108	.	+	.	Experiment "C";Note "LOW_GOOD_CVG"
214_scaff330	AMOS	misc_feature	19	427	.	+	.	Experiment "C";Note "LOW_GOOD_CVG"
215_scaff331	AMOS	misc_feature	16	507	.	+	.	Experiment "C";Note "LOW_GOOD_CVG"
216_scaff332	AMOS	misc_feature	18	27963	.	+	.	Experiment "C";Note "LOW_GOOD_CVG"
217_scaff333	AMOS	misc_feature	19	279	.	+	.	Experiment "C";Note "LOW_GOOD_CVG"
218_scaff334	AMOS	misc_feature	19	1011	.	+	.	Experiment "C";Note "LOW_GOOD_CVG"
219_scaff334	AMOS	misc_feature	-852	140	.	+	.	Experiment "C";Note "LOW_GOOD_CVG"
220_scaff335	AMOS	misc_feature	18	20244	.	+	.	Experiment "C";Note "LOW_GOOD_CVG"
221_scaff335	AMOS	misc_feature	-20021	205	.	+	.	Experiment "C";Note "LOW_GOOD_CVG"
222_scaff335	AMOS	misc_feature	-20089	137	.	+	.	Experiment "C";Note "LOW_GOOD_CVG"
223_scaff336	AMOS	misc_feature	19	233	.	+	.	Experiment "C";Note "LOW_GOOD_CVG"
224_scaff337	AMOS	misc_feature	18	4792	.	+	.	Experiment "C";Note "LOW_GOOD_CVG"
225_scaff338	AMOS	misc_feature	14	3556	.	+	.	Experiment "C";Note "LOW_GOOD_CVG"
226_scaff338	AMOS	misc_feature	-709	2833	.	+	.	Experiment "C";Note "LOW_GOOD_CVG"
227_scaff339	AMOS	misc_feature	19	164	.	+	.	Experiment "C";Note "LOW_GOOD_CVG"
228_scaff34	AMOS	misc_feature	0	111	.	+	.	Experiment "C";Note "LOW_GOOD_CVG"
229_scaff340	AMOS	misc_feature	13	222	.	+	.	Experiment "C";Note "LOW_GOOD_CVG"
230_scaff340	AMOS	misc_feature	-73	136	.	+	.	Experiment "C";Note "LOW_GOOD_CVG"
231_scaff341	AMOS	misc_feature	19	9165	.	+	.	Experiment "C";Note "LOW_GOOD_CVG"
232_scaff342	AMOS	misc_feature	19	4552	.	+	.	Experiment "C";Note "LOW_GOOD_CVG"
233_scaff343	AMOS	misc_feature	19	166	.	+	.	Experiment "C";Note "LOW_GOOD_CVG"
234_scaff343	AMOS	misc_feature	-21	126	.	+	.	Experiment "C";Note "LOW_GOOD_CVG"
235_scaff344	AMOS	misc_feature	17	1488	.	+	.	Experiment "C";Note "LOW_GOOD_CVG"
236_scaff345	AMOS	misc_feature	18	836	.	+	.	Experiment "C";Note "LOW_GOOD_CVG"
237_scaff345	AMOS	misc_feature	-698	120	.	+	.	Experiment "C";Note "LOW_GOOD_CVG"
238_scaff346	AMOS	misc_feature	17	249	.	+	.	Experiment "C";Note "LOW_GOOD_CVG"
239_scaff347	AMOS	misc_feature	16	2514	.	+	.	Experiment "C";Note "LOW_GOOD_CVG"
240_scaff348	AMOS	misc_feature	19	9290	.	+	.	Experiment "C";Note "LOW_GOOD_CVG"
241_scaff349	AMOS	misc_feature	17	362	.	+	.	Experiment "C";Note "LOW_GOOD_CVG"
242_scaff35	AMOS	misc_feature	-1	110	.	+	.	Experiment "C";Note "LOW_GOOD_CVG"
243_scaff350	AMOS	misc_feature	9	158	.	+	.	Experiment "C";Note "LOW_GOOD_CVG"
244_scaff351	AMOS	misc_feature	15	177	.	+	.	Experiment "C";Note "LOW_GOOD_CVG"
245_scaff352	AMOS	misc_feature	18	157	.	+	.	Experiment "C";Note "LOW_GOOD_CVG"
246_scaff36	AMOS	misc_feature	-1	131	.	+	.	Experiment "C";Note "LOW_GOOD_CVG"
247_scaff37	AMOS	misc_feature	-1	129	.	+	.	Experiment "C";Note "LOW_GOOD_CVG"
248_scaff38	AMOS	misc_feature	-1	137	.	+	.	Experiment "C";Note "LOW_GOOD_CVG"
249_scaff39	AMOS	misc_feature	-2	103	.	+	.	Experiment "C";Note "LOW_GOOD_CVG"
250_scaff4	AMOS	misc_feature	19	270	.	+	.	Experiment "C";Note "LOW_GOOD_CVG"
251_scaff40	AMOS	misc_feature	-2	128	.	+	.	Experiment "C";Note "LOW_GOOD_CVG"
252_scaff41	AMOS	misc_feature	-1	112	.	+	.	Experiment "C";Note "LOW_GOOD_CVG"
253_scaff42	AMOS	misc_feature	-1	134	.	+	.	Experiment "C";Note "LOW_GOOD_CVG"
254_scaff43	AMOS	misc_feature	-1	110	.	+	.	Experiment "C";Note "LOW_GOOD_CVG"
255_scaff44	AMOS	misc_feature	-1	125	.	+	.	Experiment "C";Note "LOW_GOOD_CVG"
256_scaff46	AMOS	misc_feature	-1	105	.	+	.	Experiment "C";Note "LOW_GOOD_CVG"
257_scaff48	AMOS	misc_feature	-2	124	.	+	.	Experiment "C";Note "LOW_GOOD_CVG"
258_scaff49	AMOS	misc_feature	14	799	.	+	.	Experiment "C";Note "LOW_GOOD_CVG"
259_scaff5	AMOS	misc_feature	16	203	.	+	.	Experiment "C";Note "LOW_GOOD_CVG"
260_scaff52	AMOS	misc_feature	-1	97	.	+	.	Experiment "C";Note "LOW_GOOD_CVG"
261_scaff57	AMOS	misc_feature	-1	119	.	+	.	Experiment "C";Note "LOW_GOOD_CVG"
262_scaff6	AMOS	misc_feature	11	4552	.	+	.	Experiment "C";Note "LOW_GOOD_CVG"
263_scaff61	AMOS	misc_feature	0	117	.	+	.	Experiment "C";Note "LOW_GOOD_CVG"
264_scaff62	AMOS	misc_feature	-1	121	.	+	.	Experiment "C";Note "LOW_GOOD_CVG"
265_scaff64	AMOS	misc_feature	-1	498	.	+	.	Experiment "C";Note "LOW_GOOD_CVG"
266_scaff66	AMOS	misc_feature	-1	98	.	+	.	Experiment "C";Note "LOW_GOOD_CVG"
267_scaff69	AMOS	misc_feature	19	347	.	+	.	Experiment "C";Note "LOW_GOOD_CVG"
268_scaff7	AMOS	misc_feature	11	144	.	+	.	Experiment "C";Note "LOW_GOOD_CVG"
269_scaff70	AMOS	misc_feature	-1	127	.	+	.	Experiment "C";Note "LOW_GOOD_CVG"
270_scaff71	AMOS	misc_feature	-1	100	.	+	.	Experiment "C";Note "LOW_GOOD_CVG"
271_scaff72	AMOS	misc_feature	-1	110	.	+	.	Experiment "C";Note "LOW_GOOD_CVG"
272_scaff73	AMOS	misc_feature	-1	119	.	+	.	Experiment "C";Note "LOW_GOOD_CVG"
273_scaff76	AMOS	misc_feature	-1	126	.	+	.	Experiment "C";Note "LOW_GOOD_CVG"
274_scaff77	AMOS	misc_feature	-2	108	.	+	.	Experiment "C";Note "LOW_GOOD_CVG"
275_scaff8	AMOS	misc_feature	16	5335	.	+	.	Experiment "C";Note "LOW_GOOD_CVG"
276_scaff80	AMOS	misc_feature	-2	118	.	+	.	Experiment "C";Note "LOW_GOOD_CVG"
277_scaff82	AMOS	misc_feature	-1	95	.	+	.	Experiment "C";Note "LOW_GOOD_CVG"
278_scaff85	AMOS	misc_feature	-1	114	.	+	.	Experiment "C";Note "LOW_GOOD_CVG"
279_scaff87	AMOS	misc_feature	-1	96	.	+	.	Experiment "C";Note "LOW_GOOD_CVG"
280_scaff88	AMOS	misc_feature	0	112	.	+	.	Experiment "C";Note "LOW_GOOD_CVG"
281_scaff9	AMOS	misc_feature	18	499	.	+	.	Experiment "C";Note "LOW_GOOD_CVG"
282_scaff90	AMOS	misc_feature	-1	112	.	+	.	Experiment "C";Note "LOW_GOOD_CVG"
283_scaff95	AMOS	misc_feature	-1	117	.	+	.	Experiment "C";Note "LOW_GOOD_CVG"
1_scaff1	AMOS	misc_feature	20	20	.	+	.	Experiment "P";Note "HIGH_SNP 595 15.19"
2_scaff1	AMOS	misc_feature	61	61	.	+	.	Experiment "P";Note "HIGH_SNP 2203 18.50"
3_scaff1	AMOS	misc_feature	32	32	.	+	.	Experiment "P";Note "HIGH_SNP 1415 19.48"
4_scaff1	AMOS	misc_feature	33	33	.	+	.	Experiment "P";Note "HIGH_SNP 3511 18.58"
5_scaff1	AMOS	misc_feature	73	73	.	+	.	Experiment "P";Note "HIGH_SNP 1737 19.70"
6_scaff1	AMOS	misc_feature	29	30	.	+	.	Experiment "P";Note "HIGH_SNP 2565 16.99"
7_scaff1	AMOS	misc_feature	71	72	.	+	.	Experiment "P";Note "HIGH_SNP 5083 18.53"
8_scaff1	AMOS	misc_feature	46	45	.	+	.	Experiment "P";Note "HIGH_SNP 1662 19.73"
9_scaff1	AMOS	misc_feature	28	29	.	+	.	Experiment "P";Note "HIGH_SNP 1630 18.65"
10_scaff1	AMOS	misc_feature	75	75	.	+	.	Experiment "P";Note "HIGH_SNP 2849 18.76"
11_scaff1	AMOS	misc_feature	72	73	.	+	.	Experiment "P";Note "HIGH_SNP 1702 20.69"
12_scaff1	AMOS	misc_feature	71	69	.	+	.	Experiment "P";Note "HIGH_SNP 4845 19.46"
13_scaff1	AMOS	misc_feature	87	87	.	+	.	Experiment "P";Note "HIGH_SNP 4175 20.43"
14_scaff1	AMOS	misc_feature	36	37	.	+	.	Experiment "P";Note "HIGH_SNP 2175 19.67"
15_scaff1	AMOS	misc_feature	54	54	.	+	.	Experiment "P";Note "HIGH_SNP 8895 20.56"
16_scaff1	AMOS	misc_feature	134	134	.	+	.	Experiment "P";Note "HIGH_SNP 2091 26.39"
17_scaff1	AMOS	misc_feature	45	46	.	+	.	Experiment "P";Note "HIGH_SNP 7101 21.29"
18_scaff1	AMOS	misc_feature	51	51	.	+	.	Experiment "P";Note "HIGH_SNP 1227 20.11"
19_scaff1	AMOS	misc_feature	46	42	.	+	.	Experiment "P";Note "HIGH_SNP 2569 21.38"
20_scaff1	AMOS	misc_feature	66	64	.	+	.	Experiment "P";Note "HIGH_SNP 1034 22.64"
21_scaff1	AMOS	misc_feature	32	33	.	+	.	Experiment "P";Note "HIGH_SNP 2466 22.75"
22_scaff1	AMOS	misc_feature	63	63	.	+	.	Experiment "P";Note "HIGH_SNP 640 19.92"
23_scaff1	AMOS	misc_feature	20	21	.	+	.	Experiment "P";Note "HIGH_SNP 191 19.05"
24_scaff1	AMOS	misc_feature	77	76	.	+	.	Experiment "P";Note "HIGH_SNP 1702 22.25"
25_scaff1	AMOS	misc_feature	22	18	.	+	.	Experiment "P";Note "HIGH_SNP 4058 22.29"
26_scaff1	AMOS	misc_feature	20	17	.	+	.	Experiment "P";Note "HIGH_SNP 8185 23.42"
27_scaff1	AMOS	misc_feature	37	37	.	+	.	Experiment "P";Note "HIGH_SNP 890 15.66"
28_scaff1	AMOS	misc_feature	46	45	.	+	.	Experiment "P";Note "HIGH_SNP 791 23.15"
29_scaff1	AMOS	misc_feature	52	52	.	+	.	Experiment "P";Note "HIGH_SNP 3630 22.58"
30_scaff1	AMOS	misc_feature	73	73	.	+	.	Experiment "P";Note "HIGH_SNP 3711 22.69"
31_scaff1	AMOS	misc_feature	46	46	.	+	.	Experiment "P";Note "HIGH_SNP 2093 22.25"
32_scaff1	AMOS	misc_feature	56	56	.	+	.	Experiment "P";Note "HIGH_SNP 2479 24.12"
33_scaff1	AMOS	misc_feature	24	25	.	+	.	Experiment "P";Note "HIGH_SNP 5378 22.93"
34_scaff1	AMOS	misc_feature	79	80	.	+	.	Experiment "P";Note "HIGH_SNP 11504 21.89"
35_scaff1	AMOS	misc_feature	76	77	.	+	.	Experiment "P";Note "HIGH_SNP 1735 20.59"
36_scaff1	AMOS	misc_feature	11	12	.	+	.	Experiment "P";Note "HIGH_SNP 4078 20.20"
37_scaff1	AMOS	misc_feature	78	77	.	+	.	Experiment "P";Note "HIGH_SNP 6164 20.98"
38_scaff1	AMOS	misc_feature	42	43	.	+	.	Experiment "P";Note "HIGH_SNP 3470 20.70"
39_scaff1	AMOS	misc_feature	49	49	.	+	.	Experiment "P";Note "HIGH_SNP 1007 14.84"
40_scaff1	AMOS	misc_feature	28	28	.	+	.	Experiment "P";Note "HIGH_SNP 348 17.90"
41_scaff1	AMOS	misc_feature	91	91	.	+	.	Experiment "P";Note "HIGH_SNP 48 24.36"
42_scaff1	AMOS	misc_feature	7	8	.	+	.	Experiment "P";Note "HIGH_SNP 5733 20.72"
43_scaff1	AMOS	misc_feature	42	42	.	+	.	Experiment "P";Note "HIGH_SNP 2079 19.60"
44_scaff1	AMOS	misc_feature	103	101	.	+	.	Experiment "P";Note "HIGH_SNP 2573 19.21"
45_scaff1	AMOS	misc_feature	103	98	.	+	.	Experiment "P";Note "HIGH_SNP 1431 18.50"
46_scaff1	AMOS	misc_feature	41	41	.	+	.	Experiment "P";Note "HIGH_SNP 3492 19.21"
47_scaff1	AMOS	misc_feature	48	49	.	+	.	Experiment "P";Note "HIGH_SNP 3671 18.64"
48_scaff1	AMOS	misc_feature	26	27	.	+	.	Experiment "P";Note "HIGH_SNP 7431 18.67"
49_scaff1	AMOS	misc_feature	39	39	.	+	.	Experiment "P";Note "HIGH_SNP 1364 25.34"
50_scaff1	AMOS	misc_feature	52	53	.	+	.	Experiment "P";Note "HIGH_SNP 1873 18.57"
51_scaff1	AMOS	misc_feature	59	60	.	+	.	Experiment "P";Note "HIGH_SNP 8046 18.13"
52_scaff1	AMOS	misc_feature	30	31	.	+	.	Experiment "P";Note "HIGH_SNP 2589 17.80"
53_scaff1	AMOS	misc_feature	11	12	.	+	.	Experiment "P";Note "HIGH_SNP 4685 18.50"
56_scaff10	AMOS	misc_feature	22	20	.	+	.	Experiment "P";Note "HIGH_SNP 58 11.21"
64_scaff11	AMOS	misc_feature	22	23	.	+	.	Experiment "P";Note "HIGH_SNP 220 19.86"
68_scaff118	AMOS	misc_feature	110	110	.	+	.	Experiment "P";Note "HIGH_SNP 727 17.79"
69_scaff12	AMOS	misc_feature	25	25	.	+	.	Experiment "P";Note "HIGH_SNP 6 16.60"
75_scaff13	AMOS	misc_feature	61	61	.	+	.	Experiment "P";Note "HIGH_SNP 2 53.00"
78_scaff14	AMOS	misc_feature	17	18	.	+	.	Experiment "P";Note "HIGH_SNP 1711 18.84"
86_scaff15	AMOS	misc_feature	98	99	.	+	.	Experiment "P";Note "HIGH_SNP 34 13.97"
92_scaff16	AMOS	misc_feature	19	20	.	+	.	Experiment "P";Note "HIGH_SNP 19 8.67"
98_scaff17	AMOS	misc_feature	13	13	.	+	.	Experiment "P";Note "HIGH_SNP 932 22.39"
103_scaff18	AMOS	misc_feature	18	19	.	+	.	Experiment "P";Note "HIGH_SNP 143 18.15"
107_scaff19	AMOS	misc_feature	75	76	.	+	.	Experiment "P";Note "HIGH_SNP 59 17.10"
113_scaff2	AMOS	misc_feature	33	33	.	+	.	Experiment "P";Note "HIGH_SNP 101 20.24"
114_scaff20	AMOS	misc_feature	16	17	.	+	.	Experiment "P";Note "HIGH_SNP 25 7.71"
117_scaff203	AMOS	misc_feature	38	39	.	+	.	Experiment "P";Note "HIGH_SNP 16 11.73"
122_scaff21	AMOS	misc_feature	17	17	.	+	.	Experiment "P";Note "HIGH_SNP 13 13.92"
128_scaff22	AMOS	misc_feature	13	14	.	+	.	Experiment "P";Note "HIGH_SNP 17 10.44"
129_scaff22	AMOS	misc_feature	20	18	.	+	.	Experiment "P";Note "HIGH_SNP 130 7.65"
133_scaff23	AMOS	misc_feature	67	67	.	+	.	Experiment "P";Note "HIGH_SNP 1259 19.49"
135_scaff24	AMOS	misc_feature	188	185	.	+	.	Experiment "P";Note "HIGH_SNP 7 23.00"
143_scaff25	AMOS	misc_feature	71	70	.	+	.	Experiment "P";Note "HIGH_SNP 122 20.01"
158_scaff286	AMOS	misc_feature	5	6	.	+	.	Experiment "P";Note "HIGH_SNP 23 10.00"
159_scaff287	AMOS	misc_feature	47	48	.	+	.	Experiment "P";Note "HIGH_SNP 568 16.73"
160_scaff288	AMOS	misc_feature	31	32	.	+	.	Experiment "P";Note "HIGH_SNP 348 22.84"
161_scaff288	AMOS	misc_feature	61	61	.	+	.	Experiment "P";Note "HIGH_SNP 73 21.62"
162_scaff288	AMOS	misc_feature	20	20	.	+	.	Experiment "P";Note "HIGH_SNP 1134 21.66"
163_scaff289	AMOS	misc_feature	61	62	.	+	.	Experiment "P";Note "HIGH_SNP 60 18.17"
164_scaff290	AMOS	misc_feature	49	49	.	+	.	Experiment "P";Note "HIGH_SNP 1172 18.24"
165_scaff291	AMOS	misc_feature	17	18	.	+	.	Experiment "P";Note "HIGH_SNP 36 8.83"
166_scaff292	AMOS	misc_feature	14	14	.	+	.	Experiment "P";Note "HIGH_SNP 16 13.60"
167_scaff293	AMOS	misc_feature	8	9	.	+	.	Experiment "P";Note "HIGH_SNP 40 11.05"
168_scaff294	AMOS	misc_feature	93	93	.	+	.	Experiment "P";Note "HIGH_SNP 779 18.02"
169_scaff295	AMOS	misc_feature	83	84	.	+	.	Experiment "P";Note "HIGH_SNP 456 19.93"
170_scaff296	AMOS	misc_feature	9	8	.	+	.	Experiment "P";Note "HIGH_SNP 8 15.43"
172_scaff297	AMOS	misc_feature	12	13	.	+	.	Experiment "P";Note "HIGH_SNP 53 4.81"
174_scaff298	AMOS	misc_feature	14	15	.	+	.	Experiment "P";Note "HIGH_SNP 86 12.18"
175_scaff299	AMOS	misc_feature	17	18	.	+	.	Experiment "P";Note "HIGH_SNP 10 16.67"
177_scaff3	AMOS	misc_feature	80	81	.	+	.	Experiment "P";Note "HIGH_SNP 5 28.50"
178_scaff300	AMOS	misc_feature	50	51	.	+	.	Experiment "P";Note "HIGH_SNP 8 19.00"
179_scaff301	AMOS	misc_feature	18	19	.	+	.	Experiment "P";Note "HIGH_SNP 14 11.54"
180_scaff302	AMOS	misc_feature	20	21	.	+	.	Experiment "P";Note "HIGH_SNP 24 7.30"
181_scaff302	AMOS	misc_feature	9	9	.	+	.	Experiment "P";Note "HIGH_SNP 15 6.64"
182_scaff303	AMOS	misc_feature	18	18	.	+	.	Experiment "P";Note "HIGH_SNP 1168 19.24"
183_scaff304	AMOS	misc_feature	41	42	.	+	.	Experiment "P";Note "HIGH_SNP 4 40.33"
184_scaff305	AMOS	misc_feature	71	68	.	+	.	Experiment "P";Note "HIGH_SNP 14 16.38"
185_scaff306	AMOS	misc_feature	30	30	.	+	.	Experiment "P";Note "HIGH_SNP 1799 16.78"
186_scaff307	AMOS	misc_feature	24	24	.	+	.	Experiment "P";Note "HIGH_SNP 4 37.00"
188_scaff309	AMOS	misc_feature	7	8	.	+	.	Experiment "P";Note "HIGH_SNP 19 19.61"
190_scaff310	AMOS	misc_feature	87	88	.	+	.	Experiment "P";Note "HIGH_SNP 9 14.25"
191_scaff311	AMOS	misc_feature	8	9	.	+	.	Experiment "P";Note "HIGH_SNP 44 7.30"
192_scaff312	AMOS	misc_feature	39	40	.	+	.	Experiment "P";Note "HIGH_SNP 104 15.05"
193_scaff313	AMOS	misc_feature	26	27	.	+	.	Experiment "P";Note "HIGH_SNP 24 16.39"
194_scaff314	AMOS	misc_feature	42	42	.	+	.	Experiment "P";Note "HIGH_SNP 25 15.12"
195_scaff315	AMOS	misc_feature	44	45	.	+	.	Experiment "P";Note "HIGH_SNP 1300 20.80"
196_scaff316	AMOS	misc_feature	34	34	.	+	.	Experiment "P";Note "HIGH_SNP 43 13.43"
197_scaff317	AMOS	misc_feature	28	29	.	+	.	Experiment "P";Note "HIGH_SNP 19 11.22"
199_scaff318	AMOS	misc_feature	26	25	.	+	.	Experiment "P";Note "HIGH_SNP 29 12.61"
200_scaff319	AMOS	misc_feature	16	17	.	+	.	Experiment "P";Note "HIGH_SNP 23 15.27"
202_scaff32	AMOS	misc_feature	23	24	.	+	.	Experiment "P";Note "HIGH_SNP 18 22.00"
203_scaff320	AMOS	misc_feature	23	24	.	+	.	Experiment "P";Note "HIGH_SNP 59 9.60"
204_scaff321	AMOS	misc_feature	19	19	.	+	.	Experiment "P";Note "HIGH_SNP 9 28.50"
205_scaff322	AMOS	misc_feature	24	24	.	+	.	Experiment "P";Note "HIGH_SNP 11 20.20"
206_scaff323	AMOS	misc_feature	21	21	.	+	.	Experiment "P";Note "HIGH_SNP 10 19.44"
207_scaff324	AMOS	misc_feature	20	21	.	+	.	Experiment "P";Note "HIGH_SNP 36 10.26"
208_scaff325	AMOS	misc_feature	56	57	.	+	.	Experiment "P";Note "HIGH_SNP 125 26.07"
209_scaff326	AMOS	misc_feature	13	14	.	+	.	Experiment "P";Note "HIGH_SNP 11 16.50"
210_scaff327	AMOS	misc_feature	73	73	.	+	.	Experiment "P";Note "HIGH_SNP 433 15.87"
211_scaff328	AMOS	misc_feature	32	33	.	+	.	Experiment "P";Note "HIGH_SNP 6 22.20"
212_scaff329	AMOS	misc_feature	31	30	.	+	.	Experiment "P";Note "HIGH_SNP 797 21.08"
214_scaff330	AMOS	misc_feature	12	13	.	+	.	Experiment "P";Note "HIGH_SNP 20 21.89"
215_scaff331	AMOS	misc_feature	74	72	.	+	.	Experiment "P";Note "HIGH_SNP 35 11.29"
216_scaff332	AMOS	misc_feature	56	57	.	+	.	Experiment "P";Note "HIGH_SNP 1434 20.20"
217_scaff333	AMOS	misc_feature	74	72	.	+	.	Experiment "P";Note "HIGH_SNP 18 8.24"
218_scaff334	AMOS	misc_feature	15	16	.	+	.	Experiment "P";Note "HIGH_SNP 181 6.36"
219_scaff334	AMOS	misc_feature	22	22	.	+	.	Experiment "P";Note "HIGH_SNP 13 8.50"
220_scaff335	AMOS	misc_feature	44	45	.	+	.	Experiment "P";Note "HIGH_SNP 971 21.44"
221_scaff335	AMOS	misc_feature	5	6	.	+	.	Experiment "P";Note "HIGH_SNP 26 7.28"
223_scaff336	AMOS	misc_feature	18	17	.	+	.	Experiment "P";Note "HIGH_SNP 65 4.06"
224_scaff337	AMOS	misc_feature	83	84	.	+	.	Experiment "P";Note "HIGH_SNP 277 17.61"
225_scaff338	AMOS	misc_feature	19	20	.	+	.	Experiment "P";Note "HIGH_SNP 38 19.14"
226_scaff338	AMOS	misc_feature	47	48	.	+	.	Experiment "P";Note "HIGH_SNP 105 26.73"
227_scaff339	AMOS	misc_feature	8	9	.	+	.	Experiment "P";Note "HIGH_SNP 12 11.18"
229_scaff340	AMOS	misc_feature	51	51	.	+	.	Experiment "P";Note "HIGH_SNP 11 14.00"
231_scaff341	AMOS	misc_feature	21	22	.	+	.	Experiment "P";Note "HIGH_SNP 546 17.52"
232_scaff342	AMOS	misc_feature	103	102	.	+	.	Experiment "P";Note "HIGH_SNP 218 21.28"
233_scaff343	AMOS	misc_feature	15	15	.	+	.	Experiment "P";Note "HIGH_SNP 15 10.21"
234_scaff343	AMOS	misc_feature	70	71	.	+	.	Experiment "P";Note "HIGH_SNP 3 10.50"
235_scaff344	AMOS	misc_feature	5	5	.	+	.	Experiment "P";Note "HIGH_SNP 91 16.83"
236_scaff345	AMOS	misc_feature	13	14	.	+	.	Experiment "P";Note "HIGH_SNP 132 7.25"
238_scaff346	AMOS	misc_feature	15	16	.	+	.	Experiment "P";Note "HIGH_SNP 21 11.15"
239_scaff347	AMOS	misc_feature	10	11	.	+	.	Experiment "P";Note "HIGH_SNP 451 6.65"
240_scaff348	AMOS	misc_feature	34	34	.	+	.	Experiment "P";Note "HIGH_SNP 522 18.50"
241_scaff349	AMOS	misc_feature	15	16	.	+	.	Experiment "P";Note "HIGH_SNP 22 16.00"
243_scaff350	AMOS	misc_feature	39	39	.	+	.	Experiment "P";Note "HIGH_SNP 20 3.21"
244_scaff351	AMOS	misc_feature	59	59	.	+	.	Experiment "P";Note "HIGH_SNP 7 9.17"
245_scaff352	AMOS	misc_feature	89	89	.	+	.	Experiment "P";Note "HIGH_SNP 5 11.75"
250_scaff4	AMOS	misc_feature	78	76	.	+	.	Experiment "P";Note "HIGH_SNP 13 13.08"
258_scaff49	AMOS	misc_feature	7	8	.	+	.	Experiment "P";Note "HIGH_SNP 85 9.83"
259_scaff5	AMOS	misc_feature	35	35	.	+	.	Experiment "P";Note "HIGH_SNP 5 34.00"
262_scaff6	AMOS	misc_feature	64	64	.	+	.	Experiment "P";Note "HIGH_SNP 339 13.82"
265_scaff64	AMOS	misc_feature	201	202	.	+	.	Experiment "P";Note "HIGH_SNP 3 82.50"
267_scaff69	AMOS	misc_feature	6	7	.	+	.	Experiment "P";Note "HIGH_SNP 34 10.18"
268_scaff7	AMOS	misc_feature	19	20	.	+	.	Experiment "P";Note "HIGH_SNP 3 48.50"
275_scaff8	AMOS	misc_feature	21	22	.	+	.	Experiment "P";Note "HIGH_SNP 241 22.76"
281_scaff9	AMOS	misc_feature	60	58	.	+	.	Experiment "P";Note "HIGH_SNP 19 23.11"
1_scaff1	AMOS	misc_feature	122	119	.	+	.	Experiment "D";Note "HIGH_READ_COVERAGE 128"
129_scaff22	AMOS	misc_feature	48	43	.	+	.	Experiment "D";Note "HIGH_READ_COVERAGE 277"
165_scaff291	AMOS	misc_feature	160	149	.	+	.	Experiment "D";Note "HIGH_READ_COVERAGE 93"
172_scaff297	AMOS	misc_feature	30	29	.	+	.	Experiment "D";Note "HIGH_READ_COVERAGE 259"
194_scaff314	AMOS	misc_feature	118	116	.	+	.	Experiment "D";Note "HIGH_READ_COVERAGE 112"
199_scaff318	AMOS	misc_feature	83	80	.	+	.	Experiment "D";Note "HIGH_READ_COVERAGE 135"
203_scaff320	AMOS	misc_feature	81	77	.	+	.	Experiment "D";Note "HIGH_READ_COVERAGE 127"
217_scaff333	AMOS	misc_feature	63	62	.	+	.	Experiment "D";Note "HIGH_READ_COVERAGE 139"
218_scaff334	AMOS	misc_feature	37	36	.	+	.	Experiment "D";Note "HIGH_READ_COVERAGE 305"
223_scaff336	AMOS	misc_feature	21	18	.	+	.	Experiment "D";Note "HIGH_READ_COVERAGE 638"
233_scaff343	AMOS	misc_feature	16	16	.	+	.	Experiment "D";Note "HIGH_READ_COVERAGE 236"
236_scaff345	AMOS	misc_feature	33	34	.	+	.	Experiment "D";Note "HIGH_READ_COVERAGE 273"
238_scaff346	AMOS	misc_feature	115	111	.	+	.	Experiment "D";Note "HIGH_READ_COVERAGE 93"
239_scaff347	AMOS	misc_feature	54	51	.	+	.	Experiment "D";Note "HIGH_READ_COVERAGE 312"
258_scaff49	AMOS	misc_feature	66	61	.	+	.	Experiment "D";Note "HIGH_READ_COVERAGE 144"
267_scaff69	AMOS	misc_feature	56	52	.	+	.	Experiment "D";Note "HIGH_READ_COVERAGE 148"
221_scaff335	AMOS	misc_feature	164	149	.	+	.	Experiment "B";Note "5 (5,0) B -[221]-> 183"
163_scaff289	AMOS	misc_feature	3	4	.	+	.	Experiment "B";Note "5 (5,0) B <-[163]- 1"
218_scaff334	AMOS	misc_feature	99	92	.	+	.	Experiment "B";Note "4 (4,0) B -[218]-> 107"
223_scaff336	AMOS	misc_feature	3	4	.	+	.	Experiment "B";Note "19 (19,0) B <-[223]- 1"
37_scaff1	AMOS	misc_feature	102	100	.	+	.	Experiment "B";Note "8 (8,0) B -[37]-> 104"
218_scaff334	AMOS	misc_feature	4	5	.	+	.	Experiment "B";Note "9 (9,0) B <-[218]- 2"
216_scaff332	AMOS	misc_feature	3	4	.	+	.	Experiment "B";Note "4 (4,0) B <-[216]- 1"
26_scaff1	AMOS	misc_feature	118	113	.	+	.	Experiment "B";Note "3 (3,0) B -[26]-> 124"
174_scaff298	AMOS	misc_feature	834	770	.	+	.	Experiment "B";Note "3 (3,0) B <-[174]- 899"
233_scaff343	AMOS	misc_feature	92	83	.	+	.	Experiment "B";Note "9 (9,0) B -[233]-> 101"
51_scaff1	AMOS	misc_feature	61799	58761	.	+	.	Experiment "B";Note "3 (3,0) B -[51]-> 64998"
2_scaff1	AMOS	misc_feature	3	4	.	+	.	Experiment "B";Note "4 (4,0) B <-[2]- 1"
221_scaff335	AMOS	misc_feature	72	66	.	+	.	Experiment "B";Note "4 (4,0) B <-[221]- 77"
230_scaff340	AMOS	misc_feature	23	24	.	+	.	Experiment "B";Note "4 (4,0) B <-[230]- 21"
37_scaff1	AMOS	misc_feature	3	4	.	+	.	Experiment "B";Note "3 (3,0) B <-[37]- 1"
233_scaff343	AMOS	misc_feature	96	87	.	+	.	Experiment "B";Note "13 (13,0) B -[233]-> 105"
3_scaff1	AMOS	misc_feature	325	293	.	+	.	Experiment "B";Note "10 (10,0) B -[3]-> 366"
224_scaff337	AMOS	misc_feature	102	103	.	+	.	Experiment "B";Note "3 (3,0) B -[224]-> 101"
26_scaff1	AMOS	misc_feature	128	122	.	+	.	Experiment "B";Note "3 (3,0) B -[26]-> 134"
42_scaff1	AMOS	misc_feature	109261	104758	.	+	.	Experiment "B";Note "3 (3,0) B -[42]-> 113925"
48_scaff1	AMOS	misc_feature	143	139	.	+	.	Experiment "B";Note "4 (4,0) B -[48]-> 147"
218_scaff334	AMOS	misc_feature	95	90	.	+	.	Experiment "B";Note "5 (5,0) B -[218]-> 103"
211_scaff328	AMOS	misc_feature	102	100	.	+	.	Experiment "B";Note "3 (3,0) B -[211]-> 104"
8_scaff1	AMOS	misc_feature	3	4	.	+	.	Experiment "B";Note "3 (3,0) B <-[8]- 1"
233_scaff343	AMOS	misc_feature	3	4	.	+	.	Experiment "B";Note "8 (8,0) B <-[233]- 1"
230_scaff340	AMOS	misc_feature	122	122	.	+	.	Experiment "B";Note "4 (4,0) B -[230]-> 122"
56_scaff10	AMOS	misc_feature	473	436	.	+	.	Experiment "B";Note "3 (3,0) B <-[56]- 511"
199_scaff318	AMOS	misc_feature	104	100	.	+	.	Experiment "B";Note "4 (4,0) B -[199]-> 110"
250_scaff4	AMOS	misc_feature	227	214	.	+	.	Experiment "B";Note "3 (3,0) B -[250]-> 246"
217_scaff333	AMOS	misc_feature	142	133	.	+	.	Experiment "B";Note "4 (4,0) B <-[217]- 150"
223_scaff336	AMOS	misc_feature	90	70	.	+	.	Experiment "B";Note "5 (5,0) B -[223]-> 114"
262_scaff6	AMOS	misc_feature	4163	3918	.	+	.	Experiment "B";Note "3 (3,0) B <-[262]- 4423"
26_scaff1	AMOS	misc_feature	30	27	.	+	.	Experiment "B";Note "6 (6,0) B <-[26]- 33"
26_scaff1	AMOS	misc_feature	35	31	.	+	.	Experiment "B";Note "4 (4,0) B <-[26]- 38"
209_scaff326	AMOS	misc_feature	83	84	.	+	.	Experiment "B";Note "3 (3,0) B <-[209]- 81"
129_scaff22	AMOS	misc_feature	649	553	.	+	.	Experiment "B";Note "5 (5,0) B <-[129]- 767"
26_scaff1	AMOS	misc_feature	112	107	.	+	.	Experiment "B";Note "3 (3,0) B -[26]-> 117"
236_scaff345	AMOS	misc_feature	101	95	.	+	.	Experiment "B";Note "6 (6,0) B -[236]-> 107"
250_scaff4	AMOS	misc_feature	127	122	.	+	.	Experiment "B";Note "3 (3,0) B <-[250]- 133"
1_scaff1	AMOS	misc_feature	14	14	.	+	.	Experiment "K";Note "KMER_COV 1128"
2_scaff1	AMOS	misc_feature	6526	6212	.	+	.	Experiment "K";Note "KMER_COV 1040"
2_scaff1	AMOS	misc_feature	24658	23534	.	+	.	Experiment "K";Note "KMER_COV 1021"
4_scaff1	AMOS	misc_feature	32117	30518	.	+	.	Experiment "K";Note "KMER_COV 1181"
5_scaff1	AMOS	misc_feature	15993	15225	.	+	.	Experiment "K";Note "KMER_COV 1964"
5_scaff1	AMOS	misc_feature	22941	21878	.	+	.	Experiment "K";Note "KMER_COV 1320"
7_scaff1	AMOS	misc_feature	30294	28875	.	+	.	Experiment "K";Note "KMER_COV 1110"
27_scaff1	AMOS	misc_feature	11602	11005	.	+	.	Experiment "K";Note "KMER_COV 1277"
43_scaff1	AMOS	misc_feature	8432	8086	.	+	.	Experiment "K";Note "KMER_COV 1023"
46_scaff1	AMOS	misc_feature	49661	47576	.	+	.	Experiment "K";Note "KMER_COV 1017"
47_scaff1	AMOS	misc_feature	57636	55033	.	+	.	Experiment "K";Note "KMER_COV 1173"
48_scaff1	AMOS	misc_feature	14948	14228	.	+	.	Experiment "K";Note "KMER_COV 1208"
48_scaff1	AMOS	misc_feature	21413	20383	.	+	.	Experiment "K";Note "KMER_COV 1126"
48_scaff1	AMOS	misc_feature	25624	24400	.	+	.	Experiment "K";Note "KMER_COV 1150"
48_scaff1	AMOS	misc_feature	46300	44106	.	+	.	Experiment "K";Note "KMER_COV 1077"
48_scaff1	AMOS	misc_feature	68758	65518	.	+	.	Experiment "K";Note "KMER_COV 1075"
48_scaff1	AMOS	misc_feature	90457	86171	.	+	.	Experiment "K";Note "KMER_COV 1061"
48_scaff1	AMOS	misc_feature	102344	97482	.	+	.	Experiment "K";Note "KMER_COV 1253"
48_scaff1	AMOS	misc_feature	117992	112438	.	+	.	Experiment "K";Note "KMER_COV 1333"
48_scaff1	AMOS	misc_feature	120315	114659	.	+	.	Experiment "K";Note "KMER_COV 1029"
51_scaff1	AMOS	misc_feature	27972	26669	.	+	.	Experiment "K";Note "KMER_COV 1250"
51_scaff1	AMOS	misc_feature	43253	41159	.	+	.	Experiment "K";Note "KMER_COV 1213"
51_scaff1	AMOS	misc_feature	47023	44751	.	+	.	Experiment "K";Note "KMER_COV 1233"
51_scaff1	AMOS	misc_feature	87952	83646	.	+	.	Experiment "K";Note "KMER_COV 1042"
51_scaff1	AMOS	misc_feature	115419	109781	.	+	.	Experiment "K";Note "KMER_COV 1081"
52_scaff1	AMOS	misc_feature	16292	15521	.	+	.	Experiment "K";Note "KMER_COV 1025"
53_scaff1	AMOS	misc_feature	36770	34988	.	+	.	Experiment "K";Note "KMER_COV 1062"
53_scaff1	AMOS	misc_feature	42095	40065	.	+	.	Experiment "K";Note "KMER_COV 1150"
53_scaff1	AMOS	misc_feature	47019	44766	.	+	.	Experiment "K";Note "KMER_COV 1020"
53_scaff1	AMOS	misc_feature	69455	66095	.	+	.	Experiment "K";Note "KMER_COV 1765"
164_scaff290	AMOS	misc_feature	1641	1554	.	+	.	Experiment "K";Note "KMER_COV 1163"
239_scaff347	AMOS	misc_feature	0	1	.	+	.	Experiment "K";Note "KMER_COV 2485"
