# Supplementary material for: Genomic characterization of the Yersinia genus
Source: Genome Biol. 2010 Jan 4;11(1):R1. doi: 10.1186/gb-2010-11-1-r1 (PMC2847712; doi:10.1186/gb-2010-11-1-r1)
Supplement: Additional file 7 — Y. pestis CO92 signatures longer than 100 bp computed by the Insignia [44] pipeline. [file gb-2010-11-1-r1-S7.txt]

Insignia V0.7
Signatures calculated: Thu Aug 28 2008 14:46:27

Reference Organism:
Yersinia pestis CO92 CO92

Target Organism(s):
Yersinia\ pestis\ KIM\ KIM
Yersinia\ pestis\ CO92\ CO92
Yersinia\ pestis\ biovar\ Medievalis\ str.\ 91001\ 91001
Yersinia\ pestis\ Antiqua\ Antiqua


Signatures:
Start	Stop	Sequence
2022	2132	TTATTTAATCAAATTTGCCGAATCTTCTTCCTCGTTTCCCAATATCGGCCAGTCAATATCTGGAGCCAACGAAGTATCAACTCGGTTAAGCAAGACACGGTACTTTTTCAA
2453	2594	AGTCAAAAACTGCGGCAAACCCTTCCGTAGTCGTCGGTGGTTCAATCTCAGTGCAGTTGGCCGGTAACCCAGTAAACGGTGGGATATAGGCATCTCCAACTCCGATATATTCATTTGTCCCCTCCAGCAGATTGTACACTTT
2774	2888	CATCCACCTGACCAAACTGTTCGTAGCACTGACAATGCAGTCAAACTCAGCGCTCGCTTCGAGCGACCTGTAAATTATCTCGACATTTTCGCTATATCCAAATTCACATGTACAA
3403	3562	TGGTTTTGTACCAAGATCTGTACTGGAAGCGGCTGCATTGTGCGCATGTGACTTAATTCCATCTTGCTCCAGTGACAACACTGCACGAGAAGTTGGTTTACCCTTAATCATCCATCCACGCATGTCAGGTAACACACCTGATGGGTATGCGGCCGCCAGC
3545	3697	GGGTATGCGGCCGCCAGCTTCGGATACACACTCTTGTCAAACGTCTGCCCTTGCATGATGGCGAAACCAGACGGGGCCACATCGTTCGGCCACGGAATAGGGGCACCTACTGGATATGACTCAGGCGGTGGTAGAACACTACTGTACAATATA
3903	4043	ATGTTGCTGTGATGCCAACAGGATTCCAGTTCCCTGATCGCAACACTATTTCGCTTATCGCTGCCTGGTCATAAAGCCCCGCGTTGTATCCAGCACCTCCAATAAGAGTAATTAAAGCGGTTGAAGCTCCTTGAGGCATTG
4137	4273	CAGGAATATCTGCCCCATTCTGGGATTTCTGAATTGAGCCAGCCGCCAGGTTAACCGTATTCAACAAGCCAAGATAATCAATTACCCCTTGAGGTGAACGACCAGAAAGCGCAGTTAGTGTTCCATCCAAAGGCTGC
4627	4769	GCCTTCAGCTATTTCCTGAGCTTCGTCTCTAAATCGCTTGGCGTCATCGGCAAAACCTTGAGCACTTGCGCTAGCACTGTTTGCCTTTTCCGCCTCTGATTTAACCGCCGACAGGAGCTGATCAGATGTTTTCGTGGCTGCTT
5501	5630	AACCAGCTGCGCATCGTCTTCGAGTCGGCTGACATACGGGTCATAAGCGCGGTAAAACGTGCGCTGAACTGCGTTAAGTCGCCCTCATAGGTTGTGATGATGCGGCACGGAACTTCCTTCTGGGTCTCCC
5635	5791	GTACGGCTCTGCGAGAATCAGACTTGTGTCGCTAATTACGCGCTTAATTTCGTACAACTTGTTGTCAGGGCCGATGACGATCATGCCCGGCAGAACGCCGTTGGCGGTCACATTCCAGTACGTGCCAGTGCCAGAAAGTGCGTCACTTCCCTGTGTA
6108	6279	GAAGAAATTGTCAGGGAGACCGCTTTCCGCTGCTTTAAGCGAGATATCCAAACGTTCTTTGGAAATGTCATTCGCGTCCCAGCGGTGGCCGTTCCATTCGAAATAAACGGTGCGACACTCCTGACGAAGACGCCAGTCATTAATTACTGCCAGTTTCTCAACTTTCAATCTT
6546	6660	AACACCAGAATGAGATAAGGTTCATTCACGCGGTGATCGTATTTACGCTGTCTATGCCAGGTATAAACATCAACAGTCGCAGACTGACCTGCCGGCAAATTGTAATAACCAAACA
6957	7074	GCAGCAATATTTCCCCTGAACGTACCGTTGTTGAACTCAGGGCTACCATCTTTGGGGATAATCCAGCCTCTACTGCCTGCGGCGTAATCGTTCGACTGAATGACATTACCAATTTTGG
7088	7218	GCCGTCTTTGATATAAGCGCCGTTCATATACGCCACGCTGTTTTCGATGACAAATGGCGTAGTGATCTTCCCGTTTACGGAGTTGACCAGGCCAAAACGGTCTGCCTGCACCAAAAATTGTGATAAACCGG
7295	7486	GGCAGCAGAAACCTTCTTATCGGTATCGGCAATCGCCTTCGCTTGCTGCTGAATGAGAGCCGAGTTGCCATCAACTTCAGCCTTAACCGTATCAATTCTCTTACCGAGAGCACCGTCAGCGTTTGCACGCGCGGTGGCTTCGGATGTGATAGCAGCGTTGATATCTTTGCCGGTCTGAGCCTGGAGATTGGT
7666	7771	TCTGTGCCTTCAGTTGGGTAATTTGCTTCGATAGCGCCTCATCCGCTGTGGCTCGGGCAATCTGCTCTTCAGTAAGTGCAGCGCTGATATCACCTTCAACTTTCGC
7869	7990	GCTTCCAGCTTGGAGATATGCGTCGCAATTGTCTTGTCAGCCTCTACGCGAGCCGTTGTCTCTTCCAGAATCGACGCCCGGATGTCCTCACCAATTTCTGCGCGGATTTCTTCCACTTTTGA
8101	8206	TGGTTTTGGCCAGAGCCTCGATATTGGTCGACGCTTCCGCGCTGGCGCGTTCGACTTCGGCAACGGTCTTTTTCATCTCTTCGACGGCGGCAACACTGTCATCGAC
8275	8391	CAGCAATCAGCGCGGAGGCGTTGTCGAGCGCAGCGTGCGCCGCTTCCACAGCGCCAGCTATGGCTTTGCCCTGCTCGGAAACGGTTTCCTGCAACTCGACCAGAGCCGCATTAGAGT
19576	19698	CGGCCAGCGGCGCAGTGATAGTGATGTTACGACCCTGTACCAGCTCGGAGATGGTGGTCTGCCCCAGCTGGTCTACGGTGACTTTCAGAGTTTCGGTCGCAACTTCAACCTGAACACCGCCTT
43518	43621	CTCAGCAGTCTGGGCTTTCGTCACTGGCAATGGACCGAGATCTGCGCATTCGAGGCTGCCTTACCGGCGCTTATGCTTATCCATTTGCTGGTAAAAATGAGCCA
49756	49907	AGCCTGTCTGGCTGGAATGATGCCGATTCTGTTTCTGGAAATGATGTCCCAGGCATCTACCGGATTGTTGCACCAGTCGAAAGAACCCGCTCCGTTTGGCCCAATCGCAATCACTTTTGTGTAATCTCCAACTTGTGAGCCTTTCCAGCCAT
55259	55378	GGAGCTTATAGAAGGAAGAAGTTAGGGGGTGGGGTCGGTAAGTTGATGAAAACAGGGAGTGTTCTGATAATCTATAGCCGTTTTCTGCGGCCGTAGACGTCAGAAAATAGACAGTGTTGA
55904	56043	GCAGCCATTGCATCAGCGGTCGACAATATCGAATCTGCCGGTATCGGCGCGATTGTAGAATCAGTCGACTCGGCCTTAGTTGGCCTGAGCGATGTAGCTGAAATGACGGGCATGTCCCGACAAGCAATTACCATGCTTAA
59223	59343	TGCCGCCCTGTTCACACAAGGGCGGCTCTCCGTTATCAGGCGGCGTGTGCCGTGTTGGTGGTGTCGTTGTCAGTGCTGTCGGTATCGGAAACCGCGTCGTCAGCACCGGATTCAGCCGCTG
59721	59854	AGGGCTTTCAGCCTTGCCCGTTCGGTCATGAGCATCTCAAACGCTGCGCCATCCTTACCGGACGGGGCGTTCTCCGTCAGGCTGCCGTGGGACACGGTCAGACTGATACGGAACGGGTGCGTCGTGGTCAGACA
60041	60143	GGTTTCTTCCGGCATATCCGCTTTCAGGCGCACACCGCGCTGCACGTACACCTGCCCTTCGTACAGGCTGACCATCACTCCCGCGCCTGACTTCATGTCGTCA
60127	60259	CTGACTTCATGTCGTCAGTCCACGCGCTGGCTTCTGCCGCCTCCTGAATGGCGAGGATGTCCGCTTCGATCGCATCTGACTCGTCGCAAACGCTGTCATATGTATCGTACTGCTCCCGCAGCGCATCAAGACG
60262	60376	GCTGCTGCTCAGGGGTGTACACCGGATCGGGTTCAACAGGCTGCACGAACTCCTTACCGTCTTCGCCGTGGTACCAGATGCGGGCTGCGCGTCCGCGACTCCATGCCCAGCCCTC
60436	60703	GCACGCTGTCTGCCGTGCCGTCGCCCTCGTCCTGGCTGAACAGATCTTCACGGACGTAACCCCCTGCTGCCTCGTAGGCATCGCGCCCGATAAAACGAAATTTGGCGTTGTCGGTGCGCATCTCGGTTTCGGTAATAGCGCGTTTAATCAGGTGTGCGGGCGCGTTCGACCAGCTGGCCTTCACGTTTTCGAATACCTCGACCTGACGGGCAGGATCGTCCTCGAGACAGAGCGCCTGACACTGCTCAACGGTCAGTTCGTCCTGCGC
60854	60966	CATGGCGGCGCGCTGCTCGTTCTCGGCAACCGAGGCGAGGGCCGCAATGTCGTCTGAGACTCGCTTCACCATGACGGTATGATCAGCCGCAAGACGATCTTCCTGCGCCAGCA
61034	61232	AATCAGGTTCTGCAGCAGTCCGAGCGCCTCGATGGAGTCAGCCAGACCGCGAACGCTGTCCACGGAATACGGGATAGTGCGCACGTTCAGCGGGGATTTAGCGAGACTGGACAGCGGAACATACTCGATGACAGCGGCCTCAAGGGCGGCTTTCAGAGCTTCTTCCTGCGCCTTCGTGATTTTTTTGCTGCTCGCTTTT
62431	62536	TCCTCACTTTCCGCCTCGCCGCGGTATGCATCATCAAACGCGTCATAGTCACACTCGCCGGTATACTCCGCCCAGGCGATAAAAGCGGCTTCCCTGCCCTCTTCTT
62615	62721	CCTGGAACATAAATTCTGCGTCCCATTCATCGGCGTGCAGCGCCTGGCAGGCCTCGTAAAAATCCTCCCTGCCGTCAAACTCCGTCAGTTCAAACCATTTGCCAAAA
62784	62897	GCGCATAAAAAATCCTCCATAGTCGATGTTGTCTGAGTTACGGCTTACGCCGTGCCGACACGACAGCCCGACAGGGAGCGAAAAATGCAGGGGCGATGCATGAAGCCGCAGCGC
63112	63227	GGAGGAAGAGCCGTAAAAGCGGAGCCGGCGACATCCTTCGTGGTAGATTCAGGGGGCCGCCGCCCCCTGCTGTTCGCTACACTGGCCGGATTGCTGACAGGGCATTGCGGACAAGA
63523	63638	GCGTGGTCAGCGCCGCCTTTATCCGGCGCGCATCCTCCCATACCTGCCGGGATACATCCCGCACGGCGCGGGACAGGCAATCCGTTACAGCCTGAATCTCCGGCTCCGTCAGCCAT
63893	64030	AGGCCATCCATAATCAGCAATCAAATCGCGCGCACGGCGCATCACAAGGGCGTTTAACGTGGTGGTTTCCTGCATAATGGGTTCCTCTGAACGGGGTCAGTACACGCCGCCCGGGCGGCGTGTTGATTTCATTTTTTC
64021	64144	TCATTTTTTCAGTAATGCGCGAACTTTCGCCGCATCAGCCAGGCGGCGGGTAACGCTTTCCGGGACCGGATGATTGCTGTCACGGGCGGTCCATTCCCTGTGCCATAACGCCTGTTCGGCAGTG
64199	64432	TTCACCTGTTCAATCAGATCCATCACTGCACCGGCAGACACGCCCGACTCAAGCTGTTGTTCTTCCGGTATGGCGTCCATACGCGCCAGTACCGCCCTTGTGTCCTGTTCCGAAACGGCATATTCCATTCCGTCGGCCAGTGCTTCGATATCCGCCGGGGACCAGACAATGAGGTTCAGCGGGGTTTCTGCGGGATACTGCTCACGCAACAAGCGGCAGAGGGTTTCACAGGTT
65350	65536	GGTAGTTCTCCTTTCTCAAATGCGGCGCCAGTTACGCCGTGCCGATACGACAGCCGGGCGAAAAGCGGAGAATGCAGGGGCGGTGCCGCAAGCCGCAGCGCAGTGAAAAAGCCCACGCTGGCTGGACGGTTTGACGGCGAAAATTGAGACGGAAAACGACGGGAAGACAGCGGGTAAAGCCTTTGAA
65519	65707	GCGGGTAAAGCCTTTGAAATAAACTGCGACCGGGTGAGGACACCGGCAGAGCGAACCCTTGCATTCGCAGCGGCCCGGCTACAGTAGCGGCACGGCGTTCACAGCAGAGCGATATGAATGAGGAGCGCAGCGACATCGTATTTTCATCGTTGCTGTCCACAATTTCGGTGGGCAATCCTGTGTATAAAA
66000	66112	GGTCGTGCCCCACAGCCTGAAGAAGATGTTAGCAGCATCCCCCGACACTAAAACAGCATTAAGATGTTAGCCTCGAAAATTGAGTAATTGCCTGATCAAGAGACAGGAGAAGA
66100	66205	AGACAGGAGAAGAGCAAGACTCCGCTGTACGGGTAACTCGACATGATGCAAACGCTGAATACCCGAGTATTGCATATATAATTCGCGGGTATTCCATTCATTTACA
66441	66557	CCATCCTTCCCGACAAGCGCATGGCACAGAATAGATCCGTGATTCTCTTTACGAAGCCGAGCAAAACGACTGTCGAAGTTTTTCTGCGTCAGAGGTTCAATGTCGAGGTACTTCATC
66588	66705	TTCATTCTGTTGAGGTCTGCACCTTCAGCCATCGCCCAAAGAATGTGATGCATATGCTCATCTCGGCAGGTAGCTGCCTCATAACATGATCTGAGCGTTTCCTCAGCAGACAATACAG
66943	67061	CAATCTGTCTCTGACTGGACAGATGTCCGCCAATCAAATCAGATACCGACTGCCCAATCCCGGTGAAGATGATACGAACGGGTACATCCCCATCGCTTAACTGCTTGAGCAAAACACCA
67295	67519	CATTCCTTGGCTAATAACCGATTCGATGACTGTTTCCAGGGTCGAGTCATGGTCACAACTGACGGTAATAGGACGGTTATCCGAAGACTGGATAAGCGAAGCGGCTGTGTGGGCGAGGGAGGTTTTACCTACTCCGCGATCGCCATAAATGAACACATGTCGGCCCGGTGAATGAAGTGCCAGTTGTATCGTCTCCAACTGCTTATCCCGCCCAAAAAGCTTTTC
67517	67655	TTCAGGTGTACGCACTGGCACACTGAGAGTAAGCACTTCATTGAGCCGGGTGGCAAAAGTTGGTAAATCGCAACCTGCAATAGCCATGTCCATTCACTCCGAGAAGATGATTTAGGGGCTATTATACTGATTTCCTGAA
67739	67892	GGGAAAAGTGTGGTTTGCTGGAAGGGGTAGCGTCTGAATGGCATATAAAACGGGAGATGCTTTCGCCTGCCTATACAACTCGCTGGTCTGAACTGCCAATAGCGAAATTATGAGTCACGAAGAGGTTGAAAAGCGTGGTGATTTCAGTGTGAAA
68431	68541	CTTTCGCCGGAGAGAGATTTTCTTTCAACGCAATATCTTCTTTCGTCATGCTGGTTCCGTAGGTAACTTCGAGTCGCTTCCCCAGCTCGCGAAGACTATGTTCTCTGGCAG
68661	68815	ATCTCAATTAGTCCATTAACCTCCCGACCAATAGCCGGAAAGAACTGCTGCAGCTTTATCGTCCGGGAAATATCACTGACGGACTCGCGCGTAAGCATTGTCTGATCACGTCCATTAACCGAAGCATCAACGAACGTTTTTGATTCAACTTCTCC
68944	69095	CTATAACCTGTTTCATTTTGACGCTCCCCTGATATATTCAATTCGGTCAAATACGGCCTTAGTAAACCGTTCAGCTTCAGTACGTGCCTTTTTCAATGCCTCTGCACTTCCCGGGTACGAAACAGGGTTAGCACTAATGATGGTGTCAAAAG
69085	69227	GGTGTCAAAAGACTCACCACATCGTTCGAATCCGTCCAACCTCGGGAGCGATGAGTCTAGGATGTTACTCGCATACACCTCACGAGCCAGACTATGGGACGTTTCGTGATCGCGCTTACTGGTCATTTTTGACATAAATCCAA
71042	71145	TCAGAGCTTGCATCTGAGGCGAAGGGTTGGATAAGCCCTACGGGCGCGTCAGCCTGTCACATTCGGGTATACTTCTGAGATACCGCATTAAAACATGGTATTCC
71277	71385	ATGCACTGAAGAATTTTGCTCGCCTACATGGCCACCGAATTGCAGGCTGGTATGTCGACAATATCTCTGGCGCAACGATGACACGTCCAAAACTCGTGCAACTTTTGGA
71584	71712	TAATGGCATGATGCTGGATATGCTCGCGGCTATATCCAGAAAAGATTATGAGGATCGACGTCGCCGTCAGGCGGAAGGGATCAGCAAAGCGAAAGCGGAAGGTAAATATCGGGGCAGGGTGGCTGATGC
71697	71829	GCAGGGTGGCTGATGCACAAAAACACGAGCTCATCCGAACGCTACGCCTATTGCATGGTAAGTCATTGCGTGAAACAGCCCGTCTCGCAGGGGTATCCAAAATGACGGTGATCCGCGTCTGCCAGCAAGCTGA
72083	72281	ACTTCAGCGATGTGCTTTACAGCCTCGATACCGTGGAAGGCGAGGGCTACGTCCATGTGTTGATCGAGCATCAAAGCTCACCCGATAAGCATATGGCTTTTCGCTTAATTCGTTACGCGATCGCTGCCATGCAACGCCACCTTGAAGCGGGCCATGCTAAGCTGCCGCTGGTGATACCGGTGCTCTTTTACGTGGGTAA
72264	72378	GCTCTTTTACGTGGGTAAACGCAGTCCTTATCCGTACTCCACGCGGTGGTTAGATGAGTTTGACGACCCTGAGTTGGCACATAAACTCTATAGCGGTGCATTTCCACTGGTTGAT
72727	72832	ATAGAGAAAGGCAAACTCGAAGTGGCACGCAGTTTGTTAAAAATGGGCATGCCGATTGAGTCGGTCCAAGAAGCAACCGGCCTTTCTGAAGACGATTTGGCGCAAA
72880	72990	TCTCATGTTCATTTAGATGCGGTGGTACCACCACAAACGGCGGGCCTTTAGCTTGGTGTATCGCTTCTTTCAATACCCGCAGTAGTAGCGCATCATTCCAGTTTGCATGAA
72991	73233	TGTGGATAACCGGTTTTCCCACGGCAAAGCGGGCGGCAATTAACTCACGCAGCGTATCTTCCGCCATGAGCTGCGCGGACGTTTTGGCCGGTTTTGGCTTTTCCGAACGTACCGGTGGCAGCTGTGATAAACGTAAACCACGACGCGACATTGATACGTCCTCCACGTTAATAGGGGTTTGACGCTCAACGGAACGGTTTCACACGTTAAGGGCTTTTTGTCCGATAAATCAAAACATTATAG
74557	74665	TGGTAAAGAAATCATGCAGCAATCTTACTTACGGCAAGAGGAGTTTGCAGGGGCAATGACTGAAGTACTGCGGAATTCGCGTTATCGCTGTGATATATCATCACTTAAT
76303	76534	AGTTTTGACGCCGACATCGGTGGTCGTTTTAGGTAGCGTCCGAGATATTTTACGCATGTGCCATGCGCCCCAAGTCTTCTTAGCGAAGTGGACTTTCTAATAACGACCATACTGGACTGTTCTGGTCAAGTTAAACGACAGGTCGCCTTCAATTACCCAGCGCCCTCGTGTTTCCCCACAATCGGTGAGCTGATCGCATGATGGACGCTGCGTTCAGGCCGGAAGCCATATG
77704	77878	TGGCGGCAGAGCAAACCTTCTTAACGTGATATAGCCACCCTGACGGACAGACTGGCTACGTTGCTGATGGCAGATTATCTGTCTTCACCGCAGGTAATGGCGCTGATACACTATTTATTACAGGCCGGCGAGTCTGCTGACTCCGAAGCCTTTGTTCGCGAACTGGCACAGCGTG
78128	78239	TGAATCGTCATCGATTCGGGCCCTGATGAAAGACGCGCGTGAGGTTCTTGTTCGTTAAGCGGATACGTATATCCTGTACAATAGCCAGATAGGCCTCACGGGGTCTAACCCT
82265	82368	GCATTCTAGATAGTGGGCCGGCGCCGGGACTTAGCTATTTGCGCATACCCAGCAACACCAATCTTAGCTATTTGTGCACGCGCATCAATATCAAAATTAGCTAT
83989	84123	AAACAACAAGGATGGCAGCGTTCGTATATTTATGCCGAGCGAGGATTGAATACAATTAAGAGCCGTTTGACATTGGGGGAAACCTATTCTGATAGCAGTATCTTTGACAGTATCCCGATTAAGGGGATAAAAATT
84628	84735	AAAAAAGAAAGCGGCCAACGTTGGCGCGTTCGATATAATAAGTACTTGCAGAGTGGAACATCGTTAAACATTGCTAGCGAGGAATACGCCACAGAAGGATTTAACAAA
85637	85753	ATAAACCTGTTCCATTTGGTTCTATAGTTACCATTGAAGGGCAATCATCCAGCTCTGGCATTGTCGGAGATAATAGCGGTGTCTATTTGACTGGACTACCTAAAAAATCAAAAATAC
86302	86413	ATATCTCTCCTAAGGTAAACGGTGAGAACCTTGTGGGGGATGACGTCGTCTTGGCTACGGGCAGCCAGGATTTCTTTGTTCGCTCAATTGGTTCCAAAGGCGGTAAACTTGC
87947	88051	TCCGTCAAATAAGAAGAAGGGCGTTGATACACCAATGTCGAAGGTGGCCATTGCACAAGCGTTGAGAAGAATTCTGGAGCGCCCAGAGCTGATGGATTTGGAACC
88473	88705	TTCCAGGACCATCAGCATTAGCCGAACAGGGTCAGCGTCCAGAGCTACGGCCAGCGCTCTTACCTTATCAACGGGGAGAGGGATCTTTCCGCTTTTGATGAGAGACAGGTTGTTGGCGTTTTTATACCCTACTTCCTTGGCAATAGTAGCCTGACTTTTCGGTGAGATAGTGATCAGGGAATCAATATAAGCCGCGTAGCGACCTTGTTTGCTATCTGTTTCGTTGGTAGCCA
403100	403256	AAAAATAATCAATACAGCCCCGACTGGGGCAAACACTATCGTCAGCTCGTAGAACAGGTCCAAGCCGAAAAACCCAACTTCTCTGCGGATACAATTCGGCAGATTTGGTACGAACGTAGCAATGGTATCTCCAGCCTCAGGCAGGGCGGTATGTCCC
403239	403373	GGCAGGGCGGTATGTCCCAGTTTGAATTCGAAACGGCGCAAAAACAGCTGCTCGCTCTCACCCGTCAGATGGCAGATGAGTGTACGCAGGAGAACTACGATCGGGTGATTGAGCGCCTTGTTAAACTTAAAACAG
403546	403651	CCTTGATCTCAAGAAAGTGTTGCATCGAGCATTGGGCGATGATGTCGATCCTATCGAACTGAATATGTCGCTCTGGCATCTCTACACGCAGGTGATTCAGAAGAAG
403884	404029	GACTGATTGCTGAAAAGCGGGTGCGCTTTATCACCTTCCATCAGAGTTTTGGCTATGAAGAGTTTATCGAAGGGCTAAGAGCAGAAACCACCGATGATGGCAATGTACGCTATGAAGTCAAAGCGGGCATTTTTAAGCAAATTTGT
404406	404514	TTAACCGTGGCAACATCTCCAAAATCTTCGGCGAACTGATCACCCTGATAGAAACCTCTAAACGTGCCGGGGAACCGGAGGCGCTTAGCGTGATTCTGCCTTACTCTTC
404949	405115	AGAAACAGTTTGCCGATCTTTTTGGCAATAACGGAACTGAAGATCTGCATGATATAGGTGCCAGTTTCCATCTAGCCCCTGAGGACGACAAGGTTTGGGATAACCCGCTCGCCTGGCAACAAATTTATGCGCCACATAAAGGTAACCCGGTGAGTGGGGAATGAAGT
405098	405276	GTGAGTGGGGAATGAAGTCTCGTAAGGACTTTACCGTCTTCGAATATGGTCACCTGATTAGCGACAAAGACAGTGGCCGCATAAATAATGCGGTCTCGCTGCCTCCGCAGCTGTTTGAGTGGCTTGAGCAACGTTGCCTGAAAGATGACGCGGATAACACTCACCGTCTGCTCACCCTT
405503	405632	TTTTTATTCAGCAGTTTATCGATAGCGTACAGCAGATTGTGCGCCAGGGGCTAAAGCGTGACTATTTACGCCAGCAGGACAATCTGCCTTGGATGAAAGGGAAGTTACGGGTCTCAGCTCAAATAAGCAA
411304	411440	ATCCAGATTATCTTCACGCAGTCCCAGCATCACGTTATACCCCGCCATCAGCAAGGGGTCGCCCATACGTGGCAGCGGTGCGAGATTCATCGGGATTGTCAGTGTCAGGCTGGCATCGTAATCACACCCCAGATAAA
411493	411600	TTTGGCCTCTGCCGTGTCTTCAGTTAACATTTCGACCCCGATGAAGTAGTTAGCATCTGAAGTTTCGCTGCCGAGGACCAGATGATCCCCCAGCCTTTACTACTCTGA
411606	411832	AGAATCTCGCCTGTTTTCCGGCGGGCATCCGCGTGGCCTTATGCGGCTTCCCTGTGACTCGGGTGTTGGGCGCCTGCGTGGGCAGTTCCTTCCGCCGTGCGGGTGGTTCTTACCAGTGTCAGCGACTGCAATAAGCCAGTAAACGCGACGTGGGCACGTCTCCGCTGTCAGTGATGCCGGTCAGGGCCATCAGGCTGCGCGAAGTTTTGTCGGTACTGTCAACGCTA
412181	412289	CAGCAGGGGGCGTACATTAAATTGCAGGAACAAGCCAATGCGTTAGCACATATTCAGGCGTTGAACTTCGAGAGTATTGACCTACCCACTGCGCAGCGCCAACTGGAAG
412280	412381	CAACTGGAAGAATTACAGGCTCGTCTGGATAGGCTGACCCATCCGCAGTCCGATATCGCTATTGCTAAGGCCGCACTGGATGAGGCTGAAGCACGGCAAAAA
412564	412794	TCAGGACATTGAACGTGAGCATGCACGCCAATTGCAAGGCCGACTCAATGAGGTCAATGACCGATTACAACGGTTACGGGAAGAGCTTATCAAGCGGATGTCCGACGCTAAAAAAGAGGATACTGGCGCGCTTTCGGAAGTGGGGCGGGAATTAGACGATATTCCCAACTATCTGGCGCGCCTACAGACCTTGACCGAAGAGGCGCTTCCCGAAAAACTTAAGCGTTTCCA
437241	437342	AATACACATTTTTTGTTTAGCCGCGGCACCCTTTATGGGTGCCGTTTAACGTTAATGGCCTGATGAATCAATCGTACTCATAAATCAATGGTCTGATGAACA
796218	796337	AAGCAAGAAATAGAGACTCCGAAGGCTGTGAATGAATACGTTGTCAAACATTCTGCGGATAGCGGTGTCATGAATATGCAATTGGCCGATAAAGATCTGGCGATGAAGGCAGATAAAAAG
816895	817002	CACCTTGAGTTGTTTCACCATATTTCGTAACATCACCGAAATCACGATCACGCAAAGTATACCCTTCTGCTGGTTTATCAGTATCATGGCTATTTCCATGTGCTGAAT
1047061	1047168	AATTAGAGGAGGGTGGCAACTGAATGATAAATCGTCGAAAACTAATTTGAACCGCATTTATACCTAAGTGACGTCGAGATACAGCTAGGCGGCAACCGAATAACCATT
1131895	1132020	TGCCCAATCTCCTGCCAACCTATTTTGTTGTTCCGGCGGCAACCAGGTGGCAACAATGTTACGGAGACTCGCTGGTGGTAGATTGTCTAATTCGCTCCAGTTAATCCGTGGCCCCTGATAATACGG
1132586	1132685	TTCAGTTTTTGCAGGTTGTCGGGCAGTGTTGCTGGCAACTCAGTTAACTTATTACCCATGAGATCCAGTTCGTTACACGGCGGCAGAATGTCTGGTAATG
1133451	1133559	CCCATGATTCATGACTGCTTTTGCATATTGTTTAAGTCGATTCAGCTAATCCGTGGCCCCTGATAATTCGGCTTAGTACTGAGACGCAGTAGTGCCAGCAGCGTGCTGG
1135403	1135520	AGTTTCTTTTTCGATCTTTGCCCAATCTTCTGCCAACGATTTTTGTTGTTCCGGCGGCACCCAGGTGGCAACAATGTTACGGAGACTCACTGGTGGTAGATTGTCTAATTCGCGGCAG
1135823	1135929	CAATGTAGGCAGTTCAGTTAAGCGACAGTTTGCCATACCAAGAGACTCCAGATTCGGGGGCAAGCGGTTTGGGCGTTGCAGTGACTCATTACGACCAACGTCTAATT
1136289	1136391	TCAGCCGGAGTTAAGGCTGCTGTTGATGTCCGTGCAGAATGGATTTCACGGTCTGGCTCGATGTTCGGCATTGACTCGTTCGACGTTATATTTGATAGATTCA
1235412	1235547	AAAAATCAGTTTAACAGTCCGGTATTCGAAGTCATTCATCGTATGGTCTTAGTGGGATTTAGTGCTAAGGCCATTTAACAAGAAATTATGTACCGTTTTGATAAAATCAGTACCAAGCCTAAATCCTTCCCCCATC
1235808	1236053	CAGTTTCCAGCTTGTCGAGCCAGCGGGTAAATTTCTTCGCAACATCAAAACCCATGCCGCGCATATCATCCCTCACCAGCGATTTTGTACAGGCCTCACCACTGGCGGTACGGGAGCGGATAGATTGCCACAGCGCGATATGATTAGCCGTCAGGCGCTGAATACTCGCCAGTTCCGCCTCATAGGGTGAGCCTTCATCGCTGACTTCACGGCCTTTATCACATAGCACCAATGAGTTAACTTCTT
1236360	1236460	GTGCCAGCGTATCCAGTACAATCAGGCGCACCGGCGAGCCGGTTTGCTCGGTGACATCCTGAGCCGCTTTAATCACCTGAATGGCGCTCTCCGGGCTGGCG
1236443	1236609	GCGCTCTCCGGGCTGGCGGGAAATACCGGGCAGTCGATGCGGTAGAGCGATTCAATCGGTGTGCCGCCGTTAAATTCCATTCCCCACGCGCGGATACGCCGTGGCACGCCGATACCGCCTTCTCCGACGATATAGACGACGGAACCTTGGGTCACACGCCGCGAGGC
1236592	1236727	GGTCACACGCCGCGAGGCCCACGGCTTGCCGGTGGCAATATGACAGGCCCATGAGACGGCCAAAAAGGATTTATACGAGCCGCTTGGCCCGTAAATACTGGCCAGTGTGTTACTTGGCAAGTGGCCCTTAATATTG
1236927	1237096	GGTGGGTGGCAGGGTCACTAAGCCATTGACTGCAAGAGCGGCGTATTCCGCCTGTTGTTTGCCGGGATTGTTGTCAGAGTTTGTTACGTCGTTATCCGCCGCGATAATAATCTGCGCGTCGGGATAACGTTCACGCAGTGCCACAGCAACCTGGGTCAGATTAGTGGCTG
1237201	1237303	GGGATAAATGAAGATTTAATCCGCGAGCCGGGCAGTAAACGCTTTTCTCCCCGGCGATTGATTAACAGCGCACCGGTAGTGTTGCCACTCAGATCCACCAGTG
1237923	1238054	GATCAACAATTTCTTCAATCGTGAGCGGGGAAGAGTTATGCATAGCACACCCCCGGATGGGTACGAACGTATTGCGGGTACAGACAGTGAAGGGTAGTAGCCATTGGGCCGCCTCCAAGAAGTAGTTGTAAT
1238041	1238291	GAAGTAGTTGTAATGACTACCACCTGAGACGCTAATCCCTTGGGTGGTAGCCCAGACGGAGTTAGCGTTACCGGACTTCTTGGAAACCGGCGCTCCTTTCGGAGCCCCCGCCTGGGCCACCATTGACGGGTGTGCGCAAGCCATACCTATAAAAGACCATGTCTGAATGACGAGGCTAGGTATCAAGAAGATTTTCGGAACGCTAATTCCGGCTACGGATTTTGCCGCAGCGAAAGGATTATACTGCAAAG
1238657	1238758	GCCCAGGCATAGCGCAGGCTGTGGGGGGAGTAATGTCCGGTCAGCCCTAAGCGGGTGGTATGGGAGCGCCAGAAATTCATCGCGGTTTTCAGGTCAGGTTTA
1239272	1239379	ACCTGAATATTAAGGGCCAGCAGATGGCGGCTAAACCTGTCCATAATCCGAATACGATCATGAACGGTTTTATGGCTACCGCCAGCTTGTTTTGCCAGCATTTTCATC
1239698	1239839	TGCTGTGGCGTCACTTTCACTCGTAAAAGTGACGCCACGAGCAACACGCAACAGGGCAGGCGCTAGCAGATGCCTTTCGGCATAGCAGAGCGCAGCCAGCGGCGTTTAGCACGCGCCAGAGATTGAGGTATAAGGAGTCTTT
1239860	1239963	ATTTAAGTGTGCAAAAACAGCGCCGTCATGGTAGACCACCGGTTTAAGAGGCCGTTGCTCTACTGAGGCGAGTCGTTCGCTTAGTTGATAACCAATGACAGTAT
1239946	1240046	GATAACCAATGACAGTATCCCCGATGGGCAATACCGGTTGGTCAGGAAATGCTGGTAATTAGCCATTTCGTTAGTGTGATAAGAGTACCTTTATCACCTTA
1240040	1240154	CACCTTAGTGGGGTGACACCCGTTTTCAAAGGTTCAACGGGTTTACCGCTCTTACAGCGCTACTTTTCAGGTTTCGGTAGCTATTTTGTGGTCGCTCGAAAGCGTCAGTCTCAGA
1240228	1240331	CTGATACTGGAAACATTGGGTGCTGTTATCGACAGCGAGTTTACATGGGGGAAATTACGGCAAAAACTGAATAGCGGCAAGTTATTGGAAGCTGTAATAAGGAA
1409939	1410123	TATCTCTGGTGGAATTCAGGGACGGAATGAAGCAACATCGGCTAGACTTTTCAGCTCTAACGCCACTGGAGTTTTTCGCACTGACGGTCAATTTGGATCTTATGCTGCTAGCGCAGATGTGGCAGTAGGCGTTACGGATGATAGACTCGCCGAACTTTTTTTTGACGCTTCCAGATCTGTACCCA
1414265	1414376	TATGTATAGGTATCCAGTGATGATGAACCGATCTCTATACAATAACGACTTTCATCGCTCATTAACGATGGGGCCTCCTTGTCTAAGCGGGCCTTATAGCCATTATAAGTAA
1414744	1414849	AAAATCTCTTTTAATGAGTACCAGATTACCAACATCATTGGTTCCGCTATCGTCGAGCGGTAGCTTATGGTGCACATCCCAACCTTTCGGGGCCTTGCCATTTGCC
1901237	1901347	ATCGATTTCACAATAAAGATTGCGTTGTTCGATAGCGTGTCTCACCCGTGCAAGATATGTTGGGTCATCGCTACTCAACACACCAAATTCAGGGTGAAGGCCCTCATCTGG
1902075	1902185	GAAATGAGAGTTTTACACAGGATGTCAATAACCTGGTCCAAAGCCACCTTGAACCGGTTAAGAGTATGGTTTATGCGAATAAAGACATCCCTAGTAAGAACAAAAATTTCG
1902915	1903025	TTGTTGTGGCGTTTTCTACTATTGCTTTACCACCAATGGCATTAGCAGCATGCACCAGCCCCGGGGTGGGAACCTATGTCTGCGAAGGTGAAAATACCGACGGCATCATCC
1904010	1904178	TTGTTGCTGAAAATGGCCTCGGTTTCATGGTGATGGGGGGCGCTTCCGAAGGCAACTCCACTATGATCATCAATGCGAATAACATTAGTTCTGGTAGTCAAGCACTCAATATTTACAACTATAGCGGTTTAGGTTCGGCATTTACTGCCGTTACCGCAACCGGGCATCT
2064702	2064801	GTTACGAGAGGTCAGAAAAGGGGGGGTAAACCCCGCCGAAACGGGGCGATAAGCAGCGACAGGAGAAGGGTTACGCCAATTTCTGTAATTCTTTACGTGC
2064792	2064921	CTTTACGTGCTGCTTCGGCTAGAAAATTGCTTCGGCTGGCATACTCGGGACGCACTTTAACAATAGTATCGATTTGATGAATCAGCCGGTGCGGAAGAGTGACGTTAATTCGTTCAACTTTTCCATCATA
2064907	2065047	AACTTTTCCATCATATTTCGACATATCAATATTCACGTTATACCACTGTCCGCCATCAGCGTAATCGCATGGGTTACGGTAAACGTGGTAAGGCATGTCATGAGCTTCAGGAATTTCGATACCTTCAGACACCAAAGCTTC
2065108	2065258	AAAAATACAGCCTTTGACATCGGGGAAATAACCGCTTGCCGAGCCATCATTATCAACGTGAACATAGGCGGGATAGATAGCCATATAAAACTCCTGCGTTGCTTAATAGCACCCTAGAGGGCGCTTTGTTAACTAAGGTTTGCATCTTTCA
2135213	2135411	TATCCAGCACCAGCTCTCATGAAAGCGTCGGTTTCATTGACCAGCCCATCACGTTATGGGCATAGAGGTTGATAATCGACACTTTGACGTGTCACCGCTTCCCGCATTGCATTGATATCTGAGGCAGGTAGGTATCGCTTGGCGCAGAGCTTCGCTACCACTGAAATCCAAGACCCGCATAATGAGGAAAAGCGAATCT
2278912	2279020	TTCAGTCTAATAGGGGGGATGGATATCAAACGTTGGTAGCGTTTGACTGGGCTTTGACCGTGTTATCCGATCCTGACTATCAATGGTTAGAGACAGATTCAGTGAAATG
2279003	2279122	GACAGATTCAGTGAAATGGCTGGTCGATGAGGTTGTGATAGGGCGGACTGACGGTACAAGAATGTGTTGGCGGCAACCGCGAAACATCTGACCACGTATCCTACCACCTGGCGTTTATGT
2279137	2279278	TTATGTCATATGGTTATTACCGCTACTAACGTCTCATGGGCAGGATGCCGTGGCCATTGAGCATGATTGCTCGGTACACGGTAAAAGCGTGGCGCACCAGCTGAGTGCCTCGATAAAACCGGCAGAAGACCCTCAACAAGCT
2279261	2279414	GAAGACCCTCAACAAGCTGCGACTACCTTTTTTGCCGGTAGTTTCTCGTATGCGCTGGAGCGGGCAGCCAACTGGGCACACGACTCTCCTGGAGGTGCTCGTCTGATCTTGGCGGATGATGCGTTTTCTGCAGAACTGGTGCCCGCACTGCTGG
2279435	2279547	TCAAGACAGATTTATGTAGCGGCGATAGCCCCGCAACCCATAGGCGAAAAAGCTTCCACGCTGGCTTCTGCTTGGCACCAACGCTGGGGGGGAACGCCTGGAGGCTATTTTTG
2279780	2279961	TATTTTTCGGTAAGGGAGCACAACATGAAACCGATTATGGTCGTCAGCGTGTGGCGCGCTGGATAGCGAACGTATCGGCCCCGCTGAGTGGGAAAATAGAGGTAACCGGCCATGTGCGCCGCTTTATCCCTGAAAAATTGCGCAGTGCTGAGCCGATTTTTTATCTGCATGGTGGTGGACTG
2279974	2280095	ACCGAGGTATTCAGCGCCTTTTTAAGCACCCTGGCGCATATCAGTGGACGGGAGATCCGCGCATTTGATTATCCAAAAGCGCCGGAAACGCCAATGGCCGAGCTCGTCGGCCATCTGGAACA
2280639	2280743	AGAACAGCGAAAATGTCGTTGTGGTCGATGGACGCAGTAAAGAGGTGTACCAGAGGGAACATATTCCGGGAGCTATCAACCAGCCTCACAAAGAAATCTGTTTTA
2280913	2281018	TATCGAGGGGAAAGAAGGTACACCGATTTCCTGCGGTTGCTGAGGATCCGGATATAGACCTGTCCTGATATAGGTTGACACTTTTTTGCCTTAAAACGCCTGATGA
2281176	2281347	CATTCTGATAACAGTCATATCCGTCCGTCATCGAGCACGTGACACCATACCGTTGATACAACGCCTGATATTCCTGCGAGCAGTACTGGATACCCCAGTCGGAGTGATGTATCAACGCAGAGGTCGTGCGTCTGCTCACCAGCGCCATTTTAAGCGCGGCGGCCACATGCCG
2281737	2281853	TGTAGAAGAGGGGGAAGACCAGTCGAGTTGACCGTACTTGCGTAGCCACTTCAAGACGGTAGAGCAGCCTTGAATACCGTAACGGTCTTGCGCCTGGCGGTAAGTCATTTCACCTTT
2322326	2322442	AGCCATACCAATGATAAAAGCAGTAGCGTTACATCTAAACTCTCGAAGGTCACGCTCAAGAAGTTCGAGAAACGGACTCAAGAAAAGTTAGACTCAGGTATTAAAGACATTGGGTTA
2322672	2322778	CTGAACAATCCGGTATTTTCGGTATTGATGAGACGAATATTTCGGTAAAAGGGACCACCAAACTACACGGCGCGGAAATAAGTAGTGGATCAGGGCAGCTCACCTTG
2363133	2363263	CTGTGAAGATGTGTGCCCCATCTGGTTGGCGACAAAATTCGGATTGGCTCCTGCACTCAGCGCCCAACATGCAAAAGTGTGCCGGGTCTCGTATGCCTTCCGATGGCGGATACCTGCTTTCTTCAATGCAA
2363302	2363409	TCTCCTCCTTTCCCATTGCGAGCTGAAAGGCGAGGGGAGAACACGAAGGTACAATCATCTTTGCGGATTTTGCCAAATTCGCGAAGGTGGACATCTACCTTTATTTTT
2363707	2363842	GATTTGCTCTTTTTCAACGGTGAAATACCGACGAAAGGCGATCGCTCTATGTACCCATTCGCAACAGCGAACTCCATCATCGCGGCAAAACAAGAAAGGTAGACGTTTACCGTTCTGACAGACCGACCTTTTTTCA
2854499	2854650	TGATAGCAAATTCACAAAGCGATTCTCTACGGTAGTCATCAAGCCTATATTCTGGTTTGATGTTTCCACGTGAAACGGGTTGATGTGTATTTGTCCACGCCTGTTCTACAATCAGCAAACTCAGCGCGACACTAGTGTATGATTTTTCCAAA
3224277	3224393	AAAGAAGCTCAACAAGCTAAAACCGAACAAGACGGAAAAGAACTGGCGTCCGGCGGGTATAAAGAACTCTTCGAGGAGGATAAGAAAACTAGCGGTTACTTTGGCATTGCGGAAAAT
3839315	3839432	GCACAGGGTCTCTTCACTTATTCGCCCATCAATCTCAGTAAAGGGTCGTAACTTGCCATTAACACGCACCTCGAATTCAGGATCGTGGATGAAGCGGGCGGATAATACAGTGAGTATT
3839761	3839898	TACCATGACCATCGTCTGTCACAGTCAATATTCCACCTATATCGGTAGGTAAAACCAAGTCTACTCGTGACGCTCCGGCATCCCAGGCGTTAGCAACTAACTCTGTTAAAGCGACCTGTGGAACATGTGCTACCTGCC
3840121	3840277	ACACTGGAGTCCAAACTTGCGGCAAAGAAGTTCTGTTTGGCATAGTGCACCCGCTTCAGGGGAAACGGTTTGTCCTGCAGGCTCCGGTTAACATCTGCTGGTAAGAGTAAAATTGACGCAACATGATTGCGCCAATCTTGAAATTCCTGCTCAGTAC
3840600	3840851	AGACACACTTGAGTATCCAACCCGGACATAATTCACTACTCGACGCATCAACCAGATGTCCAAATAAGTAGCTGTGACCGCCAGTTTGCGATCCACTGTCTCGTCGTCGTCAGTTTCTATCAACGATGCTAGGAGCACCGTATTCTGCCAAGTAAAATCATTGTGAGCGTTGTAGTAGACCGCTCGTAGCTTCGGTGTGTAATGCTTGCTGGTATGTAGGATACGTCGGTACGCTTTGGCAAAAAATGGAAA
3840870	3841074	CTGATTTTCCTGAGCTTTACCCAAACCCAGGCGAGAGTTGTTTTCTCGCACCCAGCGGTGAAAGACTGAACCGATCAACTCCCAATCTTTATCGACCGAGCCCGCCTTACGTTCACGGATACTTTCTGCGTACTGTGCCCGTAACCACGCCTTAATACAGTTGGCATCACGCTCCGGTTCGTGCCCCCCTCCCCAAGAGATCAAT
4034077	4034176	TGTTTTTTGAAAAAGAAACCGGGGGAATGTATGAGGGTCAGGAACGCTATAAAAACACTATGCTAAGGATGGTGTACCCGGTTAATGTGATTAATCATCA
4101318	4101439	GCTGGCGATTAGCTGACCGGAGGCGTTATAGCGGTTGCGGCTGATCAGTTCGTCAACGGTTTCATTATGATCGCGGCGGTTATAAGCCAGTGTACGAATAGCTAACCCCCGGTTATCGTGGA
4103744	4103860	TTTCGCCAAACCAGTCAACTGGGCCTTTGGGATTCGTCAGTAGACGGCGCTGTTGTTGCAGTGGTACGCCAATAATCGACTGGTTAATCAGTGCCTGCAAACCGGCGCTGTCGTAAT
4104174	4104289	GCTGGCGATTAGCTGACCGGAGGCGTTATAGCGGTTGCGGCTGATCAGTTCGCCAATGGTTTCATTATGATCGCGGCGGTTATAAGCCAGTGTGCGAATAGCGAACCCCCGGTTAT
4105999	4106157	CGTACTCGGTACGGCCAGAGACCGCCCAGCGTTGATCGACTTCGAGTTGCACCAGATTGCCTTTGTCATCAACTAAGAGGCCGTTTTCCGGATCGAATGAGTAAGAGGGTCCTGTCTCCACCCGTCGTGCGCTGAGTAATACGCGGCCAAAGCCGTCAC
4316319	4316427	CTAAATTGTCCGAAGCGGCCAGTGCGCAAGCCGGTGAAAATGTTAGCTTTGGTTAAAGGCAGTTGGATCAAAAAAGGACACGATTTTTACGTGTCAGACTGCTGACAAA
4433246	4433369	TTATGGGCACCTACTTTGGTCTTAACATTGATGATTCTATCGCGAATACTCGTGCTATCGGCGCAGTCTTGGGTGGAATGCTAGGGGGGCCATCGGTCGGGTTTCTGGTAGGGCTAACCGGAGG
4435970	4436095	TTGACGGCATCCCCGTTATTATCGGTCAGTACCGTTACCTTACTCAGTTGCGCACCACGGTTGGCGGTAAATGTCACGGCCATATCGGCCACCGAATTGCCCGTACTATCGACAACATGCGCCCGG
4436166	4436270	TATTTTTGTTCGCGATAAATGCGGCACCAAACGTGTCCGTATAGTTATTCGATACCAAGGTCCCCGTAATAGGGTGAACCCCAGCCTGAGTACTCGTGACAGATA
4437762	4437872	TATGTGTAAAGGTTGTGCTAAACGTCCCACTGCTATCCGTCATCCCTGATGTTGGTGTCAGTAGTGCGCCATTATCCGAGGTATAACCCACAAACATACTCGGCACCGGGT
4438176	4438283	CCTTCGCATCGGTGACCCGTGCATGGACCTCATTTTTATCCAGGTTATCCGCGACCGCGTCATCAACAATAACCATCAAATCACTTGCAGCAATGTGTGCCGTCGTCA
4446000	4446101	TGTCCAAAAAAAACACGAACCAGAGTTCCAAGATGGATGGCTTTCATTCAGCGTCAGCCTTGATGCTGTAAGGCAAGATTCTGCACATCATGCAAAAAATCT
4446150	4446254	GTGTTAAGCTCATCATCAAGTGTATTGGGATACGCGGCTGTAAATTCAGCTATGTCTGAAATCAGCGTTTCAATCTGCGAAGGCGAGTTGTCTTGAAGATAAAAA
4447016	4447137	ATTTATTAGGTAGAAGTATGTGCGACAGCATACGATAAACAAAGCCCGCACTCTGGCGGGCTTACGGGTCTTCCACGACACTATGCGACGCTAAAAAATAGTCTACAGCAGAATTCGCAGCA
4456102	4456207	CTTATTTACCTGTTTGCAACATTATCCGTTTGCAACATTACCCACTTGCAACATTATCCGTTTGCAACAGTTACGCGTCTGCTGGCGTTTTCCTCGTGAAAAATAA
4534172	4534314	GGATGAAAAGCTTCATCGAAAAGGAGCGCTTAGGAATTGGGCCAACATGTGGAGCTAACTTGTTGATTACGGAAGATATAATGCAAGAAGTTAACGGGAAAGTGATTGTCACTCTATTCTTTGATAGTGCATGGAAATATAAA
4544105	4544213	CAACGTGACCGATGCGGAGGCATTCCCGGGGCTTATCCGCCAGACACATCGGAAAATCAGGGTCGCTTCAGCCAATGGGGCTTATGACACAAAACAGTGCCACGACGAG
4544284	4544393	TATATCACTGGCGCTAACAATGGTCATCGAGTATACCGACAGAAATCAGGCTGTGGCGAGGCAACGGCTGACGGGGAGCAACGCTTACTGGAAATGGAACACGGCTTATA
4544409	4544523	CTGAAACGGCGATGTATCGGGTCAAACAACTGTTTGGTAGGCATCTTACACTGCGTGACTACGATGCCCTGATCGGGGAGACTATAGCGATGATCCGTGCCTTAAACAAAATGAC
4545192	4545295	AGTGCATGATAAAGTCAGAGCGCGTAGGCGGGGGAGTATTGCGCGCGCAATGGTTTTAATCAACTTTAGGTCGCATAACTGCCTGCTCTAGAAACTCATAATAT
4546729	4546852	TCTTATCAACGTGAGCCAATTGTAGCTCAATCCATGCACTATCATAGCCCTGCTCATGCAATATCGTTGACATGGTATGTCTAAATCCGTGACCCGTCGCACGGCCTTTATAACCCAGTAATTC
4547013	4547177	TCTGCTGGAATCTCCCACAAGCCGCCCTCAAGATCGATTTCCTGCCAAGTAGCAAAACGCATTTCCTTAGTTCGCACACCCGTTAGCATAAGTATCTTTGCCGCGTTCTTGGTTATGATGCTGCCGGTGTAACCCTCTAGATCACGAATAAAATATGGCATCTCT
