# Supplementary material for: Genomic characterization of the Yersinia genus
Source: Genome Biol. 2010 Jan 4;11(1):R1. doi: 10.1186/gb-2010-11-1-r1 (PMC2847712; doi:10.1186/gb-2010-11-1-r1)
Supplement: Additional file 8 — Sequences of the new genomes that match (that is, invalidate) the Y. pestis CO92 signatures listed in Additional file 7. [file gb-2010-11-1-r1-S8.txt]

403546	403651	NS2456_Yersinia_fredriksenii_ATCC33641
403884	404029	NS2456_Yersinia_fredriksenii_ATCC33641
404406	404514	NS2456_Yersinia_fredriksenii_ATCC33641
404949	405115	NS2456_Yersinia_fredriksenii_ATCC33641
405098	405276	NS2456_Yersinia_fredriksenii_ATCC33641
405503	405632	NS2456_Yersinia_fredriksenii_ATCC33641
1235808	1236053	NS2255_Yersinia_aldovae_ATCC35236
1236927	1237096	NS2255_Yersinia_aldovae_ATCC35236
4546729	4546852	NS2456_Yersinia_fredriksenii_ATCC33641 NS2458_Yersinia_mollaretii_ATCC43969 NS3669_Yersinia_kristensenii_ATCC33638
4547013	4547177	NS2456_Yersinia_fredriksenii_ATCC33641 NS2458_Yersinia_mollaretii_ATCC43969
