# Supplementary material for: Genomic characterization of the Yersinia genus
Source: Genome Biol. 2010 Jan 4;11(1):R1. doi: 10.1186/gb-2010-11-1-r1 (PMC2847712; doi:10.1186/gb-2010-11-1-r1)
Supplement: Additional file 9 — Y. enterocolitica signatures longer than 100 bp computed by the Insignia pipeline. [file gb-2010-11-1-r1-S9.txt]

Insignia V0.7
Signatures calculated: Wed Oct 15 2008 10:06:16

Reference Organism:
Yersinia enterocolitica subsp. enterocolitica 8081

Target Organism(s):


Signatures:
Start	Stop	Sequence	Contig ID	Signature Type
2756869	2756968	TTCCGGCCACCACTGCGGGGCTAAACTGCGAACGAAAACTTTCGCCGAGGCGATAATCCATTTGTAAGTTCCATTGTATTTCATGCTGCCGACTTTTTCC	NC_008800	
405895	405994	CTCGTACCTTCACTAACGCATTGTAATCTCACCACAGCCCTCCTTGATAAAGGGGGGGCTTGTGTCGCTATTCGGGAACATCCAAACGGCAGAAAGCAAA	NC_008800	
4285088	4285187	TTAGCTTTACCACTGACCCTTGTTTATCCCCAGAGAGCCCTTTGTTACATAAACAGTTGTGGGGTCAAGCACTTAGCGGCCAACAATGGATTATCCGCAG	NC_008800	
3345448	3345547	GATACAAGCAATCTTCTAATCCGAGTGCTATGTTAGCAATAGCCCGAGTAATTTTACGAGTAACAAACGTTTCCCCACGGCGAGGAGATTCATGGTTGAA	NC_008800	
1685163	1685262	CTTCACCATCAGCTAAACAACGCACGGTAAGCTGGATAAATGGGCTTAAACCGGGTGTGGAAGAGAGGGTATAAGCACGTAGAGTTTCATCACTGTTACG	NC_008800	
3861299	3861398	CCGTCACCAATGGTGTGGTAACCGGTCGGCGCAAATTGACGCTAACCGGCGGATTATCAACCCGACACAGAGTGGTGAATAGAGGTTCTGATGATGCAGT	NC_008800	
3019065	3019164	TGCAGTTGTTTAACCGCAGTGTAGCGTTCATAGCGCTCTAAGCCTTTAACATCGCTGGAGCTACGCGTAACAGCCTGCTGAATAAGTTGCTGAATGTTCA	NC_008800	
2331322	2331421	ATGCCTGGCGTCGGGATAGCGCAAACTTCTAACCGCCACAGGGTTAATGTGACATTGTCACGTCATCCGCACACAAACCTGCCTCCGCGATCGTCTGATC	NC_008800	
2453761	2453860	TAACCAAATCGACACCATCGTTTGGCGATATAAGAGAAACTCAGTGGTAAACTACGGTGCCTGAATCCTATGGGGATTAGGTTGGCTACAAAACAAAAAC	NC_008800	
2060704	2060803	TATTGAACCAGCGAATGTTGTTGCTCATAGTGATATAGCACCGCTGAGAAAGTCTGACCCTGGCCCGTTATTCCCCTGGAAACGTTTAGCGACACAGGGT	NC_008800	
191056	191155	GATTCTCTATCCGTTGGCAAACCACTACCGGTATATTTCAGCCTTAATGTTTGGCCCGCATTCGCTTCAATACGGAAGAAAGGGGGAGTGACAATAAAGG	NC_008800	
4410717	4410816	GTCGCCGTTCAAGAGAGTTTCACTCTTGAGGCACAAGCTAAATAACGCCACCTAAGCCTTTACGCCACATCAGGGAAACATAACCCCAGGCTGACATAAG	NC_008800	
134843	134942	CGGTGCCTGGCTGTTATCCCACCGCATCCCAACTGGCGCTTAAGCCGTTGGTCGATGGTGGTTTGCTCAATAATGCGCAGTGGCCCGTGATTAACGCCGT	NC_008800	
382755	382854	GTGAAAGCGGTCACACTTGAGCAGGTTAATGTCTTAGCTGCCAAATGGTTAGGGCGCAATCCAAAAGTGTTTAGCCTGAGTCCGGCGAAAATGTAATTTT	NC_008800	
1601827	1601926	GGCGCAACAAGCCACGTTTAATCGGGAAAGCCACTTGTAGCCCTTTGACTTCAAGTAAGGGTTGCAGGCCCGTCTGGAGTGGAAGTGGTTCGCCCTGTGG	NC_008800	
4515499	4515598	ACCCGGCGGTACATCGGGCACAGGACGTGATGTCAGCAGAGCCACAAGCGGAGTGGTCACTACTTCAAGTGGCGCACAAAGCACATGTCAGCAGCCGTCA	NC_008800	
259291	259390	CGAGCAAGGCGCAAAGGGCACTCTACGCCTTCAAGGGACTCGCTATATTAGCTTTGTCCCAAATTCAGTCGCTAAATAACCTGTCGCCGTAACAGAAATA	NC_008800	
4354637	4354736	TGCTCGTAAGGCTGTATTGGTTGATAGCGTAATATGAGGTAACAGTAAGGGCTTAGAATCATCCATACGTGTTCGCTCCATGGTGTAACGTTATATGAAC	NC_008800	
3471797	3471896	AACAATCACAATAGCGTGTTTACATTAGGGAAACATCATGATCGTACTCAGAGAGATGCGTGCTGAGGAACTTAGCGACTATCGGAATTTATTTATTACC	NC_008800	
2091484	2091583	GTTTGTCGTGCCAATTTCTTATTTATGGCGCCATTTTATGACATGAGAATTTTCGAGTATGAGCGATTAACTTCCTGAAACGGTAGACTTCTTTGCCAAT	NC_008800	
2403913	2404012	CACCAGAAAGTTGTGACAACATGCGGGGTAACTTATCGGTTAAGCGTAATCTCTCACAGAGATAGCCAATGGTAGTAGCAATGGCGTCCAAGGAAGCCCC	NC_008800	
1005649	1005749	GAAATGGCCGCTTAACCAGACTGACCCGCTCACCTGTGTAGTGCCGCTACTCAATGCCCTGGCTTATCAGCGTGATGTAACACAGTTTGCCGGCGAACCGC	NC_008800	
387230	387330	AGTTAGAGCAAGTTTACCAAGGGGGTTGGAATAGCGACCGTACTCTGATGAATCGCTATTATTCTGGTGAAGACTCCTCGCTTAATGCGTTTGCGGTGGAT	NC_008800	
272230	272330	GATTATCAGACAGTAACTTTAGGCTGGCATGATCCGTACCCCAGCTTATATTAGCAGGGGAGAACTCCTTAACTGGAGAGTAGACAACCCCTGAGCGGCGG	NC_008800	
3102197	3102297	TTTATCATCGATAGGGATGGATATGCCCGAAATAGTTATCAGGTTAAGTGGGGGATAAAAGCTGCGGGTAACAATATCACTGATGGAATTAATAGCGGTCA	NC_008800	
2179856	2179956	TCAGAACTCATATTTGATAGCGAAGGGAGTACATCGGCAGAGGAAGACAGTGTCGGTGTCATGGTGCGAAAGTTCCTGTTAGTGGTGATAAAACGGCGGCA	NC_008800	
4190436	4190536	TTGAACGTTTTGACCGACGACTATCGAATGATAGCCGCTGGATTGTCAGGTTACCGCAAGAGGATATGTGCCAAGCGACTGGGACTTCCCCCTTAAAAAAA	NC_008800	
1835939	1836039	ATCAATTGCGTCATTGCCTGGCGGTATTACGCAAGAAAGCCGCGATTTAAAATGCGGCTAGCCGTTTTAAAGCTATCCGTATTTTAAAGCTATCCGCATTT	NC_008800	
3146988	3147088	ATTCCTGCCCGCTATTTTGTCAGTAGCCTGCAAACTCTATTTTTGGCGGGGAATATCGGTACCGTTTTGGTGATTAACCTATTGTTCCTGATCGCATCAGC	NC_008800	
2123087	2123187	AAAAATTGAGTACAAAAGTCATCCTATTGAGCGCGCTGACTCTTTGCATCACGTTCTCGCTACCTTACGCTAATGCCGAACGCTATCCGGATGTACCTGTT	NC_008800	
2039376	2039476	AGTAATTTAATAAGTGACGGTCACTAATAGCGTATCGGTGTAATTCCCCGCGGTGGGGAATGAACTACTGGCAAACAATTGCGCATATAAAACGATCTGCT	NC_008800	
3960142	3960243	CATCGCCTTCGCTCAATAAAACTCTCTGACATTTAGCCTCACGGGATGCACCACCAAATTGGAATACCGCTGGCAGGCCCAACGAAACGGAGACAATGGGCT	NC_008800	
3275682	3275783	AAGACCCACAAAACTTCAGTCAAGTGGGTCTGGCGGCATGGTACGGTGAAGAGGCTAATGGCAACTCTACAGCAACGGGCGAAATCTTTGATCCCAATGCAT	NC_008800	
3909143	3909244	CATTATGCTGTGCGATAAGTTGCCGGGCTGTGACGTGTTGTCTATCCGCAGTAGTATGGGCATCAGAGGCAATGGTCAGAGCGTATCCCTTACTGGCTGCAA	NC_008800	
4425540	4425641	ACCATTGGCCGCACCTTCAGCTGAACCACGGCGTTCGTGCAAACTGCCTAAAGTGGTAAAACCATAGAATGCATTTAACCACGGCGCGGCAATATATCCTGG	NC_008800	
369784	369885	CATCCATACCGGGTAGCCCTAAATCTATTATGACAATGTCTGGCTCGGTTTGGCGGCATAAGTTATACACATCCAACCCATTCTCCGCTTCACCGACAATCT	NC_008800	
3660534	3660635	TCCCCAAAGACTCTAAATCTAATTTGAGGCTATGTTTGTCTAGCAACCGCATGACAACACGTTCACCATGATTTACTGGTAATATCGAGACTCGAACATCTA	NC_008800	
2633962	2634063	TTGTTCCATGGGTCTTCCCCGATTATGGTGGGAAAAATTCGCGCCTACTGTCTTGTTAGGGGTGAAACACTTATATGATAGGCTCTGTTTCTTGCTATTATT	NC_008800	
619641	619742	ATCAAATGAATTTATAACTGAAGCGTGTATATCAAGCTGGCTGGCTAATACTGATAACTCCGGTAACACCGGATCACTGACGATAACGGCATGAATATCATC	NC_008800	
4492506	4492607	TTTATTCCGTTTGTACTCGTGCCTATGGTCAATGCCACACTCGCCTACTTCGCACTGGATTTTGATTTGGTCTCCCGGGTAGTTCAAATGACACCTTGGACA	NC_008800	
2161913	2162014	CCATCAGCAGCAATAGTGACGCGGCACACTAATACCGGGCGGCGTTCATTCGGTCGCAGTGAGCAAAGATTATCGGATAAATCACGTGGTAGCATCGGGATG	NC_008800	
1421628	1421729	TGAACAAGATCACCCCCTGCAATTCTAACGGATAAGGTCGCTATACATCGGGGGCTGCCCGCGCTACCTTAAATAGAATCACGTAAAGTGACTATTCGTGCC	NC_008800	
380562	380664	TTGCGCCAAGGTGTGGGGTTCCGTATCAATCAGGCTTTGGAGCAGCTACGTTACCACGGTAGCCGCTATGCAGAACGTGATCCTATTGGGTTGCTGGCTGTGG	NC_008800	
1124304	1124406	AAGGAGTTGGCATGAGTATATCTGTTAGTTTAGCCCGGCCTGTTCCATTAGCAGGCTTGATGAACCAGGTGCAACCAATAGAGCAGGTCAAGAAGGAGAACTC	NC_008800	
1062196	1062298	GTTGCTGACAGCTTGCAATAAAATGCGGGCGGGAAAGTGTAGCTCCTAATGTCGCGATAGCACTGTAGCCCCCTTTTGAATGGCCTATCACCCCGATGGCTTG	NC_008800	
1035921	1036023	ATGCTGCTTCCTGTCAGTGGTGTCACTAATCCTGCCGCGTTACAGCAGTTGGCCAAATCAGTGCAAGGAGTGACCTGGGTTGACAGGAAAACTGAATTCAACA	NC_008800	
1904300	1904402	TTTAACGTGTTTTATAAGCGAGTGGCATTAACATTGGCGCGGGTTTCTCACATCTGAAACCCGCGTCATTAATGGCTTAAGCTACGCGATGCTGAGCAAATGC	NC_008800	
2104392	2104494	AATAACGAGTTACAGGTTCAATTAAGAGATGTTTATACCGCTTCCGCTAAGGGCAATATAGCGGGAGCGGTAAAATTTATTGCTCGTTCAACGCGTTGTTGGT	NC_008800	
660226	660328	CAGCCCACGATTTCTCGTCAATTAACCCGGTTGAAAGAGCGGGTACTAAAGTTAGGGAAAGGAAAGTCTACCCGTTATGCTTTACTTCGCTTGGTTGCAGGTG	NC_008800	
612419	612522	TCATGCGGCTGGATCGCAAACGGACATTGACGGTGCAAACTGATCCAACTCAGCAAGGGGGCGAAACCTCGGCTGAGTTATTACAGCGCATCAAGCCAGGGGTT	NC_008800	
1642902	1643005	GCCAGTGAGGAATTAGCAACCTGGATTCGGGCTAACTACCGCGGTAAAACCTCAGAATACCTTAATCGCACCAGTATGGGGAAAACCACCCCGTCTTATACTTT	NC_008800	
2743196	2743299	ATGCCATAAATACGCTGGAACCGGTATGCCCCACCGTCATGGTACGGTTTGAGTCTACCCGTTGTTGAATCGCAACATCCCCCCCTACGTAAGTCACTTCACCT	NC_008800	
1615228	1615331	GGTATAAAAACATGGTCGGTATAAAAGCATTCGTGGGATAACCGCATTAGTCGGTATAACAAAATTGTATGCACCTGAACAGCTTACGTAGAAGGTAAAAATAA	NC_008800	
530970	531073	TGACGAGCGTTATAAATAGTGCCGTCATAAGTGCCTAATTGGATAATCGCCAGGCGGAATGGGCGTGCTTCGTTGGCACGTTCCGGGGCTACGCTACGGATTTG	NC_008800	
2256590	2256693	ATAATATGAATAGTCAACTCGTATCTTCTGCACGCGTCACGCTATTGTTAACAGTGCGCAACCACCCTGGGGTCATGTCCCATATCTGTGGTTTATTTGCCCGC	NC_008800	
3837468	3837571	CCAGAACCAGCCAATGACGGACAAACCCACCACTGGGATGATAACCCCCCAGACGGTAATTTCACTGATCTTACCGGTAATGCGTGCACCACCGAAGTTGGCAA	NC_008800	
2548089	2548192	CGCATCCCCGCACCCCGTAATACACAAAATAAGGGGTCACCATGAAATACGATGACAATCACAGGAGTAAGACCAGCAAGGATGCTGTGGAGTACGCCCTCGCC	NC_008800	
364413	364516	CCATTCTGGAAACCGGTTATACGCCCACCCGCAGTGTAATAATCGCCACGTGAACGGGTTCGTTTAGATGCCCAGTAGGTGATATATAGTGTTGCGCCGACAAA	NC_008800	
2156785	2156888	GACAGCGAAGCCATGCACGCGTTTGAGTAAACCCCGTTTCTCCAGCAGATTGAGATCTTGCCGAATGGTGACTTCTGATACATGGGTTACTTGGGATAATTCGC	NC_008800	
3178875	3178978	TGCTGCAGCTATTGATAACTGCCTTGTCGGCTGCCCGACCGGTGGTAGTGATCAAACAATTATCCGTGATGTGTATACGCTGAACAATAACAGTCATACCAAAT	NC_008800	
2024425	2024528	AAATATACAATGATAGTCACTAATCGGTGGACAAAACACAGATCCCAGTCCTCTATTAAGCAGTCTTTCAGAATTCACAAGCTAACGTGTTATAGTGTAATTTT	NC_008800	
3623771	3623874	GCGATGGCAGCCAAAGTACTCGTCCCCCGCTGTTGCTCCAGTCTCATAAATTATCCCCACGAATGGTATAAGTCAGTTGACGGTGTATTGTCGGATTACCTCTT	NC_008800	
1476651	1476754	ATTTTCTTATGGTGGATAGTGGCTTTTCTCGGATTAATCTGACCGATTGGATGATAGAATGAAGCCACATTGAGTTCTCATTACGTATTATGGCGGCAGGTGTT	NC_008800	
2778913	2779017	CTGGCAGGATTATGCCTTATCGGATGGCTCTGATATTCGCAATCTGGGGCCGCAACTCTCCCATCCCTCACGCGCACTCGGTGTGTTAGGGATGCCGGGCTTTAC	NC_008800	
3368152	3368256	CATCAAATATCGCCTTGTTGTGGTTCGTTGCATGCAAAACGTCTGAATTCACCGTTCCCCTACCTAACAGTCTTAAGCGAGTGGCTTGTTGATATCCGGTAAATC	NC_008800	
3777322	3777426	TGACTGGGATAGGGTAATTTATTCTGTTAGCCGTGTTATACGCCACGGCAGCAGTTCACTGGTAATCCCCGTAAAAATAACTGCGCTGATTAAAAGCCAGCAATA	NC_008800	
47945	48049	TTCTTCGAATACTCGAAATCTTTCCCCCTTATGTAGAAGTCTCTTTACGCCGATTACGTTATATTTCACGTGATCGGCGGTTTGTGTTCAGAGTCATTGCTGACA	NC_008800	
1434726	1434830	CAAAACCATAGTTGGTAAGCAATTCAAAATTGATCGGCCCCAACTTCACGCCATGTATTTTGGAGGTCAGAGCATAATGACCGTTATCACCGGTTCCTGAACCAC	NC_008800	
2742602	2742706	ACCCCAAACCTTAGTGGGAAAAGGTGACATACCAAAAAGTGTACCCGGTTTAAGTACACCTAAGAGGTAACCTGCGGGGCTGACCCACAGGTATATACCCGTCAT	NC_008800	
1623633	1623737	GTTCAAAAGACTCGCCAGCCTCCATATGGCCACCGGGAATGGACCAGTAAGGCGCATGCTGACTGCTGCGTTTGCCCAACAGTACCTCACCTTGTTGATTGATAA	NC_008800	
425321	425425	TAAATTATAGGGGAGGGAGCTCCCCTTGTTTAACCCATATTAACTCCTCCACCGGGAAACCATAATGCTTCGCGACAGATACCAAACGATCGCGGGTTTGGTTAT	NC_008800	
3069850	3069954	TACTCATGGTAGTGATGACTTCTCAACCGCGTTGTCTATTACTACAGCGCTAACTTACGCAGCTATTTTGCTCGCCCACTACCTCTTTTTGCTGACGCTTACTTT	NC_008800	
48698	48803	CACCAGTGTTAGCTCATCGAGTTGTAGGCGGTGGCTATCACGCAGCCAGTTACCTTGAGCTCTTAACAGACCATCCTGCCAACGAGTGGAGAACTGATTGATTGCC	NC_008800	
3032966	3033071	CACCCAAGCAACGCTGGCCGCATTAGGCTGTAGCGATGTAAAACGCGTGACATTTTAAACAGATAAAACCGCAACGGGGTTACCTGCTAACCCCGATAAACACCAA	NC_008800	
2055915	2056020	AGGGATAAACGCCTTTATCAAGAGTGGGAAGTGATTACCAGCTATATGAAAGGCCGGGCTAAAAGAGGTGGGGATGAGACAACCCTAATTGATTTTATTAGTGACT	NC_008800	
2512693	2512798	AAATAAAGGTTCCATATCCCTATTCCCATCCATAACAGTTCGTTACATGATATCAGGGGGATAGTGCAAGGCAACGCAAAATGGTAGGAGCTAGAATGCAAAAACC	NC_008800	
3815209	3815314	ACCATGTACAAGTCGCCAACCTGCGAGAGTTACTGGCAATAGTTGTCGCACAACTAAGCACAGCCTAAGAAAATGAGATGTGGGCCAGACTTGCGCCCAAGGGTGC	NC_008800	
3136691	3136796	TTATAAACTAAATGGTTAGTGTTTCGGAACGGCAACGTGTAATTTGGCTCTCGGAATGTTGCCATTTTCTCGGTCGTAGTGCTTAGCTGGCCTATGAGTGGATATT	NC_008800	
3234960	3235065	TGAGTCAGTTGATTCAGCGATAGCAACGTATAACCAGATACACCGCCCCATAGCAGGCAAAATGCCCCAAGCACCCAAAGTAACGCGGCTCTGATAGAAATATTTC	NC_008800	
4425220	4425325	CCTTGGCCAACGAGGTCAATATAGCCACCTTGTGGCGTCATTAAGGTGTAATAACCACCCAGACCATAAGCATCAGTCTTAATCTTACCCGTATTGACTGATAGCT	NC_008800	
2164893	2164998	CTTAGCAATTAATTCAAGAGCACTTTCCCAACTAATCGGCTGATAGCGGTCAGTCTGTGGGTTATAGCGCATGGGATGGGTGATTCGCCCTTGATATTCAAGAAAG	NC_008800	
1437464	1437570	TGTTTCCAATTGCGATAGAACGTAGAGGTATCATTCGGGCCAATCTGTTGGTGAAAGCGCGACGGTTGACTGGCGTACCAGGCATCCCAGGTTGTGGGGCTTTTGCC	NC_008800	
3290401	3290507	TGGATGGAGTTGACGCCAATTGTGCTTAATAGATACGATCATTAAATGACAGGCAGAATATAGCGGCCCCCAAACAAAGGACACCGGTATATTCGCTTCCAGCAACA	NC_008800	
1631899	1632005	TGTCACCGGGGCCTTTTAAGTTAACTGATATGCTGCCAAGTCACTCAAACGGTGATTTGCATGTGACGGTGTTGGAAAGTAACGGCACAACGCAGCAGTTTACCGTG	NC_008800	
2675105	2675211	AAACACGCCAATTGTCAGCTATCGGTGGGCTATATAATAGAGTCTCGACACCATAGTCCTTATTGCCACTCACTGGGCTATTGGAAGAGAGCGTGCGATTACTGGAA	NC_008800	
628564	628670	TGATAATTGTAATATCGTGGCGCGTGATCGAAGTGATATTGAGCCGCCTTATGGCTATATCACGGCCCCGAGTACATTAACGACCTCGCCTTATGGTTTGATATTTA	NC_008800	
3301931	3302038	CTTCTCTCACCGTGACCCTGCTATGGTGGAATGGCTAACCGGTCGTAAACTCGATGTCTGATACTGTTAACCCGCTCGGTATAATGTCTTAAATCACAATCAGCGACG	NC_008800	
3647923	3648030	CAATAACCTGATTAACTCACCACTGGCAATATACGGCGCGGCAGAGTAACTGGGCTGCAAAGTGATACCGGCACCCTCTAGTGCTCCGCTGAGTAGAACAACTGATTC	NC_008800	
866412	866519	TACCGAGCAAAAGCGCCAATATAGCCGCGGTAAGCTTAAACGTTTGTTGAACCGATGCAACGAAAGGGTGGTTCCTGCTTGCCCTCACTTCGGAATTTGTGGAGGCTG	NC_008800	
2655043	2655150	TACCAAGGGTCATTCATTCCCACAGCCACTTCTATAGCACTGACGCCCACCACTTTCTCTCGCTCAGTGTCTTCTAATACGAACAGGTAACCTTGCTCACCCACAGCC	NC_008800	
4484578	4484685	TATCAATAAACGTCCACTGATGTACACCAAAACAATTCGCTCCTTCATTGATTGCCCGATGCAACTGAACCAAATGTTCTTCCATTAGGCCAATACGAAAACTGTCAT	NC_008800	
3724365	3724472	AGATCCGTGTATGAATATCTACACGGGCGCTTATTATCTTGCGATCGCATTTCGTCACTGGGGCGTTAATTGGGATGCAGTAGGGGCATACAATGCAGGGTTTGCTAA	NC_008800	
4212556	4212663	TTGATAATATGGGAGCTTTCATTTCTATGAGCCGCGGTTAACTCAGGGCTTGAATGCGATAAATCATCTACCTCCCCCGCATACGCTATTCTTTTCGCATAGAACTCG	NC_008800	
1621119	1621227	TGGCCAACGTGATCCGGAACGTTCCAACTATTTTTCAGCGTGATCACTGGGTTACACCCCCATAGGATCACCAGCTCGCTATTATCCACTACGTTAGGCCAGGCAGTTT	NC_008800	
3814255	3814363	CCTCAGAATGACATCACTGTACCGTCACTTAGTTTCACCACCGAATCGGTAATAGCCGTGACCTTAAGAGAACTGCCGGGCAACCTATCACCTTGCCTAACCTCAACGA	NC_008800	
906735	906843	AAGCGGCATCTATGGGGATTGGCCGTGACTTAATGGAATTTGGTGCGGTGTCGGTTGATATGACCCAATCATGGGCAACGTTACCCGAGCAAGGCACTTTGAGCGGTGG	NC_008800	
422906	423014	CCAGCGGCGTTTTACTAGGCTGCCCCCCGATTTCTCGTGCCAGACGTGGTACCAAATAACCCGATACGCGGCTGAGTAACCCTTTCATTAACTGCCGGGCTTCATCATC	NC_008800	
3358767	3358876	GCAGAAAAACCGGGGCATATAAGTTGAATATGTTTAACACCTTGAGAGGGCAGACTTTTTAAGGTTTCGTCGGTATATGGGGTCAACCACGGCTCACGACCAAAACGTGA	NC_008800	
462176	462285	CCCCACCATCACTATTGAGAATCAGAAGGGCTTCATGGAAACTCTTAATCGCGCTGTCCCGGGGAATCTCTCCTTGCACGGTACCAATCCACTCACCGACACCGGCAGTG	NC_008800	
2332064	2332173	CCGATTAAGTAGCGCCTTAACTGTCGCACAAGTTACCGGAATTCAGCGTTTATGCAGTCACTATGCCGCCCTCCTCACACCACTTTCCAGCCCAGATGCCTCGCGGGAAA	NC_008800	
