# Supplementary material for: Genomic characterization of the Yersinia genus
Source: Genome Biol. 2010 Jan 4;11(1):R1. doi: 10.1186/gb-2010-11-1-r1 (PMC2847712; doi:10.1186/gb-2010-11-1-r1)
Supplement: Additional file 10 — Sequences of the new genomes that match (that is, invalidate) the Y. enterocolitica signatures. [file gb-2010-11-1-r1-S10.txt]

49772	49881	NS3669_Yersinia_kristensenii_ATCC33638
111737	111857	NS3669_Yersinia_kristensenii_ATCC33638
348903	349027	NS3669_Yersinia_kristensenii_ATCC33638
750113	750226	NS2456_Yersinia_fredriksenii_ATCC33641
785707	785820	NS3669_Yersinia_kristensenii_ATCC33638
818180	818290	NS2255_Yersinia_aldovae_ATCC35236
819932	820044	NS2255_Yersinia_aldovae_ATCC35236
1015727	1015828	NS2255_Yersinia_aldovae_ATCC35236
1062196	1062298	NS2255_Yersinia_aldovae_ATCC35236
1313974	1314093	NS2255_Yersinia_aldovae_ATCC35236
1434719	1434830	NS3669_Yersinia_kristensenii_ATCC33638
1545342	1545445	NS2455_Yersinia_intermedia_ATCC29909
1622305	1622414	NS2255_Yersinia_aldovae_ATCC35236
1808550	1808649	NS3669_Yersinia_kristensenii_ATCC33638
2031675	2031805	NS2457_Yersinia_rohdei_ATCC43380
2427351	2427503	NS3669_Yersinia_kristensenii_ATCC33638
2587144	2587247	NS2456_Yersinia_fredriksenii_ATCC33641	NS2459_Yersinia_bercovieri_ATCC43970
2948790	2948921	NS2255_Yersinia_aldovae_ATCC35236
2953365	2953470	NS2255_Yersinia_aldovae_ATCC35236
3061320	3061430	NS2255_Yersinia_aldovae_ATCC35236	NS2456_Yersinia_fredriksenii_ATCC33641 NS2458_Yersinia_mollaretii_ATCC43969 NS2459_Yersinia_bercovieri_ATCC43970
3114314	3114415	NS3669_Yersinia_kristensenii_ATCC33638
3178485	3178602	NS2456_Yersinia_fredriksenii_ATCC33641
3736081	3736198	NS2255_Yersinia_aldovae_ATCC35236
3739389	3739493	NS3669_Yersinia_kristensenii_ATCC33638
3755485	3755593	NS2255_Yersinia_aldovae_ATCC35236
3828223	3828329	NS2455_Yersinia_intermedia_ATCC29909
3831448	3831551	NS2455_Yersinia_intermedia_ATCC29909
4048243	4048358	NS3669_Yersinia_kristensenii_ATCC33638
4190436	4190536	NS3669_Yersinia_kristensenii_ATCC33638
4251087	4251191	NS2255_Yersinia_aldovae_ATCC35236
4561058	4561196	NS3669_Yersinia_kristensenii_ATCC33638
