# Supplementary material for: Genomic characterization of the Yersinia genus
Source: Genome Biol. 2010 Jan 4;11(1):R1. doi: 10.1186/gb-2010-11-1-r1 (PMC2847712; doi:10.1186/gb-2010-11-1-r1)
Supplement: Additional file 14 — Whole genome multiple alignment produced by MAUVE of the 11 Yersinia genomes in XMFA format [106]. [file gb-2010-11-1-r1-S14.zip]

Archive with 3 entries (2 files):
- ori_genus.xmfa
- __MACOSX/
- __MACOSX/._ori_genus.xmfa
