# Supplementary material for: Genomic characterization of the Yersinia genus
Source: Genome Biol. 2010 Jan 4;11(1):R1. doi: 10.1186/gb-2010-11-1-r1 (PMC2847712; doi:10.1186/gb-2010-11-1-r1)
Supplement: Additional file 14 — Whole genome multiple alignment produced by MAUVE of the 11 Yersinia genomes in XMFA format [106]. [file gb-2010-11-1-r1-S14.zip › ori_genus.xmfa]

#FormatVersion Mauve1
#Sequence1File	../../../Ref_Seqs/Genus/yaldo0001.gbk
#Sequence1Format	GenBank
#Annotation1File	../../../Ref_Seqs/Genus/yaldo0001.gbk
#Annotation1Format	GenBank
#Sequence2File	../../../Ref_Seqs/Genus/yberc0001.gbk
#Sequence2Format	GenBank
#Annotation2File	../../../Ref_Seqs/Genus/yberc0001.gbk
#Annotation2Format	GenBank
#Sequence3File	../../../Ref_Seqs/Genus/yfred0001.gbk
#Sequence3Format	GenBank
#Annotation3File	../../../Ref_Seqs/Genus/yfred0001.gbk
#Annotation3Format	GenBank
#Sequence4File	../../../Ref_Seqs/Genus/yinte0001.gbk
#Sequence4Format	GenBank
#Annotation4File	../../../Ref_Seqs/Genus/yinte0001.gbk
#Annotation4Format	GenBank
#Sequence5File	../../../Ref_Seqs/Genus/ykris0001.gbk
#Sequence5Format	GenBank
#Annotation5File	../../../Ref_Seqs/Genus/ykris0001.gbk
#Annotation5Format	GenBank
#Sequence6File	../../../Ref_Seqs/Genus/ymoll0001.gbk
#Sequence6Format	GenBank
#Annotation6File	../../../Ref_Seqs/Genus/ymoll0001.gbk
#Annotation6Format	GenBank
#Sequence7File	../../../Ref_Seqs/Genus/yrohd0001.gbk
#Sequence7Format	GenBank
#Annotation7File	../../../Ref_Seqs/Genus/yrohd0001.gbk
#Annotation7Format	GenBank
#Sequence8File	../../../Ref_Seqs/Genus/yruck0001.gbk
#Sequence8Format	GenBank
#Annotation8File	../../../Ref_Seqs/Genus/yruck0001.gbk
#Annotation8Format	GenBank
#Sequence9File	../../../Ref_Seqs/Genus/ypest0001X.gbk
#Sequence9Format	GenBank
#Annotation9File	../../../Ref_Seqs/Genus/ypest0001X.gbk
#Annotation9Format	GenBank
#Sequence10File	../../../Ref_Seqs/Genus/ypseu0001X.gbk
#Sequence10Format	GenBank
#Annotation10File	../../../Ref_Seqs/Genus/ypseu0001X.gbk
#Annotation10Format	GenBank
#Sequence11File	../../../Ref_Seqs/Genus/yente0001X.gbk
#Sequence11Format	GenBank
#Annotation11File	../../../Ref_Seqs/Genus/yente0001X.gbk
#Annotation11Format	GenBank
> 1:1870-37091 + ../Ref_Seqs/Genus/yaldo0001.gbk
ttatgaacagctctgcttttaattttcagacattgtctccagacctgattatggatgcccttgaagcggttgggttacga
gtggattcagggttaactgcgcttaacagttacgagaaccgcgtctaccagtttatggatgaagaccgtagacggtatgt
ggtgaagttttatcgccctgagcgttggagccgtgagcaaattgtcgaggagcagcgcttctcgcttgatttggctgagt
cggagatccccgtcgtcgccccattgcagttaaatggtgaagctttgcataatcatggtggttttttctttgccgtgttc
ccaagtgtgggtggacgccagtatgaaatagataaccttgatcaattggagtgggtcgggcgctttctcggcagaatcca
tcaggtggggagtgatgggatttttattgcccgtccaacgatgggggttgaagaatatctgaccgaacctcgtgagttgc
tggccaatagtgtattagtgccggcgaaacagaaaaataaatttctggctgcaactgatttattgattgctaccattaag
cagtattggcataccgattggcagtctttgcggttacatggtgattgccaccccggtaatattttgtggcgtgacgggcc
aatgtttgtcgatttagatgacgccagaaatggcccggcggttcaggatttatggatgttattacacggtgagcgccgcg
agcaattaatccagttggatatcttgctggaagcttatggcgagtttgctgattttgatcagcgtgagcttgcactgatt
gaacctttacgcgcgatgcggatggtttattaccttgcatgggtcgccagacgttggcaggatccggcatttcctaagag
ttttccgtggatggcggagtctgatttttggttacaacagactgcacttttcactgaacaggttaagctgttgcaggcac
cccctttgcagctgatgccaatgta-------------------ctaaagctaagataatggagatttttattgtatgaa
aaatgtatggttagcgcttgttggcatggtgatggcattcagtgtctctgccggacaatttaaagatggcacccagtacc
agacgttaaataaacccatcacaggtgagcctcaggttttagagtttttctctttctattgcccacactgctatcagttt
gaggaagtttatcatgtacctcaggcggtaaaaaaagcgttgccagaagggactaagatgactcgctatcatgttgagtt
cctggggccgctaggtaagcagctgacccaagcctgggctgttgcgatggcattgggtgttgaggaaaaagtgacgccac
tgatgtttgaaggcgtacagaaaacacaaaccatacaaacccctgatgatattcgtaatgtcttcatcaaggcgggtatt
agtggtgaggactatgattcagcattgaatagctttgtggttaaatcattggttgttcaacaagtaaaagcggctgaaga
tctgcaattacgtggcgttccagcgatgtttgttaatggcaaatatatgattaaaaatgatggcatggataccagctcaa
tggatgcttatgtcaaacagtatgcggacgttgttaagttcctgctaactcagaaataatg--ata---tg--aaagagg
agctggttttttgcctgctcctct------------ttgtcttatctta-----------atccgttcccgatattt---
------caattcacctattctc-cttactat-caaatcatcatcttatcta---atgtgacagtaatgcc-tcgtgtgcc
gattagatatttatttcagagcta-tttttggtgaaa---------ccatc-------------tatttaagtgataggt
aaatggt---gttatttgtgtcgctaaaatgacaaataaggg-tcgtagaaagtaataaaaaggtgggtga-tttttctc
tgccttaaagtaaatttatt--aaccttattgtagtaa----------ctgaataagtaatatccacaaatcagataaag
aaataatgacaaagaaataaagaaacaataatcgtaacaccatgattaaactaatttaaaatattgcattataggaaata
acttagaag-atataaattctacacgtttttacacacaaagttatccacaggttagatcttaggggtcttcatgt-aaaa
tgttc-tcttttgcacaagaatggacgctaagattcgtctcttggcgtcagctatggcattcttagcgtcagaccttgct
gaataaagatgaagaaactctatggcccagattgcagaaaacccattgatccttgttgacggttcctcttacctctaccg
cgcttaccatgcttttccaccactgaccaacagcagtggcgagccaacgggtgcgatgtatggtgtattgaacatgttgc
gcagtttgctgctgcaatatcgtccaagccatgtggccgtggtatttgatgctaaaggcaaaacgtttcgtgatgaactt
ttcgcggaatataagtcccatcgcccaccgatgccggatgatttgcgtgcgcagattgagcctcttcatcaaatggttaa
agcaatggggctacctttattagtggtttccggcgttgaggccgacgacgttattggtacgctggcgcaagaagctgaaa
aagcaggtcatgcggtattaatcagtaccggtgataaagatatggcgcaattagttacgccaaatatcactctaatcaat
acgatgaataacgccattttggggccgcaggaagtgtgcgataaatatggcgttcctcctgaactgattattgattttct
cgccttgatgggggactcatccgataatattccgggtgttccgggggtcggtgaaaagacagctcaggctttattacaag
gtttgggtgggctggatacgttgttcagtcatttagataaaatatctacattgacattccgtggcgctaaaacgatgtcc
gctaaattggagcagaataaagatgtagcttatctctcctaccaattagcaaccatcaaaacggatgttgaactggatat
tacctgtgaccagctaacggtttcatcacccgataatgaacaactgcttcagttatttagccgttatgagttcaaacgct
ggttagtggatgtggaagccggtaagtggctggacggcaaaaaggagcgaccaacg------ggtcaaaccagcaataag
tcgtttgttgctgcggaatctgcccctgcggtggaagtgacagcggtgttatcacaagagaactaccacactattttgga
tgaaaaatccttaatggagtggattgagcggcttaaaaaagcagaggttttcgcttttgatactgaaactgacggtcttg
acaccctcagcagcaatttgattggtatgtcatttgctgttgcaccaggtgaggcggcttatttgccattggctcatgat
tatctggatgcgccagcacagcttgatagaaactgggttttagccaccttaaaacccctgttggaaaatgagaaagcctt
aaaagtcgggcagaacctcaagtttgatcaaagtatgttggcacgttatggcattgagctgcgcggtatcgctttcgata
ccatgttggagtcttatgttttagacagtgttgctggccgccatgatatggacagccttgctgaacgttacctcaaccat
aaaaccattacttttgaagagatcgccggtaaaggcaaaaaccagctaaccttcaatcagatagccttagaacaagctgg
cccgtatgccgcagaagacgcggacgttacgcttcaattgcatctggtattgtggccgaagttacagcagagtgaagggc
tgaagcgggtatttcaggaaatcgaaatgccgctgttaccaatattgtcgcgtatcgagcgaaccggtgtattgattgac
cagaatatattggctgcacattcaaaagagctgactatccgcctggatgagttagaaaagcaagctcatgaattggctga
agagccattcaatctcgcctcgccaaagcagttac---------------------------------------------
--------------------------------------------------------------------------------
--------------------------------------------------------------------------------
--aggtcattttgtatgaaaaacaaaaactgcctattttgaaaaaaaccccaggtggtgcggcttcaaccaacgaagaag
tgctggctgagctggcgctggattaccctttaccgaaagtgattcttgaatatcgcggtttggctaaactgaaaagtacc
tataccgacaagctaccgctgatgattaacccggtttcagggcgagtccatacctcgtatcatcaggcagttactgctac
cgggcgtttatcttcccgagatcctaacctgcaaaatattcctgtacgtaatgaagaagggcgtcgtattcgtcaggctt
ttattgcgcccaaaggttatcgcattatggcggctgactattcgcagattgaactgcgtatcatggcgcacctgtcgcag
gataaagggttattggcggcatttgccgctggcaaggatatccaccgcgcaactgcggctgaagtcttcgggatgccgtt
agagagtgtgaccaacgaacagcgtcgcagtgctaaagcgattaactttggcctaatttatggcatgagtgcatttggtt
tggcgcggcagttgaatatcccgcgtggcgaagcacagcgctatatggatctctactttgaacgctatccgggggggctg
gaatatatggagcgcactcgcaagcaagctgctgagcagggttatgtcaccacactggatggtcgccgcctctatctgcc
tgatattcactcacgaaatgctaaccgccgcaaagccgctgagcgcgaagcgatcaatgccccgatgcaagggacggctg
ctgatattatcaagcgagcgatgattgcagtcgatgcctggttacaacaggaaccggagccgttggtgcgggttatcatg
caggtacacgatgaactggtatttgaagttcatgaaagtgtgttggaaagcgctgaacagaaaatccgtgatttgatgga
gcagagtatgcaattggcggtgccattaaaggttgatgtcggtgtgggttataactgggatcaagctcactag-------
--------------ttgtatgggtaagtggcgataattaaagcattttatgtaattaagctacattttaacgcgattgtg
gtgggaagatgggcgctgaatcgtgacaacttgtgtaactatacaacaaaaaattcttttgccctgcgaaaaaatgatgt
agagttacagatgtagggtacagaggtaagatgttctatctttcaaaccttttacttcacgtaatcggatttggctatat
a-ttagccgccccagtcatttattgactggggcgttt-------------------------------------------
--------------------------------------------------------------------------------
--------------------------------------------------------------------------------
--------------------------------------------------------------------------------
--------------------------------------------------------------------------------
--------------------------------------------------------------------------------
--------------------------------------------------------------------------------
--------------------------------------------------------------------------------
--------------------------------------------------------------------------------
----------------------------tttattgg---------g------------cttttgcgggc-----------
aagat-------------atg---cgtgag--------------------------------------------------
---------------------------------acagcccttg--cggg---ctgc----tgattacaatgaa-----ct
actcgc---cttcgtcgtcatgctcat---cagccatgacttccggtgggatctcgctaaaccaggtatccagtttttcc
cgcaatttatcgacaccaatctttttcggtgatgagaatgcttccacctgaatatcgcccataaaaggaataatggcttc
tcgcaccatgttcaattgtgccttgcgggcaccagaggccagcttatcggctttggtcagtaagagaagaaccggcgtgc
cgaccgcgaccgcccaggtaatcatctgctggtctaaatctttcagcggatggcgaatatccatcaatacaaccaaacct
ttcaggcagttacgcttttgcaaatactcacccaaggcacgctgccacttgagtttcatctcttccggaacttcggcata
accgtatcctggtaagtcgaccagacggataccatcaaccacttcaaataagttgatcagctgagtacggccaggagtct
tactggttctggccagacctttctggttagttaacgtattgagtgcgctcgacttaccggcgtttgaacggccagcgaat
gccacctcaataccttcatcgcgtggcaaatgacggatgtccggagcactgatgacgaagtgggtcatatgatagttata
gtttctgatagtcaaaatttgtcgtctccgtgagagatagcttacatccggcgattataactgcatcagggtcaaaaaag
ggggtttatcttttcgcgaatttttgat-------------ggc------------------------------------
---ttttctgcgtcaaattac---------agttttgtgagttggcggtcattgtagagcaaaggaatgtcctattattg
aataattgttaaggaaagctttatata-atttagttgttattcttaacccttattgttg--------ttttttgttttat
ttttttaaataaaaacaacatgatatatagg-----------tttctatcagtg-cgggatgtgctg-gcaagga---gc
gctatcacttaggatgaggggcttatgctt--------------------aagaagcgtgatgg------at-tac----
---------------gatgagtcagggaca--ac-------------------------------------ggtcggagt
gctg--------tgcgaatcgccttcagggtaggagggat------ggcaaggatgacgtattgcaggagggagaaacca
ggatgttacgtaagtgcagggagtgcgctgtaaggatatccttccgcagaaggtgcgaaaaaaggcgacaggttaatctg
ccgccttttttctttctcttctttctgctagattccggcccaatcctatactcaaaaaatttcaagatgcagaacggcgg
caagcgagagagaaatcctgccaggagcagagatttgaacgctgcttgtggcgacctcgtagaggtatcgccaacacatc
tgcaacttgaaagatgacaggtatatactaaatccgatcccacactcatttacccatttaagagcacaggttatgaagca
gccaaacaaagcaccacacgccaatattgcggccccgaagaaaggtaccgcgacaccaaagcgtattaaaaagacccgtg
tagagcttgatattgaagcccgtgagcgtaaacgtcagaagaaacacagtggtaatcgctcaggtgccagaactaacgtc
gatgagagtaat-aagaagggccagaaccagactcaagaaaaagatccacgtattggtagtaaagtgcctgtaccactgg
tggttgagagtaaggttaaagctaagccaacccctaagccggtagctaaagttgaagccaagccacgtctgacaccggaa
gaagagttgtccaagctagaaaacgatgagcgtctggatggattgctggataagcttgataatgacgaagtcttgagcaa
agaagatcaggcgtatgttgattcgacattggatcgtattgataccctgatggagaaattgggtattgagttgggcgacg
atgaagacgacgaaaagccagaagagaaacaggaagatatcttacagttactgaaacgcggtaatccaaaagacgcatt-
---ctaagttatggattgggtgatcccgataatagccttactacttacatgttatctagtgtggttattgggtaaactat
ggcggctgtcgcaacggaaatcacggttgcgcggtgctactgcggccagacaacgaaaacttctgccctttcaccggccg
ggtaggcgaaaaaatcggaaggaatgagtatgtctgagcacgctatgtctgaaaacgcgatagtttgggatctgtccctg
attcaaaagtataattattcagggccgcgttacacttcgtatccaacagcccttgaatttagtgaaaattacaacgaaac
cgcttttcagcaggcggtgaagtgctacccgctgcggccattgtcgctgtatgtgcatatcccgttttgccataagcttt
gctacttctgcggttgtaataagctggtgacgcgtcagcaacataaagcagatgaatatctggcggttctggaaaaagag
atccgtcagcgtgcggcattatttgtcgggcgtcaggtcagccagatgcactggggtggcggtacgcccacctatctgaa
taaaacacaaattactcatttgatgaatctgctgcgtgagaactttgattttctgcccggtgcggagcagtcaattgagg
tcgatccgcgtgaaattgagctggatgtgctggatcatctacatgctgaagggtttaaccgcctgagcatgggagtgcag
gatttcaataaagaggtccagcgcttggtgaatcgcgagcaggatgaagactttatcttcgccttaattgcgcgtgccaa
agcccttggctttaattcaactaatattgatttgatttatggtttgccaaaacagacgccagagagctttgcttttaccc
taaagcgggtagccgagttaaatcctgatcgcctgagcgtgtttaattacgcccatttgccaagcttgtttgccgctcaa
cgtaaaattaaagatgcggatctgccgagcgctgaacagcggctggatattttgcagcataccatcagcttcttaaccga
atccggctatcagtttatcgggatggatcacttcgctcggccagatgatgagctagctgttgcccagcgggaagggaaat
tacaccgtaatttccaaggctataccacgcagggcgagagcgatctgctcggtttgggtgtttctgctatcagtatgttg
ggtgacagttacgcgcagaatgaaaaagatctgaaaacctactatacctgcgtggaacaacgtggcaatgcgttgtggcg
tggcctggcgatgaccgaagatgattgcttgcgccgtgatgtgattaaaacactgatttgtaatttccaaatcagctatc
agccggttgaacagcagtatggtattaatttcgcggattattttgttgaagattttgcgctgttagcgccattcgaacaa
gacgggctggtggtgcgggatgataagggcattcgggtgacaccgcgtgggcgcttactcattcgtaatatctgtatgtg
ctttgatatctatttacgcaaacaggcgcgtaagcagcaattttcccgcgtgatctgatca-------------------
----tgctcccctcagcggtgataatcgc-------cgtg-agggga----------att--------------------
---------------------ctaat------------------------------------------------------
--------------gtcagaa------------------ttactccattcctaactcttttagctttcgagtcaacgtgt
tccggccccaacctaacaagcgcgcagcttcctgcttatggccctgagtatggcgcaatgcggtggttagcagcgtgcgc
tccatctcgggctgggcttcagacaacaaatcctgatgacctgaccgtaatgcgtgatccgcccattgtgccaacagtgt
ggcccagctgtctggtgtgcgttggccagcaacctctggggcactggtttcaaacagttcggaaggcagatcctgcacca
gcacttcttgccctgccgccatcacagttagccagcggcaggtattttccaactggcgcacgttaccctgccagggcagg
cgggttaatgcgacttcagtgtcaggatgcaggattttggcctccacccccagctctttggcggccacttgcaagaagta
acgcgccagacgcggaatatcttcacggcgttcacgcagtggcggcaaatgcacccgaatcacattcagacgatggaata
aatcctcgcggaatttcccctcctgaacccgaagctccagattctggtgggtcgcggcaatgatgcgcacatccaccttg
actggcgcataaccgccaacccgataaaactgcccatccgccagcacccgtagcagacgggtttgcacatccagcggcat
atcaccgatttcatccaaaaacagtgtgccgccgtcagcttgttcaaagcggccctgacgcacctgattggccccggtaa
acgcgcctttttcatggccgaacagctcagattcaatcaaatcttttggaatagccgccatattcagcgcgataaacggc
gctttggcccgcgggctatggcgatgtaaggcatgtgcgaccaactctttaccggtaccggattcgccattaatcagtac
gctgatcgaggagcgtgacaagcggccaatgatgcgaaaaacatcctgcattgccggtgcttcgccgatgatatccgcag
ttgggccgctggccggttgtgtgcgtgccggttgctgttgttcctgataatgactgatagcccgctcaaccagcgcgacc
gcctcgtcaatatcaaaaggtttaggcagataatcaaacgccccctgttgataggcgctgaccgcagcatccaaatcaga
atgggcggtcattatgatgaccgggagcatcggatggcgctgtttgatctgcttgagcagggctaatccatccatgccgg
gcatgcgaatatcggataacaatacatccggcgtttgcgtcgccagtgcatccaacacctgattgccactctcgaatgtt
gtacagttcaggcccgctccagtcagtgcgcgttcaagcacccagcggatggagctatcgtcatcgacgatccagactat
ccctcgttgcatagaaacctcactggcgaataggcaggtagaccgagaattcggtgtgccctggccaactgttaaattca
attttacccgaatgctgatcgataagactgcgggcaatcgacaggccaaggccggtgccaccttcgcgaccactgaccat
cggatagaacacggtatcttgtaattgcgtcggtacaccagggccgttatcttcaatatcgatgcgggcgctcaaacggt
agcgcagaccgtgcagtgttatctgaaaagcagtacgggtacgcagtgtaatggtgccgccagcgtcacccagagcctgt
aatgcattgcgggtgatattgagcagcacttgttcaatttggtcggggtcgtgcgccagctctggcaggctggggtcgta
atcacggattaatatcacgttatccggtttttccagcgagactaattggcaaactcgctccgccacctgatgaatacttt
gcgtaacatgcaaaccggggcgctgtggccctaacaggcgatcaaccagattccgcaggcgatcggcttgctcgatgatc
actttggtatattccagcaatgccggatcaggcagtgcttttgacaataattgtgccgcaccacgcaggccgccaagcgg
gtttttaatctcatgagccagccctcgcaccaagtcacgcgcggcaacttgctgagcatgttgcaactgctcttggctta
atcggcgttgattatccatcggtgccatttccatcagcacaaacccctccggcagcgactgcgccgtcagagagagaata
tgtgcgcgaccatcaacgactaatgtcacttcattatcggtaaaaccttgccccgcaatcaggctttcccgcattaagtc
aatattgagggaaaaataacctaataaatcgggcaggggtgtaccaaaaagtttacgggaactttgcgccagaagttgct
gcgcagcgggattggcataatgtatagccaaatcatcatctaatagaagaatactattgatgagagaattaagtatctgc
ccagcatcgggcagcgtgcctgttgccattacgcagactcct--------------------gcacat--gtttggtgca
attatgccctttttacttgaattatttagggcaca---------------------------------------tacttg
tgggcatatcct---aat-cggttcagttgtaactgagccag-aggaatgatgac-gaaaacgaaa---tgtggggaaaa
aagcccatccggagatgggccaaaagtttccacggcaacaacccgtcatctttcaagttgtaggtgtgttggctgctctt
actcacc---------------------------ctgcgggtcagcgcttaccgccttcctataccttgaaatctattgg
gt----aaaatacaat---t------aaacgctgtagtacagttcgaactccactgggtgcggagtcatacgaacgcggt
ccatttcttctttacgcagttcaatataagcatcgatagcgtcgtcagtgaacacgccaccacgggtcaggaactcgcgg
tcttcgttcagtgcagccatagcttcgtccagtgaacctgcaacttttggaatttcagcttcttcttccggtggcaagtc
atacaggtttttgtccatcgcatcaccagggtgaatcttgttgatgatgccatcaaggccagccatcagcagtgcggcga
agcacaggtatgggttagccgcagggtctgggaagcgcgcttcaatacgacgcgctttcgggctggcaaccacagggata
cggatagaagctgaacggttacgggcagaataagccagcatgaccggtgcttcataacctgggaccaaacgcttgtaaga
gttggtggttgggttggctaaggcattgattgctttagcatgtttgatgatgccaccgatgtagaatagtgccatttcag
acaggccagcgtatttatcgccggcgaacaagttagtgccatttttggacaaagacatatggcagtgcatacctgaaccg
ttatcaccgaacatcggttttggcatgaaagtcgccgttttaccgaatgcgtgtgccacgttgtgcactacatatttgta
aatctgaatttcatcggcttttttggtcatggtattgaagcgagtagccacttcgttctgaccggcggttgccacttcgt
ggtgatgcgcttcgacgaccaggcccatttcttccatagtcagacacatggtagaacgcaagtcctgtgaagaatcgacc
ggaggaaccgggaagtaaccgcctttcactgccggacggtggcctttgttgccgccttcgtatttggtgctggagttcca
tgcgccttcgatgtcatcgatagagacgtgggagccacggatgctgctaccaaaacgaacatcgtcaaacaggaagaatt
ctggttctggcccaaacagcacggtatctgcgatacctgaagatttcaggaactcttctgcgcgttttgagattgaacgt
gggtcgcgatcatagccttgcagggtacctggctcaagaatgtcacaacggataatcagtgtggagtcttcgaagaacgg
atccataaccgcggtgctggcatctggcatcagtaccatgtcggattcgttaatgcctttccagccaccaatcgaggagc
catcaaacattttgccttcttcaaagaagtcagcgttgacctgatgagcaggaatagtgatgtgctgctctttccctttg
gtatcggtaaagcgcaaatcaacaaatttcacttcgtgctcattcagcatcgtcaaaacatgttcagcggacatacttat
atctcctggatttgtcata---gtcgtcgtggaacgattatcgttttatccccttcgaacttaaagttgcagggttgtta
gctgcgttcactcacccaaatcacttacctaagtaagctcattggga------------------ttcattcatttgctg
c------------------------------------------------------------------------ctacctg
caacacc----------aatttctttgggtatatat-atagtgttc----------------------------------
-----agttattcatgct-----------------aa-actgcgtcataaaatctattgcgaaatctatgccaactttcc
aaacgccccgtttatgccatatcatagggg-tctgctgatagtcagtatgcaccaggatagttatattgcactattttgg
tgcttcatttgcgccgttgggcactgtattggtgcaaaagtgggccaagaggctgtttttgcaccgtgaaagggatcaca
aacacaccgccgtcaggttgtttataagagaagtttgtgatcttgtttagtccctcgcttaatacgtgtacaatagcgcg
ctatttct-aaatgcctgaggcaaaaaagctgtgatcgagaatctgcgtaacatcgccattattgcgcacgttgaccatg
ggaaaactaccctggtcgataagttgctacaacaatctggtacgttcggtgaacgtgctgaagcaactgaacgtgtaatg
gactccaacgatttggagaaagagcgtgggataaccatcctcgcgaaaaataccgccattaactggaaagactaccgcat
caacatcgtggataccccaggacacgccgatttcggtggtgaggttgagcgtgtaatgtctatggttgactctgtgctgc
tggtcgtcgacgcaatggatggcccgatgccgcagacccgtttcgtgaccaaaaaagcctttgctcatggtctgaaacca
atcgtggttatcaacaaagttgaccgtccgggcgcgcgtcctgattgggttgtcgatcaggtgttcgacctgttcgtaaa
cctggatgcaaccgacgaacaactggacttccctatcatttacgcatcagcattgatgggtattgcgggtgaagatcaca
atgatatgtcggcagacatgactccgctgtatcaggcaattgtcgaccatgtgcctgcgccagacgtagacagctctggt
ccgttgcagatgcaaatctcccagttggattacaacaactacgtaggcgtaatcggcattggccgtatcaaacgtggtgt
tgtgaaacctaaccaacaagtgaccgttatcgatagcgaaggcaagacccgcaacggtaaagtcgctaaagtgctgggcc
acatgggtctggagcgtatcgaagcgactatggctgaagctggcgacatcgtggctatcaccggtctgggcgagttgaac
atctctgacactatctgcgatgttaatgctgttgaagctttaccagcactgtctgtagatgaaccaaccgttaccatgta
tttctgcgttaacacctctccgttctgtggtaaagaaggcaagtacgtgacttcacgtcagatccttgaccgcctgaaca
aagagttgatccataacgtagcactgcgtgttgaagaaactgaagatgctgatgcattccgcgtatctggccgtggtgaa
cttcacctgtcggttctgatcgaaaacatgcgtcgcgaaggtttcgaactggctgtatctcgccctaaagttatcaaccg
tgttattgacggtcgcaatcaagaaccgtttgaaagcgtaactttggatatcgaagagcagcaccagggcgcagtaatgc
aagctatgggcgagcgtaaaggtgacgtgaaggacatggttccagacggcaaaggtcgtatccgtctggattatatgatc
ccaagccgtggcttgattggcttccgtactgaattcatgactatgacttctggtactggcctgctgtactccacattcag
tcactacgatgatgtgcgtccgggcgagatcggtcaacgtcaaaacggcgtactgatctctaacggtcagggcaaagctg
tcgcattcgcattgtacaaactgcaagaccgcggcaagctgtttattggtcacgcgactgaagtgtatgaaggccagatc
atcggtattcactcacgttctaacgacctgactgtaaactgcctgaccggtaagcaactgaccaacatgcgtgcatccgg
tactgacgaagcaaccactctggttcctttcttgaagaaaacgctggaacaggcactggaattcatcgatgacgatgaat
tggtagaagttaccccgcaatcaattcgtatccgtaagcgtcacctgacggaaaacgatcgtaagcgtgcaggtcgtggt
cctaaagaaggttaattcttcttgg--tactgctgatacttagggcgcgaaaagcgccctgagttct------------a
tccccttcgtccttgaagctgcaactgtgttagcttcgctcactcacccgaatcacttacctgtgtaagctcatcgg-ga
tgaattcacttgccgccttgttgcaact--------------ccaatgtctttggggatacttttta-tttttttcc---
-------------gctgcgg--taaaatattatttttcctgactgacccct-cctttttcttcctctctctgttcagctt
tcttttttcccgttacagtgaaactcaccatctaatt-gggagagcgctatgctgtatatctttgatctagggaatgtga
ttgttgatatcgactttaaacgcgttttgggtgtctggagtaagttaagcagtgttccgctggcgacattgagcgaacgc
tttactatgggcgaagtattccagcagcatgaacgaggggaaatcagtgatgaggactttgcgcgtcagctcagtgatga
gatggggctatccctaagctttgaacagtttgctgaaggctggcaggcggtatttgtcgcgttgcgaccggaagtcgtcg
cgattatgcataaactgcgtgaggaagggcatcgcgttgtggtgttatctaataccaatcgcctgcattgcaattactgg
ccacagcacttccctgaagttgctgccgccgctgaccacatgtatttgtcgcaggatttggggatgcgtaaaccggaagc
cagaatctatcaacatgtactccatgctgaaaatgttccgccagagcaggctgtattctttgatgatattgaagcaaata
ttgttgccgccagaattgaaggtatgaccgctattcatgtcactgaccgaaaggttattcctgcttatttttcctgataa
gttctttctcc---------------------------------------------------------------------
----------------------------------------tgacgttaatgggtta--gccttaaa--------------
--------------------------------------------------------------------------------
-------------------------------------------catcacgctg-------gc-ccataaccgagtctaaa
caccggta---ttgactgagagataaacatggcgagttttctgcgttttcgcttatctgcgtctttaaaacccttcatta
cgttcggacgaatgctttacacccgaattgataaagacgggttaaccatgctggctgggcatttggcctatgtatcattg
ctttctttggtgccattggtaacggtgatcttcgccttgttcgctgcttttccaatgtttgctgatatcagcataaaatt
gaaagccttcatctttgccaattttatgcctgctaccggtgacattatccaaaattatcttgagcagtttgtcgcaaact
caaatcggatgaccgttgtggggacttgcggcctgattgtcactgcgttactgctgatttactcagtggacagcgtgctc
aatattatctggcgcagtaaaactcagcgttcactggtattttcatttgcggtttactggatggttctcacactggggcc
gattctggtgggggccagcatggtcatcagctcatatctgttgtcattgcactggctggctaatgcgcaagtgggtagca
tgattgatgaggtgttgcgagtattccctctgctgatttcctggctctctttttggttgctatatagtgtggtacccaca
gtgcgggtgcccgcacgcgatgcatttattggggcactggttgcggcgttactatttgaattgggtaagaaagcgttcac
gatgtatatcacgttgtttccctcttatcagttgatttacggggtgttggctgttatcccgattttattcctctgggttt
actggagttggtgcattgtgttgttgggcgcggaaattaccgtaacgctgagtgaatatcgcaccgaacgctatcaagta
aaaactgcggaaagc------cggagtcaggagatataaagcattatgattgcattgattcaacgagcgctgaacgcaag
tgtcatggttggcgggaatgtcgtcggtgaaattggcccaggattgttgatattactgggtgttgagcaagatgatactg
agcaaaaagcgcagcgtttatgtgatcgggtgctggggtatcggatttttggtgatgagaatgacaaaatgaatctcaac
gtccagcaggctggtgggagtgtgctggtggtttcgcaatttacactggtggccgatacgcaaaaaggtatgagaccgag
cttttctcgcggtgctattcccgcagaagctgacagactttatcagtattttgttgctcagtgccgcgagcgtggtgtaa
aaacggaaacgggattatttgccgcagacatgaaagttagcctggtaaatgatggtccggtgacgttttggttgcaggta
tagggataaactcagtcacttg----------------------------------------------------------
--------------------------------------------------------------------------------
--------------------------------------------------------------------------------
--------------------------------------------------------------------------------
--------------------------------------------------------------------------------
--------------------------------------------------------------------------------
--------------------------------------------------------------------------------
--------------------------------------------------------------------------------
--------------------------------------------------------------------------------
--------------------------------------------------------------------------------
--------------------------------------------------------------------------------
--------------------------------------------------------------------------------
--------------------------------------------------------------------------------
--------------------------------------------------------------------------------
--------------------------------------------------------------------------------
--------------------------------------------------------------------------------
--------------------------------------------------------------------------------
--------------------------------------------------------------------------------
--------------------------------------------------------------------------------
--------------------------------------------------------------------------------
--------------------------------------------------------------------------------
--------------------------------------------------------------------------------
--------------------------------------------------------------------------------
--------------------------------------------------------------------------------
---------------------------------------------------------ggctatgaaatatccccatcgcc
cttcaatattccggggtgttga----ctgcttttgctcatcttc-----------------------------agttact
ga----------------------------------------------------------------------------at
tatctaagttcct--ggggataggctttattgat-aatt-----------------------------------------
----------ttaaagagagatcgcttctatgtatcacttgcgtgtacccacaacagaacaagaactcaaagattattat
caatttcgttgggaaatgctacgcaagccgctacaccaaccgattggctccgaaaaggatgcttatgacgcaatggccca
tcaccaaatggtggtagatgaacagggtaaacctgttgccattggccgtttatatatcaatgctgataatgaggccgcca
ttcgctttctggcggtggatccgtctgttcgtgataaagggttagggacgttggtcgccatgacgttagagtcggtggcg
cggcaggaaggcgtgaagcgcgtagtgtgtagtgcgcgcgaagatgcggtagatttcttcgccaagttaggttttgtgag
tcagggcgagattacggccccgcaaaccacgccagtgcgccacttcctaatgatcaaaccggtagtcacgatggatgata
tcttgcatcgccctgattggtgtggccagctgcagcaagcctggtatgaccatattccgctcagtgaaaaaatgggggtg
cgcattagccaatataccggccagcgtttcgtgaccaccatgccggaggcgggtaatcagaatcctcatcacaccttatt
cgctggcagccttttttccttagctaccctgactggctgggggttgatatggttattgctgcgcgagcgtcacttggggg
gcacgattattcttgctgatgcccatattcgctacagctcgccagttaccgggcggccaagagccgttgccgaactcagt
tctttaagtggcgatttggatcgtctggcccgtggccgccgtgcccgcgtgcagttagacgttaacctatttggggatga
aaatcagggggctgtctttgaaggtacttatatggtgctgcctgttgccgccgaagagcatacggtgagttaattaaatc
tc----gcttgtctagcccgctcttattat--------------------------------------------------
---------------ataatatgagcggatgccattcc------------------------------------------
-----------------------------------------------attctagttgttattttaataaattttaaaatt
ttctt---------------------------------------------------------------------------
--------------------------------------------------------------------------------
------------------------------------------------------------------tcttaattttttct
at------------------------------------------------------------------------------
--------------------------------------------------------------------------------
--------------------------------------------------------------------------------
--------------------------------------------------------------------------------
--------------------------------------------------------------------------------
--------------------------------------------------------------------------------
--------------------------------------------------------------------------------
--------------------------------------------------------------------------------
--------------------------------------------------------------------------------
--------------------------------------------------------------------------------
--------------------------------------------------------------------------------
--------------------------------------------------------------------------------
--------------------------------------------------------------------------------
--------------------------------------------------------------------------------
--------------------------------------------------------------------------------
--------------------------------------------------------------------------------
--------------------------------------------------------------------------------
----------------------------------aaactgc---------------------------------------
--------------------------------------------------------------------------------
--------------------------------------------------------------------------------
--------------------------------------------------------------------------------
--------------------------------------------------------------------------------
--------------------------------------------------------------------------------
--------------------------------------------------------------------------------
--------------------------------------------------------------------------------
--------------------------------------------------------------------------------
--------------------------------------------------------------------------------
--------------------------------------------------------------------------------
--------------------------------------------------------------------------------
--------------------------------------------------------------------------------
-------------atttcaatgcttagatattctacagactatatgcagtctatg-------------------------
---------------------------------gcagtaacta-------------------------------------
--------------------------------------------------------------------------------
--------------------------------------------------------------------------------
--------------------------------------------------------------------------------
--------------------------------------------------------------------------------
------------------------------ctggttatattaa-------------------------------------
--------------------------------------------------------------------------------
--------------------------------------------------------------------------------
--------------------------------------------------------------------------------
--------------------------------------------------------------------------------
--------------------------------------------------------------------------------
----------------------------------------------------------------------------atct
atta----------------------------------------------------------------------------
----------------------------cat-------------------------------------------------
--------------------------------------------------------------------------------
--------------------------------------------------------------------------------
--------------------------------------------------------------------------------
--------------------------------------------------------------------------------
--------------------------------------------------------------------------------
--------------------------------------------------------------------------------
--------------------------------ttaaaatgagtaattaatgcactggacgatagtgggtaatcgttattt
aataaactaacagttgctgttaattac-----------------------------------------------------
------acaacacaattaacgtttgaatttattattaaatgactaactataagttaatcggattttagctgatgtatcca
aggcataatagatcatgctataactttata-ggagtaaattaaaatgaataaggattggcataaacaagatattttagcg
gctatacggaaagaaaaaggttctctttcagcattatcaagagagaatgggttgtcgccaagtacattatcaaatgcatt
gacacgcccgtggccaaaaggtgaaatgattattgcagatgcaattggaatatctccccaagaaatatggccaagccggt
tcaccgattatagagggcgtataatcatcagaagattaaggaaaaactaaacgtaataaggagaatacaatggaaaaata
ttattagactcgcttgaagcattaattcggttttgggataacagttcagagccttgggcggtaaaagataatcagtcaaa
gtatatctatggtaatcctagattatataaattattagctttacctaatcaatatagtttggaagggcgattagatggtg
agttacctacaccaatatcagaatttcaggctgagtttcaactgcatgaccgcaaggttgaactattacaggatcgtatc
acctcagttgatatacagttatatgatgggtgttcatatttcacacctttcttttttgataaatacccattaatagatga
aaatggcgtatcacaaggtgttatttgtcatggaaggccagtgcaagatatagtgttagcccgtataagtaaaataaaag
tacccacaacacttcttttcacaccgccatcagatacattcacaaacagagagtgggaggtgttgttttatattttacat
gccatcccaagcagtgaaattgctaaaaatcttcatttatcatcacgtacagtctgtaatataactcaaagcatctatag
caaggcgggtgttaccagtaaaaatcagatcatagaatattgttgtgagaataaaatcaataattatgtgccacaaagct
ttttcgagtattcaggttcattcccacttgcagaataagtgcggataaaacttaaggaggaaacagcaatggagaaaaca
ctatcaaattcacttgaggtattaatccggttttgggagcacagttcagagccttgggagataaaagataaccaatcacg
atatgtttacgcaaatcatagattcaacaaatttttagacttacctgataaatacagtgtcgaagggcggtttgatggtg
aacttcccaccccaatcgcaaaatttcaggatgaatttcagcgacaagatcgtcaggtggagcaattacaagaccgtata
acctcggttgagatacatttacttaatggactttcctatttaacggcttatttctgcgataaatatccattaatagatga
aaacggtgtgtcccaaggggtgatttgccatgccagaccagtgaacgatatagtcttagctcatttgaataaaataaaaa
cccctggctcactggtctttaccccgccatcacaattatttactaaaagagagtgggaagtcttgttttatatttcacat
cacttctccagcactgaaatttctaagaagatacatttatcacctcgatcagtcgataatataatccaaaatatctatag
gaaggccggtgttaccagtaaaaaacaggttatcgaatattgttatgagcagaaaattaataattatataccacaaagtt
tttttgaatgttcaggttccttttcacttatatgagagggggcgtttaa--------ggagaaaacggcaatggaaaaaa
aactatcaaatgcacttgaagtatttatacatttttgggagcacagttcagatccttgggtggtaagagataaccaatca
agatttgtttattcgaatcctagaaatcataaattattaggcttaccggataattatagtttggaagggcggttagatgg
agaaatgcctacaccaatggcggaatttcaggatgagtggcaagagcatgaccgtaaggtggagttattacaagaccgca
taacaacagttgaaatacatgtatgggatgggagttctcaccttcagccttacttttgcgataagtatccgttaatcgat
gaaaatggtgtatctcagggggttatttgccatgttagaccaatacaagacataattttagctcatttgaataagataaa
agtaccgacctcacttatctttactccgccatcggagttattcacccaaagagaatgggaagtccttttttatatattac
atgctttctcaagttcagatattgctaaaaaactccatttatcaccccgctcagtgtgcaatatcacccaaaatatctac
cggaaggccgatgttaccagtaaaaaacaggttatcgaatactgttatgagaaaaagattaataattatatacctcaaag
ctttttcgaatattcaggttcttttccccttgct---gggtaaaagagtttaaaattaaggagaaagtatcaatggaaaa
aacactatcaaactcacttgaaatattaatccggttttgggaaaaaagttcagaaccttgggggataaaagataatcaat
ccaggtttatttatgcaaaccatcgatttaataaatttttagacctacctgacaaatacaacgtcgaagggcgatttgat
ggtgaacttcctaccccaatcgcagagtttcaggatgaatttcagcggcaagatcgtcaggtggagttattacaagactg
tatgacctcggttgaaatacattttcttgatggactttcctattgcaccgctgctttctgtgataaataccctttaatcg
atgagagcggcgtatctcaaggggttatgtgtcataacagaccggtacacgatataatgttaacccgattaaataagata
agcgtgcccacctcactggtatttactccgccatcacagttattcaccaaaagagagtgggaagtgttattttatatttt
acatcacttctccagcaacgaaatttctaagaaggttcatttatcgtcccggtctgtgtgcaatatcacccaaaatatct
accggaaggccgatgttaccagtaaaaaacaggttatcgaatactgttatgagaaaaagattcataattatatacctcaa
agctttttcgaatattcaggttattttccccttactgggtaaaagagtttaaaattaaggagaaagtatcaatggaaaaa
acattatcaaactcacttgaagtattaatccggttttgggaaaaaagttcagaaccttgggcaataaaagataatcaatc
aaggtttatttatgcaaatagtagagtttataaattatttaacttacctgatacatatagcttagaaggtcggttagatg
gtgagattcctacaccatcagcagatttccaggatgagtttcaacaacaggatcgtcgagtcgaactatcacaagatcgt
ataacatcagtagatattcagttatacgatggacgttcatatttcacaccttatttaagtgataaataccctttaattga
tgaggatggtatatcccaaggggtaatttgtcatagcagaccgctgcacgatataattttaacccgattaaataagataa
acgtgcccacctcactggtattcactcccccatcacagctattcaccaaaagagagtgggaagtgttattttatatttta
catcacttctccagtaacgaaattgctaagaagattcatttatcgtcccggtctgtgtgcaatataacccaaaatatcta
ccggaaggccggtgttaccagtaaaaaacagattatcgaatattgtcatgagcagaagattcataattatgtaccacaaa
gctttttcgaatattcaggttattttccacttgcaggatgaaatagtttaaagttaaggagaaagtagcaatggaaaaaa
aattatcaaactcacttgaggtattcatccggttttgggagcacagttcagaaccttgggtagtaaaagacaatcaatca
cgatatgtttatgcaaaccatcgatttaatcgattatgcaacttacctgatagatattgtgtggaagggttattggatgg
tgaaatacccatgccatccgcagagtttcaggatgaatttcagcggcaagatcggctagcggaattattacaggatcgaa
taatgacacttgaaattaatgaatgggatagcctttcttatcttacccctttttttgtctgataggtatccattaataga
tgagaacggggtgtctcagggggttattattcatggcagaccagtacacgatacaatgctaacccatttaaatataaaat
cacctatctcaattacatttactcccccatcacagttattcaccaaaagagagtgggaagtgttattttatattttacat
cacttctccagcaacgaaatttctaagaaggttcatttatcaccccggtccgtgtgcaatattacccaaatatttaccgg
aaggccggtgttaccagtaaaaagcagattatcgaatattgtcatgagcagaatattcataattatataccacaaagcat
tttcgaatattcaggttcttttccccttgctgggtaaaagtgtttaaatttaaggagaaaatagcaatggaaaaatcact
atcaaactcacttgaagtattcatccggttttgggagcacagttcagaaccttggcttgtgaaagacaatcaatcacgat
atgtttatgcaaataatcgaactaataaattattcaacttacctgatggatattgtgtagaagggttgttggatggcgag
atacccatgccagccgcagcgtttcaggatgaatttcagcggcaagatcgccaggtggagttattacaggatcgtataac
aacgcttgaaattaatgaatgggatggtctttcttatttcaccccttattttgctgataagtatccattaattgatgaaa
acggcgtgtctcaggggattatttgtcatggtaggccagtacacgatacaatactcacccgcttaaataaaatgaaagca
cccgactcacttatatttacacccccatcgcagttattcacccaaagagaatgggaagtgttattttatattttacatca
cttatccagcaacgaaatttctaagaagattcatttatcgccccggtctgtttgcaatatcacccaaaatatctaccgga
aggccggtgttaccagtaaaaagcaggttatcgaatattgtcatgagcataagattaataactatgtaccaccaa-----
--------------------gttttctcgaatattcaggctccttcccttcggtgtaaccgatgcggcttgtgccgatta
cgctaaatc-------------------------------------------------ttacgtaatcggcagttattct
taattgttc-------tctcgcgaaggtgcattaatc-------gttcttattgtcttgccacgttttgcacctcaccat
gctctattatctgacttacttgctgcccgtggctgtcagtggcctgtagtgagccgttaatcgtcgttttt---agtgca
gtatctgtagctagattgccttttatctgcaatttcaaattgcccaaaccttgcagtggtaaggccggccagccccaatt
ttgcaagatatcaagattgacagcgcggccagtcagtatcagtgataacgatcgggctggtgtttggtcaatactgccgg
tcgcctccaacaaaccctctttggtaaaagcacttaaatcactaaacgtaatatgttgttcattcgcatttagggccaat
gacgggcggcgaacatcatttttattgaaggtagcattaccggcattcagcatcagcgatccagaccatatcccccattg
atggttttttgccagcagtaagtgagtgcccgacgcatccagtgacgtaatctggaatgggaagtcaggactgatatcaa
tcaataaattgcggttagcactcagcttgctaacatagacctcagacaaccagttggggagcgtttgttgccattgctgt
ttccagtctgagggcaaggtataaactaatgccacgagagtcagctcatccagctgtagacgatgagtatcgcgtgccca
attcccctgagcccttaacaggccatcttgccagcgtgttgagaactgattaattgccacgccagccggcgataaagaaa
atgttgcgatggggtcaatcagatgaatattacctttgataatatcgcctgcattgaaggccagttcgccatcatcagtt
tgccaatcactttgcttaaaggtgatatttttcagtgtgagatctaaatcattaaatgcccagtttttcccttcaacacg
cgcatcaatcaaatcaaagcgttttaatgtaattggcggcaactgtaagaatgtctgccagacatgctctaacgtggccg
cggtttgcaggcggatattgctcagacgtaacctttcaaccagccagctaccatccgctgactggctggcattcccggtc
aattccccttgtgcgatattggctccaaaattagtcagggtcagggcatttttctcaactgagccttgtagatagagttg
ttgagcggtgatgccgttgacggtcagggaaccggcactgaactgaaattgcgtcttttcgccaaggctattgcccggtt
gcggctgccacggcaccaagccgccattcactttttgagcggtaatctgccattgagtagctgaatttttcggctcaata
gtcgtattcaacgccatattggttagctgtaatgtatcggcttgtagcggcagcggtgatgcggtgttattgaggattaa
gctaccattttgcagttgtagattgagaaaatggtgcggctcggtgagttgccgccagctcaggccaagcaatgcctgct
gggcgataagaaaggggggttggttggccttcccaagagtgatattactcaaactgatttgccccggcgctgaccatgaa
tggtctattttccccagagagaggcgatattcgctgttatcactcacccagcggctcagccaactggcggcccaacgggt
ctggatcaatacgtagcacagcaccacagacagcaccagtagcagtaataacgttaacagcactttcccgagaaatttca
tccggtttttccacgcct-tcggtgattcggaaccctgtttatgccgtaatttgcccgttagctcaatagacaatccatt
atctattgat--aaaaaatggccagtatcgtttacg-actggccatt-----------tcattgatgcattaac-caaag
attatttttcttgtgggaagagcaagttaagcacaatggcagtaataccaccggcggcaatcccggaagaaagcagtgtt
ttgatccaatctggcgcaaattgcagaattaggggttgctgtgctacacccataccaaccgccaatgacaacgccataat
cataatcgcgcggcgattaagggtttcgcgtgacacaatacgcacacctgaggcggcaatcgtaccgaacatcacaaggg
tggccccacccagcaccggctctgggatatgctgcacaaaaccggcaacggctggaaacaggcccagcacaatcagcatc
agcgcgacaacaaaaccaacataacggctggcaacaccggtcaactggataacaccattgttctggccaaagcaggagtt
agggaaagtattgaacaccgctgacagcatcgagttcaaaccattcgccagcacgccgccttttagccgtttcatataca
acgggccatgaaccggttgctctgatacatctgatgttgcagtaatatcgccgatggtttccagtgaggtcaccataaag
atcaacatcagcggcaccagcaggttccagtcaaaagagaggccataatagagcggtgttggaatggtaatcagcgcggt
atccaccaccgggcggctttctggcaacatatccagcgaccaggccagcagataacccacggccatagcaataactaaag
aggcgactcgcaggtacggattgcgctggcggttcagcaaaataatcaccactaagactgcacccgctaataacaggttt
tttggtgcgccaaaggtatgatcacttattgcaccataaccgccaccaatagatgtcagcccgacctgaatcaatgacaa
gccaataatcatcaccacaatgccggataccagcggggtgataatacggcgtgccaaatgtagaaagcgggaaagtataa
tttcggtacaggacgcaatcatcagcgtaccaaatagtgctgccatcatggttgggatatcagcgccaccatttttcagc
gccaggccacccataattaacggcgcaacaaagttaaaactggtaccctgaatcgataacaagccagagccaactggtcc
ccaggtcttaatttgcaacaacgacgccaggccggatgcaaacagcgacatgctaataatgcgttgggtatcttccgctg
gtaatcccaacgcctggcaaatcaataagccgggagttatcactgcaacaaacatcgccaatagatgctggcaagcggcg
aacaatgtttgggcgaggggagggcggtcttctaaacgataaatcaattcgctgggg------------------cgagt
ggtt---gcctgctgtggtgtatcaagctcggcggattgcgtagacatggagtggcatttccggatcggcaaagagggca
ttttaatgatctgcctcacaaaagcaatcggttgcgcagtatttctt-taaataattcta-ttcgttaccgcttcgcatt
tt--tctacgactaaacttgtaattggcggcgtttttttttctaatccccttcttaactgttttggcgttt-ttaaggaa
ctgtctaacgtcatatttttattcgatatttcaatcgcatggagtaccaagatgtttcatctcgatacctatggcacgct
agtcgcggcctgtttggttttattattaggccgaaaacttgtacaaactgtctcattcctaaaaaaatacactattcctg
aaccggtagccggtggcttgctggtcgcttttttgatgctgttgatgcagaagaccctcggttgggaaatcagtttcgat
atgtcgctgaaagatcccttgatgctggcattctttgcaactattggattgaatgcaaatctggccagtttacgtaccgg
tggcaaagccctaagcgtatttatctttgtggtcatcgggttactgctgatgcagaatgcaatcggtatagcgcttgcta
aattgatggggctagacccactgatggggctattggcaggttcaattaccttatcgggtggacacggaacaggggctgcg
tggagtaaactatttactgagcgttatggctttgaaaacgcaactgaagttgctatggcctgtgcaacatttggtttggt
actgggcggtttgattggcggcccggttgcccgctatttggtgaagcactcttctacgccagatggcacaccagacgata
gcgaagtcccgtccgcatttgaaaaaccatcagcaggccggatgatcacttcgttggtattagtcgaaaccatagctatg
atttcgatttgcctgatggcgggtaatgttattgcgggctggttgcagggaacgatgtttgagctgccaatctttgtctg
cgtgctatttgtcggggttatcctcagcaatacgctatcggcaatcggtttctataaagtgtttgatcgagcggtatccg
tgttgggcaatgttagtctgtcactgtttttggcgatggcattaatgagcctgaagctctgggaactggcttcactggcc
ttaccgatgttggtgattttgtccgttcaggcactagcaatggcgctgtacgctatttttgttacttatcgtgttatggg
caaaaactatgatgcagcggtgctggcggcgggtcattgtggctttggcctgggtgcaacacccactgcaattgccaaca
tgcaagcgatcactgaccgttttggtccgtctcatctggcgtttttggttgtgccgatggtaggtgcgttctttattgat
atcgccaatgcaatcgtcattaagctttatctattactgccgatattcccggcggtggtggggtaactgcattt------
--------------------------------------------------------------------------------
------------------gggg-ggctggcctggcc-------cct---------tattg--------------------
--------------------------------------------------------------------------------
-----------------------------------------------------------------------------a--
-------------------------------------------------------------ttaagcattagtgtaacgt
actcgctctggcagccagcgttctatcaatgcctgcgcgtgttcaggatattgctgatgcagatggcgggcaacccgttg
cacttcgggaatcatcgcctgatcacgcagtaaatcggccactttaaattcagcactccccgtctggcgtgttcctagca
attcgcctggaccccggatttccaaatcccgctgagcgataacaaaaccgtcattactgtcgcgcagcacttgcaaacgc
ctctgagccgttttgctaagtggcgttttatacagcagaacacagtgtgaagcgacagcaccacggccaacacggccacg
taactgatgcaattgcgctaaccctaatcgctctggattatcgataatcatcaaactggcgttaggtacatcaaccccaa
cttcaatcaccgtagtggcaaccagtaactgcaattcaccttgtttaaaggccagcataaccgcctgtttttctggccct
ttcatgcggccatgaaccaaaccgactttaatttctggcaaagcgattttcaattcctcacaggtgacttcggctgcttg
cacttctaacaactcagactcttcaatcagcgtgcagacccaataggcttgccgaccctcttccagacaggcatttttaa
cccgctgaaccacatcactgcggcgggtatcagggatcgcaaccgttgtgaccggtgttctaccgggggggagttcatca
atcactgaagtatcaagatcagcataggcagtcatagccagtgttcttgggattggggttgcggtcataattaactggtg
tggatggaagccttgctcctcgcctttctcccataaagcgagccgttgatgaaccccgaaacgatgttgttcatcaataa
taaccagcgccaagccagaaaactgcacctgttcttgaaacattgcgtgagtgccgacaaccatcgaaacctgaccactg
gcgacggcttcttgctgtgctatacgtgctttacctttttgtttcccagccagccagccgacctccagccctagtggttc
cagccattggcgaaacgtggcggcatgttgttctgccagcaattccgttggagccatgagtgcgacttgcttgccgtgag
caatggcccgcagcgcagccagcgccgcaaccaatgttttaccagaacccacatccccttgaatcaaccgcatcatcggg
aagttatgggtcatatcctgctcaatctccgccactacccgccgttgagcgccggttggggtaaatggcagggccgccag
aaaacgttgcttgagttgttcttcggccagtaacggcaatgcgcggtagctttgtgcccccgccctaacagccagcatac
taaggttgtgggccagcagttcttccatgatcaaccgccgctgtgccgggtgtttaccttgctctaaatccgctagctga
atatctgctggtggacgatgcagcgtatgaattgcttccggcaggctgatcagtgagcggcttaattcgatgggcaataa
ttcggcaataacagaggtatctagcattgccagcgcctgatcgattagtttgcgcagcgttgcctgacgaataccctcag
tggtgggataaatcggtgttagcgactcttgtaattcaacgccaatattctcgccatgcacccgatattctgggtgaatg
atttccgggccggtattaccccgtttagcttcgccataggcaatcacatgcttacctggagataagctatttttcatcgc
ggcattgaaattgaaaaagcgcagggtgagcacaccgctaccatcgctgatttggcaggtcatcatgcggcggcggccaa
aactgatatctgaacggagaacttccccctcaacagtgaccgaaaggccgggcatcagatcgccaatacggtacaggcgg
gtgcgatcttcataacgtagtggcaggtgaagcagcaggtcttggatagtttccagacccattttagccagctttcccgc
ctgactagcgccaacaccggaaagtgtactcaggggtacggcatccagtaggcgacctttcatctaagactcc-----gt
ggattgcatggcagaccaccattgcgcatcggcaatgacctgaccctgctcatcaatatggggttgagccagccctttac
gtttagcaacgtgcgccaatactgggtagccgccctcaaacagtagtcgctgttgttcattttctgacaaaacactctgg
gttcgctgatacatgcccgcattttgccgctgccgttgggcttcatataaaattaacgccgaagcgactgaaacattaag
cgattgcaccatgccgatcatcggaataatgatgtcttgatccgccagtgccagagcttcttcagagataccggttttct
cctgccccatcaaaatacaggttggacgggtatagtcgatttcacggaaatcaacagctttatcagacagatgagtcgcc
agtatttgcatatcttgtgatttaagatgagcaatggcaccggcaatatgagtgtgtgttttgacctgtacccaactatt
gctgccagcagcagaggagagccgcgtgtacatttgagtcgttggccaaatagcatgaacttgatggataccaacagcgt
cggcagtgcgaataattgcagagacattatgaggtttatgcacttcttccaggcaaaccgttaggtctggctgcctggtc
gtaagcatttcacatatacgcgcatagcgttgaggattcataggcgctaattgcgattacgactgactttaactacatcg
ggcatgatacgaattttacgcataatgttagccagatggactcggtcacgggtagtcaggcgaataaaggcgctgtatac
ccggccatctttctcttctgtattcaggctctgaatattagattcggctgcattaattgctgcggtcaggttcgccagag
ccccttgctggttgaacatatcgactttaatttcagcaataaactcttgctcagtctctttgtcccactcaaccgccata
aacttctcaggttctttctggtagccacgaatattacggcaggattcgtgatggataaccaaccccttacccgggctgat
atgcgcaataataggatcacctggaatcgggcgacagcacttggcaaaggtgataagtacaccatcagcacctctgattg
ccagattccgcgtcccg---gacgttg------ccagcgaggatgggtcacccagcaggtttttagccaccaccacactc
atggcattacctaaaccaatttctgccagtaaatcatccagtgtcgccagcttcatgcgatccaattcatgtttgatatt
ttcttcagaaatatcagacaatttacggccatttcctaaggcatgattcagcaatcggcggccaaggcttaccgattcgt
cacgtttaagatttttcagcaattggcgaattttggctcgcgctttagagctaacaacaaaattcagccaggcggcatta
ggccgtgcgccaggcgctgtaattatctccaccgtctggccactgctcagtgcttgagaaagcggatagggctggcggtc
aacgcgcgcgccgacacaggcatgaccaatatcggtatgcacggcataagcaaaatcgacaggcgttgcaccggcaggaa
gttcgacaatgcggccttctggggtgaaaacgtaaatctcatcagggaataaatcagattttacactttcgataaattca
aatgagctgcccgcactttgctgtaactccaacaaactttgcatccagcgctgagcgcggatctgtgcggtggtgccgga
ctcaccttgctctttataagcccagtgtgcagcaacccccatttcagccatctgatccatatcttcagtacggatttgca
cctcaaccggcaccccatgagggccgattaatgaagtatgcaacgattgatagccgttagccttagggatggcaatatag
tctttaactcggccaggacgcggtttatacaggctatgagcctgacccaacacccgatagcacgtatcgacttctttgac
gataacccgaaaagcatagatatccatgatagagtggaaacgctgttctttcaggttcatcttgcaatagatggaataaa
gatgcttttcacggccactgacgcggcacggaatccccgcttctgtcagacgcccttcaatctccgccagaattttttga
atcatctctttgcggttaccacgcgcggctttcactacttctttaatcacgcggtagcgattggggtagagcgcttcaaa
acccagctcttccagctcagtttttaaatgatgaatacccagccgatgggcgagtgggctatatatttcaagggtttcgc
gagcaatgcggcggcgcttatctgggcgtaaagaacccagcgttcgcatattatgggtgcggtcagccagtttgatcaaa
atgacgcggatatcctgcaccatcgccatgatcattttgcggaaattctccgcctgggcttctttcttatcacggaagtt
cagtttatcgagtttagaaacaccctcgaccagctcggctacgcttttcccaaacaactgctccatatcttgatatgtgg
caggtgtgtcttcaatgacgtcatgtaacagcgccgccattaaggtttcgtaatcgagccgcatctccgcgagaatacag
gccacagcaaccgggtgagtgatatatggctcaccactggagcgtgtctgaccctcgtgagcatcacgcgcgacaagata
tgcctgtttgaggcgcttaatctgctcctctggcaggtaacgttgaatcagcagattcaggctttcaaacaggtacaa-g
gcagactcgctgtct--------aattaacgacgaccttcagcaatagcagttaccgcttggatctctgcggcttcctgc
tcttgctgctcctggcgttcacgcacatcgagaatctgattagtaatcaggccttcttcgatttcacgcaacgcaatcac
agtaactttatcgttttcttctggaaccagtgcgtctttaccgccggactggatttgacgtgcccgacgagcagcgacca
acaccaggtcaaaacggttaccaattttctctacagcgtcttgaacagttacgcgtgccataattctgctactccacagg
tgacgaaatgacggggcatgatactgaaactcggttcagtctgccaataatttggtgattaaagcgtcatgccgctgttt
ctggcggcctaaacgcagtctttccgcgcgaataatggttttcagatcagataaagccagattgaaatcatcattcacga
ttaaataatcatattctgcataatgggtcatttccgcgacagcttgcgccattcgttttgcaataacctcttcactatcc
tgcccacggccgcgtaaacggcgatccaattcttctttggatgggggcaaaataaaaatactgcgtgcagtcggcatttt
tgcacgaatttgctgcgcgccttgccagtcgatatctaaaaatacatcgacgccggttgcaagaacctgctcaatagcca
gacgtgaggtgccatagtaattttcaaatactttggcatgctcaagaaaagcatcgtcatcaatcatctggcaaaattct
tctttagaaacgaagaagtaatgttcaccgtgattctcacccggacgtttagcacgcgtggtatgggaaatagaaacctg
cgtgtcgtacaacggttgtgtttttaacaaagcctgaatcaggcttgatttccctgccccactgggcgcggaaacgatgt
atagcgtgccttggaccatgatgacgtttcagttgattagg-ttga----------------------------------
--------------------------------------------------------------------------------
------------tatatagaaagcagaagtgtgaatctccgcacagtatac
> 2:1891-40013 + ../Ref_Seqs/Genus/yberc0001.gbk
ttatgaacagctctgcctttaattttcagacgttgtctcctgacctaattatggatgcccttgaaggggtaggattacgg
gtggattcaggattaaccgcgcttaacagttacgaaaaccgcgtttatcagtttatggatgaagatcgtaaacgttacgt
ggtgaagttttatcgtcctgagcgctggaacagcgaacaaatcaccgaagaacatcagttctcgcttgatttagcagagt
cggagatcccggtgattgccccattgcagcttaatgggcacaccttgcatactcataatgggtttttctttgcggtattc
ccaagtgtcggtggccgccagtatgagatagataatcttgatcagttagagtgggttggccgttttctggggcgaattca
tcaggtgggtagcgataaactttttgtggtccgctcaactatcggtatcgaagagtatctgacagaaccgcgccagttgt
tggccagcagtagtttggtgccagcaaaacagcgagataagtttctggctgcgaccgatctattgatcagcacaattaag
cactattggcacaccgattggcagccactgcggctacatggcgactgccacccaggtaatattttatggcgtgatgggcc
gatgtttgtcgacctggatgatgccagaaatggcccagctattcaggatctctggatgctattacatggtgaacgaagtg
agcagttgatccagttggatattttactggaagcctatggcgagtttgctgattttgatcagcgtgaattggcattgatt
gaacctttacgcgcgatgcggatggtttattaccttgcatgggttgccagacgttggcaggacccggcattccctaaaag
ttttccgtggatggcggagtctgatttttggttacagcagactgcatcatttacagagcaggttaagctgttgcaggccc
cgcctttgcagctgatgccaatgta-------------------ctaaagttaagataatggagatcgttatagtatgaa
aaatgtttggttagctctcgttggcatggtgatggcattcagtgcatcagccgcacaatttactgacggtactcagtacc
agacgttaaacaaaccagtaacgggtgagcctcaggttttagagtttttctctttctactgcccacactgttatcagttt
gaagaaatttaccatgttccgcaggcagtaaaaaaagcactgccagaagggactaaaatgacccgttatcatgttgagtt
ccttggcccattgggtaaacaattgactcaagcatgggctgttgccatggcgttgggcgttgaagagaagatcacgccac
tgatgtttgaaggcgtacagaaaacccaaactgttcagaccccggatgacattcgtaatgtctttatcaaagccggtgtg
agtggtgaagactacgatgcggcattaaacagctttgtggttaagtcattggttgttcagcagcaaaaagcggctgaaga
tttagaattacgcggcgttccagccatgtttgttaatggcaaatatatgattaagaacgatggtatggataccagttcaa
tggatatctatgtcaaacagtatgcggatgttgttaagttcctgctgacccaaaagtaatt--ata---cg-taaagagg
cgctag-ctttagttagcgtctca------------tttacttttt---------------tctctgtgttgtactgcgt
ctcgcacaattctatttctttc-tctgctgc-aaaatcatcatattatcta---aagtaatagctgcgtgattgaatacc
gactatctatttttaagggtgtta-ctttcaatccat---------ttatc-------------tatttctgtgatggtt
gagtata---gatattcgtgatgtaaaaatgccaaaaa--gc-ttgctgaggctaataaaaaaagatgtga-gataatac
acccataagtaaaatttatt--tatcttaagctcaaga----------ctaaataagtaatatccacaatttagataaaa
taaaaatgactgtaaaatagaaaggcatcaatcataactacatgattatacttaatttaattattaatcctgtaaaagat
gacaaataa-atataatctgcacatgcttttactcacaaagttatccacagaaaggatcttcaagatctctgagc-aaaa
tgctc-tctttcgcacaagaatggacgctaagattcgtctcttgccgccagctatggcattcttagcgtcagaccttgct
gaataaagatgaagaaactctatggcccagattgcagaaaacccattgatcctcgttgacggttcctcttacctctatcg
cgcataccatgccttcccaccgttgaccaatggcagtggtgaaccaacgggcgcgatgtatggcgtgttgaacatgttgc
gcagtctgttgctgcaatatcgtcccagccatgttgcggtcgtttttgatgctaaaggtaaaacattccgtgatgagttg
ttcgccgaatataagtcccaccgtccaccgatgcccgatgatttacggtcgcaaatagaaccgctccatcaaatggtaaa
ggcgatgggattgcctttattggttgtttccggggtagaagcggatgatgttattggcactctggcgcaagaagcagaaa
aagcaggtcattcagtattaattagtaccggtgataaagatatggcgcaattagttacgccgaatatcactcttattaat
acaatgaacaatgctattttagggccacaggaagtgtgtgaaaaatatggcgttcctcctgaactgattattgattttct
ggccctgatgggggattcatcagacaatattcctggcgtccccggtgttggtgaaaagacagcgcaggctttattgcaag
gcttgggtggattagattcgctatttagtaatttggataaaatacccacgctaacattccgtggcgctaaaactatgtct
gccaaattagagcagaataaggatgtcgcctatctctcctataagctcgccaccatcaaaacggatgtcgaactggatgt
gacttgcgacgagctaactgtctcaccaccggatgatgagcagctgcatcaattattcagccgctatgaattcaagcgct
ggttagccgatgtcgaagcgggcaaatggctggatggcaaaaaagagcggccaacg------gggcagaccagtaataaa
gcctttgtggcagcagaacccgctcctgcggctgaagtcaccgccgtgctatcgcaagagaactaccagactattttgga
tgagaaatccttagccgactggatcgagcgccttaaaaagtcggaggtgttcgcgtttgatactgaaaccgacggcctcg
atacccttagcagtaacttaattggcctctctttcgcggtcgcaccgggtgaagcggcttatctgccattagcacatgat
tatctggatgctcccgcacagcttgatcgtgactgggttctcgcgaccctaaaaccgctactggaagatgaaaaagccct
taaagtggggcaaaacctcaaatttgatcaaagcatgttggcgcgttatggcattgagctgcgcggtatcgcattcgata
ccatgctggaatcttatgttttaaacagcgttgctggtcgtcatgatatggatagcttggcggagcgttacctcaaccat
aaaaccatcacctttgaagagattgccggtaaaggcaaaaatcagctgacattcaaccagattgcgctggaggaggcggg
gccttatgcatcagaagatgccgacgtcaccctacagctgcatctggtgctgtggcctaagttgcaggagagtgaaggtc
tgaagcgggtattccaagagattgagatgccactgctgccgattttgtcccgcattgagcgcaccggcgtattaattgac
caaaatatattagctgcgcactcaaaagagctgaccattcgccttgatgagctggaaaaacaggcccatgaactggcgga
agagccattcaatctggcgtcacctaagcagctac---------------------------------------------
--------------------------------------------------------------------------------
--------------------------------------------------------------------------------
--aggtgattttgtatgaaaaacagaaactgcctatcttgaaaaaaacgccaggcggcgcggcgtcgactaacgaagaag
tgctggcggagttggcgctggattatcctctaccgaaagtgatcctcgaatatcgcggcttggcgaaactgaaaagtact
tataccgacaagctaccgctgatgattaacccggtttcgggccgtgtccatacctcttatcatcaggcggtgacggccac
cgggcgtctctcctcccgtgatcctaacctgcaaaacataccggtgcgaaatgaagaagggcgtcgtatacgtcaggctt
ttattgcgccgaaaggttaccgcatcatggcggccgactactcacagattgagctacgcatcatggcgcatctgtcgcag
gatgaagggctattggctgcgtttgcggcgggtaaagatattcatcgcgctacagcggcagaagtctttggtttgccatt
ggaaaaagtcacaaccgaacagcgccgtagcgccaaagcaattaactttggcctgatttatggcatgagtgcctttggtc
tggcacggcagctgaacattcctcgtggcgaggcacagcgttacatggatctctactttgagcgctatccgggtgtgctg
gaatatatggagcgcacgcgcaaacaagccgctgaccagggctacgtcaccacactggatggccgccgtctctatctacc
tgatattcactcgcgtaatgccaaccgccgtaaggcggctgaacgtgaagcgatcaacgcccccatgcaaggcactgctg
cggatattattaaacgcgcgatgattgccgtggatgcctggttacagcaagagtctgaacctttggtgcgggttatcatg
caggtacacgatgaattggtatttgaagtgcacgagagtgtattggaaagcgctgaacagaaaatccgtgagttgatgga
acagagtatgcaactggcggtgccgctgaaggttgacgtgggggttggcgacaactgggatcaagctcattag-------
--------------ttgtatgggtaagtggcgataaataaagcactttatgtaattaagctacatttagtgccggttatg
gtgggaataggtgcgctgaatcgtgccaatttgtgtaactatacaacaaaaaattcttttgccctgcgaaaaaatgatgt
agagttacagatgtagggtacagaggtaagatgttctatctttcagaccttttacttcacgtaatcggatttggctatat
a-ttagccgccccagtcacttgttgactggggcgttt-------------------------------------------
--------------------------------------------------------------------------------
--------------------------------------------------------------------------------
--------------------------------------------------------------------------------
--------------------------------------------------------------------------------
--------------------------------------------------------------------------------
--------------------------------------------------------------------------------
--------------------------------------------------------------------------------
--------------------------------------------------------------------------------
----------------------------tttattgg---------g------------attttgccagc-----------
gaaatg--ggcacttttcgtcgtctgagcggggcgtattcaggg------------------------------------
---------------------------gagataacagccctta--cggg---ctgcggta--ggtgg--ttaa-----tt
actcac---cttgatcatcatgctcgtcatcaatcatcacttctggtgggatctcactgaaccaggtatccagtttttcc
cgcaatttatcgacgccaatctttttcaatgatgagaaagcttcaacctgaatatcgcccataaagggaataatcgcttc
ccgcaccatattcaattgggccttgcgagcgcctgatgccaacttatctgctttggtcagtaataatagtaccggcgtgc
cgacggccactgcccaggtaatcatctgctgatccaaatctttcagcggatggcgaatatccatcaacacaaccaatcct
ttcaggcagttacgcttttgcaaatattcgcccagtgcgcgctgccacttgagtttcatctcttctggaacttcggcata
accatagcccggcaagtcaaccaagcgcacgccatcgactacttcaaacaagttaatcagctgggtacggcctggggttt
tactggttctagccagacttttctggttggttaacgtattgagtgcgctcgatttaccggcatttgagcggccagcaaat
gccacctcaataccttcatcacgtggcagatggcggatatccggagcactgatgacgaaatgagtcatgtggtagttata
gtttctgatagtcaaaatttgtcgtctccgtgagagatagcttacatggagcgattataactgcatcacgacgaaaaaag
ggggtttatcttccactgctcttttctg-------------cac------------------------------------
----tttccccgtgaaattgc--------tatttttgtgagttggcggtcattgtcgagaaaattaatagcctatcattg
agcaactgttaagaaaaacttcattaa-agtcagctaatatcattaacggctaat-ttg--------tttttataattgt
ttttttgaataaaaacaaataactgtttgta-----------ttacccatagcg-cgggatgtgctg-gcaggga---gc
gaaatcacttaggatgagtggcctatgctt--------------------aaggaacgtaatgg------atatgc----
---------------gatgagccagggatg--at-aatgtagctcaggtaaaaggatgtttagggaca-caggccggagt
gccg--------ggtgagtcaccttcagggctgaagggac------agtagggatggcgtattgcaggatggagaaaccg
ggacgttatgtaagtgcagggagtgcgctgtaaggatatccttccgcagaaggtgcgaaaaaaggcgacaggttaatctg
ccgccttttttctttgtccgctttctgctagattccggcccaatcctatacccaataaattttaaga-------------
--------------------------------------------------------------------------------
--------------tgacgggtatatact-aatccgatcccatact--------catttaagagcacaggttatgaagca
gccaactaaagcaccacgc---------gcagcccc---gaaaggcaccgtaacaccaaagcgcattaaaaagacccgtg
tagagctggatatcgaagctcgcgaacgtaaacgtcagaaaaaacatagcggcaaccgctccggcgcgagaagtaatgtt
gagggcagcaat-aagaagggccagaccccagtgcaggagaaagatccgcgctttggcagtaaagtgcctgtgccgctgg
tggttgagagcaaagctaaagccaagccaaccactaaaccggtggttaaagctgaagctaagccacgtctgacaccggaa
gaggagctttccaagctggaaaatgatgagcgtctggatgcattgctggataggctcgataacgacgaagtattgagcaa
agaagatcaggcttacgttgatctgacattagaccgcattgatgccctgatggagcagttgggtattgaattgggcgacg
atgaagatgacgaagagaaagaagagaagccggaagatattctgaaattgctgaaaggcggtaatcccaaagacgtatt-
---ttaagttatgcagtgggtcatcccaataatagccctactactgacgtgttatctattgtggttattgggtaaactat
ggcggctgtcgcaacggcgatcacggttgcgcagcgctactgcggccagacaacgaaaacatctgccctctaaccggccc
ggtaggcgcaaatatcggaaggagtgaacatgtctgagcacgcgatatctgaaagcaccatagtttgggatctgtccctg
attcaaaaatataattattcagggccgcgctacacctcgtaccccaccgcccttgagttcagtgaaggttataacgaagc
tgcttttcagcgggcggtgcagcgctacccgcagcggcctttatcactgtatgtgcatattccgttttgccataagctct
gttacttctgcggctgcaataagctggtgacgcgccagcaacataaagctgatgaatatctggcggtcttggaaaaagag
atccgccagcgtgcggcgctgttcgctgggcgtcaggttagccagatgcactggggcggcggtacgcccacctacctgaa
taaaacgcaaattacccacctgatgaatctgctgcgtgaaaactttgatttcctgcccgatgcggagcagtcgattgaag
tagacccacgggaaattgaactggatgtgcttgatcacctacgtgcggagggctttaaccgcctgagcatgggggtgcag
gatttcaataaagaggttcaacggctggttaatcgtgagcaagatgaagattttatcttcgccttgattgcgcgcgcgaa
agccctcggttttaactccaccaatatcgatctgatttatggtctgcccaagcagacgccggaaagctttgcttttaccc
tcaaacgggtagctgagctaaatcctgaccgtttgagcgtctttaattacgcccacttgccgagcctgtttgccgcgcag
cgcaaaatcaaagatgcggatttgcccagtgccgagcaacggctggatattttgcagcacaccatcagtttcctaaccga
atccggttatcagtttattggcatggatcacttcgcccgccctgatgatgagttagcggttgcgcagcgggaagggacac
tacaccgtaatttccagggctataccacccaaggcgagagtgatctactgggtttaggggtttcggcgatcagcatgttg
ggtgacagctatgcgcagaacgaaaaagatctgaaaacctactatgcctgcgtggaacagcggggcaatgcgctgtggcg
tggtctgacaatgaccgacgatgattgcctgcgccgtgatgtgattaaaacgctgatttgtcatttccaaatcaattatc
agccgattgagcaacagtacgggattcattttgcggattattttgccgaggattttgaactgctggccccctttgagcaa
gatgggctggtggagcgggatgaaaagggcattcgtgtgacgccgcgtgggcgcttactcattcgtaatatctgtatgtg
cttcgatatctatttacgtaaacaggcgcgcagacagcagttctcccgcgtgatctgatga-------------------
----tgtcaccctcagc-------------------gatg-agggtg----------act--------------------
---------------------ttcag------------------------------------------------------
--------------gtcagcactatgttgc-cccg----ctactccattcccaactctttcagcttgcgcgttaaggtat
tgcgaccccagcccagcaagcgtgctgcttcctgtttgtggccttgggtgtggcgcaaggcagtggttaacagtgtccgc
tccatctctggctgcgcttcagacaacagatcctgatggccggaacgcaatgcccgatccgcccattgcgccagcagtgt
tgaccagttatccggtgtccgctgacctgtcgcatccggcgtgctggtttcaaacagctcagaagggagatcctgcacca
gcacctcctgccctgccgccatcacggtgagccagcgacaggtgttctccagttggcgcacgttaccctgccaaggcagg
cgagtgagcgccacttctgtatcaggatgcaggttcttggcttcgacccccaactctttggcggccacttgcaagaagta
gcgagccagacgcggaatatcttcacggcgttcacgcagtggcggtaaatgcactcgaatcacgttcagacgatgaaata
gatcctcgcggaacttcccctcctgaacgcgcagctccaggttctggtgggttgcggcaataatgcgcacatccactttg
accggtgcatagccgccgacccgatagaactgaccatcagccagcacgcgcagcaggcgagtttgtacatccagcggcat
atcaccaatttcatctaaaaacagtgtgccgccatcggcttgctcaaagcggccctggcgcacctgattggcaccggtaa
acgcgcctttctcatggccaaacagctccgactcaatcaaatctttcgggatagccgccatatttagcgcaataaagggc
gctttagcgcgcgggctatggcggtgcagtgcatgggccaccaactctttaccagtacccgactcaccattgatcagcac
actgatcgaggagcgagataagcggccaatgatgcggaaaacatcctgcatcgctggggcttcgccaataatatctgcgg
ttggaccgctggccggctgactgcgtggcggttgttgctgctcctgataatggctgatcgcgcgctcaaccagcgcgaca
gcttcatcgatatcaaagggcttgggcagataatcaaatgccccttgctgataagcactgaccgctgcatctaaatcaga
gtgtgccgtcattatgatgaccgggagcatcggatggcgctgcttaatctgtttcagcagtgctaatccatccatgccgg
gcatacgaatatctgataacaacacatctggggtttgcgtcgccaatgcatccaacacctgattaccgctatcgaatgtt
gcgcagtttagacctgccccagtcagtgcgcgttcaagcacccagcggatggagctatcgtcatcgacgatccagactat
ccctcgttgcatagaaacctcactggcgaataggcaggtaaaccgagaattcggtgtgtcccggccaactgttaaattca
attttacccgaatgctgatcgataagattgcgggcaatagataagccaaggccagtaccaccttcgcggccacttaccat
cggatagaacaccgtatcttgtaattgcgtggggataccggggccgtcatcttcaatatcaattcgcgctgctaaccggt
agcgcataccatggagagtgacctgaaatgcggttcgggtacgcaacgtaatagtgccgccggcttcacctagcgcttgt
aatgcattgcgggtgatattgagcagcacttgttcaatttggtcgggatcatgggccagctcgggtaaactcggatcata
gtcgcgaattaacgtcacgttatccggcttttccagcgagactaactgacagacccgttcagcaacctgatggatacttt
gcgtcacatgttggccaggtcgttgtgggcctaataagcggtcaaccaaatttcgcaagcggtcagcctgttcgatgatc
actttggtgtactccagcaaggccggatcaggcagtgcttttgacaataattgcgccgccccccgtaaaccgcccaacgg
atttttaatttcgtgagccagccctcgcaccagatcacgggcggcaacttgttgagcatgctgcaattgttcttggctta
accggcgctgattatccattggtgccatttccagcaggataaaaccctccggcagcgcttgtgctgtcagtgacaaaata
tgcgcgcgaccatcaaccactaacgtcacttcgttatcggtaaaaccctgcccggccgtcagactttcccgcatcaaggt
gatattcagggaaaaatagcctaataattcgggtagtggtgtaccaaaaagtttacgggagctttgcgccagcagttgtt
gcgccgcgggattggcataatgaatcgccagagagtcatctaatagcagaatgctattaatgagagaattgaggatctgc
ccagcatcgggcagcgtgcctgttgccattacgcagactcct--------------------gcacat--tgggggtgca
tcaatacctt-ttttatcaagat--------------------------------------------------------t
cgcgacctacct---gc--ggactcaattacttcgggt-----ataatttattag-ctaattaagc---ggcggagaaaa
aagcccatccgaagatgggccaaaagtttccacggcaacaacccgtcatctttcaagttgtaggtgtgttggctgctctc
gctcacccgaatcactt-actggtgtaagctcatcggggttctcttgtttgccgccttcctacaccttgaaatctattgg
gt----aaactaaaac---t------aaacgctgtaatacagttcaaactcaactgggtgcggagtcatacggacgcggt
ccatctcctctttacgcagctcgatataagcatcaatagcatcgtcagtgaacacgccaccacgggtcaggaactcgcgg
tcttcgctcagtgcaatcatggcttcgtccagtgaacctgctacttttggaatctctgcttcttcttccggtggcaagtc
atacaggtttttgtccatcgcatcacctgggtgaattttgttgatgatgccatcaaggccagccatcagcagtgcggcga
agcacaggtacgggttagccgctggatcagggaagcgggcttcaatacgacgcgctttcgggctagcaaccactgggata
cggatagaagctgaacggttacgggcagagtatgccagcatgaccggtgcttcgtagcctgggaccaaacgcttgtagga
gttggtagtcgggttagctaaggcgttgatagctttagcatgtttgatgatgccgccgatgtagaacagcgccatttcag
acaggccagcgtatttatcgccagcgaacaggttagtcccgttcttggacaaagacatatggcagtgcatacctgaaccg
ttatcgccaaacataggttttggcataaaggtcgcggttttaccaaatgcgtgtgccacgttgtgcaccacgtatttgta
gatctgaatttcgtcagctttcttggtcatggtattgaagcgggtagccacttcgttctgacctgctgttgccacttcat
ggtgatgcgcttcaactaccagacccatctcttccatggtcaaacacatggtagagcgcagatcctgtgaagagtcgaca
ggaggcactgggaagtagccgcctttcactgctggacggtggcctttgttgccgccttcgtatttagtgctggagttcca
tgcgccttcgatatcatcgatagatacgtgggaaccacggatgctgctaccaaaacgaacgtcgtcgaacaggaagaatt
ctggttcaggcccgaacagcacggtatcggcgataccagaagatttcaggaaatcttctgcacgcttagagatagagcgt
gggtcgcggtcataaccttgcatggtgcctggctcaaggatgtcacaacggataatcagtgtggagtcttcgaagaacgg
gtccataacagcggtgctggcgtctggcatcagtaccatgtcggattcgttaatgcctttccagccaccaatcgaggagc
catcaaacattttgccttcttcgaaaaagtcagcgttgacctggtgagctggaatagtgatgtgctgttctttacctttg
gtatcggtgaagcgcaaatcaacaaatttcacttcgtgctcattcagcatcgtcaaaacatgttcagcggacatacttat
atctcctggatttgtcatagtcgtcgtcgtggaacgattaccg-------------------------------------
--tgtatt--------------------------------actgagg------------------tttatagtgcttcg-
----------------------------------------------------------------------gtgtcactca
aaacagc----------aa---acttgtcactattt-atttcgtac----------------------------------
-----agttattagagct-----------------ggcgattcatgctaaaatacattgcgaaatctatgccaactttcc
aaaccccccgtttatgccatatcatagggg-tctgctgatattcagtatgcaccaggatagctatattgcactattctgg
tgcttcatttgcgccgttgagcactatattggtgcaaaagtgggtcgagaggctatttttgcaccgtgaaagggatcaca
aactaaccgccgtcaggttgtttataagagaagtttgtgatcttgtttagtccctcgcttattacgtgtacaatagcgcg
ctatttct-aaatgcctgaggcaaaaaagctgtgatcgagaatctgcgtaacatcgccattattgcgcacgttgaccatg
ggaaaactaccctggtcgataagttgctacaacaatctggtactttcggtgaacgtactgaagcaactgaacgtgtaatg
gactccaacgatttggagaaagagcgtgggataaccatcctcgcgaaaaataccgccattaactggaaagactaccgcat
caacatcgtggataccccaggacacgccgatttcggtggtgaggttgagcgtgtaatgtctatggttgactctgtgctgc
tggtcgtcgacgcaatggatggcccgatgccgcagacccgtttcgtgaccaaaaaagcctttgctcatggtctgaaacct
atcgtggtaatcaacaaagttgaccgtcctggcgcgcgtcctgactgggttgtggatcaggtgtttgacctgttcgttaa
cctggatgcaaccgacgaacaactggacttccctatcatctatgcatctgcattgatgggtattgcgggcgaagaccaca
atgatatggcgccggacatgaccccgctgtatcaagcaatcgttgaccatgtgcctgcgccagacgtagacagcaccggt
ccattgcagatgcaaatctcccagttggactacaacaactacgttggtgttatcggcatcggtcgtatcaaacgtggtgt
ggttaaacctaaccagcaagtcactgttatcgatagcgaaggtaaaactcgcaacggtaaagtcggtaaagtactgggcc
atatgggtctggaacgtatcgaaaccacactggctgaagcgggcgacatcgttgctatcacgggtctgggcgagttgaac
atctctgacactatctgtgacgtgaatgctgttgaagcattgccgccgctgtctgttgatgaaccgaccgtcaccatgta
tttctgcgttaacacctctccgttctgtggtaaagagggcaagtacgtgacttcacgtcagatcctagaccgcctgaaca
aagagttgatccataacgttgctctgcgtgttgaagaaactgaagatgctgacgcattccgcgtatcaggccgtggtgaa
cttcacctgtcggttctgatcgaaaacatgcgccgcgaaggtttcgagctggctgtatctcgtcctaaagttatcaaccg
tattatcgacggtcgccatcaagaaccatttgaaagcgttactttggatatcgaagagcagcaccagggcgcagtgatgc
aagccatgggtgagcgtaaaggcgatgttaaggacatgatcccagacggcaaaggtcgtattcgtctggattacatgatc
ccaagccgtggcctgattggcttccgtacagaattcatgaccatgacttcgggtactggtctgctttactccacattcag
tcactatgatgatgtgcgtccgggcgaaatcggccaacgtcaaaatggcgtgctgatctctaacggtcagggtaaagctg
tagcgttcgcattgtacaaactgcaagaccgcggcaagctgttcatcggtcacggtacagaagtgtatgaaggccagatc
atcggtattcactcacgttctaacgacctgactgtaaactgcctgaccggtaagcaattgaccaacatgcgtgcatccgg
tactgacgaagcaaccactctggttcctttcctgaagaaaacgctggaacaggctctggaattcatcgatgacgatgaat
tggttgaagttaccccgcaatcaatccgtatccgtaagcgtcatttgacggaaaacgatcgtaagcgtgcaggtcgtggt
cctaaagaaggttaattcttctttg--ttctgctgatacttagggcgcgaaaagcgccctgagttct----------tta
tccccttcgaccttgaagctgctactgtgttagcttcg------------------------------------------
----ttcacttgctgccttgccgtaact--------------ccagtgtgtttggggatac-----------ttcct---
-------------gctgcttacaaaagtaatatttttcctgattcacccctgtctttttcctcctctctctgttcagttt
taccttttcccgttacagtgaaactcaccatctaatt-gggagagcgctatgctgtatatctttgatctagggaatgtga
ttgttgatatcgactttaaacgcgtgttgggtgtctggagcaaattaagcagtattccgctagcgacattgagcgagcgc
tttacgatgggcgaggtattccagcagcatgaacgtggggaaatcagcgatgaggagtttgcccgccagcttagtgatga
aatgggcgtctctcttagcttcgaacagttcgccgaaggatggcaggcggtatttgtcgcgttgcgccctgaagtgatcg
cgattatgcataaattgcgcgaggaggggcatcgagtggtggtgctatccaatacgaaccgcctgcactgtaatcactgg
ccacaacactaccctgaagtggccgccgctgccgatcatatgtatctctctcaagatctggggatgcgcaagccggaagc
ccgaatctatcaacatgtgctaaacgcggaaagtaccccggcggaacaggctatcttcttcgatgatgtcgaggcgaata
ttgtcgcggctagaatcgaaggaattactgccattcatgtcaccgaccgaacggttattcctgcttatttttcctgataa
gttcttgctcc---------------------------------------------------------------------
----------------------------------------aaccattaatgggtta--gccttagt--------------
--------------------------------------------------------------------------------
-------------------------------------------ggtcacgctg-------gc-cccaaactgggccaga-
---tcgtg---ttgactgagagacgaacatggcaaaatttctgcgttttcgcgtagctcctcccttaaaaccctgtgtca
cttttgggcgaatgctttacagccgaatcgataaagacgggttaacgatgctagctggccatttggcctatgtatcatta
ctttcgctggtgccacttatcacggtggtttttgccctgttcgcggcgtttccgatgtttgccgatatcagcatcaaatt
gaaagccttcatcttttccaattttatgcccgctaccggcgacatcatccaaaactaccttgagcagtttgtcgcgaact
ccaatcgcatgacggtggtcggcacctgtggtttgattgtgaccgcgctgctgctgatttactcggtagacagtgtgctt
aaccagatctggcgcagcaaaaccccgcgttcactggtgttttcatttgcggtctactggatggtactgactctggggcc
gattctggtgggggccagcatggtgataagctcctacctgctgtcactgcaatggctggcaaatgctcaggtcgacagca
tgatcgatgagatattgcgggtgtttccgctattgatctcctgggtctcattttggttattgtacagtgtggtgcccacc
gtgcgggtgccggcccgagacgcgctgatcggcgcattggtcgcggcactgctatttgagctaggtaagaaaggattcac
aatgtatatcacgctgttcccctcttatcagttgatgtatggggtgctggccgtcatcccaatcctattcctctgggtct
actggagctggtgcatcgtgctactgggggcggaaattaccgtcaccttgggtgagtatcgagcactgcgccataagccg
aatggggaagagagc------cagagccaggagatgtgaagcattatgattgcgttgattcaacgggcgcttagcgccaa
tgtggtggtagacggaaagattgtcggggagataggccccggattgctgattttactcggcgtcgaacaagaggataccg
agcaaaaagcgcagcgcttatgtgatcgggtgctggggtatcgaatttttggcgacgaaaacgacaaaatgaatctcaat
gttcagcaagcgggcggcagcgtgctggtggtatcgcaatttacactggttgccgacacccaaaagggcatgaggcccag
cttttcccgtggtgcagcgcccgcagaagctgaacgcttatatcactattttgttgctcagtgccgtgagcgtggtgtaa
aaactgaaacgggattatttgcagcagatatgaaagtcagtctggtaaacgatggcccagtgactttctggttacaagtc
taggg---------------------------------------------------------------------------
--------------------------------------------------------------------------------
--------------------------------------------------------------------------------
--------------------------------------------------------------------------------
--------------------------------------------------------------------------------
--------------------------------------------------------------------------------
--------------------------------------------------------------------------------
--------------------------------------------------------------------------------
--------------------------------------------------------------------------------
--------------------------------------------------------------------------------
--------------------------------------------------------------------------------
--------------------------------------------------------------------------------
--------------------------------------------------------------------------------
--------------------------------------------------------------------------------
--------------------------------------------------------------------------------
--------------------------------------------------------------------------------
--------------------------------------------------------------------------------
--------------------------------------------------------------------------------
--------------------------------------------------------------------------------
--------------------------------------------------------------------------------
--------------------------------------------------------------------------------
--------------------------------------------------------------------------------
--------------------------------------------------------------------------------
--------------------------------------------------------------------------------
-----------------------------------------------------gca-ggata------------------
--------------------------ttgcttgggctta-cgac-----------------------------atggatt
gagg--------------------------------------------------------------------------gt
ta-------------tgtcatagattttattgat-aatt-----------------------------------------
----------ataaagagagaatgtgcctatgtaccacttgcgtgtgcccataacagaacaagaactcaaagattattat
caattccgttgggagatgttacgcaagccactgcaccaaccggtgggttcagaaaaagacgcctacgatgctatggcaca
tcaccagatggtggtggatgagcagggcaagcccgtcgccattggtcggctgtatatcaatgctgataatgaggccgcta
ttcgctttctggccgttgccccctcagtccgtgataaggggctaggaacactggtggcgatgaccttagagtcggtggcg
cgtcaggagggggtgaagcgggtcgtctgtagcgcccgtgaagatgcggtcgatttctttgccaaactgggctttgtcag
ccagggggagataaccgcgccgcaaacgacaccagtacgccactttttgatgataaaacccgtcgccaccatggatgaca
ttttacatcgccccgattggtgtggtcagttgcagcaagcttggtacgaccatatcccgctcagtgaaaaaatgggggtg
cgcatcagccaatataccggtcagcgttttgtcaccacgatgccggaggcgggcaaccaaaacccgcaccacaccttatt
cgcgggtagtctgttctcgctggcgaccctgacgggctgggggctgatttggttattgttgcgcgaacgtcatttaggcg
gcaccattattctcgtcgatgcacacattcgctacagtgcgccggtgaccggcaggccaagagcggttgctgaactaagt
tcattaagtggcgatctggatcgtctggcccgaggccgccgcgccagagtgcagttagacgtcaaattatttggcgatga
agatgtaggttctgtcttttcaggcacttatatggtgctacctgttgccgccggagatgacgccgtccgctaaacatcac
ccttaagc-----cgcccgtccaat-tgat--------------------------------------------------
---------------agcagattaacgggcatctttttacctcacc-------accttattcgccccgc---tttcctgt
gaccgcccgcactatttcaccgaattgtttgccgagacatgtgcaatattaaatatataacttacagttatatattgatg
gatctgattttttcgccataacaggcagggggaacaccgcctatttgatgtgcagagcacacgccaatgcattaaatttt
gttgatattattgaataaaaaccactgaag-cactcatctttccccatactctaatcacagcaatcacc-tccagatggt
tcgatcttatttctccatccttggtgtcaaggagggagtcatgccagtatttgagggtaattcatcaattaatgttattg
gttcgtccccggcatttaatcagcttttacgtttggttgagcgggttgcgccatcgcaacaaagtttactgatttgcggc
cccaccgggtgcggcaaagaggtgattgcccaattggttcatcagcgcagtaagaatcccttggccccctttattgatct
taactgtggcgcgatccctgagcatttggttgaggcggagctatttggccatgtcaaaggcgcatttaccggggcatccg
gtgatcggcgcggtcatttggaaatggtcggcagtggcaccctatttttagatgaaatcggtgaaatgcccttatcggtg
caacctaagctgctgcgggcattagaaacccgcacatttcgtccgattggcagcagtgatgtgcgccattttaaggggcg
agtggtggcggcgacccaccggaacctgctgactcaagtcaaaagcggcgttttcagggaggatctctactaccgcttag
gggtcatcacactggatattcccgcccttagtcagcgcagggaggatatccccgccttaattgaacatttcgcctcactg
caaactcaccgattagtcttcaacgcccacgcgatgtcccacctacagcagtacccctggccgggcaatgtgcgggagtt
gcgcaatttagtcgacagattagcggcactatcggatacccacttaattactcgcgaggtgctggacacctttatgccaa
ccgcgcagcttgaggtgaaagtgtcatcggatctgctggctgacgccatgttggcactaccggggggcgataagttggtg
gtggtggaacagctgttgattgagcgagcactccagcggacgacgggcaataaaacggcagcagcccaattgctgggtat
cagccgcaaatcggtggagcggcgcattcagggccggatggataagcggcccatagcgctacagcatttgcaggagggaa
tgcggctgatgcagtgctcggcctaccacgaagctattgctgatctgcaaaaaggattacaactgctggtggggatcact
ttagatgaggaggtccggcagcttcactacaacctctatcgccaactcagtctcagctatcaaatattgcatggttggtt
aagtcatgatgccctgaaatatcataatgatgcgatcactctgggtaagaaaaccggcgatgagtcggagctggccgaac
tatgtttctggcgctggtcagcacagttaatgctccttgatttaccgcaggttcgcaccctggctcaggagttactgcaa
cgcgggcagacagaaaaaaccgcgcagatatggcgtgaagcccatatcgcactggccagcaccctgttttggctggggga
taatcaggaagttttaacctgcttattacgcagcaaattgctgagtatgccttgcgaatatagtgatcaacagggtttgg
atttagtcggcatggcgctgaccttggaggggctggcgctcttgcaactgggcaaattcaagcgggccagagagatcgcc
aaaaaattggaattacgcgccgctgatgaaaacattattgcttttcatcgtgttatctcactacgaggggcggcatggct
ggcctgcctattcgaggagagtgacagtttggggcgattgacccacgggttagaaacagtgacgcagcaatatggttttg
cgttttatcaggggctggggaagttgctgaaaggctgtcatctactgatgcagcatgattatgcgcaggcggagcagcat
atgcttgatggcgatgaaaccgacctattttgtcagggcggcaagctatttcactcttttcaagcatggaaacgtggcga
attattactgctatctgggcgaccacaacagtgcgatgccctaatttcatcggcgctggaactcgccttcaagcaccaag
agcgggcctatatcagcgaattaatgattgttaaagcccgcgccagaggagcactgcatgaccttattggtgcggaacaa
ggttttcgttgtgccattgcgaccgcacaaacattgggggttattcctgcccaactggttgcgactcacgaactggccaa
cttattagcccaaacgcggcgaaaaccagaagctattaccctgctgtccaacatgctgaaaagcatcgatcctcatgagg
ctcccccttttgttagccgagcgactcaactgctagctgagtggcttcaaccggaatgagccggcatcagcgccgatggt
cattttcggccaatgctcttttttctc-tggacggaatcgtccatgtttgtgagtttttagcgcacaaaaattaaattaa
tagttataaatcaactggttaattggttggcacgcaggttgcaatttctactgtgggtagag----tatcagatgtacta
cctaa--tgatgtttctctcttatctattaaggaacacaatatgagtactctctatacaattaacgtaatcaataacagc
ccaacagcgcaggacttcttcttcttccaaaaaccggcgatttataccggtggcgctaaagtctactccaacagtatcta
ccaggaagtgttgcagccctatgcgaactccggttccgtgctgacctttgagtgcttaatgcagttctatgctggcgcac
aaactcagttaccgaatttgagtgtcgggcaagactcgggattcatcacctccagtcaggcggtcgatttaacctcggca
accgcaggagtgcaaacggccaacaccacattactttccgttgatccctccctaggtctatcacctgctagctataccga
gggtgtccagcccggcgcctatcgcattatcacacccgcgttcaatccgattacggaagtattgaatgcggggttagcgg
tgcaaagcgcgagtggtggcacggttttatcgagctttatcaatgcggaaccgagtaaaaacatcgattgccagccggtg
ctgagcttctatgtccaaaccgggacttaccagccggggacggtgattaatttctccacctcgtcagtcggttctgcaat
atgcgataccactcaaggggttaccgcgtttaacgtgacctacaacccgcaaggcacctggacggtaacgtcggcttgat
aaaagcagatctgcacgg-cagcttgatcaact-cgccgtgcctcttacgacaactcat-ttctattatcccgtttttat
gaggaggcactatgcctaatctgacaaccagcattccactcaatctattgctaggccaacttgctgatcctgtgggccaa
ttgactcaaccaccttttagtaacgagtgtggtgcctatgccctaacggccacattggctgcctttgcggactggccgga
aagtaccattatcacctatctggaaaacacgaatgtgatttaccaagttgatgattttgttacggctaagaccaaaatct
atggcctgacgggcatactaaaccctgatggtggggcaaatgttgctaatgagggatataactctccggcagccatggcc
gccgtggccatggatttcacccgcacggcatcggtgagtatcactactgcgggcttatttgccttaggtatgctgtaccc
tcatgaacaggtcgcttgtgaggcagttgttggtcagcaaaatgtacatacggatgctgattataccgatcccaacgtcg
gacaagttcagttaatttgtgtggcctctggcccgcaagcgcttcatatgcttgcccgtggttccgacgggctttattac
gaccccgccactggcattcgtaataacgactggggcaatccaacgttagcggaatttcagcaacaaagtggttatgagtt
tgccggtttatggttaaccatcag---------------tgagtgagtaagcatggtaaaatagtgaaccgataaacagc
gcccgcatggttgcttatcggttcacccgcaactt-atgtttttccctatcccatcattacgccataagtttcaattcgc
ctttcttaaaagtcgctataattaacattccagtcataggattgctaaaaaatatatatcattaaaaagcgatat-ttta
ttatctgatattcctgcttagtagtttttagtgtaactagagtatgaattgcactggacgaaaaccgataatagatattt
aatgatttcgaatctgctgttaattatc---------atgtgatgacagaacagggtgttattatttatctgcttagtat
tttacatctagaattaat----taaaaaccatcatttgataatttaataacagattaaacaaaagtaattaattaaat--
---------------tccattagcactatttggagtgaattaaaatgaacaaagactggcataaacaagacattttagct
gcaatcagaaaagagaaaggttcacttgccgagttatcaagagaacatgggctatccccctgcacactctctaatgcgct
catgcgtccttggccaaaaggtgaaatgattattgccaatgccattggtatatcacctcaagagatatggcccagccgat
ttatcgattatagaggacataaaattatcagaaggataagaaaaaactaaacgttagaggagtatctcatgagggaaata
ttagagcagtctcttaatatgttaatccgattttgggagaatagtagtgacccttggcgtgtaaaaaagaatcaacccag
gtttatttatgcaaatcccagatccaacaaagccattaacttacctgctaaatataatgtagaaggtctgttagatgatg
aaataccctcattggtataaatac--------------------------------------------------------
--------------------------------------------------------------------------------
--------------------------------------------------------------------------------
--------------------------------------------------------------------------------
--------------------------------------------------------------------------------
--------------------------------------------------------------------------------
-------------------------------------------agttaatcataaagggagaaatataatggaaaaagaa
ttattcgactcacttgaaatgttaataagattttgggatcaaagtgcagagccatggagtgtaaaagataattgctcaag
atatgtttatgcaaatcctaggtttaatcagttcttatacctacctgatgaatattgtgtcgaagggcgacttgatagtg
aactcccgacaccaatagcagagttttccgctgaatttgaacggcaagatcggcaggcagaaaaattacaggatcggatt
acatcaattgaaatccacttacttgatggttgctcttgttacacggcatatttctgtgataaatatccactaattgacga
aaatgatatatcccaaggggtgatctgccatatcagacctgtgaataacattatacttactcggctaaataaaataaaaa
tgcccacatcattggtattaacctccccgctagagatattttcaaaaagagagtgggaagtgctattttaccttttacat
aacttatcaagcatagagattgctagaaaactcagcttatcaccaagtgaagtgtgtgatgttagtgaaagcatttataa
aaaagcaggtgttgccaataatagacaggttattgagtattgttatgaaaataaaataaataattttgttcctagaagtt
tcttcgaatactcaggaccttttcctttaaaat--aatgagtggcttaattta---aggaggtaaattaaatggagaaga
aggtatctcaattcactgaatcattaatccgtttttgggagcatagtgatgatccttgggcaataaaggataatcaatcc
agatatatctatgccaatcctagagtcaataaactatggcatttatcggatgattattgtgtggaggggcggttagatgg
ggaaattccaacaccatcagcagagtttcaggatgaatttcaaaagcaagatcgtcgggtcgagttattacaggagcgag
ctacatcagttgatatacagttatatgatggacactcttattttacaccctatttctgtgatagatacccattaattgat
gagagcggcatatccataggggttatttttcattgtcgacccgcgaccgatataatgttaactcgcttaactaaaataaa
agtccccacgtcactcacatttactccaccatctgacttatttaccaaaagagagtgggaagtattgttctatattttac
atgcttataccagccccgagatcgcgaaaaagctgtttttatcacccagaactatctgcaatatcacccaaagtatctat
aagaaagtcggtgtcaccagtaagcggcagatcattgagtattgctatgagaataaaattaataattatgtcccacagag
tttctttgaatcttcaggttctttcccattaatgtaaggaaatttatcatgttatgaaaagggggggca-taatggataa
atcgctaactgactcacttgagatgttaattcgattttgggaacacagttctgaaccttggggggtaaaggataatcaat
ccagattcatttattcaaatgccagacatcataaattattaaatttacctgataaatattgtcttgaaggtcggttagat
ggcgagctcccttcaccaactgcagatttccaatttgaattccaggcacatgaccgtcaagtagaattactaaacgaccg
tattacaactgttgaaatacatgcatgggatgggctttcttatttaatgcctaatttttgtgacaaatatccattaattg
ataaagatggtatagctcagggtactatctttcatgtaagaccggtgcaagatgtagtattaagccatctaagtaaaatt
aaggcacccacatcactgacatttaccccgccctcagatttatttaccaagagagagtgggaggtgttattctatatttt
acatgcttacaccagccatgagattgctaaaaaactatttttatcacccagcaccatctgcaatatcactcaaagtatct
ataataaagcaggggttaccagtaagcggcagatcattgagtattgctatgagaataaaattagtaattatgttccgcag
agcttctttgagtactcaggatctttcccattaatgtaaggatgaa--ttcagcttaggaggataaaaatggatgggaaa
aagttatctcaatcactggagatgttaattcaattttgggaacatagctcagaaccttgggcaataaaggataatcagtc
caggtttatttatgccaatcccagattcaataaagtaataaatttgcccgctaaatacaatgtcgaagggcggttagatg
gtgaaatgccctcatctgtatcagcatttcaggatgaatttcagcatcaagatcgtcaggtagagttattacaagaccgt
ataacatcagttgagatacattgtcatgatgggcttccctattttaagccctatttctgtgacaaatatccattaattga
tgagaatgggatatctcaaggcactttttttcatggccgacctatggtcgacatatatttaacctttttagctaaaatta
aggcacctacatcacttatatttactccaccatcagatttatttaccaagagagagtgggaggtgttnnntta-------
--------------------------------------------------------------------------------
-------------------------------------------------------------------------attaatt
aannnttcgagtcttcaggttcttttccattaat----------------------------------------------
--------------------------------------------------------------------------------
--------------------------------------------------------------------------------
--------------------------------------------------------------------------------
--------------------------------------------------------------------------------
--------------------------------------------------------------------------------
--------------------------------------------------------------------------------
--------------------------------------------------------------------------------
--------------------------------------------------------------------------------
---------------------------------gtaaggattaattcagcttaggaggataaaatgaatgggaaaaaatt
atctcaatcactggaaatgttaattcgcttttgggagcacagtgatgatccttgggcaataaaggatcatcaatccagat
atatctatgctaacgcaagaaccaataaactgtggggtttgtcggataattattgtgtagaaggacggttagatggcgaa
attccaacaccagcggcagagtttcaggatgaattccagaaacaagaccgtagggtcgagttattacaggagcgtggtac
atcagttgatatacaactatttgatggacactcttattgtacgccttatttctgcgataaatacccattaattgatgagg
atggtgtatcacagggggttattctccatgcgaaaccagtaactgataccatgctaacccgcctaactaaagtaaaaatc
cccacatcacttacatttactccaccatcggaactatttaccaaaagagagtgggaagtgctgttctatcttttacatgc
ttataccagccccgagattgctaaaaagctatttttatcacccaggactatctgcaatattacccaaggaatctataaga
aagttggagttactagcaagcggcagatcattgagtattgctatgagaataaaatcaataattatgtaccacaga-----
--------------------gcttttttgattcctctggctctttctcattaatatagtgg--tcagctcagcagttgcc
gattacgtccgcactt------------------------------------------tgacgtaatcggcgagtttacg
cgaacggagtcggtactctg--tcgccgctcccaagc-------cctcttattgacccgctgcgctatgcacctcgccat
gctgcatgacttgattaacttgctgcccgtggctgtcagtggcctgtagggagccagtaacagttggtttt---agcgcg
ctatcagccgccaaactaccttttatctgcaactttaagttacccagcccctgtagtggtaatgctggccagccccagtt
ttgcagaatatccaactcaacagaacggccagttagccccagcgaaaaagttctggcaggtgtttgatcaatgctggcgg
tggcctccagtaatccctctttggtgaaagcgcttaaatcactaaaggtgatctgttgttcattggcactgagcgccagt
gatggccggcgaacatcgtttttattgaaggtcgcgttaccagcattcaacatcagtgaccccgaccacagaccccattg
atggtttttagccagcagcaaatctgtacccgcgctatccagcgacgtaatttggaatgggaagtcagggctgatatcaa
tcaataagttacggctgccgcttagcttgccaacgtagacctcagacaaccagtttggcagcgtttgttgccattgctgc
ttccaatcggcagggagggtatagaccagcgccaccagtgttagctcatttagctgcaagcggcgggtatcacgcaccca
ctgcccctgtgttcttagcagcccatcctgccagcgggtggagaactgattaattgccacgccagtaggagataaagcaa
atgtggcgattgggtcaatcagatgaatattacctttaattatatcccccgcattgaaggagagttcaccatcatcactt
tgccaatcgccctgcttaaaggtgatattttttagcgtcagatctaaatcattaaatgcccagttattcccttcgacccg
cgcatcaattaagtcaaagcgtttgagtgtaattggcggcagttttaggaaggtatgccaaatatcatcaatggccacgg
gggtttgcaggcgaatattactcaggcgcaggcgatcaaccatccaactgccatcggcggattggctggcactaccggtt
aattccccctgcgcgatatcggccccgaaagtgttcagtgtcagtgcgtttttctgtatcaagccctgcacatagagttt
ttgtgccgcgataccattgaccgctaaagaaccggcactgaactgaaattgggcattttcgcccaaactattgcccgcca
agggccgccacggcactaatccacccgtgacttgctggccagtcactctccattggcccgctgagttttttggttcaata
gtggtattcagcgccatattggttaattgcaaggtatccgcctgcaaaggtaatggcgatgtgctgttgttgagggtcaa
actgccattttgcaaattcagactgagaagatggcgaggctccgtcagttgtcgccagctcaggccaatgattccctgct
gggtaataaggaagggcggctggttggcgcgtcctagcgtgacatccttaacactgatttgcccaggagtggaccatgag
tgatctattttccccagagagaggcgatattcgctgttattactgacccaacggcttagccatccggcggcccaactggt
ttggagcaacacgtagcagagcacgacggatagcaccaagagcagtaataacgttagcagcactttcccgagaaatttca
tctggtcaattcacgcctgtcggtat-acggaaccctgtttatgccgcaaatcgtccattagctcaatagacaatccgtt
atcaaggcat--aaaaaatggccggtgtcgtttacc-accggccatt-----------ttagtgacgtgttagtgcgagg
attatttttcttgtgggaagagcaggttaaggacgatggcagtaataccaccggccgcaatcccagaagagagcagggtt
ttgatccagtcaggcgcaaattgcaggatcaagggctgttgcgccacacccataccaaccgccaatgacagcgccataat
cataatggcgcggcggttaagggtctcgcgcgacacgatgcgcacaccagaggcggcaatggtgccgaacatcaccaggg
ttgcgccacccagcactggctcagggatatgctggacaaacccagcaacggcggggaacaggcccagcacaatcagcatc
agcgccaccacaaaaccgacatagcggctggcaacaccggtcaattgaatcaccccgttgttctggccgaagcaggagtt
agggaaggtgttgaacacggctgacagcatggagttcaagccattcgccaatacgccacccttgaggcgcttcatataca
gtgggccatgaaccggttgctctgagacatctgaggtggccgtgatatcgccaatggtttccagcgaggtcaccataaag
atcagcatcagcggcaccagcaagttccagtcaaaagataacccataatagagcggcgttggaatggtgataagcgcagt
gtctaccaccggacggctttccggcagcatacccagcgaccaggccagcaggtaacccacggccatagcgatcactaacg
aggcgacgcgcagataggggttgcgctggcggttcagcagaataatgaccaccaggacggctcccgccaataacaggttt
ttcggtgcgccgaatgtatgatcgctcatcgcgccataaccgccaccaatagatgtcagcccaacttgtatcaatgacag
gccgataatcatcaccacaataccggagaccagcggagtgataatacggcgcgccagatgcaggaaacgggagaggataa
tttcggtgcaagaggccaccatcagggtgccgaacagtgccgccatcatggttgggatatccgcgcccccatttttcagc
gccagcccccccatgatcagtggagaaacaaagttaaaactggtgccttgaatcgataacaggccagagccaaccggccc
ccaggtcttaatttgtagcagcgatgccagccccgatgcgaacagggacatgctgataatgcgttgggtatcttccgccg
gtaatccgagcgcctgacaaatcagcaggccgggggtaatcaccgcgacaaacatcgctaataaatgttggcaggcggca
aacagtgtttgtgctagtggcgggcggtcttctaaacgataaatcaattcgctaggg------------------cgagt
ggtg---acttgctgcggcgtatcaagttcggcggattgcgtagacatggagtgggataccctgatcggcaaagagggca
ttttaatgatccgcctcacaaaagcaatcggttgcgccgcatttttt-taaatatttata-tctggcgttaccctacatt
t---ttaacgactaaacttgtaattagcggtg-ttttttttctaatcc-ccccttaacggttttggcgtttattaaggaa
ctgcttaacgtcatatttttattcgatattttaatcgcatggagtaccaagatgtttcatctcgatacctatggcacgct
agtcgcggcctgtttggttttattgttaggccgtaaactggttcaaactgtctctttcctgaaaaaatacaccattcctg
aaccggtcgccggtggtttgctggtggcttttatgatgctgctgatgcaaaaaaccctcggttgggaaatcagttttgat
atgtcgctgaaagatccactgatgctggcattcttcgcaactataggtctgaacgccaatttggcgagcctacgtgctgg
cggcaaggccctgagtgtatttgtctttgtggtcgtcggtttgctgctggtgcagaacgccattggtgtcgccctcgcta
agttgatggggctagaccccttgatggggttattggccggctccattacactatcgggcggacacggtacgggtgcggcg
tggagtaaagtgttcgttgagcgctatggctttgaaaatgcaactgaagttgccatggcttgtgcgactttcggcttggt
gctcggtgggctaattggcgggccggttgcccgttatctggttaagcactcctctacgccagatggcacaccagaggata
gcgaggtgccctccgccttcgaaaaaccttcagctggccgtatgattacctcgctggtattggtcgaaactatcgccatg
attgccatttgcttgatggcaggtcgcctgatctctagcttgttagagggcacgatgtttgagctgcccacattcgtctg
cgtgctatttgtcggggttattctcagtaacacactgtcgactataggtttttataaagtttttgatcgcgcggtatcgg
tgttgggcaatgtcagtttgtcactgtttttggcgatggcgttgatgagcctcaaactctgggaactggcctcattagct
ctgccgatgttggtgattctgtcggcgcaggcattggcgatggcactgtacgctatctttgtcacttatcgggtgatggg
gagaaactatgatgcggcagtactggcggcagggcattgtggttttggtttaggcgcgacaccgaccgcgattgccaata
tgcaggcgatcactgaccgctttggtccatcgcatttagccttcctggtagtgccgatggttggcgcgttctttattgat
atcgtcaatgtgattgtgattaagctctatctgttactgccaatcttcccggcggcaatcggatagggagcttg------
--------------------------------------------------------------------------------
------------------ggggcagctttgcctgcc-------cctg----aggttaataacaatgtggagacaacaggc
agatcgtaaagacgccgttaatccatccctggaggctcgagccgcgccatccctggcgcggacgctttactcttccgtct
gtcctcaccgttcccgatcgagccatcggggtttgtcagcagtctaa-------aggggggagtttgtctgcccggaa--
-------------------------------------------------------------ttatgcattggtataacgc
gtccgctccggcaaccaccgctcaatcaatgcccgcgcgtgttcgggatactgctgatgcagatggcgagcgatccgctg
tacttctgggatcatcgcctgatcacgcagtaaatcagccactttaaactcagcactccccgtctgccgtgtacccaata
actcgccggggccacggatctctaagtctcgctgagcaataacgaaaccatcattactgtcgcgcagcacttgcaaacgc
atctgggcggttttgctgagcggcgttttgtagagcaacacacagtgggacgcgacagcaccacggccgacgcggccacg
taactggtgtaattgcgctagccccaaacgttctgggttgtcgatgatcatcaggctagcattcggcacatccaccccaa
cttcaatgaccgtggtagcgaccaatagctgcaactcaccctgcttaaatgccagcataaccgcctgtttttctgggcct
ttcatgcgcccatgcacgaggccgactttaatctctggcagggcaattttcagctcctcacaggtcacctcagcggcttg
cgcttccagcagctcagactcttcaatcagagtgcagacccagtaggcctgacgaccctcttccagacaggcatttttaa
cccgcgaaataacatcactgcggcgagtatcggggatggcgacagtcgtgacgggtgtcctaccgggaggcaactcatca
atcaccgaagtatcaagatccgcataggcggtcatcgccagggtgcgcggaataggggtcgcggtcataatcagctgatg
tgggtgaaatccttgttcctcacccttttcccagagtgcgagccgctgatgaacaccgaaacgatgctgttcatcaataa
taaccagcgctaatccagaaaatttcacctgctcctgaaacattgcgtgcgtgccgacaaccatcgaaacctgaccactg
gcgacagctgcttgctgcgctaatcgcgctttgcctttttgcttccccgccagccaacccacctccagacccaacggctc
cagccattggcggaaggtattggcatgttgctctgccagtaattcagtgggggccatcaacgcaacttgtttgccgtgag
caatggcgcgcagcgctgccagcgcggcaacgacggtttttcctgagccaacatccccttgaatcagtcgcatcatcggg
aaattgtgcatcatatcttgctcaatttccgccaccacccgctgttgtgcgcgggtgggtgtgaacggcagtgcggccag
aaaacgttgtttaagctgatcttctgccaacaatggcagtgcccgataactttgcgccccagctctgacggccaacatgc
tgagattatgggccagtagctcttccataattagccgccgctgcgcggggtgttttcccttctctaaatcggccagctga
atatccgctggtgggcgatgcagagtatgaatggcctccggcaagctaaggagcgagcggctgagttcaatcggcaataa
ttcagcaataacacaggtatccagcatcgccagcgcctgatcaataagtttgcgtagcgttgcctgacgaatgccctctg
tggtgggataaactggggtcagcgactcctgcaattcaacgccaatattctcgccatgcaccctatattcagggtgaatg
atttccgggccactgttgccccgtttagcttcaccataggcaatgacatgcttgcccggcgataggctgtttttcatcgc
ggcattgaagttaaaaaagcgcagggtaagaacaccactgccgtcgctgatttggcaggtcatcatgcggcggcggccaa
aagtgatatcggaacgcagaacttcaccttcgacagtcaccgaaagaccgggctgtagatcgccaatacggtacagctga
gtgcgatcttcataacgcagtgggaggtgaagtagcaggtcttgaatggtttccagacccattttagccagtttccccgc
ctgacttgcgccaacaccggaaagtgtacttaggggtacggcatccagtaggcggcctttcatttaagactcc-----gt
ggattgcatggcagaccaccattgcggatcagcaataatctggccctgttcatcaatatggggctgaggaagcccttttc
gcttggcaacttgcgctaacactgggtaaccgccctcaaacaaaagccgctgttgctcagccggtggcagaacactcagc
acccgctgatacatgcccgcgttttgccgctgccgttgagcttcatataaaatgagtgcggaggcgacggaaacgttgag
agattgcaccatgccaatcatcggaataatgatgtcttgatctgctagcgccaatgcctcttcagagataccggttttct
cctgccccatcaagatacaggttgggcgggtatagtcgatttcgcgaaaatctactgccttatcagataaatgtgtcgcc
agtatttgcataccctgcgatttcaaatgggcaatggcatcggtgatatgggggtgcgttttgacctgtacccagctgtt
gctgccggcagcagaagagagccgcgtatacatttcggtggtgggccaaatggcatggacttgatggataccgacagcat
cagctgtgcgaatgattgcggatacattatggggcttatgcacttgctccagacagaccgtcagatccggctgtctggtg
gcaagcatttcacaaatccgcgcatagcgttgaggattcatcggcgttaattacggtttcggctgactttaaccacatcc
ggcatgatacgaattttacgcataatgttagccagatggacccggtcacgggtagttaggcgaataaaggcgctgtatac
ccgaccatctttctcttcggtattcagactctgaatatttgattcggctgcattaattgccgccgtgagatttgccagcg
caccttgttggttgaacatatcgactttaatttcagcgataaactcttgctcagtctcttgatcccactcgaccgccata
aacttctcaggctctttttggtagccacggatgttacgacaagactcgtgatggatgaccaaccccttacctggactgat
atgggcaataatggggtcacctggaatcgggcgacagcacttagcgaaagtgatcaatacgccatctgcgcctttgatgg
ccagattgcgggtgccg---gaggtcg------ccagtgtggatgggtcacccaacaggtttttagccaccaccacactc
atcgcattgccaagaccaatttcagccagcaaatcatctagcgtcgccagcttcatgcgctctagttcacgtttgatatt
ttcttcagaaatatcagccagtttacggccattgcctaatgcatgattcagtaatcgacggccaaggctcaccgactcat
cacgcttcaggtttttcagtaactgacgaattttggcgcgcgcttttgaactgacaacaaaattcagccaggcggcattt
ggccgtgcgcccggcgcggtaatgatctcaaccgtttgaccactgcttaggggttgagagagcgggtagggctggcggtc
aacacgggcaccgacgcaggcatgaccgatatcggtatgcacggcataggcgaagtcgacaggtgtcgcaccggcaggca
gctcaacaatgcggccttccggggtgaaaacataaatctcatcagggaagagatcagacttcacgctttcaataaattca
aatgagctacccgcactttgctgtaactccagcaagctctgcatccagcgctgagcgcggatttgtgcggtagtaccgga
ttcaccctgctctttataagcccagtgtgcagcaacccccatttcggccatctgatccatatcttcagtacggatttgca
cctcaaccggcactccatgagggccgattaatgaggtatgcagtgattgatagccgttggctttagggatggcaatatag
tcttttactcgaccagggcgcggtttgtacaggctgtgggcctgacccagcacgcggtagcaagtatcgacttctttgac
gataacccggaacgcatagatatccatgatggagtgaaagcgctgctctttcaggttcatcttgcaatagatagaataga
ggtgcttttcacgaccactgacccggcaaggaattcccgcatcagtcagacgcccttctatctccgccaggattttctga
atcatctctttgcggttaccgcgcgcggctttcaccacttctttgatgacgcgatagcgattcgggtagagcgcttcaaa
acccagctcttccagctcggtttttaaatggtgaatacccagccgatgggccagtgggctgtatatttcaagggtttcgc
gggcaatacggcgacgtttatctggccgtaatgaacccagcgttcgcatgttatgtgtgcggtcagccagtttgatcaaa
atgacgcggatatcctgcaccatcgccatgatcattttgcggaagttttccgcctgggcttctttcttatcacgaaaatt
cagtttatcgagtttagaaacaccctcgaccagctcggctacgcttttcccaaacaactgctccatatcttgatatgtgg
caggggtgtcttcaatgacgtcatgtaataacgccgccattaaggtttcgtaatcaagccgcatctccgcgagaatacag
gccacagcaaccgggtgagtgatataaggctcaccgctggagcgtgtctgaccctcgtgagcatcacgtgcaacaagata
tgcctgtttgaggcgcttaatctgctcctctggcaggtaacgttgaatcagcagattcaggctttcaaacaggtacaa-g
gcagactcgcagtct--------aattaacgacgaccttcagcaatcgcggtaaccgcttggatctctgcggcttcctgc
tcttgctgctcttggcgttcacgaacatcaagaatctgattagtaatcagaccttcttcgatttcgcgcagcgcaatcac
agtaactttatcgttctcttctggaaccagtgcgtctttgccgccggactggatttgacgtgcccgacgagcagcgacca
acaccaggtcaaaacggttaccaattttctctacagcgtcttgaacagttacgcgtgccataattctgctactccacagg
tgacgaaatgactgggcatgatactgaaactctgttcagtctgccaataatttgctgattaaagcgtcatgccgctgttt
ctggcggcctaaacgcagtcgttctgcgcgaataatggttttcaggtcagataatgccagattgaaatcatcatttacga
ttaaataatcatactctgcgtaatgggtcatctcggcgacagcttgcgccatacgctttgcaataacctcttcgctatct
tgcccacggccacgtaagcggcgatccagctcttctttagagggaggcaaaataaaaatactgcgcgcggttggcatttt
tgcgcgaatttgttgcgcaccttgccagtcgatatctaaaaacacatcaaccccggttgcgagaacctgctcaatcgcca
aacgtgaggtgccgtagtagttttcaaaaaccttagcatgctcaagaaaagcgtcgtcatcaatcatctggcaaaactct
tcttcagcgacaaaaaagtaatgctcaccgtgattctcacccggacgtttagcacgcgtggtatgagaaatagaaacctg
cgtgtcgtacaacggttgtgtttttaacaaagcctgaatcaggcttgatttccctgcgccactgggcgcggaaacaatat
atagcgtgccttggaccatgatgacgtttcagttgattagg-ttga----------------------------------
--------------------------------------------------------------------------------
------------tatatagaaagcagaagtgtgaatctccgcacagtatac
> 3:1865-33461 + ../Ref_Seqs/Genus/yfred0001.gbk
ttatgaacagctctgcttttaattttcagacgttgtctcctgacctgattatggatgcccttgaaggggtagggttacga
gtggattcagggttaactgctcttaatagctacgagaaccgcgtttatcagtttatggatgaagaccgtaaacggtatgt
ggtgaagttctatcgccctgagcgctggagcagcgagcaaatcattgaggagcaccagttttccattgatttggcggagt
ccgagatcccggttattgccccattgccgcttaaagggcataccttacatactcatggtggctttttctttaccgtcttt
ccaagtgtgggcgggcgtcagtatgagatagataatcttgaccaattagaatgggttggccgctttctggggcgcattca
ccaagtgggtcgcgatagtctttttgttgcccgctcaacgatcggtatcgaggaatatctgactgagccacgtcagttgc
tggccagcagtgaattggtaccagcaaaacagcgagataagtttctggtggcgactgacttactgataagtaccataaag
cagtattggcataccgactggcaaccattacggttacatggcgactgccatccaggtaatattctgtggcgtgatgggcc
gatgtttgttgaccttgatgatgcgagaaacggccctgcaattcaggatctttggatgttgctacatggggagcgcagtg
agcaattaatccagttagatattttgttagaagcctatggtgagtttgctgattttgatcagcgggaactcgcactgatt
gaacctttgcgcgcaatgcggatggtttattaccttgcatgggtcgccagacgttggcaggacccggcatttcctaaaag
ttttccgtggatggcggagtctgatttttggttacagcagactgcctcatttaccgagcaggttaagctgttgcaggcac
cccctttgcagctgatgccaatgta-------------------ctaaagctaagataatggagattgttatagtatgaa
gaatgtatggttagcactcgttggcatggtgatggcatttagtgcatcggccgcacaatttactgatggtacccaatacc
agacgttaaacaaaccagttactagcgagcctcaggttttagagtttttctctttctattgtccacactgttatcaattt
gaagagatttaccatgttcctcagacagtcaaaaaagcactgcctgaaggggttaaaatgacccgttatcatgttgaatt
ccttggcccattgggtaaagaactaacccaggcatgggctgtcgcgatggcgttgggtgttgaggagaaagtgacgccac
tgatgtttgaaggtgtacagaaaacccaaacagtacaaactcctaatgatatccgtaacgtatttattaaagcgggtgtg
agtggcgaagactacgatgcggcattaaacagctttgtggttaaatcactggttgttcagcagcaaaaagcagctgaaga
tttacaattacgtggtgtgccagccatgtttgttaatggcaaatatatgattaagaacgatggcatggataccagctcaa
tggataactatgttaaacagtatgcggatgtcgttaagttcctactgactcaaaaataaga--gta---aa-aaaagagg
ga-tgg-atttattcatccctctt------------tttattgact-ta-----------atatctgcctggctt-----
------caagtctgtttctctcattcgccat-agaattatcatattatcta---atgtgacaggcatattagataatact
aactat-tatttattatggtgttg-cttatggttggt---------ttatc-------------tatttcagtgataggt
aattgcc---gatatttgcggggctaaaa-gataagaatagg-ttgtggttagtaataaataaggtagtgacgaaaaatt
taccataagtaaaatttatt--taccttacgcaggtga----------ctgaataagtaatatccacaatttagataaag
aaataatgacagaaaaataaaaaagaaataactgtaacacaatgattattatggttttaaacattacgaatccaaggcat
ctccaacag-atataaaatatacacgtttttacacacaaagttatccacaggttagatcctatggatcttcatgtaaaaa
tgctc-agcttcgcacaagaatggacgctaaaattcgtctcttgcagctagctatggcattcttagcgtcagaccttgct
aaataaagatgaagaaaccctatggcccagattgcagaaaacccattgatcctcgttgacggttcctcttacctctatcg
tgcttaccatgccttcccgccgctaaccaacggcagtggtgaacctactggtgcaatgtacggtgtgttgaacatgctac
gcagtctgttgctacaatatcggccaagccatgtggcggtggtgttcgatgctaaaggcaaaacattccgtgatgaactt
tttgctgaatataaatcccaccgtccaccaatgcctgatgatttaagggctcaaattgagccgcttcaccaaatggttaa
ggcgatggggttacctttattggtggtttctggtgttgaggccgatgatgttattggtactttggcacaggaagctgaaa
aagcaggtcatgcagtattaatcagtactggtgataaagatatggcgcaattagttacgccaaatatcactctcatcaat
acaatgaataacgctattttagggccacaggaagtgtgcgaaaaatatggcgttcctcctgaactgattattgattttct
ggccctgatgggtgattcctccgacaatattccgggagtaccgggggttggcgaaaagacagctcaggctttattgcaag
gtttgggtgggttggatgcgctgttcagtaatttagacaaaatatccacattgacattccgtggtgctaaaaccatgtct
gccaagttagagcagaataaagatgttgcttatctctcttataaattagccaccattaagacggatgttgaattggacat
aacctgtgatgagctgaaagtctcaccaccggatgatgaccaattgcatcagctgttcagccgttatgaatttaagcgct
ggttggcagatgttgaagccggtaaatggctggagggtaaaaaagaccggccaaca------gcgcagaccaataataga
gcctttgtcacctcagaaccagttgccgcagctgaagttactgctgtgttatcacaagataattatcaaactattctgga
tgagaaatctttagctgactggattgagcgccttaaaaaagctgaagttttcgcgtttgatactgagactgatggccttg
ataccctcagcagtaatctgattggtctttcgtttgctgttgctccgggtgaggccgcttatttgcctgtagcacatgac
tatctggatgcccctgcccagcttgatcgtgattgggttctggcccagcttaaaccattattggaagacgataaggccct
taaagtcggtcagaatctcaagtttgaccaaagtatgctggcacgttatgacataaatctgcgtggcattgctttcgata
ccatgctggaatcttatgttttaaacagcgttgcaggccgacatgatatggacagcttggcagagcgctatctcaaccat
aaaaccattacctttgaagagattgctggtaagggtaaaaatcagctgacttttaaccaaattgcgttagaacaagctgg
cccttatgctgcagaagatgccgatgtcactctacaactgcacttggtgctatggccgaaattacaacaaagtgaaggtc
tgaagcaggtattccaagaaatcgagatgccgctgttgccggttttatcccgtatcgaacgaacaggcgtcttaattgac
caaaatatcttggcggctcactccaaagaactcactattcggcttgatgaactggaaaaacaggcgcacgaattggctga
agagccgtttaacctcgcctctccaaagcagctac---------------------------------------------
--------------------------------------------------------------------------------
--------------------------------------------------------------------------------
--aggtgattttgtatgaaaaacaaaaactgcctatcttgaagaaaacccctggtggtgcggcttcgaccaatgaagagg
tgctggcagaattggcgctagattaccctctgccgaaagtcattcttgagtaccgcggcttggccaagctgaaaagtacc
tataccgataagcttccactgatgattagcccggtgtccgggcgagtgcatacctcttatcatcaggcggtcactgcgac
tggacgtttgtcatctcgtgatcctaacctgcaaaatattccggtacgtaatgaagaagggcgtcgtatacgtcaggctt
ttattgcaccaaaaggttaccgcatcatggcagctgactactcacagattgagctgcgcatcatggctcatctgtcgcag
gacaaaggattactggcggcatttgcggctggaaaagatattcaccgcgctaccgcagctgaagttttcggcttaccgct
ggaaaaagtcactcatgaacagcgccgcagtgccaaggcaattaactttggtctgatttatggcatgagtgcatttggtt
tggcgcggcagttgaatattccacgtggggaagcccagcgctatatggatctctattttgagcgttaccctggtgtgctg
gagtatatggagcgcacgcgcaagcaagcggcggatcaaggctacgtcaccacgctggatgggcgtcgtctctacttacc
ggagattcactcacgtaatgccactcgtcgtaaagctgctgaacgtgaggctatcaatgcgccgatgcaaggtacggctg
ctgatattatcaagcgcgccatgattgctgtggatgcctggttacaacaagagccggaaccaaaggttcgggtcatcatg
caagtacacgatgaattggtgtttgaggtgcatgaaagtgtattagagagtactgaacagaaagttcgtgagctgatgga
gcagagtatgcaactggcggtgccattgaaggtagatatcggtgtgggtgataactgggatcaggctcactag-------
--------------ttgtgcgagtaagtggtgataaataaagcattttatgtaattaagctacatttaagagtgataatg
cggggatgttgtgcgctgaatcgtgacaatttgtgtaactatacaacaaaaaattcttttgccctgcgaaaaaatgatgt
agagttacagatgtagggtacagaggtaagatgttctatctttcagaccttttacttcacgtaatcggatttggctgtat
a-ttagccgccccagtcatttattgactggggcgttt-------------------------------------------
--------------------------------------------------------------------------------
--------------------------------------------------------------------------------
--------------------------------------------------------------------------------
--------------------------------------------------------------------------------
--------------------------------------------------------------------------------
--------------------------------------------------------------------------------
--------------------------------------------------------------------------------
--------------------------------------------------------------------------------
----------------------------tttattgg---------g------------cttttgctggc-----------
aggatg--gataggtttgatgggccgagag--------------------------------------------------
---------------------------------acagcccttg--tggg---ctgc----t-----ttattga-----tt
actcgc---cttcgtcgtcatactcgt---caatcatgacttcgggtggaatttcgctaaaccaggtatccagtttttcc
cgtaacttatcaacgccaatctttttcaatgatgagaaagcttcaacctgaatatcacccataaatggaatgattgcttc
ccgcaccatgttcaattgggctttacgagcacctgaagccagcttatccgctttggtcagtaataaaagaaccggagttc
ctaccgctaccgcccaagtgatcatctgctgatccaaatcttttaacgggtggcgaatatccatcaacaccactaatcct
ttcagacagttacgtttctgtaaatactcccctaatgcacgttgccacttgagtttcatctcttccgggacttcggcata
gccatatcccggtaagtcgaccaaacgtacaccctcaaccacttcaaataagttaatcaactgagtacggcctggcgttt
tactggtcctggccaaacttttctggttggtcaacgtattgagagcacttgatttacctgcattcgagcggccagcaaat
gccacttcaataccttcatcacgtggcagatggcgaatatccggagcactgatgacgaagtgagtcatgtgatagttata
gtttctgatggtcaaaatttgtcgtctccgtgagagattgcttacatggagcgattataactgcatcaggcagaaaaaag
ggggtttata-ttta----tccctttag-------------tacttgaagctacagag-gggc-taacgcatctcttttc
ctgttttttccggtcaattct--------aatttttgtgagttgacggtcattgtagataaagttaatggcttatcattt
ataaactgttaagaaaaactttattaaatatgcgctatcattatcaacggttagt-tt---------tttttcgtcatgt
tttttcgaataaaaacaaataactgattatg-----------ctttaaacagtg-cgggatgcgctg-gcaagga---gc
ttaatcactcaggaagagtggcttatgctt--------------------aaggaatgtaatgg------atatac----
---------------tgtgagccagggatg--atatagggagcttatttaacaggatgtgtatggata-caggccggagt
gctg--------ggtgagtcgccttcaaggttggagggat------ggcaaggatggcacattgcagaagggagaaaccg
ggatgttaactaagtgcagggagtgcgctgtaaggatatccttccgcagaaggtgcgaaaaaaggcgacaggttaatctg
ccgccttttttctttctctgctttctgctagattccggcccaatcc----------------------------------
--------------------------------------------------------------------------------
-----------------------tatactaaatccgatcccatact--------catttaagagcacaggttatgaagca
gccaaataaagcaccacgcactaatagtgccgcccc---caaaggcaccgcgacgccaaagcgtcacaaaaagacccgtg
tagagcttgatatagaagcacgcgagcgtaagcgtcagaagagacacagtggcaatcgctctggggcgagaaccaatgtg
gaaggcagcaataaaaaaaggtcaggcccaaacacaagagaaagatccacggattggcagcaaagtgcctgtgcctttgg
tgattgatagcaaggtcaaagctaagccaaccactaagctggtagcaaaagtcgaagctaagccacgtctgacgccggaa
gaagagctgactaagctggaaaacgacgagcgtctggatgcattactggatcgtttggataacgacgaagtattgagcaa
agaagaccaggcttatgttgatctgacattagaccgtatcgatgccctgatggaacaattgggtattgagttgggtgacg
atgaagatgacgaagagaaagaagaaaagcaggaagatattctaaaattactgaagagcggtaatccaaaagacgaatt-
---ttaaagtatgcagtgggtgatcccgacaatagccctactactgacatgttatctattgtggttattgggtaaactat
ggcggctgtcgcaacgtaggtcacgattgcgcagcgctgctgcggccagacaacgaaaacatctgccccctaaccggccc
ggtaagcgaaaatatcggaaggaataaatatgtctgagcacg---------------ctatagtttgggatttgtccctg
attcaaaaatataattattcagggccgcgttacacttcgtaccccactgcgcttgagtttagtgaagattacaatgaatc
tgcttttcagcaggcggtgaaacgttacccgcagcgccctttgtcgctgtatgtgcatatcccgttttgccataagcttt
gttacttctgtggttgcaataagctggtgacgcgtcagcaacataaagctgatgaatatctggtggtcttggaaaaagag
atccgccagcgtgcggtactgtttgccgggcgtcaggttagccagatgcactggggcggcggcacgccaacctatctgaa
taaaacgcaaatcactcatttgatgaatctgttacgtgaaaactttgattttctgcccggcgcagagcagtcaattgaag
tcgatccacgtgaaattgagttggatgttcttgaccatcttcgtgccgaaggctttaaccgcctgagcatgggggtgcag
gacttcaataaagaggtgcaacggctggttaatcgtgagcaagatgaagactttatctttgcactcattgcccgtgccaa
agccttgggttttaactccactaatattgatttgatttatggtttgccaaaacagacagcagaaagctttgcttttacgc
ttaaacgggtggttgaactcaaccctgatcgcctgagtgtcttcaattatgcccatttgccgagcctgtttgccgcgcag
cgtaaaatcaaagatgctgatttacccactgctgagcagcggctggatattttgcagcataccattagcttcttaactga
atccggctatcaatttattggtatggatcactttgcccgaccagatgatgagttggcggttgcccagcgtgacggtaaat
tacatcgtaatttccagggctataccacccaaggtgagagtgacttacttgggttgggagtatcagcgatcagtatgttg
ggtgacagttatgctcagaatgaaaaagatttaaagacctattatgccgtggtcgaacagcgtggcaatgcattatggcg
tggcctgaccatgaccgaagatgactgcttacgtcgtgatgtgattaaaacactgatttgtaatttccaaatcagttatc
aaccaattgaacagcattatggcattcgttttgcagattattttgctgaagattttgagctgttagcaccgtttgaacaa
gatgggctggtggatcgagatgacaaaggtattcgtgtgacgccgcgtgggcggttactcattcgtaatatttgtatgtg
tttcgacatttatttacgtaaacaggctcgccggcagcagttctcccgcgtgatctgacga-------------------
----tattcccctcagtggttttacccgatcttcaagatgcagagttgttggcttccactactcacccaagtcattgagt
tatctcaactccttggg----ttcattatattgccgcctatctgcaacttgaaatctattgggtatataataatcgccct
gaggggcaactaaagtcagaatagttctcttctcaa---ctactccatccccaactctttcaacttacgcgttaatgtat
tgcggccccagcccaataggcgcgcagcttcttgcttgtgcccttgagtgtggcgtaatgcggtagttaacagtgtgcgc
tccatctccggctgtgcttctgacaacaaatcctgatggccagaacgcagtgcgcgatccgcccattgtgccagcagcgt
tgaccagttatctggcatccgctgaccagaagcatctggcgtactggtttcaaacaactcagaaggtaaatcctgaatca
gaacttcctgcccagccgccatcactgtcagccagcgacaggtattttccagttggcgcacgttaccctgccaaggcagg
cgagttagcgcgacttccgtttcaggatgcagatttttggcctccacccctaactctttcgcagccacttgaaggaaata
gcgggctaaacgtggaatatcttcacggcgttcacgcagcggaggcaaatggactcgaatcacattgagccgatggaata
aatcctcacggaatttcccttcttgaacgcgcagctctagattttggtgggttgccgcaatgatgcgcacatccactttg
accggggcatatcccccgacccgataaaactggccatcagccagaacgcgcaacaggcgggtttgcacatccagcggcat
atcaccgatttcatctaaaaacagagtgccgccatcagcttgttcaaagcggccctgacgcacctgattggcgccggtaa
aagcccctttttcgtggccaaacagctcagattcaattaagtcttttgggattgccgccatattcagcgcaatgaacggt
gctttggcgcgagggctatggcggtgtaatgcatgggcgaccaactctttaccggtacccgattcaccattaatcagcac
actgatagaggagcgcgacaagcggccaatgatgcgaaacacatcctgcatcgccggagcttcaccgatgatatcggcag
tcgggccactggcgggttgagtgcgtgcgggttgctgctgttcctgataatgactgatagctcgttcaaccagtgccaca
gcctcatcaatatcaaaaggttttggcagataatcaaacgccccttgctgataggcgctaactgcggcgtctaaatcaga
atgcgcagtcattatgatgaccggaagcattgggtggcgctgcttaatctgtttcagcagggccaatccatccataccag
gcatacggatatctgataacaacacatccggggtttgcgtcgccaaagcatccaacacctgattaccggaatcgaatgtc
gcacagtttaaacctgctccagtcagcgcgcgctcaagcacccagcggatggagctatcgtcatcgacgatccagactat
ccctcgttgcatagaaacctcactggcgaataggcaggtagaccgagaattcggtatgtcccggccaactgttaaattca
attttacccgaatgctgatcgataagattgcgggcaatagataagccaagcccagtccccccctcgcgaccactgaccat
cggatagaacacggtatcttgtaattgcgttggcacgcctgggccatcatcttcgatatcaattcgggccgctaaacgat
agcgcatgccatgcagtgttatctgaaatgccgtacgggtacgaagcgtgatggtgccaccggcttcacccaaagcttgt
aatgcattgcgggtgatattcagcagcacttgttcaacctggtctggatcatgagccagctcaggcaagcttgggtcata
gtcacggattaacgtcacgttatccggcttttccagagagactaactggcagacgcgttcagcaacctgatggatgcttt
gtgtaacatgctgaccgggccgctgtgggcctaatagacggtcaaccaaattacgtaaacggtcagcctgctcaataatc
actttggtatattctagcaaggctggatcgggcaaggcttttgacaataattgtgcggcgccacgtaagccgcccaacgg
gttctttatctcatgcgctaatccacgcaccaaatcacgagcggcaacttgttgtgcatgctgcaattgttcttggctta
accgacgttgattatccatcggtgccatttccaacaaaataaaaccttccgctagtgactgcgcggtcagcgataaaata
tgcgcccggccatcaacgaccaatgtcacttcgttatcggtgaaaccttgtcccgatcccagactttccctcataagggc
aatattcagggaaaaataacctaataactcaggtaagggtgtaccgaaaagtttacgcgagctttgcgccagaagttgct
gggctgcgggattggcataatgaatagccagtgagtcatccaatagcagaatgctattaatgagagaattgaggatctgc
ccagcatcgggcagcgtgcctgttgccatcatgcagactcct--------------------gcacac--tcttggtgca
tttataccc------ataga------------------------------------------------------------
tgggtacatcct---att-g-attcaacctcagttgagccag-aggaattgtgacaaaaaatgaac---ggtggagaaaa
aagcccatcgtgagatgggccaaaagtttccacggcaacaaa--------------------------------------
--------------------------------------------------------------------aaaaacgact--
-------aattaaaat---t------aaacgctgtaatacagttcaaactcgactggatgcggagtcatacgaacgcggt
ccatctcttctttacgcaagtcgatgtaagcatcgattgcgtcgtcagtaaacacaccaccacgagtcaagaactcgcgg
tcttcgctcagagcagccagcgcttcgtccagagaaccagcaacttttggaatttcagcttcttcttccggcggcaggtc
gtacaggtttttgtccatcgcatcaccagggtgaatcttgttgatgacaccatcaaggcctgccatcagcagtgcggcga
agcacaggtatgggttagccgctggatccgggaagcgcgcttcaatacgacgggctttcgggctggcaaccactgggata
cggattgaagctgaacggttacgagctgagtaagccagcatgaccggtgcttcgtagcctgggaccaagcgtttgtagga
gttagttgttgggttagccaaggcattaatggctttagcgtgcttgatgataccgccgatatagaacagcgccatttcag
acaagccagcgtatttgtcgcctgcgaacaggtttgtgccatttttggacaaggacatatggcagtgcatgcctgagccg
ttgtcaccaaacattggttttggcataaaggtcgcagttttaccaaatgcgtgtgccacgttgtgcaccacatatttgta
aatctgaatttcgtcagctttcttggtcatggtattgaagcgggttgccacttcgttctgacctgctgtagctacttcat
ggtgatgtgcttcaaccaccagacccatttcttccatggtcaaacacatggtagaacgcagatcctgtgaagaatcgacc
ggaggaactgggaagtaaccgccttttactgctggacggtggcctttgttgccgccttcgtatttggtgctggagttcca
tgcgccttcgatatcatcgatagagacgtgggaaccacggatgctgctaccaaaacgaacgtcgtcgaacaggaagaatt
ctggctctggcccaaacaatacggtatcagctatgccagaagatttcaggaagtcttctgcacgcttagagatagaacgc
gggtcgcggtcataaccttgcatggtgcctggctcaaggatgtcacaacggataatcagtgtggaatcttcgaagaacgg
atccataacagcggtgctggcatctggcatcaggaccatgtcggattcgttaatgcctttccagccaccaatcgaggagc
catcaaacattttgccttcttcgaagaagtcagcgttgacctgatgagctgggatagtgatgtgctgttctttcccttta
gtatcggtgaagcgcaaatcaacgaattttacttcgtgctcattcagcatcgtcaaaacatgttcagcggacatacttat
atctcccggatttgtcatagtcgtcgtcgtggaacgattaccg-------------------------------------
--tgtatt--------------------------------actaagg------------------tttatggtgctctgg
catttttgccggtaaaaatttcttatttcaacaacctgtaacttcaaaaaacctttttacctgcaaggatgcgtcactca
aaacagt----------aa---acttgtgacttttt-atttcgtac----------------------------------
-----tgttattcgtgct-----------------ggctattcatgctaaaatacattgcgaaatctatgccaactttcc
aaatcccccggttatgccatatcatagggg-tctgctgatattcagtatgcaccaggatagtcatattgcactattttgg
tgcttcatttgcgccgttgggcactgtattggtgcaaaaaggggccgagaggctatttttgcaccgtgaaagggatcaca
aactaaccgccgttaggttgtttataagagaagtttgtgatcttgtttagtccctcgcttaatacgtgtacaatagcgcg
ctatttct-aaatgcctgaggcaaaaaagctgtgatcgagaatctgcgtaacatcgccattattgcgcacgttgaccatg
ggaaaactaccctggttgataagttgctacaacaatctggtactttcggtgaacgtactgaagcaactgaacgtgtaatg
gactccaacgatttggagaaagagcgtgggataaccatcctcgcaaaaaataccgccattaattggaaagactaccgcat
caacatcgtggataccccaggacacgccgatttcggcggtgaggttgagcgtgtaatgtctatggttgactctgtgctgt
tagtcgtcgatgcaatggatggcccgatgccgcagacccgtttcgtgaccaaaaaagcttttgctaatggtctgaaacca
atcgtggtaatcaacaaagttgaccgtccgggcgcacgtcctgactgggttgtggatcaggtattcgacctgttcgtcaa
cttggatgccactgacgaacaactggacttcccaatcatctatgcatctgcattgttgggtattgctggtgaagaccaca
ataatatggcggaagatatgactccgctgtatcaagcgattgttgatcatgtatctgcgccacaagttgagctggaagca
ccattccagatgcaaatctctcagctggattacaacaactatgttggtgttatcggcatcggtcgtatcaaacgcggtaa
agttaagccaaaccagcaagtaactatcattgatagcgaaggcaaaacgcgtaacggtaaagttggtaaagttctgactc
atatgggtctggaacgtatagaagccactgttgctgaagctggcgatatcgttgcaatcaccggtctgggcgagttgaac
atctctgacactgtgtgtgacgtgaacgctgttgaagcgctgccagcactgtctgttgatgaaccaactgtaaccatgta
cttctgcgttaatacctctccattctgtggtaaagaaggtaagtatgtgacttcgcgtcagattcttgaccgtctgaaca
aagagttggttcataacgtagcattgcgtgttgaagaaactgaagattctgatgcattccgtgtttcaggccgtggtgag
cttcacttgtcggttctgatcgaaaacatgcgtcgtgaaggtttcgagttggctgtatctcgtcctaaagttattaaccg
tgttatcgacggtcgcaatcaagaaccatttgaaagcgtaactctggatatcgaagagcagcaccagggcgcagtaatgc
aagccatgggtgagcgtaaaggtgatgtgaaggacatggttccagacggcaaaggtcgtattcgtctggattatatgatc
ccaagccgtggcttgattggcttccgtactgaattcatgaccatgacttctggtactggcctgctgtactccacattcag
tcactatgatgatgtgcgtccaggcgatatcggccaacgtcaaaacggcgtactgatctctaacggtcagggtaaagctg
ttgcgttcgcattgttcaaactgcaagaccgcggcaagctgttcatcggtcatggtactgaagtgtatgaaggccagatt
atcggtattcactcacgttctaacgacctgactgtaaactgcctgacaggtaagcaactgaccaacatgcgtgcatcggg
tactgacgaagctaccactctggttcctttcctgaagaaaactctggaacaggctctggaattcatcgatgacgatgaat
tggtagaagttaccccgttatcgatccgtatccgtaagcgtcatttgacggaaaacgatcgtaagcgtgcaggtcgtggt
cctaaagaaggttaattcttcttag--ttctgctgatacttagggcgctcaaggcgccctgagttct---------ttta
tccccctcgtccttgaaattgctgctgtgttagtggctctacct------------------------------------
--------cttactaccttgctacaact--------------ccaatgtctttggggatactttct--ttttttgtc---
-------------atcatgc-tataaaaattattttttctgactaacccct-cctttttcttcctctctctgttcagttt
tctcttttcccgttacagtgaaactcaccatctaatt-gggagagcgctatgctgtatatctttgatctagggaatgtga
ttgttgatatcgacttcaaacgtgtgttgggcgtctggagtaaattaagcagtgtacctttggctacactgagtgagcgc
tttacgatgggggaggtcttccagcagcatgagcgcggcgaaattagcgatgaagactttgctcgccaactcagtgatga
gatggggctgtctttaagttttgaacagtttgctgaaggctggcaggcggtatttgtcgctttacgcccagaagtgatca
cgataatgcaaaggttgcgtaaggaagggcatcgagtcgtggtgctatccaatacaaaccggcttcattgtaatcattgg
ccacagcactacccggaagttgccgctgccgctgaccatctgtatttgtctcaggacttggggatgcgcaagccagaggc
ccgaatttatcaacatgtgctgagtgcagaaaacatcccggcggaacaagccgtgttctttgatgatgttgaggcaaata
ttgtcgcagccagaatcgagggtattacagccatccatgtcactgaccgaaaggttatccctgcttattttccctgataa
gttcttactta---------------------------------------------------------------------
----------------------------------------cgtcttttatgagtta--tacccaaagtacttggagttgt
aggcagccactaagtaagtcccgatgagcatcacgacaaacagtaagcaattcggatgagtgagcgcagctaacaccgct
acaacttcaagtcagaaggaatagccatagagccgcgaacctttatcacgcgg-------gcttcagaaacgtgtctaa-
---ctgtg---ttgactgagagatgaacatggcgagttttctgcg---------atctccaccgtttaaaccctgcgtca
cctttgggcgcatgctttataaccggatagagaaagatgggttaacaatgctagccgggcatttggcctatgtatcattg
ctatctctggtgccattgatcaccgttatttttgctctattcgctgcttttccgatgtttgccgatatcagcataaaatt
gaaagccttcatatttgccaattttatgccagctaccggtgacattatccaaaactatctggagcagtttgtcgccaact
caaatcggatgacagtggtgggcacctgcggtttgattgtcaccgcacttctgctgatttactcagtagacagtgtactc
aacacgatttggcgcagtaaaaccccgcgctcactggtattttcattcgcggtttattggatggtactcacccttgggcc
cattctggtgggagccagtatggttatcagctcatatctattgtcgctacagtggctggcaaatgctcaagtagacagca
tgattgatgaagtattacggctatttccgttactgatctcctgggtttcgttttggttactgtacagtgtggtgccaacg
gtcagagtacccgccagagatgccatcatcggtgcgttggtcgcagcactgctttttgagttaggtaagaaaggattcac
gatgtatatcacgctgtttccctcttatcagttgatctacggggtgctggcggttatccccattttattcctctgggttt
actggagttggtgcatagtattgctgggggcagaaatcacggtcaccttgggtgaatatcgtgctcagcgccatatcact
agcattgaggaaagc------cagagtcaggagatgtaaggcattatgattgcgttgattcaacgggcgcttagcgccaa
tgtcgtagtcgatgggagtgttgtaggtgagattggccctgggttgttgatattactcggtgtggaacaaggggataccg
aacaaaaagcacagcgtttatgtgagcgagtgttggggtatcggatttttggcgatgaaaacgacaaaatgaacctcaac
gttcagcaggctgggggcagtgtgctggtggtttcgcagtttacattggttgccgatactcaaaagggcatgagaccgag
cttttcccgtggggcggttcctgcagaagctgaccggttttatcagtattttgttgctcagtgtcgtgagcgtggtgtaa
aaactgaaacggggttatttgccgcagatatgaaagtcagtctggtgaacgatggcccagtgactttctggttgcaagtt
tagat---------------------------------------------------------------------------
--------------------------------------------------------------------------------
--------------------------------------------------------------------------------
--------------------------------------------------------------------------------
--------------------------------------------------------------------------------
--------------------------------------------------------------------------------
--------------------------------------------------------------------------------
--------------------------------------------------------------------------------
--------------------------------------------------------------------------------
--------------------------------------------------------------------------------
--------------------------------------------------------------------------------
--------------------------------------------------------------------------------
--------------------------------------------------------------------------------
--------------------------------------------------------------------------------
--------------------------------------------------------------------------------
--------------------------------------------------------------------------------
--------------------------------------------------------------------------------
--------------------------------------------------------------------------------
--------------------------------------------------------------------------------
--------------------------------------------------------------------------------
--------------------------------------------------------------------------------
--------------------------------------------------------------------------------
--------------------------------------------------------------------------------
--------------------------------------------------------------------------------
-----------------------------------------------------gcc-aaata------------------
--------------------------ttgcct-----------c-----------------------------ag-gatt
gagg--------------------------------------------------------------------------gc
ta-------------tgacatagattttattgat-gatt-----------------------------------------
----------ttaaagagagaatgctcctatgtatcacttgcgtgtgcccataacagaacaagaactcaaagattattat
caattccgttgggaaatgttacgcaagccgttgcaccaaccggttggttctgaaaaagatgcctatgacgtgatggccca
ccatcaaatggtggtggatgagcagggtaaacctgtcgctattggtcgattgtatatcaatgctgataatgaggccgcta
ttcgttttctggccgtcgatccgtcagttcgcgccaaaggtttagggacgctggtggcaatgacgttagagtcggtcgca
cgtcaagagggggtaaagcgggtcgtctgtagtgctcgtgaagatgcggtcgacttctttgctaagctgggttttgtgag
tcagggagaaatcactgctccgcaaactacaccagtgcgccacttcttaatgatcaaaccggttgtgaccatggatgata
tcctgcatcgtcctgattggtgcgcccagttacagcaagcttggtatgatcatattccgctcagtgaaaaaatgggggtg
cgcatcagccaatacactggccaacggtttgtcacgacgatgccggaagcaggtaatcagaatcctcatcataccttatt
tgccggtagtctcttctctctggcgactttgacaggctgggggctcatttggttgttactacgtgagcgccatcttggcg
gcacgataatcctcgctgatgcccacattcgctatagtgcacccgttaccgggcggccaagagccgttgctgagttaagt
tccctaagtggagatttggatagattggcgcgcggccgccgtgccagagtacaattagacgtcaatttattcggtgatga
aaatgctggggctgtattttctgggacttacatggtgttgcctgtcaacggtaggaatgatggcgttaactgatttttat
ac-----------aggcccgtttac-taat--------------------------------------------------
---------------aacagataagcgggt--------------------------------------------------
-----------------------------------------------atttagtttctatctgtcactgtactattaa--
--------------------------------------------------------------------------------
--------------------------------------------------------------------------------
--------------------------------acagagttctgtcagggctctgagtataatatcagtttaatatttatt
ttccgt--------------------------------------------------------------------------
--------------------------------------------------------------------------------
--------------------------------------------------------------------------------
--------------------------------------------------------------------------------
--------------------------------------------------------------------------------
--------------------------------------------------------------------------------
--------------------------------------------------------------------------------
--------------------------------------------------------------------------------
--------------------------------------------------------------------------------
--------------------------------------------------------------------------------
--------------------------------------------------------------------------------
--------------------------------------------------------------------------------
--------------------------------------------------------------------------------
--------------------------------------------------------------------------------
----------------------------------attgggctaaataaaaaatacg------------------------
--------------------------------------------------------------------------------
--------------------------------------------------------------------------------
----------------------------------aaattattgagaa---------------------------------
--------------------------------------------------------------------------------
-------------------------ataaacctataaaagcattttat--------------------------------
-----------------------------------------------------aaattgggacatcacaatgtaccatta
ctgattacc-----------------------------------------------------------------------
--------------------------------------------------------------------------------
--------------------------------------------------------------------------------
--------------------------------------------------------------------------------
--------------------------------------------------------------------------------
--------------------------------------------------------------------------------
--------------------------------------------------------------------------------
--------------------------------------------------------------------------------
---------------------------------------------------------------------ctgaatggcta
tcagagaaaaaatgcatctctcat----caaagtacctcttataaaaaagtgata-------------------------
---------------ttttatttcttaaaaatccttgtaatca-------------------------------------
--------------------------------------------------------------------------------
-------------gaatgc-------------------------------------------------------------
--------------------------------------------------------------------------------
--------------------------------------------------------------------------------
------------------------cactatttaattttatagt-------------------------------------
--------------------------------------------------------------------------------
--------------------------------------------------------------------------------
-----------------ggtagtttt------------------------------------------------------
--------------------------------------------------------------------------------
--------------------------------------------------------------------------------
------------------------------------------------------------------------------ca
atta----------------------------------------------------------------------------
-------------attttttaaatgatttat-------------------------------------------------
--------------------------------------------------------------------------------
--------------------------------------------------------------------------------
--------------------------------------------------------------------------------
--------------------------------------------------------------------------------
--------------------------------------------------------------------------------
--------------------------------------------------------------------------------
-----------------acaatagtctgaaaagtaaatagagtaaataatacactagacgctggaaggggatcgttattt
aatgactcaataatcattgttaactgc-----------------------------------------------------
------------ggttcgatattaattattaaaacctaatgatt-----------------------attatattact--
---------------tgctattataaagcataggagtaaataagatgaacaaagactggcatagacaagaaattttggcg
gctatacggaagaagaaaggctctctttcagctttatcaagagaaagtgggctctcaccagggacactgtctaatgcatt
gacacgcccgtggccaaagggtgaaatgattatagcggaagctattgggatatcccctcaagagatatggcccagcagat
ttatagattatagcgggtgtaccattattagaaggataaggaaaaactaaa-----------------------------
--------------------------------------------------------------------------------
--------------------------------------------------------------------------------
--------------------------------------------------------------------------------
--------------------------------------------------------------------------------
--------------------------------------------------------------------------------
--------------------------------------------------------------------------------
--------------------------------------------------------------------------------
--------------------------------------------------------------------------------
---------------------------------------------------ttcaggaggaaagtataatggggaaatca
ctgttagactcatttaaaatgttaatccccttttgggagaacagctctgaa-----------------------------
--------------------------------------------------------------------------------
--------------------------------------------------------------------------------
--------------------------------------------------------------------------------
--------------------------------------------------------------------------------
--------------------------------------------------------------------------------
--------------------------------------------------------------------------------
--------------------------------------------------------------------------------
--------------------------------------------------------------------------------
-----------------------------------------------------tcttggggggtaaaagataacaaatca
atatttgtctatgcaaacgatagatttggtgagttactaggtttaccagatgaatataatgtggaagggagattagatgg
ggaacttcccgctcctactgcagagtttcaggctgagtttcaggagcatgatcgccaggctatattatcacaagaacgcg
caacaacgattgaaatacatgcctttgaacggcgttcttattttcaaccttacttttgtgataaatacccattaatagat
gagaatgggacagctcaagggcttatttttcatgccaggcctgtacaagatataatattaacccatttgaataaaataaa
agtcccgacatcgcttatattcactcctccatcagagtcattctctaaaagggagtgggaagtgctattttatattttac
attcattttcaagtagtgagattgctaagaaactccatctttcatcacgaactgtttgtaatattactcaaaaaatctac
agcaaagcaggtgttactagcaaacgccagatagtggaatattgttatgagaagaaaattaataattatgtaccacaaag
cttctttgaatattcaggctcttttccacttgtgcagtcataaggagttgtcagtttaatagggacatagtgatgaaaaa
aatagcgattgattcatttgatgtattaatacgattttgggagcatagctctgaaccttgggggataaaagataatcaat
caaagtttatctatgctaataatcgatttaataaactactagacttacctgataaatataatgttgagggacgttcagat
ggtgaacttcctacacccatatctgaatttgaggtagaatttcaggagcatgaccgtaaagttgaactactacaggatcg
tatcacatctgttgaggtacatgagtgggatggtc-ttcatattttaaacctaatttttgtgataagta-nnnttaatta
at------------------------------------------------------------------------------
--------------------------------------------------------------------------------
--------------------------------------------------------------------------------
---------------------------------taannnaatattgttatgaaaacaagatccataattatgttccccaa
agcttctttgaatactctgggtccttcccacttatgtagga---------------------------------------
--------------------------------------------------------------------------------
-------------------------------------tcttttatgccgattgcggtcactctt----------------
--------------------------------------------------------------------------------
--------------------------------------------------------------------------------
--------------------------------------------------------------------------------
--------------------------------------------------------------------------------
--------------------------------------------------------------------------------
--------------------------------------------------------------------------------
--------------------------------------------------------------------------------
--------------------------------------------------------------------------------
--------------------------------------------------------------------------------
--------------------------------------------------------------------------------
--------------------------------------------------------------------------------
--------------------------------------------------------------------------------
--------------------------------------------------------------------------------
--------------------------------------------------------------------------------
--------------------------------------------------------------------------------
--------------------------------------------------------------------------------
--------------------------------------------------------------------------------
--------------------------------------------------------------------------------
--------------------------------------------------------------------------------
--------------------------------------------------------------------------------
--------------------------------------------------------------------------------
--------------------------------------------------------------------------------
--------------------------------------------------------------------------------
--------------------------------------------------------------------------------
--------------------------------------------------------------------------------
----------------------------------------------------------tcatgcaatcggcggttttatt
caatgtgacatgaaaatcaagatactctgtatgc----------ctctttattgccccgtaacggcgtgcacctcaccat
gctgcatagtttgattaacttgctgcccgtggctgtcagtcgcgtgtagagagccactcacggtaggtttt---aatgcg
agttctgctgccagacgagcttttatctgtaatttcagattacctagcccttgcagaggtaatgctggccacccccaatt
ttgtaagatatcgagatcaacagaacggccagtcaacactaaagataggtctcggtcgggtgtttgatcaatgctggcgg
tagcctccaataacccctctttagtgaaagcacttaaatcactaaatgttatttgttgttcattagcgttcagagcgagc
gatgggcgacgaacatcgtttttgttaaaagtcgcatttccggcattcaacatcaatgaaccagaccacactccccactg
atgatttttggccagcagcaagttagtcccagcggcgtccagcgacgtaatctggaatggaaagtcagggctaatatcaa
tcaacaagttacgattagcattcaacttgccgacatacacttctgacagccagtgaggcagagtctgttgccattgctgc
ttccaatcggcaggtagggtataaaccaacgccacgagggttagctcatctagctgtaagcggccagtattgcgtgccca
actgccttgagttcttaataggccgtcttgccaacgagtggaaaactggctaatggcaacacctgtaggcgataagataa
atgtcgcgatcgggtcgataagatgaatattacctttaacaatatcgccagcattgaaggacagctccccatcatcactt
tgccagtcaccttgcttaaacgtgatatttcttagtgtcaggtctaaatcattaaaggcccagtttttcccttcgacacg
agcatcaattaaatcaaagcgttttaacgtaatggggggaagctgcaaataagtattccagacatcttctagtgatgctg
gtgtttgcaaacgaatattacttaagcgcatgcgatcaaccaaccaactgccgtcggcggcttgactggcattacccgtg
agttcgccctgcgcgatatctgcgccgaaattattcagcgtaagtgcatttttctgtattgagccttgcagataaagttt
ctgagcggtgatgccattaatggtcaacgaacccgcactaaactggaattgggcattttcacccagactgttgcccggta
gtggcagccaagggactaggccgccattgacttgctgaccggtaactttccactgacctgttgcacttttgggctcaata
gtggtgttcagcgccatattggtcagttgtaaggtatcggcctgcaaaggtaatggcgaggtgctgttattgagagttaa
attaccattttgcagagtaaggctgagaagatggtgcggctctgtcagctgccgccaactcagaccaaacaggacctgct
gggcggtcagtaatggcggctgattcgcgcggcccagtgtgacatcagtaaaactgatttgcccgggttgtgaccatgag
tgatctattttccccagagagaggcgatattcgctgttatcactgacccaacggcttaaccagccggcagcccaactggt
ctggagcaatacgtaacacagcactacagacagcaccagtagcaataataacgttagcagcactttcccgagaaatttca
tccggtttttccacgcctatcggtat-acggaaccctgtttatgccgcaaattgtccattagctcaatagacaatcagtt
atcgaagcat-aaaaaaatggccggtatcgtttacg-accggccatt-----------tctgtgacgtgttagtgaaaag
attatttttcttgtgggaagaggaggttaagtacaatggccgtaataccaccggcggcaatccctgaggaaagtaaagtt
ttcacccagtcaggtgcaaattgcagaatcaagggttgctgtgctacacccatacctactgctaatgataatgccataat
cataattgcgcggcggttaagagtttcgcgtgacacaatacgcacgccggaggcagcaatggtgccgaacatcacgaggg
ttgctccacccagaactggttcagggatgtgttgcacaaatccagctaccgcggggaatagacccagaacaatcagcatc
agtgccacaacaaaaccaacatagcggctggcaacaccggtcaactggatcacgccgttgttctgaccgaaacaagagtt
agggaaggtgttgaacacggctgatagcatggagttcaaaccattcgctaatacgccgcccttcaggcgtttcatataca
acgggccatgaacaggctgttctgacacatctgaggttgctgtgatgtcgccaatggtttcaagcgaggtaaccataaag
ataagcatcaatggcaccagtagattccaatcaaaagacaaaccatagtatagcggcgtgggaatggtaattagggctgt
atcgacgaccgggcggctttccggcaacatacccagcgtccaggccagcagataacctaccgccatagcgataaccagag
aagcgacgcgcagatacgggttgcgctggcggttgagtaaaataatgactaacagtactgaaccggctaataacaggttc
ttcggtgagccaaaggtatggtcgctcattgcgccataaccgccaccaatagatgtcagcccaacctgaatcaatgataa
cccgataatcatcaccacaatcccggatactagtggtgtaataatgcggcgtgccagatgtaggaagcgggagagtataa
tttcagtacaggatgcgaccatcaaagtaccgaacagtgctgccatcatggtagggatatccgccccaccattcttcagc
gccagtccacccataatcagtggagaaacaaagttaaaactggtgccttgaatcgataacagaccggagcccaccggccc
ccaagttttaatttgcagcagtgatgccaaaccagatgcaaacagcgacatgctgataatgcgttgggtatcttccgccg
gtaatcccaatgcctgacaaatcaacaggccaggggttattaccgcaacaaacatggccaataagtgttggcatgcagca
aacagtgtttgggcgatgggtgggcggtcttctaaacgataaatgagttcgctgggg------------------cgagt
tgtt---gcctgctgtggtacatcaagttcgacggattgcgtagacatggagtggcattcccggatcggcaaagagggca
ttttaatgatccgcctcacaaaagcaatcggttgcgccgtattttta-taaatattctta-tcgggtgctcattcatgtt
tt--tctattactaaacttgtaattaacggcatttttttttctaatcc-ccctctaactgctttggcgtttattaaggaa
atgtctaacgtcatattttcactcgatattttaatcgcatggagtacgaagatgtttcatctcgatacctatggcacgct
agtcgcggcctgtctggttttattgttaggccgaaagctggtaaaaactgtcccttttcttaaaaaatacaccatacctg
agccggttgcgggtggtttgttagtggccttaatgttgctactgatgcaaaagaccctcggctgggaaatcagttttgat
atgtcgctgaaagaccccttgatgatggcgttttttgccactattggtctgaatgccaacctggccagtctacgtgctgg
tggcaaggctctgagtgtctttgtatttgtcgtcgtcggtctgctgctcgtgcagaatgcgatcggcattgcgctcgcga
aattaatggggcttgacccattaatggggctattagcaggttctattacactatccggtgggcacggcactggagcggca
tggagtaaagtgtttgttgagcgctatggctttgaaaatgctaccgaagttgccatggcctgtgcgacctttggcttagt
gcttggtgggttgattggcggaccagttgctcgctatctggttaagcactcttccacgccagatggtacaccggaggata
gcgaagtcccctccgcttttgaaaaaccctctgctggccgcatgattacctcattggtattggtcgaaaccattgccatg
attgctatttgcctgatggcgggccaagtcatctcgggttggttgcaaggtacgatgtttgaactaccgacctttgtctg
tgtgttattcatcggggttatcctcagtaatacactgtcggcgataggtttctataaagtctttgatcgcgcagtgtcag
tattgggtaacgtcagcttgtcattgttcctggcgatggcgctgatgagtctgaaactgtgggagttggcatcactggca
ttgccaatgttggttatcttgtcggttcaggcattggcgatggcgctgtatgctattttcgttacttaccgggtgatggg
caaaaactatgatgcggcagtgctggcggcggggcattgtggttttggattaggcgcaacaccgaccgccattgctaata
tgcaggcgattactgatcgttttggcccgtcacatttagctttcttggtggtacctatggttggcgcgttctttattgat
atcgtcaacgtaatagtcattaagctttatctgttgctaccaatcttcccagcagccgtcgggtaat-------------
------------------------------------------------taatatat------------------------
------------------agggctgatttatacaccagcc---ctatactt-----------------------------
--------------------------------------------------------------------------------
----------------------------------------------------------------------------ga--
-------------------------------------------------------------ttacgcattggtatagcgc
gttcgctctggtagccagcgctctattaatgcccgagcatgttcaggatattgttgatgtagatggcgggcgactcgttg
tacttcaggaatcattgcctgatcacgcagcaaatcagccactttaaactcggcactccctgtctggcgtgttcccaata
attcaccagggccacgaatttccaagtctcgctgagcaataacaaagccatcattgctatcgcgcaatacttgcaagcgc
atctgagcggttttgctcagtggtgttttgtagagcagcacacaatgagaagccacggctccacggccaacacgcccacg
taattggtgtaattgtgctaaacccaaacgttctgggttatcgatgatcattagactggcattgggtacatcaaccccga
cctcaatcaccgtggtggcaaccaataattgcaattcaccctgtttaaaggcctgcataaccgcctgtttttcaggccct
ttcatgcggccatgaaccaaaccgactttaatttctggcagagcaactctcaattcttcgcaggtgacttcggcggcctg
agcctccagcaattcggactcttcaatcaaggtgcaaacccaataggcttgccgtccctcttccaaacaggcatttttga
ctcgctggataacatcactgcggcgagtatcaggaattgccactgtcgtgacgggggttctacctggaggcagttcgtca
atcaccgaggtatcaaggtcagcataggccgtcatcgccaaggttcgtggaatcggcgtcgccgtcataattaactggtg
tggatggaagccttgctcctcgcccttttcccataaagcgagccgctgatgaacaccaaaacgatgttgttcatcaataa
tcaccagtgccagtccggaaaattgtacttgttcctgaaacatggcgtgggtgccgacaaccatggaaacttggccactg
gcaaccgcttcttgttgcgccagccgagctttacctttttgtttcccggccagccagccgacctctagacctaatggctc
aagccattggcgaaatgtattcgcgtgttgctcggccaataattcggtgggggccattagcgcaacctgcttaccatgag
cgatagcacgcagggctgccagtgcggcaaccaatgttttacctgatcccacatcaccttggatgagccgcatcatgggg
aaattatgggtcatatcttgctcaatttccgccactacacgctgttgagcacgggttggcgtgaaaggcagcgccgctag
aaaacgttgcttaagttgttcttcagccagcagtggcagcgcccgatagctttgtgccccagctctgaccgccaacatgc
tgagattatgggctagcaactcttccataatcagccgccgctgggcagggtgcttaccttgctctaaatcgaacaactga
atgtctgctggtgggcgatgcagggtatgaatagcttctggcaggctaatgagagagcggcttagctctatgggtaatag
ttcggcaataacacaggtatccaacattgccagcgcttgatcgataagtttacgcagagtagcctgacgaatcccctcag
tggtgggatacaccggcgtcagtgattcctgcaattcaacaccaatattctctccatgcacccgatattcagggtgaatg
atttccggcccagtattaccccgtttagcttcaccataggcaataacatgcttgcccggagacaggctgtttttcattgc
agcattgaagttgaaaaaacgcagggtgaggacaccggttccatcggtgatttggctagtcatcatccgccgccgaccaa
aactgatgtcggaacgaatgacttcgccctcaaccgtcactgaaaggccaggtaatagatcaccaatacgatagagtcga
gtgcggtcctcataacgtaacggcaggtgaagcagcaggtcttgaatagtctccagacccattttagctagtttcccagc
ctgacttgcgccaacaccggaaagtgtactgaggggtacggcatccagtaggcggcctttcatttaagactcc-----gt
ggattgcatggctgaccaccattgcgcatcggcaataacctggccttggtcatcaatataaggctggggaagccctttgc
gtttggctacttgcgccaataccgggtatccaccttcaaacaagagccgctgctgctgctcttctggcaaaacactctgt
gcccgctgatacatacccgcattttgccgctgtcgctgtgcttcatataaaatcagcgcggaggcaaccgatacattcag
tgattgcaccatgccgatcatcggaataatgatgtcctgatccgccagtgccagtgcttcttgagagatgccggtttttt
cctgccccatgagaatacaggtagggcgggtatagtcgatttcacgaaaatcaacagcgttgtctgatagatgagtcgct
agtatttgcataccttgcgatttcagatgggtaatagcatcggcaatatgagaatgtgttttgacctgaacccagctgtt
gcttcctgcggcagaagagagccgcgtatacatttgagtggtcggccaaatggcatgtacttgatgaataccgacggcat
cagcagtacgaataattgcggatacattgtggggtttatggacttgctccagacagaccgttaggtccggctgtctggtt
gcaagcatttcacaaatccgcgcatagcgttgaggattcataggcgttaattacgattacggctgactttaaccacatct
ggcatgatacgaatcttccgcataatgttagccagatggactcggtcacgagtagtcaggcgaataaaggcactgtatac
ccggccatctttctcttcagtattcaggctctgaatattagattccgcggcattaatcgccgccgtcagatttgccagag
cgccttgttggttgaacatatcgactttgatttcagcaataaactcttgctcagtctctttatcccattcaaccgccata
aatttctcaggttctttttgataaccacgaatattacggcaggattcgtgatggataaccaaacctttgcctgggctgat
atgggcgataatcgggtcacccggaattggacgacagcacttggcaaaggtaatcaggacaccatccgcacccttaattg
ccaaattgcgagtaccaccggaggttg------ccagtgttgatgggtcacctaaaaggtttttagccaccacgacactc
attgcattacccaagccaatttccgccagtaaatcatccagcgtagccagcttcatgcgatccagctcgcgtttgatatt
ttcttctgaaatatcagacagttttcgtccattccccaatgcgtgattcagtaaccgacggccaaggctgaccgattcat
cacgtttaaggtttttcagtaattggcgaattttagcgcgcgctttcgaactgaccacaaaattcagccaggccgcattt
ggccgtgcacccggagccgtaattatctcaacagtttgaccactgctcagtgactgagaaagcggatatggctggcggtc
aacacgagcacccacacaggcatgaccgatatcggtatgcaccgcataagcaaagtcgaccggtgttgcgccggcaggta
attcaacaatgcgcccttccggggtgaaaacgtaaatctcatcagggaaaagatcagattttacactttcaataaattca
aatgagctgcccgcactttgctgaagctccagcaagctttgcatccagcgctgagcgcggatctgtgcggtggtgccgga
ctcaccttgctctttataagcccagtgtgccgcaacccccatttcggccatctgatccatatcttcagtacggatttgca
cctctaccggaaccccatgagggccgattaatgaggtatgtaacgattgatagccgttagccttagggatagcgatatag
tcttttacgcggccgggacggggtttatacagactatgagcctgacccagaacacggtagcaagtatcgacttctttaac
gataacccgaaaagcatagatatccatgatggagtgaaaacgttgctccttcaggttcatcttgcaatagatggaataga
gatgcttttctcgaccactgacgcgacaagggattcctgcctctgttagtcgcccttcaatctccgccaagattttctga
atcatctctttgcggttgccgcgagccgctttcacgacttctttaatgacgcggtagcgatttgggtagagcgcttcaaa
acccagctcttccagctcggtttttaaatggtgaatacctagccgatgggctagtgggctatatatttcaagggtctcgc
gggcaatacgacgacgtttatccggacgcaacgagcccagcgttcgcatattgtgtgtgcggtcagccagcttaatcaaa
atgacgcggatatcctgcaccatcgccatgatcattttgcggaagttttccgcctgggcttctttcttgtcgcggaagtt
cagtttatcgagtttagagacaccctcgaccagctcggctacgcttttcccaaacaactgctccatatcttgatatgtag
caggtgtgtcctcaatgacgtcatgcaaaagcgccgccattagggtttcgtaatcaagccgcatctccgcgagaatacag
gccacagcgaccgggtgagtgatataaggctcaccactggagcgtgtctgaccctcgtgagcatcacgtgcgacaagata
tgcctgtttgaggcgcttaatctgctcctctggcaggtaacgttgaatcagcagattcaggctttcaaacaggtacaa-a
gcagactcgctgtct--------aattaacgacgaccttcagcaattgcggttaccgcttggatctcagcggcttcctgc
tcttgctgttcttggcgttcacgcacatcaagaatctgattagtaatcaggccttcttcgatttcgcgcagcgcaatcac
agtaactttatcgttctcttctggaaccagtgcgtctttaccgccggactggatttgacgtgcccgacgagcagcgacca
acaccaggtcaaaacggttaccaattttctctacagcgtcttgaacagttacgcgtgccataattctgctactccacagg
tgacgaaatgactgggcatgatactgaaactctgttcagtctgccaataatttgctgattaaagcgtcatgccgctgttt
ttggcggcctaaacgcagtcgttctgcacgaataatggttttcagatcagacagtgccagattgaaatcatcattcacga
ttaaataatcatattctgcgtaatgggtcatctcagcgacggcttgcgccattcgcttagcaataacctcttcgctatct
tgcccacggccacgtaatcggcgatccaattcttctttggatggaggcaaaataaaaatactgcgcgcggttggcatttt
cgcgcggatttgctgcgcaccttgccagtcgatatctaaaaatacatcgacaccggttgcaagaacctgctcaattgccc
gacgtgaggtgccatagtaattttcaaatactttggcatgctcaagaaaagcatcatcatcaatcatctggcaaaactct
tctttagacacaaagaagtaatgctcgccgtgattctcccctggacgttttgcacgtgtggtatgagaaatagaaacctg
cgtgtcgtacaaaggttgtgtttttaacaaagcctgaatcagacttgatttcccagcaccactgggtgcggaaactatat
aaagcgtgccttgaaccatgatgacgtttcagttgattagg-ttgatatacccttatta-gttgaagttacagtggtgct
cgcggggtgctctcgccagagtcactgttatcagtgaat---ccgggatttgctcgcttacagactatctgcaacgccaa
ttatgttgggtgtatatagaaagcagaagtgtgaatctccgcacagtatac
> 4:23214-59631 + ../Ref_Seqs/Genus/yinte0001.gbk
ttatgaacaactctgcttttaattttcagactttgtctccagacctgattatggacgcccttgaggctgtcgggttgcgg
gtggattcagggttaactgcgcttaatagttatgagaaccgcgtctaccagtttatggatgaagatcgtaaacggtatgt
ggtgaaattttatcgtcccgagcgttggagccgtgagcaaattactgaggaacaccgtttttcgcttgatttggcagaat
cggagatcccggttatcgccccattgcagttaaacggcgaaactttgcatacttatggtggttttttctttgctgtgttc
ccaagtgtcggtgggcggcagtatgaaatagacaaccttgaccaactggaatgggttgggcgttttctcggcagaattca
tcaggtgggtagcgatgggctttttgttgctagaccaacgatgggtattgaagagtatctcaccgagccgcgtcagttac
tggccagcactgtgttagtgccagccaaacagaaagacaagtttctggctgcaaccgacttgttgatcgccactattaag
caatactggcataccgattggcagccattacgactacacggtgattgccatcctggaaatattttgtggcgtgatgggcc
aatgtttgtcgatttggatgatgccagaaatggtccggcggttcaggacttgtggatgttattacacggcgagcgcagag
agcaattaatccagttggatatactgctggaagcttatggtgagtttgctgattttgatcagcgtgaactcgcattaatt
gaacctttacgcgcgatgcggatggtttattaccttgcatgggtagccaggcgttggcaggaccctgcatttccgaaaag
ttttccgtggatggcggagtctgatttttggttacagcagactgcatcatttacagagcaggttaagctgttgcaggtac
cccctttgcagctgatgccaatgta-------------------ctaaagctaagataatggagattgttatagtatgaa
aaaagtatggttagctctcgttggcatggtgatggcattcagtgcatctgccgcacagtttacggatggaacccagtacc
agacgttaaatagaccagtaacgggtgagcctcaggtcttagagtttttctctttctattgcccgcactgctatcagttt
gaagaggtttaccatgttcctcaggcagtaaaaaaagccttgccagaagggactaaaatgacccgttaccatgttgattt
ccttgggccattaggtaagcaactaactcaggcatgggctgttgccatggcattgggtgttgaagaaaaaataacaccac
tgatgtttgaaggtgtacagaaaacacaaactgttcaaactcctgatgatatccgtaatgtcttcattaaagcgggtgtg
agtggcgaagattatgacgcagcattaaacagctttgtcgttaaatcactggttgctcaacaacaaaaagcggctgaaga
tttacaattacgtggtgtgccagcgatgtttgttaatggcaaatatatgattaagaacgatggcatggataccagttcaa
tggatatctatgttaaacagtatgcggatgtcgttaagttcctactgacccaaaagtaatt--ttg---ta-aaaggagg
agctgg-tttttgtcagctcctct------------ttcacttatc--a-----------atacccagattgtgctcagt
actt--caattctgtatctacc-tctgacgtggaaatcatcatgtttacta---atgtgacgataatacgactaaatact
gattttatatttttcgcagcatta-ttttagatggat---------tcatc-------------tatttcagtgatggat
aaatgcc---gatattagcgatgttaaaa-gataaaatgagg-cgatgatgagtaataaaatagatagtgc-gataaatt
atccataagtgaaatttatt--taccttaagtctgtaa----------ctgaataagtaatatccacaatttagataaag
gaaaaatgacagtgaaattaaaaaacaatcaatgtaactgaatgattattctggttttaaatattacccctaggaaataa
gccacatag-ttataatctgcacatgtttttactcacaaagttatccacagattagatcatcaggatcattgagtgaaaa
tgctc-tctttcgcacaagaatggacgctaaaattcgtctcttgtcgtcagctatggcattcttagtgttagaccttgct
gaataaagatgaagaaaccttatggcccagattgcagaaaacccattgatcctcgttgacggttcctcttacctctatcg
cgcttaccatgcgttcccaccactgaccaacggcagtggcgaaccaacgggtgcgatgtacggcgtgttgaacatgttgc
gcagtctgttgctgcaatatcgtcctagccatgtcgcggtagtattcgatgctaaaggtaaaacattccgtgatgagctt
ttcgctgaatataaatcccaccgcccacccatgcctgatgatttgcgggctcaaattgagccattgcaccaaatggtgaa
agctatggggctgcctttattggttgtttctggtgtggaggccgacgatgttattggtactttagcgcaagaagctgaga
aagcagatcatgccgtattaatcagtactggtgataaggatatggcgcaattagttacgccaaatatcactttaatcaat
acaatgaataacgctattttgggaccgcaggaagtatgcgaaaaatacggcgttcctcctgaattgattattgattttct
ggctctaatgggggactcctcagacaatattccaggtgttcctggtgttggtgaaaagaccgcacaagctttattacaag
gtttgggtgggctggatgcgctgttcagtaatttggataaaatatccacactgacattccgtggtgctaaaaccatgtcc
gccaagttagagcagaataaagatgttgcttacctctcctataaattagccaccataaaaacagacgttgaattagatgt
gacctgtgatgagctaaaagtttcggcccctgatgatgatcaattacatcagttattcagccgttatgaatttaagcgtt
ggttggttgatgtagaagcaggcaaatggctagatggtaaaaaagatcggccaacg------gcacaaacaagtaataga
gcttttgcggtagcagagccagttgaggcagttgaagtcaccgcagtattgtcacaagagaactatcagaccattttgga
tgagaaatctttagctgactggattgagcgccttaaaaaagcagaagttttcgcttttgatactgaaactgacggtctgg
atacgcttagcagcaatttaatcggtatatctttcgccgttgcaccgggtgaggccgcttatttgcccttggcgcatgat
tatctggattctcctgcccagctcgaccgggattgggtattggccacgctaaaaccactactggaagacgataaagccct
taaagttggccagaatctcaagtttgaccaaagcatgctggcacgttatggcattgagctgcgcggtatcgctttcgata
ccatgctagaatcttacgttttagacagtgttgctggtcgccacgatatggatagtctggcagagcgttatctcaaccat
aaaactattacttttgaagagattgccggcaagggtaaaaaccaactgacctttaatcaaattgcgttggaacaagctgg
gccttatgccgcagaagatgccgacgttacgctacagttgcatttggtgctgtgg-------------------------
--------------------------------------------------------------------------------
--------------------------------------------------------------------------------
----------------------ccaaaactgcaacaaagtgaagggctaaagcgggtattccaggaaattgagatgccgt
tattgccgattctgtcccgtatagagcgtacaggtgtcttgattgaccagaatatcttggccgcacattcaaaagagctg
actatccgcctcgatgagttggaaaaacaggcccacgaattggctgaagaaccgttcaacctggcatcgcctaaacagct
tcaggccattttgtatgaaaaacaaaaactgcccattttgaagaaaacccctggtggtgccgcttcaaccaatgaagaag
tgttggctgagctagcgttagattaccctctgccgaaggtgatcctagagtatcgtggtctggctaagctaaaaagtact
tataccgataagctgccgctgatgattaacccagtttcaggccgcgtccatacgtcttatcatcaggcggtgacagcgac
agggcgtttgtcctcacgggatcctaacctacaaaacattccagtgaggaatgaagaaggccgtcgtatacggcaggctt
ttattgcgcccaaaggttatcgcatcatggcggctgactactcacagattgagctgcgtattatggcgcacttgtcgcag
gataaagggctattagctgcgtttgctgctggaaaggatatccaccgtgcgacagcagcggaagtctttggtacgccact
ggaaaaggtcacaactgaacaacgccgaagtgccaaggcaattaactttgggcttatttatgggatgagtgcttttggtc
tggcgcggcagctaagtattcctcgtggggaagcacagcgctatatggacctctattttgagcgctatcccggcgtgttg
gaatacatggagcgcacacgtaagcaagctgctgatcaaggttatgttaccactctggatggtcgtcgcctctatttgcc
agatattcattcacgtaatgcaactcgccgtaaggctgctgaacgtgaagcgatcaatgcgccaatgcaaggtaccgccg
ctgatattatcaaacgggcaatgattgccgttgatgcctggttacagcaggaaccagaaccattggtacgggtaatcatg
caggtacacgatgaattggtgtttgaagtgcatgaaagtgtattggaaagcgctgaacaaaaaattcgtgaactgatgga
gcagagtatgcaactggcggtgccattgaaggtggatgtcggtgttggtgataactgggatcaggctcactag-------
--------------ctttgtgggtaagtggcgataaataaagcattttatgtaattaagctacatttatccgctgttata
cggagaagatgtgcgctgaatcgtgccaatttgtgtaactatacaacaaaaaattcttttgccctgcgaaaaaatgatgt
agagttacagacgtagggtacagaggtaagatgttctatctttcagaccttttacttcacgtaatcggatttggctgtat
a-ttagccgccccagttattta-tgactggggcgttt-------------------------------------------
--------------------------------------------------------------------------------
--------------------------------------------------------------------------------
--------------------------------------------------------------------------------
--------------------------------------------------------------------------------
--------------------------------------------------------------------------------
--------------------------------------------------------------------------------
--------------------------------------------------------------------------------
--------------------------------------------------------------------------------
----------------------------tttattgg---------gatttatgggggcttttcgcgaaccaataggggaa
acagca--gac-----cgccgcagtgaaaatacggtttgatgatttttattcaagggggagtaatattgccgggtattaa
tttagggcgatatcaatatcacccttggggataacagcccttg--cggg---ctgc----ttgttagcac--------tt
actcac---cttcatcgtcataatcat---caatcataacttctggtgggatctcgctaaaccaggtatccagtttttcc
cgcagtttttcgacgccaatctttttcaaagaagagaatgcttcaacctgaatatcacccataaatggaataatcgcttc
tcgcaccatgttcagttgggccttgcgggcaccagaagctagcttatccgctttggtcagcaataaaagaaccggtgtac
caacggcaacggcccaggtgatcatctgctgatctaaatctttcaatggatggcgaatatccatcaacacaactaatcct
ttcaggcagttacgcttctgcaagtattcacccagcgcacgttgccacttgagtttcatctcttccgggacttccgcata
accatagcccggtaagtcaaccaggcgaatgccgtcaacaacttcaaacaggttaattagttgagtacggccgggggttt
tactggttctggccagacttttctggttagttaatgtattgagtgcacttgatttaccggcatttgagcggccagcaaat
gccacctcaataccttcatcacgtggcagatggcggatatccggagcgctgatgacgaagtgagtcatgtgatagttata
gtttctgatagtcaaaatttgtcgtctccgtgagagatagcttacatgcagcgattataactgcatcaggcaaaaaaaag
ggggtttatctttta-----------------------------------------------------------------
--------------------------------------------------------------------------------
--------------------------------------------------------------------------------
--------------------------------------------------------------------------------
-----------------------taccctc-------------------caagtaa------------------------
----------------------caggg-------------------------------ttcaggtata-ctggcagacgc
gctg--------gttgagttgccttgagggccgcagatat------ggcaaggatggcgcattgcaggagggagataccc
ggttgttatgtcagtgcagggagtgtgctgtcaggatatccttctgcagaagatgcgaaaaagggcgacaggttaatctg
ccgccttttttctttctcttctttctgctagattccggcccaatcc----------------------------------
--------------------------------------------------------------------------------
-----------------------tatactaaatccgatcccatacttatttacccatttaagagcacaggttatgaagca
gccaaacaaagcaccacgcgcgaatattgcggcccc---gaaaggcaccgccacgcctaagcgtattagaaagacccgtg
tagagcttgatattgaagcccgcgagcgtaaacgtcagaagaaacacagtggtaatcgctcaggggcgagaactaacgta
gaaggcagcaac-aagaagggccagtctgagactcaagagaaagatccacgcatcggcagcaaagtacctgtgcctctgg
tggttgagagcaaggttaaagctaagccaaccactaagccggtggctaaagttgcagctaagccacgtctgacgccggaa
gaagagctgtctaagctggaaaacgacgagcgtctggatgcattgctggatcgtctggataatgatgaagtattgagcaa
agaagatcaggcttatgttgatctgacgttggatcgtattgatgccctaatggaacaattgggtattgaattgggcgacg
acgaagatgacgaagcgccagaagaaaagcaggaagacattctgcaattactgaaacgtggtaatccaaaagatacatt-
---ttaaaccatgaattgggtgatcccgataatagccctattacttacatgttatctattgtggttattgggtaaactat
ggcgactgtcgcaacggagaaagcggttgcgcagtgctactgcggccagacaacgaaaacatctgccctctaaccggcct
ggtaggcgtaaatatcggaaggaatgaacatgtctgagcagg---------------ctatagtttgggatctgtccctg
attcaaaaatataattattcagggccgcgttatacgtcgtaccccacggcacttgagttcagtgaagattataatgaatc
tgcttttcagcaggcagtgaagcgttacccacaacggcctttgtcgctgtatgtgcatatcccgttttgccataaacttt
gttatttctgcggctgtaataagctggtaacgcggcaacagcataaggctgatgagtatctggcggtcttggaaaaagag
atctgccaacgtgcgacgttctttgccgggcgtcaggttagccagatgcactgggggggcggtacacctacttatctgaa
taaaaaacagattacccacctgatgaatctgctgcgtgataacttcgatttcctgcccggtgctgagcagtcaatagaag
tagacccacgagaaattgagctggatgtgcttgatcacctgcgtgctgaggggtttaaccgcctgagcatgggagtccag
gattttaataaagaggttcaacggctggttaatcgtgagcaggatgaagattttatctttgccctgatcgcccgcgctaa
agcccttggctttaactcaactaatattgatttgatttatggtttgccaaaacagaccccggagagttttgcttttaccc
tcaaacgggtagccgaactgaatcctgatcgcctgagcgttttcaattacgcacatttaccgagtctgtttgccgctcaa
cgtaaaattaaagatgccgatctgccgagcgccgaacagcggctggatattttgcagcacaccatcagtttcttaactga
gtccggctatcaatttattggtatggatcattttgcccggccagatgatgagttagccattgcgcagcgcgaaggtaaat
tacaccgtaattttcaaggctataccacccaaggcgacagtgatttactcggtttgggggtttctgctatcagcatgttg
ggcgacagctatgcgcagaacgaaaaagatttgaagacttactatgcctgcgtggaacagcgtggcaatgcgctgtggcg
tggtttggcgatgactgaagatgattgcttgcgccgcgatgtgattaaaacgctgatttgtaatttccaaatcagttatc
agccgattgagcagcagtatggtattcgttttgctgattattttgccgaagattttgagctattagcacctttcgagcaa
gatgggctggtggagcgtgatgacaaaggcattcgggtaactccgcgcgggcgcttactcattcgcaatatttgtatgtg
tttcgatatctatttacggaaacaggcgcgtaagcagcagttttcacgcgtgatctgatga-------------------
----tgtccccccccaatggtcaacatgac------tttgagggggc----------gtc--------------------
---------------------ttc--------------------------------------------------------
--------------gtagggattagtctctttcgttcaactactccattcccagctcttttaacttgcgcgttaaagtat
tgcggccccagcccagcaaacgtgctgcttcctgcttatgaccttgagtatggcgtaatgctgtggttaacagcgtgcgt
tccatttccggctgtgcctcagataacaggtcctgatgaccggaacgtaaagcgcgttcagcccattgtgccagtaaggt
tgcccagttgtctggcgtccgctgacctgaagcatctggcgtactggtttcaaacagttcagaaggtaaatcctgagtca
gtacttcctgcccggcagccatcaccgtcagccagcgacaggtgttttccagttggcgcacgttaccttgccaaggcaaa
cgggtcagtgccacttcagtctcagggtgcagatttttagcttccacacctaattctttagccgccacttgcaagaagta
acgagccaaacgcggaatgtcttcacggcgttcacgcagcggcggcagatgtacccgaatcacattcaggcgatggaata
aatcctcacggaatttaccttcctgaacgcgcagctccagattttggtgagtggcagcgataatacgcacatctactttg
accggtgcgtaacccccgacgcgataaaactgaccatcagccagcacacgcagcaggcgggtttgtacatccaatggcat
atcaccgatttcatctaaaaacagtgtgccgccatcggcttgttcaaaacggccctggcgcacttgattcgcgccagtaa
aggcgcctttctcgtggccgaataattcagactcaattaagtctttcgggatcgccgccatattcagcgcgataaagggc
gctttagcccgagggctatggcgatgtaacgcatgggccaccaactctttaccggtaccagactcaccattaatcagcac
actaatagaggagcgagataagcggccgatgatacggaaaacgtcttgcatcgccggtgcttcgccaatgatatcagcgg
ttggtccgctggcgggttggctgcgtgccggttgctgctgctcctgataatggctgatagcccgatcaaccagcgcaacg
gcttcgtcaatatcaaaaggtttaggcaggtaatcaaaagccccttgctgataggcactaaccgcagcatccaaatcgga
atgtgctgtcattatgatgaccgggagcatcgggtggcgctgcttaatctgtttcagcagggctaatccgtccatgcctg
gcatgcgaatatccgataacaacacatccggggtttgtgtcgcgagtgcatccaacacctggttaccggtatcgaaggtt
gcacagttcaggcccgctccagtcagtgcacgttcaagcacccagcggatggagctatcgtcatcgacgatccagactat
ccctcgttgcatagaaacctcactggcgaataggcaggtaaaccgagaattcggtatgtcccggccaactgttgaattca
attttacccgaatgttgatcgataagattacgggcgatagacaaaccaaggccagtccccccctcgcgaccactcaccat
cgggtaaaacacggtatcttgtaattgcgttggaacgcctgggccgtcatcttcaatatcaatgcgagcgctcaaacgat
agcgcacaccatgcagtgttatctgaaaagcagtacgggtgcgcagcgtaatggtgccgccagcgccccccaaagcctgt
aatgcattgcgagtgatattcagcagcacttgttcaatttggtctggatcatgggccagttcaggtaaacttgggtcata
gtcacggactaatgtcacattatctggtttttctagtgagactaactgacaaacccgttcagcaacctgatggatacttt
gtgtgacgtgttgaccggggcgttgtggccctaataaacgatcaaccagattacgcaagcggtctgcctgctcaatgatc
actttggtatattccaataatgccggatcaggtaacgctttagacaataattgtgccgcaccacgtaagccacccaacgg
gttcttaatctcatgagctagcccacgcaccagatcacgggctgcgacttgctgtgcatgctgtaattgctcttggctta
accgacgctgattatccatcggtgccatttccagcaatataaaaccttccggcagtgactgtgctgtcagcgataaaata
tgcgcacggccatcaaccactacggtcacttcgttatcggtaaaaccttgaccagcaatcagactttcccgcatcaagtc
gatattaagcgagaaatagcctaataaatcgggcagcggtgtaccaaaaagtttacgggagctttgcgccagaagttgct
gcgcagcgggattggcataatggatagccaaatcatcatctaatagcagaatactattaatgagagaattaaggatctgc
ccagcatcgggcagcgtgcctgttgccattacgcagactcct--------------------gcacac--ttttggtgca
tct-------------------------------a---------------------------------------tatttg
tgaatacatcct---aat-cggttcagtcacgactgagccag-aggaattatgac-gaaaacgaaa---agtggagaaaa
aagcccatccggagatgggccaaaagtttccacggcaacaacccttcatctttcaagttgtaggtgtgttggctgctctc
actcacccgaatcacttaactggtgtaagctcatcgggattctctcgcttgccgccttcctacaccttgaaatctattgg
gt----aaactaaaac---taaaactaaacgctgtaatacagttcgaactcaactgggtgcggagtcatacgaacgcggt
ccatctcttctttacgcagttcgatgtaagcatcgatagcgtcgtcagtgaacacgccaccacgggtcaggaactcgcgg
tcttcgttcagtgcagccattgcttcgtccagtgaacctgcaacttttggaatttctgcttcttcttccggtggcaagtc
atacaggtttttgtccatcgcatcaccagggtgaattttgttgatgatgccatcaaggccagccatcagcagtgctgcga
agcacaggtatgggttagcggctggatccgggaagcgtgcttcaatacgacgcgctttcgggctggcaaccactgggata
cggatagacgctgaacggttacgagcggagtatgccaacatgaccggtgcttcgtagcctgggaccaaacgcttgtaaga
gttagtcgttgggttagccaaggcgttaattgcttttgcgtgcttgatgataccgccgatatagaacagcgccatttcag
acagaccagcatatttgtcacccgcgaacaggttattcccgttcttggacaaagacatatggcagtgcatgcctgaaccg
ttatcaccaaacataggttttggcataaaggtcgcagttttgccgaatgcgtgtgccacgttgtgcactacatatttata
gatctgaatttcatcggctttcttggtcatggtattgaagcgggtagccacttcattctgaccagcggtagccacttcat
ggtgatgcgcttctaccaccaggcccatttcttccatggtcagacacatggtagaacgcagatcctgtgaagaatcgact
ggaggaactgggaagtaaccgcctttcactgctggacggtggcctttgttaccgccttcgtatttagtgctggagttcca
tgcgccttcgatgtcatcaatagacacatgagaaccacggatgctgctgccgaaacgaacatcgtcaaacaggaagaatt
ctggttctggcccgaacagcacggtatctgcgatacctgaagattttaggaactcttctgcgcgttttgagattgaacgt
gggtcgcgatcataaccttgcagggtgcctggctcaaggatgtcacaacggataatcagtgtggaatcttcgaagaacgg
atccataacagcggtgctggcgtctggcatcagtaccatgtcggattcattaatgcctttccagccaccaatcgaggagc
catcaaacattttgccttcttcgaagaagtcagcgttgacctgatgagccggaatagtgatgtgttgttctttccctttg
gtatcggtgaagcgcaaatcaacaaatttcacttcgtgctcattcagcatcgtcaaaacatgttcagcggacatacttat
atctcctggatttgtcata---gtcgtcgtggaacgattaccgttttatccccttcgaacttgaagttgcagggttgtta
gctgcattcactcacctaaatcacttacctaagtaagctcattggga------------------ttcattcatttgctg
c------------------------------------------------------------------------ctacctg
caacacc----------aatttctttgggtatatataatagtgttc----------------------------------
-----agttattcatgct-----------------aa-actgcgtcataaaatctattgcgaaatctatgccaactttcc
aaacgccccgtttatgccatatcatagggg-tctgctgatattcagtatgcaccaggatagttatattgcactattttgg
tgcttcatttgcgccgttgggcactgtattggtgcaaaagtgggccgagaggctatttttgcaccgtgaaagggatcaca
aactaactgccgttaggttgtttataagagaagtttgtgatcttgtttagtccctcgcttaatacgtgtacaatagcgcg
ctatttct-aaatgcctgaggcaaaaaagctgtgatcgagaatctgcgtaacatcgccattattgcgcacgttgaccatg
ggaaaactaccctggttgataagttgctacaacaatctggtacgttcggtgaacgtgctgaagcaactgaacgtgtaatg
gactccaacgatttggagaaagagcgtgggataaccatcctcgcgaaaaataccgccattaactggaaagactaccgcat
caacatcgtggataccccaggacacgccgatttcggcggtgaggttgagcgtgtaatgtctatggttgactctgtgctgc
tggtcgtcgacgcaatggatggcccgatgccgcagacccgtttcgtgactaaaaaagcctttgctcatggtctgaaacca
atcgtggttatcaacaaagttgaccgtccgggcgcgcgtcctgattgggttgtagatcaggtgtttgacctgtttgtaaa
cctggatgctaccgacgaacaactggacttccctatcatttacgcatctgcattgatgggtattgctggcgaagaccaca
atgatatgtcggcagatatgaccccgctgtatcaagcaatcatcgaccatgtgcctgcgccagacgtagacagcaccggt
ccattgcagatgcaaatctctcagttagactacaacaactacgtaggtgttatcggcattggccgtatcaaacgtggtgt
tgttaagcctaaccaacaagtgactgttatcgatagcgaaggtaagacccgcaacggtaaaatcgctaaagtactgggcc
atatgggtctggaacgtatcgaagcgagtatggctgaagctggcgatatcgttgctatcaccggtctgggcgagttgaac
atctctgacactatctgtgacgtgaatgctgttgaagctttaccagcactgtctgtagatgaaccaaccgttaccatgta
tttctgcgttaacacctctccgttctgtggtaaagaaggcaagtacgtgacttcacgtcagatccttgaccgcctgaaca
aagagttgatccataacgtagcattgcgtgttgaagaaactgaagatgctgatgcattccgcgtatctggccgtggtgag
cttcacctgtcggttctgatcgaaaacatgcgtcgcgaaggtttcgaactggctgtttctcgtcctaaagttatcaaccg
tgttatcgacggccgtaatcaagaaccatttgaaagcgtaactctggatatcgaagaacagcaccagggcgcagttatgc
aagccatgggtgagcgtaaaggtgacgtgaaggacatggttccagacggcaaaggtcgtattcgtctggattatatgatc
ccaagccgtggcttgattggcttccgtactgaattcatgactatgacttctggtactggtctgctgtactccacattcag
tcactacgatgatgtgcgtccaggcgagattggccaacgtcaaaacggcgtactgatctctaatggtcagggtaaagctg
tagcattcgcactgtacaaactgcaagaccgcggcaagctgttcattggtcacgcgactgaagtgtatgaaggccagatc
atcggtattcactcacgttctaacgacctgactgtaaactgcctgaccggtaagcaactgaccaacatgcgtgcatccgg
tactgacgaagcaaccactctggttcctttcttgaagaaaactcttgaacaggctctggaattcatcgatgacgatgaat
tggtagaagttaccccgcaatcaattcgtatccgtaagcgtcacctgacggaaaacgatcgtaagcgtgcaggtcgtggt
cctaaagaaggttaattcttcttgg--tactgctgatacttagggcgctagctgcgccctgagttct------------a
ttctccgcacccttgaa---------------------------------------------------------------
-------------------gttgcaact--------------ccacggtttttgaggatacatcctatttttttgcc---
-------------attgtta-taaaaatattatttttcctgactggcccct-cctttttcttcctctccctgttcagttt
tctcttttcccgttacagtaaaactcaccatctaatt-gggagagcgctatgctgtatatctttgatctagggaatgtga
ttgttgatatcgacttcaaacgcgtattgggtgtttggagcaaattaagcagtgtcccgctggcgacattgagcgagcga
tttactatgggcgaggtcttccagcagcatgagcgcggtgaagttagcgacgaggaatttgctcatcagctcagtgatga
aatggggctgtctctgagctttgaacagtttgccgaaggctggcaggcggtatttgtcgctttgcgcccggaagtgatca
ctattatgcaaaaactgcgtgaggaagggcaccgggtggtggtgctatccaatactaaccggctgcattgtaatcactgg
ccacaacactaccctgaagttgccgctgccgctgaccatatgtatctgtcccaggatttgggcatgcgcaaaccggaagc
gagaatttatcagcatgttctgaatgcggaaaatatcccggcggatcaggcggtgttctttgatgatgttgaagcaaata
ttgttgccgccagaattgtgggtatcactgcaattcatgtcaccgaccgaaaggttatccctgcttatttttcctgataa
tttcttactccatatccaatagatttcaagatgcaggaaggcggcaaaagagagacccgatgagcttactgaagtaagtg
attcgggtaacacatctgcaacttgaaagagaacgggtataatcattaatgggtta--gctttagg--------------
--------------------------------------------------------------------------------
-------------------------------------------gctaacgctg-------gc-ccaaaatcgtgcctaa-
---ccgtg---ttgactgagagacgaacatggcgagtttcc------------tatctagacacttaaaaccctgtgtca
cttttgggcatatgctgtatgcccgaattgataaagacggtttaacgatgctcgctgggcatttggcctatgtatcatta
ttgtctctggtgccattggttacggtgatttttgcactgtttgcagctttccccatgtttgccgatatcagcataaaatt
gaaagccttcatcttcgccaattttatgcccgctactggcgacatcatccaaaattatcttgagcagtttgtcgccaatt
caaatcgtatgactgtcgtgggtacctgtggtttgattgtcactgcgttactgctgatttactcagtagatagcgtgctt
aacattatctggcgcagtaaaacccagcgttcgctggtgttttcttttgcggtgtattggatggtactgacgctggggcc
gatattggtgggggccagcatggtgatcagttcatatttgctctcgctgcaatggttggcaaacgcccaggtagacagca
tgattgatgaggcgttaaggctatttccgctcttgatttcctgggtttctttttggttattgtacagtgtggtacccacg
gtgcgggtgcctgccagggatgcactcattggtgcgctggtggccgcattactcttcgaattgggtaagaaaggattcac
gatgtatatcacgctgtttccgtcttatcagttgatttacggggtgctggcggttatccccatcttattcctttgggttt
actggagttggtgcattgtgttgctgggggcagaaattaccgtaaccttgggtgagtatcgggagcagcggcataaggcg
agcgttaaggaaaat------cagagtcaggagatgtaaggcattatgattgcgttgattcaacgggcgcttagcgccag
tgtcgtggtagatgggcgcgtagtcggggagattggccctggattattgatattactgggcgttgaacaagacgacaccg
agcaaaaagcgcagcgcctatgtgaaaaggttctggggtaccggatttttggcgatgagaacgacaaaatgaatctcaac
gtccagcaggcgggtggcagcgtgctcgttgtctcgcaatttacgctagtggcagatacgcaaaaaggcatgagaccaag
tttttcccgtggcgcagttccagcagaagctgaccgactgtatcagtattttgttgctcagtgccgtgagcgtggtgtaa
aaacggaaacgggattatttgccgcagacatgaaagttagcttggtgaatgatggcccggtaacgttttggttgcaggtc
tagag---------------------------------------------------------------------------
--------------------------------------------------------------------------------
--------------------------------------------------------------------------------
--------------------------------------------------------------------------------
--------------------------------------------------------------------------------
--------------------------------------------------------------------------------
--------------------------------------------------------------------------------
--------------------------------------------------------------------------------
--------------------------------------------------------------------------------
--------------------------------------------------------------------------------
--------------------------------------------------------------------------------
--------------------------------------------------------------------------------
--------------------------------------------------------------------------------
--------------------------------------------------------------------------------
--------------------------------------------------------------------------------
--------------------------------------------------------------------------------
--------------------------------------------------------------------------------
--------------------------------------------------------------------------------
--------------------------------------------------------------------------------
--------------------------------------------------------------------------------
--------------------------------------------------------------------------------
--------------------------------------------------------------------------------
--------------------------------------------------------------------------------
--------------------------------------------------------------------------------
-----------------------------------------------------gca-gaata------------------
--------------------------gcgcct-----------c-----------------------------aa-gact
gagg--------------------------------------------------------------------------gt
taa----------------------tttattgat-aatt-----------------------------------------
----------ctaaagagagaatgctcctatgtatcacttgcgtgtgcccacaacagaacaagaactcaaagattattat
caattccgttgggaaatgttacgcaagccgttgcaccaaccagttggctctgaaaaagatgcctatgacgcgatggccca
tcaccaaatggtggtggacgaacagggcaaacctgttgctattggccgtttgtatatcaatgctgataatgaggctgcta
ttcgttttctggcagttgaccccaccgtccgtgataaaggattagggacgctcgtcgccatgacattagagtcggtggcg
cgccaggagggtgtgaaacgggtggtatgtagtgcgcgtgaagatgcagtggatttcttcgccaagctggggtttgtcag
tcagggcgagattactgcaccacaaacgacacccgtgcgccacttcctcatgatcaagccggttgtgacgatggacgata
ttctgcatcgccctgattggtgcggtcagttgcagcaagcctggtatgaccatattccgctcagtgaaaaaatgggggtg
cgcatcagccaatacactggccagcgttttgtcaccacgatgcctgaggcgggtaatcagaatcctcatcatactttgtt
cgccggcagccttttctctttagcgactctgactggctgggggttgatatggctattactgcgtgagcgccatttgggtg
gcactatcattctcgctgatgcccatattcgctacagtgccccggttaccgggcggccccgcgcggtggctgaactaagc
tcactgagtggcgatctggatagattggcccgtggccgccgtgccagagtgcagttagacgtgaatttattcggtgatca
agatgctggtgctgttttctcgggaacttacatggtgctacctgttgcccccgaagaggatgcggtaaattaatatcggc
ctcgacactcgttcaactgacaagt-agat--------------------------------------------------
--------------gagcgagtgtacgtttataactttctcttatcctaccccttgctatctatatacttcttttcctgt
gacccctcgcactaatttatcgatttctttgctgtgatatgtgcaatattcaatagataacttacagttatacattcatg
tttctgattgatcattctttggcggcgaattaaaccgtgattttttca-gtgttaatccctgattaatgtactaaatatg
tttgatattattaaataaaatcacatatagatacttgtcttatttcttttttgaatcacagcaatcacc-tccagatggt
tcgattttgattctccatccttggtgtcaaggagggaattatgacggtatgcaatgagaaaacatcaattaatgtaatag
gttcatctgcagcatttaagcaacttttacgtttagtcgaccgggttgctccctcacaacaaactttactgatttgtggc
ccaacagggtgtggaaaagaagttattgcccaactgatacatcaacgtagcaaaaatccctctgcgccatttattgatct
taactgtggcgcaatccctgaacatttggttgaagctgagctatttggccatgttaaaggcgcatttacgggcgcttctg
gcgatcggcgaggccatttagaaatggtcggtaatggcacgctatttttagatgaaataggtgaaatgcctttgtcagtg
cagcctaagttattgcgtgcgttggaaactcgcacttttcgtcctatcgggagcagtgatcttcgccattttaaagggcg
agtggtggccgcgacccatcgaaatttacttgctcaggtaaaaagtggtgtctttagggaagatctttattaccgtttag
gtgttattacactggatattcctgctctcagccagcgtagggaagatatccccgcattaattgactatttttcagcgttg
caaactcatccgttagtcttcaattctcaggcaatgtcttacttacagcagtatccctggccgggtaatgtccgggaatt
gcgcaatctggtagaccggttagcggcattatctgatagccatttaattactcgcgaggtgttggatacatttatgccaa
gctcgcaacttgaggtgaaagtctcatctgatttgcttgctgatgccatgttggcattgcctgggctagataagctcgtg
gcggtggaacaattactgatagatcgagcattacagcgtaccagtggtaataaaacggctgcggcgcaactattagggat
tagtcgtaaatcggttgaacggcgcattcacggtcggatggataaacggccaatagcattaaaacatttgcaggaaggta
tgcggctaatgcattgctccgcctaccatgacgccattgttgatttacaaaaagggttacaactactggtgggaatcgcc
ttggatgacgaggttcgacagcttcattacaacctctatcgccaactcagtactagctatcaaatactttatggttggtt
aagtcatgatgcccttaaatatcataatgatgccatctctctaggtaagaaggctggtgatgagtctgagctggcgggat
tactcttctggcgttggtcggcacaattgatgagccttgatttacctcatgttcgcacgctggcccaagaattactgcaa
cggggcctgactgaaaaaaacgcgtcaatatggagtgaagcgcatgtcgcacttgccagtgccctattctggttggggga
taatcaagaggttttaacctgtttagcgcgcagtaagttactgacggccccttgccagtatgccaatcaacaaggattgg
atttggttggtatggcgttgacgctgaaagggttggctttatttcagcaaggggagtttaaaaagtccaaagagatagcc
aaaaaactggcgtcacgagctatgggtgaagatattattgcttttcatcgggttatctccctacggggagcggcatggct
tgcttgcttgttcgaggacagtgacagtttaggccgcttaacccatgaattagcaagtcaggcacagcaatatggattta
ctttttatcaagggctggcgaaggtactcaagggatgttatttgctgacgcagcatgactatgttcaggctaaacagtat
atgaccgaggggggtgacagccatctgttttgccaagaggggaaactttttcactccttccaggcatggaaacgtggcga
gttattgctgcaatctggtgaggcgcaacagtgtgatgtgctgatgtcacaggcactagacttagcatttaagcatcaag
agcgtgcctatctaagtgaattaatggaagtgaaagctcgcgccagattggcattgaatgacattgttggtgctgagcag
ggctttcgctgcgccatcacgactgcgcaaacattgggcatcgttccggcacaaattattgctaccagtgaactggctcg
gctattaaatcaatcgcagcgaaaagccgaagctgttgccttgttgtcttccattctgaaaaacatcgactcccagcttg
ctccaccctttgtaaaccgggcaattcagttactggctgaactggataaagcggaatgagacggtattcagaagcatgga
cgatttcgaccaatcaccgtcttccacttggacagtatcgtccatttctggtggtcataaacgttttatattgaaattaa
tcattaaaaatcaattgattagttagttggcacgtgggttgcaatttgtactacgggtagagcgaatatcggatgtacta
cctaa--tgatgtctccctcttat-ttataaggaacacactatgagtactctatatacaattaacttaatcaataacagc
ccgacagcgcaggatttctttttcttccaaaaaccggcgatctataccggtggcgctaaagtttactccaacagtattta
tcaggaagttctatcaccttttgcaagttcgggttctgttcttacctttgaatgcttaatgcaattttatgctggtgctc
aatctcaactgccaaacttgttggtgggtcaagattcgggatatatcacgtcaagccagcctgtcgatttgacctctgct
agcgctggggtgcaaacggcaaataccacggtaatgtcggttgatccttctctcggattgtcccctgcgacgtataccga
aggagtagaagccggtgcctatcgtattattactcctgcatttaacccagtcaccgatgtgtttaacgctgggctggcgg
tgcaaagtaccagtggtagcgtcgtactgtcgagtttcatcaatgctgaaccaagcaaaaatatcgattgccaaccagta
ctgagtttttatgtccaaacgggtacctatcaggccggtacggtcattaacttctctacgtcttcggttggatccgcagt
atgtgataccacccaaggcgtgacggcattcaatgttatctataaccctcagggcacctggacggttagcgctgcttgat
aa-----gtcgtgtacggcctgcttgatcaacagcgccgtacct-gtatacccccatatatt-----------tttttct
aaggaggctatatgcctaatctaactaccagtattccgctaaatctattattgggccgacgtccaaatcctattgctcaa
ctgacgcaaccaccgttcagtaatgagtgtggtgcttatgcattaactgccgcattggctgcatttgcactgtggccgga
aaataccattatcgcttatggcgaaaataataatgtcattgtgcaggacgatgattttgttagcgctaaggataaaatct
atggtttaacggggatactcaaccccgatggtggggataacgttgctggtggcggatataattcacccgctgcaatggcg
gcggtggcgatggatttcgcacacacagtgtcggtgaatattactgctgctggtttatatgccttgggtgcgttgtatcc
agacgaacaggctgcatgtgtggcggttgtcggagcagcaaatgtgcatacggatggtgtttatgtcgatccggttgatg
ggcaagtacaattgatttgtgtgttttctggcccacaagcacttcacatattagctcgtggttctgacggacgttattac
gatcccgcaactggagttcgtaataacgattggggtaatccaacggcggaacagtttgaagcattcagtggttatgaatt
tgctggcttatggttagttattag---------------ttaatgaatgaataatctgaaatagtaaaccgataaacggc
gctatc-tggttgtttatcggtt----------------ttctttaatatcttatttttatcacaatgttataaacctcc
tttcttaattcttgctagaatttaaattctccctcttgggttacctatagattattcgcaactaaagtaataacttttaa
acct-------------------atttgttttaaaagaagagtaattaatgcactggactattaagcgaaatgattattt
aatgacttaatcgctggtcgttttgtt-------------------------------ttttaattaatccaatgattta
tcttttaattaaaataagtagctaa------ttataaaatgatttatttatatccgaggtgataaagcataataacta--
---------------tgctttagatttata-ggagtgatttaaaatgaataaagattggcataagcaagatattttagca
gcaataaggaaagaaaaaggttctcttgccgcattatcaagagaaagcggactttctccaagtacattagccaatgcgct
gacacgcccgtggccgaagggtgaagtgattattgccgacgctatcggtgtttcccctcgagagatatggccaagcagat
ttattgattatcgggggcgtgtaattattcgaagagtaaggaaaacgcaaa-----------------------------
--------------------------------------------------------------------------------
--------------------------------------------------------------------------------
--------------------------------------------------------------------------------
--------------------------------------------------------------------------------
--------------------------------------------------------------------------------
--------------------------------------------------------------------------------
--------------------------------------------------------------------------------
--------------------------------------------------------------------------------
--------------------------------------------------tttaagaggatggttaaaatggataaaaca
ctactaaactcgcttaaaatgttaatgccattttgggaaaatagttcagaagcttggggggttaaggataacaaatcagt
gtttatttatgcaaatgataggtttggtaaattattaggcttacctgataaatttaatgtagaagggcgattagatggcg
aacttcctgcaccaacagcagagtttcagactgaatttcaggaacatgaccgtcaggcaatattatcgaaagaacgtgcg
acaacgattgaaatccatgcatttgagcgacgttcctattttcaaccttacttttgtgataagtatccattaatagataa
aaacggcatttcacaggggcttatttttcatgcaaggccagtagaagatataatattaacgcatttaaataaaataaaag
tccccacctcacttatctttaccccgccatcagagtcatttaccaaaagagagtgggaggtgttattttatattttacat
gctttttcaagccctgacattgctaaaaagcttaatttatcaaccagatcagtctgcaatataattcaaaatatctatag
aaaggccggtgtgaccagtaaaaaacaggttatagaatattgttatgagaagaaaattaataactatgtaccacaaagtt
tctttgaatactcaggttcttttccgcttgcggggaaaggtaacgtaaatttaatgggaaagtaa---tgatggataaga
cattactaaactcgcttgaggtactaatccggttctgggaacacagttctgaaccgtggggggttaaagataatcaatca
agatttatttatgcaaataacagattcaataaattattagctttaccggataattactgtgtagaggggcggtctgatgg
cgaacttcccactccaatatcagattttgaggttgagtttcaagagcatgaccgtaaggtagagctattgcaggatcgta
taaccgcggttgaaatacatgagtgggatggcctttcctattttaagcctaatttctgtgacaaatatccgttaatagat
agcgatgggatatcgcaaggtgttattttccatgtaagacctgtgcatgatatgttgttaacaaatttaggtaaaataaa
agtccccacctcacttatctttaccccgccatcagaattatttactaaaagagaatgggaggtgttgttttatattttac
atgctttctcaagtaaagagattgctaaaaaaatccatttatcccccagatcagtctgcaatataactcaaaatatctat
cgaaaggccggtgtgaccagtaaaaaacaggttatagaatattgttatgaaaataagataaataattatgttccgcagag
cttctttgaatgctcaggttccttcccactggct---gggtaaggaaaactaaatataatgggaggatt-gaaatggaaa
aaaactaaagcaatcgcttgaggtattaatccggttctgggaacacagttctgaaccttggggggttaaagataatcaat
ctatatatatatatggaaatccgcgattacataaattgttagccttacccgctaattttagtatggatggaagattagat
ggtgagattccgtcaccaatatcagattttcaggctgaatttcagcagcatgatcgtcaggtagaattatcacaggaccg
cgtagcatcagttgatattcagctatatgatggcagttcatatttcacaccttattttagtgacaaatacccactaatag
atgaacatggcatatcccaaggtgttatttgtcatgggcggcccgtacaagatataatgttgacgcgtttaaataaaata
aaagtccctacctcacttatctttaccccaccatcagaattatttactaaaagagaatgggaggtgctattttatatttt
acatgccttttcaagcgctgagattgctaaaaaaatccatttatcccccagatcagtctgcaatataactcaaaatatct
atagaaaagtcggtgtgaccagtaaaaaacaggttgttgagtattgttatgaaaataagataaataattatgttccgcag
agcttctttgaatactcgggttccttcccactgatataggacaa------------------------------------
--------------------------------------------------------------------------------
-------------------------------------tcttttgcgccgatcacatacaacact----------------
--------------------------------------------------------------------------------
--------------------------------------------------------------------------------
--------------------------------------------------------------------------------
--------------------------------------------------------------------------------
--------------------------------------------------------------------------------
--------------------------------------------------------------------------------
--------------------------------------------------------------------------------
--------------------------------------------------------------------------------
--------------------------------------------------------------------------------
--------------------------------------------------------------------------------
--------------------------------------------------------------------------------
--------------------------------------------------------------------------------
--------------------------------------------------------------------------------
--------------------------------------------------------------------------------
--------------------------------------------------------------------------------
--------------------------------------------------------------------------------
--------------------------------------------------------------------------------
--------------------------------------------------------------------------------
--------------------------------------------------------------------------------
--------------------------------------------------------------------------------
--------------------------------------------------------------------------------
--------------------------------------------------------------------------------
--------------------------------------------------------------------------------
--------------------------------------------------------------------------------
--------------------------------------------------------------------------------
----------------------------------------------------------taatgtaatcggcggttatcgt
ttaatggc------aaccggatagggcaacgtaagcc-------gcccctattgccccgctatgccatgcaactcaccct
gctgcattgtttggttcacttgttgtccattgctgtcagtggcttgtagagagccactaaccgtaggtttc---aatagt
gtatctgcggccagactgccttttatttgcaattttagattgcccaggccatgcaacggtaatgctggccagccccagtt
ttgcaaaatatccagattgaccgagcggccggtcagcgccagtgataaggctcgagcaggcgtttggccaatactggcag
tggcttccaataagccttctttggtgaacgcgcttaaatcactaaatgtaatttgttgttcattggcatttaaggccagt
gacgggcggcgaacatcatttttattaaatgtcgcattacctgcattcaacattaatgagccagaccatacaccccactg
atggttttttgccaacagtaagttagtgccagcggcgtccagcgatgtaatctggaaggggaagtcagggttgatgtcaa
tcaacaagttacgattagcactaagcttgccgacatacacctcagacaaccagtttggcaatgtttgttgccattgttgc
ttccaatcggcaggcaaagtataaaccagcgcgaccagtgtcagttcatccagttgtaggcgatgagtattgcgcgccca
atttccctgagttcttaatagaccatcctgccagcgggttgagaactgattaattgtgacgccagccggagataaagcga
atgttgctattgggtcaatcagatgaatattacccttgataatatcaccggcattgaaggacagttcgccatcctcagtt
tgccaatcgccttgtttaaacgtgatattttttagcgtcaaatctaagtcattaaatgcccagtttttcccttctacccg
cgcatcaattaaatcaaagcgttttagcgtaataggcgggagttgtaagaacgtatcccagacatcatttacggatgcta
gcgtttgcaggcggatattgctgagccgcaggcgatcgaccagccaactgccatcagccgcttggctggcgttacctgtc
aattcaccttgcgctatatctgcgccaaagttggttagggtcagggcatttttctgtatcgagccttgcagatacagttg
ttgagcagtaataccattaatggttaaagagccggcactaaactgaaattgagcattttcgccaaggctattaccgggtt
gtggcagccaaggcaccaaacctccagtcacttgctgacccgcaatcttccattgggctgctgaatttttcggctcaaga
gtggtatcgagggccatattagttaactgcaaagtatccgcctgtaatggcagcggtgattggctgttactgaggattaa
gcggccattttgcagattaaggctgagaaaatgacgcggttcggtcaattgccgccaactcaggccaaatagcgcttgtt
gagcagcaagaaacgggggctgattggcacgccccagcgtaacatcgctgaaactgacttgccccggttgggaccatgag
tggtctatttttcccaaagagaggcgatattcactgttatcactaacccaacggcttaaccaaccggcagcccaactggt
ctggagcaatacgtagcacagcactatggacagcaccagtagcagtaataccgttagtagtactttcctgagaaatttca
tctggtctttccacgcctgtcggtgatacggaaccctgtttatgccgcaatttgtccattagctcaatagacaatcagtt
atccgttgat--aaaaaatggccgggatcgtttacg-accggccatt-----------tcattgacgtgttaacgcaaag
attatttttcttgtgggaagagcaagttaagtacaatggcagtaataccaccggcagcaatcccggaagaaagcagcgtt
ttgatccaatctggcgcaaattgcagaatcaggggctgttgtgcaacacccataccaactgccaatgacagagccataat
cataatagcgcggcgattgagtgtttcacgagagacgatgcgcacgccggaagcggcaatggtaccgaacatcaccagcg
tagcgccccccagaacgggctcaggaatatgttgcacgaaacccgcaaccgctgggaacagacccagcacaatcagcatc
agtgcgacaacgaaaccgacataacgactggcaacaccggttaactggatcacaccattgttctggccgaagcaggagtt
agggaaggtgttgaatacggctgacagcatggagttcaaaccattcgccagcacaccaccttttaggcgcttcatgtaca
aggggccatgaaccggttgctcagagacatccgaggtcgcggtgatatcaccgatggtttccagtgaggtgaccatgaag
attaacatcagtggcaccagcagattccagtcaaaagagagaccataatagagcggtgttggaatggtgatcagtgcggt
atctaccaccgggcggctctctggcaacatacccagcgaccaggccagcaagtagcccacggccattgcaatgaccaacg
aggccacacgcaaatacgggttacgctggcggttgaggagaataatcacgactaatacggcacctgctaataacaggttt
ttcggtgcaccaaaggtatggtcactcattgcaccataaccgccaccaatagatgtcagcccaacctgaatcaatgacag
gccgatgatcatcaccacgataccggataccaatggggtaataatgcggcgcgccagatgcaggaagcgggaaagtataa
tttcggtgcaggacgccaccatcagcgtaccgaacagtgccgccatcatagttgggatatctgcgccgccgtttttcagt
gccagaccccccataattaatggtgaaacaaagttaaaactggtgccctgaatcgataataggcccgagccaatcggccc
ccaggttttaatttgcagcaacgacgccaagccggatgcaaacagcgacatgctaataatgcgttgggtatcttccgcgg
gtagccccagagcctgacaaatcaataggccaggggttatcactgcgacaaacatcgccaataaatgctggcaagcggcg
aacaatgtttgggcgagtggagggcggtcttctaaacggtaaatcaattcgctgggg------------------cgagt
ggtt---gcttgctgtggagtatcaagctcggcggattgcgtagacatggagtggcattcccggatcggcaaagagggca
ttttaatgatccgcctcacaaaagcaatcggttgcgctgcgttttttaaaaataattcta-tctggtactcactcgcatt
tt--tctattactaaacttgtaattggcggcgtttttttttctaatcccttccttaactgttttggcgttt-ttaaggaa
ctgtctaacgtcatatttttaatcgatattttaatcgcatggagtaccaagatgtttcatctcgatacctatggcacgct
agtcgcggcctgtttggttttattattaggccgaaaactcgtacaaactgtcccattcctgaaaaaatatactattcctg
aaccggtagctgggggtttgttggttgccttcttgatgttactaatgcaaaagactctcggttgggaaatcagttttgat
atgtcgctcaaagatcccttgatgctggcattctttgcaactattggtttgaatgccaatctggctagcttacgttccgg
tggcaaggccttgagcgtatttgtgtttgtggttgtcggcttgctgttaatgcagaacgcgattggtattgcgcttgcta
aattgatggggctagacccgttgatggggctattagctggctcaattaccttatcgggtgggcatggtactggcgctgct
tggagtaaactcttttctgagcgctatggctttgaaaatgcgacagaagttgctatggcttgtgcaacatttggtttggt
actgggtggtttgattggtggcccggtagctcgctacctggtgaaacactctgctacacccgatggtacgccggaggaca
gcgaagtcccttccgcatttgaaaagccttcggcggggcgcatgataacctcgctggtgttagttgaaactatcgccatg
atcgctatctgcctgatggccggcaatgtgattgcgggttggttgctaggttcgatgtttgagctgccaatctttgtttg
cgtattatttgtcggagttatccttagcaacacattgtcggcaatcggcttctataaagtctttgatcgcgcggtatcag
tgttgggtaacgttagtctgtcactgtttttggcgatggcgctgatgagcctaaaactctgggagctggcttcactggca
ttaccgatgttggtgattttgtccgttcaggcactggcgatggcgttgtacgctatctttgttacttatcgtgtcatggg
caaaaactatgatgccgcggtattggcggcggggcattgtggtttcggccttggcgcgacaccgactgcgattgctaata
tgcaagccattactgaccggtttggtccgtctcatttggcgttcttagtggtaccaatggttggcgcattctttattgat
atcgctaatgcgatcgtgattaagctgtatcttttactaccaatattcccagcggtggtagggtaactgcactta-----
--------------------------------------------------------------------------------
------------------ggggtgggtttacctgcc-------ccttattt-----------------------------
--------------------------------------------------------------------------------
-----------------------------------------------------------------------------a--
-------------------------------------------------------------ttaagcgttagtgtaacgt
gttcgctctggtaaccagcgttcgatcaaggcgcgtgcatgctctgggtattgctgatgcagatggcgagctactcgttg
aacttcgggaatcattgcttgatcacgcagtaaatcggccactttaaactccgcgcttccggtttgccgcgttcccaaca
actcgccaggaccacggatttccaaatcccgctgtgcaatcacaaagccatcgttgctatcacgcaacacttgtaaacgc
atttgggcggttttactcaacggtgttttatagagtaatacgcaatgagaggcgacagcaccacggccaacacgccctcg
taactgatgtaattgcgctaaccccaagcgttctgggttatcgattatcatcaggctggcgttaggcacatccaccccaa
cctcgatcaccgtggtggcgaccaagagttgcaactcaccctgtttaaaggccagcataacggcctgtttctccggccct
ttcatgcgcccatgaactaagccgactttaatttccggcaacgcaattttcagttcttcacacgttacctcggcggcctg
cgcttccagtacttcagattcctcaatcagtgtgcagacccaataagcttgccgcccctcttccagacaggcatttttaa
ctcgttggataacatcactgcggcgggtatcagggattgctactgtggtcactggcgttctgcctggcggaagctcgtca
attaccgaggtatcaagatcagcataggcagtcatggctagcgttcttggaattggggttgcggtcataattaactgatg
cggatggaagccttgttcctcgcccttttcccataaagcgagccgttgatgaacaccaaaacgatgttgttcatcaataa
taaccagcgccagtccagagaactgcacctgttcttgaaacatcgcgtgggtgccaacaaccatcgcaacctgaccgctg
gcaaccgcttcttgctgcgctatacgcgctttacctttttgcttgccagccagccagcccacttgcagccctaagggttc
gagccattggcgaaaagtggtggcatgctgttctgccagtaactcggtgggtgccattaaggcaacctgcttgccgtgag
caatggcacgcagtgcggccagtgctgcaaccaatgttttcccggagccaacatccccttgaatcaatcgcatcattggg
aagttatgggccatatcttgctcgatctccgccactactcgttgttgcgcgtgagtgggggtgaaaggtagggcggccag
aaaacgttgtttgagttgctgctctgccaagagcggtaatgcccgataactctgcgcacccgctcggacagccagcatac
tgaggttatgagcgagcagttcttccatgattaatcgccgctgtgcagggtgcttgccctgctctaaatctgccaattga
atatctgctggtgggcgatgcagagtatgaatagcttctggcaagctaatgagtgagcggcttaactcaatcggcaataa
ttcggcaataacacaggtatccagcatcgccagtgcttgatcgataagtttgcgcaatgtcgcctgacgaatcccttcgg
tggtgggataaaccggtgtcagtgatgcttgcaattcaacgccaatattctcgccatgcacccgatattcaggatgaatg
atctccggcccagtattaccccgtttggcttcgccgtaggcgataacatgcttccccggagacagactgtttttcattgc
agcgttgaagttaaagaaacgcagagtgagaacaccgctaccgtcgctgatttggcaggtcatcatgcggcggcggccaa
aggtaatatctgaacgcagaacctcaccctcaacggtaacggagaggccaggcattaaatcgccgatgcgatatagcctt
gtacgatcttcataacgcaatgggaggtgaagcagtaggtcttggatggtttccagccccattttagccagtttcccagc
ctgacttgcgccaacaccggaaagtgtactgaggggtacggcatccagcaggcggcctttcatttaagactcc-----gt
ggattgcatagcagaccaccattgcgcatcggcaatgacctgaccctgctcatcaatatgcggttgaggcagtcctttgc
gtttggcgacttgtgccaatacggggtagcccccctcaaacagcaacctttgttgctcatcttcgggcaatacacttttt
gctcgctgatacatacccgcattttgccgctgtcgttgggcttcatataaaatcaacgcagaggcgacagaaacattgag
tgattgcaccataccgatcatcggaataatgatgtcttggtccgcgagtgctaacgcttcctcagtgataccggtcttct
cctgccccatcaaaatacaggttgggcgcgtatagtctatttcgcgaaaatcaacagcattatcagataaatgagtcgcc
agaatttgcatattctgtgattttagatgagcaatggcatcactaatatgagtgtgtgttttgacttgcacccaactgtt
gcttccggctgcggaggacaaccttgtatacatctgagtcgttggccaaattgcatgtacttgatgaataccgacggcat
cagcagtacgaatgatagcggatacattatgaggtttatgtacttgctccaggcaaaccgttaaatcgggctgcctggtc
gcaagcatttcacaaatccgcgcatagcgttgaggattcataggcgttaattacggttacggctgactttaaccacatct
ggcatgatacgaatcttgcgcataatgttagccagatggactcggtcacgggtagtcaggcgaataaatgcactgtatac
ccggccatctttctcttcagtattcaggctctgaatattagattcggctgcattgattgctgcggtgagatttgccaaag
cgccttgctgattgaacatatcgactttaatttcagcaatgaactcttgttcagtctcttgatcccactcaaccgccata
aatttctcaggctctttctggtagccccggatattccggcaagattcatgatggataaccaaacctttacctgggctgat
atgagcgataatcgggtcaccaggaataggacggcagcacttggcaaaggtaataaggacaccatcggcacctttgattg
ccagattacgggttcca---gaagtcg------ccagtgttgataggtcacccagtaggtttttcgccaccaccacgctc
atcgcgttacccaagccaatctctgctaacaaatcatctagcgtcgccagtttcatacggtccagttcatgtttgatatt
ctcttcagaaatatcagacagttttcgaccattccctaacgcatgattcagtaaccggcggccaaggctcaccgattcat
cacgcttcagatttttcagcaactggcgaattttggctcgcgctttcgagctgacaacaaagttcagccaggcagcattt
ggccgagcgcccggagcagtaattatctcaacggtctggccactgctcagtgactgagaaagtgggtagggttggcggtc
aacacgcgcacctacacaagcatgaccaatatcggtatgcacagcataggcaaaatcgacaggtgttgcaccggcaggta
attcaacaatacgcccttccggggtgaaaacgtaaatctcatcagggaacaaatcagatttcacgctttcaataaattca
aatgagctacccgcactttgctgtaattccagcaagctttgcatccagcgctgagcgcgaatttgtgcggtggtgccagt
ttcaccctgctctttataagcccagtgtgcagcaacccccatttcggccatttgatccatatcttcagtacggatctgta
cctcaaccggaaccccatgagggccgattaatgaggtatgtaacgattgatagccgttagccttagggatagcgatatag
tctttcactctaccgggccgtggtttgtacaggctatgagcctgacccaacacgcggtagcaagtatcgacttctttgac
gataacccgaaaagcatagatatccatgatggagtgaaagcgctgctctttcagattcattttgcaataaatagaataga
gatgcttttcacgaccactgacccggcaaggaatacctgcctcagtcagacgcccttcaatctccgccaagattttctga
atcatctctttgcggttaccacgcgcggctttcaccacttctttaattacgcgatagcgattagggtagagcgcttcaaa
acccagctcttccagctcggtttttaaatgatggatacccagcctatgtgcaagtgggctatatatttcaagggtttcac
gtgcaatgcggcgacgtttatctggccgtaaggaacccagcgtccgcatattgtgtgtacggtcagccagtttgatcaag
ataacgcggatatcctgcaccatcgccatgatcattttgcggaaattttccgcctgggcttctttcttgtcacggaaatt
cagtttatcgagtttagaaactccctcgaccagctcagctacgcttttcccgaacaactgctccatatcttgatatgtgg
caggagtatcttcaatgacgtcatgtaacaacgccgccattaaggtttcgtaatcgagccgcatctccgcgagaatacag
gccacggcaacaggatgagtgatataaggctcaccactggagcgtgtctgaccctcgtgagcatcacgtgcaacaagata
tgcctgtttgaggcgcttaatctgctcctctggcaggtaacgttgaatcagcagattcaggctttcaaacaggtacaa-g
gcagactcgctgtct--------aattaacgacgaccttcagcaattgcggttaccgcttggatctctgcggcttcctgc
tcttgctgttcttggcgttcacgaacatcgaggatctgattagtaatcaggccttcttcgatctcgcgcagcgcaatcac
agtaactttatcgttttcttctggaaccagtgcgtctttaccgccggactggatttgacgtgcccgacgagcagcgacca
acaccaggtcaaaacggttaccaattttctctacagcgtcttgaacagttacgcgtgccataattctgctactccacagg
tgacgaaatgacggggcatgatactgaaactcggttcagtctgccaataatttggtgattaaagcgtcatgccgctgttt
ctggcggcctaaacgcagtctttctgcgcgaataatggttttcagatcagataaagccagattgaaatcatcatttacga
ttaaataatcatattctgcgtaatgggtcatctcggcgacagcttgcgccattcgctttgcgataacctcttcgctatct
tgcccacggccccgcaagcggcgatccagttcttctttggatggaggcaaaataaaaatactgcgcgcggttggcatttt
ggcacgaatttgctgcgcaccttgccagtcgatatctaaaaatacatcgacgccggttgctagaacctgctcaatagcca
gacgtgaggtgccatagtaattttcaaagactttggcatgctcaagaaaagcatcgtcatcaatcatctggcaaaactct
tctttagaaatgaagaagtaatgttcaccgtgattctcacccggacgtattgcacgcgtggtatgcgaaatagaaacctg
cgtgtcgtacagcggttgtgtttttaacaaagcctgaatcaggcttgatttccctgccccactgggcgcggaaacaatgt
atagcgtgccttggaccatgatgacgtttcagttgattagg-ttgatatacccttcttt-cttgacgttacagcggtgtt
agcggccctctctcaccagaatcactgactttagtcagcacatcaggatttgctcgcttgctacctatccgcaacgccaa
ttactttgggtgtatatagaaagcagaagtgtgaatctccgcacagtatac
> 5:1900-32654 + ../Ref_Seqs/Genus/ykris0001.gbk
ttatgaacagctctgcttttaattttcagaccttgtctcctgacttgattatggatgcccttgaaggggtaggactacgg
gtggattcagggctaaccgcgcttaacagctacgagaaccgcgtttatcagtttatggatgaagatcgtaaacggtacgt
ggtgaagttttatcgtcctgagcgctggagcagtgagcaaatcatagaggagcatcagttctcgctggatttggctgaag
cggaaatcccggtgatagccccattgcagctaaacgggcgcaccttgcatactcacggtggctttttctttactgttttt
ccgagtgttggcgggcggcagtatgaaatagataatcttgaccaattagaatgggttgggcgttatttaggccgaattca
tcaggtgggtagtgacactctttttgttgctcgttcaacgataggtattgaggagtatctaaccgaaccgcgtcagttac
tggccagtagtgaattagtgccagcaaagcagcgggatagatttctggcggcaactgacctgctgattagcaccatcaag
cagtattggcatactgattggcggccattgcggttacatggcgattgtcacccagggaatattttgtggcgtgatgggcc
gatgtttgttgatttggatgatgcccgaaatggccctgcggttcaggatctttggatgttgttacacggtgaacgtagtg
agcaattaatccaactggatattttgcttgaagcctatagtgagtttgctgattttgatcagcgtgagcttgcactcatt
gaaccgttacgcgcgatgcggatggtttattaccttgcatgggtcgccaggcgttggcaagacccggcatttcctaaaag
ttttccgtggatggcggagtctgatttctggttacaacagactgcttcatttacggaacaggttaagctgttgcaggcac
cccctttgcagctgatgccaatgta-------------------ctaaagctaagataatggagattgttatagtatgaa
aaatgtatggttagcacttgttggcatgctgatggcattcagtgcatcggcagcacaatttactgatggcacccagtatc
aaacgttaaacaaaccattaaccggtgagcctcaagttttagagtttttctctttctattgcccgcactgctaccagttt
gaagaggtttatcatgttcctcaggcagtcaaaaaagcattgccagaagggactaaaatgacccgttaccatgttgattt
cctcggcccattgggcaaggaactgactcaagcatgggctgtcgctatggcgttgggtgttgaggacaaagttactccat
tgatgtttgaaggtgtacagaaaacacaaactgtacaaacacctggtgacatccgtaatgtattcatcaaagcaggagtg
agtggtgaagactatgacgccgcattaaacagctttgtggttaaatcactggttgttcagcagcaaaaagccgctgaaga
tttgcaattacgtggtgtgccagcaatgtttgttaatggcaaatatatgattaagaacgatggtatggataccagctcaa
tggatatctatgttaaacagtatgcggatgttgttaagttcctgctgactcaaaagtaatc--gta---ta-aaaaaggg
ggctga-attttattagccccttt------------ttcactcacc-ta-----------atatttgtacccttc-----
---------aagtttttctacc-tctgctat-gaaaatgtcccattatcta---atgtgatagttatgcgactgagtgtt
ggcct--tatttattctgatgttt-ttttgggttaac---------tcatc-------------tattttaatgataggt
tatagct---catattcagggtgcaaaaaacagaaaatg-agtttacatcgtgtaataaaaaa-acggtgtcgataaatt
tcccataagtaaaatttact--gaccttatgatggtaa----------ctgaataactaatatccacaatttagataaat
aaatcgtgacagtgaagtaaaaaaataataactataacttactgatttttataacctaaaataataaactaaaaaaaaca
gatcgaaaa-atataacctgatcatgcttttattcacaaacttatccacaagttagatctttaagatcacaatgtaaaaa
tgctc-tctttcgcacaagaatagacgctaagattcgtctcttgctgccagctatggcattcttagcatcagaccttgct
gaataaagatgaagaaactctatggcccagattgcagaaaacccattgatcctcgttgacggttcctcttacctctatcg
tgcttaccatgctttcccgccactgaccaacggcagcggtgagccaacgggcgcgatgtatggcgtgttgaacatgttgc
gcagtctgttgctgcaatatcgtccaagccatgtagccgtcgtttttgatgctaaaggtaaaacattccgcgatgagctt
ttcgcagaatataagtctcaccgaccccctatgccggatgatttacgcgctcaaattgagccacttcaccaaatggttaa
ggcgatggggctacctttattggtcgtctctggcgttgaggctgacgatgttattggcactttggcacaagaagctgaaa
aagcaggtcatgctgtattaattagtactggtgataaagatatggcgcaattagttacgccgaatatcactctcatcaat
acaatgaataacgctattttagggccacaggaagtgtgcgaaaaatatggcgttccccctgagctgattattgattttct
cgccctgatgggggattcctcagataatattcccggagtgccgggcgttggtgagaaaactgcacaggctttattacaag
gtctgggtgggttggatgcgctattcagtaatttggataaaatatcctcgctaacattccgtggtgcgaaaacgatgtca
gctaaattggagcagaataaagatgttgcttatctctcctataaattagccacgattaaaacggatgttgaactggatgt
gacttgtgatgagctgaaagtcactgcgccagatgatgatcagttatatcaattattcagccgctatgaatttaagcgct
ggctggcggatgtcgaagcaggaaaatggctagacggtaaaaaagaccggccaaca------gcgcagagcagcaataaa
gttttcgtggcagcagaatcatcccctgcggttgaagttaccgcagtgctctcgcaagaaaattatcaaaccatcttgga
tgagaagtctttaagcgactggattgaacggcttaaaaacgcggaggtttttgcttttgatactgaaactgacggccttg
atacccttagcagtaatttaattggtttttcttttgccgtggcaccgggtgaggcggcttatttgcctgtagctcatgat
tatctggatgcccctacccagctggatagaaattgggttctggctcagcttaaacccttgctggaagatgaaaaggccct
gaaagtcgggcagaatcttaagtttgaccaaagcatgttggcgcgttatgacattgagctgcgtggtattgctttcgata
ctatgctggaatcttatgttttagacagtgttgctggccgacatgatatggatagcttggcggagcgctatctcaatcat
aagaccattacctttgaagagattgccggcaaaggcaaaaatcaacttactttcaaccaaattgcgttagagcaagctgg
gccttatgcggcagaagatgcagatgtcaccttacagttgcatttagtgttgtggcctaaactacaacaaagtgaggggc
taaagcgggtattccaagaaattgagatgccgctgctaccaatattgtcccgtattgagcggactggtgtattgattgac
cagaatatattggcagcacactccaaagagctgactattcgtcttgatgagttggaaaaacaagctcatgaattggctga
agagcctttcaatctcgcctcacctaagcagctac---------------------------------------------
--------------------------------------------------------------------------------
--------------------------------------------------------------------------------
--aggccattttgtatgaaaaacaaaaattgcctatcttgaagaaaacacctggaggcgcagcttcaaccaacgaagagg
tgctggctgagttggcgctggattaccctctgccgaaagtgattcttgagtatcgtggcttggcgaagctgaaaagtact
tataccgataaattgccgttgatgattaacccgatttctgggcgagttcatacttcttatcatcaggctgtcacggcgac
tgggcgtttatcttcccgtgatcctaacctgcaaaacattccggtgcgaaatgaagaagggcgtcgtatacgtcaggctt
ttattgcgcccaaaggttaccgcatcatggcggcggactactcacagattgagttgcgcatcatggcccatttgtcgcaa
gaccaagggttgttgactgcatttgctgccgggaaggatatccaccgcgcgacggcggctgaagtctttggtttgccatt
ggaaaaagtgacaaacgaccaacgccgtagtgctaaagccattaactttggcttgatttatggcatgagcgcatttggtt
tagcgcggcaactgaatattcctcgtggggaagcacagcgctatatggatctctattttgagcgctaccctggtgtgttg
gaatatatggaacgcacgcgcaagcaggccgctgagcaaggttatgtcacgaccttggatggtcgtcgtctctatctacc
tgatattcattcacgcaatgctacgcgccgtaaggcagctgaacgtgaagctatcaatgcgccgatgcaaggcactgccg
ctgatattattaagcgcgcaatgattgcagtcgatgcctggttacagcaagaacctgagcctttggtgcgggtcatcatg
caggtacacgatgaattggtgtttgaggtgcatgaaagtgtattagaaagcgctgagcagaaaattcgtgagttgatgga
acagagtatgcaactggcggtgccattaaaagtggatgttggtgtgggtgataactgggatcaagcgcactaactattta
tctatgaaggcaacctatgcgggtaagtggtgataaataaagcattttatgtaattaagctacatttgtgggcgataatg
cggggatgatgcaagctgaatcgtgccaatttgtgtaactatacaacaaaaaattcttttgccctgcgaaaaaatgatgt
agagttacagacgtagggtacagaggtaagatgttctatctttcagaccttttacttcacgtaatcggatttggctgtat
a-ttagccgccccagtcatttattggctggggcgttt-------------------------------------------
--------------------------------------------------------------------------------
--------------------------------------------------------------------------------
--------------------------------------------------------------------------------
--------------------------------------------------------------------------------
--------------------------------------------------------------------------------
--------------------------------------------------------------------------------
--------------------------------------------------------------------------------
--------------------------------------------------------------------------------
----------------------------tttattgg---------g------------tctttgtcag------------
aaaata--ggcaggcc--attgacggataggaaagggctgttggtgggtttttattagagaaatttgcagtgaagattc-
------gagagcagggcattatcccctgaagtaacagccctta--cggg---ctgc----tt-ttacaatcaa-----tt
attcgc---cttcgtcgt------------caatcatcacttccggcgggatctcgctgaaccacgtatccagtttttcg
cgtaatttatcgacaccaatctttttcaatgatgagaaagcttcaacctgaatatcacccataaatggaatgatggcttc
ccgcaccatgttcagttgggctttgcgagcgccagatgccagtttatctgctttggtcagcaacaacatcactggggtac
cgacggcgacagcccaggtaatcatctgttggtctaaatctttcaacggatggcgaatatccatcaaaacaaccaaccct
ttcaggcagttacgcttctgtaagtattcgcccagtgcgcgttgccacttgagtttcatctcttccggaacttcggcata
accataccccggcaagtcgaccagacggataccatcaaccacttcaaataagttaatcagttgagttcggccgggtgttt
tactggttcgagccaggcttttctggttggtcaacgtattgagagcgcttgattttcctgcatttgagcggccagcgaat
gccacctcaataccttcatcacgtggcagatggcgaatatccggagcactgatgacgaagtgagtcatgtgatagttata
atttctgatagtcaaaatttgtcgtctccgtgagagatagcttacatggagcgattataactgcatcgggccaaaaaaag
ggggtttatctttta----tcccctttc-------------gacttggggttgaagtggcttcatgacgca--ccctatt
tattttttctgatgaaataac--------ag-ttttgtgagtgggtggtcattgtaggggcaattaattgcttatcattg
aatgattgttaagaaaaattttattaaaactaggctacaattattagcggttaat-tt---------tttttatcatta-
ttttatgaataaaaacaaataactggttttg-----------ttttgaacagtg-cgggatgtgctg-gcaagga---gc
ataaacactcagggagagtggcctatgctt--------------------aagaaatgtaatgg------atatac----
---------------tgtgagccagggatg--a--------------------------tcagggaca-caggccggagc
gcca--------ggtgagtcgccttcagggttggagggat------ggcaaggagagcgaattgcaggagggagaaaccg
ggacgttatgtaagtgcagggaatgcgctgtaaggatatccttccgcagaaggtgcgaaaaaaggcgacaggttaatctg
ccgccttttttctttctcttctttctgctagattcc-gcccaatcctataccgaataaatttcaagatgcagcaaagcgg
caagtgaggg------------------------------------------------------------------catc
tgcaacttgaaaggtgacgggtatatacttaatccgatcccatact--------catttaagagcacaggttatgaaaca
acccaataaagcaccacgcgctgaccgtgcggcccc---gaaaggcaccgcaacgccaaagcgtcataaaaagacccgtg
tagagcttgatattgaagcccgcgagcgtaaacgtcagaaaagacacagcggcaatcgctctggtgcgagaaccaatgtc
gagggcagcaat-aagaaaggccaaaccgagactcaagagaaagatccacgtattggcagcaaagtgcctgtgcctctgg
tggtggacagtaagataaaagctaagccaaccactaagccagtggcaaaagtcgaagctaagccacgtctgacgccggaa
gaagagctgactaagctggaaaatgatgagcgtctggatacattgctggatagactcgataacgacgaagtattgagcaa
agaagaccaggcttatgttgacctgacgttggaccgtattgatgccctgatggagcaactgggtattgaactgggcgacg
acgaa---gaagaagagaaagaagaaaagccggaagacattctaaaattactgaagagcggtaacccaaaagacgtatt-
---ttaaactatgaagtgggtgatcccaataatagccctactacttacatgttatctattgtggttattgggtaaactat
ggcggctgtcgcaacgaagaaagcggttgcgcagcgctactgcggccagacaacgaaaacatctgccccctaatcggccc
ggtaagcgaaaatatcggaaggaatgaacatgtctgaaaacg---------------ccatagtttgggatctgtccctg
attcaaaaatataattattcagggccgcgctatacctcgtaccctacagcccttgaatttagtgaagattatcatgaatc
tgcttttcagcaggcggtgaaacgttacccacagcggcctttgtcgctgtatgtgcatatcccgttttgtcataaacttt
gctacttctgtggctgtaataagctggtgacgcgccagcagcataaagctgatgaatatctggcggtcttggaaaaagag
atccgccagcgcgccgcgttgtttgccgggcgtcaggttagccaaatgcactggggtggtgggacacccacttatctgaa
taaaacacaaatcagtcatttgatgaatctattgcgtgaaaactttgattttctgcccggggctgagcagtcaattgaag
tcgatccgcgtgaaattgagctcgatgtgctcgatcacctgcgtgctgaggggtttaaccgcctgagcatgggggtacag
gatttcaataaagaagttcaacggctggttaatcgtgagcaagatgaagactttatcttcgcactgattgctcgcgctaa
agccctcggttttaactcaaccaacattgatttgatttatggtttgccaaagcagacgccagaaagctttgcgtttaccc
tcaagcgggtggctgaacttagccccgaccgcctgagtgttttcaattatgcccatctgccaagcctgtttgctgcacag
cgcaaaatcaaagatgctgatttgcccacagccgaacaacggctggatattctgcagcataccatcagttttttaaccga
atctggctatcagtttatcgggatggatcacttcgcccggccagatgatgagttagcgattgcccagcgggaagggaaat
tacatcgtaatttccaaggttataccacccaaggtgagagtgatttgctcgggttaggggtttctgccatcagtatgcta
ggtgacagttacgcgcaaaacgaaaaagatttgaagacttattatgccgttgtcgaacaacgaggcaatgcattgtggcg
tggcctgaccatgactgaagatgattgcttgcgccgtgacgtgattaaaacgctgatttgtaatttccaaatcagttatc
agccaattgaacagcattatggtattcgtttcgcggattattttgccgaagattttgagctattggccccctttgaacaa
gacgggctggtggagcgggatgatgatggcattcgtgtgacaccgcgtgggcgcttactcattcgaaatatctgtatgtg
ctttgatatctatttacgcaaacaagcgcgtcggcaacagttctcccgagtgatctaatga-------------------
----tgtcaccctcagt-------------------gatg-agggtg----------act--------------------
---------------------ttcaa------------------------------------------------------
--------------ataaaa--------------t----tcactccattcccaactctttcaacttacgcgttaaggtat
tgcggccccagcccaacaggcgtgcagcttcttgtttatgcccttgagtgtgacggagtgccgtggttaacaatgtgcgc
tccatttctggctgcgcttctgacaacaaatcctgatgaccagaacgtaatgcgcgatccgcccattgtgccaacagtgt
cgcccaactgtccggtgtgcgttgaccagaaatatccggggtactgctttcaaacagctcggaaggtaaatcttgcacca
gtacttcttgcccagccgccatcaccgtcagccaacgacaggtattttccagttggcgaacgttaccctgccaggggagg
cgagttagcgcgacttcagtttcaggatgcagaatcttggcttccacccctaactctttagcggccacttgcaagaagta
gcgtgccaggcgcggaatatcctcacgacgctcacgcagtggcggtaaatgcactcgaatgacattcagacgatggaata
aatcctcacggaatttcccttcctgaacccgcagctcgagattttgatgggttgcggcaatgatgcgaacatccactttg
actggcgcgtaaccgccaactcgataaaactggccatcagccaaaactcgcaataggcgagtttgcacatcgagtggcat
atcaccaatttcatctaaaaacagtgtgccgccatcggcttgttcaaaacggccctgacgcacctgattggcaccggtaa
aggcccctttttcgtggccgaacagctcggactcaattaagtctttcggaatcgccgccatattcagcgcgatgaaaggt
gctttagcccgtggactatggcgatgtagtgcatgggccactaactctttgcccgtacccgattcgccgttaatcagcac
gctgatagaggagcgagataaccgcccaatgatgcggaaaacgtcctgcatcgccggtgcttcaccaatgatatcggcgg
ttgggccacttgcaggctggctacggggcggttgttgctgttcttgataatggctaatcgcccgttcaaccagcgcgaca
gcctcatcaatatcaaagggtttgggcaggtaatcaaaggccccttgctgataggcgctgactgccgcatctaaatcaga
atgtgccgtcattatgatgaccgggagcatcgggtggcgctgtttaatctgtttcagcagtgccaatccatccataccgg
gcatacgaatatccgataacaacacatccggagtttgtgttgccaatgcatccaacacctgattaccggaatcaaatgtt
acacagttcagacccgctccagtcagtgcgcgttcaagcacccagcggatggagctatcgtcatcgacgatccagactat
ccctcgttgcatagaaacctcactggcgaataggcaggtaaaccgaaaattcggtgtgtcccggccaactgttaaattca
attttacccgaatgttggtcaattagactgcgggcaattgataggccaagacccgttcctccctcgcgaccactgaccat
cgggtagaagacggtatcttgtaattgcgttggtactccagggccatcatcttcaatatcaattcgcgcggccaaacggt
agcgcacaccatgcagtgttatctgaaatgcggtgcgagtgcgcagtgtaatggtgccgccagcttcacctaaagcttgt
aatgcattgcgggtgatattcagtagcacttgttcaatttggtcgggatcatgcgccaactccggcaaactggggtcata
gtcacggattaacatcacgttatccggcttttccagagagacaagttggcaaacccgttcagcaacctgatgaatgcttt
gtgttacatgttgaccgggccgttgagggcctaataagcggtcaaccaaattgcgtaagcggtctgcttgctcaatgatg
actttggtatattccagcaacgccggatcgggcagggcttttgataataattgtgccgcaccgcgtaagccacccagcgg
gtttttaatctcgtgtgccaacccacgaaccaaatcacgggcagcgatttgttgcgcatgctgtagctgttcttggctca
gccgacgttggttatccatcggtgccatttccagcaatataaaaccttccggtaatgactgtgcggtcagcgataaaata
tgcgcacggccatcaaccactaatgtcacttcattatcggtaaaaccttgccccgtatggagactttcccgcatcaaatc
gatattgagggaaaaataacctaataaatcgggtaaaggtgtaccaaaaagtttacgggagctttgcgccagcagttgct
gggcggcgggattggcataatggatagccaaatcatcatctaatagcagaatactattaatgagagaattaaggatctgc
ccagcatcgggcagcgtgcctgttgccattacgcagactcctaacccgtcatacttcaagccgcatatgcgttggctgcg
ttcaatcacccgaatcacttactaatgtaagctcatcaggattctctcgcttgccgccttcttgcaactcgaattatttt
gggttgtatttt---attccagttcagtcaccactgagccag-aggta--------agaaacgaaa---agtggagaaaa
aagcccattatgaaatgggccaaaagtttccacggcaac-----------------------------------------
--------------------------------------------------------------------aaaa--------
------aactaaaaacaatt------aaacgctgtagtacagttcgaattcaactggatgcggggtcatacgaacgcggt
ccatttcttctttacgcagctcgatgtaagcatcgatagcatcgtcagtgaacacgccaccacgggtcaggaactcgcgg
tcttcgttcagtgcagccattgcttcgtccagtgaacctgcaacttttggaatttcagcttcttcttccggtggcaagtc
atacaggtttttatccatcgcatcaccagggtgaattttgttgatgatgccatcaaggccagccatcagcagtgctgcga
agcacaggtacgggttagctgctgggtctgggaagcgtgcttcaatacgacgcgctttcggactggcaacgacagggata
cggatagacgctgaacggttacgggcagagtatgccagcatgaccggtgcttcgtagccagggaccaagcgtttgtaaga
gttagtcgttgggttagccaaggcgttaatagcttttgcgtgcttgatgataccgccgatatagaacagcgccatttcag
acaggccagcatatttgtcaccggcgaacaagttagtgccgttcttagacaaagacatatggcagtgcatgcctgaacca
ttatcaccgaacataggttttggcatgaaagtcgctgttttaccaaacgcatgtgccacgttgtgcaccacatatttgta
aatctgaatttcgtcagctttcttggtcatggtattgaagcgagtcgccacttcgttctgaccggctgttgccacttcat
ggtggtgcgcttcaacaacaagacccatttcttccatggttaaacacatggtagaacgcaaatcctgtgaagaatcgacc
ggaggaacagggaagtaaccgccttttactgctggacggtggcctttgttgccgccttcgtatttggtgctggagttcca
tgcgccttcgatatcgtcgatagcgacgtgggaaccacggatgctgctaccaaaacgaacgtcgtcgaacaggaagaatt
ctggctcaggcccaaacaacacggtatctgcgataccagaagattttaggaattcttctgcgcgtttggagatagagcgc
gggtcgcggtcataaccttgcagggtgcctggctcgagaatgtcacaacggataatcagtgtggaatcttcgaagaacgg
gtccataacagcggtgctggcatctggcatcagtaccatgtcggattcgttaatgcctttccagccaccaatcgaggagc
catcaaacattttgccttcttcgaagaagtcagcgttgacctgatgagctggaatagtgatgtgctgttctttcccttta
gtatcggtgaagcgcaaatcaacaaatttcacttcgtgctcattcagcatcgtcaaaacatgttcagcggacatacttat
atctcctggatttgtcatagtcgtcgtcgtggaacgattaccg-------------------------------------
--tgtgt---------------------------------actgagg------------------tt-------------
------------------------------------------------------------------------------ta
caacac----------------ccttgggtat-----atggtgttc----------------------------------
-----agttattcatgct-----------------ag-aatgca------------ttgcgaaatctatgccaactttcc
aaaccccccgtttatgccatatcatagggg-tctgctgatattcagtatgcaccaggatagttatattgcactattttga
tgcttcatttgcgccgttgggcaccgtattggtgcaagagtgggccgagaggctatttttgcaccgtgaaagggatcaca
aacacaccgccgttaggttgtttataagagaagtttgtgatcttgtttagtccctcgcctaatacgtgtacaatagcgcg
ctatttct-aaatgcctgaggcaaaaaagctgtgatcgagaatctgcgtaacatcgccattattgcgcacgttgaccatg
ggaaaactaccctggttgataagttgctacaacaatctggtactttcggtgaacgtactgaagcaactgaacgtgtaatg
gactccaacgatttggagaaagagcgtgggataactatcctcgcgaaaaatactgccattaaatggaaagactaccgcat
caacatcgtggatactccaggacacgccgatttcggcggtgaagttgagcgtgtaatgtctatggttgactctgtgctgc
tggtcgtcgacgcaatggatggcccgatgccgcagacccgtttcgtgaccaaaaaagcttttgctaacggtctgaaacca
atcgtggtaatcaacaaagttgaccgtccgggcgcacgtcctgactgggttgtggatcaggtgtttgacctgttcgtcaa
cctggatgcaactgacgaacaactggacttccctatcatttatgcatcagcattgatgggtattgcgggtgaagaccaca
atgatatggcggcagacatgactccgttgtatcaagctatcgttgaccatgtatctgcaccacaagttgagcttgaagct
ccgttccagatgcagatctctcagctggattacaacaactatgttggtgttatcggcatcggtcgtatcaaacgcggtaa
agttaagccaaaccagcaagtcactatcattgatagtgaaggtaagacgcgtaacggtaaagtcggtaaagttctgactc
acatgggtctggagcgtatcgaagctaccgaagctgaagctggcgacatcgtggctatcaccggtctgggtgagttgaac
atctccgacactatctgtgacgttaatgctgttgaagcattgccagcactgtctgttgatgaacccaccgttaccatgta
tttctgcgttaacacctctccgttctgtggtaaagaaggtaagtatgtgacttcacgtcaaattcttgaccgtctgaaca
aagagctgattcataacgtagcattgcgtgttgaagaaactgaagattctgatgcgttccgcgtatctggccgtggtgag
cttcacctgtcggttctgatcgaaaacatgcgtcgcgaaggtttcgagctggctgtatctcgtcctaaagtaatcaaccg
tgttatcgacggccgcaatcaagaaccatttgaaagcgtaactttggatatcgaagaacagcaccagggttcagtcatgc
aagccatgggtgaacgtaaaggcgatgtgaaggacatggttccggacggcaaaggtcgtattcgtctggattatatgatc
ccaagccgtggcctgattggcttccgtactgaattcatgaccatgacttcaggtactggtctgctgtactccacattcag
tcattatgatgatgtgcgtccaggcgagatcggccaacgtcaaaacggcgtgctgatttctaacggtcagggtaaagctg
ttgcgtttgcattgttcaaactgcaagaccgcggcaaactgttcatcggtcacggtacagaagtgtatgaaggccaaatc
atcggtattcactcacgttctaatgacctgactgtaaactgtttgactggtaagcagctgaccaacatgcgtgcatcggg
tactgacgaagcaaccactctggttcctttcctgaagaaaactctggaacaggctctggaattcattgatgacgatgaat
tggttgaagttaccccgcaatcgatccgtatccgtaagcgccatttgacggaaaacgatcgtaagcgtgcaggtcgtggt
cctaaagaaggttaattcttcttgg--ttctactgatacttagggcgctagcagcgccctgagttct------------a
tccctttcgtccttgaagctgcaactgtgttagcttcgctcactaacccgaatcacttacctgagtaagctcatcgg-ga
taagttcacttgctgccttgttgcaact--------------ccaaggtttttgaggatacatcctatttttttgcc---
-------------attgtta-taaaaatattatttttcctgactgacccct-cctttttgtccctctctctattcagttt
tcttttttcccgttacagtaaaacccaccatctaatt-gggagagcgccatgctgtatatctttgatctagggaatgtga
ttgttgatatcgacttcaaacgtgtgttgggcgtatggagtaaattaagcagtgtcccgttggcgacactgagtgagcgc
tttacgatgggagatgtcttccagcagcatgagcgcggtgaaatcagcgatgaggattttgcccgccagctgagtgacga
gatggggctatcgttgagtttcgaacagtttgctgaaggttggcaggcggtatttgtggctttacgccctgaagttattg
cgatcatgcaaaagttacgggccgaagggcaccgggtagtggtgttatctaatactaatcgcctgcattgcaattactgg
ccacagcactaccctgaagttgccgctgctgctgatcatctgtatttgtcccaagatttgggaatgcgcaaacctgaagc
cagaatttatcaacatgtattgagcgcggaaaatatccccgcggaacaagctgtgttttttgatgatgttgaggcgaata
ttgttgcggctagaatcgagggcattaccggtattcatgtcactgaccgaaaggttattcctgcttatttttcctgataa
gttcttactcg---------------------------------------------------------------------
----------------------------------------agccattagtgggtta--gccttaa---------------
--------------------------------------------------------------------------------
-------------------------------------------------gctg-------gc-ccatcaccgagcttaa-
---ctgtg---ttgactgagagataaatatggcgagttttctacgttttcgcttatctgcatctttaaaacccagtatta
cgttcgggcgaatgctttacacccgaattgataaagacggcttaacaatgctggctgggcatttggcctatgtatcattg
ctgtctctggtgcccttgataactgtgatttttgccctgtttgcggcttttccgatgtttgctgatatcagcataaaatt
gaaagccttcatattcgctaattttatgcctgccactggcgacatcattcaaaattatcttgagcaatttgtggcgaact
caaatcgcatgacagtcgtgggcacttgcggcttgattgtgaccgcgctactgctgatttactctgtcgacagtgtgctc
aacattatctggcgcagtaaagttcaccggtcattggtattttcatttgctgtttattggatggtgctgacgttagggcc
gattctcgtcggggccagtatggtgatcagctcgtatctgctgtcattgcaatggctggcaaatgcccaggtagacagca
tgatcgacgaaacactgcggttatttccgttactgatttcttgggtttcgttttggttattgtacagtgtggtgccaacg
gttcgggtaccggcccgagatgctgttattggcgcgctgattgccgcattacttttcgagttaggtaagaaagggttcac
aatgtacatcaccctgtttccgtcttatcagctgatttacggggtgctggccgttatccctatcttattcctctgggttt
actggagttggtgcattgtgttgctgggggcggaaataaccgtcaccttgggggaatatcgtgctcagcgagataaagcg
aatattgaggaaagc------cagagtcaggagatgtaaggcattatgattgcgttgattcaacgggcgctcagcgccaa
tgtcgtggttgatggtaaggttgtgggtgaaattggccctggtttgttggtattactcggtgtcgagcaagatgataccg
agcaaaaagcgcagcgcttatgtgaaaaggttctgggttaccgggtttttggtgatgagaacgacaaaatgaacctgaat
gtccagcaaactgggggcagtgtgctggtggtttcacaatttacgttagtggctgatacgcaaaaaggtatgagaccgag
cttttcacgtggtgcagttcccacagaagctgcgcggctttatgagtattttgttgcccagtgtagcgagcgtggtgtaa
aaactgaaacgggaagatttgcagcggatatgaaagttagcctcgtcaacgatggcccagtgactttctggttgcaagta
tagag---------------------------------------------------------------------------
--------------------------------------------------------------------------------
--------------------------------------------------------------------------------
--------------------------------------------------------------------------------
--------------------------------------------------------------------------------
--------------------------------------------------------------------------------
--------------------------------------------------------------------------------
--------------------------------------------------------------------------------
--------------------------------------------------------------------------------
--------------------------------------------------------------------------------
--------------------------------------------------------------------------------
--------------------------------------------------------------------------------
--------------------------------------------------------------------------------
--------------------------------------------------------------------------------
--------------------------------------------------------------------------------
--------------------------------------------------------------------------------
--------------------------------------------------------------------------------
--------------------------------------------------------------------------------
--------------------------------------------------------------------------------
--------------------------------------------------------------------------------
--------------------------------------------------------------------------------
--------------------------------------------------------------------------------
--------------------------------------------------------------------------------
--------------------------------------------------------------------------------
-----------------------------------------------------acagggata------------------
--------------------------tcgccc-----------a-----------------------------a--gatt
gaag--------------------------------------------------------------------------gt
ta----------------------ttttattgat-aatt-----------------------------------------
----------ttaaagagagaatgctcctatgtatcacttgcgtgtgcccacaacagaacaagaacttaaagattattat
caattccgttgggaaatgttacgcaagccgctgcatcaaccgatcggctctgaaaaagatgcttatgacgcgatggccca
tcaccaaatggtggtggatgaacagggaaagcctgtcgctattggccgtttatatataaatgctgataatgaggccgcta
ttcgatttctggctgtggaccccacggttcgtgccaagggtttagggacgttagtcgcaatgacgttggagtcagtggcg
cgccaggaaggggtcaagcgggtagtgtgtagtgctcgtgaagatgcggtcgatttcttcgctaagttaggttttgtcag
ccagggggagataacggctccgcagactacacctgttcgccacttcttaatgattaagccggtggtgaccatggatgata
tcttgcatcgccctgattggtgtggccagttacagcaggcttggtacgaccatatcccactcagcgaaaaaatgggtgtg
cgcatcagtcaatatacgggccagcggtttgtgaccacaatgccagaggcgggtaatcagaaccctcatcatactttatt
tgctggtagtcttttctcgttagcgacgttaacgggctgggggttgatttggttattactgcgtgaacgtcatttgggcg
gcacaattattcttgctgatgctcatattcgctacagttccccggtcaccgggcgaccacgagcggttgcagagctaagt
tcactcagtggggatctggataggttagctcgtggccgccgtgccagagtgcagctagacgtgaatttatttggtgatga
agatgctggcgctgtattctcaggaacttacatggttctacctgtcgaaacagggagtgatggggttaactaattatcgc
tt----ac-----ccgttcattaat-agct--------------------------------------------------
--------------------------------------------------------------------------------
--------------------------------------------------------------------------------
--------------------------------------------------------------------------------
--------------------------------------------------------------------------------
-----------------------------------------------gatgagcgggtaacgcgataagtgataatagtg
--------------------------------------------------------------------------------
--------------------------------------------------------------------------------
--------------------------------------------------------------------------------
--------------------------------------------------------------------------------
--------------------------------------------------------------------------------
--------------------------------------------------------------------------------
--------------------------------------------------------------------------------
--------------------------------------------------------------------------------
--------------------------------------------------------------------------------
--------------------------------------------------------------------------------
--------------------------------------------------------------------------------
--------------------------------------------------------------------------------
--------------------------------------------------------------------------------
--------------------------------------------------------------------------------
--------------------------------------------------------------------------------
--------------------------------------------------------------------------------
--------------------------------------------------------------------------------
-----------------------------------aattgtgaa------------------------------------
--------------------------------------------------------------------------------
--------------------------------------------------------------------------------
--------------------------------------------------------------------------------
--------------------------------------------------------------------------------
--------------------------------------------------------------------------------
--------------------------------------------------------------------------------
--------------------------------------------------------------------------------
--------------------------------------------------------------------------------
--------------------------------------------------------------------------------
--------------------------------------------------------------------------------
--------------------------------------------------------------------------------
--------------------------------------------------------------------------------
--------------------------------------------------------------------------------
-----------------tttatacttatttaatgttgtaatct-------------------------------------
--------------------------------------------------------------------------------
---------ttcagaatgt-------------------------------------------------------------
-----------------------catcacatatatttcagttgttagttccaca--------------------------
--------------------------------------------------------------------------------
--------------------------ccgtttatttttattaatataat-------------------------------
--------------------------------------------------------------------------------
--------------------------------------------------------------------------------
-----------------ggcagtc--------------------------------------------------------
--------------------------------------------------------------------------------
--------------------------------------------------------------------------------
-----------------------------------------------------attcttttatttctagcg-------ct
ataa----------------------------------------------------------------------------
-----gatttcaggtttctttcttaaattatttcttaatgtcacctctga------------------------------
--------------------------------------------------------------------------------
--------------------------------------------------------------------------------
--------------------------------------------------------------------------------
--------------------------------------------------------------------------------
--------------------------------------------------------------------------------
--------------------------------------------------------------------------------
--------------------------------gtaaatagagtaaataatacactggacgatatgtagtaatcgttattt
aattactcgccgctaccattttattttagat-------------------------------------tttaattgtcat
tctatcttggttagagtgttattaataatattgtttaattatcagattgtcatttttagtgatatttatgatttttat--
---------------taaa------------gaggggagttaagatgaataaggattggcatagacaagaaatattggcc
gctatacgcaaaaagaaaggttctctctcagcattatcccgagagagcgggctttcccctggaacattggctaacgcact
gacacgcccgtggccaaagggggaaatgattatcgccgacgctattggcattactccgcaagagatatggcccagtagat
ttattgattaccgcggatgtagcattattcgaagaataaggaaagtctagg-----------------------------
--------------------------------------------------------------------------------
--------------------------------------------------------------------------------
--------------------------------------------------------------------------------
--------------------------------------------------------------------------------
--------------------------------------------------------------------------------
--------------------------------------------------------------------------------
--------------------------------------------------------------------------------
--------------------------------------------------------------------------------
---------------------------------------------------------------------aggataa----
--------------------------------------------------------------------------------
--------------------------------------------------------------------------------
--------------------------------------------------------------------------------
--------------------------------------------------------------------------------
--------------------------------------------------------------------------------
--------------------------------------------------------------------------------
--------------------------------------------------------------------------------
--------------------------------------------------------------------------------
--------------------------------------------------------------------------------
--------------------------------------------------------------------------------
--------------------------------------------------------------------------------
--------------------------------------------------------------------------------
--------------------------------------------------------------------------------
--------------------------------------------------------------------------------
--------------------------------------------------------------------------------
--------------------------------------------------------------------------------
--------------------------------------------------------------------------------
-------------------------------------------------------------------aa-cgatggataa
atcgttattagattcagttaaaatgttaataccattttgggaaaatagctcagaagcttggggggtaaaggatagtaaat
caacatttgtatatgctaataatagatttggtgagttattagggctgcctgataaatttaatgtggaagggcggttagat
ggggaacttcctgcccctacagcagagtttcaagctgaatttcaagaacatgaccgccaagctatattatcgcaagagcg
agctactacgatcgaaatacatgcatttgaacggcagtcttattttcaaccttatttttgtgataaatatccgttaatag
atgaacatggcatagctcaggggcttatttttcacgcaaggccagtgccaaatatcattctgatgcatttaaataaaata
aaagttccaacttcgcttatatttacgcctccatctgaatcattttctaaaagagagtgggaaatattgttttatgtttt
acattcattttcaagtaaagatattgctaaaaaactccatttatcacctaggtcagtctgcaatataatccaaagtatct
ataacaaggctggagttaccagtaaaaagcagatcatagaatattgttatgagaagaagataaataattatgtccctcaa
agcttctttgaatactcaggttctttcccgcttatgtaggaatag-----------------------------------
--------------------------------------------------------------------------------
-------------------------------------tctactgcgccgattacataaaatatt----------------
--------------------------------------------------------------------------------
--------------------------------------------------------------------------------
--------------------------------------------------------------------------------
--------------------------------------------------------------------------------
--------------------------------------------------------------------------------
--------------------------------------------------------------------------------
--------------------------------------------------------------------------------
--------------------------------------------------------------------------------
--------------------------------------------------------------------------------
--------------------------------------------------------------------------------
--------------------------------------------------------------------------------
--------------------------------------------------------------------------------
--------------------------------------------------------------------------------
--------------------------------------------------------------------------------
--------------------------------------------------------------------------------
--------------------------------------------------------------------------------
--------------------------------------------------------------------------------
--------------------------------------------------------------------------------
--------------------------------------------------------------------------------
--------------------------------------------------------------------------------
--------------------------------------------------------------------------------
--------------------------------------------------------------------------------
--------------------------------------------------------------------------------
--------------------------------------------------------------------------------
--------------------------------------------------------------------------------
----------------------------------------------------------taacgtaatcggcggttgtgac
tcaatggc------aatttggcaaggcagtattaacc-------gcccttattgccccgctacgccatgtacctcgccgt
gctgcatcacctgattaacttgctgcccgtggctatcagtggcttgcagagagccattaagggtaggtttc---aatggt
ttatctgctgccaaattaccttttatctgtaatttcaaattacccaacccttgcaacggtaatgttggccagccccagtt
ttgtaaaatgttaaggtcgacagagcggccagtcagtgcgagggagaaagttctggctggagtttggtccatagtggtgt
tggcttccagtaatccttctggagtgaaagcacttaaatcactcactgtaatttgttgctcattagcgctcagagctaat
gatgggcggcggacatcgtttttattaaaggtcgcattcccggcattcaacatcaatgaaccagaccatactccccattg
atgatttttggcgagcagtaaatgagtccccgcggcatccagtgacgtaatttggaacgggaaatctgggctgatatcaa
tcaacaagttacggttagcacttaacttgctgatatagacctcagacaaccagtttggcagtgtttgttgccattgctgc
ttccagtcagtgggaagggtataaaccagagccaccagtgtcagctcatcgagttgtaggcggtgggtatcccgcgccca
gttcccctgggttcttaatagaccatcttgccaacgagtggagaactgattaattgctatccctgctggtgataatgcta
atgtcgcgatagggtcaatcagatgaatattacctttaataatgtcaccggcattaagggataattccccatcatcactt
tgccagtcaccttgcttaaacgtgatgtttttaagggtgagatctaagtcattaaacgcccaatttttcccttcaacccg
cgcatcaattaaatcaaagcgtttcagcgtaatgggcggaagttgtaaaaatgtattccagacatcttctaatgctgccg
aggtttgtagacgaatattactcaagcgtaagcttccgaccagccaacttccatcagcggattgactggcattgccagtc
agctccccttgcgcgatatcagccccgaagttattcaaagtaagtgtgtttttctgtattgagccttgcaaatacagttt
ttcagctgtgatgccattgatgctcaaagaacccgcgctgaactgaaattgggcattttcacccagactattaccgggca
ttggttgccaagggatcaggccgccattaacttgttgcccagccactgtccactgacctgcctgattttgcggctcaata
gtggtattgagcgccatattggtcagccttaaagtatcagcctgcaagggtagcggtgatgtgctgttattgagagttaa
actaccattttgcaaattaaggctgagaagatggcgaggctcggtcagttgctgccagctcagacccaatacggcctgct
gggcaataagaaacgcaggctgattggcccgcccgagcgtgatatcagtcaagctgacttgcccaggttgtgaccatgag
tggtctattttccccagagaaaggcgatattcgctgttatcactgacccaacggcttaaccaaccagcagcccagctagt
ctgaagcaatacatagcacagcactatagacagtactaatagcagtaataacgttagcagcactttcccgagaaatttca
tccggtatttccacgcctgtctgtat-acggaactctgtttatgccgcaaattgtccattagctcaatagacaatcagtt
attggagcat-aaaaaaatggccggtgtcgtttacg-accggccatt-----------tcagtgacgtattagcgtgaag
attatttttcttctgggaagagtaagttaagtacgatggcagtaataccgccagctgcaattccagaagaaagtagggtt
ttaatccagtcaggtgcaaattgcagaatcagtggttgctgtgccacacccataccgaccgccaatgacaacgccataat
cataatcgcgcggcgattaagggtttcgcgagaaacgatccgcactccggaagccgcaatcgtgccgaacatcacgagag
ttgcaccgcccagtacaggttctggaatatgttgcacaaacccagctacagcagggaatagccccagaacaatcagcatc
agtgcgaccacaaaaccgacatagcggctggcaacaccggtcaactggataaccccattattttggccgaagcaggagtt
agggaaggtgttgaacacggcggaaagcatggagttcaagccatttgctaacacaccgcccttcaggcgtttcatgtaca
acgggccacgaaccggttgctctgatacatccgaggttgcggtgatatccccgatggtttcaagtgaggtcaccatgaag
ataagcatcagcggcaccagcaggttccaatcaaaagacaaaccatagtacagcggcgttgggatggtaatcagggcggt
gtctaccactgggcggctttcaggcaacatgcctagcgtccatgccaacaggtaacccaccgccatggcgataactagag
aggccactcgtagatacgggttgcgctggcggttcagtaaaataatcaccagcagcacggagccggctaataacagattt
ttaggtgcgccaaaagtatggtcgctcatcgcgccataaccgccaccaatagatgtcagcccaacttgaatcaatgacag
gccgataatcatcaccacaataccggataccaatggagtaatgatgcggcgcgccagatgcaagaaacgggaaagtataa
tttcggtacaggatgcaaccatcaaggtgccgaacaaggccgccatcatggtcgggatatcagccccaccatttttcaac
gccaaaccgcccataatcagcggagcaacaaagttaaaactggtgccctgaatggataacaggccagagccaatcggccc
ccaggttttaatttgcagcagcgacgccaggccggaggcaaacagtgacatgctgataatgcgctgggtatcttccgctg
gcagccccaacgcctgacaaattaacaggccgggggttatcaccgcgacaaacatagccaataaatgttggcatgcggca
aacagagtttgggcgagtggcgggcggtcttctaaacggtaaatgagttcgctgggg------------------cgagt
tgtt---gtctgctgtggagcatcaagttcggcggattgcgtagacatggagtggcattcccggatcggcaaagagggca
ttttaatgatccgcttcacaaaagcaatcggttgcgccgtattttct-taaatattcttg-tttggcgctagttcatatt
tt--tcttttactaaacttgtaattaagagcatttttttttctaatcc-ccctcttactgctttggcgtttattaaggaa
ttgtctaacgtcatatttttattcgatattttaatcgcatggagtaccaagatgtttcatctcgatacctatggcacgct
agtcgcggcctgtctggttttattgttaggccgaaaactcgtacaaacagtcccttttct-aaaaaatacactattccag
aaccggtagcgggtggtctgctggtggctttcatgatgctactgatgcaaaagaccctcggttgggaaatcagttttgat
atgtcgctgaaagaccccttgatgttggcattctttgcaacaattggcctgaatgctaacttggcgagtttgcgcgccgg
tggcaaggccttgagtgtgtttgtctttgtggtcgttggcttgctactgatgcagaacgcgattggcattgctctcgcga
agctgatgggattggatccgctaatgggcttattggccggttcaattacgttgtcaggtggacacggtaccggtgcagca
tggagtaaagtgtttgctgaacgctatggttttgaaaatgcaactgaagttgctatggcctgtgcaacatttggcttagt
gctcggcggattgattggtggcccggttgctcgctatctggtcaaacactcttccacaccagatggcaccccagaggaca
gcgaagtaccttccgcttttgaaaagccttctgcgggccgcatgataacttcattggtactggtcgaaaccatcgccatg
attgcaatttgcctgatggctggccaagtaatttctggtgcgttactgggctcgatgtttgaattaccgacctttgtttg
tgtgttattcgtcggagttattctcagtaacacgctcgcggtcatcggcttctataaagtctttgatcgcgcagtttcgg
tgttggggaatgtcagtttgtcactgttcctggcaatggctttgatgagcctgaaactgtgggagctggcttcactggca
ttgccgatgttggttatcttgtcggtacaggcattggcgatggcgctgtacgctatcttcgtcacttatcggttgatggg
taaaaactatgatgcggcagtgttagcggcgggccattgtggttttggtttaggtgcgacgccgacggccattgcgaata
tgcaggccattactgaccgtttcggtccatcacatttagctttcttagtggtgccaatggtcggtgcgttctttattgat
atcgtcaatgtgatcgtgattaagctttatctgttactaccaatcttccctgcggtagtgggata---------------
-a--------------------------------------ttcagttgtaaggtaa------------------------
---------tagtcttaaggggcggataaaaccgcc-------ctttaatc-----------------------------
--------------------------------------------------------------------------------
-----------------------------------------------------------------------------a--
-------------------------------------------------------------tcaagcattggtataacgc
gttcgctctggtagccagcgttctattaatgcctgtgcatgttcgggatattgttgatgcaggtggcgagctactctttg
cacttctggaatcatggcctgatcacgcagtaaatcagccactttaaactcggcactgccggtttggcgcgtccctaata
attcgccggggccacgtatttctaaatcccgctgggcgataacaaaaccgtcattactgtcacgcagcacttgcaagcgc
atctgagccgttttactcagcggtgttttatacagcagaacacagtgtgaagcgacggctccgcggcccacacggccacg
taactggtgcaattgcgctaaccctaaccgctccggattatcgataatcatcaaactggcattcgggacatcaaccccaa
cttcaatcactgtggtggccaccaataattgcaattcaccctgtttgaaagccagcataaccgcctgtttttctggccct
ttcatccggccgtgcaccaaaccgactttaatctccggcaaggcgattttcagctcctcacaggtgacttccgcggcttg
ggcttctagtagctcagattcttcaatcaaggtgcagacccaataagcttggcggccctcttccaaacaggcatttttga
cccgttgaatgacatcactgcggcgagtatctggaattgccactgtcgtgactggggttctacctgggggaagttcgtca
atgaccgaggtatcgagatcagcataagccgtcatggccagcgttcgggggatgggggttgccgtcataatcaactggtg
tgggtggaagccttgctcttcgcccttttcccataatgcgagccgctgatgaacaccaaaacgatgctgctcatcaataa
taaccagtgctaatccagaaaattgtacttgttcctgaaacatggcgtgagtacccacgaccatagaaacctgaccgctg
gcaaccgcttcttgctgtgccagccgtgctttgcctttttgtttcccagccagccagccgacttgtaaacctaacggctc
cagccattgacgaaaagtattggcatgctgttcagccagtaactcagtgggagccatcaacgcgacctgcttaccgtggg
caatagcacgcagtgcggccagtgcggcaaccaatgttttacccgagccgacatctccttgaatcaaccgcatcataggg
aaatcatgggtcatatcttgttcgatttccgcgacaacccgctgttgggcatgggttggtgtgaaaggcagtgctgcaag
aaaacgttgtttaagttgttcttcgggcaataaggaaagcgcccgatagctttgtgctcctgccctgaccgccaacatgc
tgaggttgtgggctagcagttcttccattatcaaccgccgctgcgcgggatgcttgccctgttctagatcggctagttga
atatctgctggtgggctatgcaaagtatgaatggcttctggcaggctaatcagcgagcggctcaattcaataggtaacaa
ttcggcaatgacgctggaatccagcatcgccagagcttgatcaataagtttacgcaaagtcgcctgacgaataccttccg
tagtggggtaaacgggggtcaatgactcttgtaattcaacaccgatattttcgccatgcacccgatattctgggtgaatg
atttcagggccagtattaccccgtttagcttcaccataggcaatcacatgtttacccggtgataagctatttttcatcgc
ggcattgaagttgaaaaagcgcagggtgagcacaccgctaccgtcactgatttggcaggtcatcatgcggcggcgaccaa
aactgatatcagaacggagaacttcaccttcaacagtgacggaaaggccaggcaacaaatcgccaattcggtatagtcgt
gtgcgatcttcgtaacgtagcggaaggtgaagcagcaggtcttgaatagtttccaggcccatcttagccagtttcccagc
ctgacttgcgccaaccccggaaagtgtactgagaggcacggcatccagtaggcggcctttcatttaagactcc------t
ggattgcatggcggaccaccattgctcatcagcgataacttggccctgctcatcaatatgaggccggggaagccctttgc
gtttagccacttgcgccagcaccgggtagccaccttcgaataatagccgctgttgctcatcctctgacaaaacactttgt
gttcgccgatacataccggcattttgccgctgccgttgggcttcatataaaatgagtgctgaagcgactgatacattcag
ggattgcaccatcccgatcatcggaataatgatatctttatccgccattgccaaagcttctttagatatccctgtttttt
cctgccccattaaaatacaggtgggacgagtataatcgatttcacgaaaatcaactgctttatcagatagatgagtcgcg
agtatttgcataccttgcgattttagatgagttatggcttcggtaatatcagaatgtgtttttacctgaacccaactgtt
gctaccggccgccgaagagagtcgcgtgtacatttcaggggtaggccaaatcgcgtgaatctgatgaataccgacggcat
cagcagtgcgaataatcgcggagacattatgaggtttatgtacttgctccagacaaaccgtcaggtccggctgcctggta
gcaagcatttcacaaatccgcgcatagcgttgaggattcataggcgttaattacggttgcggctgactttgaccacatct
ggcatgatacgaattttacgcataatgttagccagatggactcggtcacgagtagtcaggcgaataaaggcactgtatac
ccggccatctttctcttcagtattcaggctctgaatattcgattcggccgcattaattgccgcagtcagattggccaagg
caccttgctggttgaacatatcgactttaatttcagcaataaactcttgctcagtctcttggtcccattcaaccgccata
aacttctctggctctttttggtagccacggatattacggcaggattcatgatgaatgaccaaacctttgccggggcttat
atgggcgataattgggtcacctggaattggacggcagcacttggcaaaggtaatcaggacaccatcagcacctttaattg
ccaggttacgggtacca---gaactcg------ccaaggtggaggggtcacccaataggtttttcgccaccaccacactc
attgcgttacccaacccgatttctgccaacaagtcatccagcgtcgccaacttcatacgatccagttcatgtttgatatt
ttcttcagaaatatcagacagttttcgaccattacctaaagcatgattcaataatcggcggccaaggcttaccgattcat
cacgtttaaggtttttcagcaattgacgaattttggcgcgagctttcgagctgacaacaaaattcagccaggcggcattt
ggtcgtgcacccggagcggtaatgatctcaacagtttggccactgcttagtgactgagaaagcggatagggctggcgatc
aacgcgtgcgccgacacaggcatgaccaatatcggtatgcacggcataagcaaaatcgacaggcgttgcaccggcaggca
attcaacaatgcgcccttccggggtgaaaacgtaaatctcatcagggaacaaatcagattttacactttcaataaattca
aacgagctgcccgcgctttgctgtaattccagcaagctttgcatccagcgctgagcgcggatctgtgcggtagtaccgga
ctcaccttgctctttataagcccagtgtgccgcaacccccatttcggccatctgatccatatcttcagtacggatttgta
cctctaccggaaccccatgagggccgattaatgaggtatgcaatgattgatagccgttagccttagggatggcaatatag
tcttttactcggccagggcggggtttatacaggctatgagcttgccccagcacgcgatagcaagtatcaacttctttaac
gataacccgaaaggcatagatatccatgatggagtgaaaacgctgctccttcaggttcatcttgcaatagatggaataga
gatgcttttctcgaccactgacgcggcaaggtattcctgcttctgtcagacgcccttcaatctccgccaagattttttgg
atcatctctttgcggttaccgcgtgcggctttcaccacttctttaatcacgcggtagcgattaggataaagcgcttcaaa
acctagctcttccagctcagtttttaaatggtgaatacccaatcggtgtgccagtgggctatatatttcaagggtttcgc
gggcaatacggcgacgtttatccgggcgtaaggaacccaacgttcgcatgttatgggtgcggtcagccagtttgatcaaa
atgacgcggatatcctgcaccatcgccatgatcattttgcggaaattctccgcctgggcttctttcttatcgcggaagtt
cagtttatcgagtttagaaacaccctcgaccagttcggctacgcttttcccgaacaactgctccatatcttgataggtag
ctggtgtgtcttcaatgacgtcatgtaacagcgccgccattaaggtttcgtaatcgagccgcatctccgcaagaatacag
gccacagcaaccgggtgagtgatatagggctcaccactggagcgtgtctgaccctcgtgagcatcacgtgcgacaaggta
tgcctgtttgaggcgcttaatctgctcctctggcaggtaacgttgaatcagcagattcaggctttcaaacaggtacaa-a
gtagactcgctgtct--------aattaacgacgaccttcagcaatcgcggttaccgcttggatctctgcggcttcctgc
tcttgctgttcttggcgttcacgtacatcgagaatctgatttgtaatcaggccttcttcgatttcgcgcagcgcaatcac
agtaactttatcgttttcttctggaaccagtgcgtctttaccgccggactggatttgacgtgcccgacgagcagcgacca
acaccaggtcaaaacggttaccaattttctctacagcgtcttgaacagttacgcgtgccataattctgctactccacagg
tgacgaaatgactgggcatgatactgaaactctgttcagtctgccaataatttggtgattaaagcgtcatgccgctgttt
ctggcggcctaaacgcagtcgttcggcgcgaataatggttttcagatcagacaatgccagattgaaatcatcatttacga
ttaaataatcatattctgcgtaatgggtcatctctgcgacagcttgcgccattcgctttgcaataacctcttcgctatcc
tgcccacggccacgtaagcggcgatccaattcttctttggatggaggcaaaataaaaatactgcgcgcggtcggcatttt
tgcacggatttgctgtgcgccttgccagtcgatatctaaaaacacgtcgacgccggttgcgagaatctgctcaatcgcca
gacgtgaggtgccatagtaattttcaaaaactttggcatgctcaagaaaagcatcgtcatcaatcatccggcaaaactct
tccttagaaacaaagaagtaatgctcgccgtgattctcccctggacgtatagcacgtgtggtatgagaaacagaaacctg
cgtgtcgtacaaaggttgtgtttttaacaaagcctgaatcaggcttgatttccctgccccactaggtgcagaaactatgt
atagcgtgccttgaaccatgatgacgtttcagttgattagg-ttga----------------------------------
--------------------------------------------------------------------------------
------------tatgtagaaagcagaagtgtgaatctccgcacagtatac
> 6:1879-39759 + ../Ref_Seqs/Genus/ymoll0001.gbk
ttatgaacagctctgcctttaattttcagacgttgtctcctgacctgattatggatgcccttgaaggggtcggtttacgg
gtggattctggtttaaccgcgcttaacagttacgaaaaccgcgtttatcagtttatggatgaagatcgtaaacgttatgt
ggtgaaattttatcgtcctgagcgctggagtcgcgaacaaatcaccgaggagcatcaattctcgcttgatttggcagagt
cggagatcccggtgatagctcccttgctgctcaatgggaacaccttgcatactcatcatgggtttttctttgcggtattt
cccagtgtcggcggccgccagtatgagatagataatcttgaccaattagagtgggtcgggcgttttctcggccggattca
tcaagtgggtagcgataaactttttgttgctcgttcaacgatcggcattgaagagtatctgacagaaccacgccagttgt
tggccagcagtagtctggtaccaacaaaacagcgagataagtttctggcggcgaccgatctgttgatcagtaccattcag
cagtattggcacaccgattggcagccattgcggctacatggtgactgccaccccggcaacattttatggcgtgatgggcc
gatgtttgtcgatctggatgatgccagaaatggtccagcgattcaggatctctggatgctactacacggtgaacgcagtg
agcagttgatccagttggatattctgctagaagcctatggtgagtttgctgattttgatcagcgtgaactcgcactgatt
gaacctttacgcgcgatgcggatggtttattaccttgcatgggtcgccagacgttggcaggaccctgcattccctaaaag
ttttccgtggatggcggagtctgatttttggttacagcagactgcatcatttactgagcaggttaagctgttgcaggcac
cgcctttgcagctgatgccaatgta-------------------ctaaagctaagataatggagatcgttatagtatgaa
aaatgtttggttagcgcttgttggcatggtgatggcattcagcgcatcagccgcacaatttactgacggtactcagtacc
agacgttaaacaaacccgtaacgggtgagcctcaggttttagagtttttctctttctactgccctcactgctaccagttt
gaagaaatttaccatgttcctcaggcagtaaaaaaagcactgccagaagggactaaaatgacccgttatcatgttgagtt
ccttggcccattaggcaagcaactgactcaagcatgggctgttgctatggcgctgggcgttgaagataaaatcaccccac
tgatgtttgaaggcgtacagaaaacacaaacggttcagacccccgatgacatccgtaatgtctttatcaaagcgggtgtg
agtggtgaagactacgatgcggcattaaatagctttgtggttaaatccttggttgctcagcagcaaaaagcggctcaaga
tttagaattacgcggcgttccggccatgtttgttaatggcaaatatatgattaagaacgatggcatggataccagctcaa
tggatacctatgtgaaacagtatgcggatgtcgttaagttcctactgacccaaaagtaatt--ata---cg-taaagagg
cgctgg-cttttgttagcgcctct------------ttgactcacc-ca-----------atacccacactgcactttgt
tttg--ccactctatttctttc-cctgctgt-taaatcactctattatccc---acgtcacagacacgcgaccgaatgct
ggctttctatttttcggggtgttg-ttttttatctac---------ttatc-------------tatttccgtgatgatt
tggtgtg---gatattcatgatgtaaaaatgctaaaaatggg-tggcttagtgtaataaaaaaaggcgtga-gataattc
gcccataagtgaaatttatt--tatcttcagctcgtga----------ctaaataagtaatatccacaattgagataaag
gaaaaatgacagtaaaataagaaagaggcaatcataactccatgataatacttggtttaattattaactctttgctggat
gacggataa-atataatctgcacatgtttttactcacaaagttatccacagaaaggatcttcaagatctctgagcaaaaa
tgctc-tctttcgcacaagaatggacgctaagattcgtctcttgccgccagctatggcattcttagcgtcagaccttgct
gaataaagatgaagaaactctatggcccagattgcagaaaacccattgatcctcgttgacggttcctcttacctctatcg
cgcttaccatgccttcccaccgttgaccaatggcagcggcgaaccgacaggcgcgatgtatggcgtgttgaacatgttgc
gcagtctgttgctgcaatatcgtccaagccatgttgcggttgtttttgatgctaaaggcaaaacatttcgtgatgagtta
ttcgctgaatataaatctcaccgcccaccgatgcccgatgatttacgatcgcaaatagagccgcttcaccaaatggtcaa
ggcgatgggattgcctttattggtggtttctggggtcgaggcggatgatgttattggcactctggcgcaagaagcagaaa
aagcaggtcattccgtattaattagtaccggtgataaagatatggcgcaattagttacgccgaatatcactctcattaat
acaatgaacaacgctattttagggccacaggaagtgtgcgaaaaatatggcgttccccctgaactgattattgattttct
ggccctgatgggagattcatcagacaatattccaggcgtacccggtgtgggtgaaaagaccgcgcaggctttattgcaag
gtctgggcggattggactcgctattcagtaatttggataaaatacccacactaacattccgtggcgctaaaacgatgtct
gccaaattagagcagaataaagatgtcgcctacctctcttataaactcgccaccattaaaacggatgtcgaactggatgt
cacttgcgacgagttgaccgtctcaccgccggatgatgagcagttgcatcagttattcagccgctatgaattcaagcgct
ggctggccgatgtcgaagagggaaaatggctagacggcaaaaaagagcggccaacc------gggcaaaccagcaataaa
acctttgtcgcgacagagccagccccagcggctgaagtcacggcggtgttgtcgcaagagaactaccacactattttgga
tgaaaaatccttagctgactggatcgagcggcttaaaaaagcggacgtgtttgcgtttgatactgaaaccgacggccttg
ataccctcagcaacaacttgattggtctctcgtttgcggtcgctccgggcgaagcggcctatctgccactcgcgcatgat
tatctggacgcccccgcacagcttgatcgtgactgggttctcgcgacactaaaaccgctgctggaagatgacaaagccct
taaagttgggcaaaacctcaagtttgatcaaagcatgttggcgcgttatggcattgagctgcgcggtattgcattcgata
ccatgctggagtcttacgttttaaacagcgtggcgggccgccatgatatggatagcttggcggagcgttacctcaaccat
aaaaccatcacctttgaagagattgccggtaaaggcaaaaatcagctgacttttaaccagattgcgttggaacaagcggg
accttatgcctcagaggatgccgatgtcaccctacagctacatttggtgctatggccgaagttgcaggagagtgaagggc
tgaagcgcgtatttcaggaaattgagatgccgctgctgccgattttatcccgcattgagcgcaccggcgtattgattgac
caaaatatattggccgcgcactcaaaagagctgaccattcgccttgatgagctggaaaagcaggcccatgaactggcgga
agagccattcaacctcgcgtcacctaaacagctac---------------------------------------------
--------------------------------------------------------------------------------
--------------------------------------------------------------------------------
--aggtgattttgtatgaaaaacaaaaactgcccatcttgaaaaaaacgccggggggcgcagcgtcgactaacgaggaag
tgctggccgaattggcactggattatcctctgccgaaagtcattctcgaatatcgcggtttggcgaagctcaaaagcacc
tataccgacaagctaccgctgatgattaacccggtgtcgggccgggtccatacctcttatcatcaggctgtgacggccac
tgggcgtctctcctcccgtgatcctaacctgcaaaatataccggtgcgaaatgaagaagggcgtcgcatacgtcaggctt
ttattgcgccgcaaggttaccgcatcatggcggccgactactcacagattgaattgcgtatcatggcgcatctgtcgcag
gatgaagggctactgacggcatttgctgcggggaaagatattcaccgcgcgaccgcagcggaagtctttggtttgccact
ggaaaaagtcacgagcgaacagcgccgtagcgccaaagcgattaactttggcctgatttatggtatgagcgcctttggtc
tggcacggcaactgaatatcccgcgtggtgaagcgcagcgctacatggatctctactttgagcgctatccgggcgtgctg
gaatatatggagcgcacccgcaaacaagccgctgatcaaggctacgtcaccacactggatggccgccgcctctatctgcc
tgatattcactcgcgcaatgccaatcgccgtaaggctgccgaacgtgaagcaatcaacgccccaatgcaaggcactgccg
ctgatatcattaagcgagccatgattgccgtggatgcttggttacagcaagaacctgagcctttggtgcgggtcatcatg
caggtacacgatgaattggtgtttgaggtgcatgaaagtgtattagaaagcgctgaacagaaaatccgtgagttgatgga
acagagtatgcagttggcggtgccactgaaggttgatgtcggggttggcgacaactgggatcaggctcactag-------
--------------ttgtgcgggtaagtggtgataattaaagcactttatgtaattaagctacatttagtgccgattatg
cgaggaagatgtgcgctgaatcgtgacaatttgtgtaactatacaacaaaaaattcttttgccctgcgaaaaaatgatgt
agagttacagatgtagggtacagaggtaagatgttctatctttcagaccttttacttcacgtaatcggatttggctatat
a-ttagccgccccagtcacttgttgactggggcgttt-------------------------------------------
--------------------------------------------------------------------------------
--------------------------------------------------------------------------------
--------------------------------------------------------------------------------
--------------------------------------------------------------------------------
--------------------------------------------------------------------------------
--------------------------------------------------------------------------------
--------------------------------------------------------------------------------
--------------------------------------------------------------------------------
----------------------------tttattgg---------g------------cttttgctggc-----------
agaatagcggtgatctccgccgcataa-----------------------------------------------------
-----------------------------------------ta--tgtg---cggcgggattggcgggattaa-----tt
actcac---cttggtcgtcatgctcat---caatcatcacttctggcgggatctcgctaaaccaggtatccagtttttcc
cgcaacttatcaacaccgatctttttcaatgatgagaaggcttcaacctgaatatcgcccataaaggggataatcgcttc
ccgcaccatattcagttgtgccttgcgagcgcctgatgccaacttatctgctttggtcaggagtaacagcacgggcgtgc
cgacggccaccgcccaagtaatcatctgctgatccaaatctttcagtggatggcgaatatccatcaacacaaccaatcct
ttcagacagttacgtttctgcaaatactcccccagcgcgcgctgccacttgattttcatctcttctgggacttcggcata
accatagcccggtaagtcaactagacgcacaccatcaaccacttcaaataagttaatcaattgggtacggccgggggttt
tactggttcgggccagacctttctggttggttaatgtattgagtgcacttgatttaccggcatttgaacggccagcaaat
gccacctcaataccttcatcgcgtggcagatggcggatatccggagcactgatgacgaaatgagtcatgtggtagttata
gtttctgatagtcaaaatttgtcgtctccgtgagagatagcttacatcgggcgattataactgcatcaggacgaaaaaag
ggggtttatcttccacggatctttttcc-------------cac------------------------------------
-----ttcccagtgaaattac--------catttttgtgagttggcggtcattgtcgagaaaattaatggcctatcattg
agcaactgttaagaaaaacttcataaa-actcagctaatatcattaacagataat-ttg--------tttttatagttgt
ttttttgaacaaaaacaaatggctgtttgtg-----------atttcaatagct-caggatgtgcta-gcaggga---gc
ataatcacttaggatgagtggcctatgctt--------------------aaggaacgtaatgg------atctgc----
---------------ggtgagccaaggatg--ataaacggagctaatgtaaaaggatgttcagggaca-caggccggagc
gccg--------ggtgagtcgccttcagggctggagggac------agtaaggacggcgaattgcaggagggagaaaccg
ggacgttaggtaagtgcagggagtgcgctgtaaggatatccttcggcagaaggtgcgaaaaaaggcgacaggttaatctg
ccgccttttttctttgtctgctttctgctagattcc-gcccaaaactatacccaataaatttctcga-------------
--------------------------------------------------------------------------------
--------------cgacgggtatatactcaatccgatcccatact--------catttaagagcacaggttatgaagca
acccaataaagcacca---------cgtgcagcccc---aaaaggcaccgcaacgccaaagcgcattaaaaaaacccgtg
ttgagctggatattgaagctcgcgaacgtaaacgccagaaaaagcacagcggcaatcgctcaggggcgagaagcaacgtt
gagggcagcaat-aagaagggccagaccccagcgcaagagaaagatccccgcttcggcagtaaagtgcctgtgccgctgg
tggtcgagagcaaggtaaaagccaagccaaccaccaaaccagtagtcaaagcagaagctaagccacgtctgacgccggaa
gaagagctgaccaagctggaaaacgatgagcgtctggatgccttgctggatcgtctggataatgacgaagtattgagcaa
agaagatcaggcttacgttgatctgacattggaccgtattgatgccctgatggagcagttgggtattgaattgggcgatg
atgaagatgacgaagagaaagaagagaagccagaagacattctgaaattactgaaaggcggtaatcccaaagacgcatt-
---ttaagtgatgcagtgggtgatcccgacaataaccctactactgacatgttatctattgtggttattgggtaaactat
ggcggctgtcgcaacgacgatcacggttgcgcagcgctactgcggccagacaacgaaaacatctgccctctcaccggccc
ggtagacgcaaatttcggaaggaatgaacatgtctgagcacg---------------ccatagtttgggatctctccctg
attcaaaaatataattattcagggccacgctacacctcgtaccccaccgcccttgaattcagtgaagattataacgaatc
tgcttttcagcaggcggtgaagcgctacccacagcggcctttatcgctgtatgtacacattccgttttgccataagcttt
gctacttctgcggctgtaataagctggtgacgcgccagcaacataaagctgatgaatacttggcggtgctggaaaacgag
atccgccagcgggcggcgctgttcgctgggcgtcaggtcagccagatgcactggggcggtggcacgccgacctacctgaa
taaaacgcaaattagccacctgatgaatctgctgcgtgaacactttgatttcctgcccggtgcggagcagtcgattgaag
tggacccacgggaaattgagctggatgtgctcgatcacctgcgtgcggagggctttaaccgcctgagcatgggggtgcag
gatttcaataaagaggtccaacggctggttaaccgtgagcaagacgaagattttatctttgcgctgattgcgcgggcgaa
agcgctcggttttaactccaccaatattgatttgatttatggtttgcccaagcagacaccagaaagttttgcttttaccc
tcaaacgggtggctgaactcaatcccgaccgcctgagcgtctttaattacgcccacttgccgagcctgtttgccgcgcaa
cgcaaaatcaaagatgcggatctccccagcgccgagcagcggctggatatcttgcagcacaccatccgcttcttaaccga
atccggttatcagtttattgggatggatcactttgcccgcccagatgatgagttagcggtagcgcagcgggaagggaaat
tacaccgcaatttccaaggctataccactcaaggcgagagtgacctgctcggcttaggggtttcggcgatcagcatgttg
ggtgacagctacgcgcagaacgaaaaagatctgaaaacctactacgcctgtgtggaacaacggggcaatgcgctgtggcg
cggtctgacgatgaccgaggatgattgcctccgccgcgatgtgattaaaacgctaatttgcaatttccaaatcagttatc
agccgattgagcagcattatggaattcatttcgcggattattttgccgaagatttcgagttgctggcccccttcgaacaa
gatgggttggtggagcggaatgaaaagggcattcgtgtgacgccacgtgggcgcttactcattcgtaatatctgtatgtg
cttcgatatctatttgcgtaaacaggcgcgcagacagcagttctcccgcgtgatctgatga-------------------
----tgtcaccctcagt-------------------gctg-agggtg----------aca--------------------
---------------------ctcgc------------------------------------------------------
--------------gtcagcgctggtttacactta----ctactccatccccaactctttcagcttccgcgttaaggtat
tgcgaccccagcccagtagccgtgccgcttcctgcttgtggccttgcgtgtggcgcagtgcggtggttaacagtgtccgc
tccatctctggctgtgcttcagataacagatcctgatggccagagcgcagtgcgcgatcagcccattgtgccagcagtgt
tgaccagttatccggtgtccgctggccggaagcatctggcgtactggtttcaaacagctcagaagggagatcctgaatca
gcacttcctgcccggccgccatcacggtgagccagcgacaggtgttttccagttggcgcacattaccctgccaaggcagg
cgagtcagtgccacttcggtatccggatgcaggttcttggcttcaacccccagctctttggccgccacttgcaagaagta
gcgagccagacgcggaatatcctcacggcgttcacgcagcggcggtaaatgcacccgaatcacattcagtcgatggaata
gatcctcgcggaatttcccctcctgaacacgcagctccagattttgatgggtggcggcaatgatgcgcacatccactttg
accggggcatagcctccgacccgatagaactgaccatccgccagcacacgcagcaggcgagtttgcacatccaatggcat
atcaccgatttcatctaaaaacagggtgccgccatcagcttgttcgaagcggccttgacgcacctgattagcgccagtaa
atgcacctttctcgtggccgaacagctcagactcaatcaaatctttcgggatagccgccatattcagggcgataaaaggg
gctttagcgcgcgggctgtggcggtgcaatgcatgggccaccaactctttaccggtccccgactccccattgatcagcac
actgattgaggagcgagacaaacgaccaatgatgcggaaaacatcctgcatcgccggggcttcaccgatgatatcggcgg
tcgggccgctggccggctggctacgtggtggttgctgctgctcctgataatggctgatcgcgcgctcaaccagcgcgacc
gcttcatcaatatcaaagggcttgggcagataatcaaaggccccttgctgataagcactgaccgccgcatctaaatcaga
atgcgctgtcattatgatgaccgggagcatgggatggcgctgcttaatctgtttcagcagggctaatccatccatgccgg
gcatacggatatctgataacaacacatccggggtttgcgtcgccaatgcatccaacacctgattaccgctatcgaatgat
gcgcagcttagcccagctccagtcagtgcgcgttcaagcacccagcggatggagctatcgtcatcgacgatccagactat
ccctcgttgcatagaaacctcactggcgaataggcaggtaaaccgagaattcggtgtgtcccggccaactgttaaattca
attttacccgaatgctgatcgataagatttcgggcaatggataagccaaggccagtccccccttcgcgaccactgaccat
cggataaaacacggtatcttgtaattgcgtgggtatccccgggccgtcatcttcaatatcaatccgcgcggctaagcggt
agcgcataccctgaagcgtgacctgaaatgcggttcgggtgcgcagtgtaatagtgccaccggcttcacccaatgcttgt
agtgcattgcgggtgatattcagcagcacttgttcaatttggtctggatcatgggccagctcaggcaaactcggatcata
gtcacgaatgagtgccacgttatcgggcttttccagcgagactaactgacagacgcgttcagcaacctgatggatgcttt
gcgtcacatgttggccgggccgctgtgggcctaataaacggtcaaccaaattacgcaagcggtcagcctgctcaatgatc
actttggtatattccagcaaagcgggatcaggcagggcttttgacaataattgcgccgcaccccgtaagccgcccaacgg
atttttgatctcgtgagccagtcctcgaaccaaatcacgggcggccacttgctgagcatgctgcaattgctcttggctta
gccgacgttgattatccatcggggccatctccagcaggataaaaccttccggcagtgattgcgccgtcagtgacaaaata
tgcgcgcggccatcaaccactaatgtcacttcgttatcggtaaaaccctgcccggcttccagactctcccgcatcaaagt
gatattcagggagaaatagcctaataattcgggtagcggtgtaccaaaaagtttacgagagctttgcgccagcagttgct
gtgctgcgggattggcataatgaatcgccagagagtcatctaacagcagaatgctattaatgagagaattgaggatctgc
ccagcatcgggcagcgtgcctgttgccattacgcagactcct--------------------gcacat--ttggggtgca
tcaataccctgctttatcgagat--------------------------------------------------------t
cgcggctaacct---gc--ggattcaattactttgggt-----ataatttattag-ctaatcgaaa---agtggagaaaa
aagcccatccggagatgggccaaaagtttccacggcaacaacccttcatctttcaagctgtaggtgtgttggttgctctc
gctca----------------------------------------------ccgccttcctacaccttgaaatctattgg
gt----aaactagaac---t------aaacgctgtaatacagttcgaactctactgggtgcggcgtcatgcgaacgcggt
ccatctcttctttacgcagttcgatataagcatcgatagcgtcgtcagtgaacacgccaccacgggttaggaactcgcgg
tcttcgttcagtgcaatcatggcttcgtccagtgaacccgccacttttggaatctctgcttcttcttccggcggcaagtc
atacaagtttttgtccatcgcatcaccagggtgaattttgttgatgatgccatcaaggccagccatcagcagtgcggcga
agcacaggtacgggttagccgctgggtctgggaagcgagcttcaatacgacgcgctttcgggctagcaacgactgggata
cggatagaagcagagcggttacgggcagagtaggccaacataacaggagcttcgtagcctgggaccaaacgcttgtagga
gttagtcgtcgggttagccaaggcgttgatcgctttagcatgtttgatgatgccgccgatgtagaacagcgccatttcag
acaggccagcgtatttgtcgcccgcgaacaggttagtcccgttcttggataaagacatatggcagtgcatacctgaacca
ttatcgccaaacatcggttttggcataaaggtcgcggttttaccaaatgcgtgtgccacattgtgcaccacgtatttgta
gatctgaatttcatccgctttcttggtcatggtattgaagcgggtagccacttcgttttgaccggcggtggccacttcgt
ggtgatgcgcttcaaccaccagacccatctcttccatggtcaaacacatggtggagcgcagatcttgtgaagaatcgacc
ggaggaactgggaagtaaccgcctttcactgctggacggtggcctttgttgccgccttcgtatttggtgctggagttcca
tgcgccttcgatatcatcgatagcgacgtgggaaccccggatgctgctaccaaaacgaacgtcgtcgaacaggaagaatt
ctggctcaggcccaaacagcacggtgtcggcgataccggatgatttcaggaactcttctgcacgcttggagatagaacgc
gggtcgcggtcataaccttgcagggtacctggctcgaggatgtcacaacggataatcagtgtcgcgtcttcgaagaacgg
gtccataacagcggtgctggcgtctggcatcagtaccatgtcggattcgttaatgcctttccagccaccaatcgaggagc
catcaaacattttgccttcttcgaaaaagtcagcgttgacctgatgagctggaatggtgatgtgctgttctttacctttg
gtatcggtgaaacgcaaatcaacaaatttcacttcgtgctcattcagcatcgtcaaaacatgttcagcggacatacttat
atctcctggatttgtcatagtcgtcgtcgtggaacgattaccg-------------------------------------
--tgtatt--------------------------------actgaggttgcgagtattactgagtttgatagtgcttaa-
----------------------------------------------------------------------gtgccactca
aaacagc----------aa---acttgtcactattt-atttcgtac----------------------------------
-----agttattcgagct-----------------aacgattcatgctaaaatacattgcgaaatctatgccaactttcc
aaaccccccagttatgccatatcatagggg-tctgctgatattcagtatgcaccaggatagcaatattgcactattctgg
tgcttcatttgcgccgttgagcactatgttggtgcaaaagtgggccgagaggctatttttgcaccgtgaaagggatcaca
aacacaccgccgttaggttgtttataagagaagtttgtgatcttgtttagtccctcgcttattacgtgtacaatagcgcg
ctatttct-aaatgcctgaggcaaaaaagctgtgatcgagaatctgcgtaacatcgccattattgcgcacgttgaccatg
ggaaaactaccctggtcgataagttgctacaacaatctggtactttcggtgaacgtactgaagcaactgaacgtgtaatg
gactccaacgatttggagaaagagcgtgggataaccatcctcgcgaaaaataccgccattaactggaaagactaccgcat
caacatcgtggataccccaggacacgccgatttcggcggtgaggttgagcgtgtaatgtctatggttgactctgtgctgc
tggtcgtcgacgcaatggatggcccgatgccgcagacccgtttcgtgaccaaaaaagcgtttgctcatggtctgaagcca
atcgtggtaatcaacaaagttgaccgtcctggcgcgcgtcctgactgggttgtggatcaggtgtttgacctgttcgttaa
cctggatgcaaccgacgaacaactggacttccctatcatctatgcatctgcattgatgggtattgcgggcgaagaccaca
atgatatggctccggacatgactccgctgtatcaagccatcgttgaccatgtgcctgcgccagacgtagacagcaccggt
ccattgcagatgcaaatctcccagttggactacaacaactacgtgggtgttatcggcatcggccgtatcaaacgtggtgt
tgttaaacctaaccagcaagtcactattatcgatagcgaaggcaaaactcgcaacggtaaagtcggtaaagtactgggcc
atatgggtctggaacgtatcgaaacgacactggctgaagcgggcgacatcgttgcaatcaccggtctgggcgagttgaac
atctctgacactatttgtgacgtgactgctgttgaagcattgccgccgctgtctgttgatgaacctaccgtaaccatgta
tttctgcgttaacacctctccgttctgtggtaaagaaggcaagtacgtgacttcacgtcagatccttgaccgcctgaaca
aagagttgatccataacgttgcactgcgtgttgaagagactgaagatgctgacgcattccgcgtatcaggccgtggtgaa
cttcacctgtcggttctgatcgaaaacatgcgccgcgaaggtttcgagctggctgtatctcgtcctaaagtaatcaaccg
tattatcgacggtcgccatcaagaaccatttgaaagcgtcactttggatatcgaagagcagcaccagggcgcagtgatgc
aagccatgggcgagcgtaaaggcgacgttaaggacatgatcccggacggcaaaggccgtattcgtctggattacatgatc
ccaagccgtggcttgattggcttccgtacagaattcatgaccatgacttcaggtactggcctgctgtactccacattcag
tcattatgatgatgtgcgtccgggcgaaatcggccaacgtcaaaacggcgtgctgatctctaacggtcagggtaaagcgg
tggcgttcgcattgtacaaactgcaagatcgcggcaagctgttcatcggtcacggtacagaagtgtatgaaggccagatc
atcggtattcactcacgttctaacgacctgactgtaaactgcctgaccggtaagcaattgaccaacatgcgtgcatccgg
tactgacgaagcaaccacactggttcctttcctgaagaaaacgctggaacaggctctggaattcatcgatgacgatgaat
tggttgaagtgaccccgcaatcaatccgtatccgtaagcgtcatctgacggaaaacgatcgtaagcgtgcaggtcgcggt
cctaaagaaggttaattcttctttg--ttctgctgatacttagggcgct--ccgcgccctgagttct-------------
-ccccttcgtccttgaagctgcaactgtgttagcttcgttcactcacccgaatcacttacctgtgtaagctcatcgg-ga
ttcgttcacttgccgccttgttgcaact--------------ccaatgcctttggggatact------ttttttgct---
-------------gttgctgacaaaaatattatttttcttgtctgacccctgcctttttcttcctctctctgttcagttt
taccttttcccgttacagtgaaactcaccatctaatt-gggagagcgctatgctgtatatctttgatctagggaatgtga
ttgttgatatcgactttaaacgcgtgttgggtgtctggagcaaattaagcagtgttccgctggcgacactgagcgagcgc
tttacgatgggggaggttttccagcagcatgaacgtggggaagtcagtgatgaagactttgctcgtcagctcagtgatga
gatgggcgtctccctcagcttcgagcagtttgccgaagggtggcaggccgtatttgtcgcgctgcgcccagaagtgatcg
cgattatgcataaattgcgcgaagagggacatcgggtggtggtgctatccaataccaaccgcctgcactgtaatcactgg
ccacagcactatcctgaagtcgccgctgctgctgactatctgtatctctctcaagatttggggatgcgtaaaccggaagc
ccggatctatcaacacgtgttgagcgcggaaaatacgccggcggaacaggctgtcttctttgatgatgttgaggcgaata
tcgtcgcggccagaatcgaagggattaccgccattcatgttaccgaccgaaaagttattcctgcttatttttcctgataa
gttcttgctcc---------------------------------------------------------------------
----------------------------------------catcatgaatgggtta--gccttagt--------------
--------------------------------------------------------------------------------
-------------------------------------------ggtcacgctg-------gc-ccaaaactgggccaga-
---tcgtg---ttgaccgagagacgaacatggcaaaatttctgcattttcgcttagctacctgcctaaaaccctgtgtca
cctttgggcgaatgctttatacccgaatcgataaagacgggttaactatgctatccgggcatttggcctatgtatcattg
ctttcgctggtgccactcatcacggtggtttttgctctgttcgcggctttcccgatgtttgccgatatcagcataaaatt
gaaagccttcatcttctccaattttatgcctgcgacgggcgacatcatccaaaactatctggagcagtttgtcgcgaact
ccaaccgcatgacggtcgtcggcacctgcggtttgattgtgaccgcactcctgctgatctactcggtggacagtgtgctt
aaccagatatggcgcagcaagactcagcgctcactggtattttcatttgcggtctactggatggtattgacgctggggcc
aattctggtgggggccagcatggtgatcagttcctatctgctgtcgctgcaatggctggcaacggcccaagttgacagca
tgatcgatgagatattgcggctattcccactgttgatctcttgggtctcattttggttattgtacagtgtggtgcccacc
gtgcgggtgcccgcccgagacgcgctgatcggcgcattcgtcgcggcactgctcttcgagttaggcaagaaagggttcac
gatgtatatcacgctgttcccctcttaccagttgatttacggggtgctggccgtcatccccatactcttcctctgggttt
attggagctggtgcatcgtgttactgggggcagaaattaccgtcaccttgggcgagtatcgcgcactgcgccataaaccg
aatacggaagagagc------cagagtcaggagatgtaaagcattatgattgcgttgattcaacgggcgctcagcgccaa
tgtcgtggtagatgggcgtgtggttggggatattggccccggattattgatcttactcggcgtcgaacaagaggacaccg
agcaaaaagcgcagcgcttatgcgatcgggttctggggtatcgcatttttggcgacgagagcggcaaaatgaacctcaat
gtccagcaagcgggcggcagcgtgctggtggtttcgcaatttaccctggtggcggatacccaaaagggcatgagaccggg
cttttcccgtggtgccgaacccgcagaagctgaacggctatatcactattttgttgctcagtgccgcgagcgtggtgtaa
aaactgaaacgggattatttgccgctgatatgaaagtcagtctggtcaatgatggtccagtgactttctggttacaagtc
taggg---------------------------------------------------------------------------
--------------------------------------------------------------------------------
--------------------------------------------------------------------------------
--------------------------------------------------------------------------------
--------------------------------------------------------------------------------
--------------------------------------------------------------------------------
--------------------------------------------------------------------------------
--------------------------------------------------------------------------------
--------------------------------------------------------------------------------
--------------------------------------------------------------------------------
--------------------------------------------------------------------------------
--------------------------------------------------------------------------------
--------------------------------------------------------------------------------
--------------------------------------------------------------------------------
--------------------------------------------------------------------------------
--------------------------------------------------------------------------------
--------------------------------------------------------------------------------
--------------------------------------------------------------------------------
--------------------------------------------------------------------------------
--------------------------------------------------------------------------------
--------------------------------------------------------------------------------
--------------------------------------------------------------------------------
--------------------------------------------------------------------------------
--------------------------------------------------------------------------------
-----------------------------------------------------ggc-ggaga------------------
--------------------------ccggctaggctga-cgac-----------------------------atggatt
gagg--------------------------------------------------------------------------gt
ta-------------tgtcatagattttattgat-aattggattttattgataactagattttattgataactaggttta
ttgataataatgaaagagagaatgtgcctatgtaccacttgcgtgtacctacaacagaacaagaactcaaagattattat
caattccgttgggagatgttacgcaagccattgcaccaaccggtagggtcagaaaaagacgcctatgacgcaatggccca
tcaccaaatggtggtggatgagcaggggaaacccgtcgccattggtcggctgtatatcaatgcggataatgaggccgcga
ttcgttttctggcggttgacccctccgtccgtgataaagggctgggaacactggtggcgatgaccttagagtcggtggcg
cgtcaggagggggtgaagcgggtggtctgtagcgcccgtgaagatgcggtcgatttctttgctaaactgggctttgtcag
ccaaggggagataactgccccgcaaactaccccggtacgccactttttgatgatcaagccagtcgcgaccatggatgaca
ttttgcatcgtcctgattggtgtggtcagttgcagcaagcttggtacgaccatatcccgcttagtgaaaaaatgggcgtc
cgcattagccaatatactggccagcgttttgtcaccaccatgccggaggcgggcaatcaaaatcctcaccacaccttatt
cgctggcagtctgttctcgctggcgacactgacgggctggggactcatttggttattactgcgcgagcgccacttgggcg
gcactattattctcgccgatgcccatattcgttacagcgccccggtgacgggcaggccgagagccgtggctgaactgagt
tctttaagtggcgatctggaccgattggcccgtggtcgccgcgccagagtgcagttagatgtaaagttattcggcgatga
agatgcgggtgctgtattttcaggcacttacatggtacttccggtcgccaccggggatgatgccgtcaactaaacatcat
ccctaagc-----gacccgttcaat-ggctgccagctcatctgttcagtaaacaatgtaatctgttcagtaaacaatata
atctattcagtaaacaatagatgagcgggtctctttttatctcccccagaccgcccttatttacccgtcgtttgtcctac
aaccctcttcacgcgcttacc-cattttctgccaaaacaggtggggaatttaactaataagtggccgcgacacaggcatt
tccctgttttttaatattctgaagcggaataaaaatccgcatctttagcggatatctcacgtaacaattattgatatacg
atgaacatttttaaataaggcccacaaaagacacctatttttccccatgttatatttgcttaaatcaccatccagatggt
tcgatttcacttctccatccttggtgtcagggagggagttatgtcgggatgcgatgataattcatcaattaatgttattg
gttcgtcccccgcgcttaatcaacttttacgcttagtcgatcgggttgcaccatcacaacaaaacatactgatttgtggc
ccgacagggtgcggaaaagaagttattgcccaattgatacaccagcgcagtaaaaacccctcggcaccttttattgatct
caactgtggtgcaatcccggaatatttggtcgaagctgagctatttggccatattaaaggcgcatttacgggggcatcag
gggatcggcgcggccatttagacatggtcggcaggggtaccctatttttagatgaaattggtgaaatgccactgtcggtg
caacctaagctgcttcgtgcattggaaactcgcacatttcgtccgattggcagcagtgaagtgcgccaatttaaagggcg
agtggtggcggcgacgcaccgaaacctcctgacccaaatcaaaagcggcattttcagggaggatctctactaccgtttag
gggtcatcacgctggatattcccgccctcagccagcgcagagaagatatccccgccttaattgagtatttcgcttccctg
caaactcacccgttagttttcaatgctcacgcgatgtcccacttacagcagtatccctggccgggtaatgtgcgggagtt
gcgcaatttagtcgacagactggcggcgttatcggatacccacttaatcacacgcgaagtgctggacacctttatgccca
ccgcgcaattggagatgaaattttcatcggatctgcttgctgatgccatgttggccctgccggggggcgataaattagtg
gtggtggagcagctattgattgagcgcgcattgcagcggacgaccggtaataaaacggccgccgcccagttattggggat
cagccgcaaatcagttgagcggagaattcaagggcgaagggataaacggcccgtagcgcgacaacatttgcaggaaggaa
tgcggttaatgcagtgtgctgcttaccctgccgccattgcagatttacaaaaaggattacacctgctggtggggattacc
ttagatgaagaggttcggcagcttcactacagcttctatcgccagctcagtctctgctatcaaatcttgcagggttggtt
aagccatgatgcccttaaatatcataatgatgcgatttcattgggtaaaaaaataggcgatgagtcggagttggcagggc
tgtttttttggcgctggtcggcaaaactgatggtccttgatttgcctcaggcccgtgcgctggctcaggagttactgcaa
cgaggccagagtgaaaaaaccgtgctgatatggagcgaagcccacattgcattggccagtgtgcagttttggctggggga
taatcaggaggtcttagcctgcttattgcgcagcaaattactgagtacccccagcgaatatgcggatcaacagagtatcg
atctggtcggtatggcgctcacgctggagggattggcactctttcaactgggtaaatttaagcgagccaaagagcgagca
cgacaacttgagttacgtgcgacggatggaaatattacggcttttcatcgcgttatctctctactaggggcagcatggct
ggcctgcctatttgaggacagtgacagattagccccacttacccgcgcattagaaacacaagcacagcactatggcttta
cgttttatcaggggctggggaaggtgttgaaagggggctatctgctgatgcagcaggattatattcaggcagagcagtct
ataattgacggctatgatgcccacatatcttgtcacggaggaaagctatttcactcttttcaagcatggaaacgtggcga
gctattgttgttatcaggcgagccacaacagtgtgatgccctcatttctcaggcgctggatgtcgcatttaagcatcaag
agcgtgcctatctcagcgagctaatcgtcatcaaagcccgcgccagatgggcactggatgaccttatcggcgcggaacac
ggctttcgtcgcgccatcgccaccgcgcaaaccttgggcatcgtgcccgtacaaattgtggcaacccacgaactggctaa
cttattagcgcaaacacagcgaaaacctgaagccattaccctactttcccgcgttctgaaaagtgtcgatcctcgtgggg
ggccaccctctctccgccgggcaacacaactgctctctgagttagagcaacgggcatgagtggttctccgcgcccgtggt
cattttcgaccacccccccttattctc-tggacggaatcgtccaattgagttgatgttaattgccatattttaaaattaa
cttttaaaaatcaatcaattgatcagttggcatgttggttgcaatttgtcatatgggtagcg----catcagatggactg
cctaaacagatattttcctctgaacttataaggaacaaaatatgagcactttgtatacaattaacctgatcaataacagc
ccaacggcgcaggattttttcttcttccaaaaaccggcgatttataccggtggcgcgacagtctactgcaacagcattta
ccaaagcgtactattaccttatgcaaactcaggttctgtactgacctttgaatgcttaatgcagctctatgccggtgctc
aaacacagctgccgaatttggccgtaggacaagcctcagggttcatcacctcctgtcagcctgttgatttaacctcggcg
atacctggggtgcaaacggcaaacaccacacaactttcggttgatcctgcgctaggtttggctcccgcgtcctatcatga
gggcgttgagcccggtgcttatcgcattatcacgcctgctttcaaccccatcaccgatgtattgaacacggggttggcgg
tacaaaactgcaatggcaatagggtgctatcgagttttatcaatgctgaaccgagtaaaaacatcgactgccaaccagta
ctgagcttctatattcaaacgggttcttatcaggcggggacggtgatcaatttttctacttcgtcagtgggttgcgcaat
gtgtgataccactcaaggcgtgacctcatttaacgtgacttataacccagagggtatctggacagtgactggggcttaat
cgcagccatcttttgcggccagcctgatcaactgcgccgcctcttatgtgacaacgcacaattaatgatgcgatttttac
gaggaggctttatgcctaatctgacaaccagtcttccactgaatctcttgttaggccgactctctaatcctgttggcgaa
ttgactcaacccccgctcagtaatgagtgtggtgcttatgccctcacagccaccttggctgcgtttgcggactggccgga
aagtaccattatcacctatcaggaaaacaccaatgtaattcaccaaagtgatgattttattcatgctaagaacaaaatct
attgcctgacgggggtactcaaccctgatggcggggccaatgtggctgaaggggggtataactctccggcggcaatcgca
gcagtggcaatggatttctcactcaaggcatcggtgaacatcaccactgcgggcttatttgctttaggtgagttgtatcc
ccatgaatggagcgcttgtgaggccgtcgtcggcgagcaaaataggcatattgatgccgtttataccgacccatatgacg
gacaagtccaattaatttgtgcggtctctggcccacaagagcttcatatgcttgcccgtggttccgacgggctttattac
gaccccaacaccggaattcgtaataatgattggggtaatccaatgttatcgctatttcagcagcacagtgattatgagtt
tgccggtttatggttaaccctcagtgcgtaaacaagcattgagtagacaagcattgtaagatagtcaactgataaacagc
gccctctcggctatttatcggttgacccgcagcttaaggatttttcctatctcattatttcgtcataaaatttaacttat
acttcttaaaa-tagtcataattaatatctcaactatggggctgctatagagtatatatcattaacactatggatattta
tcatgtaatattaaaatatagtaatctttgtcgtaaatcgagtatgttatgcactggacgtcaggtgataatagatattt
aataagttagaagctgctgttaattatcaatcaagttaggtagtaatttaaactgtaattattattgatttgcttgccat
tatacaactgcaattaagctaattaatattgtcatgagataattaaatgacagcttaaataagtgtaattaattacat--
---------------tctattagcattatttggagt-cattaaaatgaacaaagattggcacaaacaagatattttagcc
gcaatccggaaagaaaaaggctctcttgctgaattatcaagagaaaatgggctgtctccttgtacgttatctaatgctct
cacacgcccttggccaaaaggtgagatgattatcgccaatgctattggtatcacacctcaagagatatggcccagtagat
tcatcgactatagaggacataaaattattagaaggataaagaaaatgtgagcacaacttcaatattgaat----------
---------------------------------------------------------------attatgatgcgaataag
attaataactatgtctcgcaaagcttttttgaacattcaggttctttcctattaatgtgaagga----------------
------------taaaggaaaatc--------------------------------------------------------
--------------------------------------------------------------------------------
--------------------------------------------------------------------------------
--------------------------------------------------------------------------------
--------------------------------------------------------------------------------
--------------------------------------------------------------------------------
-------------------------------------------aagtatcaatcataggaggaatataatggatagagaa
ttagtcgaatcacttgaagtgttaatacgattttgggagcgaagtgcagaaccctggagcgtaaaagataataaatcaag
atatatttatgcaaattcaaaattcaataaattgtttggtttgcctgatgatttttgtgtgacaggccgattcgacagtg
aacttccaacacccatcgcacaattttcggctgaatatcagcgacaagatcgtcaagtagagttattacaggatcgcatc
acgtcagttgaagtccatttacttgatgggctatcctatttcaccgcttatttctatgataagtacccgctaattgatga
aaatggcgtatctcaaggggttatttgccatggtagatcagtaacgaatttaatattgactcgattaaataaaataaaaa
tgcctgtatcattagtattaatgcaaccattagatttgttcacaaaaagggagtgggaagttttgttttatcttatacat
acattctcaagtgttgagatcgctaaaaaactcggtctatcatcacgagaagtttgtcatatcacccaactgatttataa
aaaggtcggtatctccaataagcagcaacttgtcgaatattgctatgaaaataaaatcagcaattttgtcccgaaaagtt
tcttcgagtattcaggtcctttcccaccaaatctaaaagaatgatttagcgtagtcagaggagaagtcgaatggagaata
agctatcccaatcacttgagatgttaattcgattttgggagcacagttcagagccttgggggataagggataaccaatca
agatttatttatgcaaaccccagatatcataaattattagccctacccaataaatacagtattgaaggaagagtcgatag
tgagcttcccgcacccactgccgagtttcaaggtgaatttcaacagcaagatcgtcaggtagaattatcacaggatcgca
ttacatcagttgaaatccacttacttgatgggctttcctatttcaccccctatttctgcgataaatacccgttaattgat
gaaaagggagtctctcaaggtacagtttttcatggcagacccgtggctgacaccatgttgacccgcttaactaaaataaa
aatccccacctcgttggtattcaccccaccatcagaactttttacccaaagagagtgggaggtactgttttatatcttac
atacattctcaagctcagagatcgggaaaaagctccatttatccccaagaaccatctgcaatatcacccaaagtatctat
cggaaggcgggtgtcaccagtaagcggcagatcatcgagtattgttatgaaaacaaaatcaataatttcgtgccgcagag
cttctttgaatactctggttcatttccattaatgtaaagacgt------cagaatgttaagagaggaaa-taatggataa
gtctcttgtagattcacttgaaatgttaatccgattttgggagcacagctcagagccatggggggtgaaagataatcaat
caagatttgtttatacaaaccccagactgcatagattatataatctaccagctaattacagtatggaagggcgactcgat
ggcgaacttccttcacccgtttcagaattccaagatgagtggcaggcacatgatcgtcaggtggagttagtaaaagatcg
tattagcacagttgagatacacctatttgatggacgctcctactttcaaccttattattgtgataaatacccgttaattg
atgaaaagggagtctctcaaggtacagtttttcatggcagacccgtggctgacaccatgttgacccgcttaactaaaata
aaaatccccatatcattggtattcaccccaccatcagaattttttacccaaagagagtgggaggtgctgttttatatctt
acattcattctcaagttcagagatcgggaaaaaactccatttatccccaaggaccatctgcaatatcacccaaagtatct
atcggaaggccggtgtttccagcaaacggcaggtcattgagtattgttatgaaaataagatcaataattacgtgccgcag
agcttctttgaatattcaggctcttttccattaatgtaatgaaaga--aaaggtcgctgctgatatgactatcgggcaaa
gttct---------------gatttatgactaaatcttgtcgcgttgattgtcgctcataatgttcttttatatgctgca
ccgctacggctgacagtgttgccgaattcacactgaaattattgcagatagctaaggatatatcgggtgagcgttaagga
taaacaaatcggcatcatgacctacatc----------------------gacaattcggagaagatgctagaagatttt
a-----------------------------------------------------------------------------gt
tggctatataaaagttggattcacagtggttgctggcagacgtctgatctgattgtggttcatcatcctg----------
------------ctctggccgataagctaccacaagagtcaggtattgtcctgataccgctggagcctgtttc-------
--------------------------------------------------------------------------------
-------------------------------------------------------------------------acagcat
gaccctcagttccaaaattatcactttatcaact----------------------------------------------
--------------------------------------------------------------------------------
--------------------------------------------------------------------------------
--------------------------------------------------------------------------------
--------------------------------------------------------------------------------
--------------------------------------------------------------------------------
--------------------------------------------------------------------------------
--------------------------------------------------------------------------------
--------------------------------------------------------------------------------
---------------------------------cgatagcctgtctcagc------------------------------
--------------------ggaccccatattgacactgtactgaagcgctactcatggttacttcgtaccgatgccgat
gtttttctg-----------actcatcatctggcgaatttcacgccactttatcctgtccatggacgcgggaattacca-
---------------------ttttacggctaattttcgtgaaaaaatgctcgatttttgcctgcgacacggtgtggaac
atcgccag------------------------catttcggttgcgggcattcggtgatgctcagtagtgagttgatga--
-------------------tttcgttcttacaacgccagatgcactggtgtcgcaagttggctgaa--------------
------------------gattttggtccagatagagccaactggggagcctggccgggatggtatcgtggtgttctgac
catgtacgctgccgaaattgctgccaacgaacgctggccc-----gactatcttcaggatggccgagagcgaattctgga
tatgccgag----------------------------ctgcactgagggtaacattgacacactcacgctgcacattcac
gcgacccacggtgacacgctgttttccaagtttcgctaccgcgcaggcgagtatgcagata--tcgaccccaccacactc
gatcgccgccgtgttgatcactactgtacgtggatctgcctgacaccgattgaggcaataaaagcacaagcgggctatat
cgagtagccacgggtatctggcttatgccccgcaagc-------ccgcttattgacccgctacgctatgcacctcgccat
gttgcatagtttggttaacctgttgcccttgactgtccgttgcctgtagagagccactggtggtcggcttc---agcggt
gtctctgccgccaaactgccttttatctgtaacttcagattacccagcccttgcagcggtaatgctggccagccccagtt
ttgcaaaatatcgaggtcaacagagcggccagtcagcgccagtgaaaaagctctggtcggggtttgatcaaggctggcgg
tggcctccagtaaaccctctttggtgaaggcacttaactcactcacggtgatttgttgttcattggcactgagcgccagt
gatgggcggcgaacatcatttttattgaaggtcgcgttaccggcattcagcatcagtgaccccgaccacagcccccactg
atgatttttagccagcagcaagtcagtgccagcagtatccagcgaggtgatctggaacgggaagtcagggctgatatcaa
tcaataagtttcggctaccgcttagcttgctaacatagacctcagagagccaattcggcagtgtttgttgccactgctgc
ttccaatcggcggggagggtatagaccagtgcgaccagtgtcagctcattcagttgcaagcggcgggtatctcgcgccca
ttgcccctgagttctgagcagcccatcctgccagcgggtggagaactgattaatggccacgccagcaggagatagcgcga
atgtggcaatcggatcaatcagatgaatattacctttaatgatatccccagcattgaaggccagctcgccatcatcactt
tgccagtcaccctgcttaaaggtgatatttttgagtgtcagatctaaatcattaaatgcccagctattcccctcaacccg
cgcatcaattaaatcaaagcgtttgagtgttatcgggggcagttttaaaaacgtattccaaacatcgtccacagtggcag
gggtttgcaggcgaatattactcaggcgcagacgatcaaccatccaactgccgtcagcggattgtctggcactgcccgtc
aactccccttgtgcaatatcggcaccgaaagtggtcagtgtcagcgcatttttttgtattgagccttgcacataaagttg
ctgcgcggtgatgccattgatcgccaaagcgcccgcactgaactgaaattgggcattttcgcccagactattgcccggca
gaggctgccaagggacgagtcctccagtgacttgctggccagtgactttccattgatccgctgaatttttgggttcaatt
gtagtattcagcgccatattggttaactgcaaggtatccgcctgcaaaggtaatggcggtgtgctgttgttgagggtcaa
actgccattttgcatattaaggctgagcagatggcgaggctcggtcagttgctgccagcttagaccaataagtgcctgct
gggtcaccagaaagggcggctgattatcacgccctagcgtgacatcctgaagactgatctgcccaggtgtggaccatgag
tgatctattttccccagagagaggcgatattcgctgttatcactgacccaacggctcaaccatccggcggcccaagaggt
ttggagcagtacgtagcagagcactacggatagcaccaagagcagtaacaacgttagcagcactttcccgagaaatttca
tctggtaaattcacgcctgtcggtat-acggaaccctgtttatgccgcaaatcttcccttagctcaatagacaatccgtt
atctatgcat-aaaaaaatggccggtatcgtttacg-accggccatt-----------tcagtgacgtgttagcgc-cag
attatttttcttgtgggaagagtaggttaaggacgatggcagtaatacccccggcagcaatcccagaagagagcagggtt
ttgatccagtcaggggcaaattgcaggatcaaaggttgctgtgccacgcccataccaaccgccaatgagagcgccataat
cataattgcacggcgattaagggtttcgcgcgacacgatccgcacgccagaggcggcaatagtgccgaacatcacgagag
ttgcgccgcccagcactggctcaggaatatgctgcacaaacccagccacggcagggaacaggcccaacacgatcagcatc
agcgccaccacaaaaccgacataacggctggcaacaccggtcaactgaatcaccccattattctggccgaaacaggagtt
agggaaggtgttaaacaccgccgacagcatggagttcaacccattcgccagcacaccgcccttaaggcgtttcatataca
gcgggccatgaaccggctgctctgacacatcggaggtggcggtaatatcgccgatggtttccaatgaggtcaccataaag
atcagcatcagcggcaccagcagattccagtcaaaagacaacccatagtacaacggcgtgggaatggtaatcagcgctgt
gtctaccactgggcggctttcaggcagcatccccagcgaccaagccagcaggtaacccaccgccatggcgatcaccagcg
aagcgacacgcagataggggttacgttggcgattcagcagaataatcaccaccaagaccgcacccgccaacagcagattt
ttcggtgcgccaaatgtatggtcgctcatcgcgccataaccgccaccaatagatgtcagcccaacttgaatcaatgacag
gccgataatcatcaccacaataccggagaccagcggcgtgataatgcggcgcgccagatgcaggaagcgggagaggataa
tctcggtgcaggaggccaccatcagggtgccgaacagcgctgccatcatggttgggatatccgctcccccatttttcagc
gccaacccacccatgatcaatggagaaacaaagttaaaactggtgccctgaatggatagcaggccagagcctaccggccc
ccaagtcttaatttgtagcagtgaggctagacctgatgcgaacagggacatactgataatgcgttgggtatcttccgccg
gcaatccgagtgcctgacaaatcagcagaccgggggtaattaccgcgacaaacatcgccaataaatgctgacaggcggca
aacagtgtttgggccagtggcgggcggtcttctaaacgataaatcagttcgctaggg------------------cgagt
ggtg---acgggctgtggcgtatcaagttcggcggattgcgtagacatggagtgaaataccctgatcggcaaagagggca
ttttaatgatccgcctcacaaaagcaatcggttgcgctgcatttttt-taaatatttctc-tccgttgttagc--gcgtt
ttaattagcgactaaacttgtaattagccgcg-ttttttttctaatcc-ccccttaaccgttttggcgtttattaaggaa
ctgtctaacgtcatatttttattcgatattttaatcgcatggagtaccaagatgtttcatctcgatacctatggcacgct
agtcgcggcctgtttggttttattgctaggccgtaaactcgtacaaactgtccccttcctgaagaaatacactattcctg
aaccggttgccggtggtttgcttgtggcttttatgatgctgctgatgcaaaagaccctcggttgggaaatcagttttgat
atgtcgctgaaagatcctctgatgctggccttcttcgctactatcggtctgaacgccaatttggcgagcctacgcgcggg
cggcaaggctctgagcatatttgtctttgtggtggtgggtttgctactggtgcagaacgccattggtgtggccctcgcga
aattaatggggctagacccattgatggggttattggccggttccattaccttgtcgggcgggcacggcacgggtgcggca
tggagtaaagtcttcgttgagcgctatggttttgaaaacgcgactgaagttgccatggcttgcgcaacctttggtttggt
actcggtgggctgattggggggccggtggcgcgttatctggtcaagcactcctccacgccggatggcacgcccgaggata
gcgaagtgccttccgccttcgaaaaaccttcagctggccgaatgattacctcgctggtattggtcgaaactatcgccatg
attgccatctgtctgatggtgggcggcctgatttctggctggctacagggcacgatgtttgagctgcccactttcgtctg
cgtgctctttgtcggggtcatcctcagcaacacgctgtcggccatcggcttctacaaagtctttgatcgtgcagtctcag
tgctgggtaatgtcagtttgtcactgtttttggcgatggcgttgatgagcttaaaactttgggaattggcctcattggct
ctgccgatgttggtgattctgtcggcgcaagccgtggcgatggcactgtacgcgatttttgtcacttatcgggtgatggg
gaaaaactatgatgcggctgtgttggcggcggggcattgtggttttggtttaggcgcgacaccgaccgcgattgccaata
tgcaggccattactgaccgctttggcccgtcgcatttagccttcttggtagtgccaatggtgggtgcgttctttattgat
atcgtaaatgtgatcgtgattaagctctatctgttactgccgatcttccctgcggtcgtgggataattgttttt------
--------------------------------------------------------------------------------
------------------ggggcggcgatatccgcc-------cctaacttaggctatta-------tgggac-------
-----------------ttaggctattatggga-----------------------------------------------
----------------cttaggctatttgggact-taggctattt-------------gggacttatgctattgggga--
-------------------------------------------------------------ttaggcattggtgtagcgt
gttctctctggcaaccaccgctcaatcagtgcccgcgcatgttcggggtattgctgatgcagatggcgagcgacccgctg
cacttcgggaatcatggcctgatcgcgcagtaaatcagccactttaaactcagcactcccggtctgccgtgtccccaata
actcgccggggccacggatctctaagtctcgctgagcaatcacaaagccatcattactgtcgcgcagtacttgcaaacgc
atctgggcggttttgctgagcggcgttttgtagagcaacacgcagtgtgacgcaacggcaccacggcccacgcggccacg
taattggtgaagttgcgccaaccccaaacgttctgggttgtcgatgatcatcaggctggcgttaggcacatccaccccga
cctcaatgaccgtggtcgcgaccaatagctgcaactcaccctgcttaaatgccagcatcaccgcctgtttttctggacct
ttcattcggccatgaaccaagccgacattaatctctggcagggcaattttcagctcttcgcaggtcacctcggcggcttg
tgcttccagcagctcagactcttcaatcagagtacaaacccagtaagcctgacggccctcctccagacaggcatttttaa
ctcgctgaatcacatcactgcggcgggtatctgggatggcgacagtggtgacgggtgtcctgccgggcggcagctcatca
atcaccgaggtgtcgagatccgcataggcggtcatcgccaaggtgcgtggaatcggggtcgccgtcataatgagctgatg
cggatggaagccctgctcctcacctttctcccataatgcgagccgctgatgaacgccgaaacgatgctgttcatcaataa
tcaccagcgccaatccagagaatttcacctgctcctgaaacatggcgtgggtgccgacaaccatcgaaacctgaccactg
gcgacggcttcttgctgcgccaatcgcgctttgcctttttgcttcccagccaaccagcccacttccaagcccaacggctc
caaccattgacggaaggtattcgcatgttgctctgccagtaattcggtaggggccatcaacgcgacttgcttaccgtgag
caatggcgcgcagtgctgccagcgccgcaaccaatgttttacccgagccaacatccccttgaatcagccgcatcatcggg
aaattgtgcgtcatatcttgctcaatttccgccaccacccgctgttgtgcgcgggtcggggtaaagggcagggcggccag
aaaacggggcttaagctgatcttccgccaataaaggcagcgcccgatagctttgcgcccccgctctgacggctaacatgc
tgagattatgggctaatagctcttccataatcagccgccgctgtgcggggtgtttcccctgctctaaatcgaccaactga
atattcgcgggtgggcgatgcagagtatgaatcgcttccggcagactgatcagtgagcggctcagttcgatgggcagtag
ctcagcaataacagtggtatccagcatcgccagcgcctgatcgataagcttgcgtagcgttgcctgacgtataccttcag
tggtgggataaactggggttagcgactcctgcaactcaacgccaatattctcgccatgcactctatattcagggtgaatg
atctccggccccgtattgccccgtttagcttcgccataggcaatcacatgtttgcccggtgacaggctatttttcatggc
ggcattgaagttaaaaaagcgcagggtgagaacgccgctgccgtcgctgatctggcaggtcatcatgcggcggcggccaa
aagtgatatcggaacggagaacctcgccctctacggtcaccgaaataccgggcaataaatcgccaatgcggtatagctgt
gtgcgatcttcataacgtagcggcagatgaagcagcaggtcttgaatggtctccagacccattttagccagtttcccagc
ctgacttgcgccaacaccggaaagtgtacttaggggtacggcatccagtaggcggcctttcatttaagactccgttccgt
ggattgcatggcagaccaccactgcggatcggcaataatctggccctgctcatcaatagggggctgaggaagtccttttc
gcttggcaacctgcgccaacacggggtaaccgccctcaaacagaagccgctgttgctcaacaagggggaggacactctgc
gcccgctgatacatgcccgcattttgccgctgccgttgggcttcatacaaaatgagcgcggaagcgacggagacattcag
ggattgcaccatgccgatcatcggaataatgatgtcttgatccgccagcgccaaggcttcttcagagataccggttttct
cctgccccatcaaaatacaggtggggcgggtatagtcgatttcgcgaaaatccacagccttatcagataaatgtgtcgcc
agtatctgcataccctgcgatttcagatgggcaatggcatcggtgatatgggggtgagttttgacctgtacccagctatt
gctaccggcagcagcagagagccgggtatacatttcggtactgggccaaatggcatggacttgatggataccgacggcat
cagctgtgcgaataattgcggatacattatggggtttatgtacttgctccagacagaccgtcagatccggctgtctggtt
gccagcatttcacaaatccgcgcatagcgttgaggattcataggcgttaattacgattacggctgactttaaccacatcc
ggcatgatacgaattttacgcataatgttggccagatggacccggtcacgggtagtcaggcgaataaaggcactatatac
ccgaccatctttctcttcagtattcagactctgaatattagattcggctgcattaattgccgccgtaagatttgccagcg
caccttgttggttgaacatatcgactttaatttcagcgataaactcttgctcggtctcctgatcccactcaaccgccata
aacttctcaggctctttctggtagccacggatgttacgacaggattcgtgatggatgaccaaccccttacccggactgat
atgggcaataatggggtcacccggaatagggcggcagcacttggcaaaggtaatcaatacgccatcagcgcctttgatgg
ccagattgcgtgtcccg---gaagtgg------ctagcgtggaggggtcacccaacaggtttttagccaccacgacactc
attgcattgcccagaccaatttctgccagcaaatcatccaaggtcgccagcttcatgcggtccaactcatgcttgatatt
ttcttcagaaatatcagccagtttacggccattacctaatgcatgattcagtaaccgacggccaaggctcaccgattcat
cacgtttcaggtttttcagtaactgacgaattttggcgcgtgcttttgaactgacaacaaaattcagccatgcggcattg
ggccgtgcgcccggcgcagtaatgatctcaactgtctgaccactgctcaggggctgagaaagcgggtagggttggcggtc
aacacgcgcacccacacaggcatgaccgatatcggtatgcactgcataggcaaaatcgaccggtgtcgcaccggcaggta
gctcaacaatgcgaccttccggggtgaaaacgtaaatctcatcagggaaaagatcagatttcacgctttcaataaattca
aatgagctgcccgcactttgctgtaactccagcaaactctgcatccagcgctgagcgcggatttgtgcggtggtgccgga
ttcaccctgctctttataagcccagtgtgccgcaacccccatttcggccatctgatccatatcttcagtacggatttgca
cctcgaccggcaccccatgagggccaattaatgaggtatgcagtgattgatagccgttagctttagggatggcgatatag
tctttgactcgaccggggcggggtttgtacaggctatgagcctgacccaacacacgatagcaagtatcgacttctttgac
gataacccggaaagcatagatatccatgatggagtgaaaacgctgctctttcaggttcatcttgcaatagatggaataga
gatgcttttcacgaccactgactcgacaaggaatccctgcttccgtcagacgcccttcaatctccgccaagattttctga
atcatctctttgcggttaccgcgcgcggcttttaccacttcttttatgacgcgatagcgattggggtagagtgcttcaaa
acccagctcttccagctcggtttttaaatggtgaatacctagccgatgggccagtggactatatatttcaagggtttcgc
gggcaatacggcgacgcttatctggacgtaaggaacccagtgttcgcatgttatgtgtgcggtcagccagtttgatcaaa
atgacgcggatatcctgcaccatcgccatgatcattttgcggaagttctccgcctgagcttcttttttatcacggaagtt
cagcttgtcgagtttagagacaccctcgaccaactcggctacgctcttcccaaatagctgctccatatcttgatatgtag
caggggtgtcttcaatgacgtcatgtaacagtgccgccattaaagtttcgtaatcgagccgcatctccgcgagaatacag
gccacagcaaccgggtgagtgatataaggctcaccgctggagcgtgtctgaccctcgtgagcatcacgtgcaacaagata
tgcctgtttgaggcgcttaatctgctcctctggcaggtaacgttgaatcagcagattcaggctttcaaacaggtacaa-g
gcagactcgcagtct--------aattaacgacgaccttcagcaatcgcggtaaccgcttggatctctgcggcttcctgc
tcttgctgctcttggcgttcacgaacatcgagaatctgattagtaatcagaccttcttcgatttcgcgcagcgcaatcac
agtaactttatcgttctcttctggaaccagtgcgtctttgccgccggactagatttgacgtgcccgacgagcagcgacca
acaccaggtcaaaacggttaccaattttctctacagcgtcttgaacagttacgcgtgccataattctgctactccacagg
tgacgaaatgacggggcatgatactgaaactctcttcagtctgccaataatttgctgattaaagcgtcatgccgctgttt
ctggcggcctaaacgcagtcgttcggcgcgaataatggttttcagatcagataatgccagattgaaatcatcatttacga
tcaaataatcatactctgcgtaatgggccatctcggcgacagcttgcgccatacgctttgcgataacctcttcgctatct
tgcccacggccacgtaaacggcgatccaactcttctttggaagggggcaaaataaaaatgctgcgcgcggttggcatttt
tgcgcgaatttgctgcgcgccttgccagtcgatatctaaaaatacatcaaccccggttgcaagaacctgctcaatcgcta
aacgtgaggtgccatagtagttttcaaaaaccttggcatgctcaagaaaagcgtcgtcatcaatcatctggcaaaactca
tcttcagaaacgaagaagtagtgctcaccgtgattctcacccggacgtttagcacgcgtggtatgggagatagaaacctg
cgtgtcgtacaacggttgtgtttttaacaaagcctgaatcaggctcgatttccctgcgccactgggcgcggaaacaatgt
aaagcgtgccttggaccatgatgacgtttcagttgattagg-ttgatatacccttcttt-cttgaagttgcggcggtgt-
-----------------------------------------------------tcgctcgcggtctacctgcaactccaa
ttactttgggtgtatatagaaagcagaagtgtgaatctccgcacagtatac
> 7:1859-33762 + ../Ref_Seqs/Genus/yrohd0001.gbk
ttatgaacagctctgcttttaattttcagacgttgtctcctgacctgattatggatgtccttgaaggcgtcgggttacga
gtggattcagggttaaccgcgttaaatagttatgagaaccgcgtttatcagtttatggatgaagatcgtaagcggtacgt
ggtgaagttttatcgccctgagcgctggagcagcgagcaaatcattgaggaacatcagttttctattgatttggcagagt
cggaaatcccggttattgccccattggcgtttaacggacataccttacatactcaaggtggttttttctttactattttt
ccgagtgttggcgggcgtcagtatgagatagataacctcgaccaattagaatgggttggccgttttctggggcgaatcca
tcaggtcggtcgtgatagcctttttgttgcccgtccaaccatagggattgaggaatacctgaccgaaccgcgtcagttac
tggcaagcagtgaattagtgccagcaaaacagcgggataagtttctggctgccactgacctgctcataagtgcgataaag
cagtattggcataccgattggcaaccattacggttacatggtgattgtcacccaggtaatattctgtggcgtgatgggcc
gatgtttgttgatttggatgatgccagaaacggccctgcggttcaggatctttggatgttgttacatggggatcgccgtg
agcaattaatccagttagatatcttgcttgaggcctatggtgagtttgctgattttgatcagcgggaactggcactgatt
gaacctttacgcgcgatgcggatggtttattaccttgcatgggtcgccagacgttggcaagacccggcatttccgaaaag
ttttccgtggatggcggagtctgatttttggttacagcagactgcatcatttacagagcaggttaagctgttgcaggcac
cccctttgcagctgatgccaatgta-------------------ctaaagctaatataatggagattgttatagtatgaa
aaatgtatggttagcacttgttggcatggtgatggcattcagtgcatcggctgcacaatttaccgatggtacccaatatc
agacgttaaacaaaccagtaactggcgagcctcaggtattagagtttttctctttctattgcccgcactgctaccagttt
gaagaaatttatcatgttcctcaggcagtaaaaaaagcgctgccagaaggggtcaaaatgacccgttaccatgttgaatt
ccttggcccattgggcaagcaattgactcaagcatgggctgtggctatggcgttaggggttgaggaaaaagttactccac
tgctgtttgaaggtgtacagaaaacacaaacagtacaaactcctgatgatatccgtaatgtatttatcaaagccggaata
agtggcgaagattatgatgcggcattaaatagctttgtggttaagtcattggttgtgcagcaacaaaaagcagctgaaga
tttgcaattacgtggtgtgccagccatgtttgttaatggcaaatatatgattaaaaacgacggcatggataccagttcaa
tggatagctatgttaaagagtatgcggacgtagttaagttcctgctaactcaaaagtaata--gta---ta--aaagagg
ggcagg-atgtagttcgcccctct------------tttacttatt-ca-----------atatcagcatggctc-----
------caactctatttctctt-cttgctat-aaaatcatcatattatcta---a-gtcgtagtcatatagctgaatact
tgatttttatttatcactctgttg-tttgtgatttat---------ttatc-------------tatttcagtgatgggt
aagggca--cgatattcatgatacaaaaa-gaggaggtcagg-ggagaataagtaataagaatttggggggtaaaaaatt
tagcataagttaagtttact--gaccttatgtcagcag----------ctgaataagtaatatccacaatttagataaat
aaatcatgacagaaaaatagaaaataaataattgtaacatgctgattaatataacttaaaatattaaccatctgtgagac
aggcaacga-atataaaaaacacacatttttacgcacaaacttatccacaggttagatcttgcggatc-ctagacaaaaa
tgctc-tctttcgcacaagaattgacgctaagattcgtctcttgctgccagctatggcattcttagtgttagaccttgct
aaataaagatgaagaaactctatggcccagattgcagaaaacccattgatcctcgttgacggttcctcttacctctatcg
tgcttaccatgcctttccgccgctaaccaatggcagcggcgaaccaaccggcgcgatgtatggcgtgttgaacatgttgc
gcagtctgttgctgcaatatcgtccaagccatgtggccgtagttttcgatgctaaaggcaaaacttttcgtgatgaaatt
tttgccgaatataaatctcatcgtccgccaatgcctgatgatttacgtgctcaaattgagccacttcaccaaatggttaa
ggcgatggggctgcctttattagcggtttccggggttgaggccgatgatgttattggaactctggcgcaagaagctgaaa
aagcaggtcatgcggtattaatcagtaccggcgataaagatatggcgcaattagttacgccaaatattactcttattaat
acaatgaataacgctattttagggccacaggaagtttgtgaaaaatatggcgttcctcctgagttaattatcgattttct
ggccttaatgggggattcctcagacaatattccgggcgtaccgggtgtgggtgagaaaacggctcaggctttattacaag
gattgggtgggttagatgcgctgttcaataatttggataaaatagccacgctgacattccgtggtgccaaaactatgtcc
gccaagttagagcagaataaagatgttgcctatctctcctataaattagccaccattaaaactgatgttgaattggatgt
aacctgtgatgaactgaccgtctcaccaccagatgatgagcagctgcatcaattattcagccgttatgaatttaagcgct
ggcttgcggatgttgaagccggcaaatggctggaaggtaaaaaagagcggccaaca------gcacaggctaataacaaa
tatattgtggcgacagaaccagccgctgcggctgaagtcacggctgtgctatcacaagacaattatcaaactatcctcga
tgagcagactctggctgattggattgagcgccttaaaaaagcagaagtttttgcttttgatactgaaactgacgggcttg
ataccctcagcagtaatttaattggcctttcctttgctgttgcgccgggtgaggcagcgtatttacccttagctcatgat
tatctggatgcgccggcacaacttgatcgccaatgggttctcgatacactgaaaccgctgttggaagacgaaaaagccct
taaagtggggcagaacctcaagtttgaccaaagtatgttagcgcgttatggcattgacctgcgtggtattgctttcgata
ccatgctggaatcttatgttttagacagtgtcgcgggccgacatgacatggacagcttggcagagcgctatctcaaccat
aaaacgattacgtttgaagagatagccggtaagggtaagaatcaactgacctttaaccaaattgcattagagcaagccgg
gccttatgcagcagaagatgctgatgtcaccttgcaattgcatttggtcttgtggccgaaattacagcagagtgaaggcc
tgaagcgggtattccaggacattgaaatgccactgttgccgattttgtctcgaatcgagcgcaccggtgtattgattgac
caaaacatcttagcggcgcactcgaaagagctggctattcgtcttgatgagctggaaaaacaagcccatgaattagccgg
agagccgttcaatcttgcctcgcctaagcagttac---------------------------------------------
--------------------------------------------------------------------------------
--------------------------------------------------------------------------------
--aggtgattttgtatgaaaagcaacaattacctattctgaagaaaactccaggtggcgcggcgtctaccaatgaagaag
tgctggccgagttagcgctggattatcctctgccgaaggtcattattgaatatcgtggtttggcgaaactgaaaagtact
tacaccgataagttaccgctgatgattaatccggtttctggccgggtacatacgtcttatcatcaagccgtcaccgcgac
tgggcgcttatcctctcgtgatcctaacctacaaaatattccagtgagaaatgaagaagggcggcgtattcgtcaggctt
ttattgcgcccaaaggttaccgcatcatggccgccgactactcacaaattgagctgcgcatcatggcgcatctatcgcag
gataaaggattgctggctgcatttgcagctggaaaagatattcaccgcgcgacagctgctgaagttttcggtttgccact
ggaaggggtgactaccgaacaacgccgcagcgccaaggccattaactttggtttgatttatggtatgagtgcgtttggtt
tggcgcgccaattgaatattccccgtggggaagcgcagcgctatatggatctttactttgagcgctatcctggtgtgttg
gaatatatggagcgcacgcgtaagcaagcggcggatcaaggttatgtcaccacgctggatgggcgtcgtctctatctacc
ggatatcaattcacgtaatgccaatcgccgtaaagctgcggaacgtgaggctatcaatgcgccaatgcaagggactgcgg
ccgatattattaagcgcgcaatgattgctgtagatgcttggttacagcaagaatcagcacctttggtgcgggtcatcatg
caggtgcacgatgaattggtgtttgaggtgcatgaaactgtgttggaaagtgctgagcagaagattcgtgagttgatgga
gcaaagcatgcaactggcagtgccattgaaggtggatgtcggtgttggcgataattgggaacaagcccactag-------
--------------ttgtgtgggtaagtggtgggaattaaagcattttatgtaattaagctacatttagtggcgataatg
caggaatgatgtgcgctgaatcgtgacaatttgtgtaactatacaacaaaaaattcttttgccccgcgaaaaaatgatgt
agagttacgctcgtagggtacagaggtaagatgttctatctttcaaaccttttacttcacgtaatcggatttggctatat
a-ttagccgccccagtcatttattgactggggcgttt-------------------------------------------
--------------------------------------------------------------------------------
--------------------------------------------------------------------------------
--------------------------------------------------------------------------------
--------------------------------------------------------------------------------
--------------------------------------------------------------------------------
--------------------------------------------------------------------------------
--------------------------------------------------------------------------------
--------------------------------------------------------------------------------
----------------------------tttattgg---------g------------cttttgctggc-----------
aggaag--ggc----ttgatgtaccgagat--------------------------------------------------
---------------------------------acagcccttg--cggg---ctgt----ttttagtggttac-----tt
attcgc---cttcatcgtcataatcat---caatcatgacttcaggtgggatttcgctaaaccaggtatccagtttttcc
cgcaacttatcgacaccaatctttttcaatgatgagaaagcttctacctgaatatcacccataaatggaatgatagcttc
ccgcaccatattcaattgagctttgcgcgcgccagaagccaatttatcggctttagtcagtaataaaagcactggggtgc
cgacggcaacagcccaagtaatcatctgctgatctaaatctttcagtgggtggcggatgtccatcaacacaactaatcct
ttcagacagttacgtttctgcaaatattcgcccagggcgcgctgccacttaagtttcatctcttcagggacttcggcata
accatatcctggtaagtcgaccaagcgcacaccttcaaccacttcgaataagttgatcaactgagtacggcccggcgttt
tactggttctggccagacctttctggttggttaatgtattaagggcactcgatttacctgcatttgagcggccagcaaat
gcgacctcaataccttcatcacgtggcagatggcgaatatccggagcactgatgacgaaatgagtcatgtgatagttata
gtttctgatagtcaaaatttgtcgtctccgtgagaacttacttatatggagcgattataactgcatcagggcgaaaaaag
ggggtttatctttta----tcctctttggcagggatgggtttgttggccgttgttgagagaat-taatgca---------
---atcgccccggctgacacgaaactgaaaatgtcggttggttatcaaccatc---------attaatggcttattattt
atgaactgttaagaaaaccttgattaaaaatacgctactattagtaacggtcagt-tt---------tctttattta---
tttttctaataaaaacaaataactgatggtg-----------tttt-aacagtg-cgggatgtgctg-gcaagga---gc
ttaatcactcaggaggagtggaatatgctt--------------------aaggaatgtaatgg------atatac----
---------------tgtgagccagggatg--aataaggacgaaggtataaaaggatgttgat------------ggagt
gccg--------ggtgagtcgcctttaggattgaagggat------ggcaaggatagcgtgttgcaggagggagaaacca
ggatgttatgtaagtgcaagga-tgcgctgtaaggatatccttccgcagaaggtgcgaaaaaaggcgacaggttaatctg
ccgccttttttctttctctgctttctgctagattccggcccaatcctatgcccaatagatttcaaattacagtaaggcgc
agtgaatgaa--------------tccttattagcttacctaagtaagtgatttgggtgattgcacctggctaacacttc
tgcaacttgaaagatgacgggtatatactcaatccgatcccatact--------catttaagagcacaggttatgaagca
accaaataaagcaccacgcgccaatacggcagggcc---gaaaggcaccgcaacaccaaagcgccataaaaagacccgtg
tagagcttgatattgaagcacgcgagcgtaaacgtcagaagagacacagcggcaatcgctcaggggcgagaaccaatgta
gaaggcagcaat-aaaaccggccagagccaaacccaagagaaagacccacgtattggcagtaaagtgcctgtgcctctgg
tggtggagagcaaggtaaaagctaagccaaccactaagccggtggtaaaagtcgaagccaagccacgtctgacgccggaa
gaagagctgactaagctggaaaacgatgagcgtctggatacattactggatcgtttagataacgacgaagtattgagcaa
agaagaccaagcttatgttgatttaaccttagaccgcatcgatgccttgatggagcagttgggtattgaattgggcgacg
atgaagacgacgcggaaaaagaagaaaagcaggaagatattctgcaattactgaaacgtactgattcaaaagacacgtt-
---ttaaaccatgaagtgggtgatcccaataatagccctactgttaacatgttatctattgtggttattgggtaaactat
ggcggctgtcgcaacgtaggtcacgattgcgcagcgctactgcggccagacaacgaaaacatctgccccctaaccggccc
ggtaagcgaaaatatcggaaggaatgaacatgtctgagcacg---------------ctatagtttgggatctgtccctc
attcaaaaatataattattcagggccgcgctatacctcataccctacagcccttgaatttagtgaagattataatgaatc
tgcttttcagcaggcggtaaaacgttacccacagcgccctttgtcgctgtatgtgcatatcccgttttgccataagcttt
gctatttctgcggctgtaataagctagtgacgcgccagcaacataaagctgatgaatatctggcggtgttggaaaaagag
atccgtcagcgcgcggccttgtttgctgggcgtcaggtcagtcagatgcattggggcggcggtacgccaacctatctgaa
taaaacgcaaattactcatctgatgaatctattgcgtgagaatttcgattttctgcccggtgcggagcagtcaattgaag
ttgacccgcgggaaattgaactggatgttattgatcatctgcgtgcggaaggctttaaccgcctaagcatgggggtgcag
gatttcaataaagaagtgcagcggctggttaaccgtgagcaagatgaagattttatctttgcactcattgcccgtgccaa
ggctcttggttttaattccaccaatattgatttgatttatggtttgccgaaacagaccccagaaagctttgctttcaccc
tcaagcgggttgctgaactcaacccagatcgcctgagtgtcttcaattacgctcatttacccactctgtttgcggcacag
cgtaaaattaaagacgctgatttacccagtgctgaacagcggctggatattttgcagcacaccatcagtttcttaactga
atccggctaccagtttattggtatggatcattttgcccgaccagatgatgagctcgcgattgcgcagcgcgcaggcaaat
tacatcgtaatttccaaggttacaccacccaaggtgagagcgatttactcggtttgggggtttctgccatcagcatgtta
ggtgacagctatgcgcagaacgaaaaagatttgaagacgtattatgccgtggttgaacaacgtggcaatgcactgtggcg
tgggctgaccatgaccgaagatgattgtttgcgtcgcgacgtgattaaaacactgatttgtaatttccaaatcagttacc
agccgattgaacagcattatggtattcgttttgcagattactttgccgaggattttgagctgctggcgccttttgagcaa
gatgggctggtggagcgggatgaccaaagtattcgtgtgacgccacgcgggcgtttactcattcgtaatatctgtatgtg
tttcgatatttatttacgtaaacaggcgcgtcggcagcaattttctcgtgtgatttaataa-------------------
----aaaacccggctggaatgaaaacc---------gtggccgggtt---------------------------------
---------------------ttttgctgtttgccga-------------------------------------------
--------------gcaggcgc-----------------ttattccattcctaactctttcaacttacgcgttagtgtat
tacggccccagcccaacagacgtgcagcttcctgtttatggccttgagtgtggcgtaatgcggtggttaacagcgtgcgt
tccatttcgggttgtgcttctgacaacaagtcctgatggccagaacgtagggcgcgatcagcccactgcgccagcaatgt
tgcccagctatcaggtgcccgctggccggatgcatccggaatattggtttcaaacagctcagaaggtaaatcctgaatca
gcacttcctgcccggcggccatgacggtcagccagcgacaggtgttttccagttggcgcacattaccttgccaaggcagg
cgagttagcgcgacttccgtttcaggatgcaaattcttggcttccacccccaactctttagccgccacttgcaagaagta
gcgagctaaacgcggaatatcttcacgacgttcgcgcagcggcggtaaatgcactcgaatcacattcagacgatggaata
aatcctcacggaatttgccttcctgcacgcgcatttcaagattctggtgggtggcggcaataatgcgcacgtccactttt
accggggcatatccgccaacgcgataaaactgcccatcagccaacacgcgtagcagacgggtttgcacatccagcggcat
atcaccgatttcatctaaaaacagagtgccgccatccgcttgttcaaagcggccctgacgcacttgattggcacctgtaa
aagcccctttttcgtggccaaacagctcagactcaattaagtctttgggaatggccgccatattcagtgcgataaaaggc
gctttggcgcgaggactatggcgatgcagcgcatgggccaccaattccttaccggtgcccgattccccattaataagcac
actgattgaggatcgcgacaatcggccaataatgcggaaaacatcctgcatggctggcgcttcgccgatgatatctgcga
ctgggtcactggccggttgggttcgagccggttgctgttgctcctgataatggctgatagcccgctcaactagcgcgacg
gcttcgtcaatatcaaaaggtttcggcagataatcaaacgccccttgctgataggcgctaactgccgcgtctaaatcaga
atgcgcggtcattatgatgaccgggagcatggggtggcgctgtttaatctgtttcagcagtgttaatccatccatgccag
gcatacggatatcggataacaacacatctggagtttgcgttgccaatgcatccaatacctgattgccgctgtcgaatgtg
acacagtttaggcccgctccagtcagtgcgcgctcaagcacccagcggatggagctatcgtcatcgacgatccagactat
ccctcgttgcatagaaacctcactggcgaataggcaggtaaaccgagaattcggtatgtcccggccaactgttaaattca
attttacccgaatgctggtcgataaggttacgggcaatagataagcccagcccagtccccccttcgcgaccacttaccat
cgggtagaacacggtatcttgcaattgcgtcggcacgccggggccatcgtcttcaatatcaattcgagccgccagacggt
agcgcatgccatgcagtgttatctgaaatgctgtacgggtacgcagcgtaatggtgccgccagcttcacccaaagcttgt
aatgcattgcgggtgatattaagcatcacttgttcaatttggtcaggatcatgcgccagctcgggtaggctgggatcata
gtcacggattaacgtcacattatccggtttttctagcgaaactaactggcaaacgcgttcagcaacctgatgaatgcttt
gtgtaacatgttggccgggccgctgtgggcctaaaagacggtcaaccaaattacgcagacggtcagcttgttcgataatt
actttggtatattccagcaatgctggatcaggcagcgcttttgacaacaattgtgccgcgccacgtaaaccgcctaatgg
gttcttaatttcgtgtgctaatccccgcactaaatcacgggctgcaacttgctgtgcatgctgtaattgctcttggctta
accgacgttgattatccatcggtgccatttccagcaagataaaaccgtccggcaatgattgtgcggtcagcgataaaata
tgcgcccgaccatcgaccactaatgtaacttcgttatcggtaaaaccttgtccagacgccaggctttctctcatcagaac
aatatttagagaaaaatagcctaataaatcgggcagcggtgtaccaaaaagtttacgagagctttgcgccagaagttgct
gagcagcgggattggcgtaatgaatagccagagtgtcatctaatagcaaaatgctattaatgagagagttgaggatctgc
ccagcatcgggcagcgtgcctgttgccatcatgcagactcct--------------------gcacac--tgttggtgca
ttaataccctatctaattgaaattacagtgtattggtatcctacctgcaaatccag------------------tgatgt
tgggtatatcct---aat-gtgttcagccgcagcgaaatcagaaggaattgtggc-aaaaatgaaa---agtggagaaaa
aagcccatcgtgagatgggccaaaagtttccacggcaac-aa--------------------------------------
--------------------------------------------------------------------aaaaacggct--
-------aattaaaat---t------aaacgctgtaatacagttcaaactcgactgggtgcggagtcatacgcacgcggt
ccatttcttctttacgcaggtcgatgtaagcatcgatagcatcgtcagtgaacacgccaccacgggtcaggaactcgcgg
tcttcgctcagagcaaccaatgcttcgtccagagaacctgcaacttttggaatctctgcttcttcttccggtggcaagtc
atacaggtttttgtccatcgcatcacctgggtgaatcttgttgataacgccatcaaggccggccatcagcaatgctgcga
agcacaggtatgggttagccgctggatccgggaagcgcgcttcaatacgacgggctttcgggctggcaactactggaata
cggatagaagctgaacggttacgagcagagtatgccagcatgaccggtgcttcgtagcctgggactaaacgcttgtagga
gttagtcgttgggtttgccaaggcgttaatcgcttttgcatgcttgatgatgccgccaatgtagaacagcgccatttcag
acaggccagcgtatttgtcacctgcgaacaggttagtcccgtttttggacaaggacatatggcagtgcatgccagaaccg
ttatcaccaaacataggttttggcataaaggttgcggtcttaccgaaggcgtgtgccacgttatgcacgacatatttgta
aatctgaatttcgtcagctttcttggtcatagtattgaagcgggtagccacttcgttctggcctgctgttgcaacttcat
ggtgatgcgcttcaactaccaggcccatttcttccatggtcaaacacatggtagaacgcagatcctgtgaagagtcgaca
ggaggaaccgggaagtaaccgccttttactgcagggcggtggcctttgttgccgccatcgtatttggtgctggagttcca
ggcgccttcgatatcatcgatagagacatgggagccgcggatgctgctaccaaaacgtacgtcgtcaaacaggaagaatt
ctggctcaggcccgaacagcacggtatctgcaatgccagaagatctcaggaagtcttcagcacgtttagagatagaacgt
gggtcgcggtcataaccttgcatggtgcctggctcgaggatgtcacaacggataatcagtgttgagtcttcgaagaacgg
atccataacagcagtgctggcgtctggcatcagtaccatgtcggattcgttaatgcctttccagccaccaatcgaggagc
catcaaacattttgccttcttcgaagaagtcagcgttgacctgatgagcaggaatcgtgatgtgctgttcttttccttta
gtatcggtgaaacgcaaatcaacgaatttcacttcgtgctcattcagcatcgtcaaaacatgttcagcggacatacttat
atctcccggatttgtcatagtcgtcgtcgtggaacgattaccg-------------------------------------
--tatatt--------------------------------actgagg------------------tttatggtgttctgg
cattgttgccggtaaaaatttcttatttcaacaacctgtggcgtt-aaaaacctttttacctgcaatagtgctctactca
aaacagc----------aa---acttgtgacttttt-atttcgtac----------------------------------
-----tgttattcgtgct-----------------ggcgattcatgctaaaatacattgcgaaatctatgccaactttcc
aaaccccccatttatgccatatcatagggg-tctgctgatattcagtatgcaccaggatagttatattgcactattttgg
tgcttcatttgcgccgttgagcactgtattggtgcaaaaaggggccgaaaggctatttttgcaccgtgaatgggatcaca
aactagccgccgttaggttgtttataagagaattttgtgatcttgtttagtccctcgcttattacgtgtacaatagcgcg
ctatttct-aaatgcctgaggcaaaaaagctgtgatcgagaatctgcgtaacatcgccattattgcgcacgttgaccatg
ggaaaactaccctggttgataagttgctacaacaatctggtactttcggtgaacgtactgaagcaactgaacgtgtaatg
gactccaacgatttggagaaagagcgtgggataaccatcctcgcgaaaaataccgccattaattggaaagactaccgcat
caacatcgtggataccccaggacacgccgatttcggcggtgaggttgagcgtgtaatgtctatggttgactctgtgctgc
tggtcgtcgacgcaatggatggcccgatgccgcagacccgtttcgtgaccaaaaaagcgtttgctcatggtctgaaacca
atcgtggttatcaacaaagttgaccgtcctggcgcacgccctgactgggttgttgatcaggtattcgacctgttcgtaaa
cctggatgcaactgacgaacaactggacttccctatcatttatgcatctgcattgatgggtattgccggtgaagaccaca
atgatatggcggcagacatgaccccgctgtatcaagcaattattgaccatgtgcctgcgccagacgtagacagcactggc
ccgctgcagatgcaaatctcccagctggattacaacaactatgtaggtgttatcggtatcggtcgcatcaaacgtggtgt
tgttaaacctaaccagcaagtgactatcatcgacagcgaaggtaagacccgcaacggtaaagtcggtaaagtactgggcc
atatgggtctggaacgtatcgaaactacactggctgaagctggcgacatcgtggctatcactggtctgggcgagttgaac
atctctgacactatctgtgacgtaaatgctgttgaagcattgccagcactgtcagttgatgaaccaaccgttaccatgta
tttctgcgttaacacctctccgttctgtggtaaagaaggtaagtatgtgacttcacgtcagattcttgaccgtctgaaca
aagaactgattcataacgtagcactgcgtgttgaagaaactgaagatgctgatgcattccgcgtatcaggccgtggtgaa
cttcacctgtcggttctgatcgaaaacatgcgtcgcgaaggtttcgaactggctgtatctcgtcctaaagttatcaaccg
tattatcgacggtcgcaatcaagaaccatttgaaagcgtaactttggatatcgaagaacagcaccagggcgcagtaatgc
aagccatgggtgagcgtaaaggcgacgtgaaggacatggttccagacggcaaaggtcgtattcgcctggattatatgatc
ccaagccgtggtctgattggcttccgtacagaattcatgactatgacttctggtacaggcctgctgtactccacattcag
tcactatgatgatgtgcgtccaggtgagatcggccaacgtcaaaatggcgtattgatctccaatggtcagggtaaagctg
tagcgttcgccttgttcaaactgcaagaccgcggcaagttgttcatcggtcatggtactgaagtgtatgaaggccagatt
atcggtattcactcacgttctaacgacctgactgtaaactgcttgactggtaagcaattgaccaacatgcgtgcatcagg
tactgacgaagcaaccaccctggttcctttcctgaagaaaactctggaacaggctctggaattcatcgatgatgatgaat
tggttgaagttaccccgcaatcgatccgtatccgtaaacgtcatttgacggaaaacgatcgtaagcgtgcaggtcgtggt
cctaaagaaggttaattcttctttg--ttctgctgatacttagggcgctcaaggcgccctgagttctttatcccccccaa
tcctctgcgtccttgaagctgcaactgtgttagctgcgctcactcacccaaatcacttacatgtgtaagctcattgg-ga
ctcattcactggctgccttgctgcaact--------------ccaatgcctttgaggatg--------atttttgccaga
ttgaagcggttaaatttccctcggtaaaattattttttctgaccaacccct-ccttttgcttcctctcgctgttcagttt
tcttttttcccgttacagtaaaactcaccatctaatt-gggagagcgctatgctgtatatctttgatctagggaatgtga
ttgttgatatcgacttcaaacgagtattgggtgtttggagtaaattaagcagtgtgcctttggcaacattgagtgagcgc
tttagcatgggagaggtcttccagcaacatgagcgcggtgaaatcagcgatgaagactttgcgcatcaactcagtgatga
gatggggttatctttgagttttgaacagtttgccgaaggttggcaggcggtatttgttgcattgcgcccggaagttatca
ccataatgaaacggttacgtgaggaaggccatcgagtcgtggtactctccaatactaaccggctgcattgtaatcactgg
ccacaacattacccagaagttgccgctgcggctgaccatatgtatttgtcccaagatttgggaatgcgcaagccggaagc
cagaatttatcaacatgtactgagtgcggaaaacattccggcagaacaggccgtgttctttgatgacgttgaagccaata
ttgttgcggcccgaattgagggcattaccgccattcatgtcacagaccgaaaggttattcctgcttatttttcctgattc
tttcttgctca---------------------------------------------------------------------
----------------------------------------aatcattaatgggtta--gccttagc--------------
--------------------------------------------------------------------------------
-------------------------------gttgctaaccctaatcacgctg-------gc------------------
--ttcgtg---ttgactgagaggcgaacatggcgagttttttacgttttcatttatctccacggtttaggccctgtctca
cttttgggcgcatgttatatacccgaattgataaagacgggttaacaatgctggctgggcatttagcatatgtatcgttg
ctttctctggtgcccttgataactgtgatttttgctctgttcgcggcatttccaaccttttctgatatcagcatcaaatt
aaaagccttcatatttgccaattttatgccagcgactggcgatattatccaaaactatctcgagcagtttgtcgagaatt
ccaatcggatgactgtggtgggcacctgtggtttgattgtcaccgcactattgctgatttactctgtggactcagttctt
aatattatttggcgcagtaaaacccagcgctcactggtattttcatttgcagtctattggatggtgctgacattggggcc
cattctggtgggagccagcatggttatcagctcctatctgctctcattacagtggctggcaaacgcccaagtagacagca
tgattgatgaattattacggctatttccattgctgatatcttgggtctcgttttggttattgtacatggtggtgcccacg
gcaagagtgccggccaaagatgcagttatcggcgcactggtcgccgcattgttttttgagctaggtaagaaagggttcac
gatgtatatcaccctgtttccttcttatcagttgatctacggggtgctggctgttatccccattttattcctttgggtct
actggagttggtgcattgttttgctgggggctgagattacggtcaccttgggcgaatatcgtgcacagcgccatacaccc
agcgctaaggaaagc------cagagtcaggagatgtaaggcattatgattgcgttgattcaacgggcgctgagcgccaa
tgtggtagttgatgggaatgttgttggcgagattggccctgggttgttgatattactcggtgttgaacaagaggataccg
agcaaaaagcccaacgtttatgtgacaaagttctgggataccggatttttggcgatgaaaacgacaaaatgaatctcaat
gtgcaacaggttgggggcagtgtgctggtggtttcacaatttacactggttgctgatacccaaaaaggcatgagaccgag
tttttcccgtggggcggtacccgcagaagcggatcggctttatcagtattttgttgccctgtgtcgtgagcgtggtgtaa
aaactgaaacgggactttttgcagcagagatgaaagtcagtctggtaaacgatggcccggtgacattttggttgcaggtc
tagct---------------------------------------------------------------------------
--------------------------------------------------------------------------------
--------------------------------------------------------------------------------
--------------------------------------------------------------------------------
--------------------------------------------------------------------------------
--------------------------------------------------------------------------------
--------------------------------------------------------------------------------
--------------------------------------------------------------------------------
--------------------------------------------------------------------------------
--------------------------------------------------------------------------------
--------------------------------------------------------------------------------
--------------------------------------------------------------------------------
--------------------------------------------------------------------------------
--------------------------------------------------------------------------------
--------------------------------------------------------------------------------
--------------------------------------------------------------------------------
--------------------------------------------------------------------------------
--------------------------------------------------------------------------------
--------------------------------------------------------------------------------
--------------------------------------------------------------------------------
--------------------------------------------------------------------------------
--------------------------------------------------------------------------------
--------------------------------------------------------------------------------
--------------------------------------------------------------------------------
-----------------------------------------------------gaa-gaata------------------
--------------------------ttgcct-----------c-----------------------------a--aatt
gagg--------------------------------------------------------------------------gc
ta-------------tgccatagattttattgat-gatt-----------------------------------------
----------ttaaagagagaattcccctatgtatcacttgcgtgtgcccataacagaacaagaactcaaagattattat
cagtttcgttgggaaatgttacgcaagccgttgcaccaaccggcgggttcagagaaagatgcctacgacgcgatggccca
ccatcaaatggttgtagatgaacagggtaaacctgttgctattggtcggctgtatattaatgccgataatgaggctgcta
ttcgttttctggcggtcgacccctcagttcgtgcaaaagggctagggacgctggtggcgatgacgctcgagtcggtagca
cgccaggaaggagtgaagcgggtagtatgtagcgcgcgtgaagatgccgtcgatttcttcgccaagctaggttttgtcag
tcagggggagataacagccccgcagaccacaccagtgcgccacttcttaatgatcaaaccggttgtgacgctggacgaca
ttctgcaccgccctgactggtgcgggcaactgcaacaagcttggtacgatcatatcccgctcagtgaaaaaatgggagtg
cgcatcagccaatatacgggccaacgttttgtcacaaccatgccggaagcgggtaatcagaacccacatcatacattatt
tgcaggcagccttttttcattggcgactctgacggggtgggggttgatttggttgttactacgtgagcgccagcttggcg
gtaccattattcttgctgatgcccatattcgctacagtgcgccagtgaccgggcgaccaagagcggttgctgagctgagc
tctcttagtggtgatctggatagattggcgcgtggccgccgtgccagagtacaacttgacgtgaatttatttggtgatga
agatgttggtgccgtattttctgggacttacatggtcttgcctgtcgacgcagggaatgatggcgttaactaat------
----acattatattgacccgtttat-cgat--------------------------------------------------
---------------aacagataagcgggt--------------------------------------------------
-----------------------------------------------atttagcctatatctgtcactggattatta---
--------------------------------------------------------------------------------
--------------------------------------------------------------------------------
------------------------------------------------------------------aattaattt-----
--------------------------------------------------------------------------------
--------------------------------------------------------------------------------
-------------atgccagaacatttta---------------------------------------------------
--------------------------------------------------------------------------------
--------------------------------------------------------------------------------
--------------------------------------------------------------------------------
--------------------------------------------------------------------------------
--------------------------------------------------------------------------------
--------------------------------------------------------------------------------
--------------------------------------------------------------------------------
--------------------------------------------------------------------------------
--------------------------------------------------------------------------------
--------------------------------------------------------------------------------
--------------------------------------------------------------------------------
--------------tttaatatcagagcaatatttttctattagattaaata----------------------------
--------------------------------------------------------------------------------
--------------------------------------------------------------------------------
----------------------------------aaaatac---------------------------------------
--------------------------------------------------------------------------------
---------------------------gaaatttttacgaaatagtattgtgctatttc---------------------
--------------------------------------------------------------------------------
--------------------------------------------------------------------------------
--------------------------------------------------------------------------------
--------------------------------------------------------------------------------
--------------------------------------------------------------------------------
--------------------------------------------------------------------------------
--------------------------------------------------------------------------------
--------------------------------------------------------------------------------
--------------------------------------------------------------------------------
--------------------------------------------------------------------------------
-------------------------ttataaaatacaatatacaagta--------------------------------
---------------ttattacttatctaaataatagccatcacagcctatggtcaccccctccgccagagcagaactaa
------------------------------------------------------------------------------aa
aaccttatttctcaaacatt------------------------------------------------------------
--------------------------------------------------------------------------------
--------------------------------------------------------------------------------
---------------------------------attttaataacaatgc-------------------------------
--------------------------------------------------------------------------------
--------------------------------------------------------------------------------
-----------------tacagctttatcat-------------------------------------------------
--------------------------------------------------------------------------------
--------------------------------------------------------------------------------
------------------------------------------------------------------------------ca
atag----------------------------------------------------------------------------
--------------attattttcaaatgtatatatttaaaacgccaatgcgaaagtatcaga------------------
--------------------------------------------------------------------------------
--------------------------------------------------------------------------------
--------------------------------------------------------------------------------
--------------------------------------------------------------------------------
--------------------------------------------------------------------------------
--------------------------------------------------------------------------------
--------------------------------ataaatagagtaagtaatacactagacgatagatattgatagttattt
aataacgtaacgctcaacatcaattgt-----------------------------------------------------
---------agcagtatgctaattattaaacctaatgcatattata--------------------------tttctt--
---------------tactattacaacatataggagtaaataaaatgaataaagattggcatagacaagagattttggct
gcgattcgaaagaagaaaggctctctctctgctttatcaagagataatggactatcctctggcacattatctaatgcact
aacacgcccatggccaaaaggtgaaatgattatagcggaagctattggtatatctcctcaagagatatggcccagtagat
tcctagattatagcgggtgtgccattactagaaaaataaggaaattttaag-----------------------------
--------------------------------------------------------------------------------
--------------------------------------------------------------------------------
--------------------------------------------------------------------------------
--------------------------------------------------------------------------------
--------------------------------------------------------------------------------
--------------------------------------------------------------------------------
--------------------------------------------------------------------------------
--------------------------------------------------------------------------------
---------------------------------------------------ttaaggagataaatataatggaaaaaacg
gtattaaattcacttggaatgttaataaggttttgggagaaaagcttagaa-----------------------------
--------------------------------------------------------------------------------
--------------------------------------------------------------------------------
--------------------------------------------------------------------------------
--------------------------------------------------------------------------------
--------------------------------------------------------------------------------
--------------------------------------------------------------------------------
--------------------------------------------------------------------------------
--------------------------------------------------------------------------------
-----------------------------------------------------ccttggggagtcaaagataatcaatcc
agatttgtatattccaataatgaacatcgtaaactattagctttacctgataaatatgatatggaagggcgactagatgg
cgaacttcctacgcctatatcagcgtttcaggctgagtttcaggcgcatgatcgccaggttgagttatcacaggatcgca
taacctctgctgaaatacataagtggtatagacattcttatttccaaccaaaattttgtgataaatacccattaatagat
gagtatggggtgtctcaaggtactattttccatgtcaggccggtggaagatataatattaactcatttaaataaaataaa
agtccccacctcactgatattcactcccccatcagatttatttaccaaaagagaatgggaagtgctgttttacattttac
atgccttttcaagtagtgagattgcgaagaagctccatttatcatccagaactatcagtaatattatccaaaaaatctat
gggaaagccggagtaaccagcaagcggcagataatagagtattgctatgaaaagaagatcaataattacgttccacaaag
tttctttgaatactcaggctcattcccgctaaattaag----------------------aggataaga-atatgaagca
atcactgctaagctcactgaggatattaatcccattttgggagaacagttcagaggcttggggcgttaaggataataaat
caacatttatctacgcaaatgatagatttggtacattattaggtttgcctgataaatttaatgtggaagggcgattagat
ggggagctgcccgcaccaacagcagagtttcagtcggagtttcaggagcatgatcgccaagctctattatctaaagagcg
tgctacaactattgaaatacatgcatttgaaaaacgaacttatttccaaccttatttttgtgataaatatccattaatag
ataaaaatggtgtatcccaaggtcttatttttcatgccagacaagtagaggatataatcttaactcagctaaataaaata
aaagttcccacctcactgatatttactccgccatcagaatcatttactaaaagagaatgggaggtgttattttatgtttt
acatgctttttcaagtagtgaaattgcgaagaagctccatttatcatccagaactgtcagtaatattatccaaaaaatct
atgataaagccggagtgaccagcaagcggcagataatagaatattgctatgaaaagaagatcaataattacgttcctcag
agcttctttgaatattctgggtcttttccacttatgtaggataa------------------------------------
--------------------------------------------------------------------------------
-------------------------------------ttttctgcgccgattacgtttacgatt----------------
--------------------------------------------------------------------------------
--------------------------------------------------------------------------------
--------------------------------------------------------------------------------
--------------------------------------------------------------------------------
--------------------------------------------------------------------------------
--------------------------------------------------------------------------------
--------------------------------------------------------------------------------
--------------------------------------------------------------------------------
--------------------------------------------------------------------------------
--------------------------------------------------------------------------------
--------------------------------------------------------------------------------
--------------------------------------------------------------------------------
--------------------------------------------------------------------------------
--------------------------------------------------------------------------------
--------------------------------------------------------------------------------
--------------------------------------------------------------------------------
--------------------------------------------------------------------------------
--------------------------------------------------------------------------------
--------------------------------------------------------------------------------
--------------------------------------------------------------------------------
--------------------------------------------------------------------------------
--------------------------------------------------------------------------------
--------------------------------------------------------------------------------
--------------------------------------------------------------------------------
--------------------------------------------------------------------------------
----------------------------------------------------------ttacgtaatcggctgtgctagt
taaaagtattttgcgatgcttgagaacaacgggggctatgtaagctccctattgctccgctacagtatgcagttcgccat
gctgcatcagttgattaagttgttgcccgtggctgtcagtggctttcagggagccgctaatcgtcggtttt---aatggg
gtatctgcggttagattaccttttatctgtaattccagattacccagcccttgcagcggcaatactggccaaccccagtt
ttgtaagatattgagatcgacggagcggccggtaagtttcagagataaggctcggtcaggtgtttggtcaatactggcgg
tggcctccagcaacccttctttagtgaaagcacttaaatcactaaatgttatttgctgctcattagcactcaaggcgagt
gatgggcgtcgaacatcatttttattaaatgtcgcattaccggcattcaatatcagagaaccagaccacacgccccactg
atggttttttgccagtagcaagttagtccccatcgcgtccagtgaggtaatttggaatggaaaatctgggttaatatcaa
tcaataaattacggttagcacttaatttcccaacgtacacctctgacaaccagttgggtagtgtctgctgccattgctgc
ttccagtcttccgggagtgtatataccagcgccaccagtgtcagttcatctaattgcaatcggttattatctcgcgtcca
actgcctttagttcttaatagaccatcctgccagcgggtcgagaattgattaattacaatgcccgccggtgataaggcaa
atgtcgcaatcgggtcaatcagatgaatattacctttgataatatcccccgcattgaaggacagctctccatcattagtc
tgccaatcgccttgcttaaaagtgatatttttaagtgttagatccaaatcattaaatgcccagttattcccttcgacgcg
ggcatcaattaaatcaaagcgttttagtgtaataggtggcagttgtaaaaatgtattccaaacatcgtctaaagtagctg
gcgtttgtagtcgaatattgctcaagcgcaggcggtcaatctgccaattgccgtcagctgattggctggcattacccgtt
agttccccttgggcaatatctgcaccgaaattattcagcgtcagcacatttttctgtattgagccttgcagataaagttt
ctgggcagtgatgccattaatggtcagtgaacccgcgctaaactgaaattgcgcattttcacccaaactattgcccggca
ggggtaaccagggaaccaacccaccattaatttgctggccagcaactttccattcacctgtagcatttttttgcgcgata
gaggtattcagcgccatattggtcagttgtaaagtatctgcctgcagcggtaatggtgcggtatggttattcagggttaa
gctgccattttgcagattaagactgcgaaaatgacgagggtcagtcagttgttgccagctcaaaccaaagagggcctgct
gggcgagaagaaaggggggttggttggcgcggctaagagtgacatcggtaaaactgagttgtccaggttgcgaccatgaa
tggtctattttccccagagagaggcgatattcgctgttatcactgacccagcggcttatccagcctgcggcccaactggt
ctgaagcaatacgtagctcaaaacaataaacagaaccagtagcaataataacgttagtagcactttcccgagaaatttca
tccggtttttccacaccaatcaaaat-acacatccttgtttatgccgcaaattctccattagctcaatagataatcagtt
aactgagcat--aaaaaatggccggtattttgtatg-accgaccatt-----------ttcgtgacgtattggcgaaaag
attatttttcttgtgggaagagcaagttaagcacgatggcagtaataccaccggcggcaatcccggaagaaagcagggtt
ttaacccagtcaggtgcaaattgcagaattaatggttgctgtgccactcccataccgactgccaatgatagcgccataat
cataatcgctcggcgattgagggtttcacgtgacactatgcgcacacctgacgcggcgatagtaccgaacatcaccagcg
ttgctccgcccagcaccggttcaggaatatgctgtacaaaaccggcaactgcagggaacaggcccagaacaatcagcatc
agcgcgacaacaaaaccaacatagcgactggcaacaccggtcagttggataaccccattgttctggccgaaacaggagtt
agggaaggtgttgaacacggctgatagcatcgagttcaaaccattcgccagcacaccgccttttaggcgtttcatataca
gcgggccattaaccggttgctcggatacatctgaggtcgccgtgatatccccgatggtctcaagtgaagtcaccataaag
ataagcatcagcggcaccaacaggttccagtcaaaagacaaaccatagtacagcggtgtggggatagtaatgagggcggt
gtccactactggacggctttccggcagcatgcccagcgcccaagccagcaggtaacctactgccatcgcgataactaaag
aggctacgcgcagatacgggttgcgctggcgattaagtaaaataataactaacaatactgagccagctaataacaggttt
tttggtgcgccgaaggtgtggtcgctcattgcgccataaccaccaccaatagatgtcaacccgacctgaatcaacgatag
cccaatgatcatcaccactataccggataccagtggcgtgataatacggcgcgccaaatgcaggaaacgggaaagtatga
tttcggtgcaagaggctatcatcaaggtgccgaacagtgcagccatcatggttgggatatctgccccaccatttttcagt
gccagaccacccataataagtggagcaacaaagttaaaactggtgccctgaatggataacagcccggagccaacaggccc
ccaagttttaatttgtaataacgaggccaggccggatgcaaacagcgacatactaataattctttgggtatcttccgccg
gcaatcccagtgcctgacaaatcagtaggcctggagttatcactgcaacaaacatggccaataaatgttggcacgctgcg
aacagtgtttgggcaagaggagggcggtcttctaatcgataaattaattcgctaggg------------------cgagt
tgtt---gttggttgcggtgtatcaagctctgcagattgcgtagacatggagtggcatttccggatcggcaaagagggca
ttttaatgatccgcctcacaaaagcaatcggttgcgctgtattttt--ttaatatactga-actgataccgatatctatt
at--ttaatgactaaacttgtaattagttgagaaattttttctaatcccccctattactgttttggcgtttattgaggga
ttgtctaacgtcatatttttattatatatttcaattacatggagtaccaagatgtttcatctcgatacctatggcacgct
cgtcgcggcctgtttggttttactgttaggccgaaaactcgtacaaaccgttccctttctaaaaaaatacactatcccgg
aaccggttgctggtggtttgctggtggcttttatgttgttactgatgcaaaagactctgggttgggaaatcagttttgat
atgtcgctgaaagaccccttgatgctggcattttttgcaaccattggtctgaatgccaacttggccagtttacgcgcagg
tggtaagaccctcagtatatttgtttttgccgtcgtcggtttgctactgatgcaaaacgcaattggtattgcactcgcga
aattgatggggttagacccattgatgggattattggccggttcaattacactatcaggtgggcatggtacaggtgccgcg
tggagtaaagtgtttgttgaacgctatggctttgaaaacgcaactgaagttgctatggcctgcgcaacctttggtttagt
gctgggcgggttgattggtggcccggttgcccgctatttggtcaaacattcttctacgccgaacggcacccctgatgata
gcgaagtgcctacggccttcgaaaaaccctctgctggccgtatgattacttcattggtattggttgaaaccattgccatg
attgctatttgcctgatggcgggccaagtcatagccaatgcgttacaaagcacgatgtttgaattacccacctttgtttg
tgtgttattcgtcggggttatcctcagtaacacggtatcggcaataggtttctataaagtctttgatcgcgcggtatcgg
tattgggcaacgtcagtttgtcactgttcctggcaatggcattgatgagcttgaaactgtgggaactggcatcactggca
ttaccaatgttggttatcctgtcggtgcaggcattggcgatggcgctgtatgctatcttcgttacttatcggttgatggg
caaaaactatgatgcggcagtgctggcagcagggcattgtggttttggtttaggcgcaacaccaaccgcgattgctaata
tgcaggctattactgaccgttttggcccatcacacttagcctttttggtggtgccgatggttggcgcgttcttcattgat
atcgtcaatgtgattgtcattaagctttatctgctactgccaatcttcccggcagttgcgggataaaaggatattggggt
gggggtatata--------------acccaccccaatgatttatattttaagatacaaaaaagcggataccggaagagct
tatatcagtcagttatccgggtaagtgataattgccaatatatctgtaatctgaaaaata--------------------
--------------------------------------------------------------------------------
----------------------------------------------------------------------acagattc--
-------------------------------------------------------------ttaagcattggtataacgc
gttctctccggtaaccagcgctctatcaaggcccgggcatgttcaggatattgctggtgtaggtggcgagccacccgctg
aacttctgggatcattgcttggtcgcgtagcaaatcagcgactttaaactcggtactgccggtctgtcgtgtacctaata
attcgccggggccacgaatttccaaatctcgctgggcaataacaaagccatcattgctatcacgcaatacttgtaaacgc
atttgggctgttttactcagcggcgttttataaagcaagacacaatgtgaggctacagccccacgacccactcggccacg
taattggtgtaattgggctaatcccagacgctctgggttatcaataatcatcagactggcattaggcacatcaaccccga
cctcaatcactgtggtcgcaaccaataattgtaactcaccttgtttaaaggccaacataaccgcctgtttttccggccct
ttcatgcggccatgcactaagccgactttaatttctggcagggcaattctcaattcttcacaggtgacttcggcggcttg
agcttccaacagctcggactcttcaattagggtgcaaacccaataggcttgtcggccctcttccaaacacgcatttttga
cccgctgaataacatcgctgcggcgggtatcaggaatggccaccgtcgtgaccggtgttcggccaggagggagttcgtca
ataactgaggtatcaagatcagcatacgcagtcatggctaaggttcgtgggatgggggtcgcggtcataattaactgatg
cggatggaaaccttgttcctcacccttttcccataacgccagccgctggtgaacgccaaaacgatgctgctcatcaataa
taaccagcgccaatccagaaaactttacttgctcctgaaacatggcgtgggtgccgacaaccattgcaacctgaccgctg
gcgacagcttcttgctgcgccagacgtgctttccctttttgtttgccagccaaccagccaacttctaaccctaagggttc
gagccattggcggaaagtattcgcatgctgctcagctaataattcggtaggggccatcaatgccacctgtttaccttggg
cgatagcacgtagtgccgccagtgcggccaccaatgtttttcctgatcccacatccccctgaatcagtcgcatcatgggg
taattatgggtcatatcttgctcgatttctgccaccactcgctgttgggctccggtcggcgtgaaaggcagagcggccag
aaaacgttgcttaagattatcttcagccagcagaggcagcgcccgatagctttgtgctcccgctctgacggccaacatac
tgagattatgggccagtaattcttccataatcagccgccgctgtgcggggtgcttgccctgctctaaatcggtcagttga
atgtttgctggtgggcgatgcaaagtatgaatagcttcagggagactaattagggagcggctcagctcaattggaagtaa
ctcagcaataacgctggtatccagcattgctagcgcctgatcgataagtttgcgcaatgttgcctggcggatcccttctg
tcgtgggataaaccggcgtaagtgactcttgcaattcaacgccgatattctctccatgcacccgatattcagggtgaatg
atttccgggccggtattcccccgcttagcttcaccataggcaataacatgcttacccggagataggctgtttttcatcgc
agcgttgaagttaaaaaagcgcagagtaagaacaccgctgccgtcggttatttggcaggtcatcatccgtcggcgaccaa
aactgatatcagagcggagaacttcaccctctaccgtcacgcaaaggccgggtaataagtcaccaatacggtacagttgg
gtacggtcttcataacgcagtggcaggtggagtaacaagtcttgaatggtttccaaacccagtttagccagtttcccagc
ttgacttgcgccaacaccggaaagtgtactgagggggacggcatccagtaggcggcctttcatttaagactcc-----gt
ggattgcatggcggcccaccattgctcatcggcaatgacctggccttgctcatcaatatgaggctgggggagccctttac
gtttggcaacctgtgctaaaaccgggtaaccgccttcaaacagtagccgctgttgttcatcttttggtaaagcgctctgt
gctcgctgatacatacctgcattttgccgctggcgttgcgcttcatataaaattaatgcagaggcgacagagacgttcag
tgattgcaccattccgatcatcggaataatgatgtctttatctgccaatgctagcgcttcttcagatatgccggttttct
cctgacccattaaaatgcaggttgggagggtatagtcgatttcacggaaatctacagctttatcagatagatgagttgca
agtatttgcatgccctgtgattttagataggtaattgcatcagtaatatgggcgtgtgttttgacctgtacccagctgtt
actgcccgcagcagaagaaagccgcgtatacatttcagtggttggccaaattgcatgtacttgatgaatgccaacggcat
cagcagtacgaataattgcggatacattatggggtttatgtacttgctccagacagaccgtcagatccggctgtctggtt
gcaagcattccacaaatccgcgcatagcgttgaggattcatcggcgttaatttcggttgcggctgactttaaccacatct
ggcatgatacgaattttacgcataatgttagccagatggactcggtcacgagtagtcaggcgaataaaggcgctgtatac
ccggccatctttctcttcagtattcaggctctgaatattggactcagctgcattaattgcggctgtcagattagccagag
caccctgttggttgaacatatcgactttaatttcagcaatatattcttgctcagtctcttgatcccactcaaccgccata
aatttctcaggttctttttggtaaccacggatattacgacaggattcatgatggataaccaaacctttgcctgggctgat
atgggcgataatagggtcacccgcaatcggacggcagcacttggcaaaggtaatgaggacgccatcggcacctttaattg
ccagattacgggtacca---gaggacg------ccagtgtagattggtcacccaagaggtttttagccaccaccacactc
attgcattgcctaagccaatttctgccagcaaatcatccagcgtagccagcttcatacggtccagttcatgcttgatatt
ttcttcaggaatatcagacagttttcggccattccctaacgcatggtttagcaatcgacggccaaggcttaccgattcat
cacgtttaaggtttttaagcaattggcgaattttagcgcgagcttttgaactgacgacaaaattaagccatgcggcatta
ggtcgtgcacctggagctgtaatgatttcaacagtttgaccactgctcagcggctgagaaagcggatatggctggcggtc
aacgcgagcaccgacacaagcatgaccaatatcggtatgcacagcataagcaaaatcgacaggtgtggctccggcaggta
attcaacaatgcgtccttccggggtgaaaacgtaaatctcatccgggaataaatcagattttacactttcaataaattca
aatgagctgcccgcactttgttggagttccaacaagctttgcatccagcgctgagcacggatttgcgcagtggtgccgga
ctcaccttgttccttataagcccagtgggcagccacccccatttcagccatctgatccatatcttcagtacggatttgta
cctctaccggaaccccatgagggccgattaatgaggtatgtaacgattgatagccgttagctttagggatagcaatatag
tcttttacacggccagggcgaggtttatacaggctgtgagcctgacctaatacccgataacaagtatcaacttctttaac
gataacccgaaaagcatagatatccatgatggagtgaaaacgctgctccttcaggttcatcttgcaatagattgaataga
gatgcttttcgcgaccactgacccgacaagggatgccagcttctgtcagccgcccttcaatctccgccaagattttctga
atcatctctttgcggttaccgcgagcagctttcaccacttctttaatgacgcggtagcgattgggatagagagcttcaaa
acctagctcttccagctcgatttttaaatgatgaatacccagccggtgagcaagtgggctatatatctcaagggtttcac
gggcaatacgacggcgtttatctgggcgcaaagaacccagtgttcgcatgttgtgcgtgcggtcagccaacttgatcaag
atgacgcggatatcctgcaccatcgccatgatcattttacggaagttttctgcctgagcttctttcttgtcgcggaaatt
aagtttgtcgagcttagagacaccctcgaccagctcggctacactttttccaaacaactgctccatatcttgatatgtag
cgggtgtatcttcaatgacgtcatgtaacagcgccgccattaaggtttcgtaatcgagccgcatctcagcgagaatacaa
gccacggctaccgggtgagtgatataaggctcaccactggagcgtgtctgtccctcgtgagcatcacgtgcgacaagata
tgcctgtttgaggcgcttaatctgctcctctggcaggtatcgttgaatcagcagattcaggctttcaaacaggtacaa-a
gtagactcgctgtct--------aattaacgacgaccttcagcaattgcggttaccgcttggatctctgcggcttcctgc
tcttgctgttcttggcgctcacggacatcaagaatctgattagtaatcaggccttcttcgatttcacgtagcgcaatcac
agtaactttatcgttttcttctggaaccagtgcgtctttaccgccggactggatttgacgtgcccgacgagcagcgacca
acaccaggtcaaaacggttaccaattttctctacagcgtcttgaacagttacgcgtgccataattctgctactccacagg
tgacgaaatgactgggcatgatactgaaactctgttcagtctgccaataatttgctgattaaagcgtcatgccgctgttt
ttggcggcctaaacgcagtcgttctgcacgaataatggttttcagatcagacaatgccagattgaaatcatcattcacga
ttaaataatcatactctgcgtaatgggtcatctcagcgacagcttgcgccatccgcttagcaatgacctcttcgctatct
tgcccacggccacgtaaacggcgatccaattcttctttggatggaggcaaaataaaaatactgcgtgcggttggcatttt
tgcgcgaatttgctgcgcgccttgccaatcgatgtctaaaaatacatcaacaccggttgcgagaacctgctcaattgcca
gacgtgaggtgccatagtaattttcaaatactttggcatgctcaagaaaagcatcgtcatcaatcatctggcaaaactca
tccttagaaacaaagaagtaatgttcgccgtgattctcccctggacgtttatcacgtgtggtatgagaaatagaaacctg
cgtgtcgtacaaaggttgtgtttttaacaaagcctgaatcaggcttgatttccctgccccactgggcgcggaaactatgt
atagcgtgccttgaaccatgatgacgtttcagttgattagg-ttgatatacccttatta-cttgaagttacagcggagct
aacgaggt-ctctaaccagagttactgatgtta-tcaggaacctggaatttgctcgtttgcagcctatctgcaacgccaa
ttacgttgggtgtatatagaaagcagaagtgtgaatctccgcacagtatac
> 8:1836-31161 + ../Ref_Seqs/Genus/yruck0001.gbk
ttatgaacaactctgcttttaattttcagtctctgtcccccgatctgatcatggatgctcttgaaggtattgggttacgg
gtggattcggggttaacggcgctaaatagctatgaaaaccgggtttatcaatttatggatgaagaccggaaacgctatgt
cgttaagttttatcgccctgaacgctggaacgcagcccagattgaggaggaacaccacttttctctcgatttggctgaag
cagaaatacccgctgttgcgccattgccgtttaatggccggactttacatatccacagcggctttttctttgtcgtattc
ccaagtgtgggcgggcgtcagtacgaaatagataacctggatcaattggagtgggttggccgttttctgggtcgtatcca
tcgggttggtagtgagagcctttttgttgctcgtccaacgatgggtcttgaagaatatctaatggaaccacgtcaattat
tagctggttgtggcctggttccggcaaagcaaaaagataagttcctgatggccaccgatctgcttatcagtacgattaag
cagttctggaaaaatgattggcagcctattcgtctacatggcgattgccaccctggcaatatactctggcgtgacggccc
cttatttgtggacttggatgatgccagaaacggtccggcagttcaggatctatggatgttattacacggggaacgcagcg
agcagcttattcagttggatatactgcttgaagcctatagtgaattcgctgattttgattcgcgggaactaagtctgatt
gaacccttacgagccatgcgaatggtttattatttagcctgggttgccagacgttggcaagacccggcatttcctaaaag
ttttccgtggatggctgagtctgatttttggttacaacagacttcagtatttacagaacagaccaagctgttgcaggctc
ctccactacagcttatgccaatgta-------------------ttga----tagataatggagatttttattgtatgaa
taaagtatggtttgcattagtaggtatggtgatggcattcagtgcctcagctgcgcaattttctgatggttctcaatatc
agacgttaaataaaccagtcacaggcgagccgcaggttttggagtttttctctttctactgcccacattgctaccagttt
gaagagatttataaggttcctgaaacagttaagaaatcactgccagcaggcactaaaatgactcgttatcacgtagagtt
tttagggccactgggtaaagagttatctcaggcttgggcagttgctatggctttgggtgtagaagataagattactttac
cgatgtttgaagctgtgcagaaaacccagcttgtccaaacaccagctgatattcgcaatatctttatcaaagctggcgtt
aaaggtgaagattatgatgcagcattaaacagctttgcagtgaaggcaatggttgctcagcagcaaaaagcggcacagga
tctggagttgcgtggtgttcctgccatgtttgtgaacggtaaatacatgataaaaaatgatggtattgatacctcttcac
aagaaagctatgctaaacaatatgctgatgtcgttaattttttgctatcgcagaaataaca--ataccgcagtgataata
aaccgg-cttcggccggtttttttacggataaattacttactcatc-tgttagtaggaacatatttgtataataaatatt
aacctgcaatagcggttgggtg----gttattaagaataaagcaaaagctatggacataatggctaatacattaaatatc
atcattatttttgtgcattttttactttttgattagtagcatgttattacctttctcttacttgtatctccatgttagtc
actag-----aataggtatgatgataaaaata-----------tttttcgatttaaaaaataacct------aattaata
ttttatatcgaaaatttttcaggatgttatttcgctgaaattaacgctttagttaagtaatatccacaattacgataaag
aaattatgacaataagcgtagattgttcattttttaatgttatgatttttatggtttttagtggctctgttaacgtttta
atccattagcagatcaactcattactattttacgcacaaagttatccacagataggatcggtacgatctcagggtgatct
cgtcagccttttgtaacagagtcgctgctaagattcgtctcttgcagccagctatggcattcttagcaccagactcagca
aattaaagatgaagataccttatggctcaaatcgcagaaaaccccttgatattggttgatggttcctcctacctctaccg
cgcttaccatgctttcccgccgctgactaacgccagtggagagccgaccggagcgatgtacggtgtgttgaatatgcttc
gcagcctgttgttacagtatcatccaagccatgttgcagttgtctttgatgccaaaggaaaaaccttccgcgacgaactc
tttgctgaatataaatcccatcgcccaccgatgcctgatgatctgcgtgcacagatagaaccactgcatcaaatggtgaa
agccatgggtttaccgttgctagctgtatctggcgtcgaggctgatgacgtcattggtactttggcgcaggaggccgaaa
aagcgggttactccgtattgatcagtactggtgataaagatatggcgcagttagtgacgccaaatatcactctgataaat
acgatgaataacactattcttggtccagaggaagtgcgagagaagtttggtgttccacctgagttgattatcgattttct
ggctttgatgggggattcatccgataacattcccggcgttcccggcgtgggagaaaaaacagcgcaggcactgctgcaag
gcttgggcggcttggatacgttgtacagcaatctggataagatcgcttcgctgaccttccgtggtgcgaaaaccctgtct
gccaagctggaacagaataaggatgtcgcctacctctcttatcagttggcgacgatcaagactgacgttgagctagaggt
gagttgtggcgaattgatcgtgtctacacctgatatcgatcaactgcatacgctgtttgctcgttatgaatttaagcgct
ggctagttgatttagaaggtggtaaatggctcgaaggcaataaagctcgtccaacgggcaccggtaagagtgataataag
gcttctgatattgtggttgcgacacctaccgcagaagtgaccgctttactctcgcaagagaactatcaaaccattctgga
tgaagagacatttttaatctggatagaacgtctgaaacaggccgaggtgtttgcttttgatactgaaaccgatggcttgg
atacattaagtgccaatcttatcggcttatcatttgctgttgcgcctggggaagccgcttatttgccggtagcgcatgat
tatcttgatgcacctgcacagcttgatagaagttgggtattgaccacgctcaaaccgttgctagaagatgaacaggctct
taaagtcgggcagaacctgaagttcgataagagcctattagctcgttatggtatagaactgcgtggcattgcctttgata
ctatgctggaatcctacgtactaaacagtgttgctggccgtcatgatatggacagtctctctgagcgctacctcaatcat
aaaaccattacttttgaagagattgcaggaaaaggtaagaatcagttaacctttaaccaaattgctttggagcaggcatc
gccttatgcggcggaagatgccgatgttacgttgcagttacatttggcgatgtggccaaaactccaggaaagcgaagact
tgttgcgggtattccagcagattgaaatgccgttactgcccattctttctcgaattgaacgcaccggcgttctaattgac
caatctattctggcgacccactcgcaagagctgacgatacgtttgaccgagttggaaaaacaagcccatgaattggcgga
agaaccgtttaatctggcctctcctaaacagctac---------------------------------------------
--------------------------------------------------------------------------------
--------------------------------------------------------------------------------
--aggcgattctgtatgaaaaacagaaactgccaatcctgaaaaaaacgcctggtggcgcagcgtcaacgaatgaagaag
tcttggctgaactggcgttggattatccattgccgaaagtgcttcttgagtatcgtggactggccaagctaaaaagcacc
tataccgataaattgcctttgatgattaatccgatttccgggcgggtgcatacttcataccatcaggcagtaacggctac
gggtagattgtcatcccgtgatcctaacctacaaaacattccggtcagaaatgaggaagggcgtcgtattcgtcaggcat
ttattgctccggcgggttactgcattcttgctgccgattactctcaaattgagctgcgtattatggcgcatttatcgcaa
gataaagggttgctagccgcttttgccgagggtaaagacattcaccgtgcaacggctgcggaagtctttggtttgccgtt
agagaatgtcacgaccgagcagcgtcgcagcgccaaagcgattaacttcggcctgatttatggcatgagtgcttttggtc
tggctcgtcagttgaatattcctcgtggcgaagcccaacgttatatggatctttatttcgagcgttatccgggcgtcttg
gaatatatggagcggacgcgcaagcaagcggcagatcaaggctatgttacgactctggatggtcgtcgactctatttgcc
agatattcactctcgtaacgccaaccgacgcaaagctgcggagcgtgaagcgattaacgcacctatgcagggtaccgctg
ccgatattatcaaacgggcaatgattgccgttgacgcttggttacagcaacaggctgaacctttggttcgggtgatcatg
caggtacacgatgaattggtgtttgaagtacatgaaagtgttgtggaatctgcgacacagacgatttgcgatctgatgga
acaaagtatgcagttggatgtgccgctgaaagttgaagtcggtgtgggaaaaaattgggatcaggctcactaa-------
--------------------------gtggcgataattaaagtattttatgtaatttagctacatttggtgctgattatt
cggtttgtattgaagctgaatcgagccaatttgtgtaactatacaacaaaaatttcttttgccctgtgaaaaaatgatgt
agagttacagacgtagggtacagaggtaagatgttctatctttcagaccttttacttcacgtaatcggatttggctgaat
atttagccgccccagtcatttattgactggggcgttt-------------------------------------------
--------------------------------------------------------------------------------
--------------------------------------------------------------------------------
--------------------------------------------------------------------------------
--------------------------------------------------------------------------------
--------------------------------------------------------------------------------
--------------------------------------------------------------------------------
--------------------------------------------------------------------------------
--------------------------------------------------------------------------------
----------------------------tttatgggcgctataccgctatagggcta-tttttgccaatat---------
gtgatg--ggattttttgattggcgaattcgtttgtatgggataaacgatagaagtaaagatactggacgataa------
------------------------cctgatgttatcgcccatagaaaagtgcctgc----taataaatgcgagaaatttt
actcgc---cttcctcatcattcagat---catccatcacttccggtggaatttcactgaaccaggtatccagtttttct
cgtagcttatcgacaccaatctttttcagcgaagagaacgtttcgacctgaatatcgcccataaacggaataatggcttc
ccgaaccatattcaactgcgctttgcgcgcaccggaggccagtttatcggcctttgtcagtagcagcatgactggcgttc
ctacggcaactgcccaggtaatcatctgctgatccaaatctttcagtggatggcgaatatccatcaacacgactaaccct
tttagacagttacgtttttgcaggtattcacccagcgcacgttgccatttcagcttcatttcttctggcacttcggcgta
gccataacccggtaaatcaaccagacggatgccatcggtgacttcaaacaggttgatcaactgcgtacgtcctggcgttt
tactggtacgagccaaacttttctgattagtcagcgtgttgagcgcgctggatttacccgcatttgaacggccagcaaac
gcgacttcaatgccttcatcgcgcggaaggtggcgaatatccggagcactgatgacgaaatgggtcatatgatagttata
gtttttaatggtcaaaatttttcgtctccgtaagagatagctaacatgaggggattataactacatcggcgggaaagcgg
ggggtttatctcgttttactctcagtat-------------------------------------------------ctc
aatctggctggctgaacttgc---------tgttttgtaagtgattgcccataaattattacagcgatgtcttatttttt
aataaccgttaagaaaacttgatttaaaaacaatgtattataatt-ttgatccgcattgagtcaactgtattggtgctgg
tctattgagtaaaaaaaatcggctagtaaag----------tttattactcgtatcggagtgtactg-acacggatagga
taaacaacgcgggatgggttg-ttatatca--------------------gggaatcgtgatggaacagtaaagataaat
ggatgatgacgcacggacgagtcaggatagtggcttttgagccggataaaaaaaagaatacattaatacctgaacagagc
gatgcaaaggaaagtgagttggagcagtggtttcagggatcgaatcagcatggaacgcagtttaggtaagggataaatag
ggatgttgtacgagtgcatggagtgcgctgtaaggatatccttccgcagaaggtgcgaaaaaaggcgacaggttaacctg
ccgccttttttctttgcctgctttctgctagattccgccgcaatcc----------------------------------
--------------------------------------------------------------------------------
-----------------------tatactaaatccaatcccagatttatctacccatttaagagtaaaggttatgaagca
accaacgaaagcaccgcgcg--------------cc---aaa----acagcaacaccgaagcgtaataaaaagacccgtg
tagagcttgatattgaagcccgcgaacgtaaacgccagaaaagacacagtggtcatcgctcaggagcgagaaccaatgtg
gaatccaacaat-aagaaaggtcaaacatcggctcaggaaaaagatccacgcattggcagcaaagtgcctgtgccgctgg
tggttgagagtaaagtaaaagccaagctaatgaccaaacctgtcgttaaa------------ccacgcctgacgccggaa
gaagagctggctaagctggaaaatgatgagcgcctggatgcattactggatcgtctggataatgatgaagtcttgggtaa
agaagaccaagcttatgtcgatctgacgctggatcgtatcgatgcattgatggagcaattgggtattgagcttggcgatg
acgaagatggcgagaaaccggaagaaaagcaggaagatattttacagctattgaagcgtggaagttctaaagacgattt-
---ctaagtcatgaattgggtcatcccgacaataaccttactccttacatgttatctgttgtggttattgggtaaactat
ggcggctgtcgcaacggaaatcccgcttgcgcagcgcttccgcgaccagacaacgtaaacagtcgccctttaaccggccc
ggtagacgaaaatatcggaaggaataaacatgtctgagcacg---------------ctattgtttgggatctggctcta
attcaaaaatataactattcaggtcctcgctatacttcgtatcccacggctcttgagtttagtgaagcctacaatgacgc
ggcttttaagttggcggcaggacgttatcccgaacgaccgctttcgctgtacgttcacatcccgttttgccataaacttt
gctacttttgcggctgcaataaactggttactcgtcagcagcataaggctgatgaatatctggcggtgctggaaaaggaa
attcgtcagcaagccactttattcaaaggtcgtcaggttagccagatgcactggggtggcggtacgccaacctacttgaa
taaaacgcaaataacccagttgatgaatctgctacgggaaaattttgattttctgcccggtgcggaacaatctatcgaag
tcgaccctcgcgaaatagaactggatgttattgaccacttgcgtgctgaaggttttaaccgactgagcatgggagtgcag
gatttcaataaagaagtgcagcgtttggtgaaccgtgagcaagatgaagatttcatctttgcacttatcgcccgcgctaa
agctttgggattcaattcgaccaatatcgatttaatctatggtttacccaaacagacgccagaaagctttgccttcacgt
tgaaacgagtcgtggagctgaatcctgatcggcttagtgtgtttaactacgcccatttgcccgctttattcgccgcacag
cgaaaaatcaaagatgaagatttacccagcccagagcaacgtttggatattctgcaacatagcattagtttcctgaccga
ctccggttaccaatttattggtatggatcactttgctcgccctgatgatgaactggcggtagcccagcgggaaggtacgc
tgcatcgtaacttccaaggatataccactcaaggggaaagcgatctgttggggcttggcgtatcggctatcagtatgttg
ggtgacagttatgcgcaaaatgaaaaagatctgaaaacttactatgcctgtgtcgaaaaacaagggaatgcgctgtggcg
agggctggtaatgaccgaagatgattgtatccgtcgagacgtgattaaaacgctgatttgtcattttcagctaaattacg
cggcgatagagcagcaatatggcattctttttgcagattattttaccgaggatttggcattgcttgcgccatttgaacac
gatggactggtggagcgggatgagaagggaattcgggttacgcctcgtggtcgcttgctgattcgtaatatctgtatgtg
ctttgatatctatctacggaaacaagtgcgcaaacaacagttttctcgagttatctgatca-------------------
---ctatcctcctcgcacttgatgg-----------cgaggagggtg---------------------------------
---------------------tcaac------------------------------------------------------
--------------gccagatga----------------ttattccatgcccaattctttcagcttccgggtcagggtgt
ttcgcccccaacccagtaagcgagcggcttcctgcttatgcccctgagtatgtcgcaacgcggtggtgagtaatgtgcgc
tccatttctggctgtgcttctgataacaaatcctgatgtcctgaacgcaaggctttctccgcccactgagctaacagtgt
tgcccaactgtccgacaacgcctgactggtcacatcgggagtggtagtttcaaacagctcgctcggtaaatcttgaatta
gcacttcttgtccggccgccatgaccgttagccagcgacaggtattttccaactgtcggacgttcccaggccacggcagg
cgagttaatgcaatctcagtttcaggatgaaggtttttggcctccacgccgagctctttagctgcaacctgtaaaaagta
acgggccaggcgaggaatatcctcccggcgttcccgtaagggtggcaaatgcacccgaataacgtttaagcgatgaaaca
ggtcatcgcggaatttgccttcctggacgcgcagttccagattctggtgagttgccgcgatgatccggacatcgactttg
accggcgcgtaacctccaacccgataaaactggccatcggccagcacgcgtagcaatcgggtttgcacatccattggcat
atcgccgatttcatcgaggaataaggttccgccatcggcttgttcaaatcgcccctgacgcccctgactggctccggtaa
aagcccctttttcatgaccaaaaagctcggattcaatcaaatcctttgggattgccgccatattcagcgcgataaacgga
gccttttctcgtgggctatggcgatgaagagcgtgggccaccaattctttaccggtaccggattcaccgttaatcagcac
gctgatcgatgagcgggaaaggcgtccgataatacggaaaacatcctgcattgctggtgcttcaccgataatatcagcag
tcgacccgctagaaggctggctacgtggtggttgttgctgttcctgataatggctgatggctcgttctaccagcgctacc
gcttcgtcaatatcgaagggttttggcagataatcaaacgccccttgttgataggcactgacggcagcgtccaaatctga
atgagcggtcattatgatgaccgggagcatcgggtggcgttgctttatctgttttagcagagccaaaccatccatgccag
gcatgcgaatatccgataacaacacgtctggtgtttgcgtggttaatgcgtccagaacggcattaccgttgtcaaaactg
acacagttcagatccgccccagttaacgcacgttcgagcacccagcggatggagctatcgtcatcgacgacccagactat
ccctcgttgcatagaaacctcactggcgaataggcaggtagacagaaaattcggtgtgtcccggccaactgttaaattca
attttacccgaatgttgatcgataagactgcgcgctatggataggccaaggccggttccgccctcgcgaccactgaccat
tgggtagaacaatgtatcttgtagttgggcgggtataccggggccgttatcttcaatatcaatccgtgcagccagacggt
agcgaacaccgtgtagcgtgagttgaaaggctgtccgggtgcggagtgtgattgtgccaccgctttcgcccaatgcctgc
aaggcattacgggtaatgttaagtagcacctgttcaatttgatcaggatcatgcgccagctcaggcaagctaggatcata
gtcgcgaatcagtgtgacgttatccggtttttccaacgaaaccaactggcaaactcgctcagcaacctgatgaatactct
gattgatatgctggccagggcgttgcggccctaacaaccgatccacaagattacgtaacctatcggcctgttcaataatc
actttggtgtattcgagtagtgaagggtcgggcagagctttagccagaagctgcgcggctccgcgtaatccgccaagggg
atttttaatctcatgagccagcccgcgaaccagatcacgagcagcaacctgctgagcgtgctgtagttgctcctggctga
gccgacgttggttatccattgctgctaattcaaacagaataaatccttcggataacgcctgtgccgtcagcgataaaata
tgtgctcgcccatcaaccaccaaagtcacttcgttatcggtaaaaccctgaccagagattaaactttcccgcattaatgg
aatattgagggaaaaatagcctaataaatccggcaacggtgtaccaaaaagtttacgagagctttgcgccaacagttgtt
gggcggcgggattggcgtagtgaatggccagatcatcatccaacagcaggatgctgttaatgagagagttgaggatctgc
ccagcatcgggcagcgtgcctgttgccataaagcagactcca--------------------gcactg--attaagtgca
tt------------------------------------------------------------------------------
------tatcctgaaaatccaacgtaatcgctgttg-------tcaggttactgt-gaaaataaggctcagtggagaaaa
aagcccatcgtaagatgggccaaaagtttccacggcaacaacccgtcagctttcaaattgtagatgtgttggctactctc
gttca----------------------------------------------ccgccttcctacgccttgaaatctattgg
gtataaatattaaaac---t------aaacgctgtaatacagttcgaactcaactggatgtggagtcatgcgcacgcgat
ccatttcttctttacgcagttcgatgtaagcatcgatagcgtcgtcagtgaatacaccaccacgagtcaggaattcacga
tcttcgctcagtgctgccagcgcttcgtccagagagcctgcaacttttggaatttcagcttcttcttccggtggcaggtc
gtacaggtttttgtccattgcatcaccaggatggattttgttaatgacaccatccagacccgccatcagcagtgctgcga
agcacaggtatgggttagccgcaggatctgggaagcgtgcttcaatacggcgggctttcgggctggcaacgactgggata
cggatagaagcagaacggttacgggctgaataagccagcattactggtgcttcgtaacctggaaccaaacgtttgtagga
gttggtcgtcgggtttgccaaggcgttaattgccttagcgtgcttgatgataccgccgatgtagaacagtgctatttcag
acaggccaccgtatttatcgcccgcaaacaggttagtaccgtttttggacaacgacatatggcaatgcatgcctgagccg
ttatcaccaaacataggttttggcatgaaagtcgctgtcttaccataggcatgcgctacgttgtgcacgacatatttgta
gatttggatttcatccgctttcttggtcatggtattgaagcgggtagccacttcgttctgaccagcagtggcgacttcgt
ggtgatgtgcttcaacaaccagacccatatcttccatggttaaacacatggcagaacgcagatcttgcgcggaatcaact
gggggaaccgggaagtaaccgccttttactgcgggacgatggcctttgttaccaccttcgtatttggtgctggagttcca
tgcgccttcgatatcatcgatagcaacgtgggagccacggatgctgctgccaaagcgaatatcgtcaaacaagaagaatt
caggttctggtccgaacagcacggtatctgcgatacctgaagatttcaggaagtcttctgcacgtttggagatagaacgt
gggtcacggtcataaccctgcatggtgccgggttccagaatgtcacaacggataatcagggtagaatctgcgaagaatgg
atccatcactgcagtgctggcatctggcatcaataccatgtcggattcgttaatgcctttccagccaccaatcgaggagc
catcaaacattttgccttcttcaaagaagtcagcgttgacttgatgagcgggaatggtgacgtgttgttctttccctttg
gtatcagtgaaacgtaaatcaacaaatttcacttggtgctcatgcagcatcgtcaaaacatgttcagcggacatacttat
ctctcccggatttgtcgtagtcgtcgtcgtggaacgattaccg-------------------------------------
--tggtgt--------------------------------actgagg-------------------ttatggtgtagctg
ccat-------------------------------------------------------------------ttttgtcta
taacaa--------------------------------------------------------------------------
-----gacttttttagct---------------------------taaaaagagtattgcgaaaactgtgccaacttttc
aaagcacccatttatgccatatcatggggg-tttgttgatattcagtatgcaccaggatagttattttgcactattttgg
tgcttcctttgcgttactgggcactgtattggtgcaaaactaggctgtgaggccattttcgcaccgtgaaagagatcaca
atctgacctatgtcaggttgtttataagatatggttgtgatcttgtttagtccctcgcttaatacgtgtacaatagcgcg
ctatttctaaaatgcctgaggcaaaaaagctgtgatcgagaatctgcgtaacatcgccattattgcgcacgttgaccatg
ggaaaactaccctggttgataagttgctacaacaatctggtacgttcggtgagcgtgcagaagcaactgaacgtgtaatg
gactccaacgatttggagaaagagcgtgggataaccatcctcgcaaaaaatactgccattaattggaaagactaccgcat
caacatcgtggatacccctggacacgccgatttcggcggcgaggttgagcgtgttatgtctatggttgactctgtgctgc
tggtcgtcgacgcaatggatggcccgatgccgcagactcgtttcgtgaccaagaaagcctttgctaacggtctgaaacca
atcgtggttatcaacaaggttgaccgtccgggcgcgcgtcctgactgggttgttgatcaggtcttcgatctgttcgtaaa
tctggatgcgactgacgaacaactggacttcccaatcatctatgcatctgcattgttgggtattgctggtgaagaccaca
atgacatggctgaagacatgaccccgctgtatcaagcgattattgatcatgtagctgcgccaaaagttgagctggaagca
ccattccagatgcaaatctctcagctggactacagcaactatgttggtgttatcggtattggccgtatcaaacgcggtaa
agttaagccgaaccaacaagttactatcatcgatagtgaaggcaaaacccgtaacggtaaagtaggtaaggttctgactc
acatgggtctggagcgtattgaagcaaccgtggctgaagctggcgatatcgttgcgatcaccggtctgggcgagttgaac
atctctgataccatttgtgatgtgaatgctgttgaagcattgccagcactgtctgttgatgaaccaaccgtaactatgta
cttctgcgtcaacacctctccattctgtggtaaagaaggtaagtatgtgacttcacgtcagattcttgaccgtctgaaca
aagagttgatccacaacgtggcattgcgtgttgaagaaactgaagatgctgatgcattccgcgtttcaggccgtggtgaa
cttcacctgtcggttctgatcgagaatatgcgtcgcgaaggtttcgaactggcggtatctcgtcctaaagttatcaaccg
tatgattgatggccgcatgcaagagccgtttgaaaacgtaacgctggatattgaagagcaacaccagggcgcagtaatgc
aagccatgggtgagcgcaaaggcgacgttaaagatatggttccagatggcaaggggcgtatccgtttggattactccatc
cctagccgtggcctgatcggtttccgtaccgaattcatgaccatgacctctggtactggcctgctgtactccacattcag
tcattacgatgatgtgcgtccgggtgaaatcggccaacgtcagaacggcgtgctggtttctaacggtcagggtaaagctg
ttgcgttcgcactgtacaaactacaggatcgcggcaagctgtttatcggtcacggtactgaagtgtatgaaggccagatt
atcggtattcactcacgttctaacgatctgactgtaaactgcctgacaggtaagcaactgaccaacatgcgtgcatctgg
tactgatgaagcaaccactctggttcctttcctcaagaaaaccctggagcaggcgttggagttcatcgatgacgacgaac
tggttgaagtaaccccgcaatctatccgtatccgtaagcgtcacctgacggaaaacgatcgtaagcgtgctggccgtggt
agcaaagaaggttaatcctttttaagctataacagacacttagggcgatattctcgccctgagttct-------------
--------------------------------------------------------------------------------
--------------------------------------------------------------------ttttttctt---
-------------ctttcgg------------ttcttcctcttctattctttccttttttctcatctgtctattcagcat
tcctttttatcgttacagtg-aactcaccttcaattttgggagagcgctatgctgtatatctttgatctagggaatgtga
ttgttgatatcgacttcaaacgcgtattgggtgtctggagcaatctgagcagtattccgctggcgactttgactgaacgt
ttttccatgggagaaatatttcagcagcatgagcggggtgaagtcagcgatgaggaattcgcacgccagttcagtgatga
aatggggctatccttgagttttgagcaatttgctctcggctggcaagccatttttgtcggcttacgccctgaagtgatcg
ctgtcatgaataaattgcgggaggaaggtcatcgggtggtggtgctctccaatactaatcggctgcattgcaattactgg
cctcaacattacccagaagtcgccgcggcggtcgatcagatgtatttatcgcaggatttggggatgcgtaaaccagatgc
tgagatttatcatcatgttttaaatcatgaaaatttcccacctgagcgggcggttttctttgatgatgtagccgccaaca
ttgaagcggcagcagcgttaggtattaatgtggtacatgtaactgacaaaaccgttattccagcctatttttcctaatga
gatc----------------------------------------------------------------------------
------------------------------------------------acgggttaacaccttaat--------------
--------------------------------------------------------------------------------
----------------------------------gttaaccctttcctcggtatttgactgctccgtcatt---------
---ccatgactttgaccatgaggcaaatatggcaggatttctgcgtttccatttaccgtcgccgttaaaaccctgtgtat
ccttcgggcgaatgttatgccggcggattgatcaagatggtttgactatgttggctgggcatttggcctatgtatcacta
ctttcgctagtgccgttagtcaccgttatttttgcactttttgccgcattccctatatttacggaaatcagtattcagct
gaagagctttgtttttgctaatttcatgccgtccacgggtcatgttattcaaaattatatcgagcaatttattgccaact
ctagccgaatgacgacggtgggcacctgcggcctgatcgttaccgccctgttgttgatttattctgtagatagtgtgctt
aacaccatttggcgtagtaaaaataagcgttctatggtgttttccttcgccgtgtattggatggtgttaacgctggggcc
gattttagtcggtgcgagtatggcgatcagttcatatctattgtcgcttaactggttggccgccacagggatgaatcgcc
tgatcgagcaggtattgcgtattttcccgctactgctgtcgtggatttctttctggctgctttacagtgtggtgccgacg
gtccaggtgccggtgaaagatgcacttgttggcgcattggttgcggcgattctgtttgagttgggaaagaaaggatttgc
actctatatcacgctatttccttcctaccagttaatttatggtgtgctggcagtaatacccattctattcttatgggttt
actggagttggtgcatcgtattattgggtgcagaaattacggtaaccttgggcgaacatcggtttttacgacggcaggaa
aaaaacgcggaaacg------caaaatcaggagatgtaggttgttatgattgctttaattcaacgggcgcaaagcgccag
tgtggatgttgagggtgtcacagttggcgcgattgatgcaggactgttggtattgctgggggtagagcagggtgacaacg
aacaaaaggctcagcgcttatgtgaccgggtattagggtatcggattttcagtgacgaaagtgacaaaatgaatctgaat
gtccaacaggtaggcggtagtttactggttgtttcccaatttacgctggttgctgatactcaaaagggcatgaggcctgg
cttttctcgcggtgccattcccgaagaagccaataggctctatcagtattttgttgctcagtgtcgcgagcgtggtgtaa
aaactgaaacgggacaatttgctgcggagatgaaagtcagcctggtgaacgatggtccagtgacattctggttgcaggtt
taggg---------------------------------------------------------------------------
--------------------------------------------------------------------------------
--------------------------------------------------------------------------------
--------------------------------------------------------------------------------
--------------------------------------------------------------------------------
--------------------------------------------------------------------------------
--------------------------------------------------------------------------------
--------------------------------------------------------------------------------
--------------------------------------------------------------------------------
--------------------------------------------------------------------------------
--------------------------------------------------------------------------------
--------------------------------------------------------------------------------
--------------------------------------------------------------------------------
--------------------------------------------------------------------------------
--------------------------------------------------------------------------------
--------------------------------------------------------------------------------
--------------------------------------------------------------------------------
--------------------------------------------------------------------------------
--------------------------------------------------------------------------------
--------------------------------------------------------------------------------
--------------------------------------------------------------------------------
--------------------------------------------------------------------------------
--------------------------------------------------------------------------------
--------------------------------------------------------------------------------
-----------------------------------------------------tga-aaatat-----------------
--------------------------caggctctgttat-------------------------------------cact
gagg--------------------------------------------------------------------------gt
ag-------------cggaatagattttattgatgaatt-----------------------------------------
----------tctaagagagatagcttctatgtatcacctacgcgtaccgataacagaacaagagctaaaggattactat
caattccgttgggaaatgttacgcaagccattgcatcaaccagtcgggtctgaaaaagatgcttacgatgcgatggctca
tcaccaaatggtggtggatgagaacggcaagccagttgccgtcggacgtttatatatcaatgctgataatgaggctgcca
tacgttttctggcggtggatcctgcagtacaagacaaaggtctgggtacgctggtggcaatgacgctggagtctgttgcc
cgtcaggaaggtgtgaaacgggtggtgtgtagcgctcgtgaagatgctgtggatttttttgccaagctgggctatctcag
ccagggggagattacggcaccgcaaactacgccggtgcgccactttctgatgataaaaccggtggcgactatggatgata
ttctgcatcgccctgattggtgtggtcagttacagcaggcttggtacgatcatattccgctgagtgaaaaaatgggggtg
cgtattagccagtacactgggcagcgctttgtcaccaccatgccggaagcgggcaaccagaatccacatcatacgttatt
tgctggcagcttgttttctctggcaaccttgactggatggggattgatttggcttttgctacgtgaacggcagcttggtg
gcaccattatcctggcggatgctcatattcgctacagtgcgccggttacaggacgaccgcgagcgatagccgatcttggc
tcggtcagtggcgatctggatcgtctcgcacgaggacgaagagcgcgggtgcagctggaagtgaatctgtttggtgatga
gagcgttggcgcagttttctctggtacttatatggtattacccgtgacggctgacgat----------------------
ccagaagc-----gggctaatcagc-cgat--------------------------------------------------
--------------------------------------------------------------------------------
--------------------------------------------------------------------------------
--------------------------------------------------------------------------------
--------------------------------------------------------------------------------
--------------------------------------------------------------------------------
--------------------------------------------------------------------------------
--------------------------------------------------------------------------------
--------------------------------------------------------------------------------
--------------------------------------------------------------------------------
--------------------------------------------------------------------------------
--------------------------------------------------------------------------------
--------------------------------------------------------------------------------
--------------------------------------------------------------------------------
--------------------------------------------------------------------------------
------------------------------atctgcttgccaattc----------------------------------
--------------------------------------------------------------------------------
--------------------------------------------------------------------------------
--------------------------------------------------------------------------------
--------------------------------------------------------------------------------
--------------------------------------------------------------------------------
--------------------------------------------------------------------------------
--------------------------------------------------------------------------------
-----------------------------------ggttgc---------------------------------------
--------------------------------------------------------------------------------
--------------------------------------------------------------------gacagcatggtc
tgcc----------------------------------------------------------------------------
--------------------------------------------------------------------------------
--------------------------------------------------------------------------------
--------------------------------------------------------------------------------
--------------------------------------------------------------------------------
--------------------------------------------------------------------------------
--------------------------------------------------------------------------------
--------------------------------------------------------------------------------
--------------------------------------------------------------------------------
--------------------------------------------------------------------------------
--------------------------------------------------------------------------------
---------------------------------tctgcga----------------------------caacaacgctta
tc------------------------------------------------------------------------------
-------gcaaccgaatggg------------------------------------------------------------
--------------------------------------------------------------------------------
--------------------------------------------------------------------------------
------------------------------ctagtctcattctctctga-------------------------------
--------------------------------------------------------------------------------
--------------------------------------------------------------------------------
-----------------gacagatc-------------------------------------------------------
--------------------------------------------------------------------------------
--------------------------------------------------------------------------------
------------------------------------------------------------------------------ct
atg-----------------------------------------------------------------------------
--------------------------------------------------------------------------------
--------------------------------------------------------------------------------
--------------------------------------------------------------------------------
--------------------------------------------------------------------------------
--------------------------------------------------------------------------------
--------------------------------------------------------------------------------
--------------------------------------------------------------------------------
------------------------------------------------ttgcagagagcgc-------------------
--------------------------------------------------------------------------------
--------------------------------------------------------------------------------
--------------------------------------------------------------------------------
--------------------------------------------------------------------------------
--------------------------------------------------------------------------------
--------------------------------------------------------------------------------
--------------------------------------------------------------------------------
--------------------------------------------------------------------------------
--------------------------------------------------------------------------------
--------------------------------------------------------------------------------
--------------------------------------------------------------------------------
--------------------------------------------------------------------------------
--------------------------------------------------------------------------------
--------------------------------------------------------------------------------
--------------------------------------------------------------------------------
--------------------------------------------------------------------------------
--------------------------------------------------------------------------------
--------------------------------------------------------------------------------
--------------------------------------------------------------------------------
--------------------------------------------------------------------------------
--------------------------------------------------------------------------------
--------------------------------------------------------------------------------
--------------------------------------------------------------------------------
--------------------------------------------------------------------------------
--------------------------------------------------------------------------------
--------------------------------------------------------------------------------
--------------------------------------------------------------------------------
--------------------------------------------------------------------------------
--------------------------------------------------------------------------------
--------------------------------------------------------------------------------
--------------------------------------------------------------------------------
--------------------------------------------------------------------------------
--------------------------------------------------------------------------------
--------------------------------------------------------------------------------
--------------------------------------------------------------------------------
--------------------------------------------------------------------------------
--------------------------------------------------------------------------------
--------------------------------------------------------------------------------
--------------------------------------------------------------------------------
--------------------------------------------------------------------------------
--------------------------------------------------------------------------------
--------------------------------------------------------------------------------
--------------------------------------------------------------------------------
--------------------------------------------------------------------------------
--------------------------------------------------------------------------------
--------------------------------------------------------------------------------
--------------------------------------------------------------------------------
--------------------------------------------------------------------------------
--------------------------------------------------------------------------------
--------------------------------------------------------------------------------
--------------------------------------------------------------------------------
--------------------------------------------------------------------------------
--------------------------------------------------------------------------------
--------------------------------------------------------------------------------
--------------------------------------------------------------------------------
--------------------------------------------------------------------------------
--------------------------------------------------------------------------------
--------------------------------------------------------------------------------
--------------------------------------------------------------------------------
--------------------------------------------------------------------------------
--------------------------------------------------------------------------------
--------------------------------------------------------------------------------
--------------------------------------------------------------------------------
--------------------------------------------------------------------------------
--------------------------------------------------------------------------------
--------------------------------------------------------------------------------
--------------------------------------------------------------------------------
--------------------------------------------------------------------------------
--------------------------------------------------------------------------------
--------------------------------------------------------------------------------
-----------------------------------------------ctcagtggctcgtgacgtcactgacttctccac
cttgcatcagctgattaatccgctgaccattgctccctgtcgcctttaacatgccact--cagtgagcttttaaaggcgt
ggctctgc-gccagattaccgtttaactgcaaactcaggtttcctttcccttcaaagggtaatgttggccatccccaatg
atgtaacagattcacctcgacggaacggcccgtcagcgtcagcgagaacgtatgctctgctgattgtcctatttcggcct
tggcttccagcaaaccatcggaagaaaaggcgctcagatcgctaaaagtaatattttgatcgttggcggacagagccaga
gagggacggcgcacatcattgcggttgaatgtggcattggcggcatttaacgtcaatgtacccgcccacactccccattg
atgatttttcaccagtagcagattattgccaaaaccgtccaatgccgtgatttgaaaagggaaatctggatttatatcga
tcagtaaatttcgactggcggataacttggtgaccagcacctcggataaccaatccggtagcttttgctgccaaagctgc
tgccaattttccggtagggtatattcgagagcaacagcggccagctcattgagttgtaagcggtgattagaccgagtcca
gctaccgctgcttcttaatagcccgttctgccagcgggtagaaaactgattgattgtgacgccgacatcagaaagtgcca
gagtaagaatcggatcgatcaggtggatatcgccattaataatatcgctggcatttaattccagttcaccatcatggctt
tgccaattcccattttcaaaagcaacactcttcagcgtcatatccaaatcattcagcgcccaattctttccttcaatacg
ggcatcaataagatcaacccgttttaccgaaatgggtggtagccgagtatagctttgccagatgtcatccagtgttttac
tggtttgcaggcggagattactcagtcgcaaatgttcgacttgccaacgaccttcctctgaacggctggcattaccagtc
agttcaccttgcgcgatattggcaccaaaatctatcagtgcgagcgctttacggtttttttctcccttgatgaatatatg
ttggaaaggtatttcgttaacggataattcggtggcactgagctggaactgattcttctcgcccaaactatcgccgacct
gcggttgccaagggacaataccgccattgatttctttaccttgaatcaccca-------gccg-----------tcagtg
gtggaatttaatgtcatgttggccagtcgtaaggcatcggcctgaatagggaatatcggtgcagaatgatcgagagtaag
attgccgtcttgcagtaacaggctgcggaaatgccgcggttcagtgagttgatgccaactcaagccaaaaactacttggc
cagcattaaggaatactggcttattggggcgtgaaagggtcacatcacgaaaagtaatctgtcctggttgcgaccaatcg
tggtcaattttacccagtgaaaggtggtactggctattatcgctgacccaactccccaggtttttagcgccccaagcggt
ctgtagtgttatatagataatcactatagacaacacgactagcagtacccatgtgagcagcacttttccgataattttca
tctggtaaatctcggtttgtcagcataaaggtactttgtttatgccgcaattccccacttacctcaatagataatccctt
aatcgaagat---aaaaaaggctggagccaagaaagcgccagccattgagtgttgataccagaagcgtgtt---------
gttatttttcttgcggaaaaaccaggttcaacacgatggcggtaatcccgcccgcagcaatgcctgaagacagtaacgtt
ttgatccagtcaggggcgaattgcagaattaacggttgttgtgcgacacccataccgacggccaatgacagtgccataat
catgatcgcccggcgattcaaggtctcacgggagacaattcgcactccagatgcggcaatcgtcccgaacatgacaatgg
ttgctccgcccagaaccggctcaggaatatgttgcacaaaaccggcaaccgcagggaataggcccaacagtatcagcatg
agagcgaccacaaagccaacataacggctggcaacaccggttaactgaatgactccgttgttttgaccgaagcaggagtt
ggggaatgtattgaaaatggccgataccatggagttcaaaccattagccaacacaccgcctttcaaacgtttcatataca
gcggcccactgacaggctgctcagagacatcggaggtggcggtaatatcgccaatcgtttccagcgatgtcaccataaag
atcagcattagcgggatcagcagattccagtcaaaggataaaccgtaatagaacggggttgggatggtgattagcgctgt
gttggaaacgggttggctggcgggcaacatatccattgcccatgccaacaaatagcctacagccatagcgataaccaaag
aagctacgcgtaaataagggttacgttggcgattaagtaaaataataaccactaataccgcaccggcgagcagtaagttc
ttcggcgcgccaaaggtatgatcgctcatcgccccataacctccgccaatagatgtcagcccaacctgaatcaatgataa
cccgataatcatcaccacaatgcctgataccagcggtgtaatgatgcggcgggccatatgcagtacgcgagacagaaaaa
tctcggtgcatgatgccaccatcaatgtaccgaaaagtgccgccatcatggtcgggatatcggcaccgccattttttaag
gccagcccacccataatcagcggggaaacaaaattgaaactggttccctgaatcgagagcagaccggaaccgaccggccc
ccaggttttaatttgcagaatagaggccagccccgatgcaaatagtgacatactaataatgcgctgagtgtcttgtgcag
gtaagcccaaagcctgacatatcagtaatgcgggagtgataaccgcaacgaacatcgctaataaatgctggcaagcggca
aatagagtttgcggtaatggcgggcgatcttccaatcggtaaatcagctcgctaggtgtggcagtagtagaaccctgagc
tattgacgtttgttgtggggtactgagctcggtggattgcgtggtcatgggttggcattccagaatcggcaaagagggca
ttttaatgatccacctcataaaagcaatcggttgcgcatcaaatttt-ataaaacgtaca-tttgttgttctctctcatt
tt--tatgtcgttaaacttgtaattcgcggcatttttttttctaatcc-cccctaacctgctttggcgttttttaaggat
tccgctaacgtcatatttttattaaatattt--attacatggagtaccagtatgtttcatcttgatacctatggcacgct
cgtcgcggccacattggttctgttactagggcgaaaactcgtacaatcggtaccctttctaactaaatatactattcccg
agccggtcgctggtggtttgctggtggctttgctgatgttgctgatgcagaaaaccctcggctgggaaatcagctttgat
atgtcgctgaaagatccactcatgctgacgttctttgcgactattggtttgaacgccaacctgtccagcctgcgggcggg
cggaaaagcgttaagcatttttgtcttcgccgttgtgggtttgctgttaatgcaaaatgccatcggtatcgcattggcga
aactgatggggctggatccgttgatgggtctgctggcgggttccattaccctttcaggtggtcatggcacgggtgcggcc
tggagtaaactgtttattgagcgttatggttttgaaaatgcaacagaagttgcgatggcctgcgctacattcggtttagt
tttgggggggttaattggtgggccagtggcacgttatctggttaagcattcttcaacgccagagggtaaaccggaagaca
gtgaattaccgtctgcgtttgaaaaaccttctactggccgcttgattacgcctttggtgatggttgaaaccattgcaatg
atcgctatctgcctgatggccggtcatcatctttcagctttgctgcaaggtacgatgtttgaattaccaacctttgtctg
cgtgctatttattggcgtaatattaagcaatggcctggcaatggttggtttttacaaggtattcgaccgggcggtttcgg
tattgggtaacgtgagtctgtcgctgttcttggcgatggcgctgatgagtctcaaactgtgggaactggcttctctggcc
ttgccgatgctggttattctggtggttcaggcgctggcgatggcactgtatgcgattttcgtcacttaccgggtgatggg
taaaaactatgatgcggcagtattggctgcgggtcattgtggctttggtttaggagcgactccgacggcgatagccaaca
tgcaggcgattaccgatcgtttcggcccatcccacttggctttcctggtggtgccaatggttggtgcattctttattgat
atcgtgaacgccattgttattaaactttacctgttgttgccgatattcccgacagtcgcaggttaacatcaatc------
--------------------------------------------------------------------------------
------------ggttaagggaaagccagtctaggctttccctatcgtttt-----------------------------
--------------------------------------------------------------------------------
--------------------------------------------------------------------------------
-------------------------------------------------------------ttaagcgttggtgtagcga
gatcgttctggtagccaacgttcaatcaatgcgttggcgtggtcgggatactgctgttgtagatgacgggcaatgcgttg
cacctctggcaacatagcctgatccctgagtaaatctgcgactttaaactcggcattacccgtttgccgtgtgcccaata
actccccggggccacgtatctctaaatctttttgtgcaatcacaaatccgtcattgctgtctcgcagcacctgcaaacgc
atttgagcggttttactaagtggcgttttatacaacagtacacagtgagatgcgacggcaccacgaccgactcggccacg
taactgatgtaattgagccagaccgagacgttctggattatcaataatcatcaagctggcattcggcacatctactccaa
cttcaatgaccgtggtagccaccagaagttgtaactctccttgtttgaaagactgcataacagattgtttttcagcggct
ttcattcgcccatgtaccaacccaacccggacttctggtagcgctattttaagctcttcacacgttgcttccgccgcctg
agcttccaatagttcagactcttcaattaaggtacagacccagtacgcctgacggccttcttctaagcaggcgtttttga
ctcggataataatctcattgcgtctggaatcagggatcgcgacggtagtcactggcgttcggccaggaggaagctcatca
ataacggatgtgtctaaatcggcataagccgtcatggctaaagtccgcgggatcggcgttgcggtcataatcaattgatg
aggatggaagccttgttcttctcccttctcccataacgccaggcgttgatggacgccaaagcgatgttgttcatcaataa
tgaccaacgccagaccggagaattgaacctgatcctggaagatggcgtgggtgcccactaccattgagactttgccgctg
gctatcgcttcctgttgcgctatgcgggcttttcctttctgcttgccagccaaccagccgacttccagccctaaaggctc
aaaccactggcggaaggtgttggcatgttgctccgctaacagctcggtgggcgccattaaggcaacctgcttaccatgtg
cgatagcccgtaaggcggccagagcggcaaccacggtttttccagatccaacatcgccctgaattaagcgcatcatcggg
aatttgttggtcagatctcgctcaatctcggctaccacgcgtttttgcgcagaggttggtgcaaacggaagattagcgag
gaaacgcggtttgagttgttcttctgccaataatggcaatgccttataactttgtgcgcctgcgcgaactgccaacatac
tgaggttatgagccagtaattcttctaatattaaccgacgttgtgcaggatgtttgcccagttccaaatcggctagctgg
atatcggctggtgggcgatgcaacgtgcggatggcatctggcaaactaatcaacgtgcggctaagttctgttggtagtaa
ttcagtaatggcactggtgtcgagcagaaccagtgcctgatcgattaacttcctcagcgtggcctgccgaatgccctcag
tggttggataaactggagtgagtgactcttgtaactcaacgccgatattctcaccatgtacgcgatattctggatgaata
atttcgggtccgtggttgccacatttggtttctccataggcgataacgtgcttgcccggtgacagactatttttcatcgc
agcgttaaaattgaagaatcgtagggtcagaatgccgctgccatcgctgatctggcatgtcagcatccgtcggcgaccaa
aactgatatccgaacgcaacacctcgccttttactgtggcaaaaataccgggaagcaggtcattaattcggtaaagacga
gtgcggtcttcgtaacggagaggaagatgaagcaggaggtcctgaatggtctccaaacccattttggccagcttccccgc
ctgacttgcgccaacgccagagagtgtactcaggggaacggcatcgagcaggcggcctttcatttacgactcc-----gt
tgcttgcatggcagaccaccactgcggatcagcaataacctggccttgttcatcaatatggggagggggaagccctttgc
gtttggcaacctgagccaataccggatagcctccttcaaacagcagtcgctgttgttcatcttttgtcagcatgctgcta
gcacgatgatacatcccggcattttgtcgttgccgttgagcttcatacaaaatcagcgcagaggcaacggagacattcag
agattgcaccataccgatcatcggaataatgatgtcctggtcggccaacgccagtgcttgttttgaaatgccggttttct
cttgccccatcagaatacaggttgggcgagtgtagtcaatctctctaaaatcaacagctttatcagagagatgggttgcc
agaatctgcattccttgtgatttgaaatgctgaacagcatcgccaatatcaggatgtgttttgacctgaacccagctatt
actacctgccgctgctgacaacagtgtatacatttcggtagtcggccaaatcgcgtggatctgatggatgccgacagcat
cggcggtgcgtattacagcggaaacattatggggtttgtgtacttgctccagacagacggttaaatctggctgcctggtg
gcaagcatttcacaaatacgcacatagcgttggagattcataggcgttaattgcggttacggctgactttgactacatcc
ggcatgatacgaattttacgcataatattagccagatggatacgatcccgagttgtcaggcggataaacgcgctgtatac
ccgaccatccttttcctcagtattcatgctttgaatatttgattcagcagcattaattgcagccgtgaggttggctaaag
caccttgctgattgaacatatcgactttgatttcggcaataaactcttgctcggtttctttgtcccattcaaccgccata
aacttctcaggttctttttgatagccgcggatgttccgacatgattcgtggtgaatcaccagcccttttcctgggctaat
atgggcgataatggggtcgccaggaataggtcggcagcatttggcaaaagtaatcagtacgccatcagcgcctttaatcg
gcaattttcgggtacct---gaagcgg------caatattggctgggtcgccgagtaagttcttggcgacaacgacgctc
atcgcgttacccaagccaatttcagccagcaaatcgtctacagatgccagcttcatgcgatccagttcatgttggatatt
ttcttgaggaatatcattcagcttacgcccgttgcccaatgcatgatttagcaaacggcgacctaggctgacggattcgt
cacgcttcagatttttcagcaattggcgaattttcgccctggcttttgagctgacgacaaagttgagccaagcagcattt
ggacgagcgcccggagcagtaataatttctacagtctgaccgctactgagcgattgtgatagcggataaggctggcgatc
aactcgagcaccaacgcaggcatggccgatatcggtatgcaccgcataggcgaaatcaactggtgtcgctccagcaggta
actcgacaattcgcccttccggcgtgaaaacatagatttcatcggggaacagatcagatttaacactttcgataaattca
aacgagctgcctgcgctttgctgcaattccaacaggctttgcatccagcgctgggcacggatttgagctgttgtacccga
ttcgccctgttccttataggcccagtgtgcggcgacgcccatttcagccatctgatccatatcttcagtacgaatttgta
cctcgacaggaacaccatgagggccgatcagtgaggtatgcaatgactgatagccgttagctttaggaatggcaatatag
tctttgactcggccagggcgaggtttgtacaagctatgtgcctgaccaagaacccggtaacaggtatccacttccttcac
gataacgcggaaggcgtagatatccataatagagtgaaaacgttgctctttgaggttcatcttgcaatagatcgagtaga
ggtgtttttcacggccactgactcgacaaggaattcccgcttcagttaatcttccctcaatctctgccagaattttttga
atcatttccttgcggttaccgcgtgcggctttcaccacttctttgattacacgataacgattgggataaagcgcctcgaa
acccagctcttcaagctcggttttcaaatgatgaatacccagtcgatgggctagtgggctatagatttcgagggtttcac
gagcgatacggcggcgtttatccgggcgtaaagagcctagagtacgcatattatgtgtgcggtcagccagtttgatcaaa
atgacgcggatatcctgcaccatcgccatgatcattttgcggaagttctccgcctgagcctctttcttgtcgcggaaggt
taatttgtcgagtttggatacaccctcgaccaactcggctacgcttttcccaaataactgctccatatcctgataagtag
caggtgtatcttcaatgacgtcatgtaataacgccgccatcagggtttcatagtcgagccgcatctctgccagaatacag
gcaacggccactgggtgagtaatataaggctcaccgctggaacgtgtctgaccctcgtgagcatcacgtgcaacaagata
tgcctgtttgaggcgcttaatctgctcctcgggcaggtaacgttgaatcagcagattcaggctttcaaacaggtacaa-g
gcagactcacagtctagtgactaaattaacgacgaccttcggcaatagcagtaaccgcttgaatttctgcggcttcttgc
tcttgctgctcttggcgctcacggacatcaaggatctgattagtgattaagccttcttcgatttcgcgcagtgcgataac
ggtgactttatcgttttcttcgggaaccagtgcatctttaccgcctgactggatttgacgtgcccgacgagcagcgacca
acaccaggtcaaaacggttaccaattttctctacagcgtcttgaacagttacgcgtgccataattctgctactccacagg
tgacgaaatgactgggcatgatactgaaactctgttcagtctgccaataatttgctgattaaagcgtcatgccgctgttt
ttggcggtctaaccgcagtcgctctgcacgaataatggttttcagatcggacaatgccagattgaaatcatcatttacga
ttaaataatcgtattctgcatagtgacccatttcagcgacagcttgtgccatacgtttggcaatgacttcttcactatcc
tgcccgcggccacgtaaacggcggtccaactcttctttcgaaggtggcagaataaaaatactgcgagcgtttggcatctt
tctacggatttgttgggcaccttgccagtcaatatccaaaaagacgtcaacgccggtcgatagaatttgctcaatagccg
cacgtgaggtgccatagtaattttcgaatactttggcatgctcaaggaaggcatcatcctcaatcatctggcaaaaatct
tgttcagaaacaaaaaaataatgctcaccatgattttcaccgggacgttttgcacgcgtggtatgtgaaatagaaacctg
cgtgtcgtacagcggttgtgttttcagtaaagcctgaatcaggcttgattttcctgccccactgggcgcggaaacaatat
atagcgtgccttgaaccatgatgacgtttcagttgattagggttga----------------------------------
--------------------------------------------------------------------------------
------------tttataaaaagcagaagtgtgaatcctcgcacagtatac
> 9:196971-229750 + ../Ref_Seqs/Genus/ypest0001X.gbk
ttatgaacaactctgcttttaattttcagaccttgtctcctgacctgattatggatgcccttgagggggcaggattacgg
gtagattcggggttaaccgcgctgaatagttacgaaaaccgtgtctaccagtttatggatgaagagagtaaacggtatgt
ggtgaagttttatcgccccgagcgttggagtagtgaacaaattacagaggagcaccagttttctctggatttggcggagt
cagaaattccggtgattgccccattgcgactcaatggcaagactttgcatactcactgtggatttttcttcgctgttttt
cctagcgttggtgggcgtcagtatgaaattgataatcttgaccaattggagtgggttgggcgttttcttggcagaatcca
tcaggccgctcgtaatagccttttcgttgcccgcccaacaatgggtatagaagagtatttgacagagccgcgtcagctac
tcgccaattgtgatttagtaccagtaaaacaacgggataaatttctggcagcggcagatttgctcattacaacgattaag
cagtattggcatacagaatggcagcctttacggctacatggtgattgccatccaggaaatattttgtggcgtgatggtcc
gatgttcgttgatttagatgatgcgaggaatggcccggctatccaagatttatggatgctattacacggtgatcgccgtg
accaatctatgcagttggatatattgctggaagcttatagtgagtttgctgattttgatcagcgtgaattagcactaatt
gaacccttgcgcgcgatgcggatggtttactaccttgcatgggtcgccagacgttggcaagaccctgcatttccgaaaag
ttttccgtggatggctgaatctgatttttggctccagcagacagcatcattcactgagcaggttaagctgttgcaggaac
cccctttgcagctgatgccaatgta-------------------ctaaagctaagataatggagattgttatagtatgaa
aaatgtatggttagcactcgttggtatcgtgatggcgttcagtgtgacggctgcacaattcaccgatgggaagcagtatc
taacgttagataagccagtaacgggtgaacctcaggttctagagtttttctctttctattgcccacattgttaccagttt
gaagaggtttatcaggtacctaaagcagtaaaaaaagcgctacctgaagggacaaaaatgacccgttaccacgttgaatt
tcttggtcctctcggcaagcaactgacgcaagcgtgggctgtcgctatggcattgggggttgaagaaaaaattaccccac
tgatgtttgaaggtgtgcagaagacacaaactgtacagactcctggcgatattcgtaatgtctttatcaaggcgggtatc
agtggtgaagactacgacgctgcattgaatagttttgtggttaaatcattagttgctcagcaacaaaaagcggctgaaga
tttacaactacgtggtgttcctgcgatgtttgttaatggaaaatatatgattaagaatgatggtatggataccagctcaa
tggataattatgttaaacagtatgcggatgttgttacattcctgctgactcaaaaataatttagta---cataaagaggg
ggc-----ttttgttgcccctttt------------tt------------------------------------------
--------------------------------------------------------------------------------
----t--tatttatttttatgctg-tttagcttgggt---------ttatc-------------tattttaggga---gc
aatagatatcaatattcgtgggactaaaaatagatattgtcggtta---tgagtaataaaaaagacagtcgctattgagt
actcataaggcaagttaatt--ggccttgttgttgtaa----------tggaataagtaatatccacaattgatataaat
aaatcattacagagaaaaaagatacaaataaacctaacatcatgatttatatggttttaaatataaccatcggcatgatt
ccataacag-aaataattcacacatacttttattcacaagattatccacaggttagatctttaggatctctgtgcggtaa
tgttc-actttcgcacaatattggacgctaaaattcgtctcttgctgtcagctatggcattcttagcgtcagactttgct
gaatacagatgaagaaactctatggctcagattgcagaaaacccattgctccttgttgacggttcctcttacctctaccg
tgcttaccatgctttcccaccactgactaatggtagcggggagccaaccggtgcgatgtatggcgttctgaacatgctac
gcagtctgctgctgcaatatcgaccaagtcatgttgcagtagtttttgatgcaaaaggtaaaacgttccgtgatgaactt
tttgctgaatataaatcccaccgaccgccaatgccggatgatttacgggtgcaaattgaacctcttcatcagatggttaa
agcgatgggattgcctttattggtcgtttctggcgtcgaagctgatgatgttattggcaccctagctcgggaagccgaaa
aagcaggccattcggtattaatcagtactggtgataaagacatggcgcaattagttacgccgaatatcactttgatcaat
accatgaataacactattttagggccgcaggatgtttgcgataaatatggtgtccctcccgaactgatcattgattttct
cgctctgatgggtgactcctccgataatattccgggagtacctggtgttggcgaaaaaacagcacaggctttattgcaag
gtttgggtgggttggatacgttattcagtaatctggataaaatatcaaccttgacgttccgtggtgcgaaaacaatgtcg
gccaagctagagcaaaataaagacgttgcttatctctcctataaattggctactatcaagacagacgttgagttagatgt
aacctgtgatgagctaaccgtttctcctcccgatgataaacagttacatcagttattcagtcgttatgaatttaagcgtt
ggctggctgatgtcgaagccggcaaatggttggacagtaaaaaagatcggccaaca------gggcaaacaagcagtcaa
tcttttgttgccgcagatacggcccctactgctgaagtcaccgcagtgctttcacaagagaattaccagactattttaga
tgagaaagcattggctgattggattgagcgccttaaagccgctgaagtttttgcttttgatactgaaactgatggccttg
atacccttagctgtaacttaattgggatgtcttttgctgtcgctccaggtgaagcggcttatctgcctctggctcatgat
tacctggatgccccgccccaacttgaccgtgactgggttctggcgaccctgaaaccacttctggaagacgataaggcgct
taaagttgggcagaacctcaagttcgataaaagtatgctggctcgttatggtatcgatctaaaaggtatcgctttcgata
ccatgctggagtcttatgttttggatagtgttgcgggccgtcatgatatggacagcttggcggagcgctacctcaatcat
aaaacgattacgtttgaagagattgccggtaaaggtaaaaatcagctaacgtttaatcagattgcgttggagcaagctgg
cccgtatgccgcagaggatgccgatgttacccttcaattacatttggtcttatggccaaaattacagcaaagtgaaggcc
tcaagcgggtattccaagaaattgagatgccgttattgccgatcttgtctcgtattgagcggactggcgtattgattgac
caaaatatattagcggcacactcaaaagagctcaccatccgtttggatgagctggaaaagcaggcccatgaattggctga
agagccattcaacctggcatcacctaaacagctac---------------------------------------------
--------------------------------------------------------------------------------
--------------------------------------------------------------------------------
--aggctattctttatgaaaagcaaaaattgcctatcttgaagaaaacacctggaggcgcggcgtcaacgaatgaggaag
tgctggctgagttggctctggattatcctttgccgaaggtgattctggaatatcgtggtctggcgaaactaaaaagcact
tacaccgacaaattgccgctaatgattaaccccgtctccggtcgggtacacacttcctatcatcaggcagtgacagcaac
cgggcgcttgtcttcccgcgatcctaacctacaaaatatccctgtacgtaatgaagaggggcgacgtattcgccaggcct
ttattgcaccgaagggctactgcattatggcggccgactattcgcaaattgaactgcgtattatggcgcatttgtcgcag
gataacgggctgttagctgcatttgctgctgggcaggatattcaccgggcaaccgccgcggaagtatttggttcgccatt
ggaaaaagtgacgacggagcagcgtcgtagcgcaaaagcgattaattttggtttgatttatggcatgagtgcttttggct
tggcacgccagttggggatccctcgtggagaggctcaacgttatatggatctctattttgagcgttatccgggggtgttg
gagtatatggagcgtactcgtaaacaggctgctgagcagggctatgtcacgacactggatggtcgccgcctctatctgcc
ggatattcactcacggaatgcaaaccgtcgaaaagcggctgaacgtgaggcgattaatgcccctatgcaaggtacggctg
cggatattatcaagcgggcgatgattgcggtggatggttggttacagcaagagccagaaccgttggtgcgtgtcatcatg
caagtacacgatgaattggtctttgaagtgcatgaaagtgttttgcaaagtgctgagcagaaaatccgtgagttgatgga
gcaaagtatgcaactggctgtgccattgaaggtggatgtcggtgttggcgctaactgggatcaagctcattag-------
--------------tgatgtgggtaagtggcgataaacaaagcgttttttgtaattaagctacatttatgggctaattta
cctgaaatagctctgctgaatcgtgacaatttgtgtaactaaacaacaaaaatttcttttgccctgcgaaaaaatgatgt
agagttatagacgtagggtacagaggtaagatgttctatctttcagaccttttacttcacgtaatcggatttggctgtat
a-ttagccgccccagtcatttattgactggggcgttttttgtgcccagaaaacccccagctaggctgggggttcagtaaa
gctttcagctttgggtcagttataaaaaccccttttgatttgttaaaacagtttgcggtctggcaactgcaaatgttcaa
caagaaatcaaaagggggtcccaatgagggatgaaaagagcttagcgcacacccgatggaactgtaaatatcatatagtt
tttgcgccgaagtaccgaaggcaggtgttctacagggaaaaacgcagagcgattggcagtattttaagaaaactgtgcga
atggaaaaacgtgaatatcctggaagcagaatgctgtgtggatcacatccatatgcttctggagatcccgcccaagatga
gtgtctcgggatttatggggtacctgaagggaaagagcagtctgatgctttatgagcagtttggcgatttgaagttcaaa
taccgtaacagggagttttggtgtcgagggtattacgttgatacggtagggaaaaacacggccaggatacaagaatacat
aaagcaccaattggaagaggataaaatgggtgagcaactctcgatcccgtatcccggtagcccgtttacgggccgtaagt
aatccatagatgcaaatgtcagatcgcgatgcgcctgttagggcgcggctggtaacagagccttataggcgcatatgaaa
aacctccggctatgccggaggatatttatttatggg---------g------------attttgctgac-----------
attatt--ggcgtaactgctgggctggtaggtgctcatcaggcgggtaactgtgcaggaaatggtaagtcttataatgca
gggcga-------------------cattaatcatcgcccttgtctggg---ctgc----tttttacaataaa-----tt
actcgc---cttcgccgtcaaactctt---cagccataacttctggtgggatctcactaaaccaggtgtccagtttttcc
cgtaacttatcgacaccaatctttttcagtgatgagaatgcctcgacctgaatatcacccataaatgggatgatagcttc
tcgcaccagatttaattgtgctttacgcgcaccggatgccagcttatccgctttggtcaacagcaaaagaaccggtgtac
cgaccgcgaccgcccaggtaatcatctgctgatccaaatctttcaatggatgacgaatatccatcagcacaactaatcct
ttcagacaattacgtttctgcaaatattcacccagcgcacgttgccacttgagtttcatctcctcaggcacttcggcata
gccataacctggtaagtccactagacggacaccatcaaccacttcaaacaggttaattagctgagttcgccccggtgttt
tactggttctggctaaacctttttggttagttaatgtattgagtgcactggatttacccgcgtttgagcggcccgcgaat
gcgacttcaataccttcatcccgtggtaggtgacgaatatccggagcactgatgacgaagtgagtcatatgatagttata
gtttctgatggtcaaaatttgtcgtctccgttagagattacttatatagggcgattataactgcatcaggcagaaaaaag
ggggtttatcttttggccccgtttttaa---------------------------------------------------t
tgtttctttaagtgaaattat---------agttttgtgagtcgtcggtcattgtgggcggcgataatgtcttatcattt
agctactgttaagaaatacttgataaaaaatgggctattatgcacagctctctga-ttg--------gttttaattgag-
tttgttgaacaaaagcaatcagctagtcaat-----------ttgttattggta-c-ggatacaccatgcaagga---gc
acagttactcaggatgagtggcttatgttt--------------------aaggaacgtaatgg------atatacaagg
aatgtaatggatgtacgggagccaaggatgctataaacggagctaatgtaaagggatgttca-ggaca-ctggccggagc
gccg--------ggcgaatcgccttcagggtttgaggggt------ggcaaggatcgcgtattgcaggagggagaaaccg
ggacgttatctaagtgcagggagtgcgctgtaaggatatccttccgcagaaggtgcgaaaaaaggcgacaggttaacctg
ccgccttttttctttctcttctttctgctagattccggcccaatcctatacccaatagattttaagatgcaggaaggcgg
caaacgagagcg---------------------------------------------------------gccaacacatc
tgcaacttggacggtggcgggtatatactaaatccgatcccatact--------catttaagagcacaggttatgaagca
gccaaataaagcaccacgcgcgaatattgcggcccc---gaagggtacagcaacaccaaaacgtagaagaaagacccgtg
atgagctggatgctgaagcacgtgaccgtaaacgtcagaagaaacacagtggcaatcgctcaggtgcgagaaccaatgtt
gagggcagcaat-aagaaagggcatagccagactcaagagaaagatccgcgtgtcggtagtaaagtgcctgtaccgctgg
tcattgagagccaggtcaaagccaagtcaatgcctaagcctgtagagaaaaatgtggttaagccacgcctgacgccggaa
gaagagctagccaagctggagaatgacgaacgtctggatgcgctgcttgatcgtctggataatgacgaagtattgaacaa
agaagaccaggcctatgtcgatctgacattagaccgtattgatgccctgatggagcaattaggcatcgaactgggtgatg
acgaagatgatgttgagcgagaagagaagcaggaagatatcttgcagctactgaaacgtggtaatccaaaagatacatt-
---ttaagtcatgaactgggtggtcccactaatagccctactactcacgtgttatctattgtggttattaggtaaactat
ggcggctgtcgcaacgcaaatcacggttgcgcagtgctactgcggtcagacaacaaaaacatctgccctctaaccgaccc
ggtaggcgaaaatatcggaaggagtgaacatgtctgagcacg---------------ctatagtttgggatctatccctg
attcaaaaatataattattcagggccgcgttatacctcgtatccaacggctcttgagtttagtgaagattacaatgagtc
tgctttccagcaggcggtgaaacgttatccgcaacggccattgtcgctgtatgtgcatattccgttttgccacaaacttt
gctacttctgtggctgcaataaactggtgacgcgtcagcaacataaagctgatgaatatctggtggtgttggaaaaagag
atccgccagcgggccgccttgtttaccgggcgtcaggtcagccagatgcactggggggggggtacgccaacctatctgaa
taaaacgcaaatcagccatttaatgacggtgctgcgtgaacactttgattttctgcccgatgcggagcagtcaatcgaag
ttgacccccgtgaaattgaattagatgtgcttgatcacctgcgtgctgaagggtttaatcgcctgagcatgggggtgcag
gatttcaataaagaggtgcagcggctggttaaccgcgagcaagatgaagattttatcttcgctttaattgcccgagctaa
agcgcttggatttaactcaaccaatattgatttgatttatggcttgcccaagcagacaccagaaagttttgctttcacct
taaaacgggttgctgagctgaacccagatcgcttaagcgtgtttaattacgcccatctgccaagcctgtttgccgcccaa
cgtaaaatcaaagacgctgatctgccaacggcggagcaacggttggatattttgcagcacaccatccgtttcttaacgga
gtctggctatcaattcattgggatggatcattttgcgcgtccggatgatgaactggcaattgctcagcaggaaggaacat
tacaccgcaactttcaagggtataccacgcagggtgagagcgatctccttgggttgggggtttctgctatcagcatgtta
ggtgacagctacgctcagaatgaaaaagatctggaaacatattacgcctgtgtagagcaacggggtaatgcgttgtggcg
cggcctgactatgaccgaagacgattgtttacgccgagatgtgattaaaacgctgatttgtcatttccaactcagttacc
agccgattgagcagcgttatggtattcggtttgccgattattttgccgaagattttgagctgcttgcaccttttgaacag
gatgggctggtggagcgaaatgaaacagggcttcgcgtgaccccccgtgggcgcttactcattcgtaatatttgtatgtg
tttcgatatctatttacgtaaacaggcgcgcaagcagcaattctcacgtgtaatctgacga-------------------
----tatcaccctcagtgcggttatcgct-------cttg-agggtg----------acc--------------------
---------------------atctg------------------------------------------------------
--------------gcgggaa------------------ctactccatccccaactctttcaacttccgcgttaatgtat
tacggccccagcccagcaggcgtgctgcttcctgcttatggccttgggtatggcgtaatgcggtggttaacagcgtgcgc
tccatttctggttgtgcttcagacagtaaatcctgatgaccagaacgcaacgcacgatccgcccattgcgctaacagcgt
tgaccaactgtcgggggctcgttggccggatgcatcgggcatatgagtttcaaataattcagacggcagatcctgaacga
ggacttcctgcccagcggccatgacggtcagccaacgacaggtattctccagttggcgcacgttcccaggccaaggtaag
cgggttagcgccgcttcggtctctggatgcagatttttgctttccacgcccaactctttagccgctacgtgtaaaaagta
gcgagccaaacgcggaatatcctcactgcgttcacgtagtggaggtaaatgtactcggatcacattcagacgatggaata
gatcctcacggaattttccttcttgaacacgcaactccagattctggtgagttgccgcaatgatccgcacatcgacttta
acgggtgcatagcccccgacccgatagaactggccatcagccaatacccgtaacaggcgggtttgcacatccagtggcat
atcaccaatttcatctaaaaaaagtgtgccggtgtcagcttgttcaaagcgcccctgccgtacctgattggccccggtaa
atgcccctttttcgtgaccgaacagttccgactcaattaaatctttcgggatagccgccatgttcagtgcgataaagagg
gctttagcccgtgggctgtggcgatgtaatgcgtgtgcgaccagctctttaccggtaccggattcaccattaatcagtac
gctaattgaggagcgtgacaagcggccaatgatacgaaaaacatcctgcatcgccggtgcttcgccgataatatcggctg
tcggcccactgactggttggctacgggcgggttgttgttgctcctgataatggctaatagcccgttcaaccagagccacg
gcctcgtcgatatcaaacggtttgggcaaatagtcaaaggccccttgctgatacgcactgacggcggcatctaaatctga
atgggccgtcattatgatgaccgggagcatcggatggcgttgcttaatttgtttgagtaatgccaagccatccattcctg
gcatacggatatctgataacaacacatctggagttcgcgtagccagtgcatccaatacctgattgccgctatcgaatgcg
acacagtttagacccgctccagtcagtgcgcgctcaagcacccagcggatggaactatcgtcatcgacgatccagactat
ccctcgttgcatagaaacctcactggcgaataggcaggtaaaccgaaaactcggtgtgtcctggccaactgttaaattca
attttacccgaatgctgatcgataagattacgggcgatagataaaccaagacccgtaccgccctcgcggccactgaccat
cggatagaatacggtatcttgtaattgcgttggtacaccgggaccgtcatcttcaatatcaatccgagcggctaaacggt
agcgcatgccatgtagcgtcacttggaaagcggttcgggtgcgaagtgtaattgtgccgccagtctccccgagagcctgt
aatgcgttacgggtgatattcagcagcacttgttctatttggtctggatcatgggcaagctcagggaggcttggatcata
gtcgcggattaacgtgacgttatctggtttttccaatgagactaattggcaaacccgctcagcaacctgatgaatactct
gtgtaatatgttggccaggccgctgtgggcctaacaagcgatcaactaaattacgtaggcgatccgcctgttcaataatc
acttgggtatattccagcaacgctggatcgggtaacgctttagctaataattgcgcagcgccccgtaggcctccgagtgg
gtttttaatctcgtgagccaatccgcgcactaaatcacgtgcggcaacttgttgagcgtgttgcaattgctcttggctta
accggcgctgattatccatcggggctaattctagcagaataaacccttccgctagggactgtgcggtcagcgataaaata
tgtgcccggccatcaacaactaatgtcacttcgttatcagtaaacccttgcccggcttgcaaactctctcgcatcaacac
gatattcagtgaaaaatagcctaataaatcaggcagaggtgtaccaaaaagtttacgggagctttgcgccagaagttgct
gggctgcggggttggcataatgaatagccaaatcatcatctaacagcagaatgctattaatgagagtattgaggatctgc
ccagcatcgggcagcgtgcctgttgccataatgcagactcct--------------------gcacag--tttcggtgca
tttatacccttcatctgtagggtatgt-----------------------------------------------ttctat
tcggtccatcct---a-t-tggttccgttgcaatagaatcaa-ggggatgatgac-gaaaacgaaa---agtggagaaaa
aagcccatcctaagatgggccaaaagtttccacggcaacaacctttcatctttcaagttgtcggtgtgttggctgctttc
gctcg----------------------------------------------ccaccttcctacaccttgaaatctattag
gt----aaact--------t------aaacgctgtaatacagttcgaactcaacaggatgcggagtcatacgcacgcgat
ccatttcttctctacgtagctcgatatacgcatcgatagcatcatcggtgaacacgccaccacgagtcaggaactcgcga
tcttcgttcaatgcggccatggcttcgtccagtgaaccggcaacttttggaatctcagcttcttcttccggcggcaagtc
atacaggtttttgtccatcgcatcacctgggtgaattttgttgatgatgccatcaaggccagccatcaacagcgcggcga
agcacaggtacgggttagccgcaggatcggggaaacgcgcttcaatacggcgagctttcgggctggcaacaacaggaata
cggatagaagctgaacggttacgggctgaatatgccagcatgaccggtgcttcataacctgggaccagacgcttgtagga
gttggtggtcgggttagccaaggcattaatggctttcgcatgtttgatgataccgccgatgtagaacagggcgatttcag
acaggccgccgtatttgtcgccagcgaacaggttattaccgttcttggacaaagacatatggcagtgcatacctgagccg
ttatcgccgaacatcggttttggcataaaggtcgctgttttaccaaatgcgtgcgccacgttgtgtacgacgtatttgta
aatctggatctcatctgctttcttggtcatggtattgaagcgggtagccacttcgttttgacccgcggtagccacttcgt
ggtggtgtgcttctaccaccaagcccatctcttccatcgtcagacacatggcagaacggaggtcttgtgcagagtcgacc
ggaggaacagggaagtaaccgccttttactgcaggacggtggcctttgttgccgccttcgtatttggtgctggagttcca
tgcgccttcgacgtcatcgatggatacgtgtgacccattgatgctgctaccaaaacggatatcgtcaaacaggaagaatt
ctggttctggcccgaacaacacggtatcagcgatacctgaagatttcaggaagtcttcagcacgtttggagatagaacgt
ggatcgcggtcatagccctgcatggtgcctggctcaagaatgtcacaacggataatcagtgttgaatctgcgaagaacgg
gtccataacggcagtgctggcgtctggcatcagtaccatgtcggattcgttaatgcctttccagccaccaatcgaggagc
catcaaacattttgccttcttcgaagaagtcagcgttgacttgatgagcagggatcgtgatgtgctgctctttccctttg
gtatcagtgaaacgtaaatcaacaaatttcacttcgtgctcattcagcatcgtcaaaacatgttcagcggacatacttat
atctcccggatttgtcatagtcgtcgtcgtggaacgattaccg-------------------------------------
--tgtgtt--------------------------------actgca-------------------tttatggtgttcagg
catt-ttgccggtaaaaagctctttcaaaaaaggcc-----------------------acttcaaaaacgttttacctg
gaacgatgccgccataaaaatcatcaggccataaatcgtgtcgcgctaaatactcatctcaggatccatgccaaagattc
aagcgagcgatccatgctaaagcgattcgtgataaagctattcatgataaaatacgttgcgaaatctatgccaactttcc
aaaccccccatttatgccatatcatggggg-tctgctgataatcagtatgcaccaggatagttatattgcactattttgg
tgcctcatttgcgccgttgggcactattttggtgcagggatgggccgaaaggctatttttgcaccgtgaaagggatcaca
aacacaccgccgtcaggttgtttataagagaattttgtgatcttgtttagtccctcgcttaatacgtgtacaatagcgcg
ctatttct-aaatgcctgaggcaaaaaagctgtgatcgagaatctgcgtaacatcgccattattgcgcacgttgaccatg
ggaaaactaccctggttgataagttgctacaacaatctggtactttcggtgaacgtactgaagcaactgaacgtgtaatg
gactccaacgatttggagaaagagcgtgggataaccatcctcgcaaaaaatactgccattaattggaaagactaccgcat
caacatcgttgataccccagggcacgccgatttcggcggtgaggttgagcgtgtaatgtctatggttgactctgtgctgt
tggtcgtcgacgcaatggatggcccaatgccgcagacccgtttcgtgaccaaaaaagcctttgctcatggtctgaaacct
atcgtggttatcaacaaagttgaccgtcctggcgcgcgccctgactgggttgtggatcaggtgtttgacctgttcgttaa
cctggatgcgaccgacgaacaactggacttccctatcatctatgcatctgcattgatgggtatcgcgggtgaagaccaca
atgatatggcagaggatatgaccccgctgtatcaggcgattattgaccatgttcctgctcctgatgtagacagttctggt
ccgttgcagatgcaaatctcccaactggattacaacaactacgtgggtgtcatcggtatcggccggatcaaacgtggtat
tgttaagcctaatcagcaagttactgttatcgatagcgaaggtaagacccgcaacggtaaagtgggcaaagtactgggcc
atatgggtctggaacgaatcgaaactactcaggcagaagctggcgacatcgttgctatcaccggcctgggcgagttgaac
atctctgacactatctgtgatgtgaatgcggttgaagcattgccaccactgtctgttgatgaaccaacggtaaccatgta
tttctgcgttaacacctctccgttctgtggtaaagaaggtaagtatgtgacttcacgtcagattcttgaccgtctgaaca
aagagttgatccataacgtagctctacgtgttgaagaaacggaagatgctgatgcattccgtgtatcaggccgtggtgaa
cttcacctgtcagttctgatcgaaaacatgcgtcgtgaaggtttcgagctggctgtttctcgtcctaaagttatcaaccg
tattatcgacggtcgcaatcaagaaccttttgaaagcgtaacgctggatatcgaagagcagcaccagggcgcagtaatgc
aagccatgggtgagcgtaaaggtgacgtgaaggacatgatcccagacggcaaaggtcgtattcgtctggattatatgatc
ccaagccgtggcctgattggcttccgtactgaattcatgaccatgacttctggtaccggcctgctgtactccacattcag
tcattatgatgatgtgcgtccaggtgatatcggccaacgccaaaacggtgtgctgatctctaatggtcagggtaaagcgg
ttgcgttcgccttgtacaaactgcaagaccgcggcaagctgttcatcggtcacggtacagaagtgtatgaaggccagatc
atcggtattcactcacgttctaatgacctgacggtaaactgcctgacaggtaagcagctgactaacatgcgtgcatccgg
tactgacgaagcaaccactttggttcctttcctcaagaaaacgttggaacaggcactggaattcatcgatgacgatgaat
tggtagaagttaccccgcaatcaatccgtatccgtaagcgtcacctgacggaaaacgatcgtaagcgtgctggacgtggt
ccaagagaaggttaattcttctttg--cattgttgatacttagggcgctcaaggcgccctgagttct--tactcctccta
tcctctgcgtccttgaagttgtaacggtattaatttcactgacc---------cactgacgtatataaactcatcggcgt
tttgttcacttgctgca--gctgcaattttaggtgacggcgacaaatgcctttgaaaagacttcctgtttttttgcc---
-------------attactgtaaaaaatattatttttcctgcctgaaccct-cctttttctccctctccctattcagtct
tatcttttcccgctacagtgaaactcaccatctaatt-gggagagcgttatgctgtatatctttgatctagggaatgtga
ttgttgatatcgacttcaaacgtgttttaggtgtttggagcaaattaagcagtgttccgttggctacattgaacgagcgt
tttacgatgggagaggtatttcagcaacatgagcgtggtgaaatcagcgacgaggattttgcccaccagctcagtgatga
aatggggatatccttgagtttcgagcagttcgctgagggttggcaggcgatattcgtcgctttgcggccagaagttattg
atataatgaataaattgcgtcgtgaagggaatcgtgttgttgtgttatcgaataccaaccgcttacattgttattactgg
ccagagcactatcctgaagtcgctgctgctgctgatcacatgtatttgtcacaggatttgggaatgcgtaaaccggaggc
cagaatttatcagcatgtactgaatgctgaaaatgtaccggcagagcaggccgtgttctttgacgatgtcgaagcgaatg
tactcgccgccaaggctgttggtataaatgctattcacgtcaccgatagacaaattattcctacttatttttccttataa
tttcgtgctct---------------------------------------------------------------------
----------------------------------------aatcattaatgggtta--gccttagt--------------
--------------------------------------------------------------------------------
-------------------------------cgtgctaacccttatcacgctg-------gc--ccaccccgagcttta-
---tcgtg---ttgacagagagacgaatatggcaagtttccggcgttttcgcttactttcccccttaaaaccctgtgtca
cttttgggcggatgctgtacacccgaattgataaagatggtctgacgatgctggccgggcatttggcctatgtttcgttg
ctctctttggtccccttgattacggtgatttttgcgttattcgctgctttcccgatgtttgctgagatcagcataaagtt
aaaagcctttatatttgctaactttatgcctgccacgggtgacatcatccaaaattatcttgagcagtttgtcgccaact
ccaatcgtatgaccgtggtaggcacctgtggtctgatcgtcaccgcgttattactgatttactccgtcgatagtgtgctc
aatattatttggcgcagtaaaattcagcgctcactggtcttttcatttgcagtttattggatggtattgacgctggggcc
gatcctggtgggggccagcatggttatcagttcgtatttactgtcactacactggctggcacacgccagggtagatagca
tgatcgatgagatattacgggtatttccgttattgatctcctgggtttctttttggctattgtatagcgtggtgcccacg
gtacgggtgcctgctcgagatgcgcttatcggcgcactggtagctgcattactctttgagttgggtaagaaagggttcgc
gatgtatatcacgctgtttccctcttatcagttgatttatggggtattagcggtcattcccattttattcctctgggtgt
actggagttggtgcattgtgttattaggtgcggaaatcaccgtgacattgggtgaataccgcgccgagcgccatcacgcg
aagagcgtcaccacc------cagagtccggagatgtaaggcattatgattgcgttgattcaacgggcgcttagcgccag
tgtcgtggtcgaagggaatatcgtgggtgaaattggccctggcctactggtattactcggcgttgagcaaggagatactg
agcaaaaagcacagcgtttatgtgagcgggtactggggtatcggatttttagcgatgagaatgacaaaatgaatctcaac
gtccagcaagctgggggcagtgtgctggtggtttcgcaatttaccttggttgctgatactcaaaagggcatgagacccag
tttttctcgtggtgcgatcccgcaagaagctgaccggctttatcagtattttgttgctcagtgccgtgagcgtggtgtaa
aaacggaaacagggctttttgcagcagatatgaaagttagcttggtaaacgatggtccggtaactttctggttgcaagtc
tagagatgaatgtcaacgacggatgaaaagtgatccacttatatctccaccaacggcccaatattgatccaccgttttac
tcaggattagcttctgctataaccccggcctttcgtttctgtctgagtcgatagctttctcctttgatttgaacgacatg
tgagtggtgtaagatacggtccagcatcgctgaggtcagtgctgcatcaccggcgaacgtttgatcccactgcccgaacg
gcagattggatgtcaggatcattgcgctcttttcgtaacgtttagcgatgacctggaagaacagctttgcttcttcctga
ctgaacggcagatagcctatttcatcaatgatgagcaggcggggggccattactccacgctgaagcgtcgttttataacg
gccctgacgttgtgccgtagataactgaagtaacagatctgctgctgttgtgaagcgaactttgatacctgcacggactg
cttcatagcccatcgctattgccagatgggttttccccacacctgatggccccagtaatacgatattttcattacgttct
atgaagctgagtgagcgtaacgactggagttgcttctgcggtgctccggtggcgaatgtgaagtcatactcttcgaacgt
tttcaccgccgggaaggctgccattcgggtatacatcgcctgtttacgttgatgacgtgccagtttttcttcatgaagca
gatgctccaggaagtccatataactccattcctggtctactgcctgttgtgacagcgcaggcgctgcgcttataaggctt
tccagttgcaactgcccggcgagcgccatcagtcgttgatgttgcagttccatcatcacgccactcctctgcagaatgag
tcgtagatggagagtggatgatgcagggggtgtttgtcgaagttcaccagattttcatcaagatgcacgtcatactcttt
tttctccggaggcagtgccagcatggactgctgctcttcgagccagcgatcgcagggacgggcctggattgtttcatgct
ttcgttggttagcgacatcgtgcagccagcgcagaccgtggcggttggctgtttcaacatcgacagtgatccccatcggg
cgcaggcgagtcattagtgggatgtaaaaactgttacgggtgtactgcaccatccgttccaccttacctttagtctgtgc
cctgaaggggcgacacagtcggggagagaagcccatctccttgccgaactgccacagcgaaggatggaaccggtgctgac
cggtctgatatgcgtcacgttgcagaaccacagttttcatattgtcatacaacacttcgcgcggcacaccaccaaagaag
cggaacgcattacgatggcaggtctccagcgtgtcataacgcatattgtcagtgaattcgatgtacagcattcggctgta
tccgagaacagcaacgaacacgtgaagcggtgagcgaccattacgcatagtgccccagtcaacctgcatctgtcgtccgg
gttcagtttcgaaccgaacggcaggctcctgctcctgaggaaccgagagagaacgaatgaatgccctgagaatggtcatt
ccgccacgatatccctggtctctgatctcgcgagcgattaccgttgccgggattttgtaaggatgagcatcggcgatgcg
ttgacgaatataatcccggtattcatccaggagtgaagcaacagcaggtcgcggcgtatattttggcggctcagattttg
cctgcaaataacgtttaacggtattgcgggagatccccagttctctggcaatcgcccggctactcattccctgcttgtgc
aggattttaatttccataactgtctcaaaagtgaccataaactctcctgaatcaggagagcagattaccccctggatctg
atttcaggcgttgggtgtggatcactattgcaccgttcgttacaatgaacaccgct-caatacagggggggtctcctcct
gctcgatatcgcatgttgtgagtgacacgtct-----------g-----------------------------aatgaca
gaggtgagccagttcgtcggaattcgcttgtttccccgttggctacaa-----------------------------tgc
taataactttgggtatcacatggtttttattgat-aatt-----------------------------------------
----------ttaaagagagaacgctcctatgtatcacttgcgtgtgcccataacagaacaagaactcaaagattattat
caattccgttgggaaatgttacgcaagccactgcatcaaccaattggctcagaaaaagatgcctatgatgcaatggccca
tcatcaaatggttgtggatgagcagggtaaagcggtcgccattgggcgcttatatatcaatgccgataatgaagcggcaa
tccgtttcttggcggtggctccgtcagtacgcaacaaagggttagggacgctagtcgcaatgacattagagtcagtggcg
cgtcaggagggggtcaaacgagtggtgtgtagcgcgcgtgaggatgccgtagatttttttgccaaactgggttttgtttg
tcagggagagataacggcaccgcaaacgacacctgtacgccatttcttaatgatcaaacccgtggcgacgatggatgata
ttttgcatcggcccgattggtgtggtcagttgcagcaagcttggtacgaccatatccctctgagcgaaaaaatgggggta
cgtatcagccagtataccggccagcgttttgttaccaccatgcccgaagcggggaatcaaaaccctcaccatacgttatt
cgccggtagccttttctcattggcaacgttgaccggatgggggttgatttggctattgctgcgagaacgccatttaggtg
gcacgattattctcgccgatgcacatattcgctacagtgctcccgtgacggggcggccaagagcggttgctgagttgagt
tctctgagtggggatctggatcggctggcgcgtggtcgccgggccagagtgcagctaaacgttaatttgttcggcgatga
aaatcagggggctgtttttgaaggaacttatatggtgctgcctgtcgctgcaggcgatgac-------------------
-----------------------at-ggct--------------------------------------------------
--------------------------------------------------------------------------------
--------------------------------------------------------------------------------
--------------------------------------------------------------------------------
--------------------------------------------------------------------------------
------------------------------------------------------------------aattaat-------
--------------------------------------------------------------------------------
--------------------------------------------------------------------------------
--------------------------------------------------------------------------------
--------------------------------------------------------------------------------
--------------------------------------------------------------------------------
--------------------------------------------------------------------------------
-------------------------cctc---------------------------------------------------
--------------------------------------------------------------------------------
--------------------------------------------------------------------------------
--------------------------------------------------------------------------------
--------------------------------------------------------------------------------
--------------------------------------------------------------------------------
--------------------------------------------------------------------------------
--------------------------------------------------------------------------------
------tggtaccctta---------------------------------------------------------------
--------------------------------------------------------------------------------
--------------------------------------------------------------------------------
----------------------------------aaatcactga------------------------------------
--------------------------------------------------------------------------------
--------------------------------------------------------------------------------
--------------------------------------------------------------------------------
--------------------------------------------------------------------------------
--------------------------------------------------------------------------------
--------------------------------------------------------------------------------
--------------------------------------------------------------------------------
--------------------------------------------------------------------------------
--------------------------------------------------------------------------------
------------------------------------------------------catgag--------------------
--------------------------------------------------------------------------------
--------------------------------------------------------------------------------
--------------------------------------------------------------------------------
---------------------------------ccagtgattt-------------------------------------
--------------------------------------------------------------------------------
-------gctgccgggc---------------------------------------------------------------
--------------gatgacgaac--------------------------------------------------------
--------------------------------------------------------------------------------
-----------------------------ccgagtattatta--------------------------------------
--------------------------------------------------------------------------------
--------------------------------------------------------------------------------
-----------------gccagcccg------------------------------------------------------
--------------------------------------------------------------------------------
--------------------------------------------------------------------------------
------------------------------------------------------------------------------ct
attg----------------------------------------------------------------------------
-----------------------caaggca--------------------------------------------------
--------------------------------------------------------------------------------
--------------------------------------------------------------------------------
--------------------------------------------------------------------------------
--------------------------------------------------------------------------------
--------------------------------------------------------------------------------
--------------------------------------------------------------------------------
-------------------------------------------------------ggacgt-------------------
--------------------------------------------------------------------------------
--------------------------------------------------------------------------------
--------------------------------------------------------------------------------
--------------------------------------------------------------------------------
--------------------------------------------------------------------------------
--------------------------------------------------------------------------------
--------------------------------------------------------------------------------
--------------------------------------------------------------------------------
--------------------------------------------------------------------------------
--------------------------------------------------------------------------------
--------------------------------------------------------------------------------
--------------------------------------------------------------------------------
--------------------------------------------------------------------------------
--------------------------------------------------------------------------------
---------------------------------------------------------------------tggatag----
--------------------------------------------------------------------------------
-----------------cagaattta------------------------------------------------------
--------------------------------------------------------------------------------
----------------------------------cctaattaaccgcc--------------------------------
--------------------------------------------------------------------------------
--------------------------------------------------------------------------------
--------------------------------------------------------------------------------
--------------------------------------------------------------------------------
--------------------------------------------------------------------------------
--------------------------------------------------------------------------------
--------------------------------------------------------------------------------
--------------------------------------------------------------------------------
--------------------------------------------------------------------------------
--------------------------------------------------------------------------------
--------------------------------------------------------------------------------
--------------------------------------------------------------------------------
--------------------------------------------------------------------------------
--------------------------------------------------------------------------------
--------------------------------------------------------------------------------
--------------------------------------------------------------------------------
--------------------------------------------------------------------------------
--------------------------------------------------------------------------------
--------------------------------------------------------------------------------
--------------------------------------------------------------------------------
--------------------------------------------------------------------------------
--------------------------------------------------------------------------------
--------------------------------------------------------------------------------
--------------------------------------------------------------------------------
--------------------------------------------------------------------------------
--------------------------------------------------------------------------------
--------------------------------------------------------------------------------
--------------------------------------------------------------------------------
--------------------------------------------------------------------------------
--------------------------------------------------------------------------------
--------------------------------------------------------------------------------
--------------------------------------------------------------------------------
--------------------------------------------------------------------------------
--------------------------------------------------------------------------------
--------------------------------------------------------------------------------
--------------------------------------------------------------------------------
--------------------------------------------------------------------------------
--------------------------------------------------------------------------------
--------------------------------------------------------------------------------
--------------------------------------------------------------------------------
--------------------------------------------------------------------------------
--------------------------------------------------------------------------------
--------------------------------------------------------------------------------
--------------------------------------------------------------------------------
--------------------------------------------------------------------------------
--------------------------------------------------------------------------------
--------------------------------------------------------------------------------
--------------------------------------------------------------------------------
--------------------------------------------------------------------------------
--------------------------------------------------------------------------------
--------------------------------------------------------------------------------
-----------------------------------------------cttattgctctgctgtgccctgcacgaccccat
gtaataccgtttgattgatttgttgcccgttgctgtctattgcctgtagagagccgttaagggtgggtttc---aatggt
gcgtcggctgtcagattgccctttatctgcaatttcaagttacccagaccttgcaacggtaatgctggccatccccagtt
gtgtaaaaaattaaggtcaacagaacggcctgtcagagcgagtgataaggctctgtctggggtttgatcaatactggcag
tggcttctagcaacccctctttagtaaacgcacttaaatcactgaacgtgatctgctgttcattggcattcagcgccagt
gaagggcgtcggatatcgtttttattaaatgttgcattaccggcattcaacaccagtgacccggaccatacgccccattg
gtgatttttggccagtaataggttgctgcctgctgcatctaatgaggtgatttggaagggaaaatccgggctgatatcaa
tgagtaagttacggttagcactcaatttaccgacatacacctcagacagccagtctggcaatgtttgttgccacagctgt
ttccaatcgttcggcagagtgtaaaccagtgccacaacagtcaactcacccagttgtaaccgatgcgtagcacgggacca
actccccagcgttctcaacagaccatcttgccaacgggtagtgaattggttaatcgccacgccctcaggtgacaaggtaa
acgtcgcgattgggtcaatcagatgaatattacctttaataatatcactggcattgaacaccagttcgccatcatcactt
tgccaatccccttgtttaaaggtgatgttttttagcgtcagatcaacatcattcacagcccagccttttccttcaactcg
cgcatcaatcaaatcaaaccgtttgagggtgatagggggtaactgtaaaacattattccagacatcttctaagctggccg
ttgtttgcaagcggatattactcagacgtaggcgatcaaccagccaactgccatcagcagactgacgggcattgccggtc
aattccccttgggcgatattggccccgaaattggtcagggtcaggatatctttctgtattgagccttgcagataaatctg
ttgggctgatatgtcattaatcgtcaggaagccagcactgaaatggaattgggtattttccccaaagctgttgcctggta
ttggttgccaaggcactagccccccgttgacatgctgacctgcaattttccactggctggtcgcgttttttgattcaacc
gtggtattcagcgtcatgtcggttaactgtaaggtatcagcctgcaacgggagtgacggtgtgctgttattgagggttaa
gctaccattttgtaattgcagactgagaaaatgcttaggatcagtcagttgacgccaactcaggccaaaaatgacctgct
gagcggttaggaacgggggctgatcggcacgtgctagtgtgacatcactaaaactgatttgccccggttgggaccatcga
tgatcgatcccccttagagagaggtgataaccactgttattgctgacccaacgactaagccagcccgcggcccaactggt
ctgaagcactgcgtagcacagcacgatagacagcgcaaacagcagcaataacgttagcagcgttttcccgagaaatttca
tctggccaatccacgtctgtcagtat-gaggaacactgtttatgccgcaatttttccattagctcaatagataatcagct
atcggaccataaaaaaaatggccggcatcattaatg-accgaccatt-----------tcagtgatgtgttagtgtaaag
actatttttcttgtgggaagagtaagttaagtacgatggcagtaataccgccagcggcaatcccagaagagaacagcgtt
ttgatccagtcaggcgcaaattgcaaaatcaatggctgctgtgcgacacccataccaaccgctaatgataaggccattat
cataatcgcccggcgattcagggtctcgcgtgacacaatacgcacaccagacgctgcgatagtcccgaacatcacgagag
ttgctccacccagtaccggctcaggaatatgctgcacaaacccagcgacagcagggaacaggcccaaaatgatgagcatt
attgccacaacaaaaccgacataacggctggcaacgccagtcaattggatcacgccattattctgaccgaagcaggagtt
ggggaaggtattgaatatagcggacagcatcgagttcaaaccattggccagtacaccgccttttaggcgtttcatatata
acgggccgcgaaccggttgctctgatacatcagatgttgcggtaatatcgcctatggtttccagtgaggtcaccataaag
atcagcatcagaggaatcagtaagttccagtcgaaggacagcccatagtacaacggcgttggaatagtaatcagcgcggt
[truncated: 71,323,488 more chars]
