# Supplementary material for: Genomic characterization of the Yersinia genus
Source: Genome Biol. 2010 Jan 4;11(1):R1. doi: 10.1186/gb-2010-11-1-r1 (PMC2847712; doi:10.1186/gb-2010-11-1-r1)
Supplement: Additional file 15 — The top level directory consists of a directory called Additional_cluster_files and 5010 directories, one for each multi-protein cluster family. (This top level directory has been split into three data files for uploading purposes (Additional files 15, 16, 17).) Within the directory are the following files: PGL1_unique_Yersinia_unclustered.out - list of all protein singletons that MCL did not group into a cluster (see Materials and Methods); PGL1_Yersinia_unique_locus_tags.txt - names of the 11 locus tag prefixes used for each genome; PGL1_unique_Yersinia.gff - mapping each Yersinia protein to a cluster in tab delimited GFF; PGL1_unique_Yersinia.sigfile - list of the longest protein in each cluster; PGL1_unique_Yersinia.summary - summary table of features of each of the clusters; PGL1_unique_Yersinia.table - summary table of each protein in the clusters. Within each cluster directory are the following files, where 'x' is the cluster name: PGL1_unique_Yersinia-x.faa - multifasta file of the proteins in the cluster; PGL1_unique_Yersinia-x.summary - summary of the properties of the proteins; PGL1_unique_Yersinia-x.matches - blast matches between the proteins of the cluster; PGL1_unique_Yersinia-x.muscle.fasta - muscle alignment of the proteins; PGL1_unique_Yersinia-x.muscle.fasta.gblo - gblocks output of muscle alignment (that is, auto-trimmed alignment); PGL1_unique_Yersinia-x.muscle.fasta.gblo.htm - as above in html format; PGL1_unique_Yersinia-x.muscle.tree - treefile from muscle alignment; PGL1_unique_Yersinia-x.sif - matches between proteins in simple interaction format for display on graphing software. [file gb-2010-11-1-r1-S15.zip]

Archive with 11,262 entries (8,886 files):
- clusters/
- clusters/.DS_Store
- __MACOSX/
- __MACOSX/clusters/
- __MACOSX/clusters/._.DS_Store
- clusters/Additional_cluster_files/
- clusters/Additional_cluster_files/PGL1_unique_yersinia.gff
- clusters/Additional_cluster_files/PGL1_unique_yersinia.sigfile
- clusters/Additional_cluster_files/PGL1_unique_yersinia.summary
- clusters/Additional_cluster_files/PGL1_unique_yersinia.table
- clusters/Additional_cluster_files/PGL1_unique_yersinia_unclustered.out
- clusters/Additional_cluster_files/PGL1_yersinia_unique_locus_tags.txt
- clusters/PGL1_unique_yersinia-CL0/
- clusters/PGL1_unique_yersinia-CL0/PGL1_unique_yersinia-CL0.faa
- clusters/PGL1_unique_yersinia-CL0/PGL1_unique_yersinia-CL0.matches
- clusters/PGL1_unique_yersinia-CL0/PGL1_unique_yersinia-CL0.muscle.fasta
- clusters/PGL1_unique_yersinia-CL0/PGL1_unique_yersinia-CL0.muscle.fasta.gblo
- clusters/PGL1_unique_yersinia-CL0/PGL1_unique_yersinia-CL0.muscle.fasta.gblo.htm
- clusters/PGL1_unique_yersinia-CL0/PGL1_unique_yersinia-CL0.muscle.tree
- clusters/PGL1_unique_yersinia-CL0/PGL1_unique_yersinia-CL0.sif
- clusters/PGL1_unique_yersinia-CL0/PGL1_unique_yersinia-CL0.summary
- clusters/PGL1_unique_yersinia-CL1/
- clusters/PGL1_unique_yersinia-CL1/PGL1_unique_yersinia-CL1.faa
- clusters/PGL1_unique_yersinia-CL1/PGL1_unique_yersinia-CL1.matches
- clusters/PGL1_unique_yersinia-CL1/PGL1_unique_yersinia-CL1.muscle.fasta
- clusters/PGL1_unique_yersinia-CL1/PGL1_unique_yersinia-CL1.muscle.fasta.gblo
- clusters/PGL1_unique_yersinia-CL1/PGL1_unique_yersinia-CL1.muscle.fasta.gblo.htm
- clusters/PGL1_unique_yersinia-CL1/PGL1_unique_yersinia-CL1.muscle.tree
- clusters/PGL1_unique_yersinia-CL1/PGL1_unique_yersinia-CL1.sif
- clusters/PGL1_unique_yersinia-CL1/PGL1_unique_yersinia-CL1.summary
- clusters/PGL1_unique_yersinia-CL10/
- clusters/PGL1_unique_yersinia-CL10/PGL1_unique_yersinia-CL10.faa
- clusters/PGL1_unique_yersinia-CL10/PGL1_unique_yersinia-CL10.matches
- clusters/PGL1_unique_yersinia-CL10/PGL1_unique_yersinia-CL10.muscle.fasta
- clusters/PGL1_unique_yersinia-CL10/PGL1_unique_yersinia-CL10.muscle.fasta.gblo
- clusters/PGL1_unique_yersinia-CL10/PGL1_unique_yersinia-CL10.muscle.fasta.gblo.htm
- clusters/PGL1_unique_yersinia-CL10/PGL1_unique_yersinia-CL10.muscle.tree
- clusters/PGL1_unique_yersinia-CL10/PGL1_unique_yersinia-CL10.sif
- clusters/PGL1_unique_yersinia-CL10/PGL1_unique_yersinia-CL10.summary
- clusters/PGL1_unique_yersinia-CL100/
- clusters/PGL1_unique_yersinia-CL100/PGL1_unique_yersinia-CL100.faa
- clusters/PGL1_unique_yersinia-CL100/PGL1_unique_yersinia-CL100.matches
- clusters/PGL1_unique_yersinia-CL100/PGL1_unique_yersinia-CL100.muscle.fasta
- clusters/PGL1_unique_yersinia-CL100/PGL1_unique_yersinia-CL100.muscle.fasta.gblo
- clusters/PGL1_unique_yersinia-CL100/PGL1_unique_yersinia-CL100.muscle.fasta.gblo.htm
- clusters/PGL1_unique_yersinia-CL100/PGL1_unique_yersinia-CL100.muscle.tree
- clusters/PGL1_unique_yersinia-CL100/PGL1_unique_yersinia-CL100.sif
- clusters/PGL1_unique_yersinia-CL100/PGL1_unique_yersinia-CL100.summary
- clusters/PGL1_unique_yersinia-CL1000/
- clusters/PGL1_unique_yersinia-CL1000/PGL1_unique_yersinia-CL1000.faa
- clusters/PGL1_unique_yersinia-CL1000/PGL1_unique_yersinia-CL1000.matches
- clusters/PGL1_unique_yersinia-CL1000/PGL1_unique_yersinia-CL1000.muscle.fasta
- clusters/PGL1_unique_yersinia-CL1000/PGL1_unique_yersinia-CL1000.muscle.fasta.gblo
- clusters/PGL1_unique_yersinia-CL1000/PGL1_unique_yersinia-CL1000.muscle.fasta.gblo.htm
- clusters/PGL1_unique_yersinia-CL1000/PGL1_unique_yersinia-CL1000.muscle.tree
- clusters/PGL1_unique_yersinia-CL1000/PGL1_unique_yersinia-CL1000.sif
- clusters/PGL1_unique_yersinia-CL1000/PGL1_unique_yersinia-CL1000.summary
- clusters/PGL1_unique_yersinia-CL1001/
- clusters/PGL1_unique_yersinia-CL1001/PGL1_unique_yersinia-CL1001.faa
- clusters/PGL1_unique_yersinia-CL1001/PGL1_unique_yersinia-CL1001.matches
- clusters/PGL1_unique_yersinia-CL1001/PGL1_unique_yersinia-CL1001.muscle.fasta
- clusters/PGL1_unique_yersinia-CL1001/PGL1_unique_yersinia-CL1001.muscle.fasta.gblo
- clusters/PGL1_unique_yersinia-CL1001/PGL1_unique_yersinia-CL1001.muscle.fasta.gblo.htm
- clusters/PGL1_unique_yersinia-CL1001/PGL1_unique_yersinia-CL1001.muscle.tree
- clusters/PGL1_unique_yersinia-CL1001/PGL1_unique_yersinia-CL1001.sif
- clusters/PGL1_unique_yersinia-CL1001/PGL1_unique_yersinia-CL1001.summary
- clusters/PGL1_unique_yersinia-CL1002/
- clusters/PGL1_unique_yersinia-CL1002/PGL1_unique_yersinia-CL1002.faa
- clusters/PGL1_unique_yersinia-CL1002/PGL1_unique_yersinia-CL1002.matches
- clusters/PGL1_unique_yersinia-CL1002/PGL1_unique_yersinia-CL1002.muscle.fasta
- clusters/PGL1_unique_yersinia-CL1002/PGL1_unique_yersinia-CL1002.muscle.fasta.gblo
- clusters/PGL1_unique_yersinia-CL1002/PGL1_unique_yersinia-CL1002.muscle.fasta.gblo.htm
- clusters/PGL1_unique_yersinia-CL1002/PGL1_unique_yersinia-CL1002.muscle.tree
- clusters/PGL1_unique_yersinia-CL1002/PGL1_unique_yersinia-CL1002.sif
- clusters/PGL1_unique_yersinia-CL1002/PGL1_unique_yersinia-CL1002.summary
- clusters/PGL1_unique_yersinia-CL1003/
- clusters/PGL1_unique_yersinia-CL1003/PGL1_unique_yersinia-CL1003.faa
- clusters/PGL1_unique_yersinia-CL1003/PGL1_unique_yersinia-CL1003.matches
- clusters/PGL1_unique_yersinia-CL1003/PGL1_unique_yersinia-CL1003.muscle.fasta
- clusters/PGL1_unique_yersinia-CL1003/PGL1_unique_yersinia-CL1003.muscle.fasta.gblo
- clusters/PGL1_unique_yersinia-CL1003/PGL1_unique_yersinia-CL1003.muscle.fasta.gblo.htm
- clusters/PGL1_unique_yersinia-CL1003/PGL1_unique_yersinia-CL1003.muscle.tree
- clusters/PGL1_unique_yersinia-CL1003/PGL1_unique_yersinia-CL1003.sif
- clusters/PGL1_unique_yersinia-CL1003/PGL1_unique_yersinia-CL1003.summary
- clusters/PGL1_unique_yersinia-CL1004/
- clusters/PGL1_unique_yersinia-CL1004/PGL1_unique_yersinia-CL1004.faa
- clusters/PGL1_unique_yersinia-CL1004/PGL1_unique_yersinia-CL1004.matches
- clusters/PGL1_unique_yersinia-CL1004/PGL1_unique_yersinia-CL1004.muscle.fasta
- clusters/PGL1_unique_yersinia-CL1004/PGL1_unique_yersinia-CL1004.muscle.fasta.gblo
- clusters/PGL1_unique_yersinia-CL1004/PGL1_unique_yersinia-CL1004.muscle.fasta.gblo.htm
- clusters/PGL1_unique_yersinia-CL1004/PGL1_unique_yersinia-CL1004.muscle.tree
- clusters/PGL1_unique_yersinia-CL1004/PGL1_unique_yersinia-CL1004.sif
- clusters/PGL1_unique_yersinia-CL1004/PGL1_unique_yersinia-CL1004.summary
- clusters/PGL1_unique_yersinia-CL1005/
- clusters/PGL1_unique_yersinia-CL1005/PGL1_unique_yersinia-CL1005.faa
- clusters/PGL1_unique_yersinia-CL1005/PGL1_unique_yersinia-CL1005.matches
- clusters/PGL1_unique_yersinia-CL1005/PGL1_unique_yersinia-CL1005.muscle.fasta
- clusters/PGL1_unique_yersinia-CL1005/PGL1_unique_yersinia-CL1005.muscle.fasta.gblo
- clusters/PGL1_unique_yersinia-CL1005/PGL1_unique_yersinia-CL1005.muscle.fasta.gblo.htm
- clusters/PGL1_unique_yersinia-CL1005/PGL1_unique_yersinia-CL1005.muscle.tree
- clusters/PGL1_unique_yersinia-CL1005/PGL1_unique_yersinia-CL1005.sif
- clusters/PGL1_unique_yersinia-CL1005/PGL1_unique_yersinia-CL1005.summary
- clusters/PGL1_unique_yersinia-CL1006/
- clusters/PGL1_unique_yersinia-CL1006/PGL1_unique_yersinia-CL1006.faa
- clusters/PGL1_unique_yersinia-CL1006/PGL1_unique_yersinia-CL1006.matches
- clusters/PGL1_unique_yersinia-CL1006/PGL1_unique_yersinia-CL1006.muscle.fasta
- clusters/PGL1_unique_yersinia-CL1006/PGL1_unique_yersinia-CL1006.muscle.fasta.gblo
- clusters/PGL1_unique_yersinia-CL1006/PGL1_unique_yersinia-CL1006.muscle.fasta.gblo.htm
- clusters/PGL1_unique_yersinia-CL1006/PGL1_unique_yersinia-CL1006.muscle.tree
- clusters/PGL1_unique_yersinia-CL1006/PGL1_unique_yersinia-CL1006.sif
- clusters/PGL1_unique_yersinia-CL1006/PGL1_unique_yersinia-CL1006.summary
- clusters/PGL1_unique_yersinia-CL1007/
- clusters/PGL1_unique_yersinia-CL1007/PGL1_unique_yersinia-CL1007.faa
- clusters/PGL1_unique_yersinia-CL1007/PGL1_unique_yersinia-CL1007.matches
- clusters/PGL1_unique_yersinia-CL1007/PGL1_unique_yersinia-CL1007.muscle.fasta
- clusters/PGL1_unique_yersinia-CL1007/PGL1_unique_yersinia-CL1007.muscle.fasta.gblo
- clusters/PGL1_unique_yersinia-CL1007/PGL1_unique_yersinia-CL1007.muscle.fasta.gblo.htm
- clusters/PGL1_unique_yersinia-CL1007/PGL1_unique_yersinia-CL1007.muscle.tree
- clusters/PGL1_unique_yersinia-CL1007/PGL1_unique_yersinia-CL1007.sif
- clusters/PGL1_unique_yersinia-CL1007/PGL1_unique_yersinia-CL1007.summary
- clusters/PGL1_unique_yersinia-CL1008/
- clusters/PGL1_unique_yersinia-CL1008/PGL1_unique_yersinia-CL1008.faa
- clusters/PGL1_unique_yersinia-CL1008/PGL1_unique_yersinia-CL1008.matches
- clusters/PGL1_unique_yersinia-CL1008/PGL1_unique_yersinia-CL1008.muscle.fasta
- clusters/PGL1_unique_yersinia-CL1008/PGL1_unique_yersinia-CL1008.muscle.fasta.gblo
- clusters/PGL1_unique_yersinia-CL1008/PGL1_unique_yersinia-CL1008.muscle.fasta.gblo.htm
- clusters/PGL1_unique_yersinia-CL1008/PGL1_unique_yersinia-CL1008.muscle.tree
- clusters/PGL1_unique_yersinia-CL1008/PGL1_unique_yersinia-CL1008.sif
- clusters/PGL1_unique_yersinia-CL1008/PGL1_unique_yersinia-CL1008.summary
- clusters/PGL1_unique_yersinia-CL1009/
- clusters/PGL1_unique_yersinia-CL1009/PGL1_unique_yersinia-CL1009.faa
- clusters/PGL1_unique_yersinia-CL1009/PGL1_unique_yersinia-CL1009.matches
- clusters/PGL1_unique_yersinia-CL1009/PGL1_unique_yersinia-CL1009.muscle.fasta
- clusters/PGL1_unique_yersinia-CL1009/PGL1_unique_yersinia-CL1009.muscle.fasta.gblo
- clusters/PGL1_unique_yersinia-CL1009/PGL1_unique_yersinia-CL1009.muscle.fasta.gblo.htm
- clusters/PGL1_unique_yersinia-CL1009/PGL1_unique_yersinia-CL1009.muscle.tree
- clusters/PGL1_unique_yersinia-CL1009/PGL1_unique_yersinia-CL1009.sif
- clusters/PGL1_unique_yersinia-CL1009/PGL1_unique_yersinia-CL1009.summary
- clusters/PGL1_unique_yersinia-CL101/
- clusters/PGL1_unique_yersinia-CL101/PGL1_unique_yersinia-CL101.faa
- clusters/PGL1_unique_yersinia-CL101/PGL1_unique_yersinia-CL101.matches
- clusters/PGL1_unique_yersinia-CL101/PGL1_unique_yersinia-CL101.muscle.fasta
- clusters/PGL1_unique_yersinia-CL101/PGL1_unique_yersinia-CL101.muscle.fasta.gblo
- clusters/PGL1_unique_yersinia-CL101/PGL1_unique_yersinia-CL101.muscle.fasta.gblo.htm
- clusters/PGL1_unique_yersinia-CL101/PGL1_unique_yersinia-CL101.muscle.tree
- clusters/PGL1_unique_yersinia-CL101/PGL1_unique_yersinia-CL101.sif
- clusters/PGL1_unique_yersinia-CL101/PGL1_unique_yersinia-CL101.summary
- clusters/PGL1_unique_yersinia-CL1010/
- clusters/PGL1_unique_yersinia-CL1010/PGL1_unique_yersinia-CL1010.faa
- clusters/PGL1_unique_yersinia-CL1010/PGL1_unique_yersinia-CL1010.matches
- clusters/PGL1_unique_yersinia-CL1010/PGL1_unique_yersinia-CL1010.muscle.fasta
- clusters/PGL1_unique_yersinia-CL1010/PGL1_unique_yersinia-CL1010.muscle.fasta.gblo
- clusters/PGL1_unique_yersinia-CL1010/PGL1_unique_yersinia-CL1010.muscle.fasta.gblo.htm
- clusters/PGL1_unique_yersinia-CL1010/PGL1_unique_yersinia-CL1010.muscle.tree
- clusters/PGL1_unique_yersinia-CL1010/PGL1_unique_yersinia-CL1010.sif
- clusters/PGL1_unique_yersinia-CL1010/PGL1_unique_yersinia-CL1010.summary
- clusters/PGL1_unique_yersinia-CL1011/
- clusters/PGL1_unique_yersinia-CL1011/PGL1_unique_yersinia-CL1011.faa
- clusters/PGL1_unique_yersinia-CL1011/PGL1_unique_yersinia-CL1011.matches
- clusters/PGL1_unique_yersinia-CL1011/PGL1_unique_yersinia-CL1011.muscle.fasta
- clusters/PGL1_unique_yersinia-CL1011/PGL1_unique_yersinia-CL1011.muscle.fasta.gblo
- clusters/PGL1_unique_yersinia-CL1011/PGL1_unique_yersinia-CL1011.muscle.fasta.gblo.htm
- clusters/PGL1_unique_yersinia-CL1011/PGL1_unique_yersinia-CL1011.muscle.tree
- clusters/PGL1_unique_yersinia-CL1011/PGL1_unique_yersinia-CL1011.sif
- clusters/PGL1_unique_yersinia-CL1011/PGL1_unique_yersinia-CL1011.summary
- clusters/PGL1_unique_yersinia-CL1012/
- clusters/PGL1_unique_yersinia-CL1012/PGL1_unique_yersinia-CL1012.faa
- clusters/PGL1_unique_yersinia-CL1012/PGL1_unique_yersinia-CL1012.matches
- clusters/PGL1_unique_yersinia-CL1012/PGL1_unique_yersinia-CL1012.muscle.fasta
- clusters/PGL1_unique_yersinia-CL1012/PGL1_unique_yersinia-CL1012.muscle.fasta.gblo
- clusters/PGL1_unique_yersinia-CL1012/PGL1_unique_yersinia-CL1012.muscle.fasta.gblo.htm
- clusters/PGL1_unique_yersinia-CL1012/PGL1_unique_yersinia-CL1012.muscle.tree
- clusters/PGL1_unique_yersinia-CL1012/PGL1_unique_yersinia-CL1012.sif
- clusters/PGL1_unique_yersinia-CL1012/PGL1_unique_yersinia-CL1012.summary
- clusters/PGL1_unique_yersinia-CL1013/
- clusters/PGL1_unique_yersinia-CL1013/PGL1_unique_yersinia-CL1013.faa
- clusters/PGL1_unique_yersinia-CL1013/PGL1_unique_yersinia-CL1013.matches
- clusters/PGL1_unique_yersinia-CL1013/PGL1_unique_yersinia-CL1013.muscle.fasta
- clusters/PGL1_unique_yersinia-CL1013/PGL1_unique_yersinia-CL1013.muscle.fasta.gblo
- clusters/PGL1_unique_yersinia-CL1013/PGL1_unique_yersinia-CL1013.muscle.fasta.gblo.htm
- clusters/PGL1_unique_yersinia-CL1013/PGL1_unique_yersinia-CL1013.muscle.tree
- clusters/PGL1_unique_yersinia-CL1013/PGL1_unique_yersinia-CL1013.sif
- clusters/PGL1_unique_yersinia-CL1013/PGL1_unique_yersinia-CL1013.summary
- clusters/PGL1_unique_yersinia-CL1014/
- clusters/PGL1_unique_yersinia-CL1014/PGL1_unique_yersinia-CL1014.faa
- clusters/PGL1_unique_yersinia-CL1014/PGL1_unique_yersinia-CL1014.matches
- clusters/PGL1_unique_yersinia-CL1014/PGL1_unique_yersinia-CL1014.muscle.fasta
- clusters/PGL1_unique_yersinia-CL1014/PGL1_unique_yersinia-CL1014.muscle.fasta.gblo
- clusters/PGL1_unique_yersinia-CL1014/PGL1_unique_yersinia-CL1014.muscle.fasta.gblo.htm
- clusters/PGL1_unique_yersinia-CL1014/PGL1_unique_yersinia-CL1014.muscle.tree
- clusters/PGL1_unique_yersinia-CL1014/PGL1_unique_yersinia-CL1014.sif
- clusters/PGL1_unique_yersinia-CL1014/PGL1_unique_yersinia-CL1014.summary
- clusters/PGL1_unique_yersinia-CL1015/
- clusters/PGL1_unique_yersinia-CL1015/PGL1_unique_yersinia-CL1015.faa
- clusters/PGL1_unique_yersinia-CL1015/PGL1_unique_yersinia-CL1015.matches
- clusters/PGL1_unique_yersinia-CL1015/PGL1_unique_yersinia-CL1015.muscle.fasta
- clusters/PGL1_unique_yersinia-CL1015/PGL1_unique_yersinia-CL1015.muscle.fasta.gblo
- clusters/PGL1_unique_yersinia-CL1015/PGL1_unique_yersinia-CL1015.muscle.fasta.gblo.htm
- clusters/PGL1_unique_yersinia-CL1015/PGL1_unique_yersinia-CL1015.muscle.tree
- clusters/PGL1_unique_yersinia-CL1015/PGL1_unique_yersinia-CL1015.sif
- clusters/PGL1_unique_yersinia-CL1015/PGL1_unique_yersinia-CL1015.summary
- clusters/PGL1_unique_yersinia-CL1016/
- clusters/PGL1_unique_yersinia-CL1016/PGL1_unique_yersinia-CL1016.faa
- clusters/PGL1_unique_yersinia-CL1016/PGL1_unique_yersinia-CL1016.matches
- clusters/PGL1_unique_yersinia-CL1016/PGL1_unique_yersinia-CL1016.muscle.fasta
- clusters/PGL1_unique_yersinia-CL1016/PGL1_unique_yersinia-CL1016.muscle.fasta.gblo
- clusters/PGL1_unique_yersinia-CL1016/PGL1_unique_yersinia-CL1016.muscle.fasta.gblo.htm
- clusters/PGL1_unique_yersinia-CL1016/PGL1_unique_yersinia-CL1016.muscle.tree
- clusters/PGL1_unique_yersinia-CL1016/PGL1_unique_yersinia-CL1016.sif
- clusters/PGL1_unique_yersinia-CL1016/PGL1_unique_yersinia-CL1016.summary
- clusters/PGL1_unique_yersinia-CL1017/
- clusters/PGL1_unique_yersinia-CL1017/PGL1_unique_yersinia-CL1017.faa
- clusters/PGL1_unique_yersinia-CL1017/PGL1_unique_yersinia-CL1017.matches
- clusters/PGL1_unique_yersinia-CL1017/PGL1_unique_yersinia-CL1017.muscle.fasta
- clusters/PGL1_unique_yersinia-CL1017/PGL1_unique_yersinia-CL1017.muscle.fasta.gblo
- clusters/PGL1_unique_yersinia-CL1017/PGL1_unique_yersinia-CL1017.muscle.fasta.gblo.htm
- clusters/PGL1_unique_yersinia-CL1017/PGL1_unique_yersinia-CL1017.muscle.tree
- clusters/PGL1_unique_yersinia-CL1017/PGL1_unique_yersinia-CL1017.sif
- clusters/PGL1_unique_yersinia-CL1017/PGL1_unique_yersinia-CL1017.summary
- clusters/PGL1_unique_yersinia-CL1018/
- clusters/PGL1_unique_yersinia-CL1018/PGL1_unique_yersinia-CL1018.faa
- clusters/PGL1_unique_yersinia-CL1018/PGL1_unique_yersinia-CL1018.matches
- clusters/PGL1_unique_yersinia-CL1018/PGL1_unique_yersinia-CL1018.muscle.fasta
- clusters/PGL1_unique_yersinia-CL1018/PGL1_unique_yersinia-CL1018.muscle.fasta.gblo
- clusters/PGL1_unique_yersinia-CL1018/PGL1_unique_yersinia-CL1018.muscle.fasta.gblo.htm
- clusters/PGL1_unique_yersinia-CL1018/PGL1_unique_yersinia-CL1018.muscle.tree
- clusters/PGL1_unique_yersinia-CL1018/PGL1_unique_yersinia-CL1018.sif
- clusters/PGL1_unique_yersinia-CL1018/PGL1_unique_yersinia-CL1018.summary
- clusters/PGL1_unique_yersinia-CL1019/
- clusters/PGL1_unique_yersinia-CL1019/PGL1_unique_yersinia-CL1019.faa
- clusters/PGL1_unique_yersinia-CL1019/PGL1_unique_yersinia-CL1019.matches
- clusters/PGL1_unique_yersinia-CL1019/PGL1_unique_yersinia-CL1019.muscle.fasta
- clusters/PGL1_unique_yersinia-CL1019/PGL1_unique_yersinia-CL1019.muscle.fasta.gblo
- clusters/PGL1_unique_yersinia-CL1019/PGL1_unique_yersinia-CL1019.muscle.fasta.gblo.htm
- clusters/PGL1_unique_yersinia-CL1019/PGL1_unique_yersinia-CL1019.muscle.tree
- clusters/PGL1_unique_yersinia-CL1019/PGL1_unique_yersinia-CL1019.sif
- clusters/PGL1_unique_yersinia-CL1019/PGL1_unique_yersinia-CL1019.summary
- clusters/PGL1_unique_yersinia-CL102/
- clusters/PGL1_unique_yersinia-CL102/PGL1_unique_yersinia-CL102.faa
- clusters/PGL1_unique_yersinia-CL102/PGL1_unique_yersinia-CL102.matches
- clusters/PGL1_unique_yersinia-CL102/PGL1_unique_yersinia-CL102.muscle.fasta
- clusters/PGL1_unique_yersinia-CL102/PGL1_unique_yersinia-CL102.muscle.fasta.gblo
- clusters/PGL1_unique_yersinia-CL102/PGL1_unique_yersinia-CL102.muscle.fasta.gblo.htm
- clusters/PGL1_unique_yersinia-CL102/PGL1_unique_yersinia-CL102.muscle.tree
- clusters/PGL1_unique_yersinia-CL102/PGL1_unique_yersinia-CL102.sif
- clusters/PGL1_unique_yersinia-CL102/PGL1_unique_yersinia-CL102.summary
- clusters/PGL1_unique_yersinia-CL1020/
- clusters/PGL1_unique_yersinia-CL1020/PGL1_unique_yersinia-CL1020.faa
- clusters/PGL1_unique_yersinia-CL1020/PGL1_unique_yersinia-CL1020.matches
- clusters/PGL1_unique_yersinia-CL1020/PGL1_unique_yersinia-CL1020.muscle.fasta
- clusters/PGL1_unique_yersinia-CL1020/PGL1_unique_yersinia-CL1020.muscle.fasta.gblo
- clusters/PGL1_unique_yersinia-CL1020/PGL1_unique_yersinia-CL1020.muscle.fasta.gblo.htm
- clusters/PGL1_unique_yersinia-CL1020/PGL1_unique_yersinia-CL1020.muscle.tree
- clusters/PGL1_unique_yersinia-CL1020/PGL1_unique_yersinia-CL1020.sif
- clusters/PGL1_unique_yersinia-CL1020/PGL1_unique_yersinia-CL1020.summary
- clusters/PGL1_unique_yersinia-CL1021/
- clusters/PGL1_unique_yersinia-CL1021/PGL1_unique_yersinia-CL1021.faa
- clusters/PGL1_unique_yersinia-CL1021/PGL1_unique_yersinia-CL1021.matches
- clusters/PGL1_unique_yersinia-CL1021/PGL1_unique_yersinia-CL1021.muscle.fasta
- clusters/PGL1_unique_yersinia-CL1021/PGL1_unique_yersinia-CL1021.muscle.fasta.gblo
- clusters/PGL1_unique_yersinia-CL1021/PGL1_unique_yersinia-CL1021.muscle.fasta.gblo.htm
- clusters/PGL1_unique_yersinia-CL1021/PGL1_unique_yersinia-CL1021.muscle.tree
- clusters/PGL1_unique_yersinia-CL1021/PGL1_unique_yersinia-CL1021.sif
- clusters/PGL1_unique_yersinia-CL1021/PGL1_unique_yersinia-CL1021.summary
- clusters/PGL1_unique_yersinia-CL1022/
- clusters/PGL1_unique_yersinia-CL1022/PGL1_unique_yersinia-CL1022.faa
- clusters/PGL1_unique_yersinia-CL1022/PGL1_unique_yersinia-CL1022.matches
- clusters/PGL1_unique_yersinia-CL1022/PGL1_unique_yersinia-CL1022.muscle.fasta
- clusters/PGL1_unique_yersinia-CL1022/PGL1_unique_yersinia-CL1022.muscle.fasta.gblo
- clusters/PGL1_unique_yersinia-CL1022/PGL1_unique_yersinia-CL1022.muscle.fasta.gblo.htm
- clusters/PGL1_unique_yersinia-CL1022/PGL1_unique_yersinia-CL1022.muscle.tree
- clusters/PGL1_unique_yersinia-CL1022/PGL1_unique_yersinia-CL1022.sif
- clusters/PGL1_unique_yersinia-CL1022/PGL1_unique_yersinia-CL1022.summary
- clusters/PGL1_unique_yersinia-CL1023/
- clusters/PGL1_unique_yersinia-CL1023/PGL1_unique_yersinia-CL1023.faa
- clusters/PGL1_unique_yersinia-CL1023/PGL1_unique_yersinia-CL1023.matches
- clusters/PGL1_unique_yersinia-CL1023/PGL1_unique_yersinia-CL1023.muscle.fasta
- clusters/PGL1_unique_yersinia-CL1023/PGL1_unique_yersinia-CL1023.muscle.fasta.gblo
- clusters/PGL1_unique_yersinia-CL1023/PGL1_unique_yersinia-CL1023.muscle.fasta.gblo.htm
- clusters/PGL1_unique_yersinia-CL1023/PGL1_unique_yersinia-CL1023.muscle.tree
- clusters/PGL1_unique_yersinia-CL1023/PGL1_unique_yersinia-CL1023.sif
- clusters/PGL1_unique_yersinia-CL1023/PGL1_unique_yersinia-CL1023.summary
- clusters/PGL1_unique_yersinia-CL1024/
- clusters/PGL1_unique_yersinia-CL1024/PGL1_unique_yersinia-CL1024.faa
- clusters/PGL1_unique_yersinia-CL1024/PGL1_unique_yersinia-CL1024.matches
- clusters/PGL1_unique_yersinia-CL1024/PGL1_unique_yersinia-CL1024.muscle.fasta
- clusters/PGL1_unique_yersinia-CL1024/PGL1_unique_yersinia-CL1024.muscle.fasta.gblo
- clusters/PGL1_unique_yersinia-CL1024/PGL1_unique_yersinia-CL1024.muscle.fasta.gblo.htm
- clusters/PGL1_unique_yersinia-CL1024/PGL1_unique_yersinia-CL1024.muscle.tree
- clusters/PGL1_unique_yersinia-CL1024/PGL1_unique_yersinia-CL1024.sif
- clusters/PGL1_unique_yersinia-CL1024/PGL1_unique_yersinia-CL1024.summary
- clusters/PGL1_unique_yersinia-CL1025/
- clusters/PGL1_unique_yersinia-CL1025/PGL1_unique_yersinia-CL1025.faa
- clusters/PGL1_unique_yersinia-CL1025/PGL1_unique_yersinia-CL1025.matches
- clusters/PGL1_unique_yersinia-CL1025/PGL1_unique_yersinia-CL1025.muscle.fasta
- clusters/PGL1_unique_yersinia-CL1025/PGL1_unique_yersinia-CL1025.muscle.fasta.gblo
- clusters/PGL1_unique_yersinia-CL1025/PGL1_unique_yersinia-CL1025.muscle.fasta.gblo.htm
- clusters/PGL1_unique_yersinia-CL1025/PGL1_unique_yersinia-CL1025.muscle.tree
- clusters/PGL1_unique_yersinia-CL1025/PGL1_unique_yersinia-CL1025.sif
- clusters/PGL1_unique_yersinia-CL1025/PGL1_unique_yersinia-CL1025.summary
[truncated: 9,700 more entries]
