# Supplementary material for: Genomic characterization of the Yersinia genus
Source: Genome Biol. 2010 Jan 4;11(1):R1. doi: 10.1186/gb-2010-11-1-r1 (PMC2847712; doi:10.1186/gb-2010-11-1-r1)
Supplement: Additional file 15 — The top level directory consists of a directory called Additional_cluster_files and 5010 directories, one for each multi-protein cluster family. (This top level directory has been split into three data files for uploading purposes (Additional files 15, 16, 17).) Within the directory are the following files: PGL1_unique_Yersinia_unclustered.out - list of all protein singletons that MCL did not group into a cluster (see Materials and Methods); PGL1_Yersinia_unique_locus_tags.txt - names of the 11 locus tag prefixes used for each genome; PGL1_unique_Yersinia.gff - mapping each Yersinia protein to a cluster in tab delimited GFF; PGL1_unique_Yersinia.sigfile - list of the longest protein in each cluster; PGL1_unique_Yersinia.summary - summary table of features of each of the clusters; PGL1_unique_Yersinia.table - summary table of each protein in the clusters. Within each cluster directory are the following files, where 'x' is the cluster name: PGL1_unique_Yersinia-x.faa - multifasta file of the proteins in the cluster; PGL1_unique_Yersinia-x.summary - summary of the properties of the proteins; PGL1_unique_Yersinia-x.matches - blast matches between the proteins of the cluster; PGL1_unique_Yersinia-x.muscle.fasta - muscle alignment of the proteins; PGL1_unique_Yersinia-x.muscle.fasta.gblo - gblocks output of muscle alignment (that is, auto-trimmed alignment); PGL1_unique_Yersinia-x.muscle.fasta.gblo.htm - as above in html format; PGL1_unique_Yersinia-x.muscle.tree - treefile from muscle alignment; PGL1_unique_Yersinia-x.sif - matches between proteins in simple interaction format for display on graphing software. [file gb-2010-11-1-r1-S15.zip › clusters/Additional_cluster_files/PGL1_unique_yersinia.gff]

yente0001X	clusterer.pl	protein_cluster	30818	32722	.	.	.	PGL1_unique_yersinia-CL0
yberc0001_	clusterer.pl	protein_cluster	887684	889237	.	.	.	PGL1_unique_yersinia-CL0
yaldo0001_	clusterer.pl	protein_cluster	692179	692316	.	.	.	PGL1_unique_yersinia-CL0
yrohd0001_	clusterer.pl	protein_cluster	1625767	1627272	.	.	.	PGL1_unique_yersinia-CL0
yaldo0001_	clusterer.pl	protein_cluster	1563772	1565424	.	.	.	PGL1_unique_yersinia-CL0
ypseu0001X	clusterer.pl	protein_cluster	446423	449242	.	.	.	PGL1_unique_yersinia-CL0
yfred0001_	clusterer.pl	protein_cluster	4236178	4236372	.	.	.	PGL1_unique_yersinia-CL0
yaldo0001_	clusterer.pl	protein_cluster	1561930	1563591	.	.	.	PGL1_unique_yersinia-CL0
yrohd0001_	clusterer.pl	protein_cluster	3533059	3534714	.	.	.	PGL1_unique_yersinia-CL0
ykris0001_	clusterer.pl	protein_cluster	1077197	1078984	.	.	.	PGL1_unique_yersinia-CL0
yfred0001_	clusterer.pl	protein_cluster	726456	728000	.	.	.	PGL1_unique_yersinia-CL0
yinte0001_	clusterer.pl	protein_cluster	1542005	1543558	.	.	.	PGL1_unique_yersinia-CL0
yberc0001_	clusterer.pl	protein_cluster	1636304	1637821	.	.	.	PGL1_unique_yersinia-CL0
ypseu0001X	clusterer.pl	protein_cluster	3086677	3087981	.	.	.	PGL1_unique_yersinia-CL0
ypest0001X	clusterer.pl	protein_cluster	2061170	2062456	.	.	.	PGL1_unique_yersinia-CL0
yberc0001_	clusterer.pl	protein_cluster	663677	665254	.	.	.	PGL1_unique_yersinia-CL0
yruck0001_	clusterer.pl	protein_cluster	1146462	1147034	.	.	.	PGL1_unique_yersinia-CL0
yruck0001_	clusterer.pl	protein_cluster	1260838	1262451	.	.	.	PGL1_unique_yersinia-CL0
yaldo0001_	clusterer.pl	protein_cluster	2317597	2319255	.	.	.	PGL1_unique_yersinia-CL0
yente0001X	clusterer.pl	protein_cluster	675070	676452	.	.	.	PGL1_unique_yersinia-CL0
ymoll0001_	clusterer.pl	protein_cluster	1296873	1298177	.	.	.	PGL1_unique_yersinia-CL0
yente0001X	clusterer.pl	protein_cluster	1846980	1848617	.	.	.	PGL1_unique_yersinia-CL0
ymoll0001_	clusterer.pl	protein_cluster	3768936	3770885	.	.	.	PGL1_unique_yersinia-CL0
ymoll0001_	clusterer.pl	protein_cluster	4518081	4519658	.	.	.	PGL1_unique_yersinia-CL0
yaldo0001_	clusterer.pl	protein_cluster	3748603	3750507	.	.	.	PGL1_unique_yersinia-CL0
yaldo0001_	clusterer.pl	protein_cluster	3878123	3878458	.	.	.	PGL1_unique_yersinia-CL0
ymoll0001_	clusterer.pl	protein_cluster	200670	203342	.	.	.	PGL1_unique_yersinia-CL0
ykris0001_	clusterer.pl	protein_cluster	1338632	1339936	.	.	.	PGL1_unique_yersinia-CL0
yrohd0001_	clusterer.pl	protein_cluster	3372681	3374585	.	.	.	PGL1_unique_yersinia-CL0
yaldo0001_	clusterer.pl	protein_cluster	3701132	3703075	.	.	.	PGL1_unique_yersinia-CL0
ymoll0001_	clusterer.pl	protein_cluster	4220220	4221881	.	.	.	PGL1_unique_yersinia-CL0
ymoll0001_	clusterer.pl	protein_cluster	578904	580451	.	.	.	PGL1_unique_yersinia-CL0
yrohd0001_	clusterer.pl	protein_cluster	706831	708549	.	.	.	PGL1_unique_yersinia-CL0
yfred0001_	clusterer.pl	protein_cluster	3918146	3918421	.	.	.	PGL1_unique_yersinia-CL0
yberc0001_	clusterer.pl	protein_cluster	1067637	1069424	.	.	.	PGL1_unique_yersinia-CL0
ymoll0001_	clusterer.pl	protein_cluster	1034492	1036279	.	.	.	PGL1_unique_yersinia-CL0
ypseu0001X	clusterer.pl	protein_cluster	2935452	2937032	.	.	.	PGL1_unique_yersinia-CL0
ymoll0001_	clusterer.pl	protein_cluster	779622	781214	.	.	.	PGL1_unique_yersinia-CL0
yinte0001_	clusterer.pl	protein_cluster	867341	868987	.	.	.	PGL1_unique_yersinia-CL0
ypest0001X	clusterer.pl	protein_cluster	1058128	1059819	.	.	.	PGL1_unique_yersinia-CL0
yberc0001_	clusterer.pl	protein_cluster	1612720	1614273	.	.	.	PGL1_unique_yersinia-CL0
yente0001X	clusterer.pl	protein_cluster	1519755	1520987	.	.	.	PGL1_unique_yersinia-CL0
ykris0001_	clusterer.pl	protein_cluster	4514023	4515576	.	.	.	PGL1_unique_yersinia-CL0
yberc0001_	clusterer.pl	protein_cluster	1597562	1599301	.	.	.	PGL1_unique_yersinia-CL0
yfred0001_	clusterer.pl	protein_cluster	1521307	1523046	.	.	.	PGL1_unique_yersinia-CL0
yrohd0001_	clusterer.pl	protein_cluster	3603925	3605598	.	.	.	PGL1_unique_yersinia-CL0
ykris0001_	clusterer.pl	protein_cluster	4370379	4370840	.	.	.	PGL1_unique_yersinia-CL0
ykris0001_	clusterer.pl	protein_cluster	4030228	4031889	.	.	.	PGL1_unique_yersinia-CL0
yfred0001_	clusterer.pl	protein_cluster	1538772	1540298	.	.	.	PGL1_unique_yersinia-CL0
yrohd0001_	clusterer.pl	protein_cluster	1288953	1290581	.	.	.	PGL1_unique_yersinia-CL0
yente0001X	clusterer.pl	protein_cluster	82870	84819	.	.	.	PGL1_unique_yersinia-CL0
ypest0001X	clusterer.pl	protein_cluster	2060755	2061216	.	.	.	PGL1_unique_yersinia-CL0
yruck0001_	clusterer.pl	protein_cluster	3028485	3030428	.	.	.	PGL1_unique_yersinia-CL0
yruck0001_	clusterer.pl	protein_cluster	1259124	1260779	.	.	.	PGL1_unique_yersinia-CL0
yente0001X	clusterer.pl	protein_cluster	2684456	2686015	.	.	.	PGL1_unique_yersinia-CL0
yrohd0001_	clusterer.pl	protein_cluster	3394261	3394599	.	.	.	PGL1_unique_yersinia-CL0
yrohd0001_	clusterer.pl	protein_cluster	3588883	3590595	.	.	.	PGL1_unique_yersinia-CL0
yberc0001_	clusterer.pl	protein_cluster	3584171	3586132	.	.	.	PGL1_unique_yersinia-CL0
ymoll0001_	clusterer.pl	protein_cluster	4402239	4403819	.	.	.	PGL1_unique_yersinia-CL0
yruck0001_	clusterer.pl	protein_cluster	1917597	1919249	.	.	.	PGL1_unique_yersinia-CL0
yfred0001_	clusterer.pl	protein_cluster	1650487	1651992	.	.	.	PGL1_unique_yersinia-CL0
ypseu0001X	clusterer.pl	protein_cluster	4752253	4754202	.	.	.	PGL1_unique_yersinia-CL0
ypest0001X	clusterer.pl	protein_cluster	1565354	1567141	.	.	.	PGL1_unique_yersinia-CL0
yfred0001_	clusterer.pl	protein_cluster	3916635	3918053	.	.	.	PGL1_unique_yersinia-CL0
yberc0001_	clusterer.pl	protein_cluster	3638103	3640007	.	.	.	PGL1_unique_yersinia-CL0
yaldo0001_	clusterer.pl	protein_cluster	691994	692182	.	.	.	PGL1_unique_yersinia-CL0
yinte0001_	clusterer.pl	protein_cluster	4381653	4383314	.	.	.	PGL1_unique_yersinia-CL0
yinte0001_	clusterer.pl	protein_cluster	1709605	1711242	.	.	.	PGL1_unique_yersinia-CL0
ymoll0001_	clusterer.pl	protein_cluster	3830386	3832218	.	.	.	PGL1_unique_yersinia-CL0
yinte0001_	clusterer.pl	protein_cluster	321280	322935	.	.	.	PGL1_unique_yersinia-CL0
ykris0001_	clusterer.pl	protein_cluster	4233495	4235444	.	.	.	PGL1_unique_yersinia-CL0
ypest0001X	clusterer.pl	protein_cluster	2087214	2088875	.	.	.	PGL1_unique_yersinia-CL0
ymoll0001_	clusterer.pl	protein_cluster	4032822	4034483	.	.	.	PGL1_unique_yersinia-CL0
yrohd0001_	clusterer.pl	protein_cluster	3325371	3327347	.	.	.	PGL1_unique_yersinia-CL0
yberc0001_	clusterer.pl	protein_cluster	780790	780909	.	.	.	PGL1_unique_yersinia-CL0
yaldo0001_	clusterer.pl	protein_cluster	691210	692010	.	.	.	PGL1_unique_yersinia-CL0
yberc0001_	clusterer.pl	protein_cluster	637140	638738	.	.	.	PGL1_unique_yersinia-CL0
yfred0001_	clusterer.pl	protein_cluster	4647079	4648716	.	.	.	PGL1_unique_yersinia-CL0
yrohd0001_	clusterer.pl	protein_cluster	2882125	2883705	.	.	.	PGL1_unique_yersinia-CL0
yfred0001_	clusterer.pl	protein_cluster	3498292	3500196	.	.	.	PGL1_unique_yersinia-CL0
yfred0001_	clusterer.pl	protein_cluster	975588	976892	.	.	.	PGL1_unique_yersinia-CL0
ypest0001X	clusterer.pl	protein_cluster	2090376	2090669	.	.	.	PGL1_unique_yersinia-CL0
yrohd0001_	clusterer.pl	protein_cluster	3843405	3844709	.	.	.	PGL1_unique_yersinia-CL0
yaldo0001_	clusterer.pl	protein_cluster	1546339	1548063	.	.	.	PGL1_unique_yersinia-CL0
yinte0001_	clusterer.pl	protein_cluster	4045538	4047442	.	.	.	PGL1_unique_yersinia-CL0
ykris0001_	clusterer.pl	protein_cluster	248500	251259	.	.	.	PGL1_unique_yersinia-CL0
yente0001X	clusterer.pl	protein_cluster	1845122	1846795	.	.	.	PGL1_unique_yersinia-CL0
yente0001X	clusterer.pl	protein_cluster	4135934	4137514	.	.	.	PGL1_unique_yersinia-CL0
yberc0001_	clusterer.pl	protein_cluster	1706882	1708453	.	.	.	PGL1_unique_yersinia-CL0
ykris0001_	clusterer.pl	protein_cluster	2354021	2355679	.	.	.	PGL1_unique_yersinia-CL0
ymoll0001_	clusterer.pl	protein_cluster	1617386	1618903	.	.	.	PGL1_unique_yersinia-CL0
ymoll0001_	clusterer.pl	protein_cluster	570171	571835	.	.	.	PGL1_unique_yersinia-CL0
ypest0001X	clusterer.pl	protein_cluster	2089059	2090276	.	.	.	PGL1_unique_yersinia-CL0
yberc0001_	clusterer.pl	protein_cluster	628429	630066	.	.	.	PGL1_unique_yersinia-CL0
yinte0001_	clusterer.pl	protein_cluster	2803216	2803383	.	.	.	PGL1_unique_yersinia-CL0
yinte0001_	clusterer.pl	protein_cluster	274664	276601	.	.	.	PGL1_unique_yersinia-CL0
yinte0001_	clusterer.pl	protein_cluster	4366285	4368024	.	.	.	PGL1_unique_yersinia-CL0
ypest0001X	clusterer.pl	protein_cluster	2045502	2047082	.	.	.	PGL1_unique_yersinia-CL0
yruck0001_	clusterer.pl	protein_cluster	3364287	3365900	.	.	.	PGL1_unique_yersinia-CL0
ykris0001_	clusterer.pl	protein_cluster	2357765	2359369	.	.	.	PGL1_unique_yersinia-CL0
ykris0001_	clusterer.pl	protein_cluster	3950068	3951900	.	.	.	PGL1_unique_yersinia-CL0
yinte0001_	clusterer.pl	protein_cluster	1079543	1081330	.	.	.	PGL1_unique_yersinia-CL0
ypest0001X	clusterer.pl	protein_cluster	3001089	3002393	.	.	.	PGL1_unique_yersinia-CL0
ypseu0001X	clusterer.pl	protein_cluster	2901523	2903184	.	.	.	PGL1_unique_yersinia-CL0
ypseu0001X	clusterer.pl	protein_cluster	2919995	2921734	.	.	.	PGL1_unique_yersinia-CL0
yaldo0001_	clusterer.pl	protein_cluster	217199	219970	.	.	.	PGL1_unique_yersinia-CL0
yberc0001_	clusterer.pl	protein_cluster	3086234	3087814	.	.	.	PGL1_unique_yersinia-CL0
yfred0001_	clusterer.pl	protein_cluster	1416278	1417837	.	.	.	PGL1_unique_yersinia-CL0
ypseu0001X	clusterer.pl	protein_cluster	3671260	3672951	.	.	.	PGL1_unique_yersinia-CL0
yberc0001_	clusterer.pl	protein_cluster	2315142	2316803	.	.	.	PGL1_unique_yersinia-CL0
yruck0001_	clusterer.pl	protein_cluster	1163589	1165253	.	.	.	PGL1_unique_yersinia-CL0
yente0001X	clusterer.pl	protein_cluster	964001	965503	.	.	.	PGL1_unique_yersinia-CL0
yinte0001_	clusterer.pl	protein_cluster	3980643	3982604	.	.	.	PGL1_unique_yersinia-CL0
ypest0001X	clusterer.pl	protein_cluster	431865	434642	.	.	.	PGL1_unique_yersinia-CL0
yente0001X	clusterer.pl	protein_cluster	1829700	1831412	.	.	.	PGL1_unique_yersinia-CL0
ymoll0001_	clusterer.pl	protein_cluster	1587269	1588822	.	.	.	PGL1_unique_yersinia-CL0
ypest0001X	clusterer.pl	protein_cluster	4757315	4759264	.	.	.	PGL1_unique_yersinia-CL0
yrohd0001_	clusterer.pl	protein_cluster	3605710	3607347	.	.	.	PGL1_unique_yersinia-CL0
yfred0001_	clusterer.pl	protein_cluster	1536803	1538464	.	.	.	PGL1_unique_yersinia-CL0
yberc0001_	clusterer.pl	protein_cluster	248214	250874	.	.	.	PGL1_unique_yersinia-CL0
ykris0001_	clusterer.pl	protein_cluster	3490970	3492550	.	.	.	PGL1_unique_yersinia-CL0
yruck0001_	clusterer.pl	protein_cluster	3078398	3080317	.	.	.	PGL1_unique_yersinia-CL0
yfred0001_	clusterer.pl	protein_cluster	3742854	3744467	.	.	.	PGL1_unique_yersinia-CL0
yinte0001_	clusterer.pl	protein_cluster	276620	277486	.	.	.	PGL1_unique_yersinia-CL0
yente0001X	clusterer.pl	protein_cluster	3036261	3038048	.	.	.	PGL1_unique_yersinia-CL0
yinte0001_	clusterer.pl	protein_cluster	4417729	4419390	.	.	.	PGL1_unique_yersinia-CL0
yinte0001_	clusterer.pl	protein_cluster	734017	735597	.	.	.	PGL1_unique_yersinia-CL0
yaldo0001_	clusterer.pl	protein_cluster	3877919	3878071	.	.	.	PGL1_unique_yersinia-CL0
yente0001X	clusterer.pl	protein_cluster	1380822	1382480	.	.	.	PGL1_unique_yersinia-CL0
yrohd0001_	clusterer.pl	protein_cluster	294663	297446	.	.	.	PGL1_unique_yersinia-CL0
ypseu0001X	clusterer.pl	protein_cluster	1584011	1585798	.	.	.	PGL1_unique_yersinia-CL0
ykris0001_	clusterer.pl	protein_cluster	633335	634504	.	.	.	PGL1_unique_yersinia-CL0
ypseu0001X	clusterer.pl	protein_cluster	2899728	2901338	.	.	.	PGL1_unique_yersinia-CL0
yinte0001_	clusterer.pl	protein_cluster	1779488	1781065	.	.	.	PGL1_unique_yersinia-CL0
yfred0001_	clusterer.pl	protein_cluster	3441195	3443153	.	.	.	PGL1_unique_yersinia-CL0
yberc0001_	clusterer.pl	protein_cluster	1634454	1636115	.	.	.	PGL1_unique_yersinia-CL0
ymoll0001_	clusterer.pl	protein_cluster	828229	829902	.	.	.	PGL1_unique_yersinia-CL0
ymoll0001_	clusterer.pl	protein_cluster	1483921	1485573	.	.	.	PGL1_unique_yersinia-CL0
ykris0001_	clusterer.pl	protein_cluster	634491	634772	.	.	.	PGL1_unique_yersinia-CL0
ykris0001_	clusterer.pl	protein_cluster	4052016	4053728	.	.	.	PGL1_unique_yersinia-CL0
ymoll0001_	clusterer.pl	protein_cluster	4059663	4061237	.	.	.	PGL1_unique_yersinia-CL0
ykris0001_	clusterer.pl	protein_cluster	4028393	4030045	.	.	.	PGL1_unique_yersinia-CL0
yrohd0001_	clusterer.pl	protein_cluster	2088338	2089180	.	.	.	PGL1_unique_yersinia-CL0
yfred0001_	clusterer.pl	protein_cluster	4113933	4116599	.	.	.	PGL1_unique_yersinia-CL0
ypest0001X	clusterer.pl	protein_cluster	2962600	2964639	.	.	.	PGL1_unique_yersinia-CL1
ypest0001X	clusterer.pl	protein_cluster	835679	835828	.	.	.	PGL1_unique_yersinia-CL1
ykris0001_	clusterer.pl	protein_cluster	4367113	4368561	.	.	.	PGL1_unique_yersinia-CL1
ypseu0001X	clusterer.pl	protein_cluster	4170437	4173670	.	.	.	PGL1_unique_yersinia-CL1
yberc0001_	clusterer.pl	protein_cluster	2208257	2208376	.	.	.	PGL1_unique_yersinia-CL1
yfred0001_	clusterer.pl	protein_cluster	3585880	3588285	.	.	.	PGL1_unique_yersinia-CL1
yaldo0001_	clusterer.pl	protein_cluster	4050117	4050758	.	.	.	PGL1_unique_yersinia-CL1
ypseu0001X	clusterer.pl	protein_cluster	3051698	3059293	.	.	.	PGL1_unique_yersinia-CL1
yfred0001_	clusterer.pl	protein_cluster	3552265	3552489	.	.	.	PGL1_unique_yersinia-CL1
yruck0001_	clusterer.pl	protein_cluster	3720755	3720943	.	.	.	PGL1_unique_yersinia-CL1
yruck0001_	clusterer.pl	protein_cluster	1378876	1383270	.	.	.	PGL1_unique_yersinia-CL1
yrohd0001_	clusterer.pl	protein_cluster	4092322	4093212	.	.	.	PGL1_unique_yersinia-CL1
yaldo0001_	clusterer.pl	protein_cluster	3960617	3961558	.	.	.	PGL1_unique_yersinia-CL1
ykris0001_	clusterer.pl	protein_cluster	3387120	3397310	.	.	.	PGL1_unique_yersinia-CL1
yrohd0001_	clusterer.pl	protein_cluster	1975766	1976053	.	.	.	PGL1_unique_yersinia-CL1
ykris0001_	clusterer.pl	protein_cluster	2243994	2244515	.	.	.	PGL1_unique_yersinia-CL1
yfred0001_	clusterer.pl	protein_cluster	3678098	3678436	.	.	.	PGL1_unique_yersinia-CL1
yinte0001_	clusterer.pl	protein_cluster	1925054	1928350	.	.	.	PGL1_unique_yersinia-CL1
yrohd0001_	clusterer.pl	protein_cluster	3431920	3432090	.	.	.	PGL1_unique_yersinia-CL1
ypseu0001X	clusterer.pl	protein_cluster	4167886	4169844	.	.	.	PGL1_unique_yersinia-CL1
yaldo0001_	clusterer.pl	protein_cluster	4051548	4051949	.	.	.	PGL1_unique_yersinia-CL1
yruck0001_	clusterer.pl	protein_cluster	2675227	2680119	.	.	.	PGL1_unique_yersinia-CL1
yberc0001_	clusterer.pl	protein_cluster	3906393	3907013	.	.	.	PGL1_unique_yersinia-CL1
ypseu0001X	clusterer.pl	protein_cluster	3049311	3050033	.	.	.	PGL1_unique_yersinia-CL1
ypest0001X	clusterer.pl	protein_cluster	836655	837410	.	.	.	PGL1_unique_yersinia-CL1
yrohd0001_	clusterer.pl	protein_cluster	4304065	4304769	.	.	.	PGL1_unique_yersinia-CL1
yaldo0001_	clusterer.pl	protein_cluster	610036	610311	.	.	.	PGL1_unique_yersinia-CL1
ymoll0001_	clusterer.pl	protein_cluster	2282973	2283119	.	.	.	PGL1_unique_yersinia-CL1
yrohd0001_	clusterer.pl	protein_cluster	4093282	4098066	.	.	.	PGL1_unique_yersinia-CL1
yrohd0001_	clusterer.pl	protein_cluster	3426870	3428057	.	.	.	PGL1_unique_yersinia-CL1
yfred0001_	clusterer.pl	protein_cluster	4865466	4867886	.	.	.	PGL1_unique_yersinia-CL1
ypseu0001X	clusterer.pl	protein_cluster	4166211	4166504	.	.	.	PGL1_unique_yersinia-CL1
ymoll0001_	clusterer.pl	protein_cluster	4015555	4021128	.	.	.	PGL1_unique_yersinia-CL1
yberc0001_	clusterer.pl	protein_cluster	4245839	4246156	.	.	.	PGL1_unique_yersinia-CL1
ypest0001X	clusterer.pl	protein_cluster	2966304	2973899	.	.	.	PGL1_unique_yersinia-CL1
ykris0001_	clusterer.pl	protein_cluster	4369179	4369478	.	.	.	PGL1_unique_yersinia-CL1
yfred0001_	clusterer.pl	protein_cluster	3675737	3677953	.	.	.	PGL1_unique_yersinia-CL1
ykris0001_	clusterer.pl	protein_cluster	2817126	2817599	.	.	.	PGL1_unique_yersinia-CL1
ymoll0001_	clusterer.pl	protein_cluster	291902	293335	.	.	.	PGL1_unique_yersinia-CL1
yruck0001_	clusterer.pl	protein_cluster	495464	495826	.	.	.	PGL1_unique_yersinia-CL1
yruck0001_	clusterer.pl	protein_cluster	95588	96751	.	.	.	PGL1_unique_yersinia-CL1
yfred0001_	clusterer.pl	protein_cluster	4102065	4102655	.	.	.	PGL1_unique_yersinia-CL1
yruck0001_	clusterer.pl	protein_cluster	490288	490407	.	.	.	PGL1_unique_yersinia-CL1
yruck0001_	clusterer.pl	protein_cluster	490965	495452	.	.	.	PGL1_unique_yersinia-CL1
yrohd0001_	clusterer.pl	protein_cluster	3428536	3431847	.	.	.	PGL1_unique_yersinia-CL1
ypseu0001X	clusterer.pl	protein_cluster	4174085	4176649	.	.	.	PGL1_unique_yersinia-CL1
yrohd0001_	clusterer.pl	protein_cluster	1973100	1975082	.	.	.	PGL1_unique_yersinia-CL1
ypest0001X	clusterer.pl	protein_cluster	836070	836204	.	.	.	PGL1_unique_yersinia-CL1
ypseu0001X	clusterer.pl	protein_cluster	4178485	4188621	.	.	.	PGL1_unique_yersinia-CL1
yinte0001_	clusterer.pl	protein_cluster	4508520	4518827	.	.	.	PGL1_unique_yersinia-CL1
yruck0001_	clusterer.pl	protein_cluster	490687	490944	.	.	.	PGL1_unique_yersinia-CL1
yaldo0001_	clusterer.pl	protein_cluster	4244377	4244868	.	.	.	PGL1_unique_yersinia-CL1
yberc0001_	clusterer.pl	protein_cluster	933807	940844	.	.	.	PGL1_unique_yersinia-CL1
yaldo0001_	clusterer.pl	protein_cluster	358064	365989	.	.	.	PGL1_unique_yersinia-CL1
yberc0001_	clusterer.pl	protein_cluster	4312472	4312780	.	.	.	PGL1_unique_yersinia-CL1
yruck0001_	clusterer.pl	protein_cluster	488126	489577	.	.	.	PGL1_unique_yersinia-CL1
ykris0001_	clusterer.pl	protein_cluster	828509	828991	.	.	.	PGL1_unique_yersinia-CL1
ypest0001X	clusterer.pl	protein_cluster	835883	836110	.	.	.	PGL1_unique_yersinia-CL1
yrohd0001_	clusterer.pl	protein_cluster	1975542	1975673	.	.	.	PGL1_unique_yersinia-CL1
yfred0001_	clusterer.pl	protein_cluster	3678982	3679332	.	.	.	PGL1_unique_yersinia-CL1
yfred0001_	clusterer.pl	protein_cluster	4356760	4359282	.	.	.	PGL1_unique_yersinia-CL1
yrohd0001_	clusterer.pl	protein_cluster	1975194	1975430	.	.	.	PGL1_unique_yersinia-CL1
yruck0001_	clusterer.pl	protein_cluster	489594	489899	.	.	.	PGL1_unique_yersinia-CL1
yfred0001_	clusterer.pl	protein_cluster	3570550	3572955	.	.	.	PGL1_unique_yersinia-CL1
yinte0001_	clusterer.pl	protein_cluster	576129	585494	.	.	.	PGL1_unique_yersinia-CL1
yaldo0001_	clusterer.pl	protein_cluster	3210253	3210768	.	.	.	PGL1_unique_yersinia-CL1
yrohd0001_	clusterer.pl	protein_cluster	4302380	4302697	.	.	.	PGL1_unique_yersinia-CL1
yrohd0001_	clusterer.pl	protein_cluster	4303583	4303750	.	.	.	PGL1_unique_yersinia-CL1
ypest0001X	clusterer.pl	protein_cluster	825500	835387	.	.	.	PGL1_unique_yersinia-CL1
yfred0001_	clusterer.pl	protein_cluster	4104028	4104303	.	.	.	PGL1_unique_yersinia-CL1
ypest0001X	clusterer.pl	protein_cluster	837474	837638	.	.	.	PGL1_unique_yersinia-CL1
ypseu0001X	clusterer.pl	protein_cluster	3048879	3049244	.	.	.	PGL1_unique_yersinia-CL1
yfred0001_	clusterer.pl	protein_cluster	3573019	3573243	.	.	.	PGL1_unique_yersinia-CL1
yrohd0001_	clusterer.pl	protein_cluster	4252039	4252716	.	.	.	PGL1_unique_yersinia-CL1
yberc0001_	clusterer.pl	protein_cluster	3718642	3722169	.	.	.	PGL1_unique_yersinia-CL1
yberc0001_	clusterer.pl	protein_cluster	4244321	4245157	.	.	.	PGL1_unique_yersinia-CL1
yfred0001_	clusterer.pl	protein_cluster	3548772	3549263	.	.	.	PGL1_unique_yersinia-CL1
yfred0001_	clusterer.pl	protein_cluster	4864926	4865267	.	.	.	PGL1_unique_yersinia-CL1
yruck0001_	clusterer.pl	protein_cluster	3724487	3724651	.	.	.	PGL1_unique_yersinia-CL1
yruck0001_	clusterer.pl	protein_cluster	3724648	3724764	.	.	.	PGL1_unique_yersinia-CL1
yrohd0001_	clusterer.pl	protein_cluster	4303251	4303433	.	.	.	PGL1_unique_yersinia-CL1
yrohd0001_	clusterer.pl	protein_cluster	4289175	4289336	.	.	.	PGL1_unique_yersinia-CL1
ypseu0001X	clusterer.pl	protein_cluster	4177325	4178137	.	.	.	PGL1_unique_yersinia-CL1
yfred0001_	clusterer.pl	protein_cluster	3678512	3678754	.	.	.	PGL1_unique_yersinia-CL1
yfred0001_	clusterer.pl	protein_cluster	4100432	4100857	.	.	.	PGL1_unique_yersinia-CL1
yrohd0001_	clusterer.pl	protein_cluster	4288279	4288983	.	.	.	PGL1_unique_yersinia-CL1
ypest0001X	clusterer.pl	protein_cluster	2960925	2961377	.	.	.	PGL1_unique_yersinia-CL1
ymoll0001_	clusterer.pl	protein_cluster	3904210	3904545	.	.	.	PGL1_unique_yersinia-CL1
yente0001X	clusterer.pl	protein_cluster	847940	850342	.	.	.	PGL1_unique_yersinia-CL1
yfred0001_	clusterer.pl	protein_cluster	3573401	3579508	.	.	.	PGL1_unique_yersinia-CL1
ypest0001X	clusterer.pl	protein_cluster	2962023	2962160	.	.	.	PGL1_unique_yersinia-CL1
ykris0001_	clusterer.pl	protein_cluster	3439291	3440403	.	.	.	PGL1_unique_yersinia-CL2
ykris0001_	clusterer.pl	protein_cluster	766648	767700	.	.	.	PGL1_unique_yersinia-CL2
yruck0001_	clusterer.pl	protein_cluster	2691433	2692545	.	.	.	PGL1_unique_yersinia-CL2
yaldo0001_	clusterer.pl	protein_cluster	2168399	2169547	.	.	.	PGL1_unique_yersinia-CL2
ypseu0001X	clusterer.pl	protein_cluster	3299169	3300260	.	.	.	PGL1_unique_yersinia-CL2
ykris0001_	clusterer.pl	protein_cluster	1210646	1211737	.	.	.	PGL1_unique_yersinia-CL2
ypest0001X	clusterer.pl	protein_cluster	4322094	4323203	.	.	.	PGL1_unique_yersinia-CL2
ypest0001X	clusterer.pl	protein_cluster	2479310	2480047	.	.	.	PGL1_unique_yersinia-CL2
yfred0001_	clusterer.pl	protein_cluster	2261142	2262269	.	.	.	PGL1_unique_yersinia-CL2
yinte0001_	clusterer.pl	protein_cluster	3681862	3682935	.	.	.	PGL1_unique_yersinia-CL2
yrohd0001_	clusterer.pl	protein_cluster	3133253	3134326	.	.	.	PGL1_unique_yersinia-CL2
ymoll0001_	clusterer.pl	protein_cluster	1874488	1875615	.	.	.	PGL1_unique_yersinia-CL2
yaldo0001_	clusterer.pl	protein_cluster	3395911	3396999	.	.	.	PGL1_unique_yersinia-CL2
yruck0001_	clusterer.pl	protein_cluster	2830229	2831302	.	.	.	PGL1_unique_yersinia-CL2
yrohd0001_	clusterer.pl	protein_cluster	2285869	2286960	.	.	.	PGL1_unique_yersinia-CL2
ypest0001X	clusterer.pl	protein_cluster	2309720	2310586	.	.	.	PGL1_unique_yersinia-CL2
ypest0001X	clusterer.pl	protein_cluster	3581567	3582637	.	.	.	PGL1_unique_yersinia-CL2
ykris0001_	clusterer.pl	protein_cluster	3764454	3765497	.	.	.	PGL1_unique_yersinia-CL2
yinte0001_	clusterer.pl	protein_cluster	4158970	4160064	.	.	.	PGL1_unique_yersinia-CL2
ykris0001_	clusterer.pl	protein_cluster	1646663	1647892	.	.	.	PGL1_unique_yersinia-CL2
yente0001X	clusterer.pl	protein_cluster	2948306	2949439	.	.	.	PGL1_unique_yersinia-CL2
ypseu0001X	clusterer.pl	protein_cluster	3730122	3731204	.	.	.	PGL1_unique_yersinia-CL2
ypest0001X	clusterer.pl	protein_cluster	1673752	1674885	.	.	.	PGL1_unique_yersinia-CL2
ymoll0001_	clusterer.pl	protein_cluster	3939493	3940563	.	.	.	PGL1_unique_yersinia-CL2
yberc0001_	clusterer.pl	protein_cluster	2615215	2616285	.	.	.	PGL1_unique_yersinia-CL2
ypest0001X	clusterer.pl	protein_cluster	2140954	2142081	.	.	.	PGL1_unique_yersinia-CL2
yruck0001_	clusterer.pl	protein_cluster	2127598	2128692	.	.	.	PGL1_unique_yersinia-CL2
yfred0001_	clusterer.pl	protein_cluster	2510745	2511836	.	.	.	PGL1_unique_yersinia-CL2
yberc0001_	clusterer.pl	protein_cluster	3035032	3036075	.	.	.	PGL1_unique_yersinia-CL2
ypseu0001X	clusterer.pl	protein_cluster	663397	664440	.	.	.	PGL1_unique_yersinia-CL2
yfred0001_	clusterer.pl	protein_cluster	1108743	1109834	.	.	.	PGL1_unique_yersinia-CL2
yrohd0001_	clusterer.pl	protein_cluster	2829320	2830414	.	.	.	PGL1_unique_yersinia-CL2
ypest0001X	clusterer.pl	protein_cluster	4050966	4052036	.	.	.	PGL1_unique_yersinia-CL2
yente0001X	clusterer.pl	protein_cluster	2548646	2549773	.	.	.	PGL1_unique_yersinia-CL2
ypest0001X	clusterer.pl	protein_cluster	3354090	3355175	.	.	.	PGL1_unique_yersinia-CL2
ypseu0001X	clusterer.pl	protein_cluster	4159681	4160784	.	.	.	PGL1_unique_yersinia-CL2
ypest0001X	clusterer.pl	protein_cluster	2310661	2310813	.	.	.	PGL1_unique_yersinia-CL2
yruck0001_	clusterer.pl	protein_cluster	952642	953775	.	.	.	PGL1_unique_yersinia-CL2
yinte0001_	clusterer.pl	protein_cluster	2670094	2671185	.	.	.	PGL1_unique_yersinia-CL2
ykris0001_	clusterer.pl	protein_cluster	4188264	4188764	.	.	.	PGL1_unique_yersinia-CL2
ypseu0001X	clusterer.pl	protein_cluster	3342573	3343643	.	.	.	PGL1_unique_yersinia-CL2
yfred0001_	clusterer.pl	protein_cluster	4290218	4291312	.	.	.	PGL1_unique_yersinia-CL2
ykris0001_	clusterer.pl	protein_cluster	2754070	2755161	.	.	.	PGL1_unique_yersinia-CL2
yinte0001_	clusterer.pl	protein_cluster	3579120	3580235	.	.	.	PGL1_unique_yersinia-CL2
ymoll0001_	clusterer.pl	protein_cluster	1139588	1140679	.	.	.	PGL1_unique_yersinia-CL2
yrohd0001_	clusterer.pl	protein_cluster	1395869	1396996	.	.	.	PGL1_unique_yersinia-CL2
ypest0001X	clusterer.pl	protein_cluster	1119615	1120691	.	.	.	PGL1_unique_yersinia-CL2
yente0001X	clusterer.pl	protein_cluster	3279664	3280755	.	.	.	PGL1_unique_yersinia-CL2
yinte0001_	clusterer.pl	protein_cluster	1625174	1626301	.	.	.	PGL1_unique_yersinia-CL2
yaldo0001_	clusterer.pl	protein_cluster	2760565	2761422	.	.	.	PGL1_unique_yersinia-CL2
ypseu0001X	clusterer.pl	protein_cluster	3046732	3047811	.	.	.	PGL1_unique_yersinia-CL2
ypseu0001X	clusterer.pl	protein_cluster	3389939	3391024	.	.	.	PGL1_unique_yersinia-CL2
yberc0001_	clusterer.pl	protein_cluster	3179520	3180635	.	.	.	PGL1_unique_yersinia-CL2
yberc0001_	clusterer.pl	protein_cluster	3795777	3796904	.	.	.	PGL1_unique_yersinia-CL2
yente0001X	clusterer.pl	protein_cluster	1734313	1735404	.	.	.	PGL1_unique_yersinia-CL2
yente0001X	clusterer.pl	protein_cluster	399162	400277	.	.	.	PGL1_unique_yersinia-CL2
ypest0001X	clusterer.pl	protein_cluster	3542212	3543303	.	.	.	PGL1_unique_yersinia-CL2
ypest0001X	clusterer.pl	protein_cluster	2958778	2959857	.	.	.	PGL1_unique_yersinia-CL2
yinte0001_	clusterer.pl	protein_cluster	1152732	1153865	.	.	.	PGL1_unique_yersinia-CL2
yberc0001_	clusterer.pl	protein_cluster	4174895	4175530	.	.	.	PGL1_unique_yersinia-CL2
yfred0001_	clusterer.pl	protein_cluster	3083834	3084943	.	.	.	PGL1_unique_yersinia-CL2
yente0001X	clusterer.pl	protein_cluster	4334178	4335221	.	.	.	PGL1_unique_yersinia-CL2
ypseu0001X	clusterer.pl	protein_cluster	2316568	2317710	.	.	.	PGL1_unique_yersinia-CL2
ykris0001_	clusterer.pl	protein_cluster	3662687	3663802	.	.	.	PGL1_unique_yersinia-CL2
ypseu0001X	clusterer.pl	protein_cluster	2850285	2851412	.	.	.	PGL1_unique_yersinia-CL2
yberc0001_	clusterer.pl	protein_cluster	3687579	3688652	.	.	.	PGL1_unique_yersinia-CL2
yfred0001_	clusterer.pl	protein_cluster	3185202	3186275	.	.	.	PGL1_unique_yersinia-CL2
yberc0001_	clusterer.pl	protein_cluster	3346573	3347646	.	.	.	PGL1_unique_yersinia-CL2
ypest0001X	clusterer.pl	protein_cluster	4434527	4435600	.	.	.	PGL1_unique_yersinia-CL2
ypseu0001X	clusterer.pl	protein_cluster	353387	354460	.	.	.	PGL1_unique_yersinia-CL2
ykris0001_	clusterer.pl	protein_cluster	4188773	4189357	.	.	.	PGL1_unique_yersinia-CL2
ypest0001X	clusterer.pl	protein_cluster	843065	844168	.	.	.	PGL1_unique_yersinia-CL2
ypseu0001X	clusterer.pl	protein_cluster	4407039	4408148	.	.	.	PGL1_unique_yersinia-CL2
ymoll0001_	clusterer.pl	protein_cluster	2659720	2660811	.	.	.	PGL1_unique_yersinia-CL2
ypest0001X	clusterer.pl	protein_cluster	2480761	2481102	.	.	.	PGL1_unique_yersinia-CL2
ymoll0001_	clusterer.pl	protein_cluster	3436512	3437501	.	.	.	PGL1_unique_yersinia-CL2
yrohd0001_	clusterer.pl	protein_cluster	4207986	4209101	.	.	.	PGL1_unique_yersinia-CL2
yberc0001_	clusterer.pl	protein_cluster	2587462	2588553	.	.	.	PGL1_unique_yersinia-CL2
yrohd0001_	clusterer.pl	protein_cluster	1057083	1058174	.	.	.	PGL1_unique_yersinia-CL2
ymoll0001_	clusterer.pl	protein_cluster	3253821	3254936	.	.	.	PGL1_unique_yersinia-CL2
yberc0001_	clusterer.pl	protein_cluster	1187404	1188495	.	.	.	PGL1_unique_yersinia-CL2
ypseu0001X	clusterer.pl	protein_cluster	1692350	1693483	.	.	.	PGL1_unique_yersinia-CL2
yaldo0001_	clusterer.pl	protein_cluster	1145916	1147049	.	.	.	PGL1_unique_yersinia-CL2
yente0001X	clusterer.pl	protein_cluster	4074843	4075907	.	.	.	PGL1_unique_yersinia-CL2
yfred0001_	clusterer.pl	protein_cluster	4604198	4604353	.	.	.	PGL1_unique_yersinia-CL3
yente0001X	clusterer.pl	protein_cluster	3390063	3390842	.	.	.	PGL1_unique_yersinia-CL3
yfred0001_	clusterer.pl	protein_cluster	1370161	1370895	.	.	.	PGL1_unique_yersinia-CL3
ymoll0001_	clusterer.pl	protein_cluster	3800446	3800778	.	.	.	PGL1_unique_yersinia-CL3
yberc0001_	clusterer.pl	protein_cluster	2227279	2228043	.	.	.	PGL1_unique_yersinia-CL3
ypest0001X	clusterer.pl	protein_cluster	1094964	1095719	.	.	.	PGL1_unique_yersinia-CL3
yente0001X	clusterer.pl	protein_cluster	4208479	4209252	.	.	.	PGL1_unique_yersinia-CL3
ykris0001_	clusterer.pl	protein_cluster	649524	650273	.	.	.	PGL1_unique_yersinia-CL3
ypseu0001X	clusterer.pl	protein_cluster	1837338	1838075	.	.	.	PGL1_unique_yersinia-CL3
yinte0001_	clusterer.pl	protein_cluster	2748178	2748957	.	.	.	PGL1_unique_yersinia-CL3
yente0001X	clusterer.pl	protein_cluster	3576495	3577226	.	.	.	PGL1_unique_yersinia-CL3
yfred0001_	clusterer.pl	protein_cluster	4631732	4632490	.	.	.	PGL1_unique_yersinia-CL3
ykris0001_	clusterer.pl	protein_cluster	2614131	2614256	.	.	.	PGL1_unique_yersinia-CL3
yfred0001_	clusterer.pl	protein_cluster	2444306	2445037	.	.	.	PGL1_unique_yersinia-CL3
yaldo0001_	clusterer.pl	protein_cluster	2207923	2208675	.	.	.	PGL1_unique_yersinia-CL3
ymoll0001_	clusterer.pl	protein_cluster	3014400	3015170	.	.	.	PGL1_unique_yersinia-CL3
yrohd0001_	clusterer.pl	protein_cluster	1242363	1243097	.	.	.	PGL1_unique_yersinia-CL3
ymoll0001_	clusterer.pl	protein_cluster	2112838	2113578	.	.	.	PGL1_unique_yersinia-CL3
ypest0001X	clusterer.pl	protein_cluster	1825578	1826315	.	.	.	PGL1_unique_yersinia-CL3
yfred0001_	clusterer.pl	protein_cluster	723406	724221	.	.	.	PGL1_unique_yersinia-CL3
yinte0001_	clusterer.pl	protein_cluster	755726	756475	.	.	.	PGL1_unique_yersinia-CL3
ymoll0001_	clusterer.pl	protein_cluster	2302179	2302943	.	.	.	PGL1_unique_yersinia-CL3
ypseu0001X	clusterer.pl	protein_cluster	1007635	1008405	.	.	.	PGL1_unique_yersinia-CL3
yinte0001_	clusterer.pl	protein_cluster	2345332	2346063	.	.	.	PGL1_unique_yersinia-CL3
yaldo0001_	clusterer.pl	protein_cluster	2617449	2618231	.	.	.	PGL1_unique_yersinia-CL3
ykris0001_	clusterer.pl	protein_cluster	543677	544486	.	.	.	PGL1_unique_yersinia-CL3
yaldo0001_	clusterer.pl	protein_cluster	770876	771001	.	.	.	PGL1_unique_yersinia-CL3
yinte0001_	clusterer.pl	protein_cluster	2186949	2187689	.	.	.	PGL1_unique_yersinia-CL3
yfred0001_	clusterer.pl	protein_cluster	2150965	2151762	.	.	.	PGL1_unique_yersinia-CL3
yrohd0001_	clusterer.pl	protein_cluster	3728042	3728839	.	.	.	PGL1_unique_yersinia-CL3
yinte0001_	clusterer.pl	protein_cluster	2817421	2818167	.	.	.	PGL1_unique_yersinia-CL3
ykris0001_	clusterer.pl	protein_cluster	2768390	2769238	.	.	.	PGL1_unique_yersinia-CL3
ypseu0001X	clusterer.pl	protein_cluster	3705442	3706197	.	.	.	PGL1_unique_yersinia-CL3
ypest0001X	clusterer.pl	protein_cluster	1961543	1962283	.	.	.	PGL1_unique_yersinia-CL3
yberc0001_	clusterer.pl	protein_cluster	1523602	1524336	.	.	.	PGL1_unique_yersinia-CL3
yfred0001_	clusterer.pl	protein_cluster	3871428	3872192	.	.	.	PGL1_unique_yersinia-CL3
ykris0001_	clusterer.pl	protein_cluster	2613475	2614140	.	.	.	PGL1_unique_yersinia-CL3
ykris0001_	clusterer.pl	protein_cluster	4463501	4464235	.	.	.	PGL1_unique_yersinia-CL3
ypseu0001X	clusterer.pl	protein_cluster	1970012	1970752	.	.	.	PGL1_unique_yersinia-CL3
yente0001X	clusterer.pl	protein_cluster	2774661	2775395	.	.	.	PGL1_unique_yersinia-CL3
yinte0001_	clusterer.pl	protein_cluster	2301084	2301848	.	.	.	PGL1_unique_yersinia-CL3
yaldo0001_	clusterer.pl	protein_cluster	770253	770855	.	.	.	PGL1_unique_yersinia-CL3
ypseu0001X	clusterer.pl	protein_cluster	2392975	2393991	.	.	.	PGL1_unique_yersinia-CL3
yruck0001_	clusterer.pl	protein_cluster	1333264	1334019	.	.	.	PGL1_unique_yersinia-CL3
yente0001X	clusterer.pl	protein_cluster	2348442	2349182	.	.	.	PGL1_unique_yersinia-CL3
ymoll0001_	clusterer.pl	protein_cluster	822470	823219	.	.	.	PGL1_unique_yersinia-CL3
ykris0001_	clusterer.pl	protein_cluster	4241254	4242057	.	.	.	PGL1_unique_yersinia-CL3
yruck0001_	clusterer.pl	protein_cluster	1103017	1103751	.	.	.	PGL1_unique_yersinia-CL3
ymoll0001_	clusterer.pl	protein_cluster	799194	799943	.	.	.	PGL1_unique_yersinia-CL3
yberc0001_	clusterer.pl	protein_cluster	4100131	4100901	.	.	.	PGL1_unique_yersinia-CL3
yruck0001_	clusterer.pl	protein_cluster	579298	580053	.	.	.	PGL1_unique_yersinia-CL3
yberc0001_	clusterer.pl	protein_cluster	794472	795221	.	.	.	PGL1_unique_yersinia-CL3
yaldo0001_	clusterer.pl	protein_cluster	3921512	3922246	.	.	.	PGL1_unique_yersinia-CL3
ypest0001X	clusterer.pl	protein_cluster	1999413	2000147	.	.	.	PGL1_unique_yersinia-CL3
yfred0001_	clusterer.pl	protein_cluster	2594320	2595099	.	.	.	PGL1_unique_yersinia-CL3
yrohd0001_	clusterer.pl	protein_cluster	3440726	3446716	.	.	.	PGL1_unique_yersinia-CL3
ypest0001X	clusterer.pl	protein_cluster	3027495	3028364	.	.	.	PGL1_unique_yersinia-CL3
ypest0001X	clusterer.pl	protein_cluster	2423804	2424820	.	.	.	PGL1_unique_yersinia-CL3
ykris0001_	clusterer.pl	protein_cluster	2087891	2088631	.	.	.	PGL1_unique_yersinia-CL3
ymoll0001_	clusterer.pl	protein_cluster	1708681	1709415	.	.	.	PGL1_unique_yersinia-CL3
ykris0001_	clusterer.pl	protein_cluster	3071477	3072325	.	.	.	PGL1_unique_yersinia-CL3
yaldo0001_	clusterer.pl	protein_cluster	814781	815530	.	.	.	PGL1_unique_yersinia-CL3
yfred0001_	clusterer.pl	protein_cluster	4604363	4604947	.	.	.	PGL1_unique_yersinia-CL3
yrohd0001_	clusterer.pl	protein_cluster	812486	813235	.	.	.	PGL1_unique_yersinia-CL3
yente0001X	clusterer.pl	protein_cluster	948858	949607	.	.	.	PGL1_unique_yersinia-CL3
yruck0001_	clusterer.pl	protein_cluster	1648852	1649640	.	.	.	PGL1_unique_yersinia-CL3
ykris0001_	clusterer.pl	protein_cluster	1987853	1988590	.	.	.	PGL1_unique_yersinia-CL3
ypest0001X	clusterer.pl	protein_cluster	3913842	3914612	.	.	.	PGL1_unique_yersinia-CL3
yinte0001_	clusterer.pl	protein_cluster	852069	852818	.	.	.	PGL1_unique_yersinia-CL3
ymoll0001_	clusterer.pl	protein_cluster	2579903	2580700	.	.	.	PGL1_unique_yersinia-CL3
yrohd0001_	clusterer.pl	protein_cluster	2032402	2033133	.	.	.	PGL1_unique_yersinia-CL3
ykris0001_	clusterer.pl	protein_cluster	672288	672884	.	.	.	PGL1_unique_yersinia-CL3
ykris0001_	clusterer.pl	protein_cluster	693640	694389	.	.	.	PGL1_unique_yersinia-CL3
yinte0001_	clusterer.pl	protein_cluster	1500308	1501042	.	.	.	PGL1_unique_yersinia-CL3
ykris0001_	clusterer.pl	protein_cluster	298618	299397	.	.	.	PGL1_unique_yersinia-CL3
yente0001X	clusterer.pl	protein_cluster	3097473	3098237	.	.	.	PGL1_unique_yersinia-CL3
yrohd0001_	clusterer.pl	protein_cluster	2218530	2219315	.	.	.	PGL1_unique_yersinia-CL3
ypseu0001X	clusterer.pl	protein_cluster	3111250	3112119	.	.	.	PGL1_unique_yersinia-CL3
yruck0001_	clusterer.pl	protein_cluster	3531735	3532490	.	.	.	PGL1_unique_yersinia-CL3
ypseu0001X	clusterer.pl	protein_cluster	4695340	4698612	.	.	.	PGL1_unique_yersinia-CL3
yberc0001_	clusterer.pl	protein_cluster	2677458	2678252	.	.	.	PGL1_unique_yersinia-CL3
ypseu0001X	clusterer.pl	protein_cluster	2984738	2985472	.	.	.	PGL1_unique_yersinia-CL3
yaldo0001_	clusterer.pl	protein_cluster	1637979	1639055	.	.	.	PGL1_unique_yersinia-CL4
ypseu0001X	clusterer.pl	protein_cluster	2441596	2442648	.	.	.	PGL1_unique_yersinia-CL4
ypest0001X	clusterer.pl	protein_cluster	3226221	3227003	.	.	.	PGL1_unique_yersinia-CL4
ypest0001X	clusterer.pl	protein_cluster	137286	138068	.	.	.	PGL1_unique_yersinia-CL4
ypest0001X	clusterer.pl	protein_cluster	1082419	1083201	.	.	.	PGL1_unique_yersinia-CL4
ypest0001X	clusterer.pl	protein_cluster	3451334	3452116	.	.	.	PGL1_unique_yersinia-CL4
ypest0001X	clusterer.pl	protein_cluster	871001	871783	.	.	.	PGL1_unique_yersinia-CL4
yente0001X	clusterer.pl	protein_cluster	3878563	3879264	.	.	.	PGL1_unique_yersinia-CL4
ypest0001X	clusterer.pl	protein_cluster	81059	81841	.	.	.	PGL1_unique_yersinia-CL4
ypest0001X	clusterer.pl	protein_cluster	4014198	4014980	.	.	.	PGL1_unique_yersinia-CL4
yfred0001_	clusterer.pl	protein_cluster	1738617	1739726	.	.	.	PGL1_unique_yersinia-CL4
ypseu0001X	clusterer.pl	protein_cluster	4693314	4694093	.	.	.	PGL1_unique_yersinia-CL4
ypest0001X	clusterer.pl	protein_cluster	2312745	2313527	.	.	.	PGL1_unique_yersinia-CL4
ypest0001X	clusterer.pl	protein_cluster	1902827	1903609	.	.	.	PGL1_unique_yersinia-CL4
ypest0001X	clusterer.pl	protein_cluster	4176050	4176832	.	.	.	PGL1_unique_yersinia-CL4
yrohd0001_	clusterer.pl	protein_cluster	3483353	3484426	.	.	.	PGL1_unique_yersinia-CL4
ypest0001X	clusterer.pl	protein_cluster	2541524	2542306	.	.	.	PGL1_unique_yersinia-CL4
ypest0001X	clusterer.pl	protein_cluster	2105120	2105902	.	.	.	PGL1_unique_yersinia-CL4
ypest0001X	clusterer.pl	protein_cluster	3839981	3840763	.	.	.	PGL1_unique_yersinia-CL4
ypseu0001X	clusterer.pl	protein_cluster	1983591	1984370	.	.	.	PGL1_unique_yersinia-CL4
ypest0001X	clusterer.pl	protein_cluster	3145112	3145894	.	.	.	PGL1_unique_yersinia-CL4
ykris0001_	clusterer.pl	protein_cluster	424381	425082	.	.	.	PGL1_unique_yersinia-CL4
ypest0001X	clusterer.pl	protein_cluster	4388211	4388993	.	.	.	PGL1_unique_yersinia-CL4
ypest0001X	clusterer.pl	protein_cluster	1796663	1797445	.	.	.	PGL1_unique_yersinia-CL4
yinte0001_	clusterer.pl	protein_cluster	3424011	3424715	.	.	.	PGL1_unique_yersinia-CL4
ypest0001X	clusterer.pl	protein_cluster	2471109	2471891	.	.	.	PGL1_unique_yersinia-CL4
ypest0001X	clusterer.pl	protein_cluster	2151968	2152750	.	.	.	PGL1_unique_yersinia-CL4
ypest0001X	clusterer.pl	protein_cluster	289394	290725	.	.	.	PGL1_unique_yersinia-CL4
ypest0001X	clusterer.pl	protein_cluster	4696291	4697073	.	.	.	PGL1_unique_yersinia-CL4
ypseu0001X	clusterer.pl	protein_cluster	1426692	1427471	.	.	.	PGL1_unique_yersinia-CL4
ypest0001X	clusterer.pl	protein_cluster	1680027	1680809	.	.	.	PGL1_unique_yersinia-CL4
yrohd0001_	clusterer.pl	protein_cluster	482253	482918	.	.	.	PGL1_unique_yersinia-CL4
ypest0001X	clusterer.pl	protein_cluster	1107	1889	.	.	.	PGL1_unique_yersinia-CL4
ypest0001X	clusterer.pl	protein_cluster	215517	216299	.	.	.	PGL1_unique_yersinia-CL4
yaldo0001_	clusterer.pl	protein_cluster	539291	539995	.	.	.	PGL1_unique_yersinia-CL4
ypest0001X	clusterer.pl	protein_cluster	1189760	1190542	.	.	.	PGL1_unique_yersinia-CL4
ypest0001X	clusterer.pl	protein_cluster	1033178	1033960	.	.	.	PGL1_unique_yersinia-CL4
ykris0001_	clusterer.pl	protein_cluster	87657	88988	.	.	.	PGL1_unique_yersinia-CL4
yruck0001_	clusterer.pl	protein_cluster	82378	83700	.	.	.	PGL1_unique_yersinia-CL4
yberc0001_	clusterer.pl	protein_cluster	499208	499924	.	.	.	PGL1_unique_yersinia-CL4
ypest0001X	clusterer.pl	protein_cluster	747432	748214	.	.	.	PGL1_unique_yersinia-CL4
ypest0001X	clusterer.pl	protein_cluster	2834273	2835055	.	.	.	PGL1_unique_yersinia-CL4
yfred0001_	clusterer.pl	protein_cluster	4839855	4840028	.	.	.	PGL1_unique_yersinia-CL4
ypest0001X	clusterer.pl	protein_cluster	421973	422755	.	.	.	PGL1_unique_yersinia-CL4
ymoll0001_	clusterer.pl	protein_cluster	461672	462406	.	.	.	PGL1_unique_yersinia-CL4
ypest0001X	clusterer.pl	protein_cluster	2020270	2021052	.	.	.	PGL1_unique_yersinia-CL4
yberc0001_	clusterer.pl	protein_cluster	4128212	4129543	.	.	.	PGL1_unique_yersinia-CL4
ypest0001X	clusterer.pl	protein_cluster	2169846	2170628	.	.	.	PGL1_unique_yersinia-CL4
ypest0001X	clusterer.pl	protein_cluster	367337	368119	.	.	.	PGL1_unique_yersinia-CL4
yruck0001_	clusterer.pl	protein_cluster	440465	441121	.	.	.	PGL1_unique_yersinia-CL4
ypest0001X	clusterer.pl	protein_cluster	1454310	1455092	.	.	.	PGL1_unique_yersinia-CL4
ypest0001X	clusterer.pl	protein_cluster	4127667	4128449	.	.	.	PGL1_unique_yersinia-CL4
yfred0001_	clusterer.pl	protein_cluster	91577	92908	.	.	.	PGL1_unique_yersinia-CL4
ypest0001X	clusterer.pl	protein_cluster	3750668	3751450	.	.	.	PGL1_unique_yersinia-CL4
ypest0001X	clusterer.pl	protein_cluster	71429	72211	.	.	.	PGL1_unique_yersinia-CL4
ypest0001X	clusterer.pl	protein_cluster	3802544	3803326	.	.	.	PGL1_unique_yersinia-CL4
ypest0001X	clusterer.pl	protein_cluster	2869964	2870746	.	.	.	PGL1_unique_yersinia-CL4
yinte0001_	clusterer.pl	protein_cluster	122187	123518	.	.	.	PGL1_unique_yersinia-CL4
ypest0001X	clusterer.pl	protein_cluster	1323215	1323997	.	.	.	PGL1_unique_yersinia-CL4
ymoll0001_	clusterer.pl	protein_cluster	3615540	3616871	.	.	.	PGL1_unique_yersinia-CL4
ypseu0001X	clusterer.pl	protein_cluster	2223640	2224419	.	.	.	PGL1_unique_yersinia-CL4
ypest0001X	clusterer.pl	protein_cluster	4413037	4413819	.	.	.	PGL1_unique_yersinia-CL4
yaldo0001_	clusterer.pl	protein_cluster	99687	101018	.	.	.	PGL1_unique_yersinia-CL4
ypest0001X	clusterer.pl	protein_cluster	281826	282608	.	.	.	PGL1_unique_yersinia-CL4
ypest0001X	clusterer.pl	protein_cluster	577295	578077	.	.	.	PGL1_unique_yersinia-CL4
ypseu0001X	clusterer.pl	protein_cluster	177694	179025	.	.	.	PGL1_unique_yersinia-CL4
ypest0001X	clusterer.pl	protein_cluster	1408530	1409312	.	.	.	PGL1_unique_yersinia-CL4
ypest0001X	clusterer.pl	protein_cluster	3317716	3318498	.	.	.	PGL1_unique_yersinia-CL4
ypest0001X	clusterer.pl	protein_cluster	789214	789996	.	.	.	PGL1_unique_yersinia-CL4
ypest0001X	clusterer.pl	protein_cluster	2413578	2414330	.	.	.	PGL1_unique_yersinia-CL4
ypseu0001X	clusterer.pl	protein_cluster	436259	437038	.	.	.	PGL1_unique_yersinia-CL4
ypest0001X	clusterer.pl	protein_cluster	2626445	2627227	.	.	.	PGL1_unique_yersinia-CL4
ymoll0001_	clusterer.pl	protein_cluster	1450978	1452051	.	.	.	PGL1_unique_yersinia-CL4
ypseu0001X	clusterer.pl	protein_cluster	4689829	4690113	.	.	.	PGL1_unique_yersinia-CL4
ykris0001_	clusterer.pl	protein_cluster	3876651	3878174	.	.	.	PGL1_unique_yersinia-CL4
ypest0001X	clusterer.pl	protein_cluster	3003465	3004247	.	.	.	PGL1_unique_yersinia-CL4
ypest0001X	clusterer.pl	protein_cluster	4311007	4311789	.	.	.	PGL1_unique_yersinia-CL4
ypseu0001X	clusterer.pl	protein_cluster	858757	859467	.	.	.	PGL1_unique_yersinia-CL4
yente0001X	clusterer.pl	protein_cluster	4501145	4502476	.	.	.	PGL1_unique_yersinia-CL4
yrohd0001_	clusterer.pl	protein_cluster	86818	88149	.	.	.	PGL1_unique_yersinia-CL4
ypest0001X	clusterer.pl	protein_cluster	739895	740605	.	.	.	PGL1_unique_yersinia-CL4
yrohd0001_	clusterer.pl	protein_cluster	1605595	1606350	.	.	.	PGL1_unique_yersinia-CL5
yaldo0001_	clusterer.pl	protein_cluster	2547461	2548258	.	.	.	PGL1_unique_yersinia-CL5
yente0001X	clusterer.pl	protein_cluster	433359	434120	.	.	.	PGL1_unique_yersinia-CL5
ypseu0001X	clusterer.pl	protein_cluster	1708342	1709121	.	.	.	PGL1_unique_yersinia-CL5
ykris0001_	clusterer.pl	protein_cluster	4526112	4526897	.	.	.	PGL1_unique_yersinia-CL5
yaldo0001_	clusterer.pl	protein_cluster	2761479	2761655	.	.	.	PGL1_unique_yersinia-CL5
yente0001X	clusterer.pl	protein_cluster	3148220	3149038	.	.	.	PGL1_unique_yersinia-CL5
ypseu0001X	clusterer.pl	protein_cluster	3151206	3152003	.	.	.	PGL1_unique_yersinia-CL5
ypest0001X	clusterer.pl	protein_cluster	3804332	3805072	.	.	.	PGL1_unique_yersinia-CL5
yaldo0001_	clusterer.pl	protein_cluster	2286773	2287498	.	.	.	PGL1_unique_yersinia-CL5
yrohd0001_	clusterer.pl	protein_cluster	2006039	2006764	.	.	.	PGL1_unique_yersinia-CL5
ypseu0001X	clusterer.pl	protein_cluster	1112654	1113400	.	.	.	PGL1_unique_yersinia-CL5
yente0001X	clusterer.pl	protein_cluster	1905426	1906181	.	.	.	PGL1_unique_yersinia-CL5
yaldo0001_	clusterer.pl	protein_cluster	1154518	1155297	.	.	.	PGL1_unique_yersinia-CL5
ypest0001X	clusterer.pl	protein_cluster	3000127	3000849	.	.	.	PGL1_unique_yersinia-CL5
yaldo0001_	clusterer.pl	protein_cluster	1610636	1611391	.	.	.	PGL1_unique_yersinia-CL5
ykris0001_	clusterer.pl	protein_cluster	1340032	1340754	.	.	.	PGL1_unique_yersinia-CL5
yfred0001_	clusterer.pl	protein_cluster	3822911	3823729	.	.	.	PGL1_unique_yersinia-CL5
yberc0001_	clusterer.pl	protein_cluster	3979096	3979845	.	.	.	PGL1_unique_yersinia-CL5
yente0001X	clusterer.pl	protein_cluster	1350463	1351188	.	.	.	PGL1_unique_yersinia-CL5
ykris0001_	clusterer.pl	protein_cluster	1685410	1686165	.	.	.	PGL1_unique_yersinia-CL5
yruck0001_	clusterer.pl	protein_cluster	868070	868792	.	.	.	PGL1_unique_yersinia-CL5
yaldo0001_	clusterer.pl	protein_cluster	1327326	1328048	.	.	.	PGL1_unique_yersinia-CL5
ykris0001_	clusterer.pl	protein_cluster	3083427	3084239	.	.	.	PGL1_unique_yersinia-CL5
yberc0001_	clusterer.pl	protein_cluster	2421782	2422579	.	.	.	PGL1_unique_yersinia-CL5
yfred0001_	clusterer.pl	protein_cluster	976972	977694	.	.	.	PGL1_unique_yersinia-CL5
ypest0001X	clusterer.pl	protein_cluster	2268621	2269382	.	.	.	PGL1_unique_yersinia-CL5
yfred0001_	clusterer.pl	protein_cluster	1591669	1592424	.	.	.	PGL1_unique_yersinia-CL5
yinte0001_	clusterer.pl	protein_cluster	3537759	3538520	.	.	.	PGL1_unique_yersinia-CL5
ypseu0001X	clusterer.pl	protein_cluster	1391845	1392570	.	.	.	PGL1_unique_yersinia-CL5
ykris0001_	clusterer.pl	protein_cluster	1219211	1219990	.	.	.	PGL1_unique_yersinia-CL5
yruck0001_	clusterer.pl	protein_cluster	1831378	1832163	.	.	.	PGL1_unique_yersinia-CL5
ymoll0001_	clusterer.pl	protein_cluster	1147779	1148507	.	.	.	PGL1_unique_yersinia-CL5
yfred0001_	clusterer.pl	protein_cluster	2995380	2996114	.	.	.	PGL1_unique_yersinia-CL5
ypseu0001X	clusterer.pl	protein_cluster	3085727	3086449	.	.	.	PGL1_unique_yersinia-CL5
yfred0001_	clusterer.pl	protein_cluster	585711	586445	.	.	.	PGL1_unique_yersinia-CL5
yinte0001_	clusterer.pl	protein_cluster	3284009	3284743	.	.	.	PGL1_unique_yersinia-CL5
ymoll0001_	clusterer.pl	protein_cluster	1298273	1298995	.	.	.	PGL1_unique_yersinia-CL5
yrohd0001_	clusterer.pl	protein_cluster	3844803	3845525	.	.	.	PGL1_unique_yersinia-CL5
yinte0001_	clusterer.pl	protein_cluster	1165732	1166481	.	.	.	PGL1_unique_yersinia-CL5
yberc0001_	clusterer.pl	protein_cluster	2909399	2910214	.	.	.	PGL1_unique_yersinia-CL5
yruck0001_	clusterer.pl	protein_cluster	3377766	3378491	.	.	.	PGL1_unique_yersinia-CL5
ymoll0001_	clusterer.pl	protein_cluster	3284864	3285625	.	.	.	PGL1_unique_yersinia-CL5
ypest0001X	clusterer.pl	protein_cluster	3287576	3288373	.	.	.	PGL1_unique_yersinia-CL5
yberc0001_	clusterer.pl	protein_cluster	1328295	1329017	.	.	.	PGL1_unique_yersinia-CL5
ykris0001_	clusterer.pl	protein_cluster	4282609	4283406	.	.	.	PGL1_unique_yersinia-CL5
yaldo0001_	clusterer.pl	protein_cluster	3106745	3107479	.	.	.	PGL1_unique_yersinia-CL5
ymoll0001_	clusterer.pl	protein_cluster	3981333	3982112	.	.	.	PGL1_unique_yersinia-CL5
ymoll0001_	clusterer.pl	protein_cluster	4149387	4150142	.	.	.	PGL1_unique_yersinia-CL5
yente0001X	clusterer.pl	protein_cluster	3686149	3686964	.	.	.	PGL1_unique_yersinia-CL5
yrohd0001_	clusterer.pl	protein_cluster	2620040	2620855	.	.	.	PGL1_unique_yersinia-CL5
yberc0001_	clusterer.pl	protein_cluster	3209280	3210041	.	.	.	PGL1_unique_yersinia-CL5
yrohd0001_	clusterer.pl	protein_cluster	3688200	3688997	.	.	.	PGL1_unique_yersinia-CL5
ymoll0001_	clusterer.pl	protein_cluster	2541986	2542825	.	.	.	PGL1_unique_yersinia-CL5
yinte0001_	clusterer.pl	protein_cluster	1339724	1340446	.	.	.	PGL1_unique_yersinia-CL5
ypest0001X	clusterer.pl	protein_cluster	3110553	3111278	.	.	.	PGL1_unique_yersinia-CL5
yfred0001_	clusterer.pl	protein_cluster	2418293	2419018	.	.	.	PGL1_unique_yersinia-CL5
ypest0001X	clusterer.pl	protein_cluster	1691751	1692530	.	.	.	PGL1_unique_yersinia-CL5
yrohd0001_	clusterer.pl	protein_cluster	2663203	2663937	.	.	.	PGL1_unique_yersinia-CL5
yinte0001_	clusterer.pl	protein_cluster	1757048	1757803	.	.	.	PGL1_unique_yersinia-CL5
ypseu0001X	clusterer.pl	protein_cluster	2142584	2143345	.	.	.	PGL1_unique_yersinia-CL5
yruck0001_	clusterer.pl	protein_cluster	1317670	1318425	.	.	.	PGL1_unique_yersinia-CL5
yinte0001_	clusterer.pl	protein_cluster	2481446	2482243	.	.	.	PGL1_unique_yersinia-CL5
yfred0001_	clusterer.pl	protein_cluster	3051074	3051835	.	.	.	PGL1_unique_yersinia-CL5
yente0001X	clusterer.pl	protein_cluster	2939997	2940776	.	.	.	PGL1_unique_yersinia-CL5
yente0001X	clusterer.pl	protein_cluster	1521270	1521992	.	.	.	PGL1_unique_yersinia-CL5
yinte0001_	clusterer.pl	protein_cluster	2765074	2765799	.	.	.	PGL1_unique_yersinia-CL5
yruck0001_	clusterer.pl	protein_cluster	960700	961449	.	.	.	PGL1_unique_yersinia-CL5
yrohd0001_	clusterer.pl	protein_cluster	4240983	4241744	.	.	.	PGL1_unique_yersinia-CL5
yrohd0001_	clusterer.pl	protein_cluster	1075238	1076017	.	.	.	PGL1_unique_yersinia-CL5
yfred0001_	clusterer.pl	protein_cluster	1117047	1117826	.	.	.	PGL1_unique_yersinia-CL5
yberc0001_	clusterer.pl	protein_cluster	1684250	1685005	.	.	.	PGL1_unique_yersinia-CL5
yberc0001_	clusterer.pl	protein_cluster	2285029	2285754	.	.	.	PGL1_unique_yersinia-CL5
ykris0001_	clusterer.pl	protein_cluster	2323620	2324345	.	.	.	PGL1_unique_yersinia-CL5
ymoll0001_	clusterer.pl	protein_cluster	2675002	2675727	.	.	.	PGL1_unique_yersinia-CL5
ykris0001_	clusterer.pl	protein_cluster	2990073	2990807	.	.	.	PGL1_unique_yersinia-CL5
ykris0001_	clusterer.pl	protein_cluster	3130267	3131001	.	.	.	PGL1_unique_yersinia-CL5
ypest0001X	clusterer.pl	protein_cluster	933039	933548	.	.	.	PGL1_unique_yersinia-CL6
ypest0001X	clusterer.pl	protein_cluster	961585	962094	.	.	.	PGL1_unique_yersinia-CL6
ypest0001X	clusterer.pl	protein_cluster	3511214	3511723	.	.	.	PGL1_unique_yersinia-CL6
ypest0001X	clusterer.pl	protein_cluster	3131828	3132337	.	.	.	PGL1_unique_yersinia-CL6
ypest0001X	clusterer.pl	protein_cluster	2775398	2775907	.	.	.	PGL1_unique_yersinia-CL6
ypest0001X	clusterer.pl	protein_cluster	1191745	1192254	.	.	.	PGL1_unique_yersinia-CL6
ypseu0001X	clusterer.pl	protein_cluster	1941939	1942397	.	.	.	PGL1_unique_yersinia-CL6
ypest0001X	clusterer.pl	protein_cluster	3890357	3890866	.	.	.	PGL1_unique_yersinia-CL6
ypest0001X	clusterer.pl	protein_cluster	3724829	3725338	.	.	.	PGL1_unique_yersinia-CL6
ypest0001X	clusterer.pl	protein_cluster	2867854	2868363	.	.	.	PGL1_unique_yersinia-CL6
ypest0001X	clusterer.pl	protein_cluster	2215860	2216369	.	.	.	PGL1_unique_yersinia-CL6
ypseu0001X	clusterer.pl	protein_cluster	2434284	2434742	.	.	.	PGL1_unique_yersinia-CL6
ypest0001X	clusterer.pl	protein_cluster	1596319	1596828	.	.	.	PGL1_unique_yersinia-CL6
ypest0001X	clusterer.pl	protein_cluster	3593787	3594296	.	.	.	PGL1_unique_yersinia-CL6
ypest0001X	clusterer.pl	protein_cluster	3992508	3993017	.	.	.	PGL1_unique_yersinia-CL6
ypest0001X	clusterer.pl	protein_cluster	4402574	4403083	.	.	.	PGL1_unique_yersinia-CL6
ypest0001X	clusterer.pl	protein_cluster	804349	804858	.	.	.	PGL1_unique_yersinia-CL6
ypest0001X	clusterer.pl	protein_cluster	2469980	2470489	.	.	.	PGL1_unique_yersinia-CL6
ypest0001X	clusterer.pl	protein_cluster	1421088	1421597	.	.	.	PGL1_unique_yersinia-CL6
ypest0001X	clusterer.pl	protein_cluster	1802725	1803234	.	.	.	PGL1_unique_yersinia-CL6
ypest0001X	clusterer.pl	protein_cluster	3274596	3275105	.	.	.	PGL1_unique_yersinia-CL6
ypest0001X	clusterer.pl	protein_cluster	3418909	3419418	.	.	.	PGL1_unique_yersinia-CL6
ypseu0001X	clusterer.pl	protein_cluster	906836	907294	.	.	.	PGL1_unique_yersinia-CL6
ypest0001X	clusterer.pl	protein_cluster	3522287	3522796	.	.	.	PGL1_unique_yersinia-CL6
ypest0001X	clusterer.pl	protein_cluster	2566554	2567063	.	.	.	PGL1_unique_yersinia-CL6
ypest0001X	clusterer.pl	protein_cluster	2002022	2002531	.	.	.	PGL1_unique_yersinia-CL6
ypest0001X	clusterer.pl	protein_cluster	2009419	2009928	.	.	.	PGL1_unique_yersinia-CL6
ypest0001X	clusterer.pl	protein_cluster	4452600	4453109	.	.	.	PGL1_unique_yersinia-CL6
ypest0001X	clusterer.pl	protein_cluster	395979	396488	.	.	.	PGL1_unique_yersinia-CL6
ypest0001X	clusterer.pl	protein_cluster	2480164	2480673	.	.	.	PGL1_unique_yersinia-CL6
ypest0001X	clusterer.pl	protein_cluster	3449373	3449882	.	.	.	PGL1_unique_yersinia-CL6
yaldo0001_	clusterer.pl	protein_cluster	3494400	3495842	.	.	.	PGL1_unique_yersinia-CL6
ypest0001X	clusterer.pl	protein_cluster	1084277	1084711	.	.	.	PGL1_unique_yersinia-CL6
ypest0001X	clusterer.pl	protein_cluster	1082243	1082368	.	.	.	PGL1_unique_yersinia-CL6
ypest0001X	clusterer.pl	protein_cluster	4500103	4500612	.	.	.	PGL1_unique_yersinia-CL6
ypest0001X	clusterer.pl	protein_cluster	695923	696432	.	.	.	PGL1_unique_yersinia-CL6
ypest0001X	clusterer.pl	protein_cluster	1769326	1769835	.	.	.	PGL1_unique_yersinia-CL6
ypest0001X	clusterer.pl	protein_cluster	3603995	3604504	.	.	.	PGL1_unique_yersinia-CL6
ypseu0001X	clusterer.pl	protein_cluster	805603	806061	.	.	.	PGL1_unique_yersinia-CL6
ypest0001X	clusterer.pl	protein_cluster	118037	118546	.	.	.	PGL1_unique_yersinia-CL6
ypest0001X	clusterer.pl	protein_cluster	4240572	4241081	.	.	.	PGL1_unique_yersinia-CL6
ypest0001X	clusterer.pl	protein_cluster	2822533	2823042	.	.	.	PGL1_unique_yersinia-CL6
ypest0001X	clusterer.pl	protein_cluster	3329388	3329897	.	.	.	PGL1_unique_yersinia-CL6
ypest0001X	clusterer.pl	protein_cluster	754665	755174	.	.	.	PGL1_unique_yersinia-CL6
ypest0001X	clusterer.pl	protein_cluster	1486328	1486837	.	.	.	PGL1_unique_yersinia-CL6
ypest0001X	clusterer.pl	protein_cluster	3718008	3718517	.	.	.	PGL1_unique_yersinia-CL6
ypseu0001X	clusterer.pl	protein_cluster	3833995	3834453	.	.	.	PGL1_unique_yersinia-CL6
ypest0001X	clusterer.pl	protein_cluster	4644658	4645167	.	.	.	PGL1_unique_yersinia-CL6
ypest0001X	clusterer.pl	protein_cluster	762570	763079	.	.	.	PGL1_unique_yersinia-CL6
ypest0001X	clusterer.pl	protein_cluster	1904685	1905197	.	.	.	PGL1_unique_yersinia-CL6
ypest0001X	clusterer.pl	protein_cluster	4012610	4013122	.	.	.	PGL1_unique_yersinia-CL6
ypest0001X	clusterer.pl	protein_cluster	686032	686541	.	.	.	PGL1_unique_yersinia-CL6
ypest0001X	clusterer.pl	protein_cluster	933749	934258	.	.	.	PGL1_unique_yersinia-CL6
ypest0001X	clusterer.pl	protein_cluster	1994301	1994810	.	.	.	PGL1_unique_yersinia-CL6
ypest0001X	clusterer.pl	protein_cluster	3378809	3379318	.	.	.	PGL1_unique_yersinia-CL6
ypest0001X	clusterer.pl	protein_cluster	3837201	3837710	.	.	.	PGL1_unique_yersinia-CL6
ypest0001X	clusterer.pl	protein_cluster	3847482	3847991	.	.	.	PGL1_unique_yersinia-CL6
yente0001X	clusterer.pl	protein_cluster	2726837	2726962	.	.	.	PGL1_unique_yersinia-CL6
ypest0001X	clusterer.pl	protein_cluster	1353631	1354140	.	.	.	PGL1_unique_yersinia-CL6
ypest0001X	clusterer.pl	protein_cluster	4123427	4123936	.	.	.	PGL1_unique_yersinia-CL6
ypest0001X	clusterer.pl	protein_cluster	3732931	3733440	.	.	.	PGL1_unique_yersinia-CL6
ypest0001X	clusterer.pl	protein_cluster	202258	202767	.	.	.	PGL1_unique_yersinia-CL6
ypest0001X	clusterer.pl	protein_cluster	4156489	4156998	.	.	.	PGL1_unique_yersinia-CL6
ypest0001X	clusterer.pl	protein_cluster	543127	543636	.	.	.	PGL1_unique_yersinia-CL6
ypest0001X	clusterer.pl	protein_cluster	3435933	3436442	.	.	.	PGL1_unique_yersinia-CL6
ypest0001X	clusterer.pl	protein_cluster	3854213	3854722	.	.	.	PGL1_unique_yersinia-CL6
ypest0001X	clusterer.pl	protein_cluster	1559609	1560118	.	.	.	PGL1_unique_yersinia-CL6
ypest0001X	clusterer.pl	protein_cluster	4372809	4373318	.	.	.	PGL1_unique_yersinia-CL6
ypest0001X	clusterer.pl	protein_cluster	2813375	2813884	.	.	.	PGL1_unique_yersinia-CL6
ypest0001X	clusterer.pl	protein_cluster	1794993	1795502	.	.	.	PGL1_unique_yersinia-CL6
ypest0001X	clusterer.pl	protein_cluster	279636	280145	.	.	.	PGL1_unique_yersinia-CL6
ypest0001X	clusterer.pl	protein_cluster	1714060	1714569	.	.	.	PGL1_unique_yersinia-CL6
yente0001X	clusterer.pl	protein_cluster	3493362	3493487	.	.	.	PGL1_unique_yersinia-CL6
ypest0001X	clusterer.pl	protein_cluster	476684	477193	.	.	.	PGL1_unique_yersinia-CL6
yberc0001_	clusterer.pl	protein_cluster	4327537	4327914	.	.	.	PGL1_unique_yersinia-CL6
yente0001X	clusterer.pl	protein_cluster	3137497	3137808	.	.	.	PGL1_unique_yersinia-CL6
ypest0001X	clusterer.pl	protein_cluster	1497453	1497911	.	.	.	PGL1_unique_yersinia-CL6
yrohd0001_	clusterer.pl	protein_cluster	4249046	4249171	.	.	.	PGL1_unique_yersinia-CL7
yfred0001_	clusterer.pl	protein_cluster	4826886	4827095	.	.	.	PGL1_unique_yersinia-CL7
ykris0001_	clusterer.pl	protein_cluster	3567251	3567436	.	.	.	PGL1_unique_yersinia-CL7
yruck0001_	clusterer.pl	protein_cluster	1933868	1934068	.	.	.	PGL1_unique_yersinia-CL7
ymoll0001_	clusterer.pl	protein_cluster	2693166	2693375	.	.	.	PGL1_unique_yersinia-CL7
ykris0001_	clusterer.pl	protein_cluster	3566768	3566953	.	.	.	PGL1_unique_yersinia-CL7
ypest0001X	clusterer.pl	protein_cluster	3093235	3093444	.	.	.	PGL1_unique_yersinia-CL7
yberc0001_	clusterer.pl	protein_cluster	2267403	2267612	.	.	.	PGL1_unique_yersinia-CL7
ypest0001X	clusterer.pl	protein_cluster	2059963	2060166	.	.	.	PGL1_unique_yersinia-CL7
ypseu0001X	clusterer.pl	protein_cluster	3551986	3552228	.	.	.	PGL1_unique_yersinia-CL7
yrohd0001_	clusterer.pl	protein_cluster	1136661	1136786	.	.	.	PGL1_unique_yersinia-CL7
yruck0001_	clusterer.pl	protein_cluster	2658348	2658548	.	.	.	PGL1_unique_yersinia-CL7
yente0001X	clusterer.pl	protein_cluster	448034	448297	.	.	.	PGL1_unique_yersinia-CL7
yaldo0001_	clusterer.pl	protein_cluster	1214411	1214608	.	.	.	PGL1_unique_yersinia-CL7
ymoll0001_	clusterer.pl	protein_cluster	1207967	1208200	.	.	.	PGL1_unique_yersinia-CL7
ypest0001X	clusterer.pl	protein_cluster	3160467	3160709	.	.	.	PGL1_unique_yersinia-CL7
yberc0001_	clusterer.pl	protein_cluster	2352544	2352756	.	.	.	PGL1_unique_yersinia-CL7
ypest0001X	clusterer.pl	protein_cluster	4241736	4241948	.	.	.	PGL1_unique_yersinia-CL7
ypest0001X	clusterer.pl	protein_cluster	1710572	1710835	.	.	.	PGL1_unique_yersinia-CL7
yaldo0001_	clusterer.pl	protein_cluster	4153430	4153630	.	.	.	PGL1_unique_yersinia-CL7
ypseu0001X	clusterer.pl	protein_cluster	2922323	2922526	.	.	.	PGL1_unique_yersinia-CL7
yruck0001_	clusterer.pl	protein_cluster	1018197	1018406	.	.	.	PGL1_unique_yersinia-CL7
ypest0001X	clusterer.pl	protein_cluster	4241264	4241476	.	.	.	PGL1_unique_yersinia-CL7
yinte0001_	clusterer.pl	protein_cluster	3554991	3555191	.	.	.	PGL1_unique_yersinia-CL7
yruck0001_	clusterer.pl	protein_cluster	1017765	1017974	.	.	.	PGL1_unique_yersinia-CL7
ypseu0001X	clusterer.pl	protein_cluster	4334561	4334773	.	.	.	PGL1_unique_yersinia-CL7
yente0001X	clusterer.pl	protein_cluster	447555	447755	.	.	.	PGL1_unique_yersinia-CL7
yrohd0001_	clusterer.pl	protein_cluster	1988483	1988692	.	.	.	PGL1_unique_yersinia-CL7
yfred0001_	clusterer.pl	protein_cluster	1136549	1136806	.	.	.	PGL1_unique_yersinia-CL7
ypseu0001X	clusterer.pl	protein_cluster	4334958	4335245	.	.	.	PGL1_unique_yersinia-CL7
yrohd0001_	clusterer.pl	protein_cluster	1094418	1094675	.	.	.	PGL1_unique_yersinia-CL7
ymoll0001_	clusterer.pl	protein_cluster	3300669	3300869	.	.	.	PGL1_unique_yersinia-CL7
yberc0001_	clusterer.pl	protein_cluster	1251043	1251240	.	.	.	PGL1_unique_yersinia-CL7
yente0001X	clusterer.pl	protein_cluster	2921030	2921287	.	.	.	PGL1_unique_yersinia-CL7
yinte0001_	clusterer.pl	protein_cluster	3554513	3554713	.	.	.	PGL1_unique_yersinia-CL7
yente0001X	clusterer.pl	protein_cluster	447075	447275	.	.	.	PGL1_unique_yersinia-CL7
yberc0001_	clusterer.pl	protein_cluster	3224805	3225017	.	.	.	PGL1_unique_yersinia-CL7
yruck0001_	clusterer.pl	protein_cluster	977092	977313	.	.	.	PGL1_unique_yersinia-CL7
ypest0001X	clusterer.pl	protein_cluster	1758177	1758386	.	.	.	PGL1_unique_yersinia-CL7
yfred0001_	clusterer.pl	protein_cluster	2469775	2469975	.	.	.	PGL1_unique_yersinia-CL7
ykris0001_	clusterer.pl	protein_cluster	1293742	1293939	.	.	.	PGL1_unique_yersinia-CL7
yaldo0001_	clusterer.pl	protein_cluster	2402201	2402401	.	.	.	PGL1_unique_yersinia-CL7
ykris0001_	clusterer.pl	protein_cluster	1238706	1238963	.	.	.	PGL1_unique_yersinia-CL7
yaldo0001_	clusterer.pl	protein_cluster	4152951	4153151	.	.	.	PGL1_unique_yersinia-CL7
yaldo0001_	clusterer.pl	protein_cluster	1214802	1215035	.	.	.	PGL1_unique_yersinia-CL7
yrohd0001_	clusterer.pl	protein_cluster	2058086	2058286	.	.	.	PGL1_unique_yersinia-CL7
ymoll0001_	clusterer.pl	protein_cluster	1167518	1167775	.	.	.	PGL1_unique_yersinia-CL7
yinte0001_	clusterer.pl	protein_cluster	2376671	2376871	.	.	.	PGL1_unique_yersinia-CL7
yrohd0001_	clusterer.pl	protein_cluster	1136152	1136361	.	.	.	PGL1_unique_yersinia-CL7
yberc0001_	clusterer.pl	protein_cluster	3224332	3224544	.	.	.	PGL1_unique_yersinia-CL7
yente0001X	clusterer.pl	protein_cluster	1332913	1333122	.	.	.	PGL1_unique_yersinia-CL7
yaldo0001_	clusterer.pl	protein_cluster	2268859	2269068	.	.	.	PGL1_unique_yersinia-CL7
yente0001X	clusterer.pl	protein_cluster	3549435	3549635	.	.	.	PGL1_unique_yersinia-CL7
yinte0001_	clusterer.pl	protein_cluster	1225759	1225992	.	.	.	PGL1_unique_yersinia-CL7
ypseu0001X	clusterer.pl	protein_cluster	1727163	1727426	.	.	.	PGL1_unique_yersinia-CL7
yaldo0001_	clusterer.pl	protein_cluster	1173465	1173722	.	.	.	PGL1_unique_yersinia-CL7
yinte0001_	clusterer.pl	protein_cluster	1184764	1185021	.	.	.	PGL1_unique_yersinia-CL7
ypseu0001X	clusterer.pl	protein_cluster	1774166	1774375	.	.	.	PGL1_unique_yersinia-CL7
ypseu0001X	clusterer.pl	protein_cluster	1374526	1374735	.	.	.	PGL1_unique_yersinia-CL7
ykris0001_	clusterer.pl	protein_cluster	2416405	2416647	.	.	.	PGL1_unique_yersinia-CL7
ymoll0001_	clusterer.pl	protein_cluster	3300196	3300396	.	.	.	PGL1_unique_yersinia-CL7
yinte0001_	clusterer.pl	protein_cluster	1225348	1225566	.	.	.	PGL1_unique_yersinia-CL7
yinte0001_	clusterer.pl	protein_cluster	2785015	2785224	.	.	.	PGL1_unique_yersinia-CL7
yfred0001_	clusterer.pl	protein_cluster	1178474	1178671	.	.	.	PGL1_unique_yersinia-CL7
yente0001X	clusterer.pl	protein_cluster	2877474	2877707	.	.	.	PGL1_unique_yersinia-CL7
yruck0001_	clusterer.pl	protein_cluster	3396442	3396651	.	.	.	PGL1_unique_yersinia-CL7
ypseu0001X	clusterer.pl	protein_cluster	4335430	4335717	.	.	.	PGL1_unique_yersinia-CL7
ymoll0001_	clusterer.pl	protein_cluster	2348386	2348586	.	.	.	PGL1_unique_yersinia-CL7
yberc0001_	clusterer.pl	protein_cluster	1210390	1210647	.	.	.	PGL1_unique_yersinia-CL7
yente0001X	clusterer.pl	protein_cluster	2877900	2878109	.	.	.	PGL1_unique_yersinia-CL7
ykris0001_	clusterer.pl	protein_cluster	2305052	2305261	.	.	.	PGL1_unique_yersinia-CL7
yfred0001_	clusterer.pl	protein_cluster	1177992	1178246	.	.	.	PGL1_unique_yersinia-CL7
ykris0001_	clusterer.pl	protein_cluster	4354677	4355597	.	.	.	PGL1_unique_yersinia-CL8
yaldo0001_	clusterer.pl	protein_cluster	3681496	3682407	.	.	.	PGL1_unique_yersinia-CL8
yfred0001_	clusterer.pl	protein_cluster	2055766	2056677	.	.	.	PGL1_unique_yersinia-CL8
yruck0001_	clusterer.pl	protein_cluster	1437401	1438285	.	.	.	PGL1_unique_yersinia-CL8
ypest0001X	clusterer.pl	protein_cluster	4540323	4541204	.	.	.	PGL1_unique_yersinia-CL8
yente0001X	clusterer.pl	protein_cluster	1671733	1672053	.	.	.	PGL1_unique_yersinia-CL8
ymoll0001_	clusterer.pl	protein_cluster	1428812	1430068	.	.	.	PGL1_unique_yersinia-CL8
yrohd0001_	clusterer.pl	protein_cluster	3232545	3233426	.	.	.	PGL1_unique_yersinia-CL8
ypseu0001X	clusterer.pl	protein_cluster	1501037	1502293	.	.	.	PGL1_unique_yersinia-CL8
yinte0001_	clusterer.pl	protein_cluster	4213558	4214814	.	.	.	PGL1_unique_yersinia-CL8
yfred0001_	clusterer.pl	protein_cluster	3295693	3296574	.	.	.	PGL1_unique_yersinia-CL8
yinte0001_	clusterer.pl	protein_cluster	2129867	2130781	.	.	.	PGL1_unique_yersinia-CL8
yrohd0001_	clusterer.pl	protein_cluster	3242407	3243294	.	.	.	PGL1_unique_yersinia-CL8
ypseu0001X	clusterer.pl	protein_cluster	1497949	1498803	.	.	.	PGL1_unique_yersinia-CL8
yberc0001_	clusterer.pl	protein_cluster	2002671	2003573	.	.	.	PGL1_unique_yersinia-CL8
yberc0001_	clusterer.pl	protein_cluster	3459876	3460757	.	.	.	PGL1_unique_yersinia-CL8
ypest0001X	clusterer.pl	protein_cluster	2362525	2363403	.	.	.	PGL1_unique_yersinia-CL8
yaldo0001_	clusterer.pl	protein_cluster	3505072	3505965	.	.	.	PGL1_unique_yersinia-CL8
yinte0001_	clusterer.pl	protein_cluster	1318230	1319165	.	.	.	PGL1_unique_yersinia-CL8
yfred0001_	clusterer.pl	protein_cluster	1706949	1707803	.	.	.	PGL1_unique_yersinia-CL8
ypseu0001X	clusterer.pl	protein_cluster	230299	231180	.	.	.	PGL1_unique_yersinia-CL8
yente0001X	clusterer.pl	protein_cluster	243041	243937	.	.	.	PGL1_unique_yersinia-CL8
yfred0001_	clusterer.pl	protein_cluster	147304	148197	.	.	.	PGL1_unique_yersinia-CL8
ykris0001_	clusterer.pl	protein_cluster	3878802	3879365	.	.	.	PGL1_unique_yersinia-CL8
ypseu0001X	clusterer.pl	protein_cluster	2646966	2647859	.	.	.	PGL1_unique_yersinia-CL8
yruck0001_	clusterer.pl	protein_cluster	2933553	2934392	.	.	.	PGL1_unique_yersinia-CL8
ymoll0001_	clusterer.pl	protein_cluster	3556176	3557057	.	.	.	PGL1_unique_yersinia-CL8
yente0001X	clusterer.pl	protein_cluster	1324396	1325871	.	.	.	PGL1_unique_yersinia-CL8
yfred0001_	clusterer.pl	protein_cluster	1709987	1711243	.	.	.	PGL1_unique_yersinia-CL8
yente0001X	clusterer.pl	protein_cluster	4443658	4444545	.	.	.	PGL1_unique_yersinia-CL8
yaldo0001_	clusterer.pl	protein_cluster	3572566	3573465	.	.	.	PGL1_unique_yersinia-CL8
yente0001X	clusterer.pl	protein_cluster	2572050	2572970	.	.	.	PGL1_unique_yersinia-CL8
ymoll0001_	clusterer.pl	protein_cluster	2064334	2065233	.	.	.	PGL1_unique_yersinia-CL8
yberc0001_	clusterer.pl	protein_cluster	3446983	3447864	.	.	.	PGL1_unique_yersinia-CL8
ykris0001_	clusterer.pl	protein_cluster	3879337	3879684	.	.	.	PGL1_unique_yersinia-CL8
yaldo0001_	clusterer.pl	protein_cluster	4209558	4210466	.	.	.	PGL1_unique_yersinia-CL8
ypest0001X	clusterer.pl	protein_cluster	1902602	1902817	.	.	.	PGL1_unique_yersinia-CL8
ykris0001_	clusterer.pl	protein_cluster	2045817	2046737	.	.	.	PGL1_unique_yersinia-CL8
yfred0001_	clusterer.pl	protein_cluster	3679962	3680855	.	.	.	PGL1_unique_yersinia-CL8
yrohd0001_	clusterer.pl	protein_cluster	1951051	1951980	.	.	.	PGL1_unique_yersinia-CL8
yaldo0001_	clusterer.pl	protein_cluster	1962343	1963266	.	.	.	PGL1_unique_yersinia-CL8
ykris0001_	clusterer.pl	protein_cluster	3868834	3869715	.	.	.	PGL1_unique_yersinia-CL8
ymoll0001_	clusterer.pl	protein_cluster	3570534	3571421	.	.	.	PGL1_unique_yersinia-CL8
yente0001X	clusterer.pl	protein_cluster	2401517	2402428	.	.	.	PGL1_unique_yersinia-CL8
ypest0001X	clusterer.pl	protein_cluster	1496663	1497463	.	.	.	PGL1_unique_yersinia-CL8
yinte0001_	clusterer.pl	protein_cluster	3786934	3787815	.	.	.	PGL1_unique_yersinia-CL8
yaldo0001_	clusterer.pl	protein_cluster	3493480	3494361	.	.	.	PGL1_unique_yersinia-CL8
yruck0001_	clusterer.pl	protein_cluster	2920907	2921788	.	.	.	PGL1_unique_yersinia-CL8
yente0001X	clusterer.pl	protein_cluster	4432082	4432963	.	.	.	PGL1_unique_yersinia-CL8
yinte0001_	clusterer.pl	protein_cluster	4216936	4217829	.	.	.	PGL1_unique_yersinia-CL8
yinte0001_	clusterer.pl	protein_cluster	136823	137713	.	.	.	PGL1_unique_yersinia-CL8
ypest0001X	clusterer.pl	protein_cluster	1493575	1494429	.	.	.	PGL1_unique_yersinia-CL8
ymoll0001_	clusterer.pl	protein_cluster	1425799	1426692	.	.	.	PGL1_unique_yersinia-CL8
ymoll0001_	clusterer.pl	protein_cluster	1542312	1543244	.	.	.	PGL1_unique_yersinia-CL8
ypseu0001X	clusterer.pl	protein_cluster	2333206	2334084	.	.	.	PGL1_unique_yersinia-CL8
yfred0001_	clusterer.pl	protein_cluster	3283439	3284320	.	.	.	PGL1_unique_yersinia-CL8
yaldo0001_	clusterer.pl	protein_cluster	1474023	1474337	.	.	.	PGL1_unique_yersinia-CL8
ypseu0001X	clusterer.pl	protein_cluster	244117	244998	.	.	.	PGL1_unique_yersinia-CL8
ypest0001X	clusterer.pl	protein_cluster	4554116	4554997	.	.	.	PGL1_unique_yersinia-CL8
ypest0001X	clusterer.pl	protein_cluster	2725761	2726420	.	.	.	PGL1_unique_yersinia-CL8
yfred0001_	clusterer.pl	protein_cluster	3696926	3697828	.	.	.	PGL1_unique_yersinia-CL8
yinte0001_	clusterer.pl	protein_cluster	1605616	1606536	.	.	.	PGL1_unique_yersinia-CL8
yinte0001_	clusterer.pl	protein_cluster	3797888	3798775	.	.	.	PGL1_unique_yersinia-CL8
yinte0001_	clusterer.pl	protein_cluster	3746381	3747772	.	.	.	PGL1_unique_yersinia-CL9
yfred0001_	clusterer.pl	protein_cluster	3249874	3251304	.	.	.	PGL1_unique_yersinia-CL9
yente0001X	clusterer.pl	protein_cluster	3139208	3139354	.	.	.	PGL1_unique_yersinia-CL9
yente0001X	clusterer.pl	protein_cluster	4398130	4399521	.	.	.	PGL1_unique_yersinia-CL9
yfred0001_	clusterer.pl	protein_cluster	503676	505040	.	.	.	PGL1_unique_yersinia-CL9
ykris0001_	clusterer.pl	protein_cluster	3218920	3220368	.	.	.	PGL1_unique_yersinia-CL9
ykris0001_	clusterer.pl	protein_cluster	1548455	1548697	.	.	.	PGL1_unique_yersinia-CL9
ymoll0001_	clusterer.pl	protein_cluster	1604183	1605574	.	.	.	PGL1_unique_yersinia-CL9
yaldo0001_	clusterer.pl	protein_cluster	1118338	1118970	.	.	.	PGL1_unique_yersinia-CL9
yente0001X	clusterer.pl	protein_cluster	136705	138045	.	.	.	PGL1_unique_yersinia-CL9
yaldo0001_	clusterer.pl	protein_cluster	3662133	3663527	.	.	.	PGL1_unique_yersinia-CL9
ypest0001X	clusterer.pl	protein_cluster	4000968	4002365	.	.	.	PGL1_unique_yersinia-CL9
yinte0001_	clusterer.pl	protein_cluster	3363421	3364785	.	.	.	PGL1_unique_yersinia-CL9
ypseu0001X	clusterer.pl	protein_cluster	918924	920321	.	.	.	PGL1_unique_yersinia-CL9
yberc0001_	clusterer.pl	protein_cluster	1630404	1631795	.	.	.	PGL1_unique_yersinia-CL9
yrohd0001_	clusterer.pl	protein_cluster	3198799	3200190	.	.	.	PGL1_unique_yersinia-CL9
ymoll0001_	clusterer.pl	protein_cluster	524652	526016	.	.	.	PGL1_unique_yersinia-CL9
yfred0001_	clusterer.pl	protein_cluster	3398547	3400019	.	.	.	PGL1_unique_yersinia-CL9
yruck0001_	clusterer.pl	protein_cluster	2896566	2897837	.	.	.	PGL1_unique_yersinia-CL9
yfred0001_	clusterer.pl	protein_cluster	2922662	2924053	.	.	.	PGL1_unique_yersinia-CL9
yrohd0001_	clusterer.pl	protein_cluster	2484559	2485950	.	.	.	PGL1_unique_yersinia-CL9
ymoll0001_	clusterer.pl	protein_cluster	2866642	2868033	.	.	.	PGL1_unique_yersinia-CL9
ypseu0001X	clusterer.pl	protein_cluster	1180388	1181779	.	.	.	PGL1_unique_yersinia-CL9
yruck0001_	clusterer.pl	protein_cluster	3002892	3004286	.	.	.	PGL1_unique_yersinia-CL9
ypest0001X	clusterer.pl	protein_cluster	2162232	2163605	.	.	.	PGL1_unique_yersinia-CL9
yfred0001_	clusterer.pl	protein_cluster	1440665	1442176	.	.	.	PGL1_unique_yersinia-CL9
yberc0001_	clusterer.pl	protein_cluster	2773374	2774765	.	.	.	PGL1_unique_yersinia-CL9
ypseu0001X	clusterer.pl	protein_cluster	2038346	2039818	.	.	.	PGL1_unique_yersinia-CL9
ypseu0001X	clusterer.pl	protein_cluster	283859	285250	.	.	.	PGL1_unique_yersinia-CL9
yberc0001_	clusterer.pl	protein_cluster	556178	557542	.	.	.	PGL1_unique_yersinia-CL9
ypseu0001X	clusterer.pl	protein_cluster	1982198	1982311	.	.	.	PGL1_unique_yersinia-CL9
ypest0001X	clusterer.pl	protein_cluster	3739066	3740457	.	.	.	PGL1_unique_yersinia-CL9
ymoll0001_	clusterer.pl	protein_cluster	3504741	3506132	.	.	.	PGL1_unique_yersinia-CL9
yinte0001_	clusterer.pl	protein_cluster	3926332	3927693	.	.	.	PGL1_unique_yersinia-CL9
yberc0001_	clusterer.pl	protein_cluster	3411957	3413348	.	.	.	PGL1_unique_yersinia-CL9
yaldo0001_	clusterer.pl	protein_cluster	3862650	3864062	.	.	.	PGL1_unique_yersinia-CL9
yente0001X	clusterer.pl	protein_cluster	1163780	1165171	.	.	.	PGL1_unique_yersinia-CL9
ykris0001_	clusterer.pl	protein_cluster	1548694	1549794	.	.	.	PGL1_unique_yersinia-CL9
yente0001X	clusterer.pl	protein_cluster	3808062	3809435	.	.	.	PGL1_unique_yersinia-CL9
yaldo0001_	clusterer.pl	protein_cluster	3460647	3462038	.	.	.	PGL1_unique_yersinia-CL9
ypseu0001X	clusterer.pl	protein_cluster	4670068	4671414	.	.	.	PGL1_unique_yersinia-CL9
ykris0001_	clusterer.pl	protein_cluster	2903206	2904597	.	.	.	PGL1_unique_yersinia-CL9
yente0001X	clusterer.pl	protein_cluster	2661364	2662854	.	.	.	PGL1_unique_yersinia-CL9
yberc0001_	clusterer.pl	protein_cluster	53073	54470	.	.	.	PGL1_unique_yersinia-CL9
yrohd0001_	clusterer.pl	protein_cluster	1316463	1317893	.	.	.	PGL1_unique_yersinia-CL9
ykris0001_	clusterer.pl	protein_cluster	3831060	3832481	.	.	.	PGL1_unique_yersinia-CL9
ymoll0001_	clusterer.pl	protein_cluster	52469	53860	.	.	.	PGL1_unique_yersinia-CL9
yaldo0001_	clusterer.pl	protein_cluster	2925037	2926455	.	.	.	PGL1_unique_yersinia-CL9
yruck0001_	clusterer.pl	protein_cluster	2472778	2474133	.	.	.	PGL1_unique_yersinia-CL9
ypest0001X	clusterer.pl	protein_cluster	4703828	4705174	.	.	.	PGL1_unique_yersinia-CL9
ypest0001X	clusterer.pl	protein_cluster	4502067	4503458	.	.	.	PGL1_unique_yersinia-CL9
yrohd0001_	clusterer.pl	protein_cluster	2749495	2750859	.	.	.	PGL1_unique_yersinia-CL9
yrohd0001_	clusterer.pl	protein_cluster	3291018	3292358	.	.	.	PGL1_unique_yersinia-CL9
ykris0001_	clusterer.pl	protein_cluster	4540747	4542162	.	.	.	PGL1_unique_yersinia-CL9
yinte0001_	clusterer.pl	protein_cluster	3034908	3036299	.	.	.	PGL1_unique_yersinia-CL9
yinte0001_	clusterer.pl	protein_cluster	4473057	4474424	.	.	.	PGL1_unique_yersinia-CL9
yruck0001_	clusterer.pl	protein_cluster	2314733	2316124	.	.	.	PGL1_unique_yersinia-CL9
yruck0001_	clusterer.pl	protein_cluster	1197325	1198686	.	.	.	PGL1_unique_yersinia-CL9
yaldo0001_	clusterer.pl	protein_cluster	3190386	3191762	.	.	.	PGL1_unique_yersinia-CL9
ypest0001X	clusterer.pl	protein_cluster	4013179	4014201	.	.	.	PGL1_unique_yersinia-CL10
ypest0001X	clusterer.pl	protein_cluster	1083198	1084220	.	.	.	PGL1_unique_yersinia-CL10
ypest0001X	clusterer.pl	protein_cluster	4311786	4312808	.	.	.	PGL1_unique_yersinia-CL10
ypest0001X	clusterer.pl	protein_cluster	1903606	1904628	.	.	.	PGL1_unique_yersinia-CL10
ypest0001X	clusterer.pl	protein_cluster	4388990	4390012	.	.	.	PGL1_unique_yersinia-CL10
ypest0001X	clusterer.pl	protein_cluster	422752	423774	.	.	.	PGL1_unique_yersinia-CL10
ypseu0001X	clusterer.pl	protein_cluster	1982590	1983591	.	.	.	PGL1_unique_yersinia-CL10
ypest0001X	clusterer.pl	protein_cluster	3452113	3453135	.	.	.	PGL1_unique_yersinia-CL10
ypest0001X	clusterer.pl	protein_cluster	4175031	4176053	.	.	.	PGL1_unique_yersinia-CL10
ypest0001X	clusterer.pl	protein_cluster	3002446	3003468	.	.	.	PGL1_unique_yersinia-CL10
ypest0001X	clusterer.pl	protein_cluster	2311726	2312748	.	.	.	PGL1_unique_yersinia-CL10
ypest0001X	clusterer.pl	protein_cluster	80040	81062	.	.	.	PGL1_unique_yersinia-CL10
ypest0001X	clusterer.pl	protein_cluster	65330	65881	.	.	.	PGL1_unique_yersinia-CL10
ypest0001X	clusterer.pl	protein_cluster	2540505	2541527	.	.	.	PGL1_unique_yersinia-CL10
ypest0001X	clusterer.pl	protein_cluster	1409309	1410331	.	.	.	PGL1_unique_yersinia-CL10
ypest0001X	clusterer.pl	protein_cluster	4126648	4127670	.	.	.	PGL1_unique_yersinia-CL10
ypseu0001X	clusterer.pl	protein_cluster	437038	438039	.	.	.	PGL1_unique_yersinia-CL10
ypest0001X	clusterer.pl	protein_cluster	2021049	2022071	.	.	.	PGL1_unique_yersinia-CL10
ypest0001X	clusterer.pl	protein_cluster	4413816	4414838	.	.	.	PGL1_unique_yersinia-CL10
ypest0001X	clusterer.pl	protein_cluster	789993	791015	.	.	.	PGL1_unique_yersinia-CL10
ypseu0001X	clusterer.pl	protein_cluster	13865	14416	.	.	.	PGL1_unique_yersinia-CL10
ypest0001X	clusterer.pl	protein_cluster	748211	749233	.	.	.	PGL1_unique_yersinia-CL10
ypest0001X	clusterer.pl	protein_cluster	216296	217318	.	.	.	PGL1_unique_yersinia-CL10
ypest0001X	clusterer.pl	protein_cluster	2412532	2413578	.	.	.	PGL1_unique_yersinia-CL10
ypseu0001X	clusterer.pl	protein_cluster	1425691	1426692	.	.	.	PGL1_unique_yersinia-CL10
ypest0001X	clusterer.pl	protein_cluster	3145891	3146913	.	.	.	PGL1_unique_yersinia-CL10
ypest0001X	clusterer.pl	protein_cluster	2835052	2836074	.	.	.	PGL1_unique_yersinia-CL10
ypest0001X	clusterer.pl	protein_cluster	3658746	3660545	.	.	.	PGL1_unique_yersinia-CL10
ypest0001X	clusterer.pl	protein_cluster	869982	871004	.	.	.	PGL1_unique_yersinia-CL10
ypest0001X	clusterer.pl	protein_cluster	1679008	1680030	.	.	.	PGL1_unique_yersinia-CL10
ypest0001X	clusterer.pl	protein_cluster	3316697	3317719	.	.	.	PGL1_unique_yersinia-CL10
ypest0001X	clusterer.pl	protein_cluster	2168827	2169849	.	.	.	PGL1_unique_yersinia-CL10
ypest0001X	clusterer.pl	protein_cluster	138065	139087	.	.	.	PGL1_unique_yersinia-CL10
ypest0001X	clusterer.pl	protein_cluster	1190539	1191561	.	.	.	PGL1_unique_yersinia-CL10
ypseu0001X	clusterer.pl	protein_cluster	2222639	2223640	.	.	.	PGL1_unique_yersinia-CL10
yente0001X	clusterer.pl	protein_cluster	2605239	2606225	.	.	.	PGL1_unique_yersinia-CL10
ypest0001X	clusterer.pl	protein_cluster	1455089	1456111	.	.	.	PGL1_unique_yersinia-CL10
ypest0001X	clusterer.pl	protein_cluster	1033957	1034979	.	.	.	PGL1_unique_yersinia-CL10
ypest0001X	clusterer.pl	protein_cluster	4697070	4698092	.	.	.	PGL1_unique_yersinia-CL10
ypest0001X	clusterer.pl	protein_cluster	2105899	2106921	.	.	.	PGL1_unique_yersinia-CL10
ypest0001X	clusterer.pl	protein_cluster	1797442	1798464	.	.	.	PGL1_unique_yersinia-CL10
ypest0001X	clusterer.pl	protein_cluster	2627224	2628246	.	.	.	PGL1_unique_yersinia-CL10
ypest0001X	clusterer.pl	protein_cluster	2868945	2869967	.	.	.	PGL1_unique_yersinia-CL10
ypseu0001X	clusterer.pl	protein_cluster	4692313	4693314	.	.	.	PGL1_unique_yersinia-CL10
ypest0001X	clusterer.pl	protein_cluster	70410	71432	.	.	.	PGL1_unique_yersinia-CL10
ypest0001X	clusterer.pl	protein_cluster	578074	579096	.	.	.	PGL1_unique_yersinia-CL10
ypest0001X	clusterer.pl	protein_cluster	2471888	2472910	.	.	.	PGL1_unique_yersinia-CL10
ypest0001X	clusterer.pl	protein_cluster	3225202	3226224	.	.	.	PGL1_unique_yersinia-CL10
ypest0001X	clusterer.pl	protein_cluster	3801525	3802547	.	.	.	PGL1_unique_yersinia-CL10
ypest0001X	clusterer.pl	protein_cluster	88	1110	.	.	.	PGL1_unique_yersinia-CL10
ypest0001X	clusterer.pl	protein_cluster	2150949	2151971	.	.	.	PGL1_unique_yersinia-CL10
ypest0001X	clusterer.pl	protein_cluster	282605	283627	.	.	.	PGL1_unique_yersinia-CL10
ypest0001X	clusterer.pl	protein_cluster	1322196	1323218	.	.	.	PGL1_unique_yersinia-CL10
ypest0001X	clusterer.pl	protein_cluster	3751447	3752469	.	.	.	PGL1_unique_yersinia-CL10
ypest0001X	clusterer.pl	protein_cluster	3838962	3839984	.	.	.	PGL1_unique_yersinia-CL10
ykris0001_	clusterer.pl	protein_cluster	306003	306461	.	.	.	PGL1_unique_yersinia-CL10
ypest0001X	clusterer.pl	protein_cluster	366318	367340	.	.	.	PGL1_unique_yersinia-CL10
yaldo0001_	clusterer.pl	protein_cluster	3674255	3675769	.	.	.	PGL1_unique_yersinia-CL11
yrohd0001_	clusterer.pl	protein_cluster	1716970	1718454	.	.	.	PGL1_unique_yersinia-CL11
ypseu0001X	clusterer.pl	protein_cluster	3731743	3733251	.	.	.	PGL1_unique_yersinia-CL11
yinte0001_	clusterer.pl	protein_cluster	1888373	1889857	.	.	.	PGL1_unique_yersinia-CL11
yberc0001_	clusterer.pl	protein_cluster	1980127	1981785	.	.	.	PGL1_unique_yersinia-CL11
yente0001X	clusterer.pl	protein_cluster	4605365	4606867	.	.	.	PGL1_unique_yersinia-CL11
ymoll0001_	clusterer.pl	protein_cluster	1822778	1824262	.	.	.	PGL1_unique_yersinia-CL11
yente0001X	clusterer.pl	protein_cluster	107506	109050	.	.	.	PGL1_unique_yersinia-CL11
ymoll0001_	clusterer.pl	protein_cluster	3871903	3873423	.	.	.	PGL1_unique_yersinia-CL11
yrohd0001_	clusterer.pl	protein_cluster	3876237	3877757	.	.	.	PGL1_unique_yersinia-CL11
yaldo0001_	clusterer.pl	protein_cluster	3788132	3789634	.	.	.	PGL1_unique_yersinia-CL11
yruck0001_	clusterer.pl	protein_cluster	3112852	3114357	.	.	.	PGL1_unique_yersinia-CL11
yfred0001_	clusterer.pl	protein_cluster	2025979	2027628	.	.	.	PGL1_unique_yersinia-CL11
yente0001X	clusterer.pl	protein_cluster	1557178	1558698	.	.	.	PGL1_unique_yersinia-CL11
ypest0001X	clusterer.pl	protein_cluster	1121240	1122748	.	.	.	PGL1_unique_yersinia-CL11
yberc0001_	clusterer.pl	protein_cluster	1360536	1362056	.	.	.	PGL1_unique_yersinia-CL11
ymoll0001_	clusterer.pl	protein_cluster	3740929	3742461	.	.	.	PGL1_unique_yersinia-CL11
yfred0001_	clusterer.pl	protein_cluster	3539793	3541313	.	.	.	PGL1_unique_yersinia-CL11
yrohd0001_	clusterer.pl	protein_cluster	1929804	1931375	.	.	.	PGL1_unique_yersinia-CL11
yinte0001_	clusterer.pl	protein_cluster	13757	15274	.	.	.	PGL1_unique_yersinia-CL11
ypseu0001X	clusterer.pl	protein_cluster	4606377	4607900	.	.	.	PGL1_unique_yersinia-CL11
ypest0001X	clusterer.pl	protein_cluster	2711089	2712690	.	.	.	PGL1_unique_yersinia-CL11
ykris0001_	clusterer.pl	protein_cluster	3990657	3992159	.	.	.	PGL1_unique_yersinia-CL11
ypseu0001X	clusterer.pl	protein_cluster	4709099	4710613	.	.	.	PGL1_unique_yersinia-CL11
yfred0001_	clusterer.pl	protein_cluster	2306951	2308435	.	.	.	PGL1_unique_yersinia-CL11
ykris0001_	clusterer.pl	protein_cluster	1784688	1786172	.	.	.	PGL1_unique_yersinia-CL11
yberc0001_	clusterer.pl	protein_cluster	3677314	3678834	.	.	.	PGL1_unique_yersinia-CL11
ymoll0001_	clusterer.pl	protein_cluster	1330939	1332459	.	.	.	PGL1_unique_yersinia-CL11
ypest0001X	clusterer.pl	protein_cluster	2985462	2986952	.	.	.	PGL1_unique_yersinia-CL11
yinte0001_	clusterer.pl	protein_cluster	3952795	3954327	.	.	.	PGL1_unique_yersinia-CL11
yfred0001_	clusterer.pl	protein_cluster	3419582	3421114	.	.	.	PGL1_unique_yersinia-CL11
yinte0001_	clusterer.pl	protein_cluster	1371814	1373334	.	.	.	PGL1_unique_yersinia-CL11
yaldo0001_	clusterer.pl	protein_cluster	1737148	1738632	.	.	.	PGL1_unique_yersinia-CL11
ykris0001_	clusterer.pl	protein_cluster	1372113	1373633	.	.	.	PGL1_unique_yersinia-CL11
ypseu0001X	clusterer.pl	protein_cluster	1899088	1900608	.	.	.	PGL1_unique_yersinia-CL11
yrohd0001_	clusterer.pl	protein_cluster	3418591	3420138	.	.	.	PGL1_unique_yersinia-CL11
ypest0001X	clusterer.pl	protein_cluster	1234216	1235715	.	.	.	PGL1_unique_yersinia-CL11
yinte0001_	clusterer.pl	protein_cluster	2104669	2106240	.	.	.	PGL1_unique_yersinia-CL11
ypseu0001X	clusterer.pl	protein_cluster	2628021	2629622	.	.	.	PGL1_unique_yersinia-CL11
ypest0001X	clusterer.pl	protein_cluster	4637037	4638536	.	.	.	PGL1_unique_yersinia-CL11
yaldo0001_	clusterer.pl	protein_cluster	1941461	1943032	.	.	.	PGL1_unique_yersinia-CL11
yente0001X	clusterer.pl	protein_cluster	2423201	2424802	.	.	.	PGL1_unique_yersinia-CL11
yfred0001_	clusterer.pl	protein_cluster	1011496	1013016	.	.	.	PGL1_unique_yersinia-CL11
yrohd0001_	clusterer.pl	protein_cluster	3300951	3302483	.	.	.	PGL1_unique_yersinia-CL11
ypest0001X	clusterer.pl	protein_cluster	1888723	1890243	.	.	.	PGL1_unique_yersinia-CL11
ykris0001_	clusterer.pl	protein_cluster	4211304	4212830	.	.	.	PGL1_unique_yersinia-CL11
yberc0001_	clusterer.pl	protein_cluster	3560400	3561932	.	.	.	PGL1_unique_yersinia-CL11
ymoll0001_	clusterer.pl	protein_cluster	2043830	2045401	.	.	.	PGL1_unique_yersinia-CL11
ypseu0001X	clusterer.pl	protein_cluster	3070969	3072513	.	.	.	PGL1_unique_yersinia-CL11
yruck0001_	clusterer.pl	protein_cluster	891462	892982	.	.	.	PGL1_unique_yersinia-CL11
yaldo0001_	clusterer.pl	protein_cluster	1362560	1364080	.	.	.	PGL1_unique_yersinia-CL11
ypest0001X	clusterer.pl	protein_cluster	4726827	4728341	.	.	.	PGL1_unique_yersinia-CL11
ypseu0001X	clusterer.pl	protein_cluster	3872638	3874137	.	.	.	PGL1_unique_yersinia-CL11
ypseu0001X	clusterer.pl	protein_cluster	2094680	2095084	.	.	.	PGL1_unique_yersinia-CL12
yinte0001_	clusterer.pl	protein_cluster	1720986	1721390	.	.	.	PGL1_unique_yersinia-CL12
yruck0001_	clusterer.pl	protein_cluster	1282837	1284120	.	.	.	PGL1_unique_yersinia-CL12
ymoll0001_	clusterer.pl	protein_cluster	1629874	1631136	.	.	.	PGL1_unique_yersinia-CL12
ymoll0001_	clusterer.pl	protein_cluster	1631940	1632722	.	.	.	PGL1_unique_yersinia-CL12
yinte0001_	clusterer.pl	protein_cluster	1722245	1723522	.	.	.	PGL1_unique_yersinia-CL12
ymoll0001_	clusterer.pl	protein_cluster	567414	569057	.	.	.	PGL1_unique_yersinia-CL12
yberc0001_	clusterer.pl	protein_cluster	625635	627269	.	.	.	PGL1_unique_yersinia-CL12
ymoll0001_	clusterer.pl	protein_cluster	1628614	1629018	.	.	.	PGL1_unique_yersinia-CL12
yinte0001_	clusterer.pl	protein_cluster	1724326	1725108	.	.	.	PGL1_unique_yersinia-CL12
yberc0001_	clusterer.pl	protein_cluster	1647546	1647950	.	.	.	PGL1_unique_yersinia-CL12
ykris0001_	clusterer.pl	protein_cluster	4016544	4016948	.	.	.	PGL1_unique_yersinia-CL12
yente0001X	clusterer.pl	protein_cluster	1864300	1865559	.	.	.	PGL1_unique_yersinia-CL12
yberc0001_	clusterer.pl	protein_cluster	1650868	1651650	.	.	.	PGL1_unique_yersinia-CL12
yruck0001_	clusterer.pl	protein_cluster	1281589	1281993	.	.	.	PGL1_unique_yersinia-CL12
ypseu0001X	clusterer.pl	protein_cluster	4038917	4040161	.	.	.	PGL1_unique_yersinia-CL12
ypest0001X	clusterer.pl	protein_cluster	965961	967322	.	.	.	PGL1_unique_yersinia-CL12
ymoll0001_	clusterer.pl	protein_cluster	560451	560816	.	.	.	PGL1_unique_yersinia-CL12
yfred0001_	clusterer.pl	protein_cluster	1551974	1552378	.	.	.	PGL1_unique_yersinia-CL12
ypest0001X	clusterer.pl	protein_cluster	2222287	2223573	.	.	.	PGL1_unique_yersinia-CL12
yente0001X	clusterer.pl	protein_cluster	4486120	4487322	.	.	.	PGL1_unique_yersinia-CL12
ymoll0001_	clusterer.pl	protein_cluster	563600	564382	.	.	.	PGL1_unique_yersinia-CL12
yberc0001_	clusterer.pl	protein_cluster	621790	622572	.	.	.	PGL1_unique_yersinia-CL12
ypseu0001X	clusterer.pl	protein_cluster	4033667	4035028	.	.	.	PGL1_unique_yersinia-CL12
ypest0001X	clusterer.pl	protein_cluster	2224205	2224903	.	.	.	PGL1_unique_yersinia-CL12
yberc0001_	clusterer.pl	protein_cluster	618675	619040	.	.	.	PGL1_unique_yersinia-CL12
yrohd0001_	clusterer.pl	protein_cluster	3622236	3623018	.	.	.	PGL1_unique_yersinia-CL12
ypest0001X	clusterer.pl	protein_cluster	962871	963656	.	.	.	PGL1_unique_yersinia-CL12
yfred0001_	clusterer.pl	protein_cluster	1555322	1556104	.	.	.	PGL1_unique_yersinia-CL12
yberc0001_	clusterer.pl	protein_cluster	1648805	1650064	.	.	.	PGL1_unique_yersinia-CL12
yaldo0001_	clusterer.pl	protein_cluster	1575233	1575637	.	.	.	PGL1_unique_yersinia-CL12
yrohd0001_	clusterer.pl	protein_cluster	3620140	3621432	.	.	.	PGL1_unique_yersinia-CL12
yrohd0001_	clusterer.pl	protein_cluster	3618882	3619286	.	.	.	PGL1_unique_yersinia-CL12
ykris0001_	clusterer.pl	protein_cluster	571492	572883	.	.	.	PGL1_unique_yersinia-CL12
yente0001X	clusterer.pl	protein_cluster	1866363	1867145	.	.	.	PGL1_unique_yersinia-CL12
ykris0001_	clusterer.pl	protein_cluster	568469	569254	.	.	.	PGL1_unique_yersinia-CL12
yrohd0001_	clusterer.pl	protein_cluster	727001	728236	.	.	.	PGL1_unique_yersinia-CL12
ypest0001X	clusterer.pl	protein_cluster	960120	961361	.	.	.	PGL1_unique_yersinia-CL12
ypest0001X	clusterer.pl	protein_cluster	2220989	2221393	.	.	.	PGL1_unique_yersinia-CL12
ykris0001_	clusterer.pl	protein_cluster	4012654	4013436	.	.	.	PGL1_unique_yersinia-CL12
yfred0001_	clusterer.pl	protein_cluster	1553232	1554518	.	.	.	PGL1_unique_yersinia-CL12
ykris0001_	clusterer.pl	protein_cluster	4014240	4015553	.	.	.	PGL1_unique_yersinia-CL12
yrohd0001_	clusterer.pl	protein_cluster	729023	729808	.	.	.	PGL1_unique_yersinia-CL12
yrohd0001_	clusterer.pl	protein_cluster	732133	733491	.	.	.	PGL1_unique_yersinia-CL12
yaldo0001_	clusterer.pl	protein_cluster	1576504	1577790	.	.	.	PGL1_unique_yersinia-CL12
ypseu0001X	clusterer.pl	protein_cluster	4037333	4038118	.	.	.	PGL1_unique_yersinia-CL12
ykris0001_	clusterer.pl	protein_cluster	566460	567653	.	.	.	PGL1_unique_yersinia-CL12
yberc0001_	clusterer.pl	protein_cluster	619919	620998	.	.	.	PGL1_unique_yersinia-CL12
yaldo0001_	clusterer.pl	protein_cluster	1578594	1579376	.	.	.	PGL1_unique_yersinia-CL12
ypseu0001X	clusterer.pl	protein_cluster	2098130	2098858	.	.	.	PGL1_unique_yersinia-CL12
ypseu0001X	clusterer.pl	protein_cluster	2095987	2097273	.	.	.	PGL1_unique_yersinia-CL12
yruck0001_	clusterer.pl	protein_cluster	1284924	1285706	.	.	.	PGL1_unique_yersinia-CL12
yente0001X	clusterer.pl	protein_cluster	1862850	1863254	.	.	.	PGL1_unique_yersinia-CL12
ykris0001_	clusterer.pl	protein_cluster	1665156	1666523	.	.	.	PGL1_unique_yersinia-CL13
yente0001X	clusterer.pl	protein_cluster	4592179	4592706	.	.	.	PGL1_unique_yersinia-CL13
ypest0001X	clusterer.pl	protein_cluster	383590	384117	.	.	.	PGL1_unique_yersinia-CL13
ykris0001_	clusterer.pl	protein_cluster	202202	204118	.	.	.	PGL1_unique_yersinia-CL13
ypseu0001X	clusterer.pl	protein_cluster	2122248	2123648	.	.	.	PGL1_unique_yersinia-CL13
yinte0001_	clusterer.pl	protein_cluster	227264	229135	.	.	.	PGL1_unique_yersinia-CL13
yaldo0001_	clusterer.pl	protein_cluster	1591748	1593115	.	.	.	PGL1_unique_yersinia-CL13
yfred0001_	clusterer.pl	protein_cluster	239	766	.	.	.	PGL1_unique_yersinia-CL13
yrohd0001_	clusterer.pl	protein_cluster	3635679	3637043	.	.	.	PGL1_unique_yersinia-CL13
yfred0001_	clusterer.pl	protein_cluster	1568419	1569783	.	.	.	PGL1_unique_yersinia-CL13
yinte0001_	clusterer.pl	protein_cluster	21588	22115	.	.	.	PGL1_unique_yersinia-CL13
yruck0001_	clusterer.pl	protein_cluster	217	735	.	.	.	PGL1_unique_yersinia-CL13
ykris0001_	clusterer.pl	protein_cluster	267322	268662	.	.	.	PGL1_unique_yersinia-CL13
ypseu0001X	clusterer.pl	protein_cluster	458263	459600	.	.	.	PGL1_unique_yersinia-CL13
yaldo0001_	clusterer.pl	protein_cluster	170256	172172	.	.	.	PGL1_unique_yersinia-CL13
yfred0001_	clusterer.pl	protein_cluster	4132866	4134140	.	.	.	PGL1_unique_yersinia-CL13
yberc0001_	clusterer.pl	protein_cluster	198621	200537	.	.	.	PGL1_unique_yersinia-CL13
ykris0001_	clusterer.pl	protein_cluster	266	802	.	.	.	PGL1_unique_yersinia-CL13
yruck0001_	clusterer.pl	protein_cluster	220198	222099	.	.	.	PGL1_unique_yersinia-CL13
yfred0001_	clusterer.pl	protein_cluster	236883	238799	.	.	.	PGL1_unique_yersinia-CL13
ypseu0001X	clusterer.pl	protein_cluster	4479069	4480946	.	.	.	PGL1_unique_yersinia-CL13
yberc0001_	clusterer.pl	protein_cluster	654697	656079	.	.	.	PGL1_unique_yersinia-CL13
ypest0001X	clusterer.pl	protein_cluster	954644	955984	.	.	.	PGL1_unique_yersinia-CL13
yberc0001_	clusterer.pl	protein_cluster	4022412	4023758	.	.	.	PGL1_unique_yersinia-CL13
ypseu0001X	clusterer.pl	protein_cluster	87766	88299	.	.	.	PGL1_unique_yersinia-CL13
yinte0001_	clusterer.pl	protein_cluster	293213	294550	.	.	.	PGL1_unique_yersinia-CL13
yinte0001_	clusterer.pl	protein_cluster	1656970	1658496	.	.	.	PGL1_unique_yersinia-CL13
ypseu0001X	clusterer.pl	protein_cluster	4044346	4045686	.	.	.	PGL1_unique_yersinia-CL13
yrohd0001_	clusterer.pl	protein_cluster	247066	248982	.	.	.	PGL1_unique_yersinia-CL13
yente0001X	clusterer.pl	protein_cluster	331215	333131	.	.	.	PGL1_unique_yersinia-CL13
ypest0001X	clusterer.pl	protein_cluster	195353	195910	.	.	.	PGL1_unique_yersinia-CL13
yaldo0001_	clusterer.pl	protein_cluster	243	770	.	.	.	PGL1_unique_yersinia-CL13
ymoll0001_	clusterer.pl	protein_cluster	596098	597474	.	.	.	PGL1_unique_yersinia-CL13
yinte0001_	clusterer.pl	protein_cluster	1737815	1739182	.	.	.	PGL1_unique_yersinia-CL13
ymoll0001_	clusterer.pl	protein_cluster	256	780	.	.	.	PGL1_unique_yersinia-CL13
ykris0001_	clusterer.pl	protein_cluster	560096	561445	.	.	.	PGL1_unique_yersinia-CL13
yrohd0001_	clusterer.pl	protein_cluster	721463	722791	.	.	.	PGL1_unique_yersinia-CL13
ypest0001X	clusterer.pl	protein_cluster	2248375	2249829	.	.	.	PGL1_unique_yersinia-CL13
yfred0001_	clusterer.pl	protein_cluster	441335	442039	.	.	.	PGL1_unique_yersinia-CL13
ypest0001X	clusterer.pl	protein_cluster	382244	383623	.	.	.	PGL1_unique_yersinia-CL13
yente0001X	clusterer.pl	protein_cluster	1880015	1881382	.	.	.	PGL1_unique_yersinia-CL13
yberc0001_	clusterer.pl	protein_cluster	267	791	.	.	.	PGL1_unique_yersinia-CL13
ymoll0001_	clusterer.pl	protein_cluster	4129188	4130552	.	.	.	PGL1_unique_yersinia-CL13
yaldo0001_	clusterer.pl	protein_cluster	1048661	1049983	.	.	.	PGL1_unique_yersinia-CL13
yrohd0001_	clusterer.pl	protein_cluster	313123	314460	.	.	.	PGL1_unique_yersinia-CL13
yberc0001_	clusterer.pl	protein_cluster	1664069	1665436	.	.	.	PGL1_unique_yersinia-CL13
yruck0001_	clusterer.pl	protein_cluster	1297986	1299350	.	.	.	PGL1_unique_yersinia-CL13
ymoll0001_	clusterer.pl	protein_cluster	153227	155143	.	.	.	PGL1_unique_yersinia-CL13
yrohd0001_	clusterer.pl	protein_cluster	232	759	.	.	.	PGL1_unique_yersinia-CL13
ypest0001X	clusterer.pl	protein_cluster	443664	445001	.	.	.	PGL1_unique_yersinia-CL13
ypseu0001X	clusterer.pl	protein_cluster	45530	46762	.	.	.	PGL1_unique_yersinia-CL13
ypest0001X	clusterer.pl	protein_cluster	28273	29505	.	.	.	PGL1_unique_yersinia-CL13
yfred0001_	clusterer.pl	protein_cluster	1955398	1962300	.	.	.	PGL1_unique_yersinia-CL14
yaldo0001_	clusterer.pl	protein_cluster	2369058	2369330	.	.	.	PGL1_unique_yersinia-CL14
yente0001X	clusterer.pl	protein_cluster	1973733	1974038	.	.	.	PGL1_unique_yersinia-CL14
yaldo0001_	clusterer.pl	protein_cluster	3669139	3669984	.	.	.	PGL1_unique_yersinia-CL14
yfred0001_	clusterer.pl	protein_cluster	3550558	3551304	.	.	.	PGL1_unique_yersinia-CL14
yfred0001_	clusterer.pl	protein_cluster	1720623	1723607	.	.	.	PGL1_unique_yersinia-CL14
yfred0001_	clusterer.pl	protein_cluster	4099927	4100298	.	.	.	PGL1_unique_yersinia-CL14
yfred0001_	clusterer.pl	protein_cluster	3547618	3547962	.	.	.	PGL1_unique_yersinia-CL14
ykris0001_	clusterer.pl	protein_cluster	663710	670678	.	.	.	PGL1_unique_yersinia-CL14
ymoll0001_	clusterer.pl	protein_cluster	546269	546682	.	.	.	PGL1_unique_yersinia-CL14
yaldo0001_	clusterer.pl	protein_cluster	609090	609890	.	.	.	PGL1_unique_yersinia-CL14
yrohd0001_	clusterer.pl	protein_cluster	2757316	2759124	.	.	.	PGL1_unique_yersinia-CL14
yfred0001_	clusterer.pl	protein_cluster	3549300	3549596	.	.	.	PGL1_unique_yersinia-CL14
yrohd0001_	clusterer.pl	protein_cluster	3434387	3436561	.	.	.	PGL1_unique_yersinia-CL14
yaldo0001_	clusterer.pl	protein_cluster	3667355	3669142	.	.	.	PGL1_unique_yersinia-CL14
ypseu0001X	clusterer.pl	protein_cluster	4202585	4205407	.	.	.	PGL1_unique_yersinia-CL14
yfred0001_	clusterer.pl	protein_cluster	3552693	3552974	.	.	.	PGL1_unique_yersinia-CL14
ykris0001_	clusterer.pl	protein_cluster	1952879	1959949	.	.	.	PGL1_unique_yersinia-CL14
ykris0001_	clusterer.pl	protein_cluster	1712190	1713971	.	.	.	PGL1_unique_yersinia-CL14
yfred0001_	clusterer.pl	protein_cluster	2715117	2718137	.	.	.	PGL1_unique_yersinia-CL14
yberc0001_	clusterer.pl	protein_cluster	1911655	1918728	.	.	.	PGL1_unique_yersinia-CL14
yfred0001_	clusterer.pl	protein_cluster	3619674	3620366	.	.	.	PGL1_unique_yersinia-CL14
yfred0001_	clusterer.pl	protein_cluster	2707510	2708295	.	.	.	PGL1_unique_yersinia-CL14
yfred0001_	clusterer.pl	protein_cluster	4038964	4041519	.	.	.	PGL1_unique_yersinia-CL14
yfred0001_	clusterer.pl	protein_cluster	782657	785581	.	.	.	PGL1_unique_yersinia-CL14
yrohd0001_	clusterer.pl	protein_cluster	4114161	4114358	.	.	.	PGL1_unique_yersinia-CL14
ymoll0001_	clusterer.pl	protein_cluster	2700192	2703251	.	.	.	PGL1_unique_yersinia-CL14
yfred0001_	clusterer.pl	protein_cluster	3589780	3594900	.	.	.	PGL1_unique_yersinia-CL14
yfred0001_	clusterer.pl	protein_cluster	1423190	1425820	.	.	.	PGL1_unique_yersinia-CL14
ymoll0001_	clusterer.pl	protein_cluster	3900752	3903892	.	.	.	PGL1_unique_yersinia-CL14
ymoll0001_	clusterer.pl	protein_cluster	1984334	1991251	.	.	.	PGL1_unique_yersinia-CL14
yfred0001_	clusterer.pl	protein_cluster	3715678	3715950	.	.	.	PGL1_unique_yersinia-CL14
yaldo0001_	clusterer.pl	protein_cluster	3273793	3276621	.	.	.	PGL1_unique_yersinia-CL14
yfred0001_	clusterer.pl	protein_cluster	1318845	1321424	.	.	.	PGL1_unique_yersinia-CL14
ymoll0001_	clusterer.pl	protein_cluster	814023	814175	.	.	.	PGL1_unique_yersinia-CL14
yfred0001_	clusterer.pl	protein_cluster	3937127	3937498	.	.	.	PGL1_unique_yersinia-CL14
yrohd0001_	clusterer.pl	protein_cluster	4266419	4269256	.	.	.	PGL1_unique_yersinia-CL14
yaldo0001_	clusterer.pl	protein_cluster	2370898	2371326	.	.	.	PGL1_unique_yersinia-CL14
yfred0001_	clusterer.pl	protein_cluster	4096718	4098151	.	.	.	PGL1_unique_yersinia-CL14
ykris0001_	clusterer.pl	protein_cluster	1886515	1887003	.	.	.	PGL1_unique_yersinia-CL14
yaldo0001_	clusterer.pl	protein_cluster	2369378	2370883	.	.	.	PGL1_unique_yersinia-CL14
yfred0001_	clusterer.pl	protein_cluster	3548449	3548733	.	.	.	PGL1_unique_yersinia-CL14
yrohd0001_	clusterer.pl	protein_cluster	2970126	2972666	.	.	.	PGL1_unique_yersinia-CL14
yruck0001_	clusterer.pl	protein_cluster	479651	480973	.	.	.	PGL1_unique_yersinia-CL14
yfred0001_	clusterer.pl	protein_cluster	4540367	4540717	.	.	.	PGL1_unique_yersinia-CL14
yaldo0001_	clusterer.pl	protein_cluster	1982245	1984899	.	.	.	PGL1_unique_yersinia-CL14
yente0001X	clusterer.pl	protein_cluster	2375862	2378441	.	.	.	PGL1_unique_yersinia-CL14
ypest0001X	clusterer.pl	protein_cluster	808745	811558	.	.	.	PGL1_unique_yersinia-CL14
yfred0001_	clusterer.pl	protein_cluster	1574271	1577279	.	.	.	PGL1_unique_yersinia-CL14
yrohd0001_	clusterer.pl	protein_cluster	4175667	4178567	.	.	.	PGL1_unique_yersinia-CL14
yfred0001_	clusterer.pl	protein_cluster	907389	909920	.	.	.	PGL1_unique_yersinia-CL14
yberc0001_	clusterer.pl	protein_cluster	603484	605832	.	.	.	PGL1_unique_yersinia-CL14
yinte0001_	clusterer.pl	protein_cluster	1244205	1245335	.	.	.	PGL1_unique_yersinia-CL15
yaldo0001_	clusterer.pl	protein_cluster	1233057	1234205	.	.	.	PGL1_unique_yersinia-CL15
yrohd0001_	clusterer.pl	protein_cluster	973735	974850	.	.	.	PGL1_unique_yersinia-CL15
ymoll0001_	clusterer.pl	protein_cluster	4311911	4313026	.	.	.	PGL1_unique_yersinia-CL15
yente0001X	clusterer.pl	protein_cluster	3042884	3043987	.	.	.	PGL1_unique_yersinia-CL15
yruck0001_	clusterer.pl	protein_cluster	1034326	1035426	.	.	.	PGL1_unique_yersinia-CL15
yfred0001_	clusterer.pl	protein_cluster	1196370	1197470	.	.	.	PGL1_unique_yersinia-CL15
yruck0001_	clusterer.pl	protein_cluster	862241	863338	.	.	.	PGL1_unique_yersinia-CL15
ypest0001X	clusterer.pl	protein_cluster	1558334	1559458	.	.	.	PGL1_unique_yersinia-CL15
ypseu0001X	clusterer.pl	protein_cluster	2382381	2383463	.	.	.	PGL1_unique_yersinia-CL15
ypest0001X	clusterer.pl	protein_cluster	1775326	1776408	.	.	.	PGL1_unique_yersinia-CL15
ykris0001_	clusterer.pl	protein_cluster	1070021	1071124	.	.	.	PGL1_unique_yersinia-CL15
yberc0001_	clusterer.pl	protein_cluster	4199141	4201093	.	.	.	PGL1_unique_yersinia-CL15
yente0001X	clusterer.pl	protein_cluster	1508790	1509905	.	.	.	PGL1_unique_yersinia-CL15
yaldo0001_	clusterer.pl	protein_cluster	1320399	1321514	.	.	.	PGL1_unique_yersinia-CL15
ymoll0001_	clusterer.pl	protein_cluster	2505987	2507105	.	.	.	PGL1_unique_yersinia-CL15
yaldo0001_	clusterer.pl	protein_cluster	1729143	1730258	.	.	.	PGL1_unique_yersinia-CL15
yaldo0001_	clusterer.pl	protein_cluster	2691975	2693090	.	.	.	PGL1_unique_yersinia-CL15
ymoll0001_	clusterer.pl	protein_cluster	1226039	1227103	.	.	.	PGL1_unique_yersinia-CL15
yinte0001_	clusterer.pl	protein_cluster	1019814	1020929	.	.	.	PGL1_unique_yersinia-CL15
yfred0001_	clusterer.pl	protein_cluster	3910434	3911546	.	.	.	PGL1_unique_yersinia-CL15
yberc0001_	clusterer.pl	protein_cluster	1061649	1062749	.	.	.	PGL1_unique_yersinia-CL15
ypest0001X	clusterer.pl	protein_cluster	2411571	2412518	.	.	.	PGL1_unique_yersinia-CL15
yberc0001_	clusterer.pl	protein_cluster	1777372	1778454	.	.	.	PGL1_unique_yersinia-CL15
ypest0001X	clusterer.pl	protein_cluster	1531730	1532845	.	.	.	PGL1_unique_yersinia-CL15
yfred0001_	clusterer.pl	protein_cluster	2315337	2316422	.	.	.	PGL1_unique_yersinia-CL15
ykris0001_	clusterer.pl	protein_cluster	1019606	1020721	.	.	.	PGL1_unique_yersinia-CL15
yberc0001_	clusterer.pl	protein_cluster	1268731	1269855	.	.	.	PGL1_unique_yersinia-CL15
yinte0001_	clusterer.pl	protein_cluster	1880212	1881426	.	.	.	PGL1_unique_yersinia-CL15
ymoll0001_	clusterer.pl	protein_cluster	1814814	1815896	.	.	.	PGL1_unique_yersinia-CL15
ykris0001_	clusterer.pl	protein_cluster	1776495	1777577	.	.	.	PGL1_unique_yersinia-CL15
yruck0001_	clusterer.pl	protein_cluster	1758490	1759596	.	.	.	PGL1_unique_yersinia-CL15
yinte0001_	clusterer.pl	protein_cluster	1043531	1044637	.	.	.	PGL1_unique_yersinia-CL15
yberc0001_	clusterer.pl	protein_cluster	1317607	1318722	.	.	.	PGL1_unique_yersinia-CL15
yrohd0001_	clusterer.pl	protein_cluster	1708850	1709977	.	.	.	PGL1_unique_yersinia-CL15
ypest0001X	clusterer.pl	protein_cluster	2414458	2414610	.	.	.	PGL1_unique_yersinia-CL15
yente0001X	clusterer.pl	protein_cluster	1966282	1967364	.	.	.	PGL1_unique_yersinia-CL15
ypseu0001X	clusterer.pl	protein_cluster	1790660	1791742	.	.	.	PGL1_unique_yersinia-CL15
yrohd0001_	clusterer.pl	protein_cluster	1152922	1154022	.	.	.	PGL1_unique_yersinia-CL15
yruck0001_	clusterer.pl	protein_cluster	3242340	3243437	.	.	.	PGL1_unique_yersinia-CL15
ypseu0001X	clusterer.pl	protein_cluster	1551061	1552176	.	.	.	PGL1_unique_yersinia-CL15
yrohd0001_	clusterer.pl	protein_cluster	3832951	3834066	.	.	.	PGL1_unique_yersinia-CL15
yente0001X	clusterer.pl	protein_cluster	2856804	2857943	.	.	.	PGL1_unique_yersinia-CL15
ykris0001_	clusterer.pl	protein_cluster	1311980	1313080	.	.	.	PGL1_unique_yersinia-CL15
yaldo0001_	clusterer.pl	protein_cluster	1015186	1016289	.	.	.	PGL1_unique_yersinia-CL15
ypseu0001X	clusterer.pl	protein_cluster	1577710	1578825	.	.	.	PGL1_unique_yersinia-CL15
yfred0001_	clusterer.pl	protein_cluster	964997	966112	.	.	.	PGL1_unique_yersinia-CL15
yente0001X	clusterer.pl	protein_cluster	234894	235889	.	.	.	PGL1_unique_yersinia-CL16
yente0001X	clusterer.pl	protein_cluster	3096098	3097090	.	.	.	PGL1_unique_yersinia-CL16
yruck0001_	clusterer.pl	protein_cluster	85292	86320	.	.	.	PGL1_unique_yersinia-CL16
yinte0001_	clusterer.pl	protein_cluster	125090	126094	.	.	.	PGL1_unique_yersinia-CL16
yrohd0001_	clusterer.pl	protein_cluster	3695646	3696416	.	.	.	PGL1_unique_yersinia-CL16
ykris0001_	clusterer.pl	protein_cluster	1543510	1544511	.	.	.	PGL1_unique_yersinia-CL16
yente0001X	clusterer.pl	protein_cluster	2371235	2372230	.	.	.	PGL1_unique_yersinia-CL16
yberc0001_	clusterer.pl	protein_cluster	4125543	4126571	.	.	.	PGL1_unique_yersinia-CL16
ypseu0001X	clusterer.pl	protein_cluster	4598401	4599396	.	.	.	PGL1_unique_yersinia-CL16
ykris0001_	clusterer.pl	protein_cluster	1032309	1033301	.	.	.	PGL1_unique_yersinia-CL16
ykris0001_	clusterer.pl	protein_cluster	4275641	4276726	.	.	.	PGL1_unique_yersinia-CL16
ypest0001X	clusterer.pl	protein_cluster	3059704	3060840	.	.	.	PGL1_unique_yersinia-CL16
yfred0001_	clusterer.pl	protein_cluster	3836186	3837295	.	.	.	PGL1_unique_yersinia-CL16
yfred0001_	clusterer.pl	protein_cluster	94505	95509	.	.	.	PGL1_unique_yersinia-CL16
ypseu0001X	clusterer.pl	protein_cluster	3107834	3108826	.	.	.	PGL1_unique_yersinia-CL16
ymoll0001_	clusterer.pl	protein_cluster	946163	947275	.	.	.	PGL1_unique_yersinia-CL16
yente0001X	clusterer.pl	protein_cluster	3133634	3134728	.	.	.	PGL1_unique_yersinia-CL16
yberc0001_	clusterer.pl	protein_cluster	3508677	3509708	.	.	.	PGL1_unique_yersinia-CL16
yrohd0001_	clusterer.pl	protein_cluster	89755	90759	.	.	.	PGL1_unique_yersinia-CL16
yinte0001_	clusterer.pl	protein_cluster	128871	129866	.	.	.	PGL1_unique_yersinia-CL16
yberc0001_	clusterer.pl	protein_cluster	1030213	1031325	.	.	.	PGL1_unique_yersinia-CL16
ykris0001_	clusterer.pl	protein_cluster	90579	91583	.	.	.	PGL1_unique_yersinia-CL16
yfred0001_	clusterer.pl	protein_cluster	132932	133927	.	.	.	PGL1_unique_yersinia-CL16
ykris0001_	clusterer.pl	protein_cluster	1633841	1634836	.	.	.	PGL1_unique_yersinia-CL16
yberc0001_	clusterer.pl	protein_cluster	2225786	2226778	.	.	.	PGL1_unique_yersinia-CL16
yfred0001_	clusterer.pl	protein_cluster	3872625	3873617	.	.	.	PGL1_unique_yersinia-CL16
yinte0001_	clusterer.pl	protein_cluster	2496670	2497704	.	.	.	PGL1_unique_yersinia-CL16
ymoll0001_	clusterer.pl	protein_cluster	2300724	2301671	.	.	.	PGL1_unique_yersinia-CL16
yrohd0001_	clusterer.pl	protein_cluster	3729267	3730307	.	.	.	PGL1_unique_yersinia-CL16
yruck0001_	clusterer.pl	protein_cluster	1823530	1824561	.	.	.	PGL1_unique_yersinia-CL16
ypest0001X	clusterer.pl	protein_cluster	3024097	3025089	.	.	.	PGL1_unique_yersinia-CL16
yruck0001_	clusterer.pl	protein_cluster	3704499	3705494	.	.	.	PGL1_unique_yersinia-CL16
yente0001X	clusterer.pl	protein_cluster	4498533	4499537	.	.	.	PGL1_unique_yersinia-CL16
ymoll0001_	clusterer.pl	protein_cluster	3657126	3658157	.	.	.	PGL1_unique_yersinia-CL16
yrohd0001_	clusterer.pl	protein_cluster	157413	158408	.	.	.	PGL1_unique_yersinia-CL16
yaldo0001_	clusterer.pl	protein_cluster	2561339	2562364	.	.	.	PGL1_unique_yersinia-CL16
ypest0001X	clusterer.pl	protein_cluster	4628911	4629906	.	.	.	PGL1_unique_yersinia-CL16
yinte0001_	clusterer.pl	protein_cluster	2299710	2300750	.	.	.	PGL1_unique_yersinia-CL16
ypseu0001X	clusterer.pl	protein_cluster	180631	181635	.	.	.	PGL1_unique_yersinia-CL16
ypest0001X	clusterer.pl	protein_cluster	292331	293359	.	.	.	PGL1_unique_yersinia-CL16
ymoll0001_	clusterer.pl	protein_cluster	3618453	3619457	.	.	.	PGL1_unique_yersinia-CL16
yaldo0001_	clusterer.pl	protein_cluster	3585565	3586560	.	.	.	PGL1_unique_yersinia-CL16
ypseu0001X	clusterer.pl	protein_cluster	3143933	3145069	.	.	.	PGL1_unique_yersinia-CL16
yaldo0001_	clusterer.pl	protein_cluster	102600	103604	.	.	.	PGL1_unique_yersinia-CL16
yrohd0001_	clusterer.pl	protein_cluster	3695326	3695523	.	.	.	PGL1_unique_yersinia-CL16
yrohd0001_	clusterer.pl	protein_cluster	2851306	2853429	.	.	.	PGL1_unique_yersinia-CL17
ykris0001_	clusterer.pl	protein_cluster	3460115	3462235	.	.	.	PGL1_unique_yersinia-CL17
yberc0001_	clusterer.pl	protein_cluster	3055876	3057996	.	.	.	PGL1_unique_yersinia-CL17
yfred0001_	clusterer.pl	protein_cluster	1168735	1170408	.	.	.	PGL1_unique_yersinia-CL17
yaldo0001_	clusterer.pl	protein_cluster	1205060	1206733	.	.	.	PGL1_unique_yersinia-CL17
yfred0001_	clusterer.pl	protein_cluster	4210645	4212162	.	.	.	PGL1_unique_yersinia-CL17
ypseu0001X	clusterer.pl	protein_cluster	638760	640751	.	.	.	PGL1_unique_yersinia-CL17
yente0001X	clusterer.pl	protein_cluster	4160483	4163011	.	.	.	PGL1_unique_yersinia-CL17
yinte0001_	clusterer.pl	protein_cluster	1215992	1217665	.	.	.	PGL1_unique_yersinia-CL17
yberc0001_	clusterer.pl	protein_cluster	137116	139482	.	.	.	PGL1_unique_yersinia-CL17
yente0001X	clusterer.pl	protein_cluster	4105876	4107996	.	.	.	PGL1_unique_yersinia-CL17
yruck0001_	clusterer.pl	protein_cluster	314422	316935	.	.	.	PGL1_unique_yersinia-CL17
yruck0001_	clusterer.pl	protein_cluster	2552012	2554132	.	.	.	PGL1_unique_yersinia-CL17
yrohd0001_	clusterer.pl	protein_cluster	195544	197925	.	.	.	PGL1_unique_yersinia-CL17
yinte0001_	clusterer.pl	protein_cluster	387815	390289	.	.	.	PGL1_unique_yersinia-CL17
ypseu0001X	clusterer.pl	protein_cluster	4537896	4540271	.	.	.	PGL1_unique_yersinia-CL17
ymoll0001_	clusterer.pl	protein_cluster	4432003	4434123	.	.	.	PGL1_unique_yersinia-CL17
ypest0001X	clusterer.pl	protein_cluster	1748391	1750064	.	.	.	PGL1_unique_yersinia-CL17
yinte0001_	clusterer.pl	protein_cluster	4567456	4569576	.	.	.	PGL1_unique_yersinia-CL17
ymoll0001_	clusterer.pl	protein_cluster	1198436	1200109	.	.	.	PGL1_unique_yersinia-CL17
ypseu0001X	clusterer.pl	protein_cluster	584814	587348	.	.	.	PGL1_unique_yersinia-CL17
ypest0001X	clusterer.pl	protein_cluster	4074661	4076655	.	.	.	PGL1_unique_yersinia-CL17
ykris0001_	clusterer.pl	protein_cluster	356512	359058	.	.	.	PGL1_unique_yersinia-CL17
yfred0001_	clusterer.pl	protein_cluster	4264822	4266942	.	.	.	PGL1_unique_yersinia-CL17
ymoll0001_	clusterer.pl	protein_cluster	4376334	4378970	.	.	.	PGL1_unique_yersinia-CL17
yrohd0001_	clusterer.pl	protein_cluster	2907046	2909592	.	.	.	PGL1_unique_yersinia-CL17
yrohd0001_	clusterer.pl	protein_cluster	1126852	1128525	.	.	.	PGL1_unique_yersinia-CL17
yruck0001_	clusterer.pl	protein_cluster	1008452	1010125	.	.	.	PGL1_unique_yersinia-CL17
yente0001X	clusterer.pl	protein_cluster	262448	264832	.	.	.	PGL1_unique_yersinia-CL17
ymoll0001_	clusterer.pl	protein_cluster	92341	94707	.	.	.	PGL1_unique_yersinia-CL17
yinte0001_	clusterer.pl	protein_cluster	168494	170872	.	.	.	PGL1_unique_yersinia-CL17
yaldo0001_	clusterer.pl	protein_cluster	310859	313411	.	.	.	PGL1_unique_yersinia-CL17
yberc0001_	clusterer.pl	protein_cluster	356815	359379	.	.	.	PGL1_unique_yersinia-CL17
ypest0001X	clusterer.pl	protein_cluster	321316	323691	.	.	.	PGL1_unique_yersinia-CL17
yruck0001_	clusterer.pl	protein_cluster	159639	161987	.	.	.	PGL1_unique_yersinia-CL17
yfred0001_	clusterer.pl	protein_cluster	4212141	4213190	.	.	.	PGL1_unique_yersinia-CL17
yaldo0001_	clusterer.pl	protein_cluster	114589	116955	.	.	.	PGL1_unique_yersinia-CL17
yfred0001_	clusterer.pl	protein_cluster	180347	182719	.	.	.	PGL1_unique_yersinia-CL17
ykris0001_	clusterer.pl	protein_cluster	146251	148629	.	.	.	PGL1_unique_yersinia-CL17
yberc0001_	clusterer.pl	protein_cluster	1241453	1243126	.	.	.	PGL1_unique_yersinia-CL17
yente0001X	clusterer.pl	protein_cluster	2885719	2887392	.	.	.	PGL1_unique_yersinia-CL17
ypest0001X	clusterer.pl	protein_cluster	571128	573662	.	.	.	PGL1_unique_yersinia-CL17
ykris0001_	clusterer.pl	protein_cluster	1284232	1285905	.	.	.	PGL1_unique_yersinia-CL17
yaldo0001_	clusterer.pl	protein_cluster	3263958	3266078	.	.	.	PGL1_unique_yersinia-CL17
ypseu0001X	clusterer.pl	protein_cluster	1764385	1766058	.	.	.	PGL1_unique_yersinia-CL17
yrohd0001_	clusterer.pl	protein_cluster	4235960	4236628	.	.	.	PGL1_unique_yersinia-CL18
yfred0001_	clusterer.pl	protein_cluster	3058896	3059564	.	.	.	PGL1_unique_yersinia-CL18
yaldo0001_	clusterer.pl	protein_cluster	1402442	1404028	.	.	.	PGL1_unique_yersinia-CL18
yrohd0001_	clusterer.pl	protein_cluster	3917575	3919098	.	.	.	PGL1_unique_yersinia-CL18
yaldo0001_	clusterer.pl	protein_cluster	3847287	3848420	.	.	.	PGL1_unique_yersinia-CL18
yruck0001_	clusterer.pl	protein_cluster	910679	912265	.	.	.	PGL1_unique_yersinia-CL18
ymoll0001_	clusterer.pl	protein_cluster	1503000	1504532	.	.	.	PGL1_unique_yersinia-CL18
yberc0001_	clusterer.pl	protein_cluster	764273	764998	.	.	.	PGL1_unique_yersinia-CL18
ypest0001X	clusterer.pl	protein_cluster	1117993	1119228	.	.	.	PGL1_unique_yersinia-CL18
ypseu0001X	clusterer.pl	protein_cluster	3728500	3729735	.	.	.	PGL1_unique_yersinia-CL18
yinte0001_	clusterer.pl	protein_cluster	4435208	4436050	.	.	.	PGL1_unique_yersinia-CL18
ykris0001_	clusterer.pl	protein_cluster	3635798	3636466	.	.	.	PGL1_unique_yersinia-CL18
yinte0001_	clusterer.pl	protein_cluster	1569527	1571059	.	.	.	PGL1_unique_yersinia-CL18
yruck0001_	clusterer.pl	protein_cluster	676865	677584	.	.	.	PGL1_unique_yersinia-CL18
yrohd0001_	clusterer.pl	protein_cluster	897632	898336	.	.	.	PGL1_unique_yersinia-CL18
ypseu0001X	clusterer.pl	protein_cluster	2054946	2056478	.	.	.	PGL1_unique_yersinia-CL18
ymoll0001_	clusterer.pl	protein_cluster	1355728	1357314	.	.	.	PGL1_unique_yersinia-CL18
yaldo0001_	clusterer.pl	protein_cluster	3846877	3847296	.	.	.	PGL1_unique_yersinia-CL18
ypest0001X	clusterer.pl	protein_cluster	2180722	2182098	.	.	.	PGL1_unique_yersinia-CL18
yberc0001_	clusterer.pl	protein_cluster	1400074	1401660	.	.	.	PGL1_unique_yersinia-CL18
yfred0001_	clusterer.pl	protein_cluster	1283693	1284724	.	.	.	PGL1_unique_yersinia-CL18
ymoll0001_	clusterer.pl	protein_cluster	3276994	3277662	.	.	.	PGL1_unique_yersinia-CL18
yaldo0001_	clusterer.pl	protein_cluster	4028949	4029692	.	.	.	PGL1_unique_yersinia-CL18
yinte0001_	clusterer.pl	protein_cluster	883272	884006	.	.	.	PGL1_unique_yersinia-CL18
ymoll0001_	clusterer.pl	protein_cluster	844872	845597	.	.	.	PGL1_unique_yersinia-CL18
yruck0001_	clusterer.pl	protein_cluster	1222901	1224430	.	.	.	PGL1_unique_yersinia-CL18
yente0001X	clusterer.pl	protein_cluster	983920	984636	.	.	.	PGL1_unique_yersinia-CL18
ykris0001_	clusterer.pl	protein_cluster	1413297	1414883	.	.	.	PGL1_unique_yersinia-CL18
yfred0001_	clusterer.pl	protein_cluster	1283137	1283676	.	.	.	PGL1_unique_yersinia-CL18
ypest0001X	clusterer.pl	protein_cluster	1912525	1914111	.	.	.	PGL1_unique_yersinia-CL18
yaldo0001_	clusterer.pl	protein_cluster	740098	740823	.	.	.	PGL1_unique_yersinia-CL18
yruck0001_	clusterer.pl	protein_cluster	2713222	2713890	.	.	.	PGL1_unique_yersinia-CL18
ykris0001_	clusterer.pl	protein_cluster	844405	845121	.	.	.	PGL1_unique_yersinia-CL18
ykris0001_	clusterer.pl	protein_cluster	4558788	4560317	.	.	.	PGL1_unique_yersinia-CL18
yfred0001_	clusterer.pl	protein_cluster	4664936	4665553	.	.	.	PGL1_unique_yersinia-CL18
yente0001X	clusterer.pl	protein_cluster	2642918	2644450	.	.	.	PGL1_unique_yersinia-CL18
yberc0001_	clusterer.pl	protein_cluster	3856079	3857614	.	.	.	PGL1_unique_yersinia-CL18
yberc0001_	clusterer.pl	protein_cluster	3203640	3204308	.	.	.	PGL1_unique_yersinia-CL18
yinte0001_	clusterer.pl	protein_cluster	1413462	1415048	.	.	.	PGL1_unique_yersinia-CL18
yente0001X	clusterer.pl	protein_cluster	1598983	1600569	.	.	.	PGL1_unique_yersinia-CL18
yfred0001_	clusterer.pl	protein_cluster	1457580	1459112	.	.	.	PGL1_unique_yersinia-CL18
ypseu0001X	clusterer.pl	protein_cluster	1920242	1921828	.	.	.	PGL1_unique_yersinia-CL18
yente0001X	clusterer.pl	protein_cluster	426740	427411	.	.	.	PGL1_unique_yersinia-CL18
yinte0001_	clusterer.pl	protein_cluster	3531221	3531889	.	.	.	PGL1_unique_yersinia-CL18
yrohd0001_	clusterer.pl	protein_cluster	1330257	1331789	.	.	.	PGL1_unique_yersinia-CL18
yaldo0001_	clusterer.pl	protein_cluster	4281774	4282715	.	.	.	PGL1_unique_yersinia-CL19
ypest0001X	clusterer.pl	protein_cluster	16162	16293	.	.	.	PGL1_unique_yersinia-CL19
ypest0001X	clusterer.pl	protein_cluster	159730	160938	.	.	.	PGL1_unique_yersinia-CL19
ypest0001X	clusterer.pl	protein_cluster	3374442	3375650	.	.	.	PGL1_unique_yersinia-CL19
ypest0001X	clusterer.pl	protein_cluster	2551909	2553117	.	.	.	PGL1_unique_yersinia-CL19
ypest0001X	clusterer.pl	protein_cluster	2921742	2922950	.	.	.	PGL1_unique_yersinia-CL19
yruck0001_	clusterer.pl	protein_cluster	2936801	2937631	.	.	.	PGL1_unique_yersinia-CL19
ypest0001X	clusterer.pl	protein_cluster	3293510	3294718	.	.	.	PGL1_unique_yersinia-CL19
ypseu0001X	clusterer.pl	protein_cluster	1000586	1001794	.	.	.	PGL1_unique_yersinia-CL19
ypseu0001X	clusterer.pl	protein_cluster	910800	912008	.	.	.	PGL1_unique_yersinia-CL19
ypseu0001X	clusterer.pl	protein_cluster	63966	64145	.	.	.	PGL1_unique_yersinia-CL19
ypest0001X	clusterer.pl	protein_cluster	1870147	1871355	.	.	.	PGL1_unique_yersinia-CL19
ypseu0001X	clusterer.pl	protein_cluster	2536340	2537548	.	.	.	PGL1_unique_yersinia-CL19
yaldo0001_	clusterer.pl	protein_cluster	2966515	2967474	.	.	.	PGL1_unique_yersinia-CL19
ypest0001X	clusterer.pl	protein_cluster	2300548	2301408	.	.	.	PGL1_unique_yersinia-CL19
ypest0001X	clusterer.pl	protein_cluster	3158529	3159737	.	.	.	PGL1_unique_yersinia-CL19
ypest0001X	clusterer.pl	protein_cluster	2433489	2434697	.	.	.	PGL1_unique_yersinia-CL19
yente0001X	clusterer.pl	protein_cluster	3031711	3031977	.	.	.	PGL1_unique_yersinia-CL19
yaldo0001_	clusterer.pl	protein_cluster	1624420	1625031	.	.	.	PGL1_unique_yersinia-CL19
ypseu0001X	clusterer.pl	protein_cluster	4017659	4018867	.	.	.	PGL1_unique_yersinia-CL19
ypest0001X	clusterer.pl	protein_cluster	194087	195295	.	.	.	PGL1_unique_yersinia-CL19
ypest0001X	clusterer.pl	protein_cluster	1954032	1955240	.	.	.	PGL1_unique_yersinia-CL19
ypest0001X	clusterer.pl	protein_cluster	4526713	4527921	.	.	.	PGL1_unique_yersinia-CL19
ypest0001X	clusterer.pl	protein_cluster	2579466	2580674	.	.	.	PGL1_unique_yersinia-CL19
ypest0001X	clusterer.pl	protein_cluster	3304679	3305887	.	.	.	PGL1_unique_yersinia-CL19
ypseu0001X	clusterer.pl	protein_cluster	2308280	2308618	.	.	.	PGL1_unique_yersinia-CL19
ypest0001X	clusterer.pl	protein_cluster	1983250	1984458	.	.	.	PGL1_unique_yersinia-CL19
ypest0001X	clusterer.pl	protein_cluster	2617312	2618520	.	.	.	PGL1_unique_yersinia-CL19
ypest0001X	clusterer.pl	protein_cluster	2646390	2647598	.	.	.	PGL1_unique_yersinia-CL19
ypseu0001X	clusterer.pl	protein_cluster	32974	33189	.	.	.	PGL1_unique_yersinia-CL19
ypest0001X	clusterer.pl	protein_cluster	2301408	2301746	.	.	.	PGL1_unique_yersinia-CL19
yfred0001_	clusterer.pl	protein_cluster	1805685	1806941	.	.	.	PGL1_unique_yersinia-CL19
ypest0001X	clusterer.pl	protein_cluster	3061993	3063201	.	.	.	PGL1_unique_yersinia-CL19
ypest0001X	clusterer.pl	protein_cluster	1987626	1988834	.	.	.	PGL1_unique_yersinia-CL19
ypest0001X	clusterer.pl	protein_cluster	2148365	2149573	.	.	.	PGL1_unique_yersinia-CL19
ypseu0001X	clusterer.pl	protein_cluster	294401	295609	.	.	.	PGL1_unique_yersinia-CL19
yruck0001_	clusterer.pl	protein_cluster	3721764	3721889	.	.	.	PGL1_unique_yersinia-CL19
yaldo0001_	clusterer.pl	protein_cluster	3037479	3038648	.	.	.	PGL1_unique_yersinia-CL19
yaldo0001_	clusterer.pl	protein_cluster	357527	357967	.	.	.	PGL1_unique_yersinia-CL19
ypseu0001X	clusterer.pl	protein_cluster	86499	87686	.	.	.	PGL1_unique_yersinia-CL19
ypest0001X	clusterer.pl	protein_cluster	2018678	2019886	.	.	.	PGL1_unique_yersinia-CL19
ypest0001X	clusterer.pl	protein_cluster	3460754	3461962	.	.	.	PGL1_unique_yersinia-CL19
ypest0001X	clusterer.pl	protein_cluster	46722	46901	.	.	.	PGL1_unique_yersinia-CL19
ypseu0001X	clusterer.pl	protein_cluster	2307420	2308280	.	.	.	PGL1_unique_yersinia-CL19
ymoll0001_	clusterer.pl	protein_cluster	1079656	1081248	.	.	.	PGL1_unique_yersinia-CL20
yfred0001_	clusterer.pl	protein_cluster	3370206	3371156	.	.	.	PGL1_unique_yersinia-CL20
yberc0001_	clusterer.pl	protein_cluster	3020086	3020802	.	.	.	PGL1_unique_yersinia-CL20
yruck0001_	clusterer.pl	protein_cluster	3329201	3330796	.	.	.	PGL1_unique_yersinia-CL20
ypest0001X	clusterer.pl	protein_cluster	2637330	2638331	.	.	.	PGL1_unique_yersinia-CL20
yfred0001_	clusterer.pl	protein_cluster	1049877	1051469	.	.	.	PGL1_unique_yersinia-CL20
yaldo0001_	clusterer.pl	protein_cluster	3648382	3649362	.	.	.	PGL1_unique_yersinia-CL20
ykris0001_	clusterer.pl	protein_cluster	1113546	1115138	.	.	.	PGL1_unique_yersinia-CL20
yinte0001_	clusterer.pl	protein_cluster	3911911	3912891	.	.	.	PGL1_unique_yersinia-CL20
ykris0001_	clusterer.pl	protein_cluster	1928617	1929636	.	.	.	PGL1_unique_yersinia-CL20
yente0001X	clusterer.pl	protein_cluster	4052752	4053468	.	.	.	PGL1_unique_yersinia-CL20
ypest0001X	clusterer.pl	protein_cluster	1603081	1604673	.	.	.	PGL1_unique_yersinia-CL20
ypseu0001X	clusterer.pl	protein_cluster	2555235	2556236	.	.	.	PGL1_unique_yersinia-CL20
yrohd0001_	clusterer.pl	protein_cluster	995593	997185	.	.	.	PGL1_unique_yersinia-CL20
yrohd0001_	clusterer.pl	protein_cluster	2822116	2822856	.	.	.	PGL1_unique_yersinia-CL20
yfred0001_	clusterer.pl	protein_cluster	4309890	4310606	.	.	.	PGL1_unique_yersinia-CL20
yberc0001_	clusterer.pl	protein_cluster	70673	71653	.	.	.	PGL1_unique_yersinia-CL20
ypseu0001X	clusterer.pl	protein_cluster	678806	679522	.	.	.	PGL1_unique_yersinia-CL20
yaldo0001_	clusterer.pl	protein_cluster	1864032	1865051	.	.	.	PGL1_unique_yersinia-CL20
yaldo0001_	clusterer.pl	protein_cluster	3234287	3235003	.	.	.	PGL1_unique_yersinia-CL20
yberc0001_	clusterer.pl	protein_cluster	1112169	1113761	.	.	.	PGL1_unique_yersinia-CL20
yaldo0001_	clusterer.pl	protein_cluster	1088031	1089605	.	.	.	PGL1_unique_yersinia-CL20
ykris0001_	clusterer.pl	protein_cluster	3424773	3425513	.	.	.	PGL1_unique_yersinia-CL20
ykris0001_	clusterer.pl	protein_cluster	1567756	1568706	.	.	.	PGL1_unique_yersinia-CL20
ypest0001X	clusterer.pl	protein_cluster	4035947	4036663	.	.	.	PGL1_unique_yersinia-CL20
yrohd0001_	clusterer.pl	protein_cluster	1852251	1853252	.	.	.	PGL1_unique_yersinia-CL20
yente0001X	clusterer.pl	protein_cluster	3013191	3014783	.	.	.	PGL1_unique_yersinia-CL20
ymoll0001_	clusterer.pl	protein_cluster	1959545	1960588	.	.	.	PGL1_unique_yersinia-CL20
ypseu0001X	clusterer.pl	protein_cluster	1621534	1623126	.	.	.	PGL1_unique_yersinia-CL20
yfred0001_	clusterer.pl	protein_cluster	1324977	1325642	.	.	.	PGL1_unique_yersinia-CL20
ymoll0001_	clusterer.pl	protein_cluster	3094112	3094828	.	.	.	PGL1_unique_yersinia-CL20
yruck0001_	clusterer.pl	protein_cluster	2989155	2990135	.	.	.	PGL1_unique_yersinia-CL20
yinte0001_	clusterer.pl	protein_cluster	1101599	1103200	.	.	.	PGL1_unique_yersinia-CL20
yinte0001_	clusterer.pl	protein_cluster	2028931	2029950	.	.	.	PGL1_unique_yersinia-CL20
yinte0001_	clusterer.pl	protein_cluster	4538814	4539530	.	.	.	PGL1_unique_yersinia-CL20
ymoll0001_	clusterer.pl	protein_cluster	70011	70991	.	.	.	PGL1_unique_yersinia-CL20
ypest0001X	clusterer.pl	protein_cluster	4684807	4685787	.	.	.	PGL1_unique_yersinia-CL20
yruck0001_	clusterer.pl	protein_cluster	1482495	1483496	.	.	.	PGL1_unique_yersinia-CL20
yente0001X	clusterer.pl	protein_cluster	155370	156350	.	.	.	PGL1_unique_yersinia-CL20
yente0001X	clusterer.pl	protein_cluster	2175037	2176038	.	.	.	PGL1_unique_yersinia-CL20
yfred0001_	clusterer.pl	protein_cluster	1931732	1932751	.	.	.	PGL1_unique_yersinia-CL20
yrohd0001_	clusterer.pl	protein_cluster	3271872	3272852	.	.	.	PGL1_unique_yersinia-CL20
yberc0001_	clusterer.pl	protein_cluster	1887686	1888705	.	.	.	PGL1_unique_yersinia-CL20
ypseu0001X	clusterer.pl	protein_cluster	4652995	4653975	.	.	.	PGL1_unique_yersinia-CL20
ykris0001_	clusterer.pl	protein_cluster	1285966	1286250	.	.	.	PGL1_unique_yersinia-CL21
yruck0001_	clusterer.pl	protein_cluster	2268228	2268500	.	.	.	PGL1_unique_yersinia-CL21
ymoll0001_	clusterer.pl	protein_cluster	2822884	2823156	.	.	.	PGL1_unique_yersinia-CL21
yrohd0001_	clusterer.pl	protein_cluster	2440236	2440508	.	.	.	PGL1_unique_yersinia-CL21
yaldo0001_	clusterer.pl	protein_cluster	2882919	2883191	.	.	.	PGL1_unique_yersinia-CL21
ymoll0001_	clusterer.pl	protein_cluster	1200245	1200454	.	.	.	PGL1_unique_yersinia-CL21
yfred0001_	clusterer.pl	protein_cluster	3124913	3125185	.	.	.	PGL1_unique_yersinia-CL21
ykris0001_	clusterer.pl	protein_cluster	3703992	3704267	.	.	.	PGL1_unique_yersinia-CL21
yberc0001_	clusterer.pl	protein_cluster	1243187	1243471	.	.	.	PGL1_unique_yersinia-CL21
ypseu0001X	clusterer.pl	protein_cluster	1766167	1766403	.	.	.	PGL1_unique_yersinia-CL21
ypseu0001X	clusterer.pl	protein_cluster	424443	424718	.	.	.	PGL1_unique_yersinia-CL21
yfred0001_	clusterer.pl	protein_cluster	2871384	2871656	.	.	.	PGL1_unique_yersinia-CL21
yaldo0001_	clusterer.pl	protein_cluster	3334506	3334781	.	.	.	PGL1_unique_yersinia-CL21
yruck0001_	clusterer.pl	protein_cluster	1727151	1727447	.	.	.	PGL1_unique_yersinia-CL21
yberc0001_	clusterer.pl	protein_cluster	3771870	3772166	.	.	.	PGL1_unique_yersinia-CL21
ypseu0001X	clusterer.pl	protein_cluster	1226289	1226561	.	.	.	PGL1_unique_yersinia-CL21
yruck0001_	clusterer.pl	protein_cluster	2769609	2769881	.	.	.	PGL1_unique_yersinia-CL21
yberc0001_	clusterer.pl	protein_cluster	3285958	3286233	.	.	.	PGL1_unique_yersinia-CL21
yberc0001_	clusterer.pl	protein_cluster	2727892	2728164	.	.	.	PGL1_unique_yersinia-CL21
ykris0001_	clusterer.pl	protein_cluster	2230718	2231014	.	.	.	PGL1_unique_yersinia-CL21
yrohd0001_	clusterer.pl	protein_cluster	3072103	3072306	.	.	.	PGL1_unique_yersinia-CL21
yinte0001_	clusterer.pl	protein_cluster	1217726	1218010	.	.	.	PGL1_unique_yersinia-CL21
yinte0001_	clusterer.pl	protein_cluster	3620688	3620963	.	.	.	PGL1_unique_yersinia-CL21
yrohd0001_	clusterer.pl	protein_cluster	1428618	1428914	.	.	.	PGL1_unique_yersinia-CL21
ypseu0001X	clusterer.pl	protein_cluster	2826322	2826618	.	.	.	PGL1_unique_yersinia-CL21
yfred0001_	clusterer.pl	protein_cluster	2229540	2229836	.	.	.	PGL1_unique_yersinia-CL21
yaldo0001_	clusterer.pl	protein_cluster	1206794	1207078	.	.	.	PGL1_unique_yersinia-CL21
yruck0001_	clusterer.pl	protein_cluster	1010186	1010470	.	.	.	PGL1_unique_yersinia-CL21
ykris0001_	clusterer.pl	protein_cluster	2859323	2859595	.	.	.	PGL1_unique_yersinia-CL21
yaldo0001_	clusterer.pl	protein_cluster	2137632	2137928	.	.	.	PGL1_unique_yersinia-CL21
yinte0001_	clusterer.pl	protein_cluster	1668304	1668600	.	.	.	PGL1_unique_yersinia-CL21
yente0001X	clusterer.pl	protein_cluster	2885371	2885580	.	.	.	PGL1_unique_yersinia-CL21
yfred0001_	clusterer.pl	protein_cluster	1170469	1170753	.	.	.	PGL1_unique_yersinia-CL21
yente0001X	clusterer.pl	protein_cluster	4265719	4265994	.	.	.	PGL1_unique_yersinia-CL21
yrohd0001_	clusterer.pl	protein_cluster	1128661	1128870	.	.	.	PGL1_unique_yersinia-CL21
yente0001X	clusterer.pl	protein_cluster	1210406	1210678	.	.	.	PGL1_unique_yersinia-CL21
yente0001X	clusterer.pl	protein_cluster	2516393	2516689	.	.	.	PGL1_unique_yersinia-CL21
ypest0001X	clusterer.pl	protein_cluster	3692224	3692496	.	.	.	PGL1_unique_yersinia-CL21
ymoll0001_	clusterer.pl	protein_cluster	3373679	3373954	.	.	.	PGL1_unique_yersinia-CL21
ypest0001X	clusterer.pl	protein_cluster	4361085	4361360	.	.	.	PGL1_unique_yersinia-CL21
ymoll0001_	clusterer.pl	protein_cluster	1905674	1905970	.	.	.	PGL1_unique_yersinia-CL21
yinte0001_	clusterer.pl	protein_cluster	2990082	2990354	.	.	.	PGL1_unique_yersinia-CL21
ypest0001X	clusterer.pl	protein_cluster	2903957	2904253	.	.	.	PGL1_unique_yersinia-CL21
ypest0001X	clusterer.pl	protein_cluster	1750173	1750409	.	.	.	PGL1_unique_yersinia-CL21
yberc0001_	clusterer.pl	protein_cluster	2519801	2521171	.	.	.	PGL1_unique_yersinia-CL22
ypest0001X	clusterer.pl	protein_cluster	1111922	1112233	.	.	.	PGL1_unique_yersinia-CL22
yaldo0001_	clusterer.pl	protein_cluster	421883	422485	.	.	.	PGL1_unique_yersinia-CL22
yruck0001_	clusterer.pl	protein_cluster	2761940	2763409	.	.	.	PGL1_unique_yersinia-CL22
yinte0001_	clusterer.pl	protein_cluster	2580655	2582103	.	.	.	PGL1_unique_yersinia-CL22
yinte0001_	clusterer.pl	protein_cluster	1507893	1509278	.	.	.	PGL1_unique_yersinia-CL22
yaldo0001_	clusterer.pl	protein_cluster	2473837	2475207	.	.	.	PGL1_unique_yersinia-CL22
yberc0001_	clusterer.pl	protein_cluster	400496	401830	.	.	.	PGL1_unique_yersinia-CL22
yrohd0001_	clusterer.pl	protein_cluster	1249727	1251160	.	.	.	PGL1_unique_yersinia-CL22
ypseu0001X	clusterer.pl	protein_cluster	2976316	2977749	.	.	.	PGL1_unique_yersinia-CL22
yaldo0001_	clusterer.pl	protein_cluster	3913421	3914854	.	.	.	PGL1_unique_yersinia-CL22
yente0001X	clusterer.pl	protein_cluster	3214555	3216012	.	.	.	PGL1_unique_yersinia-CL22
yruck0001_	clusterer.pl	protein_cluster	1110423	1111715	.	.	.	PGL1_unique_yersinia-CL22
yruck0001_	clusterer.pl	protein_cluster	2038131	2039498	.	.	.	PGL1_unique_yersinia-CL22
yente0001X	clusterer.pl	protein_cluster	3981108	3982478	.	.	.	PGL1_unique_yersinia-CL22
yberc0001_	clusterer.pl	protein_cluster	3277605	3279020	.	.	.	PGL1_unique_yersinia-CL22
ymoll0001_	clusterer.pl	protein_cluster	1716112	1717404	.	.	.	PGL1_unique_yersinia-CL22
yrohd0001_	clusterer.pl	protein_cluster	3016217	3016825	.	.	.	PGL1_unique_yersinia-CL22
yberc0001_	clusterer.pl	protein_cluster	3949444	3950904	.	.	.	PGL1_unique_yersinia-CL22
yaldo0001_	clusterer.pl	protein_cluster	4100153	4101568	.	.	.	PGL1_unique_yersinia-CL22
ymoll0001_	clusterer.pl	protein_cluster	361018	362352	.	.	.	PGL1_unique_yersinia-CL22
ymoll0001_	clusterer.pl	protein_cluster	2423031	2424401	.	.	.	PGL1_unique_yersinia-CL22
ymoll0001_	clusterer.pl	protein_cluster	1002842	1004299	.	.	.	PGL1_unique_yersinia-CL22
yente0001X	clusterer.pl	protein_cluster	498760	500175	.	.	.	PGL1_unique_yersinia-CL22
yberc0001_	clusterer.pl	protein_cluster	1530892	1532325	.	.	.	PGL1_unique_yersinia-CL22
ykris0001_	clusterer.pl	protein_cluster	4470748	4472181	.	.	.	PGL1_unique_yersinia-CL22
ypseu0001X	clusterer.pl	protein_cluster	4270436	4271851	.	.	.	PGL1_unique_yersinia-CL22
yfred0001_	clusterer.pl	protein_cluster	335840	337210	.	.	.	PGL1_unique_yersinia-CL22
yinte0001_	clusterer.pl	protein_cluster	448343	449713	.	.	.	PGL1_unique_yersinia-CL22
yinte0001_	clusterer.pl	protein_cluster	3478174	3479589	.	.	.	PGL1_unique_yersinia-CL22
ykris0001_	clusterer.pl	protein_cluster	2689433	2690890	.	.	.	PGL1_unique_yersinia-CL22
ykris0001_	clusterer.pl	protein_cluster	3619527	3620942	.	.	.	PGL1_unique_yersinia-CL22
yfred0001_	clusterer.pl	protein_cluster	3985989	3987404	.	.	.	PGL1_unique_yersinia-CL22
yrohd0001_	clusterer.pl	protein_cluster	4042772	4044223	.	.	.	PGL1_unique_yersinia-CL22
ymoll0001_	clusterer.pl	protein_cluster	4039379	4040794	.	.	.	PGL1_unique_yersinia-CL22
yente0001X	clusterer.pl	protein_cluster	2766589	2768022	.	.	.	PGL1_unique_yersinia-CL22
ypest0001X	clusterer.pl	protein_cluster	4307402	4308853	.	.	.	PGL1_unique_yersinia-CL22
yfred0001_	clusterer.pl	protein_cluster	2712802	2714259	.	.	.	PGL1_unique_yersinia-CL22
yfred0001_	clusterer.pl	protein_cluster	1377450	1378883	.	.	.	PGL1_unique_yersinia-CL22
yrohd0001_	clusterer.pl	protein_cluster	3016804	3017631	.	.	.	PGL1_unique_yersinia-CL22
ypseu0001X	clusterer.pl	protein_cluster	3722429	3722740	.	.	.	PGL1_unique_yersinia-CL22
yrohd0001_	clusterer.pl	protein_cluster	382202	383572	.	.	.	PGL1_unique_yersinia-CL22
ypest0001X	clusterer.pl	protein_cluster	2007895	2009280	.	.	.	PGL1_unique_yersinia-CL22
ypest0001X	clusterer.pl	protein_cluster	3526470	3528506	.	.	.	PGL1_unique_yersinia-CL23
ypseu0001X	clusterer.pl	protein_cluster	1724933	1726882	.	.	.	PGL1_unique_yersinia-CL23
yrohd0001_	clusterer.pl	protein_cluster	1677277	1677990	.	.	.	PGL1_unique_yersinia-CL23
ymoll0001_	clusterer.pl	protein_cluster	2644976	2646970	.	.	.	PGL1_unique_yersinia-CL23
ykris0001_	clusterer.pl	protein_cluster	1358050	1358709	.	.	.	PGL1_unique_yersinia-CL23
ypest0001X	clusterer.pl	protein_cluster	1708342	1710291	.	.	.	PGL1_unique_yersinia-CL23
yrohd0001_	clusterer.pl	protein_cluster	1266349	1267053	.	.	.	PGL1_unique_yersinia-CL23
yente0001X	clusterer.pl	protein_cluster	1932010	1932702	.	.	.	PGL1_unique_yersinia-CL23
yfred0001_	clusterer.pl	protein_cluster	997477	998082	.	.	.	PGL1_unique_yersinia-CL23
yfred0001_	clusterer.pl	protein_cluster	1134384	1136333	.	.	.	PGL1_unique_yersinia-CL23
ymoll0001_	clusterer.pl	protein_cluster	1165307	1167256	.	.	.	PGL1_unique_yersinia-CL23
yfred0001_	clusterer.pl	protein_cluster	2507642	2509651	.	.	.	PGL1_unique_yersinia-CL23
yinte0001_	clusterer.pl	protein_cluster	1846615	1847307	.	.	.	PGL1_unique_yersinia-CL23
yaldo0001_	clusterer.pl	protein_cluster	1348572	1349231	.	.	.	PGL1_unique_yersinia-CL23
ypseu0001X	clusterer.pl	protein_cluster	3283419	3285455	.	.	.	PGL1_unique_yersinia-CL23
yrohd0001_	clusterer.pl	protein_cluster	2282709	2284751	.	.	.	PGL1_unique_yersinia-CL23
ypest0001X	clusterer.pl	protein_cluster	1875392	1875952	.	.	.	PGL1_unique_yersinia-CL23
yfred0001_	clusterer.pl	protein_cluster	1393428	1394132	.	.	.	PGL1_unique_yersinia-CL23
yrohd0001_	clusterer.pl	protein_cluster	3862104	3862763	.	.	.	PGL1_unique_yersinia-CL23
ypest0001X	clusterer.pl	protein_cluster	2385010	2385702	.	.	.	PGL1_unique_yersinia-CL23
yente0001X	clusterer.pl	protein_cluster	2921486	2923435	.	.	.	PGL1_unique_yersinia-CL23
yberc0001_	clusterer.pl	protein_cluster	1208200	1210149	.	.	.	PGL1_unique_yersinia-CL23
ypseu0001X	clusterer.pl	protein_cluster	1885773	1886441	.	.	.	PGL1_unique_yersinia-CL23
yente0001X	clusterer.pl	protein_cluster	1542835	1543494	.	.	.	PGL1_unique_yersinia-CL23
ymoll0001_	clusterer.pl	protein_cluster	1784396	1785088	.	.	.	PGL1_unique_yersinia-CL23
yberc0001_	clusterer.pl	protein_cluster	2584249	2586243	.	.	.	PGL1_unique_yersinia-CL23
yinte0001_	clusterer.pl	protein_cluster	1182604	1184553	.	.	.	PGL1_unique_yersinia-CL23
ykris0001_	clusterer.pl	protein_cluster	1743125	1743838	.	.	.	PGL1_unique_yersinia-CL23
yaldo0001_	clusterer.pl	protein_cluster	1696382	1697095	.	.	.	PGL1_unique_yersinia-CL23
yaldo0001_	clusterer.pl	protein_cluster	2757406	2759388	.	.	.	PGL1_unique_yersinia-CL23
yberc0001_	clusterer.pl	protein_cluster	1346443	1347102	.	.	.	PGL1_unique_yersinia-CL23
yente0001X	clusterer.pl	protein_cluster	3276579	3278561	.	.	.	PGL1_unique_yersinia-CL23
yinte0001_	clusterer.pl	protein_cluster	2651473	2653455	.	.	.	PGL1_unique_yersinia-CL23
yruck0001_	clusterer.pl	protein_cluster	975031	976980	.	.	.	PGL1_unique_yersinia-CL23
ymoll0001_	clusterer.pl	protein_cluster	1317169	1317720	.	.	.	PGL1_unique_yersinia-CL23
ykris0001_	clusterer.pl	protein_cluster	1236435	1238384	.	.	.	PGL1_unique_yersinia-CL23
yfred0001_	clusterer.pl	protein_cluster	2348886	2349578	.	.	.	PGL1_unique_yersinia-CL23
ypseu0001X	clusterer.pl	protein_cluster	2355771	2356463	.	.	.	PGL1_unique_yersinia-CL23
yaldo0001_	clusterer.pl	protein_cluster	1171624	1173255	.	.	.	PGL1_unique_yersinia-CL23
yberc0001_	clusterer.pl	protein_cluster	1740550	1741263	.	.	.	PGL1_unique_yersinia-CL23
yinte0001_	clusterer.pl	protein_cluster	1357703	1358113	.	.	.	PGL1_unique_yersinia-CL23
yaldo0001_	clusterer.pl	protein_cluster	1171305	1171664	.	.	.	PGL1_unique_yersinia-CL23
yrohd0001_	clusterer.pl	protein_cluster	1092236	1094185	.	.	.	PGL1_unique_yersinia-CL23
yaldo0001_	clusterer.pl	protein_cluster	3719645	3721615	.	.	.	PGL1_unique_yersinia-CL24
yfred0001_	clusterer.pl	protein_cluster	3461519	3461653	.	.	.	PGL1_unique_yersinia-CL24
ykris0001_	clusterer.pl	protein_cluster	3908657	3910834	.	.	.	PGL1_unique_yersinia-CL24
ykris0001_	clusterer.pl	protein_cluster	3906863	3908623	.	.	.	PGL1_unique_yersinia-CL24
yfred0001_	clusterer.pl	protein_cluster	3459280	3461271	.	.	.	PGL1_unique_yersinia-CL24
yinte0001_	clusterer.pl	protein_cluster	513141	515552	.	.	.	PGL1_unique_yersinia-CL24
yruck0001_	clusterer.pl	protein_cluster	1989880	1992327	.	.	.	PGL1_unique_yersinia-CL24
yaldo0001_	clusterer.pl	protein_cluster	2648426	2649226	.	.	.	PGL1_unique_yersinia-CL24
yrohd0001_	clusterer.pl	protein_cluster	440260	442659	.	.	.	PGL1_unique_yersinia-CL24
yinte0001_	clusterer.pl	protein_cluster	4329139	4331553	.	.	.	PGL1_unique_yersinia-CL24
ypest0001X	clusterer.pl	protein_cluster	669799	672246	.	.	.	PGL1_unique_yersinia-CL24
yruck0001_	clusterer.pl	protein_cluster	399077	401377	.	.	.	PGL1_unique_yersinia-CL24
yberc0001_	clusterer.pl	protein_cluster	2466100	2467371	.	.	.	PGL1_unique_yersinia-CL24
yberc0001_	clusterer.pl	protein_cluster	459828	460118	.	.	.	PGL1_unique_yersinia-CL24
yaldo0001_	clusterer.pl	protein_cluster	2646816	2648414	.	.	.	PGL1_unique_yersinia-CL24
yente0001X	clusterer.pl	protein_cluster	3419009	3421534	.	.	.	PGL1_unique_yersinia-CL24
yente0001X	clusterer.pl	protein_cluster	64259	66352	.	.	.	PGL1_unique_yersinia-CL24
yfred0001_	clusterer.pl	protein_cluster	2624145	2626058	.	.	.	PGL1_unique_yersinia-CL24
yfred0001_	clusterer.pl	protein_cluster	3457022	3459061	.	.	.	PGL1_unique_yersinia-CL24
ykris0001_	clusterer.pl	protein_cluster	4641929	4642189	.	.	.	PGL1_unique_yersinia-CL24
yinte0001_	clusterer.pl	protein_cluster	3997154	3998632	.	.	.	PGL1_unique_yersinia-CL24
ypest0001X	clusterer.pl	protein_cluster	3396412	3398799	.	.	.	PGL1_unique_yersinia-CL24
yfred0001_	clusterer.pl	protein_cluster	3866556	3868976	.	.	.	PGL1_unique_yersinia-CL24
yaldo0001_	clusterer.pl	protein_cluster	755689	758121	.	.	.	PGL1_unique_yersinia-CL24
yente0001X	clusterer.pl	protein_cluster	66522	67976	.	.	.	PGL1_unique_yersinia-CL24
yaldo0001_	clusterer.pl	protein_cluster	3717901	3719355	.	.	.	PGL1_unique_yersinia-CL24
yfred0001_	clusterer.pl	protein_cluster	3461684	3463612	.	.	.	PGL1_unique_yersinia-CL24
yrohd0001_	clusterer.pl	protein_cluster	3341321	3341446	.	.	.	PGL1_unique_yersinia-CL24
yberc0001_	clusterer.pl	protein_cluster	457921	459789	.	.	.	PGL1_unique_yersinia-CL24
ypseu0001X	clusterer.pl	protein_cluster	3430457	3432844	.	.	.	PGL1_unique_yersinia-CL24
yfred0001_	clusterer.pl	protein_cluster	398925	399290	.	.	.	PGL1_unique_yersinia-CL24
yruck0001_	clusterer.pl	protein_cluster	3048665	3050908	.	.	.	PGL1_unique_yersinia-CL24
ymoll0001_	clusterer.pl	protein_cluster	418716	420578	.	.	.	PGL1_unique_yersinia-CL24
ykris0001_	clusterer.pl	protein_cluster	385313	386425	.	.	.	PGL1_unique_yersinia-CL24
ypseu0001X	clusterer.pl	protein_cluster	789460	791916	.	.	.	PGL1_unique_yersinia-CL24
ykris0001_	clusterer.pl	protein_cluster	383985	385331	.	.	.	PGL1_unique_yersinia-CL24
yente0001X	clusterer.pl	protein_cluster	3916918	3919368	.	.	.	PGL1_unique_yersinia-CL24
ykris0001_	clusterer.pl	protein_cluster	2643565	2646030	.	.	.	PGL1_unique_yersinia-CL24
yberc0001_	clusterer.pl	protein_cluster	2467515	2468543	.	.	.	PGL1_unique_yersinia-CL24
yfred0001_	clusterer.pl	protein_cluster	399304	401379	.	.	.	PGL1_unique_yersinia-CL24
ymoll0001_	clusterer.pl	protein_cluster	4492929	4495349	.	.	.	PGL1_unique_yersinia-CL24
yinte0001_	clusterer.pl	protein_cluster	3998723	4000885	.	.	.	PGL1_unique_yersinia-CL24
yfred0001_	clusterer.pl	protein_cluster	3236371	3237282	.	.	.	PGL1_unique_yersinia-CL25
ykris0001_	clusterer.pl	protein_cluster	4081469	4082473	.	.	.	PGL1_unique_yersinia-CL25
yfred0001_	clusterer.pl	protein_cluster	1640386	1641390	.	.	.	PGL1_unique_yersinia-CL25
yinte0001_	clusterer.pl	protein_cluster	3733927	3734838	.	.	.	PGL1_unique_yersinia-CL25
yberc0001_	clusterer.pl	protein_cluster	3399986	3400897	.	.	.	PGL1_unique_yersinia-CL25
yrohd0001_	clusterer.pl	protein_cluster	1043878	1044138	.	.	.	PGL1_unique_yersinia-CL25
yberc0001_	clusterer.pl	protein_cluster	3740951	3741721	.	.	.	PGL1_unique_yersinia-CL25
ypseu0001X	clusterer.pl	protein_cluster	299415	300326	.	.	.	PGL1_unique_yersinia-CL25
ypseu0001X	clusterer.pl	protein_cluster	3756940	3757923	.	.	.	PGL1_unique_yersinia-CL25
yinte0001_	clusterer.pl	protein_cluster	3261966	3262841	.	.	.	PGL1_unique_yersinia-CL25
yberc0001_	clusterer.pl	protein_cluster	1167424	1168452	.	.	.	PGL1_unique_yersinia-CL25
ykris0001_	clusterer.pl	protein_cluster	2469065	2470255	.	.	.	PGL1_unique_yersinia-CL25
yruck0001_	clusterer.pl	protein_cluster	940239	940766	.	.	.	PGL1_unique_yersinia-CL25
yruck0001_	clusterer.pl	protein_cluster	940763	941287	.	.	.	PGL1_unique_yersinia-CL25
yente0001X	clusterer.pl	protein_cluster	3633582	3634580	.	.	.	PGL1_unique_yersinia-CL25
yaldo0001_	clusterer.pl	protein_cluster	73699	74553	.	.	.	PGL1_unique_yersinia-CL25
yrohd0001_	clusterer.pl	protein_cluster	3185229	3186140	.	.	.	PGL1_unique_yersinia-CL25
ykris0001_	clusterer.pl	protein_cluster	1173710	1174759	.	.	.	PGL1_unique_yersinia-CL25
ypseu0001X	clusterer.pl	protein_cluster	2286958	2287290	.	.	.	PGL1_unique_yersinia-CL25
yruck0001_	clusterer.pl	protein_cluster	3275566	3275832	.	.	.	PGL1_unique_yersinia-CL25
ykris0001_	clusterer.pl	protein_cluster	3818699	3819610	.	.	.	PGL1_unique_yersinia-CL25
yfred0001_	clusterer.pl	protein_cluster	2377312	2378316	.	.	.	PGL1_unique_yersinia-CL25
yruck0001_	clusterer.pl	protein_cluster	3274810	3275280	.	.	.	PGL1_unique_yersinia-CL25
yruck0001_	clusterer.pl	protein_cluster	2885033	2885944	.	.	.	PGL1_unique_yersinia-CL25
yrohd0001_	clusterer.pl	protein_cluster	69409	69624	.	.	.	PGL1_unique_yersinia-CL25
yruck0001_	clusterer.pl	protein_cluster	3180808	3181587	.	.	.	PGL1_unique_yersinia-CL25
ypest0001X	clusterer.pl	protein_cluster	4489210	4490121	.	.	.	PGL1_unique_yersinia-CL25
ymoll0001_	clusterer.pl	protein_cluster	1580081	1580275	.	.	.	PGL1_unique_yersinia-CL25
yente0001X	clusterer.pl	protein_cluster	2728669	2729652	.	.	.	PGL1_unique_yersinia-CL25
yaldo0001_	clusterer.pl	protein_cluster	3448289	3449200	.	.	.	PGL1_unique_yersinia-CL25
yrohd0001_	clusterer.pl	protein_cluster	1044186	1044926	.	.	.	PGL1_unique_yersinia-CL25
yruck0001_	clusterer.pl	protein_cluster	3186269	3186973	.	.	.	PGL1_unique_yersinia-CL25
ypseu0001X	clusterer.pl	protein_cluster	2194413	2195468	.	.	.	PGL1_unique_yersinia-CL25
yinte0001_	clusterer.pl	protein_cluster	99502	99624	.	.	.	PGL1_unique_yersinia-CL25
yaldo0001_	clusterer.pl	protein_cluster	3812507	3813544	.	.	.	PGL1_unique_yersinia-CL25
yente0001X	clusterer.pl	protein_cluster	4386118	4387029	.	.	.	PGL1_unique_yersinia-CL25
yruck0001_	clusterer.pl	protein_cluster	1722653	1722940	.	.	.	PGL1_unique_yersinia-CL25
ykris0001_	clusterer.pl	protein_cluster	4118734	4119726	.	.	.	PGL1_unique_yersinia-CL25
ypseu0001X	clusterer.pl	protein_cluster	2287584	2287961	.	.	.	PGL1_unique_yersinia-CL25
ypseu0001X	clusterer.pl	protein_cluster	2286090	2286509	.	.	.	PGL1_unique_yersinia-CL25
ymoll0001_	clusterer.pl	protein_cluster	3492556	3493467	.	.	.	PGL1_unique_yersinia-CL25
yaldo0001_	clusterer.pl	protein_cluster	4172833	4173150	.	.	.	PGL1_unique_yersinia-CL26
ykris0001_	clusterer.pl	protein_cluster	555168	556328	.	.	.	PGL1_unique_yersinia-CL26
ypseu0001X	clusterer.pl	protein_cluster	2748693	2749721	.	.	.	PGL1_unique_yersinia-CL26
yfred0001_	clusterer.pl	protein_cluster	2144070	2145098	.	.	.	PGL1_unique_yersinia-CL26
yinte0001_	clusterer.pl	protein_cluster	3603904	3604821	.	.	.	PGL1_unique_yersinia-CL26
yaldo0001_	clusterer.pl	protein_cluster	1365431	1367590	.	.	.	PGL1_unique_yersinia-CL26
yrohd0001_	clusterer.pl	protein_cluster	2156696	2158033	.	.	.	PGL1_unique_yersinia-CL26
ypseu0001X	clusterer.pl	protein_cluster	3469100	3470437	.	.	.	PGL1_unique_yersinia-CL26
ypest0001X	clusterer.pl	protein_cluster	3431905	3433242	.	.	.	PGL1_unique_yersinia-CL26
yrohd0001_	clusterer.pl	protein_cluster	1512268	1513296	.	.	.	PGL1_unique_yersinia-CL26
ykris0001_	clusterer.pl	protein_cluster	2553415	2554281	.	.	.	PGL1_unique_yersinia-CL26
yruck0001_	clusterer.pl	protein_cluster	1339131	1341257	.	.	.	PGL1_unique_yersinia-CL26
yberc0001_	clusterer.pl	protein_cluster	2506199	2507536	.	.	.	PGL1_unique_yersinia-CL26
ymoll0001_	clusterer.pl	protein_cluster	2168466	2169482	.	.	.	PGL1_unique_yersinia-CL26
yinte0001_	clusterer.pl	protein_cluster	4404240	4405577	.	.	.	PGL1_unique_yersinia-CL26
yrohd0001_	clusterer.pl	protein_cluster	716652	717695	.	.	.	PGL1_unique_yersinia-CL26
yfred0001_	clusterer.pl	protein_cluster	1015467	1017626	.	.	.	PGL1_unique_yersinia-CL26
ymoll0001_	clusterer.pl	protein_cluster	1333864	1336026	.	.	.	PGL1_unique_yersinia-CL26
yente0001X	clusterer.pl	protein_cluster	1561139	1563298	.	.	.	PGL1_unique_yersinia-CL26
yaldo0001_	clusterer.pl	protein_cluster	2055099	2056109	.	.	.	PGL1_unique_yersinia-CL26
yruck0001_	clusterer.pl	protein_cluster	1641223	1641411	.	.	.	PGL1_unique_yersinia-CL26
yberc0001_	clusterer.pl	protein_cluster	1363324	1365486	.	.	.	PGL1_unique_yersinia-CL26
ypest0001X	clusterer.pl	protein_cluster	949840	950868	.	.	.	PGL1_unique_yersinia-CL26
yinte0001_	clusterer.pl	protein_cluster	2236917	2237927	.	.	.	PGL1_unique_yersinia-CL26
yente0001X	clusterer.pl	protein_cluster	3455370	3456707	.	.	.	PGL1_unique_yersinia-CL26
yruck0001_	clusterer.pl	protein_cluster	1640404	1641138	.	.	.	PGL1_unique_yersinia-CL26
ypseu0001X	clusterer.pl	protein_cluster	4049462	4050490	.	.	.	PGL1_unique_yersinia-CL26
ykris0001_	clusterer.pl	protein_cluster	2554316	2554753	.	.	.	PGL1_unique_yersinia-CL26
yrohd0001_	clusterer.pl	protein_cluster	3880251	3882410	.	.	.	PGL1_unique_yersinia-CL26
ykris0001_	clusterer.pl	protein_cluster	1376066	1378225	.	.	.	PGL1_unique_yersinia-CL26
yberc0001_	clusterer.pl	protein_cluster	2104904	2105923	.	.	.	PGL1_unique_yersinia-CL26
yruck0001_	clusterer.pl	protein_cluster	2025489	2026826	.	.	.	PGL1_unique_yersinia-CL26
yinte0001_	clusterer.pl	protein_cluster	1375752	1377944	.	.	.	PGL1_unique_yersinia-CL26
yente0001X	clusterer.pl	protein_cluster	2291909	2292928	.	.	.	PGL1_unique_yersinia-CL26
yfred0001_	clusterer.pl	protein_cluster	2663904	2665241	.	.	.	PGL1_unique_yersinia-CL26
ykris0001_	clusterer.pl	protein_cluster	2145324	2146343	.	.	.	PGL1_unique_yersinia-CL26
ypest0001X	clusterer.pl	protein_cluster	2821340	2822368	.	.	.	PGL1_unique_yersinia-CL26
yaldo0001_	clusterer.pl	protein_cluster	2489309	2490646	.	.	.	PGL1_unique_yersinia-CL26
ymoll0001_	clusterer.pl	protein_cluster	2436796	2438133	.	.	.	PGL1_unique_yersinia-CL26
yfred0001_	clusterer.pl	protein_cluster	2095907	2097433	.	.	.	PGL1_unique_yersinia-CL27
yruck0001_	clusterer.pl	protein_cluster	2608292	2609710	.	.	.	PGL1_unique_yersinia-CL27
yente0001X	clusterer.pl	protein_cluster	2339943	2341469	.	.	.	PGL1_unique_yersinia-CL27
yrohd0001_	clusterer.pl	protein_cluster	2988472	2989890	.	.	.	PGL1_unique_yersinia-CL27
yfred0001_	clusterer.pl	protein_cluster	4166691	4168436	.	.	.	PGL1_unique_yersinia-CL27
yberc0001_	clusterer.pl	protein_cluster	316041	318083	.	.	.	PGL1_unique_yersinia-CL27
ykris0001_	clusterer.pl	protein_cluster	2096236	2097762	.	.	.	PGL1_unique_yersinia-CL27
ypseu0001X	clusterer.pl	protein_cluster	540089	542104	.	.	.	PGL1_unique_yersinia-CL27
yfred0001_	clusterer.pl	protein_cluster	3954453	3955871	.	.	.	PGL1_unique_yersinia-CL27
ymoll0001_	clusterer.pl	protein_cluster	2120117	2121643	.	.	.	PGL1_unique_yersinia-CL27
yinte0001_	clusterer.pl	protein_cluster	3387848	3389164	.	.	.	PGL1_unique_yersinia-CL27
ymoll0001_	clusterer.pl	protein_cluster	495495	496811	.	.	.	PGL1_unique_yersinia-CL27
ykris0001_	clusterer.pl	protein_cluster	3243408	3244742	.	.	.	PGL1_unique_yersinia-CL27
yaldo0001_	clusterer.pl	protein_cluster	2011184	2012710	.	.	.	PGL1_unique_yersinia-CL27
yruck0001_	clusterer.pl	protein_cluster	2496987	2498303	.	.	.	PGL1_unique_yersinia-CL27
ymoll0001_	clusterer.pl	protein_cluster	3216574	3217992	.	.	.	PGL1_unique_yersinia-CL27
ypseu0001X	clusterer.pl	protein_cluster	4241558	4242976	.	.	.	PGL1_unique_yersinia-CL27
yaldo0001_	clusterer.pl	protein_cluster	4072861	4074279	.	.	.	PGL1_unique_yersinia-CL27
yente0001X	clusterer.pl	protein_cluster	3840386	3841720	.	.	.	PGL1_unique_yersinia-CL27
ypest0001X	clusterer.pl	protein_cluster	4147791	4149209	.	.	.	PGL1_unique_yersinia-CL27
yinte0001_	clusterer.pl	protein_cluster	2195181	2196707	.	.	.	PGL1_unique_yersinia-CL27
yinte0001_	clusterer.pl	protein_cluster	342528	344552	.	.	.	PGL1_unique_yersinia-CL27
yberc0001_	clusterer.pl	protein_cluster	2053575	2055101	.	.	.	PGL1_unique_yersinia-CL27
ypest0001X	clusterer.pl	protein_cluster	773759	775075	.	.	.	PGL1_unique_yersinia-CL27
yrohd0001_	clusterer.pl	protein_cluster	1557586	1559112	.	.	.	PGL1_unique_yersinia-CL27
yinte0001_	clusterer.pl	protein_cluster	3446958	3448376	.	.	.	PGL1_unique_yersinia-CL27
yfred0001_	clusterer.pl	protein_cluster	476842	478158	.	.	.	PGL1_unique_yersinia-CL27
yente0001X	clusterer.pl	protein_cluster	531626	533044	.	.	.	PGL1_unique_yersinia-CL27
ypest0001X	clusterer.pl	protein_cluster	526152	528167	.	.	.	PGL1_unique_yersinia-CL27
yaldo0001_	clusterer.pl	protein_cluster	572968	574302	.	.	.	PGL1_unique_yersinia-CL27
ypest0001X	clusterer.pl	protein_cluster	2766225	2767751	.	.	.	PGL1_unique_yersinia-CL27
ykris0001_	clusterer.pl	protein_cluster	3543512	3544930	.	.	.	PGL1_unique_yersinia-CL27
ymoll0001_	clusterer.pl	protein_cluster	306141	308222	.	.	.	PGL1_unique_yersinia-CL27
yruck0001_	clusterer.pl	protein_cluster	1596586	1598115	.	.	.	PGL1_unique_yersinia-CL27
ypseu0001X	clusterer.pl	protein_cluster	2695144	2696670	.	.	.	PGL1_unique_yersinia-CL27
yberc0001_	clusterer.pl	protein_cluster	3122158	3123576	.	.	.	PGL1_unique_yersinia-CL27
yberc0001_	clusterer.pl	protein_cluster	531561	532877	.	.	.	PGL1_unique_yersinia-CL27
ypseu0001X	clusterer.pl	protein_cluster	891428	892744	.	.	.	PGL1_unique_yersinia-CL27
yrohd0001_	clusterer.pl	protein_cluster	516174	517502	.	.	.	PGL1_unique_yersinia-CL27
ypseu0001X	clusterer.pl	protein_cluster	2897144	2897533	.	.	.	PGL1_unique_yersinia-CL28
ypseu0001X	clusterer.pl	protein_cluster	4232725	4235061	.	.	.	PGL1_unique_yersinia-CL28
yente0001X	clusterer.pl	protein_cluster	1388659	1389348	.	.	.	PGL1_unique_yersinia-CL28
yrohd0001_	clusterer.pl	protein_cluster	2979706	2982105	.	.	.	PGL1_unique_yersinia-CL28
yrohd0001_	clusterer.pl	protein_cluster	4295872	4299459	.	.	.	PGL1_unique_yersinia-CL28
yrohd0001_	clusterer.pl	protein_cluster	3525561	3526250	.	.	.	PGL1_unique_yersinia-CL28
yaldo0001_	clusterer.pl	protein_cluster	4064024	4066360	.	.	.	PGL1_unique_yersinia-CL28
yinte0001_	clusterer.pl	protein_cluster	3438260	3440596	.	.	.	PGL1_unique_yersinia-CL28
ykris0001_	clusterer.pl	protein_cluster	3535660	3537126	.	.	.	PGL1_unique_yersinia-CL28
yfred0001_	clusterer.pl	protein_cluster	3945733	3948069	.	.	.	PGL1_unique_yersinia-CL28
yente0001X	clusterer.pl	protein_cluster	1850795	1851136	.	.	.	PGL1_unique_yersinia-CL28
yberc0001_	clusterer.pl	protein_cluster	2323502	2324029	.	.	.	PGL1_unique_yersinia-CL28
ykris0001_	clusterer.pl	protein_cluster	4025879	4026220	.	.	.	PGL1_unique_yersinia-CL28
yruck0001_	clusterer.pl	protein_cluster	1923856	1924560	.	.	.	PGL1_unique_yersinia-CL28
yfred0001_	clusterer.pl	protein_cluster	1542526	1542867	.	.	.	PGL1_unique_yersinia-CL28
ypest0001X	clusterer.pl	protein_cluster	3188829	3189458	.	.	.	PGL1_unique_yersinia-CL28
yaldo0001_	clusterer.pl	protein_cluster	1567646	1567987	.	.	.	PGL1_unique_yersinia-CL28
ykris0001_	clusterer.pl	protein_cluster	2364256	2364945	.	.	.	PGL1_unique_yersinia-CL28
ymoll0001_	clusterer.pl	protein_cluster	3148015	3151410	.	.	.	PGL1_unique_yersinia-CL28
yberc0001_	clusterer.pl	protein_cluster	3113545	3115881	.	.	.	PGL1_unique_yersinia-CL28
ymoll0001_	clusterer.pl	protein_cluster	589620	590009	.	.	.	PGL1_unique_yersinia-CL28
yberc0001_	clusterer.pl	protein_cluster	648143	648532	.	.	.	PGL1_unique_yersinia-CL28
ypseu0001X	clusterer.pl	protein_cluster	3523135	3523764	.	.	.	PGL1_unique_yersinia-CL28
ymoll0001_	clusterer.pl	protein_cluster	1620985	1621380	.	.	.	PGL1_unique_yersinia-CL28
ypest0001X	clusterer.pl	protein_cluster	4138969	4141305	.	.	.	PGL1_unique_yersinia-CL28
yinte0001_	clusterer.pl	protein_cluster	1713423	1713764	.	.	.	PGL1_unique_yersinia-CL28
yaldo0001_	clusterer.pl	protein_cluster	2323843	2324532	.	.	.	PGL1_unique_yersinia-CL28
yberc0001_	clusterer.pl	protein_cluster	1639937	1640278	.	.	.	PGL1_unique_yersinia-CL28
ymoll0001_	clusterer.pl	protein_cluster	4213331	4214047	.	.	.	PGL1_unique_yersinia-CL28
yfred0001_	clusterer.pl	protein_cluster	3737631	3738320	.	.	.	PGL1_unique_yersinia-CL28
yrohd0001_	clusterer.pl	protein_cluster	3609520	3609861	.	.	.	PGL1_unique_yersinia-CL28
yinte0001_	clusterer.pl	protein_cluster	4129314	4130663	.	.	.	PGL1_unique_yersinia-CL28
ypest0001X	clusterer.pl	protein_cluster	2092912	2093253	.	.	.	PGL1_unique_yersinia-CL28
yruck0001_	clusterer.pl	protein_cluster	2599763	2602102	.	.	.	PGL1_unique_yersinia-CL28
yinte0001_	clusterer.pl	protein_cluster	593658	594236	.	.	.	PGL1_unique_yersinia-CL28
yruck0001_	clusterer.pl	protein_cluster	1264499	1264888	.	.	.	PGL1_unique_yersinia-CL28
yente0001X	clusterer.pl	protein_cluster	539410	541746	.	.	.	PGL1_unique_yersinia-CL28
ymoll0001_	clusterer.pl	protein_cluster	3207846	3210179	.	.	.	PGL1_unique_yersinia-CL28
ykris0001_	clusterer.pl	protein_cluster	3534791	3535663	.	.	.	PGL1_unique_yersinia-CL28
yfred0001_	clusterer.pl	protein_cluster	4862260	4862952	.	.	.	PGL1_unique_yersinia-CL29
yberc0001_	clusterer.pl	protein_cluster	27117	27821	.	.	.	PGL1_unique_yersinia-CL29
yfred0001_	clusterer.pl	protein_cluster	21456	22148	.	.	.	PGL1_unique_yersinia-CL29
yente0001X	clusterer.pl	protein_cluster	4570067	4570753	.	.	.	PGL1_unique_yersinia-CL29
yaldo0001_	clusterer.pl	protein_cluster	22084	22770	.	.	.	PGL1_unique_yersinia-CL29
ymoll0001_	clusterer.pl	protein_cluster	27143	27847	.	.	.	PGL1_unique_yersinia-CL29
ymoll0001_	clusterer.pl	protein_cluster	26446	27132	.	.	.	PGL1_unique_yersinia-CL29
yaldo0001_	clusterer.pl	protein_cluster	23517	24206	.	.	.	PGL1_unique_yersinia-CL29
yruck0001_	clusterer.pl	protein_cluster	3173938	3174648	.	.	.	PGL1_unique_yersinia-CL29
yinte0001_	clusterer.pl	protein_cluster	48229	48765	.	.	.	PGL1_unique_yersinia-CL29
yberc0001_	clusterer.pl	protein_cluster	28405	29094	.	.	.	PGL1_unique_yersinia-CL29
yente0001X	clusterer.pl	protein_cluster	4567920	4568606	.	.	.	PGL1_unique_yersinia-CL29
yfred0001_	clusterer.pl	protein_cluster	4863668	4863982	.	.	.	PGL1_unique_yersinia-CL29
yaldo0001_	clusterer.pl	protein_cluster	4035678	4036214	.	.	.	PGL1_unique_yersinia-CL29
yaldo0001_	clusterer.pl	protein_cluster	21514	22053	.	.	.	PGL1_unique_yersinia-CL29
yente0001X	clusterer.pl	protein_cluster	4569351	4569887	.	.	.	PGL1_unique_yersinia-CL29
ymoll0001_	clusterer.pl	protein_cluster	3283476	3284183	.	.	.	PGL1_unique_yersinia-CL29
yberc0001_	clusterer.pl	protein_cluster	25697	26383	.	.	.	PGL1_unique_yersinia-CL29
ykris0001_	clusterer.pl	protein_cluster	21213	21899	.	.	.	PGL1_unique_yersinia-CL29
yrohd0001_	clusterer.pl	protein_cluster	21390	22076	.	.	.	PGL1_unique_yersinia-CL29
yaldo0001_	clusterer.pl	protein_cluster	25105	25266	.	.	.	PGL1_unique_yersinia-CL29
yfred0001_	clusterer.pl	protein_cluster	4862989	4863606	.	.	.	PGL1_unique_yersinia-CL29
yberc0001_	clusterer.pl	protein_cluster	27849	28334	.	.	.	PGL1_unique_yersinia-CL29
yrohd0001_	clusterer.pl	protein_cluster	22089	22775	.	.	.	PGL1_unique_yersinia-CL29
yinte0001_	clusterer.pl	protein_cluster	46633	47358	.	.	.	PGL1_unique_yersinia-CL29
yfred0001_	clusterer.pl	protein_cluster	22175	22504	.	.	.	PGL1_unique_yersinia-CL29
yente0001X	clusterer.pl	protein_cluster	4568635	4569171	.	.	.	PGL1_unique_yersinia-CL29
yente0001X	clusterer.pl	protein_cluster	4570783	4571469	.	.	.	PGL1_unique_yersinia-CL29
yberc0001_	clusterer.pl	protein_cluster	4313837	4314169	.	.	.	PGL1_unique_yersinia-CL29
yberc0001_	clusterer.pl	protein_cluster	26414	27100	.	.	.	PGL1_unique_yersinia-CL29
yaldo0001_	clusterer.pl	protein_cluster	25743	26357	.	.	.	PGL1_unique_yersinia-CL29
yinte0001_	clusterer.pl	protein_cluster	47358	48050	.	.	.	PGL1_unique_yersinia-CL29
yaldo0001_	clusterer.pl	protein_cluster	25498	25641	.	.	.	PGL1_unique_yersinia-CL29
yaldo0001_	clusterer.pl	protein_cluster	22798	23487	.	.	.	PGL1_unique_yersinia-CL29
ymoll0001_	clusterer.pl	protein_cluster	25679	26419	.	.	.	PGL1_unique_yersinia-CL29
ykris0001_	clusterer.pl	protein_cluster	1710608	1711297	.	.	.	PGL1_unique_yersinia-CL29
yberc0001_	clusterer.pl	protein_cluster	3208250	3208957	.	.	.	PGL1_unique_yersinia-CL29
yaldo0001_	clusterer.pl	protein_cluster	24236	24925	.	.	.	PGL1_unique_yersinia-CL29
ypest0001X	clusterer.pl	protein_cluster	1720206	1721168	.	.	.	PGL1_unique_yersinia-CL30
ymoll0001_	clusterer.pl	protein_cluster	532291	533718	.	.	.	PGL1_unique_yersinia-CL30
yfred0001_	clusterer.pl	protein_cluster	1145428	1146390	.	.	.	PGL1_unique_yersinia-CL30
ymoll0001_	clusterer.pl	protein_cluster	2082082	2083215	.	.	.	PGL1_unique_yersinia-CL30
yente0001X	clusterer.pl	protein_cluster	2911609	2912583	.	.	.	PGL1_unique_yersinia-CL30
yente0001X	clusterer.pl	protein_cluster	3800067	3801494	.	.	.	PGL1_unique_yersinia-CL30
ykris0001_	clusterer.pl	protein_cluster	4565503	4566684	.	.	.	PGL1_unique_yersinia-CL30
yaldo0001_	clusterer.pl	protein_cluster	1182153	1183115	.	.	.	PGL1_unique_yersinia-CL30
ypest0001X	clusterer.pl	protein_cluster	3993209	3994636	.	.	.	PGL1_unique_yersinia-CL30
ykris0001_	clusterer.pl	protein_cluster	1246933	1247895	.	.	.	PGL1_unique_yersinia-CL30
yente0001X	clusterer.pl	protein_cluster	2636364	2637545	.	.	.	PGL1_unique_yersinia-CL30
yinte0001_	clusterer.pl	protein_cluster	1575712	1576890	.	.	.	PGL1_unique_yersinia-CL30
yruck0001_	clusterer.pl	protein_cluster	2464902	2466329	.	.	.	PGL1_unique_yersinia-CL30
ykris0001_	clusterer.pl	protein_cluster	3212032	3212829	.	.	.	PGL1_unique_yersinia-CL30
ypseu0001X	clusterer.pl	protein_cluster	926698	928125	.	.	.	PGL1_unique_yersinia-CL30
yrohd0001_	clusterer.pl	protein_cluster	2741390	2742817	.	.	.	PGL1_unique_yersinia-CL30
yinte0001_	clusterer.pl	protein_cluster	3355340	3356767	.	.	.	PGL1_unique_yersinia-CL30
yinte0001_	clusterer.pl	protein_cluster	2154272	2155417	.	.	.	PGL1_unique_yersinia-CL30
ypest0001X	clusterer.pl	protein_cluster	2197264	2198445	.	.	.	PGL1_unique_yersinia-CL30
yberc0001_	clusterer.pl	protein_cluster	3850469	3851650	.	.	.	PGL1_unique_yersinia-CL30
yfred0001_	clusterer.pl	protein_cluster	1463518	1464654	.	.	.	PGL1_unique_yersinia-CL30
yinte0001_	clusterer.pl	protein_cluster	1193340	1194302	.	.	.	PGL1_unique_yersinia-CL30
ykris0001_	clusterer.pl	protein_cluster	3211401	3212081	.	.	.	PGL1_unique_yersinia-CL30
yaldo0001_	clusterer.pl	protein_cluster	3841176	3842357	.	.	.	PGL1_unique_yersinia-CL30
yaldo0001_	clusterer.pl	protein_cluster	3181995	3183422	.	.	.	PGL1_unique_yersinia-CL30
yrohd0001_	clusterer.pl	protein_cluster	1103212	1104174	.	.	.	PGL1_unique_yersinia-CL30
yberc0001_	clusterer.pl	protein_cluster	1219038	1220000	.	.	.	PGL1_unique_yersinia-CL30
yrohd0001_	clusterer.pl	protein_cluster	1336287	1337468	.	.	.	PGL1_unique_yersinia-CL30
yfred0001_	clusterer.pl	protein_cluster	511672	513099	.	.	.	PGL1_unique_yersinia-CL30
ymoll0001_	clusterer.pl	protein_cluster	1508896	1510032	.	.	.	PGL1_unique_yersinia-CL30
ymoll0001_	clusterer.pl	protein_cluster	1176122	1177084	.	.	.	PGL1_unique_yersinia-CL30
yruck0001_	clusterer.pl	protein_cluster	985754	986716	.	.	.	PGL1_unique_yersinia-CL30
yruck0001_	clusterer.pl	protein_cluster	1228972	1230153	.	.	.	PGL1_unique_yersinia-CL30
yberc0001_	clusterer.pl	protein_cluster	563633	565060	.	.	.	PGL1_unique_yersinia-CL30
ypseu0001X	clusterer.pl	protein_cluster	1736087	1737049	.	.	.	PGL1_unique_yersinia-CL30
ypseu0001X	clusterer.pl	protein_cluster	2071717	2072898	.	.	.	PGL1_unique_yersinia-CL30
yrohd0001_	clusterer.pl	protein_cluster	281927	283048	.	.	.	PGL1_unique_yersinia-CL31
yruck0001_	clusterer.pl	protein_cluster	3117343	3118347	.	.	.	PGL1_unique_yersinia-CL31
ypseu0001X	clusterer.pl	protein_cluster	3734746	3735747	.	.	.	PGL1_unique_yersinia-CL31
ykris0001_	clusterer.pl	protein_cluster	3995238	3996239	.	.	.	PGL1_unique_yersinia-CL31
yinte0001_	clusterer.pl	protein_cluster	2271585	2272610	.	.	.	PGL1_unique_yersinia-CL31
ykris0001_	clusterer.pl	protein_cluster	2181407	2182327	.	.	.	PGL1_unique_yersinia-CL31
yfred0001_	clusterer.pl	protein_cluster	2179038	2180063	.	.	.	PGL1_unique_yersinia-CL31
yaldo0001_	clusterer.pl	protein_cluster	3792700	3793701	.	.	.	PGL1_unique_yersinia-CL31
yberc0001_	clusterer.pl	protein_cluster	235051	236172	.	.	.	PGL1_unique_yersinia-CL31
yberc0001_	clusterer.pl	protein_cluster	2134879	2135904	.	.	.	PGL1_unique_yersinia-CL31
ypest0001X	clusterer.pl	protein_cluster	1124259	1125260	.	.	.	PGL1_unique_yersinia-CL31
yente0001X	clusterer.pl	protein_cluster	4601159	4602160	.	.	.	PGL1_unique_yersinia-CL31
ymoll0001_	clusterer.pl	protein_cluster	2200626	2201651	.	.	.	PGL1_unique_yersinia-CL31
yinte0001_	clusterer.pl	protein_cluster	18257	19249	.	.	.	PGL1_unique_yersinia-CL31
ypest0001X	clusterer.pl	protein_cluster	185526	185696	.	.	.	PGL1_unique_yersinia-CL31
ymoll0001_	clusterer.pl	protein_cluster	187794	188915	.	.	.	PGL1_unique_yersinia-CL31
yruck0001_	clusterer.pl	protein_cluster	1674148	1675173	.	.	.	PGL1_unique_yersinia-CL31
yaldo0001_	clusterer.pl	protein_cluster	2089194	2090219	.	.	.	PGL1_unique_yersinia-CL31
yente0001X	clusterer.pl	protein_cluster	2256783	2257808	.	.	.	PGL1_unique_yersinia-CL31
yinte0001_	clusterer.pl	protein_cluster	261923	263044	.	.	.	PGL1_unique_yersinia-CL31
ypest0001X	clusterer.pl	protein_cluster	2857216	2858241	.	.	.	PGL1_unique_yersinia-CL31
ypest0001X	clusterer.pl	protein_cluster	417771	418892	.	.	.	PGL1_unique_yersinia-CL31
ykris0001_	clusterer.pl	protein_cluster	236785	237906	.	.	.	PGL1_unique_yersinia-CL31
ymoll0001_	clusterer.pl	protein_cluster	3876320	3877321	.	.	.	PGL1_unique_yersinia-CL31
ypseu0001X	clusterer.pl	protein_cluster	2781917	2782942	.	.	.	PGL1_unique_yersinia-CL31
yaldo0001_	clusterer.pl	protein_cluster	205219	206340	.	.	.	PGL1_unique_yersinia-CL31
ypseu0001X	clusterer.pl	protein_cluster	77839	78042	.	.	.	PGL1_unique_yersinia-CL31
yrohd0001_	clusterer.pl	protein_cluster	3423146	3424147	.	.	.	PGL1_unique_yersinia-CL31
yruck0001_	clusterer.pl	protein_cluster	254933	256054	.	.	.	PGL1_unique_yersinia-CL31
yfred0001_	clusterer.pl	protein_cluster	3544294	3545286	.	.	.	PGL1_unique_yersinia-CL31
yente0001X	clusterer.pl	protein_cluster	366342	367463	.	.	.	PGL1_unique_yersinia-CL31
ypseu0001X	clusterer.pl	protein_cluster	4445015	4446136	.	.	.	PGL1_unique_yersinia-CL31
yrohd0001_	clusterer.pl	protein_cluster	1477543	1478568	.	.	.	PGL1_unique_yersinia-CL31
yfred0001_	clusterer.pl	protein_cluster	271678	272799	.	.	.	PGL1_unique_yersinia-CL31
yberc0001_	clusterer.pl	protein_cluster	3681886	3682887	.	.	.	PGL1_unique_yersinia-CL31
yberc0001_	clusterer.pl	protein_cluster	2538456	2538839	.	.	.	PGL1_unique_yersinia-CL32
ykris0001_	clusterer.pl	protein_cluster	2519595	2519978	.	.	.	PGL1_unique_yersinia-CL32
yente0001X	clusterer.pl	protein_cluster	4209980	4212274	.	.	.	PGL1_unique_yersinia-CL32
yinte0001_	clusterer.pl	protein_cluster	1205291	1207573	.	.	.	PGL1_unique_yersinia-CL32
yruck0001_	clusterer.pl	protein_cluster	2058031	2058414	.	.	.	PGL1_unique_yersinia-CL32
ykris0001_	clusterer.pl	protein_cluster	1258846	1261128	.	.	.	PGL1_unique_yersinia-CL32
yaldo0001_	clusterer.pl	protein_cluster	1194058	1196340	.	.	.	PGL1_unique_yersinia-CL32
yruck0001_	clusterer.pl	protein_cluster	3523235	3525529	.	.	.	PGL1_unique_yersinia-CL32
ypseu0001X	clusterer.pl	protein_cluster	1750164	1752446	.	.	.	PGL1_unique_yersinia-CL32
yaldo0001_	clusterer.pl	protein_cluster	547228	549660	.	.	.	PGL1_unique_yersinia-CL32
yinte0001_	clusterer.pl	protein_cluster	2443671	2444054	.	.	.	PGL1_unique_yersinia-CL32
yberc0001_	clusterer.pl	protein_cluster	505533	507965	.	.	.	PGL1_unique_yersinia-CL32
ymoll0001_	clusterer.pl	protein_cluster	2403535	2403918	.	.	.	PGL1_unique_yersinia-CL32
yfred0001_	clusterer.pl	protein_cluster	2698830	2699213	.	.	.	PGL1_unique_yersinia-CL32
ypest0001X	clusterer.pl	protein_cluster	3208733	3209116	.	.	.	PGL1_unique_yersinia-CL32
yinte0001_	clusterer.pl	protein_cluster	3415963	3418395	.	.	.	PGL1_unique_yersinia-CL32
yente0001X	clusterer.pl	protein_cluster	3491806	3492189	.	.	.	PGL1_unique_yersinia-CL32
yaldo0001_	clusterer.pl	protein_cluster	245197	247491	.	.	.	PGL1_unique_yersinia-CL32
yrohd0001_	clusterer.pl	protein_cluster	1115283	1117565	.	.	.	PGL1_unique_yersinia-CL32
yinte0001_	clusterer.pl	protein_cluster	318928	321222	.	.	.	PGL1_unique_yersinia-CL32
ymoll0001_	clusterer.pl	protein_cluster	469410	471842	.	.	.	PGL1_unique_yersinia-CL32
yfred0001_	clusterer.pl	protein_cluster	447668	450100	.	.	.	PGL1_unique_yersinia-CL32
yente0001X	clusterer.pl	protein_cluster	3869124	3871556	.	.	.	PGL1_unique_yersinia-CL32
yrohd0001_	clusterer.pl	protein_cluster	2123649	2124032	.	.	.	PGL1_unique_yersinia-CL32
yruck0001_	clusterer.pl	protein_cluster	997903	1000185	.	.	.	PGL1_unique_yersinia-CL32
ypseu0001X	clusterer.pl	protein_cluster	3503103	3503486	.	.	.	PGL1_unique_yersinia-CL32
yente0001X	clusterer.pl	protein_cluster	2896683	2898965	.	.	.	PGL1_unique_yersinia-CL32
yaldo0001_	clusterer.pl	protein_cluster	2450608	2450991	.	.	.	PGL1_unique_yersinia-CL32
yrohd0001_	clusterer.pl	protein_cluster	488746	491178	.	.	.	PGL1_unique_yersinia-CL32
ykris0001_	clusterer.pl	protein_cluster	747707	750001	.	.	.	PGL1_unique_yersinia-CL32
ypest0001X	clusterer.pl	protein_cluster	1734236	1736518	.	.	.	PGL1_unique_yersinia-CL32
ymoll0001_	clusterer.pl	protein_cluster	1187957	1190239	.	.	.	PGL1_unique_yersinia-CL32
yfred0001_	clusterer.pl	protein_cluster	1157332	1159614	.	.	.	PGL1_unique_yersinia-CL32
yberc0001_	clusterer.pl	protein_cluster	1230934	1233216	.	.	.	PGL1_unique_yersinia-CL32
ykris0001_	clusterer.pl	protein_cluster	3270071	3272503	.	.	.	PGL1_unique_yersinia-CL32
yaldo0001_	clusterer.pl	protein_cluster	1815601	1816347	.	.	.	PGL1_unique_yersinia-CL33
yberc0001_	clusterer.pl	protein_cluster	2180026	2180745	.	.	.	PGL1_unique_yersinia-CL33
yinte0001_	clusterer.pl	protein_cluster	558034	558831	.	.	.	PGL1_unique_yersinia-CL33
ymoll0001_	clusterer.pl	protein_cluster	4255744	4256598	.	.	.	PGL1_unique_yersinia-CL33
yente0001X	clusterer.pl	protein_cluster	559494	560351	.	.	.	PGL1_unique_yersinia-CL33
ykris0001_	clusterer.pl	protein_cluster	3515765	3516556	.	.	.	PGL1_unique_yersinia-CL33
ypseu0001X	clusterer.pl	protein_cluster	4216799	4217593	.	.	.	PGL1_unique_yersinia-CL33
yfred0001_	clusterer.pl	protein_cluster	3805429	3806898	.	.	.	PGL1_unique_yersinia-CL33
ypseu0001X	clusterer.pl	protein_cluster	674540	675265	.	.	.	PGL1_unique_yersinia-CL33
yrohd0001_	clusterer.pl	protein_cluster	1802378	1803124	.	.	.	PGL1_unique_yersinia-CL33
yinte0001_	clusterer.pl	protein_cluster	4545305	4546030	.	.	.	PGL1_unique_yersinia-CL33
yinte0001_	clusterer.pl	protein_cluster	1978387	1979106	.	.	.	PGL1_unique_yersinia-CL33
ypest0001X	clusterer.pl	protein_cluster	4040204	4040929	.	.	.	PGL1_unique_yersinia-CL33
yfred0001_	clusterer.pl	protein_cluster	4373775	4374575	.	.	.	PGL1_unique_yersinia-CL33
yruck0001_	clusterer.pl	protein_cluster	1426643	1427362	.	.	.	PGL1_unique_yersinia-CL33
yaldo0001_	clusterer.pl	protein_cluster	596145	597005	.	.	.	PGL1_unique_yersinia-CL33
yruck0001_	clusterer.pl	protein_cluster	466769	467563	.	.	.	PGL1_unique_yersinia-CL33
ypseu0001X	clusterer.pl	protein_cluster	2508205	2508924	.	.	.	PGL1_unique_yersinia-CL33
yaldo0001_	clusterer.pl	protein_cluster	3240551	3241306	.	.	.	PGL1_unique_yersinia-CL33
yente0001X	clusterer.pl	protein_cluster	4062487	4063242	.	.	.	PGL1_unique_yersinia-CL33
ymoll0001_	clusterer.pl	protein_cluster	3101357	3102112	.	.	.	PGL1_unique_yersinia-CL33
yente0001X	clusterer.pl	protein_cluster	3165803	3167260	.	.	.	PGL1_unique_yersinia-CL33
ymoll0001_	clusterer.pl	protein_cluster	2245643	2246362	.	.	.	PGL1_unique_yersinia-CL33
ypest0001X	clusterer.pl	protein_cluster	2588560	2589279	.	.	.	PGL1_unique_yersinia-CL33
ykris0001_	clusterer.pl	protein_cluster	4299636	4301102	.	.	.	PGL1_unique_yersinia-CL33
yrohd0001_	clusterer.pl	protein_cluster	536088	536897	.	.	.	PGL1_unique_yersinia-CL33
yfred0001_	clusterer.pl	protein_cluster	1879860	1880579	.	.	.	PGL1_unique_yersinia-CL33
ykris0001_	clusterer.pl	protein_cluster	1863623	1864342	.	.	.	PGL1_unique_yersinia-CL33
yinte0001_	clusterer.pl	protein_cluster	2114975	2115793	.	.	.	PGL1_unique_yersinia-CL33
ypest0001X	clusterer.pl	protein_cluster	795882	796676	.	.	.	PGL1_unique_yersinia-CL33
yente0001X	clusterer.pl	protein_cluster	2118845	2119564	.	.	.	PGL1_unique_yersinia-CL33
yberc0001_	clusterer.pl	protein_cluster	3024499	3025257	.	.	.	PGL1_unique_yersinia-CL33
yberc0001_	clusterer.pl	protein_cluster	587315	588079	.	.	.	PGL1_unique_yersinia-CL33
yfred0001_	clusterer.pl	protein_cluster	4301035	4301760	.	.	.	PGL1_unique_yersinia-CL33
ykris0001_	clusterer.pl	protein_cluster	3428908	3429657	.	.	.	PGL1_unique_yersinia-CL33
ymoll0001_	clusterer.pl	protein_cluster	990506	992248	.	.	.	PGL1_unique_yersinia-CL34
yaldo0001_	clusterer.pl	protein_cluster	2711750	2713492	.	.	.	PGL1_unique_yersinia-CL34
ypseu0001X	clusterer.pl	protein_cluster	2384861	2386027	.	.	.	PGL1_unique_yersinia-CL34
yente0001X	clusterer.pl	protein_cluster	1968293	1969513	.	.	.	PGL1_unique_yersinia-CL34
yrohd0001_	clusterer.pl	protein_cluster	4028453	4030255	.	.	.	PGL1_unique_yersinia-CL34
yente0001X	clusterer.pl	protein_cluster	1367436	1368581	.	.	.	PGL1_unique_yersinia-CL34
ymoll0001_	clusterer.pl	protein_cluster	1816860	1818077	.	.	.	PGL1_unique_yersinia-CL34
ypest0001X	clusterer.pl	protein_cluster	3127216	3128361	.	.	.	PGL1_unique_yersinia-CL34
yberc0001_	clusterer.pl	protein_cluster	1779406	1780578	.	.	.	PGL1_unique_yersinia-CL34
yfred0001_	clusterer.pl	protein_cluster	2313171	2314388	.	.	.	PGL1_unique_yersinia-CL34
yaldo0001_	clusterer.pl	protein_cluster	1731188	1732399	.	.	.	PGL1_unique_yersinia-CL34
yberc0001_	clusterer.pl	protein_cluster	3938740	3940482	.	.	.	PGL1_unique_yersinia-CL34
yruck0001_	clusterer.pl	protein_cluster	3213730	3215070	.	.	.	PGL1_unique_yersinia-CL34
yinte0001_	clusterer.pl	protein_cluster	2597307	2599034	.	.	.	PGL1_unique_yersinia-CL34
yinte0001_	clusterer.pl	protein_cluster	4307888	4309033	.	.	.	PGL1_unique_yersinia-CL34
ymoll0001_	clusterer.pl	protein_cluster	4233813	4234958	.	.	.	PGL1_unique_yersinia-CL34
ypest0001X	clusterer.pl	protein_cluster	2415710	2417005	.	.	.	PGL1_unique_yersinia-CL34
yruck0001_	clusterer.pl	protein_cluster	3240231	3241424	.	.	.	PGL1_unique_yersinia-CL34
yaldo0001_	clusterer.pl	protein_cluster	4002190	4003995	.	.	.	PGL1_unique_yersinia-CL34
ykris0001_	clusterer.pl	protein_cluster	1778781	1780001	.	.	.	PGL1_unique_yersinia-CL34
yrohd0001_	clusterer.pl	protein_cluster	1710912	1712078	.	.	.	PGL1_unique_yersinia-CL34
ykris0001_	clusterer.pl	protein_cluster	2340470	2341621	.	.	.	PGL1_unique_yersinia-CL34
yfred0001_	clusterer.pl	protein_cluster	3757025	3758176	.	.	.	PGL1_unique_yersinia-CL34
yaldo0001_	clusterer.pl	protein_cluster	3964931	3966274	.	.	.	PGL1_unique_yersinia-CL34
yente0001X	clusterer.pl	protein_cluster	3227418	3229148	.	.	.	PGL1_unique_yersinia-CL34
ypseu0001X	clusterer.pl	protein_cluster	1408669	1409814	.	.	.	PGL1_unique_yersinia-CL34
yaldo0001_	clusterer.pl	protein_cluster	2303832	2304515	.	.	.	PGL1_unique_yersinia-CL34
yberc0001_	clusterer.pl	protein_cluster	2301911	2303056	.	.	.	PGL1_unique_yersinia-CL34
yrohd0001_	clusterer.pl	protein_cluster	3547224	3548375	.	.	.	PGL1_unique_yersinia-CL34
yaldo0001_	clusterer.pl	protein_cluster	2304512	2304976	.	.	.	PGL1_unique_yersinia-CL34
yinte0001_	clusterer.pl	protein_cluster	1882356	1883576	.	.	.	PGL1_unique_yersinia-CL34
ykris0001_	clusterer.pl	protein_cluster	2700010	2701740	.	.	.	PGL1_unique_yersinia-CL34
yfred0001_	clusterer.pl	protein_cluster	2734677	2736404	.	.	.	PGL1_unique_yersinia-CL34
yrohd0001_	clusterer.pl	protein_cluster	535627	535998	.	.	.	PGL1_unique_yersinia-CL34
yruck0001_	clusterer.pl	protein_cluster	1903850	1904989	.	.	.	PGL1_unique_yersinia-CL34
yrohd0001_	clusterer.pl	protein_cluster	221700	223118	.	.	.	PGL1_unique_yersinia-CL35
yrohd0001_	clusterer.pl	protein_cluster	4087639	4088406	.	.	.	PGL1_unique_yersinia-CL35
ypest0001X	clusterer.pl	protein_cluster	348334	349746	.	.	.	PGL1_unique_yersinia-CL35
yaldo0001_	clusterer.pl	protein_cluster	1066945	1067727	.	.	.	PGL1_unique_yersinia-CL35
yinte0001_	clusterer.pl	protein_cluster	195191	196603	.	.	.	PGL1_unique_yersinia-CL35
yberc0001_	clusterer.pl	protein_cluster	4091627	4093045	.	.	.	PGL1_unique_yersinia-CL35
ypseu0001X	clusterer.pl	protein_cluster	988797	990188	.	.	.	PGL1_unique_yersinia-CL35
yente0001X	clusterer.pl	protein_cluster	214212	214994	.	.	.	PGL1_unique_yersinia-CL35
yinte0001_	clusterer.pl	protein_cluster	3288427	3289845	.	.	.	PGL1_unique_yersinia-CL35
yente0001X	clusterer.pl	protein_cluster	301924	303342	.	.	.	PGL1_unique_yersinia-CL35
ymoll0001_	clusterer.pl	protein_cluster	122429	123841	.	.	.	PGL1_unique_yersinia-CL35
yrohd0001_	clusterer.pl	protein_cluster	2667562	2668953	.	.	.	PGL1_unique_yersinia-CL35
yruck0001_	clusterer.pl	protein_cluster	189527	190948	.	.	.	PGL1_unique_yersinia-CL35
ymoll0001_	clusterer.pl	protein_cluster	3022232	3023650	.	.	.	PGL1_unique_yersinia-CL35
ykris0001_	clusterer.pl	protein_cluster	3134691	3136109	.	.	.	PGL1_unique_yersinia-CL35
yaldo0001_	clusterer.pl	protein_cluster	143682	145100	.	.	.	PGL1_unique_yersinia-CL35
yente0001X	clusterer.pl	protein_cluster	3727604	3729022	.	.	.	PGL1_unique_yersinia-CL35
yaldo0001_	clusterer.pl	protein_cluster	3111127	3112545	.	.	.	PGL1_unique_yersinia-CL35
ypseu0001X	clusterer.pl	protein_cluster	4511419	4512840	.	.	.	PGL1_unique_yersinia-CL35
yinte0001_	clusterer.pl	protein_cluster	4255529	4256305	.	.	.	PGL1_unique_yersinia-CL35
yente0001X	clusterer.pl	protein_cluster	1633435	1634214	.	.	.	PGL1_unique_yersinia-CL35
yruck0001_	clusterer.pl	protein_cluster	2406795	2408213	.	.	.	PGL1_unique_yersinia-CL35
yfred0001_	clusterer.pl	protein_cluster	2776331	2777098	.	.	.	PGL1_unique_yersinia-CL35
yfred0001_	clusterer.pl	protein_cluster	206355	207773	.	.	.	PGL1_unique_yersinia-CL35
yfred0001_	clusterer.pl	protein_cluster	1342557	1343354	.	.	.	PGL1_unique_yersinia-CL35
yfred0001_	clusterer.pl	protein_cluster	580656	582074	.	.	.	PGL1_unique_yersinia-CL35
yinte0001_	clusterer.pl	protein_cluster	1069937	1070719	.	.	.	PGL1_unique_yersinia-CL35
ykris0001_	clusterer.pl	protein_cluster	172739	174157	.	.	.	PGL1_unique_yersinia-CL35
ymoll0001_	clusterer.pl	protein_cluster	1387788	1388570	.	.	.	PGL1_unique_yersinia-CL35
ykris0001_	clusterer.pl	protein_cluster	1445462	1446244	.	.	.	PGL1_unique_yersinia-CL35
yaldo0001_	clusterer.pl	protein_cluster	1435414	1436208	.	.	.	PGL1_unique_yersinia-CL35
yberc0001_	clusterer.pl	protein_cluster	1443260	1444042	.	.	.	PGL1_unique_yersinia-CL35
yberc0001_	clusterer.pl	protein_cluster	168242	169660	.	.	.	PGL1_unique_yersinia-CL35
ypest0001X	clusterer.pl	protein_cluster	3930575	3931993	.	.	.	PGL1_unique_yersinia-CL35
yruck0001_	clusterer.pl	protein_cluster	1701839	1702885	.	.	.	PGL1_unique_yersinia-CL36
ypseu0001X	clusterer.pl	protein_cluster	2810516	2811562	.	.	.	PGL1_unique_yersinia-CL36
ykris0001_	clusterer.pl	protein_cluster	3022250	3023335	.	.	.	PGL1_unique_yersinia-CL36
yberc0001_	clusterer.pl	protein_cluster	2162470	2163516	.	.	.	PGL1_unique_yersinia-CL36
yrohd0001_	clusterer.pl	protein_cluster	1449535	1450584	.	.	.	PGL1_unique_yersinia-CL36
ykris0001_	clusterer.pl	protein_cluster	954779	955831	.	.	.	PGL1_unique_yersinia-CL36
yaldo0001_	clusterer.pl	protein_cluster	2117731	2118777	.	.	.	PGL1_unique_yersinia-CL36
yrohd0001_	clusterer.pl	protein_cluster	3769734	3770786	.	.	.	PGL1_unique_yersinia-CL36
yaldo0001_	clusterer.pl	protein_cluster	3021838	3022923	.	.	.	PGL1_unique_yersinia-CL36
ymoll0001_	clusterer.pl	protein_cluster	2228401	2229447	.	.	.	PGL1_unique_yersinia-CL36
ymoll0001_	clusterer.pl	protein_cluster	2955621	2956706	.	.	.	PGL1_unique_yersinia-CL36
ymoll0001_	clusterer.pl	protein_cluster	930233	931285	.	.	.	PGL1_unique_yersinia-CL36
yfred0001_	clusterer.pl	protein_cluster	887835	888887	.	.	.	PGL1_unique_yersinia-CL36
yberc0001_	clusterer.pl	protein_cluster	2854140	2855225	.	.	.	PGL1_unique_yersinia-CL36
yente0001X	clusterer.pl	protein_cluster	2228623	2229672	.	.	.	PGL1_unique_yersinia-CL36
ypseu0001X	clusterer.pl	protein_cluster	1460145	1461197	.	.	.	PGL1_unique_yersinia-CL36
ypest0001X	clusterer.pl	protein_cluster	1453284	1454300	.	.	.	PGL1_unique_yersinia-CL36
yinte0001_	clusterer.pl	protein_cluster	3136630	3137715	.	.	.	PGL1_unique_yersinia-CL36
yente0001X	clusterer.pl	protein_cluster	3637713	3638798	.	.	.	PGL1_unique_yersinia-CL36
yfred0001_	clusterer.pl	protein_cluster	2208796	2209845	.	.	.	PGL1_unique_yersinia-CL36
ypest0001X	clusterer.pl	protein_cluster	1456164	1456295	.	.	.	PGL1_unique_yersinia-CL36
ypseu0001X	clusterer.pl	protein_cluster	1076948	1078024	.	.	.	PGL1_unique_yersinia-CL36
yrohd0001_	clusterer.pl	protein_cluster	2571723	2572808	.	.	.	PGL1_unique_yersinia-CL36
yinte0001_	clusterer.pl	protein_cluster	643311	644363	.	.	.	PGL1_unique_yersinia-CL36
ykris0001_	clusterer.pl	protein_cluster	2209325	2210338	.	.	.	PGL1_unique_yersinia-CL36
ypest0001X	clusterer.pl	protein_cluster	3842297	3843373	.	.	.	PGL1_unique_yersinia-CL36
yruck0001_	clusterer.pl	protein_cluster	795801	796853	.	.	.	PGL1_unique_yersinia-CL36
yruck0001_	clusterer.pl	protein_cluster	2377955	2379040	.	.	.	PGL1_unique_yersinia-CL36
yberc0001_	clusterer.pl	protein_cluster	1014307	1015359	.	.	.	PGL1_unique_yersinia-CL36
yfred0001_	clusterer.pl	protein_cluster	3025563	3026648	.	.	.	PGL1_unique_yersinia-CL36
ypest0001X	clusterer.pl	protein_cluster	2888190	2889194	.	.	.	PGL1_unique_yersinia-CL36
yente0001X	clusterer.pl	protein_cluster	1434182	1435234	.	.	.	PGL1_unique_yersinia-CL36
yaldo0001_	clusterer.pl	protein_cluster	947456	948508	.	.	.	PGL1_unique_yersinia-CL36
yinte0001_	clusterer.pl	protein_cluster	1688434	1689480	.	.	.	PGL1_unique_yersinia-CL36
ykris0001_	clusterer.pl	protein_cluster	3046221	3046835	.	.	.	PGL1_unique_yersinia-CL37
ymoll0001_	clusterer.pl	protein_cluster	2605438	2606055	.	.	.	PGL1_unique_yersinia-CL37
yrohd0001_	clusterer.pl	protein_cluster	4017338	4017955	.	.	.	PGL1_unique_yersinia-CL37
yfred0001_	clusterer.pl	protein_cluster	3685328	3685621	.	.	.	PGL1_unique_yersinia-CL37
yfred0001_	clusterer.pl	protein_cluster	689929	690546	.	.	.	PGL1_unique_yersinia-CL37
ykris0001_	clusterer.pl	protein_cluster	1392343	1392990	.	.	.	PGL1_unique_yersinia-CL37
ypseu0001X	clusterer.pl	protein_cluster	1037734	1038288	.	.	.	PGL1_unique_yersinia-CL37
ykris0001_	clusterer.pl	protein_cluster	2713286	2713657	.	.	.	PGL1_unique_yersinia-CL37
ypseu0001X	clusterer.pl	protein_cluster	3249372	3249767	.	.	.	PGL1_unique_yersinia-CL37
yente0001X	clusterer.pl	protein_cluster	2797196	2797930	.	.	.	PGL1_unique_yersinia-CL37
yberc0001_	clusterer.pl	protein_cluster	1379536	1380387	.	.	.	PGL1_unique_yersinia-CL37
yinte0001_	clusterer.pl	protein_cluster	2615424	2616041	.	.	.	PGL1_unique_yersinia-CL37
yberc0001_	clusterer.pl	protein_cluster	2889882	2890496	.	.	.	PGL1_unique_yersinia-CL37
yruck0001_	clusterer.pl	protein_cluster	3220885	3221481	.	.	.	PGL1_unique_yersinia-CL37
yinte0001_	clusterer.pl	protein_cluster	3172742	3173359	.	.	.	PGL1_unique_yersinia-CL37
yfred0001_	clusterer.pl	protein_cluster	4541531	4542079	.	.	.	PGL1_unique_yersinia-CL37
ymoll0001_	clusterer.pl	protein_cluster	3892558	3893145	.	.	.	PGL1_unique_yersinia-CL37
ykris0001_	clusterer.pl	protein_cluster	4441043	4441777	.	.	.	PGL1_unique_yersinia-CL37
ypest0001X	clusterer.pl	protein_cluster	3883243	3883860	.	.	.	PGL1_unique_yersinia-CL37
yrohd0001_	clusterer.pl	protein_cluster	1219844	1220578	.	.	.	PGL1_unique_yersinia-CL37
yfred0001_	clusterer.pl	protein_cluster	1031841	1032365	.	.	.	PGL1_unique_yersinia-CL37
[truncated: 40,906 more rows]
