# Supplementary material for: Genomic characterization of the Yersinia genus
Source: Genome Biol. 2010 Jan 4;11(1):R1. doi: 10.1186/gb-2010-11-1-r1 (PMC2847712; doi:10.1186/gb-2010-11-1-r1)
Supplement: Additional file 15 — The top level directory consists of a directory called Additional_cluster_files and 5010 directories, one for each multi-protein cluster family. (This top level directory has been split into three data files for uploading purposes (Additional files 15, 16, 17).) Within the directory are the following files: PGL1_unique_Yersinia_unclustered.out - list of all protein singletons that MCL did not group into a cluster (see Materials and Methods); PGL1_Yersinia_unique_locus_tags.txt - names of the 11 locus tag prefixes used for each genome; PGL1_unique_Yersinia.gff - mapping each Yersinia protein to a cluster in tab delimited GFF; PGL1_unique_Yersinia.sigfile - list of the longest protein in each cluster; PGL1_unique_Yersinia.summary - summary table of features of each of the clusters; PGL1_unique_Yersinia.table - summary table of each protein in the clusters. Within each cluster directory are the following files, where 'x' is the cluster name: PGL1_unique_Yersinia-x.faa - multifasta file of the proteins in the cluster; PGL1_unique_Yersinia-x.summary - summary of the properties of the proteins; PGL1_unique_Yersinia-x.matches - blast matches between the proteins of the cluster; PGL1_unique_Yersinia-x.muscle.fasta - muscle alignment of the proteins; PGL1_unique_Yersinia-x.muscle.fasta.gblo - gblocks output of muscle alignment (that is, auto-trimmed alignment); PGL1_unique_Yersinia-x.muscle.fasta.gblo.htm - as above in html format; PGL1_unique_Yersinia-x.muscle.tree - treefile from muscle alignment; PGL1_unique_Yersinia-x.sif - matches between proteins in simple interaction format for display on graphing software. [file gb-2010-11-1-r1-S15.zip › clusters/Additional_cluster_files/PGL1_unique_yersinia.summary]

Cluster	Cluster_size	Edges	Min_len	Max_len	Median_len	Signature	Num_genomes	prefix_string	Signature_Description
PGL1_unique_yersinia-CL0	144	15908	39	939	550	ypseu0001X_4220	11	yente0001Xyberc0001_yaldo0001_yrohd0001_ypseu0001Xyfred0001_ykris0001_yinte0001_ypest0001Xyruck0001_ymoll0001_
PGL1_unique_yersinia-CL1	91	2821	38	3435	196	yinte0001_41760	11	ypest0001Xykris0001_ypseu0001Xyberc0001_yfred0001_yaldo0001_yruck0001_yrohd0001_yinte0001_ymoll0001_yente0001X
PGL1_unique_yersinia-CL2	84	6525	50	409	363	ykris0001_15500	11	ykris0001_yruck0001_yaldo0001_ypseu0001Xypest0001Xyfred0001_yinte0001_yrohd0001_ymoll0001_yente0001Xyberc0001_
PGL1_unique_yersinia-CL3	82	5885	41	1996	249	yrohd0001_32310	11	yfred0001_yente0001Xymoll0001_yberc0001_ypest0001Xykris0001_ypseu0001Xyinte0001_yaldo0001_yrohd0001_yruck0001_
PGL1_unique_yersinia-CL4	81	5073	57	507	260	ykris0001_36450	11	yaldo0001_ypseu0001Xypest0001Xyente0001Xyfred0001_yrohd0001_ykris0001_yinte0001_yruck0001_yberc0001_ymoll0001_
PGL1_unique_yersinia-CL5	77	5841	58	279	251	ymoll0001_23580	11	yrohd0001_yaldo0001_yente0001Xypseu0001Xykris0001_ypest0001Xyfred0001_yberc0001_yruck0001_yinte0001_ymoll0001_
PGL1_unique_yersinia-CL6	77	5915	41	480	169	yaldo0001_33480	5	ypest0001Xypseu0001Xyaldo0001_yente0001Xyberc0001_
PGL1_unique_yersinia-CL7	72	5162	41	95	69	ypseu0001X_39830	11	yrohd0001_yfred0001_ykris0001_yruck0001_ymoll0001_ypest0001Xyberc0001_ypseu0001Xyente0001Xyaldo0001_yinte0001_
PGL1_unique_yersinia-CL8	63	2567	71	491	295	yente0001X_12430	11	ykris0001_yaldo0001_yfred0001_yruck0001_ypest0001Xyente0001Xymoll0001_yrohd0001_ypseu0001Xyinte0001_yberc0001_
PGL1_unique_yersinia-CL9	59	3270	37	503	463	yfred0001_13210	11	yinte0001_yfred0001_yente0001Xykris0001_ymoll0001_yaldo0001_ypest0001Xypseu0001Xyberc0001_yrohd0001_yruck0001_
PGL1_unique_yersinia-CL10	57	3081	152	599	340	ypest0001X_34030	4	ypest0001Xypseu0001Xyente0001Xykris0001_
PGL1_unique_yersinia-CL11	53	2809	494	552	506	yberc0001_18640	11	yaldo0001_yrohd0001_ypseu0001Xyinte0001_yberc0001_yente0001Xymoll0001_yruck0001_yfred0001_ypest0001Xykris0001_
PGL1_unique_yersinia-CL12	53	2390	121	547	261	ymoll0001_5060	11	ypseu0001Xyinte0001_yruck0001_ymoll0001_yberc0001_ykris0001_yente0001Xypest0001Xyfred0001_yrohd0001_yaldo0001_
PGL1_unique_yersinia-CL13	52	1360	172	638	448.5	ymoll0001_1250	11	ykris0001_yente0001Xypest0001Xypseu0001Xyinte0001_yaldo0001_yfred0001_yrohd0001_yruck0001_yberc0001_ymoll0001_
PGL1_unique_yersinia-CL14	52	2217	50	2357	663	yberc0001_18060	10	yfred0001_yaldo0001_yente0001Xykris0001_ymoll0001_yrohd0001_ypseu0001Xyberc0001_yruck0001_ypest0001X
PGL1_unique_yersinia-CL15	47	2121	50	650	370	yberc0001_39760	11	yinte0001_yaldo0001_yrohd0001_ymoll0001_yente0001Xyruck0001_yfred0001_ypest0001Xypseu0001Xykris0001_yberc0001_
PGL1_unique_yersinia-CL16	45	2022	65	378	334	ypseu0001X_29260	11	yente0001Xyruck0001_yinte0001_yrohd0001_ykris0001_yberc0001_ypseu0001Xypest0001Xyfred0001_ymoll0001_yaldo0001_
PGL1_unique_yersinia-CL17	45	1727	349	878	706	ymoll0001_40360	11	yrohd0001_ykris0001_yberc0001_yfred0001_yaldo0001_ypseu0001Xyente0001Xyinte0001_yruck0001_ymoll0001_ypest0001X
PGL1_unique_yersinia-CL18	45	1358	139	528	377	ypseu0001X_17550	11	yrohd0001_yfred0001_yaldo0001_yruck0001_ymoll0001_yberc0001_ypest0001Xypseu0001Xyinte0001_ykris0001_yente0001X
PGL1_unique_yersinia-CL19	44	1868	41	418	402	yfred0001_16760	6	yaldo0001_ypest0001Xyruck0001_ypseu0001Xyente0001Xyfred0001_
PGL1_unique_yersinia-CL20	44	1861	221	533	329.5	yinte0001_10350	11	ymoll0001_yfred0001_yberc0001_yruck0001_ypest0001Xyaldo0001_ykris0001_yinte0001_yente0001Xypseu0001Xyrohd0001_
PGL1_unique_yersinia-CL21	44	1936	67	98	91	ypest0001X_26970	11	ykris0001_yruck0001_ymoll0001_yrohd0001_yaldo0001_yfred0001_yberc0001_ypseu0001Xyinte0001_yente0001Xypest0001X
PGL1_unique_yersinia-CL22	43	1803	103	489	471	yruck0001_26100	11	yberc0001_ypest0001Xyaldo0001_yruck0001_yinte0001_yrohd0001_ypseu0001Xyente0001Xymoll0001_ykris0001_yfred0001_
PGL1_unique_yersinia-CL23	43	1800	119	680	237	yrohd0001_21740	11	ypest0001Xypseu0001Xyrohd0001_ymoll0001_ykris0001_yente0001Xyfred0001_yinte0001_yaldo0001_yberc0001_yruck0001_
PGL1_unique_yersinia-CL24	42	1536	41	841	671	yente0001X_32590	11	yaldo0001_yfred0001_ykris0001_yinte0001_yruck0001_yrohd0001_ypest0001Xyberc0001_yente0001Xypseu0001Xymoll0001_
PGL1_unique_yersinia-CL25	41	1306	40	396	303	ykris0001_23310	11	yfred0001_ykris0001_yinte0001_yberc0001_yrohd0001_ypseu0001Xyruck0001_yente0001Xyaldo0001_ypest0001Xymoll0001_
PGL1_unique_yersinia-CL26	39	1396	62	730	386	yinte0001_12700	11	yaldo0001_ykris0001_ypseu0001Xyfred0001_yinte0001_yrohd0001_ypest0001Xyruck0001_yberc0001_ymoll0001_yente0001X
PGL1_unique_yersinia-CL27	39	1086	438	693	472	ymoll0001_2840	11	yfred0001_yruck0001_yente0001Xyrohd0001_yberc0001_ykris0001_ypseu0001Xymoll0001_yinte0001_yaldo0001_ypest0001X
PGL1_unique_yersinia-CL28	39	1087	113	1195	229	yrohd0001_40220	11	ypseu0001Xyente0001Xyrohd0001_yaldo0001_yinte0001_ykris0001_yfred0001_yberc0001_yruck0001_ypest0001Xymoll0001_
PGL1_unique_yersinia-CL29	38	1432	47	246	228	ymoll0001_220	9	yfred0001_yberc0001_yente0001Xyaldo0001_ymoll0001_yruck0001_yinte0001_ykris0001_yrohd0001_
PGL1_unique_yersinia-CL30	36	956	226	475	392.5	yberc0001_5190	11	ypest0001Xymoll0001_yfred0001_yente0001Xykris0001_yaldo0001_yinte0001_yruck0001_ypseu0001Xyrohd0001_yberc0001_
PGL1_unique_yersinia-CL31	35	764	56	373	341	yfred0001_2650	11	yrohd0001_yruck0001_ypseu0001Xykris0001_yinte0001_yfred0001_yaldo0001_yberc0001_ypest0001Xyente0001Xymoll0001_
PGL1_unique_yersinia-CL32	35	1225	127	810	760	ykris0001_30940	11	yberc0001_ykris0001_yente0001Xyinte0001_yruck0001_yaldo0001_ypseu0001Xymoll0001_yfred0001_ypest0001Xyrohd0001_
PGL1_unique_yersinia-CL33	35	1217	239	489	251	yfred0001_35280	11	yaldo0001_yberc0001_yinte0001_ymoll0001_yente0001Xykris0001_ypseu0001Xyfred0001_yrohd0001_ypest0001Xyruck0001_
PGL1_unique_yersinia-CL34	35	890	123	601	403	yaldo0001_38390	11	ymoll0001_yaldo0001_ypseu0001Xyente0001Xyrohd0001_ypest0001Xyberc0001_yfred0001_yruck0001_yinte0001_ykris0001_
PGL1_unique_yersinia-CL35	34	1156	255	473	471	ypseu0001X_41470	11	yrohd0001_ypest0001Xyaldo0001_yinte0001_yberc0001_ypseu0001Xyente0001Xymoll0001_yruck0001_ykris0001_yfred0001_
PGL1_unique_yersinia-CL36	34	1154	43	361	350	yfred0001_28430	11	yruck0001_ypseu0001Xykris0001_yberc0001_yrohd0001_yaldo0001_ymoll0001_yfred0001_yente0001Xypest0001Xyinte0001_
PGL1_unique_yersinia-CL37	34	1094	97	514	205	yinte0001_17000	11	ykris0001_ymoll0001_yrohd0001_yfred0001_ypseu0001Xyente0001Xyberc0001_yinte0001_yruck0001_ypest0001Xyaldo0001_
PGL1_unique_yersinia-CL38	33	963	39	228	203	yberc0001_39720	11	yente0001Xyruck0001_yberc0001_ypseu0001Xyinte0001_yfred0001_ykris0001_yaldo0001_yrohd0001_ymoll0001_ypest0001X
PGL1_unique_yersinia-CL39	33	1045	351	790	494	yfred0001_1610	11	yberc0001_ypest0001Xypseu0001Xymoll0001_yinte0001_yfred0001_yente0001Xyaldo0001_yruck0001_yrohd0001_ykris0001_
PGL1_unique_yersinia-CL40	33	697	141	574	503	ypseu0001X_3280	11	yrohd0001_ymoll0001_ykris0001_yberc0001_yaldo0001_yruck0001_yfred0001_ypseu0001Xyinte0001_ypest0001Xyente0001X
PGL1_unique_yersinia-CL41	33	1089	271	358	333	ypseu0001X_42520	11	yinte0001_ymoll0001_yente0001Xyruck0001_yrohd0001_ypest0001Xypseu0001Xyfred0001_yaldo0001_ykris0001_yberc0001_
PGL1_unique_yersinia-CL42	32	980	141	315	183.5	yaldo0001_16980	11	ypseu0001Xymoll0001_yaldo0001_ykris0001_yente0001Xyruck0001_yfred0001_yrohd0001_ypest0001Xyberc0001_yinte0001_
PGL1_unique_yersinia-CL43	32	900	68	356	102	yente0001X_23060	11	ypseu0001Xyaldo0001_ykris0001_ymoll0001_yinte0001_ypest0001Xyruck0001_yfred0001_yberc0001_yente0001Xyrohd0001_
PGL1_unique_yersinia-CL44	32	907	199	589	219	ypest0001X_33290	11	yente0001Xyrohd0001_yfred0001_ypseu0001Xyberc0001_ymoll0001_ykris0001_yinte0001_ypest0001Xyruck0001_yaldo0001_
PGL1_unique_yersinia-CL45	32	729	47	371	146	ypseu0001X_27680	6	ypseu0001Xyaldo0001_yente0001Xypest0001Xyruck0001_yrohd0001_
PGL1_unique_yersinia-CL46	31	961	167	191	173	yinte0001_21510	11	yberc0001_yente0001Xyfred0001_ypseu0001Xymoll0001_yaldo0001_yruck0001_ypest0001Xykris0001_yrohd0001_yinte0001_
PGL1_unique_yersinia-CL47	31	520	323	717	399	yrohd0001_25050	11	ypest0001Xyaldo0001_yinte0001_ypseu0001Xykris0001_yberc0001_yente0001Xymoll0001_yrohd0001_yfred0001_yruck0001_
PGL1_unique_yersinia-CL48	31	959	46	274	243	ypseu0001X_19290	11	yfred0001_ypseu0001Xyaldo0001_ymoll0001_ypest0001Xyberc0001_yrohd0001_yente0001Xykris0001_yinte0001_yruck0001_
PGL1_unique_yersinia-CL49	31	903	91	677	164	yaldo0001_40580	7	yfred0001_yente0001Xyaldo0001_yinte0001_yberc0001_ykris0001_ymoll0001_
PGL1_unique_yersinia-CL50	31	852	108	289	166	ypseu0001X_11880	11	yente0001Xyrohd0001_yinte0001_yberc0001_ypest0001Xyfred0001_ymoll0001_yaldo0001_ykris0001_ypseu0001Xyruck0001_
PGL1_unique_yersinia-CL51	31	959	64	184	155	ypseu0001X_36940	11	yinte0001_ymoll0001_ypseu0001Xykris0001_yrohd0001_yente0001Xyfred0001_yberc0001_ypest0001Xyruck0001_yaldo0001_
PGL1_unique_yersinia-CL52	30	897	67	97	89	ypseu0001X_4410	11	yfred0001_ypest0001Xyberc0001_ymoll0001_yrohd0001_yruck0001_yaldo0001_ykris0001_ypseu0001Xyente0001Xyinte0001_
PGL1_unique_yersinia-CL53	30	895	64	569	538	ykris0001_18240	11	ypseu0001Xyrohd0001_yinte0001_yruck0001_yaldo0001_yberc0001_ykris0001_ymoll0001_ypest0001Xyente0001Xyfred0001_
PGL1_unique_yersinia-CL54	30	613	64	541	369	ykris0001_15870	11	yrohd0001_yberc0001_yente0001Xyinte0001_yruck0001_ypest0001Xypseu0001Xymoll0001_yaldo0001_ykris0001_yfred0001_
PGL1_unique_yersinia-CL55	30	849	47	419	391.5	ypseu0001X_43040	11	ykris0001_yrohd0001_ypseu0001Xymoll0001_yruck0001_yfred0001_yente0001Xyaldo0001_yinte0001_ypest0001Xyberc0001_
PGL1_unique_yersinia-CL56	30	522	39	839	255.5	yfred0001_34040	11	yaldo0001_ypest0001Xykris0001_yinte0001_yberc0001_yfred0001_ypseu0001Xyrohd0001_yruck0001_ymoll0001_yente0001X
PGL1_unique_yersinia-CL57	29	791	68	100	87	yaldo0001_28690	11	yfred0001_yinte0001_ypest0001Xyberc0001_yente0001Xyruck0001_ymoll0001_ypseu0001Xyrohd0001_yaldo0001_ykris0001_
PGL1_unique_yersinia-CL58	29	780	43	842	801	ymoll0001_33640	11	yaldo0001_yberc0001_yruck0001_ypseu0001Xyinte0001_yfred0001_ymoll0001_yente0001Xypest0001Xykris0001_yrohd0001_
PGL1_unique_yersinia-CL59	29	616	39	384	230	ykris0001_9680	11	yente0001Xyruck0001_yinte0001_yfred0001_ymoll0001_yrohd0001_ykris0001_ypest0001Xypseu0001Xyaldo0001_yberc0001_
PGL1_unique_yersinia-CL60	29	724	251	754	556	ykris0001_24490	11	yinte0001_yruck0001_ypseu0001Xymoll0001_yfred0001_ykris0001_yberc0001_yaldo0001_ypest0001Xyrohd0001_yente0001X
PGL1_unique_yersinia-CL61	29	529	364	982	525	ypseu0001X_25890	11	yfred0001_yruck0001_ypseu0001Xyinte0001_ypest0001Xyente0001Xyrohd0001_yaldo0001_ykris0001_ymoll0001_yberc0001_
PGL1_unique_yersinia-CL62	28	750	104	249	161	yberc0001_670	11	yrohd0001_yinte0001_yfred0001_yruck0001_yaldo0001_yberc0001_ymoll0001_ykris0001_ypseu0001Xyente0001Xypest0001X
PGL1_unique_yersinia-CL63	28	591	139	1817	444.5	ymoll0001_23070	10	yaldo0001_ykris0001_yente0001Xypest0001Xyrohd0001_yberc0001_ymoll0001_ypseu0001Xyfred0001_yinte0001_
PGL1_unique_yersinia-CL64	28	716	60	343	338	ymoll0001_8400	11	yrohd0001_yaldo0001_ypest0001Xypseu0001Xyente0001Xyinte0001_ykris0001_yberc0001_yfred0001_ymoll0001_yruck0001_
PGL1_unique_yersinia-CL65	27	676	279	1058	1043	yruck0001_20420	11	ykris0001_yente0001Xypest0001Xymoll0001_yinte0001_yaldo0001_ypseu0001Xyfred0001_yrohd0001_yruck0001_yberc0001_
PGL1_unique_yersinia-CL66	26	572	38	331	109	yente0001X_23770	8	yberc0001_yinte0001_yente0001Xyaldo0001_ypseu0001Xyrohd0001_ymoll0001_ypest0001X
PGL1_unique_yersinia-CL67	26	621	47	497	382	yfred0001_33980	11	yfred0001_ymoll0001_ypest0001Xyberc0001_ykris0001_yruck0001_yente0001Xyinte0001_yaldo0001_yrohd0001_ypseu0001X
PGL1_unique_yersinia-CL68	26	577	37	424	401	ymoll0001_11310	11	yinte0001_yfred0001_yente0001Xyberc0001_ykris0001_ypest0001Xyrohd0001_ypseu0001Xymoll0001_yruck0001_yaldo0001_
PGL1_unique_yersinia-CL69	26	676	169	677	630.5	yinte0001_39980	11	yente0001Xyrohd0001_ykris0001_yinte0001_yruck0001_yberc0001_yaldo0001_ypest0001Xyfred0001_ymoll0001_ypseu0001X
PGL1_unique_yersinia-CL70	25	478	77	752	470	yberc0001_210	11	yente0001Xyberc0001_yrohd0001_ypest0001Xymoll0001_yaldo0001_ykris0001_ypseu0001Xyruck0001_yinte0001_yfred0001_
PGL1_unique_yersinia-CL71	25	539	229	714	607	ypest0001X_5900	11	yfred0001_ymoll0001_yberc0001_ypseu0001Xyaldo0001_ypest0001Xyrohd0001_ykris0001_yruck0001_yinte0001_yente0001X
PGL1_unique_yersinia-CL72	25	532	38	948	410	yruck0001_34970	11	yaldo0001_yfred0001_ypest0001Xyberc0001_ymoll0001_yruck0001_yente0001Xyinte0001_yrohd0001_ykris0001_ypseu0001X
PGL1_unique_yersinia-CL73	25	445	44	311	300	yfred0001_28690	11	yruck0001_yaldo0001_yberc0001_ykris0001_ypest0001Xyrohd0001_yfred0001_ymoll0001_ypseu0001Xyente0001Xyinte0001_
PGL1_unique_yersinia-CL74	25	524	334	452	434	ypest0001X_27310	11	yrohd0001_ypseu0001Xyente0001Xyaldo0001_yberc0001_ypest0001Xykris0001_yinte0001_ymoll0001_yfred0001_yruck0001_
PGL1_unique_yersinia-CL75	25	625	158	207	185	yberc0001_18530	11	ymoll0001_yente0001Xypest0001Xyrohd0001_yfred0001_ypseu0001Xykris0001_yaldo0001_yruck0001_yinte0001_yberc0001_
PGL1_unique_yersinia-CL76	25	623	196	497	401	ykris0001_37920	11	yaldo0001_yruck0001_yfred0001_ymoll0001_ykris0001_yberc0001_ypseu0001Xyente0001Xypest0001Xyrohd0001_yinte0001_
PGL1_unique_yersinia-CL77	25	625	122	187	154	yberc0001_10300	11	ypest0001Xyrohd0001_yruck0001_ymoll0001_ykris0001_yinte0001_yberc0001_yente0001Xypseu0001Xyaldo0001_yfred0001_
PGL1_unique_yersinia-CL78	25	590	41	517	500	yberc0001_39940	10	ymoll0001_ypest0001Xykris0001_ypseu0001Xyrohd0001_yaldo0001_yfred0001_yberc0001_yente0001Xyinte0001_
PGL1_unique_yersinia-CL79	25	341	64	978	383	ypest0001X_1030	8	ypseu0001Xyaldo0001_yfred0001_ykris0001_ypest0001Xyberc0001_ymoll0001_yente0001X
PGL1_unique_yersinia-CL80	25	625	309	397	346	yente0001X_980	10	ykris0001_ypest0001Xyfred0001_ypseu0001Xyinte0001_ymoll0001_yberc0001_yente0001Xyrohd0001_yaldo0001_
PGL1_unique_yersinia-CL81	25	432	37	323	304	yinte0001_18020	11	ykris0001_yinte0001_yente0001Xyberc0001_yaldo0001_yfred0001_yrohd0001_ypseu0001Xyruck0001_ypest0001Xymoll0001_
PGL1_unique_yersinia-CL82	24	531	164	481	351	yruck0001_34310	11	yrohd0001_ykris0001_yaldo0001_yfred0001_ymoll0001_yberc0001_yinte0001_ypest0001Xypseu0001Xyente0001Xyruck0001_
PGL1_unique_yersinia-CL83	24	486	71	461	448.5	yinte0001_18540	11	ymoll0001_yberc0001_yruck0001_yfred0001_ypest0001Xyinte0001_yaldo0001_yente0001Xyrohd0001_ykris0001_ypseu0001X
PGL1_unique_yersinia-CL84	24	565	196	218	206.5	yfred0001_44680	11	yinte0001_yberc0001_yfred0001_ypseu0001Xykris0001_yente0001Xypest0001Xyaldo0001_yrohd0001_ymoll0001_yruck0001_
PGL1_unique_yersinia-CL85	24	572	51	304	297	ykris0001_13480	11	yente0001Xyberc0001_yfred0001_yrohd0001_yaldo0001_ypest0001Xypseu0001Xykris0001_ymoll0001_yruck0001_yinte0001_
PGL1_unique_yersinia-CL86	24	469	47	323	303.5	ykris0001_19760	10	yfred0001_yberc0001_yinte0001_ykris0001_yrohd0001_yente0001Xymoll0001_yaldo0001_ypseu0001Xypest0001X
PGL1_unique_yersinia-CL87	24	418	267	501	333	yfred0001_10350	11	yruck0001_ypest0001Xymoll0001_yente0001Xykris0001_yinte0001_yaldo0001_yfred0001_yberc0001_ypseu0001Xyrohd0001_
PGL1_unique_yersinia-CL88	24	494	137	335	175	yinte0001_22910	11	ykris0001_yfred0001_yente0001Xyberc0001_yaldo0001_yinte0001_yruck0001_ypseu0001Xyrohd0001_ymoll0001_ypest0001X
PGL1_unique_yersinia-CL89	24	496	40	1270	312	ymoll0001_25130	11	yfred0001_yente0001Xyaldo0001_ykris0001_ymoll0001_yrohd0001_yruck0001_yberc0001_yinte0001_ypseu0001Xypest0001X
PGL1_unique_yersinia-CL90	24	530	242	644	380	yruck0001_28420	11	yente0001Xykris0001_yrohd0001_yberc0001_yinte0001_ypseu0001Xyfred0001_yaldo0001_ypest0001Xyruck0001_ymoll0001_
PGL1_unique_yersinia-CL91	24	411	93	296	240	yinte0001_15100	11	yaldo0001_yrohd0001_yruck0001_ymoll0001_yfred0001_ypseu0001Xypest0001Xykris0001_yente0001Xyberc0001_yinte0001_
PGL1_unique_yersinia-CL92	24	515	41	721	95	yberc0001_5600	11	yberc0001_yrohd0001_ypest0001Xymoll0001_ykris0001_yente0001Xyaldo0001_yfred0001_ypseu0001Xyruck0001_yinte0001_
PGL1_unique_yersinia-CL93	24	549	193	295	196	yfred0001_19040	11	yinte0001_yruck0001_ykris0001_ypest0001Xyrohd0001_yaldo0001_yfred0001_yberc0001_yente0001Xypseu0001Xymoll0001_
PGL1_unique_yersinia-CL94	24	496	129	367	154	yinte0001_43000	11	ymoll0001_ypest0001Xykris0001_yberc0001_yinte0001_yaldo0001_yfred0001_yrohd0001_ypseu0001Xyente0001Xyruck0001_
PGL1_unique_yersinia-CL95	23	506	215	360	340	yruck0001_8420	11	ypseu0001Xyrohd0001_ykris0001_yberc0001_yaldo0001_yruck0001_ymoll0001_ypest0001Xyfred0001_yinte0001_yente0001X
PGL1_unique_yersinia-CL96	23	447	66	602	433	yrohd0001_2250	11	ykris0001_yruck0001_yfred0001_ymoll0001_yberc0001_ypseu0001Xyinte0001_yaldo0001_ypest0001Xyente0001Xyrohd0001_
PGL1_unique_yersinia-CL97	23	488	206	322	270	ykris0001_26260	11	yaldo0001_yberc0001_yente0001Xyinte0001_ykris0001_yruck0001_ypest0001Xyfred0001_ymoll0001_yrohd0001_ypseu0001X
PGL1_unique_yersinia-CL98	23	365	155	619	510	yaldo0001_3030	11	yente0001Xyfred0001_ypseu0001Xyberc0001_yinte0001_ypest0001Xykris0001_yaldo0001_ymoll0001_yruck0001_yrohd0001_
PGL1_unique_yersinia-CL99	23	507	67	277	265	yinte0001_6890	11	ypseu0001Xyinte0001_ypest0001Xyaldo0001_yente0001Xykris0001_yrohd0001_yfred0001_yberc0001_ymoll0001_yruck0001_
PGL1_unique_yersinia-CL100	23	433	351	589	587	ykris0001_43150	11	ykris0001_yente0001Xypest0001Xyruck0001_yfred0001_yrohd0001_yaldo0001_yinte0001_ymoll0001_yberc0001_ypseu0001X
PGL1_unique_yersinia-CL101	23	480	86	382	328	ymoll0001_28940	11	ymoll0001_yente0001Xyaldo0001_ykris0001_ypest0001Xyfred0001_yberc0001_yrohd0001_yinte0001_yruck0001_ypseu0001X
PGL1_unique_yersinia-CL102	23	525	65	221	116	yberc0001_3920	11	ykris0001_yinte0001_yrohd0001_yberc0001_yente0001Xyfred0001_ymoll0001_yaldo0001_yruck0001_ypseu0001Xypest0001X
PGL1_unique_yersinia-CL103	23	493	71	352	270	ymoll0001_3570	11	ypest0001Xyaldo0001_ykris0001_ypseu0001Xyberc0001_yinte0001_yruck0001_yrohd0001_ymoll0001_yfred0001_yente0001X
PGL1_unique_yersinia-CL104	23	527	281	804	631	yente0001X_440	11	yente0001Xyaldo0001_yberc0001_ykris0001_yinte0001_yruck0001_ypseu0001Xypest0001Xymoll0001_yfred0001_yrohd0001_
PGL1_unique_yersinia-CL105	23	505	71	178	175	ypseu0001X_15190	11	yrohd0001_ymoll0001_yinte0001_ypest0001Xyberc0001_ypseu0001Xyente0001Xykris0001_yfred0001_yaldo0001_yruck0001_
PGL1_unique_yersinia-CL106	23	338	391	636	473	yruck0001_19940	11	yrohd0001_ypseu0001Xypest0001Xyente0001Xyaldo0001_yinte0001_yruck0001_yberc0001_ykris0001_yfred0001_ymoll0001_
PGL1_unique_yersinia-CL107	23	527	75	255	222	yberc0001_23110	11	yente0001Xypest0001Xymoll0001_ykris0001_ypseu0001Xyinte0001_yruck0001_yfred0001_yaldo0001_yberc0001_yrohd0001_
PGL1_unique_yersinia-CL108	23	505	79	370	174	yente0001X_27430	11	ypseu0001Xyruck0001_yinte0001_yaldo0001_yberc0001_ypest0001Xyrohd0001_ykris0001_yente0001Xymoll0001_yfred0001_
PGL1_unique_yersinia-CL109	23	527	102	251	243	yberc0001_37360	11	yinte0001_yaldo0001_yberc0001_ykris0001_yruck0001_ymoll0001_ypest0001Xyrohd0001_yfred0001_yente0001Xypseu0001X
PGL1_unique_yersinia-CL110	23	325	45	182	164	yberc0001_23040	11	yinte0001_ypest0001Xyaldo0001_yfred0001_ymoll0001_ypseu0001Xyrohd0001_ykris0001_yruck0001_yente0001Xyberc0001_
PGL1_unique_yersinia-CL111	23	525	62	490	476	yberc0001_19570	10	yente0001Xyinte0001_ymoll0001_ypest0001Xyberc0001_yrohd0001_yfred0001_ypseu0001Xykris0001_yruck0001_
PGL1_unique_yersinia-CL112	23	527	55	244	192	ykris0001_39860	11	yruck0001_yente0001Xyinte0001_yrohd0001_ymoll0001_ypseu0001Xyberc0001_yfred0001_yaldo0001_ykris0001_ypest0001X
PGL1_unique_yersinia-CL113	23	397	37	261	118	yente0001X_29280	5	yberc0001_yinte0001_yente0001Xyaldo0001_ymoll0001_
PGL1_unique_yersinia-CL114	23	363	52	231	95	yinte0001_5520	7	yruck0001_ypseu0001Xyrohd0001_yinte0001_yaldo0001_yfred0001_ypest0001X
PGL1_unique_yersinia-CL115	23	400	197	549	368	yfred0001_34690	11	yinte0001_yruck0001_ykris0001_ymoll0001_ypseu0001Xyrohd0001_yberc0001_ypest0001Xyaldo0001_yente0001Xyfred0001_
PGL1_unique_yersinia-CL116	23	429	284	689	366	yfred0001_7620	11	yinte0001_ykris0001_ymoll0001_yaldo0001_yberc0001_yrohd0001_yente0001Xypest0001Xypseu0001Xyruck0001_yfred0001_
PGL1_unique_yersinia-CL117	23	487	225	481	457	ypseu0001X_8880	11	yinte0001_yfred0001_yberc0001_yruck0001_ypest0001Xyaldo0001_yrohd0001_yente0001Xykris0001_ymoll0001_ypseu0001X
PGL1_unique_yersinia-CL118	23	507	37	260	87	yfred0001_37660	7	yaldo0001_yente0001Xypseu0001Xypest0001Xymoll0001_yruck0001_yfred0001_
PGL1_unique_yersinia-CL119	22	444	292	360	350.5	yrohd0001_490	11	yinte0001_yfred0001_yberc0001_ypest0001Xypseu0001Xyente0001Xyruck0001_ymoll0001_yrohd0001_ykris0001_yaldo0001_
PGL1_unique_yersinia-CL120	22	472	51	405	394	ymoll0001_370	11	yinte0001_yfred0001_yaldo0001_yrohd0001_ykris0001_yente0001Xyberc0001_ypest0001Xyruck0001_ypseu0001Xymoll0001_
PGL1_unique_yersinia-CL121	22	484	82	243	162.5	yrohd0001_1130	11	ykris0001_ypest0001Xyberc0001_ypseu0001Xyinte0001_yfred0001_yruck0001_yaldo0001_yente0001Xyrohd0001_ymoll0001_
PGL1_unique_yersinia-CL122	22	301	388	458	425.5	yrohd0001_630	11	ykris0001_ypseu0001Xymoll0001_ypest0001Xyente0001Xyruck0001_yberc0001_yaldo0001_yinte0001_yfred0001_yrohd0001_
PGL1_unique_yersinia-CL123	22	484	318	345	335.5	yrohd0001_21790	11	yaldo0001_ypest0001Xyente0001Xyinte0001_yruck0001_ypseu0001Xyberc0001_yfred0001_yrohd0001_ymoll0001_ykris0001_
PGL1_unique_yersinia-CL124	22	363	423	582	493.5	ymoll0001_10990	11	yaldo0001_yruck0001_yrohd0001_yente0001Xyinte0001_ymoll0001_yberc0001_yfred0001_ypseu0001Xypest0001Xykris0001_
PGL1_unique_yersinia-CL125	22	484	187	219	199.5	yente0001X_31960	11	yberc0001_yfred0001_yruck0001_ypest0001Xyaldo0001_ymoll0001_yinte0001_ypseu0001Xyrohd0001_ykris0001_yente0001X
PGL1_unique_yersinia-CL126	22	484	137	187	164.5	yrohd0001_1840	11	ypseu0001Xyaldo0001_yruck0001_yinte0001_yente0001Xyberc0001_ypest0001Xyfred0001_ykris0001_ymoll0001_yrohd0001_
PGL1_unique_yersinia-CL127	22	322	175	848	511.5	ypseu0001X_41440	11	ymoll0001_yente0001Xypest0001Xyaldo0001_yfred0001_yberc0001_yrohd0001_ykris0001_yinte0001_ypseu0001Xyruck0001_
PGL1_unique_yersinia-CL128	22	484	164	189	168	ypseu0001X_41370	11	ypest0001Xyinte0001_yberc0001_yruck0001_yrohd0001_yfred0001_yente0001Xyaldo0001_ymoll0001_ypseu0001Xykris0001_
PGL1_unique_yersinia-CL129	22	484	194	434	315.5	yberc0001_25870	11	yinte0001_yaldo0001_ymoll0001_ypseu0001Xyente0001Xykris0001_yrohd0001_yruck0001_ypest0001Xyfred0001_yberc0001_
PGL1_unique_yersinia-CL130	22	484	380	394	394	ymoll0001_31490	11	yruck0001_yrohd0001_ykris0001_ymoll0001_yaldo0001_ypseu0001Xypest0001Xyberc0001_yfred0001_yinte0001_yente0001X
PGL1_unique_yersinia-CL131	22	484	1095	1154	1119.5	yaldo0001_27800	11	yente0001Xyrohd0001_yfred0001_ykris0001_yruck0001_yberc0001_ypseu0001Xyinte0001_yaldo0001_ypest0001Xymoll0001_
PGL1_unique_yersinia-CL132	22	384	201	373	261.5	ypseu0001X_28310	11	yberc0001_ymoll0001_ykris0001_yaldo0001_yfred0001_ypest0001Xyruck0001_yente0001Xyrohd0001_yinte0001_ypseu0001X
PGL1_unique_yersinia-CL133	22	460	74	342	250.5	yfred0001_2950	11	yinte0001_ymoll0001_yruck0001_ypseu0001Xyente0001Xykris0001_yrohd0001_ypest0001Xyberc0001_yfred0001_yaldo0001_
PGL1_unique_yersinia-CL134	22	458	73	715	706	ypseu0001X_24540	10	yfred0001_yinte0001_yrohd0001_ypseu0001Xypest0001Xymoll0001_yberc0001_ykris0001_yente0001Xyaldo0001_
PGL1_unique_yersinia-CL135	22	324	89	5543	810.5	ypseu0001X_41980	8	yrohd0001_yfred0001_ypest0001Xypseu0001Xyente0001Xyinte0001_yruck0001_yaldo0001_
PGL1_unique_yersinia-CL136	22	484	220	232	223	yaldo0001_5900	11	ykris0001_yruck0001_yrohd0001_ypest0001Xyberc0001_yaldo0001_yente0001Xymoll0001_yinte0001_ypseu0001Xyfred0001_
PGL1_unique_yersinia-CL137	22	331	364	436	382.5	ykris0001_33040	11	yberc0001_yruck0001_yrohd0001_ymoll0001_ykris0001_ypseu0001Xyaldo0001_yente0001Xyinte0001_ypest0001Xyfred0001_
PGL1_unique_yersinia-CL138	22	484	306	634	471.5	ymoll0001_5450	11	ypest0001Xyaldo0001_yfred0001_yrohd0001_ymoll0001_yruck0001_ypseu0001Xyente0001Xyberc0001_yinte0001_ykris0001_
PGL1_unique_yersinia-CL139	22	484	232	342	282.5	yaldo0001_6140	11	yente0001Xyinte0001_ypseu0001Xykris0001_yfred0001_yberc0001_ymoll0001_ypest0001Xyrohd0001_yaldo0001_yruck0001_
PGL1_unique_yersinia-CL140	22	459	326	352	336	ymoll0001_20760	11	yruck0001_ypest0001Xyente0001Xyfred0001_ypseu0001Xykris0001_yaldo0001_yrohd0001_yinte0001_yberc0001_ymoll0001_
PGL1_unique_yersinia-CL141	22	484	210	367	289	yinte0001_7690	11	yaldo0001_ypseu0001Xypest0001Xyente0001Xyruck0001_yfred0001_ykris0001_yberc0001_yinte0001_ymoll0001_yrohd0001_
PGL1_unique_yersinia-CL142	22	390	274	340	314.5	yinte0001_8870	11	ykris0001_ypseu0001Xymoll0001_yente0001Xyberc0001_ypest0001Xyruck0001_yrohd0001_yinte0001_yfred0001_yaldo0001_
PGL1_unique_yersinia-CL143	22	321	167	598	387	ypseu0001X_14820	11	ykris0001_yruck0001_yfred0001_yinte0001_yrohd0001_ypseu0001Xyaldo0001_ymoll0001_yente0001Xypest0001Xyberc0001_
PGL1_unique_yersinia-CL144	22	484	383	424	401	ymoll0001_10320	11	yinte0001_ykris0001_ypseu0001Xyberc0001_ypest0001Xyfred0001_yente0001Xyruck0001_ymoll0001_yrohd0001_yaldo0001_
PGL1_unique_yersinia-CL145	22	343	538	857	715	ypseu0001X_9940	11	yfred0001_yaldo0001_ypest0001Xykris0001_yrohd0001_ymoll0001_yente0001Xyberc0001_yinte0001_yruck0001_ypseu0001X
PGL1_unique_yersinia-CL146	22	484	397	403	399	yaldo0001_12000	11	yberc0001_yente0001Xypest0001Xykris0001_ymoll0001_yrohd0001_yaldo0001_ypseu0001Xyfred0001_yinte0001_yruck0001_
PGL1_unique_yersinia-CL147	22	319	100	810	453.5	yinte0001_27570	11	yaldo0001_ykris0001_ypseu0001Xymoll0001_yrohd0001_yente0001Xyfred0001_yberc0001_ypest0001Xyruck0001_yinte0001_
PGL1_unique_yersinia-CL148	22	459	295	300	296	yberc0001_31910	11	yruck0001_yfred0001_yente0001Xypseu0001Xypest0001Xyaldo0001_yinte0001_yberc0001_ymoll0001_yrohd0001_ykris0001_
PGL1_unique_yersinia-CL149	22	352	201	335	262	ypest0001X_17410	11	yinte0001_ymoll0001_yruck0001_yaldo0001_ypseu0001Xykris0001_ypest0001Xyfred0001_yente0001Xyberc0001_yrohd0001_
PGL1_unique_yersinia-CL150	22	410	49	529	509	yaldo0001_16000	11	yente0001Xyinte0001_ypseu0001Xypest0001Xyrohd0001_ykris0001_yberc0001_ymoll0001_yruck0001_yaldo0001_yfred0001_
PGL1_unique_yersinia-CL151	22	484	224	357	305	ypest0001X_28990	11	yruck0001_yinte0001_ykris0001_yaldo0001_ypseu0001Xyfred0001_ypest0001Xymoll0001_yberc0001_yrohd0001_yente0001X
PGL1_unique_yersinia-CL152	22	450	78	189	120	yberc0001_35910	11	yrohd0001_yruck0001_yfred0001_yinte0001_ymoll0001_yaldo0001_ykris0001_yente0001Xyberc0001_ypest0001Xypseu0001X
PGL1_unique_yersinia-CL153	22	476	126	313	294.5	ymoll0001_26920	11	ypest0001Xyaldo0001_yinte0001_yfred0001_ypseu0001Xyente0001Xyrohd0001_ykris0001_yberc0001_ymoll0001_yruck0001_
PGL1_unique_yersinia-CL154	22	262	112	536	224	ypest0001X_23050	11	ymoll0001_yaldo0001_yrohd0001_yente0001Xyruck0001_ypseu0001Xykris0001_yfred0001_yberc0001_yinte0001_ypest0001X
PGL1_unique_yersinia-CL155	22	382	437	649	524.5	yruck0001_13330	11	ypest0001Xyruck0001_yente0001Xyberc0001_yfred0001_yinte0001_yrohd0001_ykris0001_yaldo0001_ypseu0001Xymoll0001_
PGL1_unique_yersinia-CL156	22	319	42	654	550.5	ymoll0001_31050	11	yfred0001_yinte0001_ymoll0001_yberc0001_yente0001Xyrohd0001_yruck0001_ypest0001Xyaldo0001_ykris0001_ypseu0001X
PGL1_unique_yersinia-CL157	22	484	70	140	107	ymoll0001_20520	11	yaldo0001_yente0001Xyfred0001_yrohd0001_ykris0001_yinte0001_yberc0001_ymoll0001_ypseu0001Xypest0001Xyruck0001_
PGL1_unique_yersinia-CL158	22	414	145	567	398	ypest0001X_27980	11	yruck0001_ymoll0001_ypest0001Xyrohd0001_ykris0001_yberc0001_yfred0001_yente0001Xyinte0001_ypseu0001Xyaldo0001_
PGL1_unique_yersinia-CL159	22	484	66	91	86.5	yinte0001_34250	11	yaldo0001_yrohd0001_ypest0001Xyente0001Xyruck0001_yfred0001_ykris0001_yberc0001_ymoll0001_yinte0001_ypseu0001X
PGL1_unique_yersinia-CL160	22	484	100	115	111	yberc0001_22490	11	yente0001Xyinte0001_yberc0001_yruck0001_yaldo0001_ykris0001_yfred0001_ymoll0001_ypest0001Xypseu0001Xyrohd0001_
PGL1_unique_yersinia-CL161	22	484	112	165	112	yruck0001_21390	11	yruck0001_yinte0001_yberc0001_ypseu0001Xymoll0001_yrohd0001_yente0001Xyaldo0001_ypest0001Xykris0001_yfred0001_
PGL1_unique_yersinia-CL162	22	484	1022	1056	1035.5	yfred0001_24430	11	yrohd0001_yberc0001_ymoll0001_yruck0001_yinte0001_ykris0001_yente0001Xyaldo0001_ypseu0001Xyfred0001_ypest0001X
PGL1_unique_yersinia-CL163	22	450	116	180	164	yrohd0001_25110	9	yberc0001_yfred0001_yinte0001_yruck0001_yente0001Xykris0001_yrohd0001_yaldo0001_ymoll0001_
PGL1_unique_yersinia-CL164	22	452	592	853	727.5	yberc0001_32690	11	ykris0001_ymoll0001_yfred0001_yente0001Xyrohd0001_yberc0001_ypest0001Xyaldo0001_ypseu0001Xyinte0001_yruck0001_
PGL1_unique_yersinia-CL165	22	262	120	302	210	ypseu0001X_19890	7	yfred0001_yente0001Xyaldo0001_ymoll0001_ykris0001_ypseu0001Xyberc0001_
PGL1_unique_yersinia-CL166	21	318	272	702	700	ypseu0001X_1290	11	yruck0001_yaldo0001_yfred0001_yberc0001_yrohd0001_yente0001Xypest0001Xymoll0001_ykris0001_yinte0001_ypseu0001X
PGL1_unique_yersinia-CL167	21	320	48	341	332	ymoll0001_40020	11	ypseu0001Xyaldo0001_yruck0001_yrohd0001_ykris0001_yinte0001_yberc0001_yente0001Xymoll0001_yfred0001_ypest0001X
PGL1_unique_yersinia-CL168	21	408	41	280	262	ykris0001_17650	11	yruck0001_yfred0001_yente0001Xyinte0001_ykris0001_yaldo0001_ymoll0001_ypest0001Xyrohd0001_yberc0001_ypseu0001X
PGL1_unique_yersinia-CL169	21	311	111	314	310	yinte0001_23780	11	yfred0001_yente0001Xyberc0001_ykris0001_yruck0001_yrohd0001_ypseu0001Xyaldo0001_ypest0001Xyinte0001_ymoll0001_
PGL1_unique_yersinia-CL170	21	441	68	93	82	ymoll0001_9730	11	yfred0001_yruck0001_yinte0001_ymoll0001_yente0001Xyrohd0001_ykris0001_yberc0001_ypest0001Xypseu0001Xyaldo0001_
PGL1_unique_yersinia-CL171	21	423	269	379	376	ypest0001X_6750	11	yrohd0001_yente0001Xyruck0001_ykris0001_yinte0001_ymoll0001_yaldo0001_ypseu0001Xyfred0001_ypest0001Xyberc0001_
PGL1_unique_yersinia-CL172	21	402	273	910	899	yinte0001_32670	11	yfred0001_ypseu0001Xykris0001_yrohd0001_ymoll0001_yaldo0001_yberc0001_yinte0001_yente0001Xypest0001Xyruck0001_
PGL1_unique_yersinia-CL173	21	441	88	288	288	ypest0001X_6600	11	yfred0001_yinte0001_yruck0001_ypseu0001Xyaldo0001_yrohd0001_ykris0001_yente0001Xyberc0001_ymoll0001_ypest0001X
PGL1_unique_yersinia-CL174	21	413	734	916	758	ypest0001X_32250	11	ymoll0001_yrohd0001_ykris0001_ypseu0001Xyinte0001_yaldo0001_ypest0001Xyruck0001_yente0001Xyfred0001_yberc0001_
PGL1_unique_yersinia-CL175	21	408	222	254	228	yfred0001_34220	11	yfred0001_yente0001Xypest0001Xyinte0001_ykris0001_yberc0001_yruck0001_ymoll0001_ypseu0001Xyaldo0001_yrohd0001_
PGL1_unique_yersinia-CL176	21	441	583	688	604	yente0001X_23140	11	ykris0001_ypseu0001Xyaldo0001_ypest0001Xyberc0001_yinte0001_yruck0001_ymoll0001_yrohd0001_yfred0001_yente0001X
PGL1_unique_yersinia-CL177	21	415	85	803	787	yrohd0001_31200	11	yfred0001_ypest0001Xyaldo0001_yente0001Xyrohd0001_yinte0001_ymoll0001_ypseu0001Xykris0001_yberc0001_yruck0001_
PGL1_unique_yersinia-CL178	21	354	227	251	228	yente0001X_22600	11	yaldo0001_ypest0001Xyente0001Xymoll0001_yrohd0001_yinte0001_yruck0001_ykris0001_yberc0001_yfred0001_ypseu0001X
PGL1_unique_yersinia-CL179	21	391	210	280	251	ypseu0001X_33250	11	yberc0001_yaldo0001_yrohd0001_ypest0001Xyente0001Xykris0001_ypseu0001Xyruck0001_yfred0001_ymoll0001_yinte0001_
PGL1_unique_yersinia-CL180	21	441	271	314	306	ykris0001_42010	11	yfred0001_ypseu0001Xyberc0001_ykris0001_yrohd0001_ypest0001Xyruck0001_yente0001Xyinte0001_yaldo0001_ymoll0001_
PGL1_unique_yersinia-CL181	21	426	93	330	322	yberc0001_32500	11	yinte0001_ypest0001Xykris0001_yaldo0001_ypseu0001Xyberc0001_ymoll0001_yfred0001_yente0001Xyrohd0001_yruck0001_
PGL1_unique_yersinia-CL182	21	441	139	192	176	yente0001X_16310	10	yente0001Xyfred0001_ypest0001Xyaldo0001_yinte0001_yrohd0001_ypseu0001Xymoll0001_ykris0001_yberc0001_
PGL1_unique_yersinia-CL183	21	397	180	456	443	yaldo0001_15990	11	ypest0001Xyente0001Xyaldo0001_yinte0001_yberc0001_ykris0001_yfred0001_yruck0001_ymoll0001_ypseu0001Xyrohd0001_
PGL1_unique_yersinia-CL184	21	441	397	430	416	ypest0001X_22010	11	yinte0001_yaldo0001_yberc0001_ymoll0001_ykris0001_yrohd0001_yente0001Xyfred0001_ypseu0001Xypest0001Xyruck0001_
PGL1_unique_yersinia-CL185	21	396	95	475	461	yruck0001_19700	9	yente0001Xyberc0001_yrohd0001_yfred0001_ykris0001_yinte0001_yaldo0001_yruck0001_ymoll0001_
PGL1_unique_yersinia-CL186	21	441	305	323	317	ymoll0001_35420	11	yfred0001_ypseu0001Xyinte0001_yberc0001_yente0001Xyruck0001_yrohd0001_yaldo0001_ykris0001_ymoll0001_ypest0001X
PGL1_unique_yersinia-CL187	21	441	102	391	373	ypseu0001X_27450	11	ypest0001Xyfred0001_ymoll0001_yberc0001_yinte0001_ykris0001_ypseu0001Xyaldo0001_yente0001Xyrohd0001_yruck0001_
PGL1_unique_yersinia-CL188	21	399	54	240	68	ykris0001_23420	11	ykris0001_yruck0001_yinte0001_ypest0001Xyaldo0001_yfred0001_yberc0001_yrohd0001_ymoll0001_yente0001Xypseu0001X
PGL1_unique_yersinia-CL189	21	441	256	274	258	yruck0001_18440	11	yrohd0001_ypest0001Xyente0001Xyfred0001_yinte0001_ymoll0001_ypseu0001Xyruck0001_ykris0001_yberc0001_yaldo0001_
PGL1_unique_yersinia-CL190	21	342	502	517	507	ypest0001X_2030	11	yruck0001_yberc0001_yrohd0001_yaldo0001_yente0001Xymoll0001_yinte0001_ypseu0001Xykris0001_ypest0001Xyfred0001_
PGL1_unique_yersinia-CL191	21	328	38	225	211	yfred0001_37850	11	ypseu0001Xypest0001Xyrohd0001_yinte0001_ykris0001_yberc0001_yaldo0001_yruck0001_yfred0001_yente0001Xymoll0001_
PGL1_unique_yersinia-CL192	20	229	159	697	420	yruck0001_34300	11	yberc0001_yente0001Xyaldo0001_ymoll0001_ypest0001Xyfred0001_yruck0001_ypseu0001Xyinte0001_yrohd0001_ykris0001_
PGL1_unique_yersinia-CL193	20	338	166	202	194	yinte0001_6030	11	yruck0001_yaldo0001_ymoll0001_ypseu0001Xykris0001_yberc0001_yinte0001_yfred0001_ypest0001Xyente0001Xyrohd0001_
PGL1_unique_yersinia-CL194	20	398	71	884	841.5	ymoll0001_29120	10	ypest0001Xyinte0001_yaldo0001_yente0001Xyruck0001_yfred0001_ymoll0001_ypseu0001Xyrohd0001_ykris0001_
PGL1_unique_yersinia-CL195	20	398	110	353	320.5	ypseu0001X_9410	11	ypest0001Xyfred0001_yrohd0001_ykris0001_yinte0001_ymoll0001_ypseu0001Xyente0001Xyberc0001_yruck0001_yaldo0001_
PGL1_unique_yersinia-CL196	20	367	37	506	502	yfred0001_13100	9	ymoll0001_yfred0001_ykris0001_yruck0001_yaldo0001_yberc0001_yinte0001_yrohd0001_yente0001X
PGL1_unique_yersinia-CL197	20	271	79	665	193	ymoll0001_27660	11	ymoll0001_yberc0001_yaldo0001_ypest0001Xyfred0001_yrohd0001_yinte0001_ykris0001_yente0001Xypseu0001Xyruck0001_
PGL1_unique_yersinia-CL198	20	357	43	313	303	yberc0001_6420	11	yrohd0001_yente0001Xyinte0001_yaldo0001_ymoll0001_yruck0001_ykris0001_ypest0001Xypseu0001Xyfred0001_yberc0001_
PGL1_unique_yersinia-CL199	20	337	50	206	146	ykris0001_10490	11	yfred0001_yberc0001_yaldo0001_ymoll0001_yrohd0001_ypseu0001Xyruck0001_ykris0001_yinte0001_ypest0001Xyente0001X
PGL1_unique_yersinia-CL200	20	400	408	461	454	yente0001X_28370	11	yfred0001_ypest0001Xyrohd0001_ykris0001_yente0001Xyaldo0001_ymoll0001_yinte0001_yberc0001_yruck0001_ypseu0001X
PGL1_unique_yersinia-CL201	20	302	99	423	337.5	ykris0001_5090	11	ykris0001_yruck0001_yinte0001_yrohd0001_ypseu0001Xyfred0001_yente0001Xymoll0001_yberc0001_yaldo0001_ypest0001X
PGL1_unique_yersinia-CL202	20	279	82	369	248.5	yinte0001_40730	11	yaldo0001_ykris0001_ymoll0001_yinte0001_yfred0001_yberc0001_ypseu0001Xyrohd0001_ypest0001Xyente0001Xyruck0001_
PGL1_unique_yersinia-CL203	20	396	112	284	258.5	yfred0001_21190	11	ymoll0001_yfred0001_yinte0001_yberc0001_ypseu0001Xyrohd0001_yaldo0001_yruck0001_ykris0001_yente0001Xypest0001X
PGL1_unique_yersinia-CL204	20	221	84	875	268	yaldo0001_34630	11	yberc0001_ykris0001_ypseu0001Xypest0001Xyruck0001_yinte0001_ymoll0001_yente0001Xyfred0001_yrohd0001_yaldo0001_
PGL1_unique_yersinia-CL205	20	400	231	255	248	ypseu0001X_43120	11	yaldo0001_yinte0001_yrohd0001_ypseu0001Xypest0001Xykris0001_yente0001Xyruck0001_yberc0001_ymoll0001_yfred0001_
PGL1_unique_yersinia-CL206	20	398	69	723	720	ymoll0001_41660	11	ypest0001Xyruck0001_ypseu0001Xyaldo0001_ykris0001_yberc0001_yente0001Xymoll0001_yfred0001_yinte0001_yrohd0001_
PGL1_unique_yersinia-CL207	20	387	167	358	308	yfred0001_8630	11	yrohd0001_yinte0001_yberc0001_yruck0001_ypest0001Xyente0001Xypseu0001Xymoll0001_ykris0001_yaldo0001_yfred0001_
PGL1_unique_yersinia-CL208	20	198	37	429	371	yente0001X_40890	11	ypest0001Xyberc0001_ykris0001_yinte0001_yrohd0001_yaldo0001_ypseu0001Xyruck0001_yente0001Xymoll0001_yfred0001_
PGL1_unique_yersinia-CL209	20	362	37	907	765	ymoll0001_38270	8	ypest0001Xypseu0001Xykris0001_yberc0001_yruck0001_yfred0001_ymoll0001_yrohd0001_
PGL1_unique_yersinia-CL210	20	380	41	159	128	yente0001X_29010	8	yinte0001_yfred0001_yberc0001_yente0001Xymoll0001_ypest0001Xykris0001_ypseu0001X
PGL1_unique_yersinia-CL211	19	361	464	520	498	yfred0001_12160	11	ypseu0001Xyberc0001_yinte0001_ypest0001Xyfred0001_yente0001Xyaldo0001_ykris0001_yruck0001_ymoll0001_yrohd0001_
PGL1_unique_yersinia-CL212	19	361	231	327	309	yrohd0001_25200	11	yinte0001_ymoll0001_yberc0001_ykris0001_yrohd0001_yente0001Xyruck0001_ypest0001Xyfred0001_yaldo0001_ypseu0001X
PGL1_unique_yersinia-CL213	19	359	128	282	281	yrohd0001_830	11	ypseu0001Xykris0001_yfred0001_ypest0001Xyaldo0001_yberc0001_ymoll0001_yinte0001_yruck0001_yente0001Xyrohd0001_
PGL1_unique_yersinia-CL214	19	297	189	732	727	ymoll0001_33510	11	yberc0001_ypest0001Xymoll0001_yaldo0001_ykris0001_yinte0001_yrohd0001_yente0001Xyfred0001_ypseu0001Xyruck0001_
PGL1_unique_yersinia-CL215	19	361	600	704	702	yente0001X_3040	11	yente0001Xyruck0001_ykris0001_yaldo0001_yinte0001_yberc0001_ymoll0001_ypseu0001Xyfred0001_yrohd0001_ypest0001X
PGL1_unique_yersinia-CL216	19	361	623	687	673	yente0001X_39890	11	ykris0001_ymoll0001_yaldo0001_yruck0001_yinte0001_yberc0001_yrohd0001_yente0001Xypseu0001Xyfred0001_ypest0001X
PGL1_unique_yersinia-CL217	19	361	312	393	327	ypseu0001X_9440	11	ypseu0001Xykris0001_ymoll0001_yente0001Xyaldo0001_yberc0001_yinte0001_yruck0001_yfred0001_ypest0001Xyrohd0001_
PGL1_unique_yersinia-CL218	19	201	84	1803	398	ykris0001_18570	11	ykris0001_yfred0001_yrohd0001_ypseu0001Xypest0001Xyente0001Xyaldo0001_yinte0001_ymoll0001_yberc0001_yruck0001_
PGL1_unique_yersinia-CL219	19	361	215	318	246	yfred0001_4200	11	yruck0001_ykris0001_yente0001Xyrohd0001_ypest0001Xymoll0001_yaldo0001_yfred0001_yinte0001_yberc0001_ypseu0001X
PGL1_unique_yersinia-CL220	19	352	501	902	880	ykris0001_7830	11	yberc0001_ymoll0001_ypseu0001Xykris0001_yinte0001_yrohd0001_yfred0001_ypest0001Xyruck0001_yente0001Xyaldo0001_
PGL1_unique_yersinia-CL221	19	305	52	271	253	ypest0001X_15080	11	ykris0001_yrohd0001_yruck0001_ypest0001Xymoll0001_yfred0001_yberc0001_ypseu0001Xyinte0001_yaldo0001_yente0001X
PGL1_unique_yersinia-CL222	19	361	261	312	263	yinte0001_8760	11	yrohd0001_ypseu0001Xymoll0001_yinte0001_yaldo0001_yruck0001_ykris0001_ypest0001Xyfred0001_yberc0001_yente0001X
PGL1_unique_yersinia-CL223	19	361	259	338	338	ymoll0001_8520	11	yinte0001_yberc0001_yruck0001_yfred0001_ypseu0001Xyaldo0001_ykris0001_yrohd0001_ypest0001Xyente0001Xymoll0001_
PGL1_unique_yersinia-CL224	19	361	199	386	200	yaldo0001_10890	11	yente0001Xyfred0001_yruck0001_ykris0001_yinte0001_ypseu0001Xyberc0001_ypest0001Xyaldo0001_ymoll0001_yrohd0001_
PGL1_unique_yersinia-CL225	19	361	544	560	548	ypest0001X_25600	11	yente0001Xykris0001_ymoll0001_yfred0001_ypest0001Xyaldo0001_yrohd0001_yinte0001_ypseu0001Xyruck0001_yberc0001_
PGL1_unique_yersinia-CL226	19	359	86	270	260	yinte0001_20160	11	ykris0001_yfred0001_ypseu0001Xymoll0001_yrohd0001_yberc0001_yente0001Xyinte0001_yaldo0001_ypest0001Xyruck0001_
PGL1_unique_yersinia-CL227	19	249	131	386	157	yrohd0001_2790	11	ypseu0001Xyente0001Xyinte0001_ykris0001_yfred0001_yrohd0001_yruck0001_yaldo0001_yberc0001_ypest0001Xymoll0001_
PGL1_unique_yersinia-CL228	19	261	170	402	347	yrohd0001_19640	11	ypseu0001Xyberc0001_yrohd0001_ymoll0001_yfred0001_yente0001Xyinte0001_yaldo0001_yruck0001_ypest0001Xykris0001_
PGL1_unique_yersinia-CL229	19	347	239	300	296	ykris0001_13970	11	yinte0001_yaldo0001_yfred0001_ypseu0001Xyruck0001_yrohd0001_yente0001Xymoll0001_ypest0001Xykris0001_yberc0001_
PGL1_unique_yersinia-CL230	19	339	57	340	324	ymoll0001_16620	11	yfred0001_yente0001Xykris0001_yberc0001_yaldo0001_ymoll0001_ypseu0001Xyinte0001_yrohd0001_ypest0001Xyruck0001_
PGL1_unique_yersinia-CL231	19	321	38	269	261	yente0001X_27220	5	yente0001Xypest0001Xypseu0001Xykris0001_yaldo0001_
PGL1_unique_yersinia-CL232	19	361	151	243	230	ykris0001_18320	11	ykris0001_yberc0001_yaldo0001_yruck0001_yfred0001_yrohd0001_yente0001Xymoll0001_yinte0001_ypseu0001Xypest0001X
PGL1_unique_yersinia-CL233	19	215	87	1306	1280	yente0001X_22020	11	yruck0001_ypest0001Xyinte0001_ymoll0001_yrohd0001_yaldo0001_yberc0001_yente0001Xypseu0001Xyfred0001_ykris0001_
PGL1_unique_yersinia-CL234	19	361	232	249	234	ykris0001_15480	10	ypest0001Xyfred0001_ymoll0001_yinte0001_yente0001Xyrohd0001_yaldo0001_yberc0001_ypseu0001Xykris0001_
PGL1_unique_yersinia-CL235	19	361	428	493	438	ypest0001X_9700	11	yente0001Xymoll0001_ypest0001Xyfred0001_ykris0001_yberc0001_ypseu0001Xyaldo0001_yinte0001_yrohd0001_yruck0001_
PGL1_unique_yersinia-CL236	19	201	60	381	311	yaldo0001_39650	11	yberc0001_ymoll0001_yfred0001_yruck0001_ypest0001Xyinte0001_yrohd0001_yente0001Xyaldo0001_ypseu0001Xykris0001_
PGL1_unique_yersinia-CL237	18	205	164	726	602	ymoll0001_29330	8	ymoll0001_ypest0001Xyinte0001_yente0001Xyberc0001_yfred0001_yaldo0001_ypseu0001X
PGL1_unique_yersinia-CL238	18	204	161	343	210	ykris0001_10530	11	ymoll0001_yaldo0001_yinte0001_yente0001Xyrohd0001_ykris0001_yfred0001_ypest0001Xypseu0001Xyberc0001_yruck0001_
PGL1_unique_yersinia-CL239	18	324	174	199	184	yinte0001_3880	11	yfred0001_yente0001Xyaldo0001_ymoll0001_yberc0001_ykris0001_yinte0001_yruck0001_ypseu0001Xypest0001Xyrohd0001_
PGL1_unique_yersinia-CL240	18	324	38	81	63	yente0001X_39880	11	yaldo0001_yrohd0001_yruck0001_ymoll0001_ypest0001Xykris0001_ypseu0001Xyberc0001_yfred0001_yinte0001_yente0001X
PGL1_unique_yersinia-CL241	18	322	182	415	411	ykris0001_31610	11	yinte0001_yaldo0001_ypest0001Xyfred0001_yruck0001_yrohd0001_ymoll0001_yberc0001_ykris0001_yente0001Xypseu0001X
PGL1_unique_yersinia-CL242	18	244	221	583	270	yente0001X_7810	11	yente0001Xypseu0001Xyberc0001_yfred0001_yruck0001_yrohd0001_yaldo0001_ymoll0001_ypest0001Xyinte0001_ykris0001_
PGL1_unique_yersinia-CL243	18	239	134	470	335	yrohd0001_3980	11	yrohd0001_yruck0001_ypseu0001Xyente0001Xymoll0001_ykris0001_yberc0001_yaldo0001_yfred0001_yinte0001_ypest0001X
PGL1_unique_yersinia-CL244	18	303	84	444	429.5	yfred0001_24420	11	yrohd0001_ymoll0001_yberc0001_ypseu0001Xyente0001Xyinte0001_yfred0001_ypest0001Xykris0001_yaldo0001_yruck0001_
PGL1_unique_yersinia-CL245	18	282	517	700	547	ykris0001_23600	11	yrohd0001_yberc0001_yinte0001_yfred0001_yente0001Xyaldo0001_ymoll0001_ypseu0001Xypest0001Xykris0001_yruck0001_
PGL1_unique_yersinia-CL246	18	224	262	517	354	yente0001X_7510	11	yfred0001_ykris0001_yente0001Xyaldo0001_yinte0001_ypseu0001Xymoll0001_yberc0001_yrohd0001_ypest0001Xyruck0001_
PGL1_unique_yersinia-CL247	18	293	123	263	245	yinte0001_12250	10	yente0001Xyaldo0001_ypseu0001Xypest0001Xymoll0001_yrohd0001_yruck0001_yinte0001_yberc0001_yfred0001_
PGL1_unique_yersinia-CL248	18	320	73	466	425	ypest0001X_42440	11	yente0001Xykris0001_yinte0001_yfred0001_yrohd0001_yaldo0001_ypest0001Xymoll0001_ypseu0001Xyruck0001_yberc0001_
PGL1_unique_yersinia-CL249	18	296	62	251	251	yrohd0001_33820	11	ykris0001_yfred0001_yente0001Xypest0001Xypseu0001Xyruck0001_ymoll0001_yrohd0001_yaldo0001_yberc0001_yinte0001_
PGL1_unique_yersinia-CL250	18	295	62	267	100.5	ymoll0001_2760	11	yfred0001_yruck0001_ykris0001_yinte0001_ymoll0001_ypest0001Xypseu0001Xyberc0001_yente0001Xyrohd0001_yaldo0001_
PGL1_unique_yersinia-CL251	18	324	103	169	131	yrohd0001_13580	11	yente0001Xyfred0001_ypseu0001Xyinte0001_yrohd0001_ypest0001Xyruck0001_ykris0001_ymoll0001_yberc0001_yaldo0001_
PGL1_unique_yersinia-CL252	18	254	85	578	350.5	ymoll0001_25370	11	yberc0001_ypest0001Xyrohd0001_ypseu0001Xyruck0001_yente0001Xyinte0001_ykris0001_ymoll0001_yaldo0001_yfred0001_
PGL1_unique_yersinia-CL253	17	162	74	1522	269	yruck0001_32070	11	ypseu0001Xyfred0001_yruck0001_yaldo0001_yinte0001_yberc0001_ymoll0001_yrohd0001_ykris0001_yente0001Xypest0001X
PGL1_unique_yersinia-CL254	17	129	61	2382	181	yfred0001_45080	6	yente0001Xymoll0001_yrohd0001_yberc0001_ykris0001_yfred0001_
PGL1_unique_yersinia-CL255	17	219	39	1449	829	ypseu0001X_31920	8	ypseu0001Xypest0001Xyrohd0001_ykris0001_yinte0001_ymoll0001_yberc0001_yfred0001_
PGL1_unique_yersinia-CL256	17	289	256	289	275	yberc0001_2790	11	yaldo0001_ykris0001_yfred0001_ypest0001Xyrohd0001_yberc0001_yente0001Xyinte0001_yruck0001_ymoll0001_ypseu0001X
PGL1_unique_yersinia-CL257	17	289	345	358	345	yaldo0001_20700	11	ymoll0001_yruck0001_ypseu0001Xyberc0001_yaldo0001_ypest0001Xyente0001Xyinte0001_yfred0001_ykris0001_yrohd0001_
PGL1_unique_yersinia-CL258	17	287	131	444	430	yinte0001_3140	11	yaldo0001_yrohd0001_yruck0001_yente0001Xykris0001_ymoll0001_yfred0001_ypseu0001Xypest0001Xyberc0001_yinte0001_
PGL1_unique_yersinia-CL259	17	279	101	360	339	yfred0001_2910	10	yente0001Xyrohd0001_ymoll0001_ykris0001_yaldo0001_yberc0001_yinte0001_ypest0001Xyfred0001_ypseu0001X
PGL1_unique_yersinia-CL260	17	289	199	357	330	yrohd0001_3760	10	ykris0001_yaldo0001_ypest0001Xymoll0001_yrohd0001_yente0001Xyfred0001_yberc0001_yinte0001_ypseu0001X
PGL1_unique_yersinia-CL261	17	289	103	115	113	yfred0001_9450	9	yinte0001_yaldo0001_ykris0001_yente0001Xyberc0001_yruck0001_ymoll0001_yrohd0001_yfred0001_
PGL1_unique_yersinia-CL262	17	289	66	95	92	yinte0001_7100	9	yrohd0001_ykris0001_yfred0001_yinte0001_yruck0001_ymoll0001_yaldo0001_yente0001Xyberc0001_
PGL1_unique_yersinia-CL263	17	289	596	861	846	yrohd0001_25130	11	yruck0001_ypseu0001Xyrohd0001_yaldo0001_ymoll0001_yberc0001_yinte0001_ypest0001Xykris0001_yfred0001_yente0001X
PGL1_unique_yersinia-CL264	17	281	180	230	216	ypseu0001X_11430	11	ypseu0001Xyrohd0001_ykris0001_yinte0001_yruck0001_yente0001Xyfred0001_yberc0001_ymoll0001_ypest0001Xyaldo0001_
PGL1_unique_yersinia-CL265	17	289	54	220	212	yrohd0001_39830	7	ykris0001_yrohd0001_yaldo0001_yfred0001_ypest0001Xyberc0001_ypseu0001X
PGL1_unique_yersinia-CL266	17	279	231	259	254	ykris0001_16280	11	yente0001Xyinte0001_ykris0001_ypseu0001Xyfred0001_ypest0001Xyaldo0001_yruck0001_yrohd0001_yberc0001_ymoll0001_
PGL1_unique_yersinia-CL267	17	289	124	138	124	yaldo0001_15520	11	ypseu0001Xyfred0001_yrohd0001_ymoll0001_yruck0001_ykris0001_yberc0001_ypest0001Xyaldo0001_yinte0001_yente0001X
PGL1_unique_yersinia-CL268	17	289	469	510	501	yente0001X_21580	11	yruck0001_ypseu0001Xyente0001Xyaldo0001_yfred0001_ykris0001_yrohd0001_yinte0001_yberc0001_ypest0001Xymoll0001_
PGL1_unique_yersinia-CL269	17	234	300	372	349	ypseu0001X_23530	11	yruck0001_yinte0001_yfred0001_ykris0001_ymoll0001_yrohd0001_yente0001Xyberc0001_yaldo0001_ypest0001Xypseu0001X
PGL1_unique_yersinia-CL270	17	271	361	714	361	ymoll0001_17440	11	yrohd0001_yinte0001_ymoll0001_ypest0001Xyaldo0001_yente0001Xyruck0001_ypseu0001Xyfred0001_yberc0001_ykris0001_
PGL1_unique_yersinia-CL271	17	257	68	466	267	yberc0001_34560	11	yente0001Xyberc0001_yfred0001_ypseu0001Xyinte0001_yaldo0001_yruck0001_yrohd0001_ypest0001Xykris0001_ymoll0001_
PGL1_unique_yersinia-CL272	16	236	135	404	404	yinte0001_460	11	yente0001Xyaldo0001_yrohd0001_ypseu0001Xyberc0001_yfred0001_ypest0001Xyruck0001_ymoll0001_ykris0001_yinte0001_
PGL1_unique_yersinia-CL273	16	235	37	396	389	yfred0001_14840	8	yaldo0001_yente0001Xykris0001_ypseu0001Xypest0001Xymoll0001_yfred0001_yinte0001_
PGL1_unique_yersinia-CL274	16	177	123	859	840	yruck0001_1570	11	yrohd0001_yinte0001_yruck0001_yaldo0001_ypseu0001Xymoll0001_yfred0001_yberc0001_yente0001Xykris0001_ypest0001X
PGL1_unique_yersinia-CL275	16	231	454	791	506	yrohd0001_5600	11	yruck0001_yberc0001_yinte0001_yrohd0001_ykris0001_yaldo0001_ypest0001Xyfred0001_yente0001Xymoll0001_ypseu0001X
PGL1_unique_yersinia-CL276	16	256	353	406	400	yente0001X_39820	11	yruck0001_yente0001Xyfred0001_ypest0001Xykris0001_yrohd0001_ymoll0001_yinte0001_yaldo0001_yberc0001_ypseu0001X
PGL1_unique_yersinia-CL277	16	248	39	578	562	ymoll0001_36980	10	yfred0001_ykris0001_yinte0001_yrohd0001_ypest0001Xymoll0001_yruck0001_yberc0001_yaldo0001_ypseu0001X
PGL1_unique_yersinia-CL278	16	196	203	548	548	yinte0001_4700	11	ypseu0001Xyrohd0001_yaldo0001_yinte0001_ypest0001Xyberc0001_yfred0001_ymoll0001_yruck0001_ykris0001_yente0001X
PGL1_unique_yersinia-CL279	16	196	58	1325	399	yberc0001_2860	11	yberc0001_ypseu0001Xymoll0001_yaldo0001_yruck0001_yente0001Xyrohd0001_ypest0001Xyfred0001_yinte0001_ykris0001_
PGL1_unique_yersinia-CL280	16	170	56	1092	291	yrohd0001_5620	11	yruck0001_yrohd0001_ymoll0001_ykris0001_yberc0001_ypest0001Xypseu0001Xyaldo0001_yfred0001_yente0001Xyinte0001_
PGL1_unique_yersinia-CL281	16	201	49	674	644.5	yruck0001_5610	11	yente0001Xyberc0001_yrohd0001_yfred0001_yruck0001_ykris0001_yaldo0001_ypseu0001Xyinte0001_ymoll0001_ypest0001X
PGL1_unique_yersinia-CL282	16	202	248	328	325	yfred0001_37640	11	yruck0001_ymoll0001_yinte0001_ypseu0001Xyente0001Xyrohd0001_ykris0001_yberc0001_ypest0001Xyaldo0001_yfred0001_
PGL1_unique_yersinia-CL283	16	256	166	198	196	yaldo0001_18470	11	yente0001Xyruck0001_yfred0001_ypest0001Xyinte0001_yaldo0001_ykris0001_yberc0001_yrohd0001_ymoll0001_ypseu0001X
PGL1_unique_yersinia-CL284	16	246	88	561	545	yberc0001_10480	11	ypest0001Xypseu0001Xyrohd0001_ymoll0001_ykris0001_yfred0001_yinte0001_yruck0001_yaldo0001_yente0001Xyberc0001_
PGL1_unique_yersinia-CL285	16	256	284	285	285	yfred0001_10650	11	yaldo0001_yente0001Xykris0001_ypest0001Xyrohd0001_ypseu0001Xyruck0001_yberc0001_yinte0001_yfred0001_ymoll0001_
PGL1_unique_yersinia-CL286	16	232	219	384	269	yinte0001_9590	11	yberc0001_yente0001Xyfred0001_yruck0001_ypest0001Xyinte0001_yrohd0001_ykris0001_yaldo0001_ymoll0001_ypseu0001X
PGL1_unique_yersinia-CL287	16	216	119	490	451	ypseu0001X_13720	11	ypest0001Xyrohd0001_yfred0001_ymoll0001_ypseu0001Xykris0001_yinte0001_yberc0001_yaldo0001_yente0001Xyruck0001_
PGL1_unique_yersinia-CL288	16	256	117	324	143	yente0001X_35070	11	ymoll0001_yfred0001_ykris0001_yaldo0001_yinte0001_yberc0001_ypest0001Xyrohd0001_yruck0001_yente0001Xypseu0001X
PGL1_unique_yersinia-CL289	16	222	38	408	398	ymoll0001_38110	9	yfred0001_yberc0001_ykris0001_ypest0001Xyente0001Xypseu0001Xyrohd0001_yinte0001_ymoll0001_
PGL1_unique_yersinia-CL290	16	256	136	174	163	yinte0001_23900	11	yrohd0001_yruck0001_ypest0001Xyfred0001_ymoll0001_yaldo0001_yberc0001_yente0001Xypseu0001Xyinte0001_ykris0001_
PGL1_unique_yersinia-CL291	16	256	272	305	295	ykris0001_24100	11	yfred0001_yrohd0001_ypseu0001Xyente0001Xymoll0001_yberc0001_yinte0001_ypest0001Xykris0001_yaldo0001_yruck0001_
PGL1_unique_yersinia-CL292	16	256	171	188	188	yberc0001_37200	11	ymoll0001_ypseu0001Xyaldo0001_yfred0001_yruck0001_ykris0001_yente0001Xypest0001Xyberc0001_yrohd0001_yinte0001_
PGL1_unique_yersinia-CL293	16	256	99	179	174	yruck0001_32200	11	ypest0001Xyruck0001_yente0001Xyaldo0001_yrohd0001_ykris0001_yinte0001_yberc0001_yfred0001_ymoll0001_ypseu0001X
PGL1_unique_yersinia-CL294	16	254	103	350	329	yrohd0001_20000	10	yrohd0001_ykris0001_yfred0001_ymoll0001_yaldo0001_yinte0001_ypest0001Xyberc0001_ypseu0001Xyente0001X
PGL1_unique_yersinia-CL295	16	254	302	831	814	yinte0001_24580	9	ymoll0001_yinte0001_yrohd0001_ykris0001_yaldo0001_ypest0001Xypseu0001Xyberc0001_yfred0001_
PGL1_unique_yersinia-CL296	16	215	136	209	147.5	ymoll0001_2030	11	ymoll0001_yente0001Xyrohd0001_yaldo0001_yruck0001_ypseu0001Xyberc0001_yinte0001_ykris0001_yfred0001_ypest0001X
PGL1_unique_yersinia-CL297	16	210	62	349	349	ypest0001X_37430	11	yrohd0001_ypseu0001Xyaldo0001_ymoll0001_yente0001Xyinte0001_yberc0001_yruck0001_yfred0001_ykris0001_ypest0001X
PGL1_unique_yersinia-CL298	16	256	163	325	322	yaldo0001_36680	11	ypseu0001Xyente0001Xyinte0001_yberc0001_yruck0001_ymoll0001_yfred0001_ykris0001_ypest0001Xyaldo0001_yrohd0001_
PGL1_unique_yersinia-CL299	16	256	246	265	257	ykris0001_29150	11	yinte0001_ymoll0001_ypest0001Xykris0001_yente0001Xyruck0001_yberc0001_yaldo0001_yrohd0001_yfred0001_ypseu0001X
PGL1_unique_yersinia-CL300	16	256	247	293	282	yente0001X_25240	11	yberc0001_ymoll0001_yinte0001_yaldo0001_yfred0001_yente0001Xyrohd0001_ykris0001_yruck0001_ypseu0001Xypest0001X
PGL1_unique_yersinia-CL301	16	252	39	295	284.5	yruck0001_32310	8	yruck0001_yinte0001_ykris0001_yberc0001_yrohd0001_ypseu0001Xyfred0001_ymoll0001_
PGL1_unique_yersinia-CL302	16	256	88	154	114.5	ypseu0001X_42830	8	yrohd0001_ymoll0001_yinte0001_yfred0001_yberc0001_ykris0001_ypseu0001Xyruck0001_
PGL1_unique_yersinia-CL303	16	206	61	445	150	yente0001X_37220	1	yente0001X
PGL1_unique_yersinia-CL304	15	192	287	617	602	yaldo0001_33720	11	yfred0001_ypest0001Xykris0001_yente0001Xyruck0001_ymoll0001_yrohd0001_yberc0001_yinte0001_ypseu0001Xyaldo0001_
PGL1_unique_yersinia-CL305	15	223	107	425	421	yruck0001_3530	11	yaldo0001_ykris0001_yberc0001_yruck0001_yinte0001_yrohd0001_ypseu0001Xyfred0001_ymoll0001_ypest0001Xyente0001X
PGL1_unique_yersinia-CL306	15	217	198	717	673	yaldo0001_6070	11	ymoll0001_yberc0001_ypseu0001Xyfred0001_ykris0001_yrohd0001_yruck0001_ypest0001Xyinte0001_yente0001Xyaldo0001_
PGL1_unique_yersinia-CL307	15	184	85	463	458	yfred0001_24450	11	ypest0001Xypseu0001Xyrohd0001_yfred0001_yente0001Xykris0001_ymoll0001_yberc0001_yruck0001_yinte0001_yaldo0001_
PGL1_unique_yersinia-CL308	15	211	102	317	315	ypest0001X_40020	11	yinte0001_yrohd0001_ykris0001_yaldo0001_yfred0001_yente0001Xyruck0001_ypseu0001Xypest0001Xyberc0001_ymoll0001_
PGL1_unique_yersinia-CL309	15	225	257	289	270	ykris0001_11290	11	yfred0001_ykris0001_yruck0001_yente0001Xymoll0001_ypest0001Xyaldo0001_yrohd0001_ypseu0001Xyberc0001_yinte0001_
PGL1_unique_yersinia-CL310	15	195	85	427	420	yinte0001_3710	11	ypest0001Xyberc0001_yente0001Xyaldo0001_ykris0001_ymoll0001_yinte0001_ypseu0001Xyruck0001_yfred0001_yrohd0001_
PGL1_unique_yersinia-CL311	15	192	37	463	426	yfred0001_6760	11	yinte0001_yfred0001_yaldo0001_yruck0001_yrohd0001_ypest0001Xypseu0001Xykris0001_ymoll0001_yente0001Xyberc0001_
PGL1_unique_yersinia-CL312	15	200	39	572	572	yente0001X_24430	9	yaldo0001_yinte0001_yruck0001_yrohd0001_yfred0001_ymoll0001_yberc0001_ykris0001_yente0001X
PGL1_unique_yersinia-CL313	15	164	115	590	544	ypest0001X_40240	10	yruck0001_yrohd0001_ypest0001Xyberc0001_ypseu0001Xyfred0001_ymoll0001_yinte0001_yente0001Xykris0001_
PGL1_unique_yersinia-CL314	15	139	122	1235	1227	ypest0001X_34850	10	yinte0001_ypest0001Xypseu0001Xykris0001_ymoll0001_yaldo0001_yfred0001_yente0001Xyrohd0001_yberc0001_
PGL1_unique_yersinia-CL315	15	172	139	2268	1745	yinte0001_29180	10	yinte0001_ypseu0001Xyberc0001_ymoll0001_ypest0001Xykris0001_yaldo0001_yfred0001_yrohd0001_yente0001X
PGL1_unique_yersinia-CL316	15	150	383	437	383	ypest0001X_33900	11	yberc0001_yrohd0001_ykris0001_yinte0001_ymoll0001_ypseu0001Xyente0001Xyfred0001_yruck0001_ypest0001Xyaldo0001_
PGL1_unique_yersinia-CL317	15	196	54	1019	179	ymoll0001_29390	11	yrohd0001_ypest0001Xykris0001_yente0001Xyruck0001_yfred0001_ymoll0001_yinte0001_yaldo0001_ypseu0001Xyberc0001_
PGL1_unique_yersinia-CL318	15	181	180	263	180	yinte0001_30300	11	yaldo0001_yrohd0001_yinte0001_yberc0001_yruck0001_yfred0001_ypseu0001Xykris0001_ymoll0001_yente0001Xypest0001X
PGL1_unique_yersinia-CL319	15	225	140	216	214	ymoll0001_29530	10	ymoll0001_ypseu0001Xyaldo0001_yfred0001_yinte0001_yruck0001_yrohd0001_ypest0001Xyberc0001_yente0001X
PGL1_unique_yersinia-CL320	15	225	58	81	81	yinte0001_13700	11	ypseu0001Xyberc0001_yrohd0001_ykris0001_yruck0001_ypest0001Xyinte0001_yaldo0001_yente0001Xyfred0001_ymoll0001_
PGL1_unique_yersinia-CL321	15	166	89	673	175	ypest0001X_21580	11	ymoll0001_ypseu0001Xyruck0001_yaldo0001_yente0001Xyberc0001_yfred0001_yrohd0001_ypest0001Xyinte0001_ykris0001_
PGL1_unique_yersinia-CL322	15	223	356	723	715	ymoll0001_2860	11	yberc0001_yrohd0001_yinte0001_ymoll0001_ypseu0001Xyaldo0001_ykris0001_yruck0001_yfred0001_ypest0001Xyente0001X
PGL1_unique_yersinia-CL323	15	198	263	419	273	yberc0001_18970	8	ymoll0001_yberc0001_ykris0001_yfred0001_yinte0001_yente0001Xyrohd0001_yaldo0001_
PGL1_unique_yersinia-CL324	15	180	83	965	965	yberc0001_40660	11	ykris0001_yente0001Xyrohd0001_yinte0001_ypseu0001Xymoll0001_yfred0001_yaldo0001_ypest0001Xyruck0001_yberc0001_
PGL1_unique_yersinia-CL325	15	199	253	279	266	yinte0001_38960	11	yfred0001_yinte0001_ymoll0001_yruck0001_yente0001Xyaldo0001_ykris0001_yrohd0001_ypest0001Xyberc0001_ypseu0001X
PGL1_unique_yersinia-CL326	15	203	140	567	425	yruck0001_12860	11	yrohd0001_yfred0001_yberc0001_yaldo0001_ypseu0001Xypest0001Xymoll0001_yente0001Xykris0001_yruck0001_yinte0001_
PGL1_unique_yersinia-CL327	15	173	143	424	323	ykris0001_7260	11	yinte0001_yaldo0001_ypseu0001Xykris0001_ypest0001Xyfred0001_yente0001Xyberc0001_ymoll0001_yruck0001_yrohd0001_
PGL1_unique_yersinia-CL328	15	171	134	1422	301	ypseu0001X_40230	11	ymoll0001_ypest0001Xyfred0001_ykris0001_yaldo0001_yberc0001_yente0001Xyinte0001_yruck0001_yrohd0001_ypseu0001X
PGL1_unique_yersinia-CL329	15	177	78	244	211	yruck0001_14140	11	yfred0001_yrohd0001_ypseu0001Xyberc0001_ykris0001_yente0001Xyaldo0001_ypest0001Xymoll0001_yinte0001_yruck0001_
PGL1_unique_yersinia-CL330	15	197	40	3163	436	ypest0001X_21620	11	ypseu0001Xyrohd0001_yente0001Xykris0001_yfred0001_yberc0001_yruck0001_ymoll0001_yaldo0001_yinte0001_ypest0001X
PGL1_unique_yersinia-CL331	15	197	74	543	410	yberc0001_18240	10	yrohd0001_yruck0001_ymoll0001_yberc0001_ypest0001Xykris0001_ypseu0001Xyaldo0001_yinte0001_yente0001X
PGL1_unique_yersinia-CL332	15	225	166	211	202	yaldo0001_33780	11	yaldo0001_ymoll0001_yinte0001_ypest0001Xyrohd0001_yente0001Xyfred0001_yruck0001_yberc0001_ykris0001_ypseu0001X
PGL1_unique_yersinia-CL333	15	199	44	90	84	ypest0001X_41920	7	ypseu0001Xyberc0001_ymoll0001_yinte0001_ypest0001Xyaldo0001_yente0001X
PGL1_unique_yersinia-CL334	15	207	37	1148	1148	yaldo0001_37270	11	yruck0001_ykris0001_ypseu0001Xyente0001Xyberc0001_ypest0001Xyfred0001_yrohd0001_ymoll0001_yinte0001_yaldo0001_
PGL1_unique_yersinia-CL335	14	163	255	787	756	ypseu0001X_37730	11	yrohd0001_ypest0001Xykris0001_yruck0001_ypseu0001Xyaldo0001_yberc0001_yinte0001_yfred0001_yente0001Xymoll0001_
PGL1_unique_yersinia-CL336	14	190	95	437	299	yente0001X_8820	11	yfred0001_ypseu0001Xyinte0001_yrohd0001_yaldo0001_ypest0001Xyente0001Xymoll0001_ykris0001_yruck0001_yberc0001_
PGL1_unique_yersinia-CL337	14	196	56	119	99	ykris0001_3570	11	yaldo0001_yrohd0001_ymoll0001_yfred0001_ypest0001Xyente0001Xykris0001_ypseu0001Xyruck0001_yinte0001_yberc0001_
PGL1_unique_yersinia-CL338	14	168	100	1039	128	yruck0001_5310	11	yfred0001_ypest0001Xypseu0001Xymoll0001_yruck0001_yberc0001_yrohd0001_ykris0001_yente0001Xyaldo0001_yinte0001_
PGL1_unique_yersinia-CL339	14	196	232	294	232	ykris0001_15330	11	yfred0001_ykris0001_yrohd0001_yruck0001_yinte0001_yente0001Xyaldo0001_ypest0001Xypseu0001Xyberc0001_ymoll0001_
PGL1_unique_yersinia-CL340	14	168	141	218	210	ykris0001_18610	10	ypseu0001Xyberc0001_yfred0001_yrohd0001_yaldo0001_yinte0001_ykris0001_yente0001Xymoll0001_ypest0001X
PGL1_unique_yersinia-CL341	14	148	218	399	382	yinte0001_3300	11	ykris0001_yrohd0001_yinte0001_ymoll0001_yberc0001_yente0001Xypest0001Xyaldo0001_yruck0001_ypseu0001Xyfred0001_
PGL1_unique_yersinia-CL342	14	171	68	346	115	yfred0001_15450	11	yfred0001_yrohd0001_yberc0001_yinte0001_yaldo0001_yente0001Xypest0001Xyruck0001_ymoll0001_ykris0001_ypseu0001X
PGL1_unique_yersinia-CL343	14	157	202	359	204	yberc0001_3490	11	yente0001Xykris0001_yinte0001_yaldo0001_ymoll0001_yrohd0001_yberc0001_ypseu0001Xyfred0001_yruck0001_ypest0001X
PGL1_unique_yersinia-CL344	14	147	231	1028	1028	ypseu0001X_6910	11	yinte0001_yrohd0001_yfred0001_ymoll0001_yaldo0001_ypest0001Xyberc0001_ykris0001_yruck0001_yente0001Xypseu0001X
PGL1_unique_yersinia-CL345	14	172	57	794	776	yberc0001_20340	11	yfred0001_ypest0001Xypseu0001Xyberc0001_yruck0001_ykris0001_ymoll0001_yinte0001_yente0001Xyaldo0001_yrohd0001_
PGL1_unique_yersinia-CL346	14	182	276	310	297	yberc0001_35640	11	yfred0001_ypseu0001Xyberc0001_ypest0001Xyinte0001_yente0001Xykris0001_yrohd0001_ymoll0001_yruck0001_yaldo0001_
PGL1_unique_yersinia-CL347	14	151	156	1092	1077	ykris0001_3960	11	ykris0001_yfred0001_ypest0001Xyaldo0001_yruck0001_ypseu0001Xyberc0001_yente0001Xymoll0001_yinte0001_yrohd0001_
PGL1_unique_yersinia-CL348	14	148	141	477	156	ymoll0001_14100	11	yente0001Xyinte0001_ykris0001_yfred0001_yberc0001_yruck0001_yrohd0001_ypest0001Xymoll0001_yaldo0001_ypseu0001X
PGL1_unique_yersinia-CL349	14	166	138	989	973	yberc0001_15660	11	ypest0001Xyfred0001_yaldo0001_ykris0001_yrohd0001_yente0001Xyinte0001_yruck0001_ypseu0001Xymoll0001_yberc0001_
PGL1_unique_yersinia-CL350	14	154	166	808	789.5	ymoll0001_4170	11	yberc0001_yruck0001_yinte0001_ypest0001Xyfred0001_yente0001Xypseu0001Xyaldo0001_ykris0001_yrohd0001_ymoll0001_
PGL1_unique_yersinia-CL351	14	137	52	300	171.5	yruck0001_20840	8	yente0001Xypseu0001Xymoll0001_ypest0001Xyruck0001_yaldo0001_yrohd0001_yberc0001_
PGL1_unique_yersinia-CL352	14	146	74	520	493	yfred0001_4460	11	ykris0001_yruck0001_yfred0001_yaldo0001_yinte0001_ypest0001Xyrohd0001_ypseu0001Xymoll0001_yente0001Xyberc0001_
PGL1_unique_yersinia-CL353	14	140	206	346	206	ypseu0001X_17640	11	ymoll0001_yfred0001_ypseu0001Xykris0001_ypest0001Xyaldo0001_yberc0001_yruck0001_yente0001Xyrohd0001_yinte0001_
PGL1_unique_yersinia-CL354	14	161	71	162	71	yrohd0001_19730	11	yente0001Xymoll0001_yberc0001_yrohd0001_yruck0001_ypest0001Xykris0001_ypseu0001Xyinte0001_yaldo0001_yfred0001_
PGL1_unique_yersinia-CL355	14	177	224	476	476	yberc0001_6290	11	yente0001Xyruck0001_ymoll0001_yrohd0001_ypest0001Xykris0001_yaldo0001_ypseu0001Xyinte0001_yfred0001_yberc0001_
PGL1_unique_yersinia-CL356	14	196	393	420	403	yinte0001_6630	11	yruck0001_ypseu0001Xyinte0001_yente0001Xyaldo0001_yrohd0001_yfred0001_ypest0001Xymoll0001_yberc0001_ykris0001_
PGL1_unique_yersinia-CL357	14	190	101	429	427	yfred0001_6730	11	ymoll0001_yrohd0001_ykris0001_yente0001Xypest0001Xyfred0001_ypseu0001Xyruck0001_yinte0001_yberc0001_yaldo0001_
PGL1_unique_yersinia-CL358	14	163	291	3104	718	ypest0001X_11510	11	ykris0001_ypest0001Xyrohd0001_ymoll0001_yinte0001_yente0001Xyaldo0001_ypseu0001Xyfred0001_yberc0001_yruck0001_
PGL1_unique_yersinia-CL359	14	187	54	335	295	yrohd0001_14280	11	ymoll0001_yruck0001_yfred0001_ypest0001Xyinte0001_yberc0001_ykris0001_ypseu0001Xyente0001Xyaldo0001_yrohd0001_
PGL1_unique_yersinia-CL360	14	158	248	503	248	ypseu0001X_34230	11	yruck0001_yberc0001_yfred0001_yrohd0001_yaldo0001_yinte0001_ypseu0001Xykris0001_ypest0001Xyente0001Xymoll0001_
PGL1_unique_yersinia-CL361	14	158	41	962	959	yaldo0001_8020	11	yberc0001_ymoll0001_ykris0001_ypest0001Xyruck0001_yinte0001_yrohd0001_yaldo0001_yfred0001_yente0001Xypseu0001X
PGL1_unique_yersinia-CL362	14	152	296	869	317	ymoll0001_36950	11	yfred0001_ykris0001_yberc0001_yrohd0001_ymoll0001_yinte0001_ypseu0001Xypest0001Xyaldo0001_yruck0001_yente0001X
PGL1_unique_yersinia-CL363	14	163	600	947	943	ypest0001X_5260	11	yente0001Xypest0001Xypseu0001Xyaldo0001_yrohd0001_yinte0001_yberc0001_ymoll0001_yruck0001_ykris0001_yfred0001_
PGL1_unique_yersinia-CL364	14	165	154	1220	1194	ypseu0001X_33840	11	ypseu0001Xyaldo0001_ykris0001_yruck0001_yinte0001_yente0001Xyberc0001_yrohd0001_ypest0001Xymoll0001_yfred0001_
PGL1_unique_yersinia-CL365	14	201	114	904	903	yruck0001_1320	11	yruck0001_ykris0001_ymoll0001_ypseu0001Xyinte0001_yente0001Xyaldo0001_ypest0001Xyfred0001_yrohd0001_yberc0001_
PGL1_unique_yersinia-CL366	14	194	193	239	223	yrohd0001_35580	11	ymoll0001_ypseu0001Xyente0001Xyinte0001_ykris0001_yruck0001_ypest0001Xyberc0001_yfred0001_yrohd0001_yaldo0001_
PGL1_unique_yersinia-CL367	14	149	37	1814	204	yinte0001_37960	11	yente0001Xyfred0001_yrohd0001_yinte0001_ypseu0001Xyruck0001_ymoll0001_yberc0001_ypest0001Xykris0001_yaldo0001_
PGL1_unique_yersinia-CL368	14	196	396	420	413	yfred0001_4230	11	ypseu0001Xyrohd0001_yente0001Xyruck0001_yaldo0001_yberc0001_ymoll0001_yfred0001_ypest0001Xykris0001_yinte0001_
PGL1_unique_yersinia-CL369	14	177	103	559	554	ykris0001_11870	11	ymoll0001_yente0001Xyaldo0001_yruck0001_yberc0001_yinte0001_yrohd0001_yfred0001_ypseu0001Xypest0001Xykris0001_
PGL1_unique_yersinia-CL370	14	164	79	611	588	yfred0001_10540	11	yinte0001_yaldo0001_yruck0001_yente0001Xyfred0001_ykris0001_ypest0001Xymoll0001_ypseu0001Xyberc0001_yrohd0001_
PGL1_unique_yersinia-CL371	14	156	39	712	711	ypseu0001X_16660	11	yente0001Xyrohd0001_ykris0001_yfred0001_yinte0001_yruck0001_yaldo0001_ymoll0001_ypest0001Xypseu0001Xyberc0001_
PGL1_unique_yersinia-CL372	14	140	38	748	726	yberc0001_12200	11	ymoll0001_ypest0001Xyrohd0001_yente0001Xykris0001_ypseu0001Xyruck0001_yaldo0001_yberc0001_yinte0001_yfred0001_
PGL1_unique_yersinia-CL373	14	162	208	590	370	yinte0001_20030	11	yaldo0001_ykris0001_yrohd0001_yinte0001_ypest0001Xymoll0001_yfred0001_yruck0001_yberc0001_yente0001Xypseu0001X
PGL1_unique_yersinia-CL374	14	196	85	127	117.5	yinte0001_26440	11	ymoll0001_yente0001Xyberc0001_yaldo0001_yinte0001_yfred0001_ypest0001Xyrohd0001_ypseu0001Xyruck0001_ykris0001_
PGL1_unique_yersinia-CL375	14	196	129	193	193	yente0001X_17150	11	yfred0001_ykris0001_yinte0001_ypest0001Xymoll0001_yruck0001_yrohd0001_yberc0001_ypseu0001Xyaldo0001_yente0001X
PGL1_unique_yersinia-CL376	14	171	226	721	678.5	ypseu0001X_27110	11	yinte0001_yfred0001_ypest0001Xymoll0001_yberc0001_yrohd0001_yaldo0001_yruck0001_ypseu0001Xyente0001Xykris0001_
PGL1_unique_yersinia-CL377	14	191	135	407	137	ymoll0001_5000	11	ypest0001Xyberc0001_ykris0001_yrohd0001_yruck0001_ymoll0001_yfred0001_yinte0001_ypseu0001Xyente0001Xyaldo0001_
PGL1_unique_yersinia-CL378	14	172	288	373	371.5	yinte0001_16090	11	yberc0001_ypest0001Xyrohd0001_ymoll0001_yente0001Xyfred0001_ykris0001_yaldo0001_ypseu0001Xyinte0001_yruck0001_
PGL1_unique_yersinia-CL379	14	144	180	846	808.5	ypest0001X_25580	11	yaldo0001_yberc0001_ymoll0001_ykris0001_yrohd0001_ypseu0001Xyente0001Xyinte0001_ypest0001Xyfred0001_yruck0001_
PGL1_unique_yersinia-CL380	14	190	44	424	405.5	yaldo0001_16550	10	yberc0001_yrohd0001_ymoll0001_ypest0001Xyaldo0001_ykris0001_ypseu0001Xyfred0001_yinte0001_yente0001X
PGL1_unique_yersinia-CL381	14	181	63	491	255	yruck0001_17610	11	ypseu0001Xyberc0001_yinte0001_yfred0001_ypest0001Xyruck0001_ykris0001_yaldo0001_ymoll0001_yrohd0001_yente0001X
PGL1_unique_yersinia-CL382	14	160	79	375	375	ykris0001_33450	11	ymoll0001_yaldo0001_yfred0001_yinte0001_yberc0001_yrohd0001_yruck0001_ypest0001Xyente0001Xypseu0001Xykris0001_
PGL1_unique_yersinia-CL383	14	169	142	433	429	yfred0001_42010	11	ymoll0001_yrohd0001_yberc0001_ykris0001_yinte0001_yruck0001_ypseu0001Xypest0001Xyfred0001_yaldo0001_yente0001X
PGL1_unique_yersinia-CL384	14	163	40	507	448.5	ykris0001_39180	11	yfred0001_yente0001Xyaldo0001_ykris0001_yberc0001_ypest0001Xyinte0001_ymoll0001_ypseu0001Xyruck0001_yrohd0001_
PGL1_unique_yersinia-CL385	14	196	39	122	110	yruck0001_32330	8	ypseu0001Xyfred0001_yinte0001_yruck0001_yrohd0001_ymoll0001_yberc0001_ykris0001_
PGL1_unique_yersinia-CL386	14	164	67	364	348	yberc0001_40220	11	ykris0001_ypseu0001Xyberc0001_yaldo0001_yinte0001_yrohd0001_yfred0001_yruck0001_ymoll0001_yente0001Xypest0001X
PGL1_unique_yersinia-CL387	14	196	230	267	231	ymoll0001_36840	11	ypseu0001Xykris0001_yinte0001_yente0001Xyruck0001_yrohd0001_yaldo0001_yberc0001_ypest0001Xymoll0001_yfred0001_
PGL1_unique_yersinia-CL388	14	196	341	371	365	yente0001X_12310	11	yinte0001_yruck0001_yente0001Xymoll0001_yberc0001_yrohd0001_yfred0001_yaldo0001_ypseu0001Xypest0001Xykris0001_
PGL1_unique_yersinia-CL389	14	178	115	326	288	ymoll0001_20350	11	yrohd0001_yfred0001_yente0001Xyinte0001_yberc0001_ypest0001Xyruck0001_ykris0001_yaldo0001_ypseu0001Xymoll0001_
PGL1_unique_yersinia-CL390	14	160	47	687	667	yente0001X_21000	11	ypseu0001Xyinte0001_ypest0001Xyruck0001_yfred0001_ymoll0001_yaldo0001_ykris0001_yente0001Xyrohd0001_yberc0001_
PGL1_unique_yersinia-CL391	14	163	314	428	428	ypseu0001X_3350	11	yinte0001_yaldo0001_yente0001Xykris0001_yfred0001_yruck0001_yberc0001_yrohd0001_ypest0001Xymoll0001_ypseu0001X
PGL1_unique_yersinia-CL392	14	194	67	409	409	ypseu0001X_32040	11	yruck0001_yberc0001_yfred0001_yente0001Xykris0001_yrohd0001_ypseu0001Xypest0001Xyinte0001_ymoll0001_yaldo0001_
PGL1_unique_yersinia-CL393	14	186	176	961	912	ypseu0001X_11840	11	ypest0001Xykris0001_yaldo0001_yrohd0001_ymoll0001_yinte0001_yberc0001_ypseu0001Xyfred0001_yruck0001_yente0001X
PGL1_unique_yersinia-CL394	14	196	371	411	388.5	yente0001X_38610	7	yente0001Xyberc0001_yrohd0001_ykris0001_yfred0001_ypest0001Xypseu0001X
PGL1_unique_yersinia-CL395	14	151	192	401	194	yberc0001_7170	11	yberc0001_ymoll0001_ypest0001Xyente0001Xyinte0001_yaldo0001_yruck0001_yfred0001_ykris0001_yrohd0001_ypseu0001X
PGL1_unique_yersinia-CL396	14	196	300	306	304	yfred0001_27590	11	ymoll0001_ypseu0001Xyfred0001_yberc0001_yruck0001_yente0001Xyaldo0001_ykris0001_ypest0001Xyinte0001_yrohd0001_
PGL1_unique_yersinia-CL397	14	175	148	360	335	yberc0001_26570	11	yfred0001_yinte0001_yaldo0001_yruck0001_ypseu0001Xyente0001Xypest0001Xyberc0001_ykris0001_ymoll0001_yrohd0001_
PGL1_unique_yersinia-CL398	14	157	121	616	435.5	yrohd0001_24070	10	yrohd0001_yente0001Xymoll0001_yfred0001_yinte0001_yaldo0001_yberc0001_ykris0001_ypest0001Xypseu0001X
PGL1_unique_yersinia-CL399	14	180	428	887	887	yaldo0001_30830	11	ypest0001Xykris0001_ymoll0001_ypseu0001Xyberc0001_yfred0001_yinte0001_yrohd0001_yruck0001_yaldo0001_yente0001X
PGL1_unique_yersinia-CL400	14	190	195	435	435	yrohd0001_39220	11	yente0001Xyfred0001_yruck0001_yberc0001_yinte0001_yrohd0001_ypest0001Xymoll0001_yaldo0001_ypseu0001Xykris0001_
PGL1_unique_yersinia-CL401	14	117	94	713	152	yruck0001_29420	11	yaldo0001_yinte0001_yrohd0001_yente0001Xyruck0001_yberc0001_ykris0001_ypest0001Xymoll0001_yfred0001_ypseu0001X
PGL1_unique_yersinia-CL402	14	196	258	302	277	ymoll0001_36740	10	ypseu0001Xyaldo0001_yrohd0001_yente0001Xyinte0001_yberc0001_yfred0001_ymoll0001_ypest0001Xykris0001_
PGL1_unique_yersinia-CL403	14	184	182	234	234	yrohd0001_30120	11	ypest0001Xyente0001Xyinte0001_ypseu0001Xymoll0001_yaldo0001_yberc0001_ykris0001_yfred0001_yruck0001_yrohd0001_
PGL1_unique_yersinia-CL404	14	174	231	439	245.5	ypseu0001X_12100	11	ypest0001Xyente0001Xyfred0001_yrohd0001_ymoll0001_ypseu0001Xyberc0001_yaldo0001_yinte0001_yruck0001_ykris0001_
PGL1_unique_yersinia-CL405	14	156	117	312	128	yinte0001_26060	11	yaldo0001_ykris0001_yfred0001_yrohd0001_ymoll0001_yinte0001_ypest0001Xyente0001Xypseu0001Xyberc0001_yruck0001_
PGL1_unique_yersinia-CL406	14	196	66	118	115	yfred0001_22560	9	yinte0001_yfred0001_ypest0001Xyaldo0001_ymoll0001_ypseu0001Xyente0001Xykris0001_yberc0001_
PGL1_unique_yersinia-CL407	14	180	291	2963	468	ymoll0001_24000	11	ypseu0001Xyruck0001_yente0001Xykris0001_yberc0001_ymoll0001_yrohd0001_ypest0001Xyfred0001_yinte0001_yaldo0001_
PGL1_unique_yersinia-CL408	14	196	125	162	128	ypest0001X_38830	11	ykris0001_yfred0001_ymoll0001_ypest0001Xyaldo0001_yente0001Xyruck0001_yberc0001_yinte0001_ypseu0001Xyrohd0001_
PGL1_unique_yersinia-CL409	14	148	62	484	484	yfred0001_37440	11	ypseu0001Xyinte0001_yaldo0001_yente0001Xyberc0001_ypest0001Xymoll0001_yruck0001_ykris0001_yrohd0001_yfred0001_
PGL1_unique_yersinia-CL410	13	169	197	225	207	ymoll0001_7160	11	yberc0001_yinte0001_ypest0001Xyente0001Xypseu0001Xymoll0001_yaldo0001_yruck0001_yrohd0001_ykris0001_yfred0001_
PGL1_unique_yersinia-CL411	13	167	65	794	303	ykris0001_21710	11	ykris0001_yente0001Xyruck0001_yberc0001_yfred0001_ypseu0001Xypest0001Xyinte0001_yrohd0001_yaldo0001_ymoll0001_
PGL1_unique_yersinia-CL412	13	179	176	252	234	yente0001X_38070	6	yente0001Xyinte0001_ykris0001_yfred0001_yrohd0001_yaldo0001_
PGL1_unique_yersinia-CL413	13	137	461	591	461	yruck0001_15050	11	yinte0001_ymoll0001_yrohd0001_yfred0001_yberc0001_yruck0001_ykris0001_yaldo0001_yente0001Xypseu0001Xypest0001X
PGL1_unique_yersinia-CL414	13	151	38	569	553	yruck0001_270	11	yberc0001_ypest0001Xyrohd0001_yruck0001_yfred0001_ykris0001_yaldo0001_ypseu0001Xyinte0001_yente0001Xymoll0001_
PGL1_unique_yersinia-CL415	13	141	226	313	313	yrohd0001_500	11	ymoll0001_yruck0001_ykris0001_ypest0001Xyente0001Xyaldo0001_ypseu0001Xyfred0001_yberc0001_yinte0001_yrohd0001_
PGL1_unique_yersinia-CL416	13	152	50	462	462	yinte0001_36890	11	yaldo0001_ymoll0001_ypest0001Xyrohd0001_yfred0001_yente0001Xyruck0001_ykris0001_ypseu0001Xyberc0001_yinte0001_
PGL1_unique_yersinia-CL417	13	136	91	1497	129	yaldo0001_2690	11	yberc0001_yrohd0001_ypseu0001Xyruck0001_yfred0001_yaldo0001_yinte0001_yente0001Xypest0001Xymoll0001_ykris0001_
PGL1_unique_yersinia-CL418	13	169	228	239	239	yfred0001_1650	11	yinte0001_ykris0001_yente0001Xyaldo0001_ypseu0001Xypest0001Xymoll0001_yruck0001_yrohd0001_yberc0001_yfred0001_
PGL1_unique_yersinia-CL419	13	145	139	347	346	yinte0001_1710	11	yrohd0001_yruck0001_ypseu0001Xyfred0001_yaldo0001_ypest0001Xymoll0001_yinte0001_ykris0001_yente0001Xyberc0001_
PGL1_unique_yersinia-CL420	13	137	150	244	240	yinte0001_2080	11	ypseu0001Xymoll0001_yente0001Xypest0001Xyrohd0001_yberc0001_yaldo0001_yruck0001_yfred0001_ykris0001_yinte0001_
PGL1_unique_yersinia-CL421	13	136	104	288	104	ypest0001X_680	11	yberc0001_yente0001Xypseu0001Xyinte0001_yruck0001_ypest0001Xyaldo0001_ykris0001_yrohd0001_yfred0001_ymoll0001_
PGL1_unique_yersinia-CL422	13	140	83	228	218	ypest0001X_41470	10	yfred0001_yrohd0001_ypest0001Xyruck0001_yente0001Xyinte0001_yberc0001_ymoll0001_yaldo0001_ypseu0001X
PGL1_unique_yersinia-CL423	13	137	219	271	233	ypest0001X_39260	11	ypest0001Xyruck0001_ykris0001_yaldo0001_ypseu0001Xyente0001Xymoll0001_yinte0001_yberc0001_yrohd0001_yfred0001_
PGL1_unique_yersinia-CL424	13	126	129	503	180	ymoll0001_24560	11	yruck0001_ymoll0001_ypest0001Xyberc0001_yaldo0001_ypseu0001Xyfred0001_yinte0001_yrohd0001_ykris0001_yente0001X
PGL1_unique_yersinia-CL425	13	159	205	654	652	yente0001X_40120	11	yaldo0001_yinte0001_ymoll0001_yberc0001_ypest0001Xyruck0001_ykris0001_yrohd0001_yente0001Xypseu0001Xyfred0001_
PGL1_unique_yersinia-CL426	13	142	215	454	227	ypseu0001X_39750	11	yruck0001_ypest0001Xyinte0001_ymoll0001_ypseu0001Xyfred0001_yente0001Xyrohd0001_yberc0001_yaldo0001_ykris0001_
PGL1_unique_yersinia-CL427	13	163	90	447	426	yruck0001_22530	11	ypest0001Xyberc0001_yfred0001_yrohd0001_ypseu0001Xyaldo0001_yinte0001_ymoll0001_yruck0001_yente0001Xykris0001_
PGL1_unique_yersinia-CL428	13	160	325	519	332	ymoll0001_19180	11	ymoll0001_ykris0001_yinte0001_yfred0001_ypest0001Xyrohd0001_yaldo0001_yruck0001_yente0001Xyberc0001_ypseu0001X
PGL1_unique_yersinia-CL429	13	147	181	270	181	ypest0001X_4930	11	yruck0001_yaldo0001_ypest0001Xypseu0001Xyberc0001_ykris0001_ymoll0001_yfred0001_yrohd0001_yinte0001_yente0001X
PGL1_unique_yersinia-CL430	13	169	337	411	384	ypest0001X_5700	11	yinte0001_ypseu0001Xyberc0001_yente0001Xymoll0001_ypest0001Xyrohd0001_ykris0001_yfred0001_yaldo0001_yruck0001_
PGL1_unique_yersinia-CL431	13	163	53	90	86	yaldo0001_18630	9	yente0001Xyruck0001_yfred0001_ykris0001_yberc0001_yrohd0001_yaldo0001_ymoll0001_yinte0001_
PGL1_unique_yersinia-CL432	13	147	400	661	657	yfred0001_39450	11	ypest0001Xypseu0001Xyinte0001_yrohd0001_ykris0001_yaldo0001_ymoll0001_yruck0001_yente0001Xyberc0001_yfred0001_
PGL1_unique_yersinia-CL433	13	144	52	357	323	yinte0001_15410	11	yfred0001_yinte0001_yente0001Xyruck0001_yrohd0001_ykris0001_ymoll0001_ypseu0001Xypest0001Xyaldo0001_yberc0001_
PGL1_unique_yersinia-CL434	13	156	209	512	213	yinte0001_11910	11	ymoll0001_ypseu0001Xyberc0001_ykris0001_yaldo0001_yfred0001_yinte0001_yruck0001_yrohd0001_ypest0001Xyente0001X
PGL1_unique_yersinia-CL435	13	169	133	319	161	yruck0001_18400	11	ypest0001Xyaldo0001_yruck0001_ykris0001_yinte0001_yfred0001_ypseu0001Xyberc0001_ymoll0001_yente0001Xyrohd0001_
PGL1_unique_yersinia-CL436	13	118	45	573	573	yrohd0001_10180	10	ypest0001Xypseu0001Xyinte0001_yberc0001_ykris0001_yfred0001_yaldo0001_ymoll0001_yente0001Xyrohd0001_
PGL1_unique_yersinia-CL437	13	147	95	527	264	yfred0001_3050	11	yente0001Xyruck0001_yfred0001_ypseu0001Xyrohd0001_ymoll0001_yaldo0001_yberc0001_ypest0001Xykris0001_yinte0001_
PGL1_unique_yersinia-CL438	13	135	39	390	98	ypseu0001X_23410	11	yinte0001_yrohd0001_yruck0001_yfred0001_yente0001Xypseu0001Xypest0001Xykris0001_ymoll0001_yberc0001_yaldo0001_
PGL1_unique_yersinia-CL439	13	144	137	471	451	ypseu0001X_7070	11	ykris0001_yaldo0001_yfred0001_yruck0001_yrohd0001_ymoll0001_yinte0001_yente0001Xyberc0001_ypest0001Xypseu0001X
PGL1_unique_yersinia-CL440	13	163	44	908	902	ypseu0001X_7190	11	yaldo0001_ymoll0001_yinte0001_yberc0001_yente0001Xyruck0001_ypest0001Xyfred0001_ypseu0001Xyrohd0001_ykris0001_
PGL1_unique_yersinia-CL441	13	136	37	944	938	ykris0001_3900	11	yfred0001_ymoll0001_yente0001Xypseu0001Xyaldo0001_yinte0001_ykris0001_yrohd0001_yberc0001_yruck0001_ypest0001X
PGL1_unique_yersinia-CL442	13	153	183	675	635	yruck0001_8560	11	yinte0001_ykris0001_yrohd0001_yfred0001_yruck0001_yaldo0001_ypest0001Xyberc0001_ypseu0001Xyente0001Xymoll0001_
PGL1_unique_yersinia-CL443	13	146	139	1123	599	yruck0001_11430	11	yberc0001_yaldo0001_yruck0001_ymoll0001_ypseu0001Xykris0001_ypest0001Xyente0001Xyinte0001_yfred0001_yrohd0001_
PGL1_unique_yersinia-CL444	13	142	51	905	904	yruck0001_23530	11	ypseu0001Xypest0001Xyfred0001_yruck0001_ykris0001_ymoll0001_yente0001Xyberc0001_yrohd0001_yaldo0001_yinte0001_
PGL1_unique_yersinia-CL445	13	151	47	164	147	yente0001X_19010	11	ypest0001Xyruck0001_yberc0001_yaldo0001_yrohd0001_ykris0001_yente0001Xyinte0001_ymoll0001_yfred0001_ypseu0001X
PGL1_unique_yersinia-CL446	13	117	59	3706	229	ypseu0001X_36850	7	ykris0001_yfred0001_yrohd0001_yaldo0001_ypest0001Xypseu0001Xymoll0001_
PGL1_unique_yersinia-CL447	13	161	89	403	275	yrohd0001_38510	11	ypest0001Xyberc0001_yrohd0001_yente0001Xypseu0001Xyaldo0001_yruck0001_ymoll0001_yfred0001_ykris0001_yinte0001_
PGL1_unique_yersinia-CL448	13	130	42	2484	258	yente0001X_36270	11	yruck0001_ykris0001_yinte0001_yberc0001_yrohd0001_yaldo0001_yfred0001_ypest0001Xyente0001Xymoll0001_ypseu0001X
PGL1_unique_yersinia-CL449	13	146	137	278	251	yfred0001_6700	11	yruck0001_ypest0001Xyberc0001_yente0001Xyrohd0001_ykris0001_yaldo0001_yfred0001_ymoll0001_yinte0001_ypseu0001X
PGL1_unique_yersinia-CL450	13	154	124	402	397	ykris0001_17740	11	yfred0001_yrohd0001_yruck0001_ypseu0001Xyente0001Xyaldo0001_ymoll0001_yberc0001_yinte0001_ykris0001_ypest0001X
PGL1_unique_yersinia-CL451	13	163	207	895	891	ymoll0001_38870	11	yberc0001_yinte0001_ypest0001Xyrohd0001_yruck0001_ykris0001_yfred0001_ypseu0001Xymoll0001_yaldo0001_yente0001X
PGL1_unique_yersinia-CL452	13	139	229	252	238	yinte0001_36640	11	yruck0001_yinte0001_yfred0001_yberc0001_yente0001Xypseu0001Xykris0001_yrohd0001_ymoll0001_ypest0001Xyaldo0001_
PGL1_unique_yersinia-CL453	13	146	420	439	424	yrohd0001_40020	11	yfred0001_yrohd0001_ypseu0001Xyente0001Xymoll0001_ypest0001Xyruck0001_yberc0001_yinte0001_ykris0001_yaldo0001_
PGL1_unique_yersinia-CL454	13	149	155	310	297	ykris0001_40870	9	ypseu0001Xyfred0001_ymoll0001_ykris0001_yberc0001_yaldo0001_yente0001Xyinte0001_ypest0001X
PGL1_unique_yersinia-CL455	13	169	563	574	570	yruck0001_12360	11	ypseu0001Xyrohd0001_yfred0001_yberc0001_ykris0001_yente0001Xyruck0001_ypest0001Xymoll0001_yinte0001_yaldo0001_
PGL1_unique_yersinia-CL456	13	168	66	347	105	yrohd0001_38550	11	ypseu0001Xyrohd0001_yinte0001_yaldo0001_yente0001Xypest0001Xyfred0001_yruck0001_ykris0001_ymoll0001_yberc0001_
PGL1_unique_yersinia-CL457	13	151	341	1807	377	yberc0001_40580	11	yaldo0001_ypseu0001Xymoll0001_yberc0001_yente0001Xyruck0001_ypest0001Xyfred0001_ykris0001_yrohd0001_yinte0001_
PGL1_unique_yersinia-CL458	13	150	73	1625	246	yente0001X_18890	11	yaldo0001_yrohd0001_ymoll0001_yente0001Xypseu0001Xyberc0001_yinte0001_ykris0001_yfred0001_ypest0001Xyruck0001_
PGL1_unique_yersinia-CL459	13	146	64	380	357	yente0001X_8120	11	yente0001Xyfred0001_ykris0001_ymoll0001_yinte0001_ypseu0001Xyaldo0001_ypest0001Xyberc0001_yrohd0001_yruck0001_
PGL1_unique_yersinia-CL460	13	144	87	1138	1123	ymoll0001_7790	11	yfred0001_yaldo0001_ykris0001_yberc0001_yrohd0001_yinte0001_yente0001Xypseu0001Xyruck0001_ymoll0001_ypest0001X
PGL1_unique_yersinia-CL461	13	128	44	391	110	yente0001X_33310	11	yente0001Xypest0001Xymoll0001_yaldo0001_yruck0001_yberc0001_yfred0001_yrohd0001_ypseu0001Xyinte0001_ykris0001_
PGL1_unique_yersinia-CL462	13	146	190	238	210	yberc0001_39660	10	ypest0001Xyberc0001_ypseu0001Xyfred0001_yente0001Xyinte0001_ymoll0001_ykris0001_yrohd0001_yaldo0001_
PGL1_unique_yersinia-CL463	13	169	41	105	78	ypseu0001X_70	5	yente0001Xypseu0001Xyruck0001_ypest0001Xyfred0001_
PGL1_unique_yersinia-CL464	13	161	46	281	281	yfred0001_10210	11	ypest0001Xyrohd0001_yente0001Xypseu0001Xyruck0001_ymoll0001_yberc0001_yaldo0001_yinte0001_ykris0001_yfred0001_
PGL1_unique_yersinia-CL465	13	154	105	458	354	ykris0001_5840	11	yente0001Xypseu0001Xyberc0001_yruck0001_ykris0001_yfred0001_yrohd0001_yaldo0001_ymoll0001_ypest0001Xyinte0001_
PGL1_unique_yersinia-CL466	13	167	248	280	264	yfred0001_2770	11	ykris0001_ymoll0001_yruck0001_yfred0001_yrohd0001_ypest0001Xyberc0001_yente0001Xypseu0001Xyinte0001_yaldo0001_
PGL1_unique_yersinia-CL467	13	132	164	897	888	ypseu0001X_14370	11	yente0001Xyberc0001_ykris0001_ypseu0001Xyrohd0001_ymoll0001_yfred0001_yruck0001_yaldo0001_yinte0001_ypest0001X
PGL1_unique_yersinia-CL468	13	163	423	1289	1197	ypseu0001X_21820	10	yaldo0001_ymoll0001_ykris0001_yfred0001_ypest0001Xyinte0001_yente0001Xypseu0001Xyrohd0001_yberc0001_
PGL1_unique_yersinia-CL469	13	144	124	907	897	yruck0001_16810	11	yaldo0001_ymoll0001_ypest0001Xyinte0001_yruck0001_yrohd0001_yente0001Xyberc0001_ykris0001_ypseu0001Xyfred0001_
PGL1_unique_yersinia-CL470	13	150	148	301	213	ykris0001_3050	11	yaldo0001_yinte0001_ypest0001Xyruck0001_ykris0001_yente0001Xyrohd0001_ymoll0001_yfred0001_yberc0001_ypseu0001X
PGL1_unique_yersinia-CL471	13	144	38	588	586	yaldo0001_28020	11	yaldo0001_yberc0001_ypest0001Xyfred0001_ymoll0001_yinte0001_ykris0001_yrohd0001_yente0001Xypseu0001Xyruck0001_
PGL1_unique_yersinia-CL472	13	139	122	229	219	yruck0001_8770	11	yrohd0001_yaldo0001_yfred0001_ymoll0001_ypseu0001Xyberc0001_yente0001Xykris0001_yinte0001_yruck0001_ypest0001X
PGL1_unique_yersinia-CL473	13	156	258	362	258	ypseu0001X_36730	11	yaldo0001_yfred0001_yruck0001_ypest0001Xypseu0001Xyente0001Xymoll0001_yrohd0001_ykris0001_yinte0001_yberc0001_
PGL1_unique_yersinia-CL474	13	139	66	764	730	yruck0001_9570	11	yinte0001_yrohd0001_ypest0001Xyfred0001_yente0001Xymoll0001_yberc0001_yruck0001_ypseu0001Xykris0001_yaldo0001_
PGL1_unique_yersinia-CL475	13	166	91	415	357	ymoll0001_14130	11	ypseu0001Xykris0001_yfred0001_yberc0001_yrohd0001_yaldo0001_yruck0001_ypest0001Xyinte0001_yente0001Xymoll0001_
PGL1_unique_yersinia-CL476	13	157	51	330	88	ykris0001_38460	11	yruck0001_yberc0001_yrohd0001_yfred0001_ykris0001_yinte0001_yente0001Xymoll0001_yaldo0001_ypest0001Xypseu0001X
PGL1_unique_yersinia-CL477	13	167	58	656	655	ypseu0001X_29750	11	ypest0001Xyente0001Xyrohd0001_yaldo0001_ymoll0001_yruck0001_yinte0001_ykris0001_ypseu0001Xyberc0001_yfred0001_
PGL1_unique_yersinia-CL478	13	169	194	237	209	yrohd0001_22030	11	yente0001Xyinte0001_yfred0001_yrohd0001_ypseu0001Xypest0001Xyaldo0001_yruck0001_yberc0001_ymoll0001_ykris0001_
PGL1_unique_yersinia-CL479	13	144	63	381	373	yente0001X_26870	11	ypest0001Xypseu0001Xyrohd0001_yente0001Xymoll0001_yfred0001_yinte0001_ykris0001_yruck0001_yberc0001_yaldo0001_
PGL1_unique_yersinia-CL480	13	145	124	284	284	yinte0001_9550	11	ykris0001_ypseu0001Xyfred0001_yaldo0001_yente0001Xyruck0001_ymoll0001_ypest0001Xyberc0001_yrohd0001_yinte0001_
PGL1_unique_yersinia-CL481	13	144	49	357	335	ymoll0001_39750	11	ykris0001_yaldo0001_ypseu0001Xyinte0001_yberc0001_yrohd0001_yruck0001_ymoll0001_yfred0001_yente0001Xypest0001X
PGL1_unique_yersinia-CL482	13	110	90	815	496	yente0001X_14520	5	yaldo0001_yente0001Xymoll0001_yruck0001_yberc0001_
PGL1_unique_yersinia-CL483	13	165	37	434	411	yruck0001_8340	11	yrohd0001_yfred0001_ykris0001_yinte0001_yente0001Xypest0001Xymoll0001_yberc0001_yruck0001_ypseu0001Xyaldo0001_
PGL1_unique_yersinia-CL484	13	136	47	617	612	yruck0001_8600	11	yrohd0001_yberc0001_yfred0001_yente0001Xypseu0001Xypest0001Xyruck0001_yinte0001_ymoll0001_ykris0001_yaldo0001_
PGL1_unique_yersinia-CL485	13	142	88	278	105	yinte0001_610	11	ymoll0001_ypest0001Xyberc0001_ypseu0001Xykris0001_yfred0001_yrohd0001_yruck0001_yente0001Xyaldo0001_yinte0001_
PGL1_unique_yersinia-CL486	13	169	381	386	382	ypest0001X_20380	11	yruck0001_ypseu0001Xyente0001Xyberc0001_yrohd0001_yaldo0001_ykris0001_ypest0001Xyfred0001_ymoll0001_yinte0001_
PGL1_unique_yersinia-CL487	13	169	252	274	252	yfred0001_13750	11	yberc0001_yinte0001_yfred0001_yaldo0001_yrohd0001_ymoll0001_yente0001Xyruck0001_ypest0001Xypseu0001Xykris0001_
PGL1_unique_yersinia-CL488	13	169	295	298	295	yberc0001_5810	11	ykris0001_ypest0001Xyberc0001_yrohd0001_yfred0001_yente0001Xyruck0001_yaldo0001_ypseu0001Xyinte0001_ymoll0001_
PGL1_unique_yersinia-CL489	13	169	329	439	399	ypseu0001X_27120	11	yrohd0001_yinte0001_yaldo0001_yente0001Xyfred0001_ypseu0001Xyruck0001_yberc0001_ymoll0001_ypest0001Xykris0001_
PGL1_unique_yersinia-CL490	13	169	165	168	165	ymoll0001_5150	11	yinte0001_yberc0001_ypseu0001Xyruck0001_yente0001Xymoll0001_yaldo0001_yfred0001_yrohd0001_ykris0001_ypest0001X
PGL1_unique_yersinia-CL491	13	169	272	301	278	yrohd0001_33640	11	ypseu0001Xymoll0001_yaldo0001_yberc0001_yruck0001_yfred0001_yrohd0001_ykris0001_yinte0001_yente0001Xypest0001X
PGL1_unique_yersinia-CL492	13	169	330	350	349	yaldo0001_15260	11	ymoll0001_ykris0001_ypseu0001Xypest0001Xyruck0001_yberc0001_yaldo0001_yente0001Xyinte0001_yfred0001_yrohd0001_
PGL1_unique_yersinia-CL493	13	169	188	214	214	yaldo0001_15280	11	ypest0001Xykris0001_yruck0001_yberc0001_yfred0001_yinte0001_ypseu0001Xymoll0001_yente0001Xyrohd0001_yaldo0001_
PGL1_unique_yersinia-CL494	13	169	692	703	692	ymoll0001_5230	11	yruck0001_yente0001Xyaldo0001_yfred0001_ykris0001_yrohd0001_yberc0001_ymoll0001_ypseu0001Xyinte0001_ypest0001X
PGL1_unique_yersinia-CL495	13	169	117	140	135	ypseu0001X_19000	11	yberc0001_ymoll0001_yinte0001_ypest0001Xyaldo0001_ykris0001_yruck0001_yente0001Xyrohd0001_yfred0001_ypseu0001X
PGL1_unique_yersinia-CL496	13	169	130	230	229	yaldo0001_15370	11	yrohd0001_yruck0001_ymoll0001_yfred0001_yinte0001_ypseu0001Xypest0001Xyente0001Xyberc0001_ykris0001_yaldo0001_
PGL1_unique_yersinia-CL497	13	169	189	260	237	yberc0001_5720	11	yaldo0001_ykris0001_yfred0001_ypseu0001Xyrohd0001_ymoll0001_ypest0001Xyberc0001_yinte0001_yente0001Xyruck0001_
PGL1_unique_yersinia-CL498	13	169	300	320	314	ymoll0001_15120	11	yfred0001_yberc0001_ypseu0001Xymoll0001_yaldo0001_yruck0001_yente0001Xyinte0001_yrohd0001_ykris0001_ypest0001X
PGL1_unique_yersinia-CL499	13	144	143	360	322	ykris0001_37610	11	yaldo0001_yrohd0001_yente0001Xyinte0001_ypseu0001Xyfred0001_ykris0001_yruck0001_yberc0001_ymoll0001_ypest0001X
PGL1_unique_yersinia-CL500	13	169	259	260	260	ypseu0001X_19270	11	yruck0001_ypest0001Xymoll0001_yinte0001_yrohd0001_yberc0001_yfred0001_yaldo0001_yente0001Xykris0001_ypseu0001X
PGL1_unique_yersinia-CL501	13	131	261	320	261	ypest0001X_21890	11	yaldo0001_ykris0001_ypseu0001Xyruck0001_ypest0001Xyente0001Xyfred0001_yrohd0001_yinte0001_ymoll0001_yberc0001_
PGL1_unique_yersinia-CL502	13	169	100	198	171	ypseu0001X_19300	11	yaldo0001_ymoll0001_ykris0001_ypseu0001Xyberc0001_yinte0001_yruck0001_ypest0001Xyrohd0001_yente0001Xyfred0001_
PGL1_unique_yersinia-CL503	13	169	332	334	334	ymoll0001_37950	11	ypest0001Xyruck0001_yberc0001_yente0001Xyinte0001_yaldo0001_ykris0001_ypseu0001Xyfred0001_yrohd0001_ymoll0001_
PGL1_unique_yersinia-CL504	13	169	141	187	156	ypest0001X_20750	11	ykris0001_yfred0001_yrohd0001_ypseu0001Xyente0001Xypest0001Xyinte0001_yruck0001_ymoll0001_yberc0001_yaldo0001_
PGL1_unique_yersinia-CL505	13	169	328	330	330	yruck0001_12350	11	yente0001Xykris0001_yberc0001_ypseu0001Xymoll0001_ypest0001Xyinte0001_yaldo0001_yrohd0001_yfred0001_yruck0001_
PGL1_unique_yersinia-CL506	13	169	68	140	103	yfred0001_14470	11	yfred0001_yberc0001_ypest0001Xymoll0001_yruck0001_ykris0001_yaldo0001_yinte0001_ypseu0001Xyente0001Xyrohd0001_
PGL1_unique_yersinia-CL507	13	169	87	135	113	yberc0001_5910	11	yinte0001_yente0001Xyrohd0001_ykris0001_ypest0001Xymoll0001_yaldo0001_ypseu0001Xyfred0001_yruck0001_yberc0001_
PGL1_unique_yersinia-CL508	13	169	240	241	240	ymoll0001_5090	11	yaldo0001_yrohd0001_ypest0001Xyberc0001_ykris0001_yruck0001_ypseu0001Xyinte0001_yfred0001_ymoll0001_yente0001X
PGL1_unique_yersinia-CL509	13	169	220	282	220	ypest0001X_31240	11	ypest0001Xyinte0001_yfred0001_ykris0001_ypseu0001Xyente0001Xyrohd0001_yberc0001_yruck0001_ymoll0001_yaldo0001_
PGL1_unique_yersinia-CL510	13	129	439	714	673	ymoll0001_13240	8	yaldo0001_yberc0001_yinte0001_yfred0001_yente0001Xyrohd0001_ymoll0001_ykris0001_
PGL1_unique_yersinia-CL511	13	118	102	375	122	yfred0001_33770	10	yberc0001_yfred0001_yrohd0001_yente0001Xymoll0001_yaldo0001_yruck0001_yinte0001_ypest0001Xykris0001_
PGL1_unique_yersinia-CL512	13	161	111	258	255	yruck0001_20080	11	ypest0001Xyaldo0001_yfred0001_yente0001Xyberc0001_ymoll0001_ykris0001_yrohd0001_yinte0001_yruck0001_ypseu0001X
PGL1_unique_yersinia-CL513	13	154	159	599	593	ymoll0001_16630	11	ypseu0001Xyruck0001_ymoll0001_yberc0001_ypest0001Xyfred0001_yaldo0001_ykris0001_yente0001Xyrohd0001_yinte0001_
PGL1_unique_yersinia-CL514	13	146	152	532	464	yruck0001_18740	11	ykris0001_yinte0001_yruck0001_yberc0001_yaldo0001_yfred0001_yrohd0001_ymoll0001_ypest0001Xypseu0001Xyente0001X
PGL1_unique_yersinia-CL515	13	156	97	632	576	yrohd0001_33350	11	ykris0001_yente0001Xyfred0001_yaldo0001_ypest0001Xymoll0001_ypseu0001Xyrohd0001_yruck0001_yberc0001_yinte0001_
PGL1_unique_yersinia-CL516	13	169	288	336	334	ykris0001_42800	11	yfred0001_yaldo0001_yente0001Xymoll0001_ykris0001_yberc0001_yruck0001_yinte0001_ypest0001Xypseu0001Xyrohd0001_
PGL1_unique_yersinia-CL517	13	159	231	323	286	yente0001X_14190	11	ykris0001_ypseu0001Xyinte0001_yruck0001_yberc0001_yente0001Xymoll0001_yrohd0001_yfred0001_ypest0001Xyaldo0001_
PGL1_unique_yersinia-CL518	13	169	162	190	175	yaldo0001_18300	11	ypseu0001Xyfred0001_yinte0001_ypest0001Xykris0001_yaldo0001_yruck0001_yrohd0001_ymoll0001_yberc0001_yente0001X
PGL1_unique_yersinia-CL519	13	167	206	598	568	yfred0001_45280	11	ypseu0001Xymoll0001_yfred0001_ykris0001_yrohd0001_yruck0001_yinte0001_ypest0001Xyberc0001_yaldo0001_yente0001X
PGL1_unique_yersinia-CL520	13	163	57	350	333	yfred0001_18200	11	yente0001Xypest0001Xyberc0001_yruck0001_ymoll0001_yinte0001_yaldo0001_ykris0001_yfred0001_ypseu0001Xyrohd0001_
PGL1_unique_yersinia-CL521	13	146	114	370	114	yaldo0001_18560	11	ypseu0001Xyfred0001_ypest0001Xyruck0001_yinte0001_yaldo0001_ykris0001_yberc0001_ymoll0001_yrohd0001_yente0001X
PGL1_unique_yersinia-CL522	13	167	492	1023	996	ypest0001X_25570	11	yaldo0001_yberc0001_yfred0001_ykris0001_yrohd0001_yinte0001_yente0001Xymoll0001_ypseu0001Xypest0001Xyruck0001_
PGL1_unique_yersinia-CL523	13	144	61	1224	545	yruck0001_33730	11	ypseu0001Xyrohd0001_yfred0001_yaldo0001_yente0001Xymoll0001_ypest0001Xyinte0001_yruck0001_ykris0001_yberc0001_
PGL1_unique_yersinia-CL524	13	163	78	1023	1018	yruck0001_16130	11	yberc0001_yaldo0001_ymoll0001_yente0001Xykris0001_yrohd0001_yfred0001_yruck0001_ypest0001Xypseu0001Xyinte0001_
PGL1_unique_yersinia-CL525	13	146	309	530	525	yente0001X_3600	10	ypest0001Xyrohd0001_ypseu0001Xyberc0001_ykris0001_yruck0001_yinte0001_yfred0001_ymoll0001_yente0001X
PGL1_unique_yersinia-CL526	13	169	129	143	129	yfred0001_21420	11	yinte0001_ypest0001Xyrohd0001_yaldo0001_yente0001Xyfred0001_ymoll0001_ykris0001_ypseu0001Xyberc0001_yruck0001_
PGL1_unique_yersinia-CL527	13	165	150	480	480	yberc0001_36670	11	yfred0001_yaldo0001_yente0001Xyrohd0001_yruck0001_ykris0001_ypest0001Xymoll0001_yinte0001_ypseu0001Xyberc0001_
PGL1_unique_yersinia-CL528	13	144	93	362	197	yrohd0001_38000	11	yberc0001_ypest0001Xymoll0001_yaldo0001_yrohd0001_yente0001Xyruck0001_yinte0001_yfred0001_ypseu0001Xykris0001_
PGL1_unique_yersinia-CL529	13	165	40	631	631	ymoll0001_24890	11	yaldo0001_yfred0001_yente0001Xykris0001_ypest0001Xyberc0001_yruck0001_ypseu0001Xyrohd0001_yinte0001_ymoll0001_
PGL1_unique_yersinia-CL530	13	169	233	351	345	yfred0001_7710	11	yaldo0001_ypest0001Xyruck0001_ypseu0001Xyrohd0001_yente0001Xykris0001_yinte0001_ymoll0001_yberc0001_yfred0001_
PGL1_unique_yersinia-CL531	13	145	129	732	406	yfred0001_15380	11	ypest0001Xymoll0001_yfred0001_yente0001Xyaldo0001_yrohd0001_ypseu0001Xyberc0001_yinte0001_yruck0001_ykris0001_
PGL1_unique_yersinia-CL532	13	136	48	522	522	yaldo0001_22950	11	ykris0001_yruck0001_yente0001Xyfred0001_ypest0001Xyberc0001_ymoll0001_yinte0001_ypseu0001Xyrohd0001_yaldo0001_
PGL1_unique_yersinia-CL533	13	153	58	238	110	yfred0001_18310	11	yaldo0001_yinte0001_ymoll0001_yruck0001_ypest0001Xyfred0001_yberc0001_ypseu0001Xykris0001_yrohd0001_yente0001X
PGL1_unique_yersinia-CL534	13	146	46	520	484	yente0001X_940	10	yrohd0001_ypest0001Xyfred0001_ykris0001_ypseu0001Xyaldo0001_yinte0001_yberc0001_ymoll0001_yente0001X
PGL1_unique_yersinia-CL535	13	144	208	1300	1271	ypseu0001X_39520	11	ykris0001_yruck0001_yfred0001_ymoll0001_yaldo0001_ypest0001Xyinte0001_ypseu0001Xyberc0001_yente0001Xyrohd0001_
PGL1_unique_yersinia-CL536	13	127	44	169	169	ykris0001_40440	11	ypest0001Xyruck0001_yinte0001_yaldo0001_ypseu0001Xyrohd0001_ymoll0001_yente0001Xyfred0001_yberc0001_ykris0001_
PGL1_unique_yersinia-CL537	13	118	38	671	497	ykris0001_44120	8	ykris0001_ymoll0001_yinte0001_ypseu0001Xyfred0001_ypest0001Xyruck0001_yberc0001_
PGL1_unique_yersinia-CL538	13	147	56	306	287	ypseu0001X_31680	11	yruck0001_ypest0001Xyrohd0001_yinte0001_ypseu0001Xyberc0001_yaldo0001_yente0001Xymoll0001_yfred0001_ykris0001_
PGL1_unique_yersinia-CL539	13	165	37	417	417	yruck0001_19050	11	yente0001Xyfred0001_yinte0001_ykris0001_yberc0001_yaldo0001_yrohd0001_ymoll0001_ypest0001Xypseu0001Xyruck0001_
PGL1_unique_yersinia-CL540	13	169	109	392	390	ykris0001_26810	8	yfred0001_yberc0001_yinte0001_ymoll0001_ykris0001_yruck0001_yente0001Xyaldo0001_
PGL1_unique_yersinia-CL541	13	168	221	474	454	ykris0001_41110	11	ymoll0001_ykris0001_ypseu0001Xyfred0001_yaldo0001_yinte0001_yrohd0001_ypest0001Xyberc0001_yruck0001_yente0001X
PGL1_unique_yersinia-CL542	13	154	45	535	528	yberc0001_36900	11	yruck0001_yaldo0001_yinte0001_ykris0001_yberc0001_ypest0001Xyente0001Xymoll0001_ypseu0001Xyrohd0001_yfred0001_
PGL1_unique_yersinia-CL543	13	137	276	561	276	ykris0001_25840	10	ymoll0001_yaldo0001_ykris0001_ypseu0001Xyente0001Xyrohd0001_yinte0001_yberc0001_ypest0001Xyfred0001_
PGL1_unique_yersinia-CL544	13	163	63	459	428	ymoll0001_35130	11	yberc0001_yrohd0001_yruck0001_yfred0001_ymoll0001_ykris0001_ypseu0001Xyente0001Xyinte0001_ypest0001Xyaldo0001_
PGL1_unique_yersinia-CL545	13	165	51	141	141	ypest0001X_33100	11	ykris0001_ypseu0001Xyfred0001_yinte0001_yrohd0001_yaldo0001_yente0001Xyberc0001_ymoll0001_ypest0001Xyruck0001_
PGL1_unique_yersinia-CL546	13	169	378	388	388	yaldo0001_27830	11	ypseu0001Xyinte0001_yrohd0001_ykris0001_ymoll0001_yruck0001_yente0001Xyberc0001_yfred0001_ypest0001Xyaldo0001_
PGL1_unique_yersinia-CL547	13	145	52	369	163	ykris0001_21240	11	ymoll0001_yrohd0001_ypseu0001Xypest0001Xyaldo0001_yfred0001_yberc0001_yruck0001_ykris0001_yente0001Xyinte0001_
PGL1_unique_yersinia-CL548	13	165	193	400	374	ymoll0001_26550	11	yberc0001_ykris0001_yaldo0001_yrohd0001_ypest0001Xyinte0001_yruck0001_ypseu0001Xyfred0001_ymoll0001_yente0001X
PGL1_unique_yersinia-CL549	13	138	39	279	239	yente0001X_10780	11	ymoll0001_yrohd0001_yruck0001_ypseu0001Xypest0001Xyinte0001_ykris0001_yente0001Xyfred0001_yberc0001_yaldo0001_
PGL1_unique_yersinia-CL550	13	169	198	199	198	ypseu0001X_21940	11	yruck0001_yinte0001_yfred0001_yrohd0001_ypseu0001Xypest0001Xyberc0001_yaldo0001_ykris0001_ymoll0001_yente0001X
PGL1_unique_yersinia-CL551	13	147	406	511	510	yberc0001_26860	11	ykris0001_yrohd0001_yfred0001_ypest0001Xyinte0001_yaldo0001_ypseu0001Xymoll0001_yruck0001_yberc0001_yente0001X
PGL1_unique_yersinia-CL552	13	146	254	731	262	yfred0001_16420	8	ymoll0001_ypest0001Xyaldo0001_yrohd0001_yfred0001_ypseu0001Xyinte0001_ykris0001_
PGL1_unique_yersinia-CL553	13	169	163	179	174	yruck0001_20810	11	ypseu0001Xyberc0001_yinte0001_yruck0001_yrohd0001_yente0001Xymoll0001_yaldo0001_ykris0001_ypest0001Xyfred0001_
PGL1_unique_yersinia-CL554	13	161	228	851	819	yruck0001_22670	11	yaldo0001_ykris0001_yfred0001_yberc0001_ypest0001Xyinte0001_ypseu0001Xyrohd0001_ymoll0001_yente0001Xyruck0001_
PGL1_unique_yersinia-CL555	13	144	73	302	302	ypseu0001X_8410	11	yaldo0001_yrohd0001_yfred0001_ymoll0001_ykris0001_yinte0001_yente0001Xypest0001Xyberc0001_yruck0001_ypseu0001X
PGL1_unique_yersinia-CL556	13	156	60	183	167	yaldo0001_31090	11	yfred0001_yinte0001_ypseu0001Xypest0001Xykris0001_yruck0001_yente0001Xyaldo0001_yberc0001_yrohd0001_ymoll0001_
PGL1_unique_yersinia-CL557	13	139	192	501	199	ypseu0001X_31560	11	yrohd0001_ypseu0001Xyberc0001_yinte0001_yente0001Xyaldo0001_ypest0001Xyfred0001_yruck0001_ykris0001_ymoll0001_
PGL1_unique_yersinia-CL558	13	161	62	460	438	yaldo0001_31390	11	ypseu0001Xyberc0001_ymoll0001_yente0001Xyfred0001_yinte0001_yruck0001_yaldo0001_yrohd0001_ykris0001_ypest0001X
PGL1_unique_yersinia-CL559	13	157	251	1257	1231	yruck0001_34480	11	ykris0001_yruck0001_yberc0001_yente0001Xypseu0001Xyaldo0001_yrohd0001_yfred0001_yinte0001_ypest0001Xymoll0001_
PGL1_unique_yersinia-CL560	13	163	69	204	204	yruck0001_26410	11	ypest0001Xyberc0001_ymoll0001_yfred0001_yente0001Xyrohd0001_ypseu0001Xyinte0001_ykris0001_yaldo0001_yruck0001_
PGL1_unique_yersinia-CL561	13	144	161	553	439	yfred0001_37890	11	ypest0001Xyaldo0001_yfred0001_yruck0001_yrohd0001_ykris0001_ymoll0001_yinte0001_yente0001Xypseu0001Xyberc0001_
PGL1_unique_yersinia-CL562	13	169	276	374	368	yfred0001_30070	11	yrohd0001_yente0001Xypseu0001Xyberc0001_yinte0001_ymoll0001_ypest0001Xykris0001_yaldo0001_yfred0001_yruck0001_
PGL1_unique_yersinia-CL563	13	134	660	691	673	ypest0001X_41810	11	yrohd0001_yberc0001_ykris0001_yente0001Xyaldo0001_yruck0001_yinte0001_yfred0001_ypest0001Xypseu0001Xymoll0001_
PGL1_unique_yersinia-CL564	13	145	130	536	535	yruck0001_28080	11	yruck0001_yberc0001_ymoll0001_yrohd0001_ypseu0001Xyinte0001_yente0001Xypest0001Xyaldo0001_ykris0001_yfred0001_
PGL1_unique_yersinia-CL565	13	151	95	409	408	yfred0001_31820	11	yrohd0001_ypseu0001Xykris0001_yaldo0001_yruck0001_ypest0001Xyberc0001_yente0001Xyinte0001_ymoll0001_yfred0001_
PGL1_unique_yersinia-CL566	13	167	112	497	489	ykris0001_34000	11	yfred0001_yrohd0001_yinte0001_yaldo0001_yberc0001_yruck0001_ypseu0001Xyente0001Xymoll0001_ypest0001Xykris0001_
PGL1_unique_yersinia-CL567	13	147	143	467	462	ykris0001_36940	11	ypest0001Xypseu0001Xyfred0001_ymoll0001_yinte0001_yberc0001_yrohd0001_yruck0001_yaldo0001_yente0001Xykris0001_
PGL1_unique_yersinia-CL568	13	137	278	328	284	ypseu0001X_38300	11	yaldo0001_yruck0001_ypseu0001Xymoll0001_ypest0001Xykris0001_yberc0001_yente0001Xyinte0001_yfred0001_yrohd0001_
PGL1_unique_yersinia-CL569	13	161	272	664	609	ykris0001_37220	11	yberc0001_ymoll0001_yruck0001_yinte0001_yrohd0001_ypseu0001Xyente0001Xyfred0001_ypest0001Xyaldo0001_ykris0001_
PGL1_unique_yersinia-CL570	13	169	221	456	431	yente0001X_120	11	ypest0001Xyinte0001_yfred0001_yrohd0001_yaldo0001_ypseu0001Xykris0001_yberc0001_yente0001Xyruck0001_ymoll0001_
PGL1_unique_yersinia-CL571	13	169	435	803	435	ymoll0001_14260	11	ypest0001Xyente0001Xyberc0001_yaldo0001_yruck0001_yfred0001_ymoll0001_yrohd0001_yinte0001_ypseu0001Xykris0001_
PGL1_unique_yersinia-CL572	13	147	127	440	156	ypest0001X_21810	11	ypseu0001Xyrohd0001_yinte0001_ykris0001_ypest0001Xyente0001Xyruck0001_ymoll0001_yaldo0001_yfred0001_yberc0001_
PGL1_unique_yersinia-CL573	13	99	88	695	169	yberc0001_10880	8	yrohd0001_yruck0001_ykris0001_ypseu0001Xyberc0001_ymoll0001_yaldo0001_yfred0001_
PGL1_unique_yersinia-CL574	13	132	50	692	689	yrohd0001_28090	11	ykris0001_ymoll0001_yruck0001_ypest0001Xyfred0001_yente0001Xyinte0001_yrohd0001_yaldo0001_ypseu0001Xyberc0001_
PGL1_unique_yersinia-CL575	13	147	153	809	154	ypseu0001X_16810	11	ypseu0001Xyruck0001_ypest0001Xyente0001Xyfred0001_yberc0001_yaldo0001_ykris0001_ymoll0001_yrohd0001_yinte0001_
PGL1_unique_yersinia-CL576	13	169	100	146	128	yrohd0001_28710	11	yinte0001_ymoll0001_ypest0001Xykris0001_yrohd0001_yberc0001_yruck0001_yfred0001_yaldo0001_ypseu0001Xyente0001X
PGL1_unique_yersinia-CL577	13	97	44	285	57	yente0001X_3520	8	yaldo0001_ypest0001Xykris0001_yfred0001_ymoll0001_yruck0001_yente0001Xypseu0001X
PGL1_unique_yersinia-CL578	13	169	115	155	145	yruck0001_32740	11	yaldo0001_yente0001Xyberc0001_ypseu0001Xyruck0001_yfred0001_yinte0001_ymoll0001_ypest0001Xyrohd0001_ykris0001_
PGL1_unique_yersinia-CL579	13	139	43	1140	1119	ypseu0001X_17110	8	ymoll0001_yrohd0001_yfred0001_yberc0001_ykris0001_ypest0001Xypseu0001Xyinte0001_
PGL1_unique_yersinia-CL580	13	151	60	224	178	ypest0001X_43520	2	ypest0001Xypseu0001X
PGL1_unique_yersinia-CL581	12	141	165	583	581.5	yente0001X_13840	10	ymoll0001_yfred0001_ykris0001_yberc0001_yinte0001_yrohd0001_yaldo0001_yente0001Xyruck0001_ypseu0001X
PGL1_unique_yersinia-CL582	12	129	115	197	179	yruck0001_20	11	yfred0001_ypest0001Xypseu0001Xykris0001_yente0001Xyberc0001_yrohd0001_yaldo0001_yruck0001_ymoll0001_yinte0001_
PGL1_unique_yersinia-CL583	12	144	218	453	223	yruck0001_100	11	yente0001Xyaldo0001_ypseu0001Xyfred0001_ypest0001Xykris0001_yrohd0001_yruck0001_yberc0001_yinte0001_ymoll0001_
PGL1_unique_yersinia-CL584	12	135	349	501	349	yaldo0001_10360	11	ypseu0001Xyfred0001_yaldo0001_yente0001Xyruck0001_ykris0001_yrohd0001_ypest0001Xyberc0001_yinte0001_ymoll0001_
PGL1_unique_yersinia-CL585	12	140	151	333	307	yruck0001_170	11	yente0001Xymoll0001_yfred0001_ypseu0001Xyrohd0001_yaldo0001_yberc0001_yinte0001_yruck0001_ykris0001_ypest0001X
PGL1_unique_yersinia-CL586	12	123	114	402	395.5	yrohd0001_7100	10	ypest0001Xyinte0001_ykris0001_yberc0001_yaldo0001_yfred0001_yruck0001_ypseu0001Xyente0001Xyrohd0001_
PGL1_unique_yersinia-CL587	12	134	123	238	238	yrohd0001_370	11	yfred0001_yinte0001_yente0001Xypest0001Xyberc0001_yruck0001_yaldo0001_ymoll0001_ykris0001_ypseu0001Xyrohd0001_
PGL1_unique_yersinia-CL588	12	142	145	352	336.5	ymoll0001_39950	11	yente0001Xyruck0001_ypest0001Xyrohd0001_yberc0001_yinte0001_yaldo0001_ymoll0001_yfred0001_ykris0001_ypseu0001X
PGL1_unique_yersinia-CL589	12	142	193	457	451	yruck0001_550	11	ypseu0001Xyente0001Xyruck0001_yfred0001_yberc0001_yrohd0001_yaldo0001_ymoll0001_yinte0001_ykris0001_ypest0001X
PGL1_unique_yersinia-CL590	12	142	177	515	515	yinte0001_830	11	yruck0001_yaldo0001_ykris0001_yfred0001_yberc0001_ypseu0001Xyrohd0001_ypest0001Xyente0001Xymoll0001_yinte0001_
PGL1_unique_yersinia-CL591	12	126	125	391	144	ykris0001_37900	11	yinte0001_yruck0001_yaldo0001_yrohd0001_ymoll0001_yberc0001_ypseu0001Xyente0001Xyfred0001_ypest0001Xykris0001_
PGL1_unique_yersinia-CL592	12	144	46	161	154	ymoll0001_14250	8	ykris0001_yrohd0001_ypseu0001Xyaldo0001_ymoll0001_yberc0001_yente0001Xyfred0001_
PGL1_unique_yersinia-CL593	12	144	143	389	375.5	ymoll0001_14240	7	ypseu0001Xykris0001_yaldo0001_ymoll0001_yente0001Xyfred0001_yruck0001_
PGL1_unique_yersinia-CL594	12	144	217	337	336	yente0001X_42200	11	yfred0001_yente0001Xyberc0001_ypest0001Xymoll0001_ypseu0001Xyinte0001_ykris0001_yaldo0001_yruck0001_yrohd0001_
PGL1_unique_yersinia-CL595	12	142	89	274	273	yfred0001_42550	11	ymoll0001_yinte0001_yruck0001_yente0001Xyrohd0001_yaldo0001_ykris0001_yfred0001_ypseu0001Xyberc0001_ypest0001X
PGL1_unique_yersinia-CL596	12	132	43	260	250	yruck0001_1380	11	ypest0001Xypseu0001Xyfred0001_yinte0001_yente0001Xyberc0001_yaldo0001_yrohd0001_yruck0001_ymoll0001_ykris0001_
PGL1_unique_yersinia-CL597	12	144	84	92	88	ymoll0001_19120	10	ypest0001Xyfred0001_yente0001Xymoll0001_ypseu0001Xykris0001_yrohd0001_yinte0001_yruck0001_yaldo0001_
PGL1_unique_yersinia-CL598	12	133	165	278	166	yruck0001_16900	11	yaldo0001_yinte0001_yruck0001_ypest0001Xymoll0001_yente0001Xyberc0001_ypseu0001Xyfred0001_yrohd0001_ykris0001_
PGL1_unique_yersinia-CL599	12	124	286	464	294	ymoll0001_29410	11	yente0001Xyfred0001_ykris0001_yberc0001_ypseu0001Xyruck0001_ymoll0001_yrohd0001_ypest0001Xyinte0001_yaldo0001_
PGL1_unique_yersinia-CL600	12	125	288	334	329	ymoll0001_920	11	ypseu0001Xyruck0001_ypest0001Xyberc0001_yinte0001_ykris0001_ymoll0001_yrohd0001_yente0001Xyfred0001_yaldo0001_
PGL1_unique_yersinia-CL601	12	144	176	232	232	yfred0001_1850	11	yinte0001_yente0001Xymoll0001_ypest0001Xyrohd0001_ypseu0001Xyberc0001_yaldo0001_yruck0001_ykris0001_yfred0001_
PGL1_unique_yersinia-CL602	12	124	203	343	331	ymoll0001_1170	11	ypest0001Xyinte0001_ymoll0001_yfred0001_yrohd0001_yaldo0001_yberc0001_ypseu0001Xyente0001Xyruck0001_ykris0001_
PGL1_unique_yersinia-CL603	12	139	318	600	318	yruck0001_33440	11	yaldo0001_yrohd0001_yente0001Xyinte0001_ymoll0001_ypseu0001Xyfred0001_ykris0001_yruck0001_yberc0001_ypest0001X
PGL1_unique_yersinia-CL604	12	125	335	468	457	yruck0001_11580	11	yrohd0001_ypseu0001Xyfred0001_yruck0001_yaldo0001_ykris0001_yinte0001_yberc0001_ymoll0001_yente0001Xypest0001X
PGL1_unique_yersinia-CL605	12	142	191	505	499	ykris0001_29720	11	ymoll0001_yfred0001_yberc0001_yinte0001_yaldo0001_ypest0001Xypseu0001Xyrohd0001_yente0001Xykris0001_yruck0001_
PGL1_unique_yersinia-CL606	12	143	100	326	100	yinte0001_30800	11	ymoll0001_yruck0001_ypseu0001Xyinte0001_ypest0001Xykris0001_yaldo0001_yente0001Xyfred0001_yberc0001_yrohd0001_
PGL1_unique_yersinia-CL607	12	136	47	147	141	yruck0001_2440	11	ypest0001Xyaldo0001_yente0001Xymoll0001_yfred0001_yrohd0001_yberc0001_ykris0001_yruck0001_yinte0001_ypseu0001X
PGL1_unique_yersinia-CL608	12	142	348	872	871	yberc0001_18140	11	ymoll0001_ypest0001Xyberc0001_yruck0001_yaldo0001_yente0001Xyinte0001_ypseu0001Xyrohd0001_yfred0001_ykris0001_
PGL1_unique_yersinia-CL609	12	135	647	2133	670	ypseu0001X_20840	11	yfred0001_ypest0001Xyente0001Xyberc0001_yaldo0001_ykris0001_ymoll0001_yruck0001_yinte0001_ypseu0001Xyrohd0001_
PGL1_unique_yersinia-CL610	12	142	73	195	190	yaldo0001_2350	11	yfred0001_yrohd0001_ymoll0001_yberc0001_yruck0001_yinte0001_ypest0001Xypseu0001Xykris0001_yente0001Xyaldo0001_
PGL1_unique_yersinia-CL611	12	142	147	463	458	yaldo0001_21220	11	yrohd0001_ypseu0001Xyfred0001_ypest0001Xykris0001_yinte0001_yruck0001_ymoll0001_yente0001Xyaldo0001_yberc0001_
PGL1_unique_yersinia-CL612	12	129	160	909	196	yaldo0001_10020	11	yrohd0001_ykris0001_yfred0001_yruck0001_ypest0001Xyinte0001_yaldo0001_yente0001Xypseu0001Xymoll0001_yberc0001_
PGL1_unique_yersinia-CL613	12	144	169	271	235	ypseu0001X_700	10	ykris0001_yfred0001_ypseu0001Xyaldo0001_yberc0001_yrohd0001_ypest0001Xyinte0001_yente0001Xymoll0001_
PGL1_unique_yersinia-CL614	12	142	131	369	369	ypseu0001X_15600	11	yaldo0001_yrohd0001_yberc0001_yinte0001_ykris0001_yente0001Xyfred0001_yruck0001_ymoll0001_ypest0001Xypseu0001X
PGL1_unique_yersinia-CL615	12	142	83	921	900	yberc0001_21920	11	ypseu0001Xykris0001_yinte0001_yruck0001_ymoll0001_yaldo0001_yberc0001_ypest0001Xyfred0001_yrohd0001_yente0001X
PGL1_unique_yersinia-CL616	12	123	284	901	335	yrohd0001_22440	11	ymoll0001_yruck0001_ypest0001Xyberc0001_yaldo0001_yrohd0001_ykris0001_ypseu0001Xyfred0001_yente0001Xyinte0001_
PGL1_unique_yersinia-CL617	12	142	46	188	180.5	yrohd0001_27700	11	yente0001Xypest0001Xymoll0001_ykris0001_ypseu0001Xyruck0001_yfred0001_yaldo0001_yinte0001_yberc0001_yrohd0001_
PGL1_unique_yersinia-CL618	12	126	118	522	118	yfred0001_41600	11	yruck0001_yfred0001_yente0001Xyaldo0001_yrohd0001_ypest0001Xyinte0001_ymoll0001_ykris0001_yberc0001_ypseu0001X
PGL1_unique_yersinia-CL619	12	131	582	641	611.5	yente0001X_39430	11	yfred0001_yruck0001_yinte0001_yente0001Xyberc0001_ypseu0001Xykris0001_yrohd0001_ymoll0001_yaldo0001_ypest0001X
PGL1_unique_yersinia-CL620	12	142	104	313	313	ypest0001X_5750	11	ykris0001_yaldo0001_yruck0001_yente0001Xymoll0001_yberc0001_yinte0001_yfred0001_yrohd0001_ypseu0001Xypest0001X
PGL1_unique_yersinia-CL621	12	123	177	263	227.5	yfred0001_39420	11	yrohd0001_yaldo0001_yinte0001_yente0001Xykris0001_yberc0001_yfred0001_yruck0001_ypest0001Xypseu0001Xymoll0001_
PGL1_unique_yersinia-CL622	12	144	319	578	569	yinte0001_42570	11	yente0001Xyfred0001_yrohd0001_yruck0001_yinte0001_ymoll0001_ykris0001_ypest0001Xyberc0001_ypseu0001Xyaldo0001_
PGL1_unique_yersinia-CL623	12	123	67	1301	1265.5	ypseu0001X_5700	11	yente0001Xypest0001Xyberc0001_ykris0001_yruck0001_yrohd0001_yaldo0001_yinte0001_ymoll0001_ypseu0001Xyfred0001_
PGL1_unique_yersinia-CL624	12	144	219	220	220	yruck0001_24270	11	ymoll0001_ypseu0001Xyaldo0001_yrohd0001_yfred0001_yinte0001_ypest0001Xyberc0001_ykris0001_yruck0001_yente0001X
PGL1_unique_yersinia-CL625	12	131	49	277	277	ykris0001_32720	11	yrohd0001_yinte0001_yruck0001_ypest0001Xyaldo0001_ypseu0001Xymoll0001_yente0001Xyfred0001_yberc0001_ykris0001_
PGL1_unique_yersinia-CL626	12	123	319	664	664	yente0001X_8410	11	yberc0001_ymoll0001_yfred0001_yrohd0001_yinte0001_ypest0001Xykris0001_ypseu0001Xyaldo0001_yente0001Xyruck0001_
PGL1_unique_yersinia-CL627	12	128	215	484	435	yinte0001_12210	6	yaldo0001_ykris0001_yinte0001_yfred0001_yente0001Xyrohd0001_
PGL1_unique_yersinia-CL628	12	111	87	719	96	yruck0001_28570	11	yinte0001_yruck0001_yfred0001_yente0001Xypest0001Xykris0001_ymoll0001_ypseu0001Xyaldo0001_yberc0001_yrohd0001_
PGL1_unique_yersinia-CL629	12	142	147	452	442	yinte0001_35640	11	ykris0001_yruck0001_ymoll0001_yfred0001_ypseu0001Xyente0001Xyaldo0001_yberc0001_yrohd0001_yinte0001_ypest0001X
PGL1_unique_yersinia-CL630	12	119	41	415	285	ymoll0001_29320	9	ymoll0001_yente0001Xyberc0001_yfred0001_yruck0001_yinte0001_yaldo0001_yrohd0001_ykris0001_
PGL1_unique_yersinia-CL631	12	124	329	390	366	ypseu0001X_6950	11	ypest0001Xykris0001_yinte0001_yaldo0001_ymoll0001_ypseu0001Xyente0001Xyruck0001_yrohd0001_yfred0001_yberc0001_
PGL1_unique_yersinia-CL632	12	131	139	267	142	ykris0001_23190	11	ymoll0001_ykris0001_ypest0001Xyinte0001_yente0001Xyfred0001_yaldo0001_yrohd0001_yruck0001_yberc0001_ypseu0001X
PGL1_unique_yersinia-CL633	12	142	493	1066	1048.5	ypseu0001X_27210	11	yaldo0001_yfred0001_ykris0001_yrohd0001_yinte0001_ypest0001Xymoll0001_ypseu0001Xyente0001Xyberc0001_yruck0001_
PGL1_unique_yersinia-CL634	12	142	232	529	529	ypseu0001X_7000	11	ymoll0001_yruck0001_yberc0001_ykris0001_yfred0001_yrohd0001_ypest0001Xyaldo0001_yente0001Xyinte0001_ypseu0001X
PGL1_unique_yersinia-CL635	12	124	45	423	417	ypest0001X_6370	11	ypseu0001Xyinte0001_yaldo0001_yrohd0001_yente0001Xyberc0001_ymoll0001_ykris0001_yfred0001_yruck0001_ypest0001X
PGL1_unique_yersinia-CL636	12	123	47	273	273	yaldo0001_28050	11	yrohd0001_ypest0001Xyfred0001_ypseu0001Xyinte0001_ymoll0001_ykris0001_yberc0001_yente0001Xyruck0001_yaldo0001_
PGL1_unique_yersinia-CL637	12	144	292	313	306	ypest0001X_39160	10	yberc0001_yfred0001_yrohd0001_ymoll0001_ypseu0001Xypest0001Xykris0001_yinte0001_yaldo0001_yente0001X
PGL1_unique_yersinia-CL638	12	142	147	339	339	yente0001X_9290	3	yente0001Xypest0001Xyaldo0001_
PGL1_unique_yersinia-CL639	12	142	56	819	819	ypseu0001X_7270	11	yaldo0001_yberc0001_yente0001Xykris0001_yfred0001_yinte0001_yruck0001_yrohd0001_ypest0001Xymoll0001_ypseu0001X
PGL1_unique_yersinia-CL640	12	132	84	282	258	yruck0001_3770	11	ypseu0001Xymoll0001_yberc0001_ypest0001Xyfred0001_yrohd0001_yinte0001_yente0001Xyruck0001_yaldo0001_ykris0001_
PGL1_unique_yersinia-CL641	12	132	70	542	509	yfred0001_11430	10	ymoll0001_yaldo0001_yente0001Xykris0001_yinte0001_yberc0001_yruck0001_yrohd0001_ypseu0001Xyfred0001_
PGL1_unique_yersinia-CL642	12	124	229	590	230	yruck0001_12030	11	yberc0001_ypest0001Xyruck0001_yfred0001_ypseu0001Xykris0001_yente0001Xyrohd0001_yaldo0001_ymoll0001_yinte0001_
PGL1_unique_yersinia-CL643	12	142	38	225	204	ymoll0001_4030	11	ypest0001Xyfred0001_yberc0001_ykris0001_yente0001Xyruck0001_ymoll0001_ypseu0001Xyaldo0001_yrohd0001_yinte0001_
PGL1_unique_yersinia-CL644	12	133	70	224	194	yrohd0001_38860	8	yinte0001_yfred0001_ykris0001_yberc0001_yruck0001_yaldo0001_yrohd0001_yente0001X
PGL1_unique_yersinia-CL645	12	123	376	684	675.5	yfred0001_13480	11	ykris0001_ypseu0001Xymoll0001_yrohd0001_yruck0001_yberc0001_ypest0001Xyente0001Xyaldo0001_yfred0001_yinte0001_
PGL1_unique_yersinia-CL646	12	144	143	539	535	yente0001X_36810	11	yfred0001_ypest0001Xyaldo0001_ypseu0001Xyrohd0001_ykris0001_yinte0001_yente0001Xyberc0001_yruck0001_ymoll0001_
PGL1_unique_yersinia-CL647	12	142	138	553	553	yfred0001_4190	11	yruck0001_ypest0001Xykris0001_ypseu0001Xyrohd0001_yinte0001_yaldo0001_yente0001Xymoll0001_yberc0001_yfred0001_
PGL1_unique_yersinia-CL648	12	142	89	402	393	yinte0001_32030	11	yruck0001_yberc0001_yrohd0001_yaldo0001_yente0001Xymoll0001_yfred0001_ykris0001_ypest0001Xyinte0001_ypseu0001X
PGL1_unique_yersinia-CL649	12	144	60	396	384	yruck0001_16800	11	yaldo0001_yberc0001_yruck0001_ymoll0001_ykris0001_ypseu0001Xyfred0001_yente0001Xyrohd0001_ypest0001Xyinte0001_
PGL1_unique_yersinia-CL650	12	132	149	495	495	yaldo0001_5630	11	yruck0001_yberc0001_ypest0001Xyente0001Xyinte0001_ymoll0001_ykris0001_ypseu0001Xyfred0001_yrohd0001_yaldo0001_
PGL1_unique_yersinia-CL651	12	135	325	360	360	yaldo0001_5650	11	ypseu0001Xyrohd0001_yfred0001_yruck0001_yinte0001_ykris0001_yente0001Xypest0001Xymoll0001_yberc0001_yaldo0001_
PGL1_unique_yersinia-CL652	12	142	46	306	306	ykris0001_30680	11	yfred0001_yinte0001_yberc0001_ypest0001Xyrohd0001_ymoll0001_yruck0001_yente0001Xyaldo0001_ypseu0001Xykris0001_
PGL1_unique_yersinia-CL653	12	129	154	503	177	yruck0001_32920	11	yrohd0001_ypest0001Xypseu0001Xyfred0001_ymoll0001_ykris0001_yberc0001_yente0001Xyinte0001_yaldo0001_yruck0001_
PGL1_unique_yersinia-CL654	12	144	266	955	950	ymoll0001_5560	11	ymoll0001_yrohd0001_ykris0001_yinte0001_ypest0001Xyente0001Xyfred0001_yruck0001_yaldo0001_ypseu0001Xyberc0001_
PGL1_unique_yersinia-CL655	12	144	244	483	253	yinte0001_23620	10	ymoll0001_yberc0001_yfred0001_ykris0001_ypseu0001Xyinte0001_yaldo0001_yente0001Xyrohd0001_ypest0001X
PGL1_unique_yersinia-CL656	12	133	209	432	214	yrohd0001_10070	11	ypest0001Xyfred0001_yaldo0001_yente0001Xyinte0001_yrohd0001_ypseu0001Xyberc0001_ymoll0001_ykris0001_yruck0001_
PGL1_unique_yersinia-CL657	12	142	120	483	483	yberc0001_5470	11	yrohd0001_yruck0001_ykris0001_ypseu0001Xyfred0001_yaldo0001_yente0001Xyinte0001_ypest0001Xymoll0001_yberc0001_
PGL1_unique_yersinia-CL658	12	144	790	1342	1342	yente0001X_40350	11	yfred0001_yinte0001_ykris0001_yrohd0001_ymoll0001_yaldo0001_ypest0001Xypseu0001Xyruck0001_yberc0001_yente0001X
PGL1_unique_yersinia-CL659	12	124	189	408	206	ypseu0001X_42990	11	yrohd0001_ypseu0001Xypest0001Xyruck0001_yente0001Xyberc0001_yinte0001_ykris0001_ymoll0001_yaldo0001_yfred0001_
PGL1_unique_yersinia-CL660	12	142	91	299	282	ypseu0001X_37810	11	yruck0001_yaldo0001_yberc0001_ymoll0001_ypseu0001Xykris0001_yinte0001_yfred0001_yente0001Xypest0001Xyrohd0001_
PGL1_unique_yersinia-CL661	12	144	188	207	197	yaldo0001_9920	11	yfred0001_ypest0001Xyruck0001_yente0001Xyaldo0001_ymoll0001_ykris0001_yinte0001_yberc0001_yrohd0001_ypseu0001X
PGL1_unique_yersinia-CL662	12	142	265	758	757	yente0001X_5820	11	yrohd0001_yaldo0001_ymoll0001_ypseu0001Xypest0001Xyruck0001_yinte0001_yente0001Xykris0001_yfred0001_yberc0001_
PGL1_unique_yersinia-CL663	12	123	74	152	152	ypest0001X_39990	11	ykris0001_ymoll0001_yrohd0001_yaldo0001_yberc0001_ypseu0001Xyinte0001_yente0001Xyruck0001_yfred0001_ypest0001X
PGL1_unique_yersinia-CL664	12	144	193	282	276.5	yfred0001_6710	11	ypseu0001Xykris0001_yfred0001_yaldo0001_ypest0001Xyrohd0001_yente0001Xyruck0001_yinte0001_yberc0001_ymoll0001_
PGL1_unique_yersinia-CL665	12	142	38	154	128.5	yinte0001_6770	11	yfred0001_yberc0001_ykris0001_yente0001Xymoll0001_yruck0001_ypseu0001Xyinte0001_yaldo0001_yrohd0001_ypest0001X
PGL1_unique_yersinia-CL666	12	103	41	932	710	yberc0001_39020	8	yente0001Xyruck0001_yinte0001_yberc0001_ymoll0001_yfred0001_ykris0001_yrohd0001_
PGL1_unique_yersinia-CL667	12	140	65	260	219	yruck0001_5510	11	ypseu0001Xyinte0001_yente0001Xyberc0001_yruck0001_yaldo0001_ykris0001_yrohd0001_ypest0001Xymoll0001_yfred0001_
PGL1_unique_yersinia-CL668	12	106	100	564	564	yberc0001_8280	8	yrohd0001_yente0001Xymoll0001_yinte0001_yaldo0001_ykris0001_yberc0001_yfred0001_
PGL1_unique_yersinia-CL669	12	123	64	889	876	ykris0001_41130	11	yrohd0001_yfred0001_ykris0001_yente0001Xyinte0001_ypseu0001Xyberc0001_yruck0001_ypest0001Xymoll0001_yaldo0001_
PGL1_unique_yersinia-CL670	12	121	38	859	853.5	ykris0001_5890	10	yfred0001_yaldo0001_yrohd0001_yinte0001_ypest0001Xypseu0001Xyberc0001_yente0001Xymoll0001_ykris0001_
PGL1_unique_yersinia-CL671	12	124	154	240	156	ypseu0001X_42960	11	ymoll0001_ypseu0001Xyruck0001_yente0001Xyfred0001_yaldo0001_yberc0001_ykris0001_yrohd0001_yinte0001_ypest0001X
PGL1_unique_yersinia-CL672	12	144	383	388	386	yaldo0001_16640	10	ypest0001Xykris0001_ypseu0001Xyente0001Xyinte0001_yfred0001_yaldo0001_yberc0001_ymoll0001_yrohd0001_
PGL1_unique_yersinia-CL673	12	133	224	241	241	yruck0001_24840	11	yberc0001_yfred0001_ymoll0001_yrohd0001_ypest0001Xyinte0001_yaldo0001_ykris0001_ypseu0001Xyente0001Xyruck0001_
PGL1_unique_yersinia-CL674	12	142	42	273	232	yruck0001_10060	11	ykris0001_yaldo0001_yruck0001_yfred0001_yinte0001_ymoll0001_yberc0001_ypseu0001Xypest0001Xyrohd0001_yente0001X
PGL1_unique_yersinia-CL675	12	129	269	618	601	ypseu0001X_8990	11	yberc0001_yrohd0001_yruck0001_yfred0001_ykris0001_ypest0001Xyaldo0001_yente0001Xymoll0001_yinte0001_ypseu0001X
PGL1_unique_yersinia-CL676	12	126	226	399	227	yinte0001_19730	11	ykris0001_yaldo0001_ymoll0001_yente0001Xyinte0001_yfred0001_ypseu0001Xyberc0001_ypest0001Xyrohd0001_yruck0001_
PGL1_unique_yersinia-CL677	12	144	361	413	383	yente0001X_21280	11	yfred0001_yberc0001_ymoll0001_yinte0001_ykris0001_yente0001Xyrohd0001_ypseu0001Xyruck0001_yaldo0001_ypest0001X
PGL1_unique_yersinia-CL678	12	142	50	357	354	yrohd0001_35260	11	yfred0001_yberc0001_ypest0001Xymoll0001_yaldo0001_yrohd0001_ypseu0001Xykris0001_yruck0001_yente0001Xyinte0001_
PGL1_unique_yersinia-CL679	12	144	37	360	360	ypest0001X_22800	11	ykris0001_yaldo0001_ymoll0001_yrohd0001_ypseu0001Xyberc0001_yente0001Xyruck0001_yinte0001_yfred0001_ypest0001X
PGL1_unique_yersinia-CL680	12	123	62	420	74	ymoll0001_17690	11	ypseu0001Xymoll0001_yente0001Xyruck0001_yrohd0001_yberc0001_ykris0001_yaldo0001_yinte0001_ypest0001Xyfred0001_
PGL1_unique_yersinia-CL681	12	123	98	376	121.5	ymoll0001_28960	11	yberc0001_ymoll0001_yrohd0001_yfred0001_yruck0001_ykris0001_ypseu0001Xyinte0001_yente0001Xypest0001Xyaldo0001_
PGL1_unique_yersinia-CL682	12	125	88	175	88	yinte0001_30740	11	ymoll0001_yfred0001_yruck0001_ypseu0001Xyinte0001_ykris0001_ypest0001Xyaldo0001_yberc0001_yente0001Xyrohd0001_
PGL1_unique_yersinia-CL683	12	144	229	245	229	ykris0001_22600	11	ypseu0001Xykris0001_yaldo0001_yinte0001_yrohd0001_yfred0001_yente0001Xymoll0001_ypest0001Xyberc0001_yruck0001_
PGL1_unique_yersinia-CL684	12	142	41	392	389	yruck0001_5940	11	yfred0001_ypest0001Xyaldo0001_ypseu0001Xymoll0001_yberc0001_yente0001Xykris0001_yruck0001_yinte0001_yrohd0001_
PGL1_unique_yersinia-CL685	12	142	333	740	727	yruck0001_1220	11	ymoll0001_yruck0001_ypest0001Xyente0001Xyaldo0001_ypseu0001Xyrohd0001_yinte0001_yberc0001_ykris0001_yfred0001_
PGL1_unique_yersinia-CL686	12	123	76	204	198	yberc0001_7690	11	yruck0001_ypest0001Xykris0001_ypseu0001Xyente0001Xyinte0001_yfred0001_yrohd0001_yaldo0001_yberc0001_ymoll0001_
PGL1_unique_yersinia-CL687	12	123	117	296	289	yinte0001_7350	11	yrohd0001_yente0001Xyinte0001_ymoll0001_yruck0001_yaldo0001_yfred0001_ykris0001_yberc0001_ypseu0001Xypest0001X
PGL1_unique_yersinia-CL688	12	142	48	184	153	yinte0001_11800	11	yaldo0001_yruck0001_ypseu0001Xyberc0001_yfred0001_yrohd0001_ykris0001_yente0001Xypest0001Xyinte0001_ymoll0001_
PGL1_unique_yersinia-CL689	12	142	81	659	659	yaldo0001_8260	11	yrohd0001_yente0001Xyfred0001_ypseu0001Xyinte0001_ypest0001Xykris0001_yruck0001_ymoll0001_yberc0001_yaldo0001_
PGL1_unique_yersinia-CL690	12	133	144	235	235	yruck0001_6210	11	ykris0001_yberc0001_yente0001Xypseu0001Xypest0001Xymoll0001_yrohd0001_yfred0001_yinte0001_yaldo0001_yruck0001_
PGL1_unique_yersinia-CL691	12	127	391	860	860	yinte0001_26080	11	yruck0001_yente0001Xyaldo0001_yberc0001_yfred0001_ypseu0001Xykris0001_yrohd0001_ymoll0001_ypest0001Xyinte0001_
PGL1_unique_yersinia-CL692	12	134	96	108	108	yruck0001_6370	11	yaldo0001_yfred0001_ypseu0001Xyinte0001_ymoll0001_yrohd0001_yberc0001_yente0001Xykris0001_ypest0001Xyruck0001_
PGL1_unique_yersinia-CL693	12	131	373	882	377	yinte0001_38800	11	ypseu0001Xyberc0001_yinte0001_yrohd0001_ypest0001Xyfred0001_ymoll0001_ykris0001_yente0001Xyruck0001_yaldo0001_
PGL1_unique_yersinia-CL694	12	142	112	893	892	ypseu0001X_33630	11	yfred0001_ymoll0001_yente0001Xyaldo0001_ypest0001Xyruck0001_yberc0001_ypseu0001Xykris0001_yinte0001_yrohd0001_
PGL1_unique_yersinia-CL695	12	142	169	464	451	yberc0001_8850	11	yrohd0001_ykris0001_yfred0001_ypseu0001Xyaldo0001_ymoll0001_yinte0001_ypest0001Xyruck0001_yberc0001_yente0001X
PGL1_unique_yersinia-CL696	12	123	213	795	794	yfred0001_44060	11	ykris0001_yinte0001_yente0001Xypest0001Xyberc0001_ypseu0001Xyruck0001_ymoll0001_yrohd0001_yaldo0001_yfred0001_
PGL1_unique_yersinia-CL697	12	123	437	461	453	yfred0001_44170	11	yaldo0001_yinte0001_ypest0001Xyente0001Xypseu0001Xyberc0001_yruck0001_yrohd0001_ymoll0001_ykris0001_yfred0001_
PGL1_unique_yersinia-CL698	12	123	70	284	272	yinte0001_6120	11	ymoll0001_ypseu0001Xykris0001_ypest0001Xyberc0001_yaldo0001_yente0001Xyfred0001_yruck0001_yrohd0001_yinte0001_
PGL1_unique_yersinia-CL699	12	113	161	511	497	ymoll0001_8540	10	yfred0001_ypseu0001Xyberc0001_ykris0001_ypest0001Xyrohd0001_yinte0001_yaldo0001_yente0001Xymoll0001_
PGL1_unique_yersinia-CL700	12	124	57	331	259	yaldo0001_9410	11	yberc0001_ykris0001_ymoll0001_yrohd0001_yruck0001_yaldo0001_yinte0001_yfred0001_ypest0001Xyente0001Xypseu0001X
PGL1_unique_yersinia-CL701	12	125	39	434	425	yfred0001_8270	11	yrohd0001_yberc0001_ykris0001_ymoll0001_ypest0001Xyinte0001_yaldo0001_yruck0001_ypseu0001Xyente0001Xyfred0001_
PGL1_unique_yersinia-CL702	12	142	439	718	676	yente0001X_13740	11	yberc0001_ymoll0001_yrohd0001_yfred0001_ykris0001_yruck0001_yinte0001_yente0001Xyaldo0001_ypest0001Xypseu0001X
PGL1_unique_yersinia-CL703	12	131	37	360	270	ykris0001_43460	8	yaldo0001_yente0001Xyinte0001_yfred0001_yruck0001_yberc0001_ykris0001_ymoll0001_
PGL1_unique_yersinia-CL704	12	126	182	665	665	yaldo0001_30490	10	ykris0001_yente0001Xyberc0001_yfred0001_ymoll0001_yrohd0001_ypest0001Xyinte0001_ypseu0001Xyaldo0001_
PGL1_unique_yersinia-CL705	12	142	75	335	330	yinte0001_28710	11	ypest0001Xyinte0001_yruck0001_ykris0001_yrohd0001_yberc0001_ypseu0001Xyaldo0001_yfred0001_yente0001Xymoll0001_
PGL1_unique_yersinia-CL706	12	135	267	561	272	yinte0001_23430	11	yaldo0001_yinte0001_yberc0001_ymoll0001_ypest0001Xyruck0001_ykris0001_yfred0001_yrohd0001_ypseu0001Xyente0001X
PGL1_unique_yersinia-CL707	12	124	376	872	376	yruck0001_29980	11	ykris0001_yfred0001_ypest0001Xyruck0001_yinte0001_yberc0001_yrohd0001_yaldo0001_yente0001Xymoll0001_ypseu0001X
PGL1_unique_yersinia-CL708	12	144	925	1193	955	yaldo0001_38270	11	yfred0001_yberc0001_ypseu0001Xymoll0001_yente0001Xyaldo0001_yinte0001_yrohd0001_yruck0001_ypest0001Xykris0001_
PGL1_unique_yersinia-CL709	12	133	296	357	296	ykris0001_38300	11	yaldo0001_yinte0001_ypest0001Xyente0001Xymoll0001_yrohd0001_yberc0001_ykris0001_yruck0001_ypseu0001Xyfred0001_
PGL1_unique_yersinia-CL710	12	126	234	274	268	yente0001X_29400	11	yfred0001_yinte0001_yaldo0001_ypseu0001Xypest0001Xyberc0001_ymoll0001_yente0001Xyruck0001_ykris0001_yrohd0001_
PGL1_unique_yersinia-CL711	12	123	331	666	662	yruck0001_1230	11	yfred0001_yruck0001_yaldo0001_ypest0001Xyinte0001_ymoll0001_ypseu0001Xyberc0001_yrohd0001_ykris0001_yente0001X
PGL1_unique_yersinia-CL712	12	144	228	286	286	yente0001X_15340	8	ykris0001_yaldo0001_ymoll0001_yfred0001_yrohd0001_yente0001Xyberc0001_yinte0001_
PGL1_unique_yersinia-CL713	12	144	80	82	80	yaldo0001_10550	11	yfred0001_yinte0001_ypseu0001Xyruck0001_yaldo0001_ypest0001Xyente0001Xyberc0001_ymoll0001_yrohd0001_ykris0001_
PGL1_unique_yersinia-CL714	12	132	235	842	235	ymoll0001_33970	11	yente0001Xyberc0001_yrohd0001_ymoll0001_ypseu0001Xykris0001_yaldo0001_yinte0001_ypest0001Xyruck0001_yfred0001_
PGL1_unique_yersinia-CL715	12	142	65	366	366	yinte0001_10370	11	yaldo0001_ykris0001_yruck0001_yente0001Xymoll0001_yfred0001_ypest0001Xypseu0001Xyrohd0001_yberc0001_yinte0001_
PGL1_unique_yersinia-CL716	12	138	44	533	519	yinte0001_10390	11	yaldo0001_ykris0001_yfred0001_yrohd0001_ypseu0001Xyinte0001_yente0001Xymoll0001_yberc0001_yruck0001_ypest0001X
PGL1_unique_yersinia-CL717	12	144	448	499	496	yaldo0001_10820	11	ypseu0001Xymoll0001_yruck0001_yrohd0001_yente0001Xyaldo0001_ypest0001Xykris0001_yberc0001_yfred0001_yinte0001_
PGL1_unique_yersinia-CL718	12	144	38	831	831	ykris0001_26370	11	yente0001Xypest0001Xyruck0001_yrohd0001_yaldo0001_ypseu0001Xyberc0001_yinte0001_yfred0001_ymoll0001_ykris0001_
PGL1_unique_yersinia-CL719	12	124	128	395	128	ykris0001_14290	11	yfred0001_yruck0001_yinte0001_yrohd0001_yaldo0001_ykris0001_ymoll0001_yente0001Xypseu0001Xypest0001Xyberc0001_
PGL1_unique_yersinia-CL720	12	128	47	362	360	ykris0001_10930	11	yfred0001_yinte0001_yberc0001_yaldo0001_ypseu0001Xyruck0001_ypest0001Xymoll0001_ykris0001_yente0001Xyrohd0001_
PGL1_unique_yersinia-CL721	12	144	41	508	506	ykris0001_10960	11	yente0001Xyfred0001_ymoll0001_yrohd0001_yinte0001_yaldo0001_ykris0001_yruck0001_ypest0001Xyberc0001_ypseu0001X
PGL1_unique_yersinia-CL722	12	133	262	497	454	yrohd0001_31610	11	yrohd0001_yente0001Xyfred0001_ypseu0001Xyinte0001_yberc0001_yruck0001_ymoll0001_ykris0001_yaldo0001_ypest0001X
PGL1_unique_yersinia-CL723	12	124	51	362	255	yaldo0001_18590	11	yente0001Xykris0001_yfred0001_yrohd0001_ymoll0001_ypseu0001Xyberc0001_yinte0001_yaldo0001_ypest0001Xyruck0001_
PGL1_unique_yersinia-CL724	12	141	54	160	155	yruck0001_9110	11	yberc0001_ykris0001_yfred0001_yruck0001_yente0001Xyaldo0001_yrohd0001_yinte0001_ymoll0001_ypseu0001Xypest0001X
PGL1_unique_yersinia-CL725	12	123	183	691	191	yruck0001_33770	11	ypest0001Xypseu0001Xyruck0001_yinte0001_ykris0001_yrohd0001_yaldo0001_yente0001Xymoll0001_yfred0001_yberc0001_
PGL1_unique_yersinia-CL726	12	142	78	256	255	ymoll0001_18270	11	yrohd0001_yruck0001_yaldo0001_ypest0001Xyinte0001_ypseu0001Xyente0001Xyberc0001_yfred0001_ykris0001_ymoll0001_
PGL1_unique_yersinia-CL727	12	123	125	368	343	yfred0001_10400	11	yinte0001_yberc0001_yruck0001_yfred0001_ymoll0001_yrohd0001_ykris0001_ypseu0001Xyaldo0001_ypest0001Xyente0001X
PGL1_unique_yersinia-CL728	12	69	70	1522	327	ypseu0001X_40150	6	ykris0001_yaldo0001_ypseu0001Xypest0001Xyfred0001_yberc0001_
PGL1_unique_yersinia-CL729	12	142	56	259	236	yinte0001_11160	11	yfred0001_yruck0001_yrohd0001_yaldo0001_ykris0001_yente0001Xymoll0001_ypseu0001Xypest0001Xyberc0001_yinte0001_
PGL1_unique_yersinia-CL730	12	123	229	574	574	yrohd0001_10310	11	yaldo0001_ykris0001_ymoll0001_yinte0001_yente0001Xyfred0001_yberc0001_yruck0001_ypseu0001Xyrohd0001_ypest0001X
PGL1_unique_yersinia-CL731	12	142	456	1310	1207	ypseu0001X_16090	11	ypest0001Xyente0001Xymoll0001_yfred0001_yaldo0001_ykris0001_yberc0001_ypseu0001Xyrohd0001_yinte0001_yruck0001_
PGL1_unique_yersinia-CL732	12	144	303	378	303	ypseu0001X_20440	11	yruck0001_ypseu0001Xyinte0001_yberc0001_yente0001Xypest0001Xykris0001_yrohd0001_yaldo0001_ymoll0001_yfred0001_
PGL1_unique_yersinia-CL733	12	142	47	431	430	yruck0001_9450	11	ymoll0001_yinte0001_ypseu0001Xyfred0001_yaldo0001_ypest0001Xyrohd0001_ykris0001_yberc0001_yruck0001_yente0001X
PGL1_unique_yersinia-CL734	12	123	318	382	375	yrohd0001_10390	11	yberc0001_yente0001Xypseu0001Xyfred0001_ymoll0001_ykris0001_yaldo0001_yinte0001_yrohd0001_ypest0001Xyruck0001_
PGL1_unique_yersinia-CL735	12	144	432	591	588	yruck0001_9500	11	yinte0001_ymoll0001_yrohd0001_yaldo0001_ykris0001_yente0001Xypseu0001Xypest0001Xyfred0001_yruck0001_yberc0001_
PGL1_unique_yersinia-CL736	12	142	145	438	428	yruck0001_9530	11	yruck0001_yinte0001_yente0001Xymoll0001_ypest0001Xyrohd0001_ykris0001_yaldo0001_yberc0001_yfred0001_ypseu0001X
PGL1_unique_yersinia-CL737	12	142	69	231	231	ymoll0001_12190	11	yfred0001_yrohd0001_yberc0001_yinte0001_yruck0001_ypest0001Xykris0001_ypseu0001Xyente0001Xyaldo0001_ymoll0001_
PGL1_unique_yersinia-CL738	12	142	72	293	261	ykris0001_12430	11	ymoll0001_yente0001Xyfred0001_ykris0001_yaldo0001_yrohd0001_yberc0001_yinte0001_ypseu0001Xypest0001Xyruck0001_
PGL1_unique_yersinia-CL739	12	132	316	1485	1483	yaldo0001_11950	11	ypseu0001Xyente0001Xyfred0001_ymoll0001_ypest0001Xyberc0001_yinte0001_yaldo0001_yruck0001_yrohd0001_ykris0001_
PGL1_unique_yersinia-CL740	12	142	138	406	406	yberc0001_11780	11	ykris0001_yente0001Xyaldo0001_yruck0001_yfred0001_yinte0001_yrohd0001_ypest0001Xypseu0001Xymoll0001_yberc0001_
PGL1_unique_yersinia-CL741	12	123	605	901	871	yruck0001_9790	11	yruck0001_ypseu0001Xyinte0001_yaldo0001_yente0001Xymoll0001_yberc0001_yfred0001_ykris0001_ypest0001Xyrohd0001_
PGL1_unique_yersinia-CL742	12	123	96	590	583	yfred0001_11110	11	ypest0001Xyente0001Xyberc0001_ymoll0001_yaldo0001_yruck0001_ypseu0001Xyfred0001_yinte0001_ykris0001_yrohd0001_
PGL1_unique_yersinia-CL743	12	123	177	314	211	ykris0001_41410	11	yberc0001_yruck0001_ykris0001_ypseu0001Xypest0001Xyente0001Xyaldo0001_yfred0001_ymoll0001_yrohd0001_yinte0001_
PGL1_unique_yersinia-CL744	12	140	109	369	109	yaldo0001_40410	11	yfred0001_yberc0001_yente0001Xyinte0001_ymoll0001_yaldo0001_ykris0001_yrohd0001_ypseu0001Xyruck0001_ypest0001X
PGL1_unique_yersinia-CL745	12	110	78	4235	82	ymoll0001_23180	10	yberc0001_yente0001Xyruck0001_ymoll0001_ykris0001_ypseu0001Xyinte0001_yrohd0001_yfred0001_yaldo0001_
PGL1_unique_yersinia-CL746	12	126	58	460	400	ypest0001X_42710	11	ymoll0001_ypseu0001Xykris0001_yaldo0001_yrohd0001_yberc0001_yfred0001_ypest0001Xyente0001Xyinte0001_yruck0001_
PGL1_unique_yersinia-CL747	12	144	95	103	95	yente0001X_39800	11	ymoll0001_ykris0001_yberc0001_yrohd0001_yaldo0001_ypseu0001Xyinte0001_yente0001Xypest0001Xyfred0001_yruck0001_
PGL1_unique_yersinia-CL748	12	142	113	578	570	ymoll0001_8910	11	yruck0001_ykris0001_yberc0001_yrohd0001_yinte0001_ypest0001Xymoll0001_yfred0001_ypseu0001Xyente0001Xyaldo0001_
PGL1_unique_yersinia-CL749	12	142	106	310	310	yberc0001_12100	11	yfred0001_yruck0001_yinte0001_ymoll0001_yrohd0001_ykris0001_ypest0001Xypseu0001Xyente0001Xyaldo0001_yberc0001_
PGL1_unique_yersinia-CL750	12	126	445	1160	455.5	yberc0001_39670	11	yruck0001_ykris0001_yberc0001_yente0001Xypest0001Xyfred0001_yinte0001_yrohd0001_ymoll0001_ypseu0001Xyaldo0001_
PGL1_unique_yersinia-CL751	12	124	160	628	628	yfred0001_27050	11	ymoll0001_ypest0001Xykris0001_yaldo0001_yrohd0001_ypseu0001Xyruck0001_yente0001Xyberc0001_yinte0001_yfred0001_
PGL1_unique_yersinia-CL752	12	142	288	761	759	ypest0001X_33130	11	yaldo0001_ypseu0001Xyrohd0001_ymoll0001_yente0001Xykris0001_yberc0001_yruck0001_yinte0001_ypest0001Xyfred0001_
PGL1_unique_yersinia-CL753	12	142	123	391	388	yente0001X_14660	11	yrohd0001_ykris0001_yberc0001_yaldo0001_ypest0001Xyfred0001_yente0001Xyruck0001_ymoll0001_yinte0001_ypseu0001X
PGL1_unique_yersinia-CL754	12	130	51	697	583	yente0001X_23000	11	yruck0001_ykris0001_ypest0001Xymoll0001_yrohd0001_yfred0001_yaldo0001_ypseu0001Xyinte0001_yberc0001_yente0001X
PGL1_unique_yersinia-CL755	12	144	95	185	167	yaldo0001_27240	10	yente0001Xyrohd0001_yfred0001_yinte0001_yaldo0001_ypest0001Xykris0001_ymoll0001_ypseu0001Xyberc0001_
PGL1_unique_yersinia-CL756	12	123	157	275	253	ykris0001_13290	11	ykris0001_yinte0001_ypest0001Xyrohd0001_yruck0001_ymoll0001_yaldo0001_yfred0001_yberc0001_ypseu0001Xyente0001X
PGL1_unique_yersinia-CL757	12	144	540	565	565	ypseu0001X_17420	11	ykris0001_ypest0001Xyruck0001_yfred0001_yinte0001_yberc0001_ymoll0001_yente0001Xyaldo0001_yrohd0001_ypseu0001X
PGL1_unique_yersinia-CL758	12	133	370	413	398	yinte0001_21260	11	ykris0001_ypseu0001Xymoll0001_yruck0001_yaldo0001_yrohd0001_yfred0001_yberc0001_yinte0001_ypest0001Xyente0001X
PGL1_unique_yersinia-CL759	12	142	113	436	415	yinte0001_24680	11	yaldo0001_yente0001Xyfred0001_yberc0001_ypseu0001Xymoll0001_yrohd0001_ykris0001_yinte0001_ypest0001Xyruck0001_
PGL1_unique_yersinia-CL760	12	133	181	187	187	ypest0001X_28270	11	ykris0001_yfred0001_yrohd0001_yberc0001_yinte0001_yruck0001_ymoll0001_ypseu0001Xyaldo0001_yente0001Xypest0001X
PGL1_unique_yersinia-CL761	12	142	75	657	631.5	ypseu0001X_43560	11	ypseu0001Xyente0001Xypest0001Xyberc0001_ymoll0001_ykris0001_yfred0001_yaldo0001_yrohd0001_yruck0001_yinte0001_
PGL1_unique_yersinia-CL762	12	142	217	555	549	yaldo0001_15450	11	yfred0001_yinte0001_yaldo0001_yrohd0001_ypest0001Xykris0001_yente0001Xyberc0001_ypseu0001Xyruck0001_ymoll0001_
PGL1_unique_yersinia-CL763	12	128	152	207	154	yrohd0001_32290	11	yaldo0001_yruck0001_ypseu0001Xyberc0001_yfred0001_ykris0001_yrohd0001_ypest0001Xyinte0001_ymoll0001_yente0001X
PGL1_unique_yersinia-CL764	12	141	37	251	241.5	ypest0001X_41880	10	ypseu0001Xyberc0001_yinte0001_ypest0001Xyaldo0001_yfred0001_ykris0001_ymoll0001_yente0001Xyrohd0001_
PGL1_unique_yersinia-CL765	12	144	293	561	444	ymoll0001_25550	10	ykris0001_yfred0001_ypseu0001Xymoll0001_yaldo0001_yinte0001_yberc0001_yente0001Xypest0001Xyrohd0001_
PGL1_unique_yersinia-CL766	12	133	344	1061	345	yberc0001_35010	11	yberc0001_ymoll0001_yente0001Xykris0001_yinte0001_ypest0001Xyaldo0001_yfred0001_ypseu0001Xyrohd0001_yruck0001_
PGL1_unique_yersinia-CL767	12	126	470	505	495	ypest0001X_22200	11	yaldo0001_yruck0001_ypseu0001Xyberc0001_yente0001Xyfred0001_ymoll0001_ypest0001Xykris0001_yinte0001_yrohd0001_
PGL1_unique_yersinia-CL768	12	142	81	359	330.5	yruck0001_30410	11	ykris0001_yaldo0001_ypseu0001Xyberc0001_yente0001Xymoll0001_ypest0001Xyrohd0001_yfred0001_yinte0001_yruck0001_
PGL1_unique_yersinia-CL769	12	132	156	644	156	ymoll0001_11640	11	yfred0001_yruck0001_ykris0001_ypest0001Xymoll0001_ypseu0001Xyberc0001_yaldo0001_yrohd0001_yinte0001_yente0001X
PGL1_unique_yersinia-CL770	12	131	616	722	616	yberc0001_37480	11	yberc0001_ypest0001Xyaldo0001_yrohd0001_yruck0001_yente0001Xykris0001_ymoll0001_ypseu0001Xyfred0001_yinte0001_
PGL1_unique_yersinia-CL771	12	127	233	284	276	yente0001X_18700	11	ypest0001Xyfred0001_yruck0001_ypseu0001Xykris0001_yente0001Xymoll0001_yrohd0001_yberc0001_yaldo0001_yinte0001_
PGL1_unique_yersinia-CL772	12	143	194	488	205	yrohd0001_34330	11	yrohd0001_ymoll0001_yaldo0001_yente0001Xypest0001Xypseu0001Xyfred0001_yruck0001_yinte0001_yberc0001_ykris0001_
PGL1_unique_yersinia-CL773	12	144	245	285	245	yrohd0001_5520	11	yberc0001_ypseu0001Xyente0001Xyfred0001_ymoll0001_yinte0001_yruck0001_yrohd0001_ypest0001Xykris0001_yaldo0001_
PGL1_unique_yersinia-CL774	12	131	38	211	189	yinte0001_17900	11	yinte0001_yberc0001_ymoll0001_yrohd0001_yaldo0001_ypest0001Xyruck0001_yfred0001_yente0001Xykris0001_ypseu0001X
PGL1_unique_yersinia-CL775	12	129	38	321	320	yfred0001_17280	11	ymoll0001_ypseu0001Xyaldo0001_yrohd0001_yinte0001_yberc0001_ykris0001_ypest0001Xyruck0001_yente0001Xyfred0001_
PGL1_unique_yersinia-CL776	12	144	42	480	480	ypest0001X_23280	11	yaldo0001_yruck0001_ypseu0001Xymoll0001_yfred0001_yinte0001_yberc0001_yrohd0001_ykris0001_yente0001Xypest0001X
PGL1_unique_yersinia-CL777	12	128	176	440	181	yrohd0001_5260	11	ypseu0001Xyberc0001_ymoll0001_yrohd0001_yfred0001_yruck0001_ypest0001Xykris0001_yinte0001_yaldo0001_yente0001X
PGL1_unique_yersinia-CL778	12	142	119	526	511	yrohd0001_17200	11	yrohd0001_yfred0001_yruck0001_yberc0001_yaldo0001_yinte0001_yente0001Xykris0001_ymoll0001_ypseu0001Xypest0001X
PGL1_unique_yersinia-CL779	12	127	90	362	98.5	ypest0001X_13070	11	yinte0001_ykris0001_ypseu0001Xyrohd0001_yruck0001_yfred0001_yente0001Xypest0001Xyaldo0001_yberc0001_ymoll0001_
PGL1_unique_yersinia-CL780	12	142	281	624	616	yfred0001_17760	11	yberc0001_ypest0001Xyruck0001_yente0001Xykris0001_yfred0001_ymoll0001_yinte0001_ypseu0001Xyaldo0001_yrohd0001_
PGL1_unique_yersinia-CL781	12	123	121	935	139	yrohd0001_33340	11	yberc0001_ykris0001_yinte0001_yaldo0001_yrohd0001_yfred0001_ypseu0001Xyente0001Xymoll0001_ypest0001Xyruck0001_
PGL1_unique_yersinia-CL782	12	127	107	1136	135	ymoll0001_22300	11	yfred0001_ypseu0001Xyente0001Xykris0001_yinte0001_yruck0001_ypest0001Xymoll0001_yaldo0001_yrohd0001_yberc0001_
PGL1_unique_yersinia-CL783	12	142	305	892	891	yinte0001_18870	11	ypest0001Xypseu0001Xyaldo0001_yruck0001_ymoll0001_yrohd0001_yberc0001_yfred0001_ykris0001_yente0001Xyinte0001_
PGL1_unique_yersinia-CL784	12	142	153	890	881	yruck0001_14420	11	ypseu0001Xypest0001Xyinte0001_yberc0001_yfred0001_ymoll0001_yaldo0001_yente0001Xyruck0001_ykris0001_yrohd0001_
PGL1_unique_yersinia-CL785	12	123	178	644	644	ypest0001X_25000	11	ykris0001_yruck0001_yinte0001_ymoll0001_yberc0001_yaldo0001_yente0001Xyfred0001_yrohd0001_ypseu0001Xypest0001X
PGL1_unique_yersinia-CL786	12	125	347	433	364	yinte0001_12230	11	yente0001Xyfred0001_yinte0001_ypest0001Xyberc0001_ypseu0001Xykris0001_yruck0001_yaldo0001_yrohd0001_ymoll0001_
PGL1_unique_yersinia-CL787	12	142	105	345	341.5	ykris0001_19190	11	yaldo0001_ykris0001_yente0001Xypseu0001Xypest0001Xyrohd0001_yberc0001_yruck0001_ymoll0001_yinte0001_yfred0001_
PGL1_unique_yersinia-CL788	12	144	464	487	465	yrohd0001_3340	11	ykris0001_yente0001Xyinte0001_yaldo0001_yruck0001_ypest0001Xyrohd0001_ypseu0001Xyfred0001_ymoll0001_yberc0001_
PGL1_unique_yersinia-CL789	12	142	121	435	405	yente0001X_22670	11	yberc0001_yaldo0001_ypest0001Xyruck0001_ykris0001_yfred0001_yinte0001_yrohd0001_yente0001Xypseu0001Xymoll0001_
PGL1_unique_yersinia-CL790	12	142	45	447	426	ykris0001_19360	11	ykris0001_yaldo0001_yinte0001_yente0001Xypest0001Xyruck0001_yberc0001_ypseu0001Xyrohd0001_ymoll0001_yfred0001_
PGL1_unique_yersinia-CL791	12	143	166	233	206	yente0001X_31580	11	ypseu0001Xyente0001Xyaldo0001_yfred0001_ymoll0001_yberc0001_ykris0001_yinte0001_yrohd0001_yruck0001_ypest0001X
PGL1_unique_yersinia-CL792	12	144	435	515	448.5	yaldo0001_19420	11	ypseu0001Xyberc0001_ymoll0001_yinte0001_yente0001Xyruck0001_ykris0001_yaldo0001_yrohd0001_ypest0001Xyfred0001_
PGL1_unique_yersinia-CL793	12	124	231	548	548	ypseu0001X_40520	11	ykris0001_ymoll0001_yaldo0001_yrohd0001_yruck0001_yberc0001_yente0001Xyinte0001_ypest0001Xyfred0001_ypseu0001X
PGL1_unique_yersinia-CL794	12	123	125	225	224	yberc0001_19200	11	yfred0001_yruck0001_yente0001Xykris0001_ymoll0001_ypseu0001Xypest0001Xyinte0001_yrohd0001_yberc0001_yaldo0001_
PGL1_unique_yersinia-CL795	12	142	336	798	789.5	ypseu0001X_25110	11	yberc0001_yinte0001_yente0001Xypest0001Xyruck0001_yaldo0001_ykris0001_ypseu0001Xyfred0001_ymoll0001_yrohd0001_
PGL1_unique_yersinia-CL796	12	142	130	320	318	yruck0001_15020	11	ymoll0001_yruck0001_ypseu0001Xyaldo0001_yrohd0001_yinte0001_yente0001Xypest0001Xyberc0001_yfred0001_ykris0001_
PGL1_unique_yersinia-CL797	12	133	47	268	260	ymoll0001_19590	11	ymoll0001_ypest0001Xyberc0001_ypseu0001Xykris0001_yruck0001_yente0001Xyaldo0001_yfred0001_yrohd0001_yinte0001_
PGL1_unique_yersinia-CL798	12	99	169	765	752	yfred0001_43550	11	yaldo0001_yente0001Xykris0001_ypseu0001Xyinte0001_yberc0001_yruck0001_ypest0001Xyrohd0001_ymoll0001_yfred0001_
PGL1_unique_yersinia-CL799	12	142	96	318	313	ymoll0001_19870	11	yrohd0001_yfred0001_yberc0001_yente0001Xypest0001Xyruck0001_ymoll0001_yinte0001_ykris0001_yaldo0001_ypseu0001X
PGL1_unique_yersinia-CL800	12	142	230	592	554.5	yente0001X_21660	11	yinte0001_yfred0001_ykris0001_yaldo0001_ymoll0001_ypseu0001Xypest0001Xyruck0001_yberc0001_yrohd0001_yente0001X
PGL1_unique_yersinia-CL801	12	104	89	1797	105	ymoll0001_9750	10	yinte0001_ypest0001Xyaldo0001_yrohd0001_ypseu0001Xyberc0001_yente0001Xymoll0001_ykris0001_yfred0001_
PGL1_unique_yersinia-CL802	12	144	126	136	135	ymoll0001_20320	11	yruck0001_ypest0001Xypseu0001Xyinte0001_yfred0001_yrohd0001_yberc0001_yente0001Xykris0001_ymoll0001_yaldo0001_
PGL1_unique_yersinia-CL803	12	118	217	685	218	ypest0001X_5090	10	yente0001Xyberc0001_ykris0001_ypseu0001Xyrohd0001_yaldo0001_ypest0001Xyinte0001_yfred0001_ymoll0001_
PGL1_unique_yersinia-CL804	12	142	236	508	489	yente0001X_21070	11	yrohd0001_ymoll0001_ypest0001Xyberc0001_yfred0001_yruck0001_yaldo0001_ypseu0001Xyinte0001_yente0001Xykris0001_
PGL1_unique_yersinia-CL805	12	142	53	348	338	yruck0001_16260	11	yfred0001_yberc0001_yinte0001_ypseu0001Xypest0001Xyente0001Xyrohd0001_ymoll0001_yaldo0001_ykris0001_yruck0001_
PGL1_unique_yersinia-CL806	12	142	43	301	300.5	ymoll0001_20700	11	yruck0001_ykris0001_yfred0001_yente0001Xyrohd0001_ypest0001Xypseu0001Xyberc0001_yinte0001_yaldo0001_ymoll0001_
PGL1_unique_yersinia-CL807	12	142	112	327	327	ypseu0001X_26250	11	yfred0001_yente0001Xyruck0001_ypest0001Xykris0001_yinte0001_yrohd0001_yberc0001_ymoll0001_yaldo0001_ypseu0001X
PGL1_unique_yersinia-CL808	12	123	79	384	384	yrohd0001_13630	11	yruck0001_yfred0001_ypseu0001Xyinte0001_yente0001Xypest0001Xyberc0001_ykris0001_ymoll0001_yaldo0001_yrohd0001_
PGL1_unique_yersinia-CL809	12	133	80	118	118	ypseu0001X_26340	11	ypest0001Xyfred0001_yberc0001_ykris0001_yrohd0001_ymoll0001_yinte0001_yruck0001_yente0001Xyaldo0001_ypseu0001X
PGL1_unique_yersinia-CL810	12	132	184	490	184	yinte0001_26970	11	ypseu0001Xyinte0001_ypest0001Xyruck0001_yberc0001_ykris0001_yrohd0001_yaldo0001_yente0001Xyfred0001_ymoll0001_
PGL1_unique_yersinia-CL811	12	132	387	2255	387	ykris0001_14470	11	yaldo0001_yberc0001_ykris0001_ymoll0001_ypseu0001Xyinte0001_yruck0001_yfred0001_yente0001Xyrohd0001_ypest0001X
PGL1_unique_yersinia-CL812	12	122	172	565	555	yinte0001_15110	10	yaldo0001_ymoll0001_ykris0001_yberc0001_yfred0001_yrohd0001_yente0001Xypseu0001Xyinte0001_ypest0001X
PGL1_unique_yersinia-CL813	12	142	122	294	293	yruck0001_11050	11	yaldo0001_yruck0001_yente0001Xyfred0001_ymoll0001_yinte0001_yrohd0001_ypest0001Xykris0001_yberc0001_ypseu0001X
PGL1_unique_yersinia-CL814	12	142	283	692	688	ypseu0001X_26760	11	yente0001Xyberc0001_yrohd0001_yfred0001_yruck0001_ymoll0001_ypseu0001Xykris0001_yinte0001_ypest0001Xyaldo0001_
PGL1_unique_yersinia-CL815	12	142	84	242	237	ykris0001_41170	11	ypseu0001Xypest0001Xyruck0001_yrohd0001_yaldo0001_ymoll0001_yberc0001_yfred0001_yente0001Xykris0001_yinte0001_
PGL1_unique_yersinia-CL816	12	144	166	227	180	yrohd0001_3380	11	ypseu0001Xyruck0001_yrohd0001_yente0001Xyaldo0001_ykris0001_yinte0001_ymoll0001_yberc0001_ypest0001Xyfred0001_
PGL1_unique_yersinia-CL817	12	142	135	421	421	yinte0001_28970	11	yberc0001_yrohd0001_yfred0001_yaldo0001_yruck0001_ykris0001_ymoll0001_yente0001Xypseu0001Xypest0001Xyinte0001_
PGL1_unique_yersinia-CL818	12	123	212	323	323	yberc0001_20840	11	yfred0001_yaldo0001_yente0001Xymoll0001_yruck0001_ypseu0001Xyrohd0001_ypest0001Xykris0001_yinte0001_yberc0001_
PGL1_unique_yersinia-CL819	12	123	290	630	599.5	ypest0001X_28360	11	yaldo0001_ypseu0001Xyruck0001_yinte0001_ypest0001Xyrohd0001_ykris0001_yberc0001_yfred0001_ymoll0001_yente0001X
PGL1_unique_yersinia-CL820	12	144	321	322	321	yruck0001_19800	11	yfred0001_yberc0001_ypest0001Xyente0001Xyaldo0001_yruck0001_ypseu0001Xykris0001_yrohd0001_yinte0001_ymoll0001_
PGL1_unique_yersinia-CL821	12	142	72	385	385	yrohd0001_24400	11	ykris0001_ypest0001Xyfred0001_yinte0001_yente0001Xymoll0001_yruck0001_yberc0001_ypseu0001Xyaldo0001_yrohd0001_
PGL1_unique_yersinia-CL822	12	127	68	372	363	yfred0001_45120	11	yruck0001_yinte0001_yente0001Xymoll0001_yrohd0001_yberc0001_yfred0001_ypest0001Xyaldo0001_ykris0001_ypseu0001X
PGL1_unique_yersinia-CL823	12	142	137	614	609	yaldo0001_28510	11	ypseu0001Xypest0001Xyinte0001_yente0001Xyfred0001_yruck0001_yrohd0001_ykris0001_yberc0001_ymoll0001_yaldo0001_
PGL1_unique_yersinia-CL824	12	137	126	292	292	ypseu0001X_12790	11	yberc0001_ypest0001Xyente0001Xyinte0001_yfred0001_yruck0001_yrohd0001_ymoll0001_ykris0001_yaldo0001_ypseu0001X
PGL1_unique_yersinia-CL825	12	142	99	486	476	ymoll0001_24670	11	yberc0001_ykris0001_yruck0001_ymoll0001_ypest0001Xyaldo0001_yente0001Xyfred0001_ypseu0001Xyinte0001_yrohd0001_
PGL1_unique_yersinia-CL826	12	144	255	278	261	yente0001X_23480	11	ypest0001Xypseu0001Xyruck0001_yente0001Xyfred0001_yrohd0001_yaldo0001_yinte0001_yberc0001_ykris0001_ymoll0001_
PGL1_unique_yersinia-CL827	12	144	250	327	318	ymoll0001_13760	11	yinte0001_yente0001Xyruck0001_yberc0001_ykris0001_ypest0001Xyaldo0001_yrohd0001_ymoll0001_ypseu0001Xyfred0001_
PGL1_unique_yersinia-CL828	12	142	125	487	481	ypseu0001X_32640	11	yruck0001_yaldo0001_yberc0001_yinte0001_ypest0001Xypseu0001Xyfred0001_ymoll0001_yrohd0001_ykris0001_yente0001X
PGL1_unique_yersinia-CL829	12	132	205	306	243	yente0001X_35710	11	yruck0001_yaldo0001_ypest0001Xyfred0001_yente0001Xypseu0001Xyrohd0001_yberc0001_yinte0001_ykris0001_ymoll0001_
PGL1_unique_yersinia-CL830	12	133	257	317	260	yrohd0001_28030	11	yfred0001_ypest0001Xyinte0001_yberc0001_yruck0001_yente0001Xyaldo0001_yrohd0001_ykris0001_ypseu0001Xymoll0001_
PGL1_unique_yersinia-CL831	12	141	315	431	397.5	ykris0001_22540	11	yente0001Xymoll0001_yruck0001_yinte0001_yfred0001_ykris0001_ypest0001Xypseu0001Xyrohd0001_yberc0001_yaldo0001_
PGL1_unique_yersinia-CL832	12	121	39	349	330	yfred0001_23530	10	yfred0001_yinte0001_ykris0001_yente0001Xyrohd0001_yberc0001_yaldo0001_ypseu0001Xymoll0001_ypest0001X
PGL1_unique_yersinia-CL833	12	144	74	454	453	yrohd0001_20030	11	yinte0001_ypseu0001Xyente0001Xymoll0001_yruck0001_ypest0001Xyrohd0001_yfred0001_yberc0001_yaldo0001_ykris0001_
PGL1_unique_yersinia-CL834	12	144	243	292	276	yinte0001_22620	11	ypest0001Xyinte0001_yrohd0001_ykris0001_yruck0001_ymoll0001_yente0001Xyfred0001_yberc0001_yaldo0001_ypseu0001X
PGL1_unique_yersinia-CL835	12	125	268	274	269	ykris0001_21460	11	ykris0001_yruck0001_yrohd0001_ymoll0001_yente0001Xyaldo0001_ypest0001Xyinte0001_yberc0001_ypseu0001Xyfred0001_
PGL1_unique_yersinia-CL836	12	124	48	121	94	yberc0001_24090	11	yberc0001_ypseu0001Xyaldo0001_yente0001Xyinte0001_yrohd0001_ymoll0001_yruck0001_ypest0001Xykris0001_yfred0001_
PGL1_unique_yersinia-CL837	12	144	553	575	553	ymoll0001_18460	11	ymoll0001_ykris0001_ypseu0001Xyberc0001_yente0001Xyruck0001_yrohd0001_yaldo0001_yfred0001_yinte0001_ypest0001X
PGL1_unique_yersinia-CL838	12	125	160	192	192	yente0001X_33230	11	ymoll0001_yfred0001_yberc0001_ykris0001_ypest0001Xyaldo0001_yinte0001_ypseu0001Xyruck0001_yrohd0001_yente0001X
PGL1_unique_yersinia-CL839	12	142	283	318	318	ymoll0001_22520	11	yaldo0001_yfred0001_yente0001Xyrohd0001_ykris0001_yberc0001_yinte0001_ypseu0001Xyruck0001_ypest0001Xymoll0001_
PGL1_unique_yersinia-CL840	12	142	100	243	243	ypest0001X_32100	11	yaldo0001_yente0001Xypseu0001Xyruck0001_yrohd0001_yfred0001_yberc0001_ymoll0001_ykris0001_yinte0001_ypest0001X
PGL1_unique_yersinia-CL841	12	136	86	535	486	yaldo0001_24290	11	yente0001Xymoll0001_ypseu0001Xyaldo0001_ykris0001_yrohd0001_yinte0001_yruck0001_ypest0001Xyfred0001_yberc0001_
PGL1_unique_yersinia-CL842	12	127	819	1298	1296	yberc0001_23770	11	yfred0001_ykris0001_yberc0001_ypseu0001Xyinte0001_yaldo0001_yrohd0001_ymoll0001_ypest0001Xyruck0001_yente0001X
PGL1_unique_yersinia-CL843	12	142	86	483	459	yente0001X_32900	11	ypseu0001Xyberc0001_ykris0001_yfred0001_yrohd0001_yinte0001_ypest0001Xymoll0001_yaldo0001_yruck0001_yente0001X
PGL1_unique_yersinia-CL844	12	128	69	362	361	yfred0001_35070	11	ypest0001Xyente0001Xyaldo0001_yruck0001_ykris0001_ymoll0001_yinte0001_ypseu0001Xyfred0001_yberc0001_yrohd0001_
PGL1_unique_yersinia-CL845	12	142	66	268	268	ymoll0001_23270	11	yinte0001_yberc0001_yente0001Xyfred0001_yruck0001_ypseu0001Xyaldo0001_ykris0001_yrohd0001_ypest0001Xymoll0001_
PGL1_unique_yersinia-CL846	12	144	147	148	147	yfred0001_33720	11	yrohd0001_yinte0001_yfred0001_yberc0001_ykris0001_ypest0001Xyruck0001_ypseu0001Xymoll0001_yente0001Xyaldo0001_
PGL1_unique_yersinia-CL847	12	124	246	352	352	yberc0001_24980	11	ypseu0001Xymoll0001_yrohd0001_yinte0001_yfred0001_yaldo0001_ykris0001_ypest0001Xyente0001Xyruck0001_yberc0001_
PGL1_unique_yersinia-CL848	12	142	99	204	195	ypseu0001X_31290	11	ykris0001_ypest0001Xyfred0001_yente0001Xyruck0001_yberc0001_ymoll0001_yinte0001_ypseu0001Xyaldo0001_yrohd0001_
PGL1_unique_yersinia-CL849	12	125	212	645	212	ykris0001_21210	11	yfred0001_ykris0001_ypest0001Xyinte0001_ymoll0001_yrohd0001_yaldo0001_yente0001Xypseu0001Xyberc0001_yruck0001_
PGL1_unique_yersinia-CL850	12	142	286	689	687	ykris0001_24500	11	ypest0001Xyrohd0001_yfred0001_yente0001Xyruck0001_ymoll0001_yaldo0001_yinte0001_ypseu0001Xyberc0001_ykris0001_
PGL1_unique_yersinia-CL851	12	142	71	498	497.5	ypseu0001X_2670	11	yruck0001_yente0001Xypest0001Xyinte0001_yberc0001_yaldo0001_yfred0001_yrohd0001_ykris0001_ypseu0001Xymoll0001_
PGL1_unique_yersinia-CL852	12	128	129	211	206	ypest0001X_31570	11	ymoll0001_yberc0001_ypseu0001Xyruck0001_yinte0001_yfred0001_yente0001Xypest0001Xykris0001_yrohd0001_yaldo0001_
PGL1_unique_yersinia-CL853	12	125	105	257	257	yente0001X_32720	11	yberc0001_ypest0001Xyfred0001_ykris0001_yinte0001_yruck0001_ypseu0001Xyrohd0001_yaldo0001_ymoll0001_yente0001X
PGL1_unique_yersinia-CL854	12	144	86	340	338	ypseu0001X_32080	11	ymoll0001_yrohd0001_yfred0001_yente0001Xyruck0001_ykris0001_ypest0001Xyberc0001_yinte0001_ypseu0001Xyaldo0001_
PGL1_unique_yersinia-CL855	12	126	54	407	396	yberc0001_23620	11	ymoll0001_yruck0001_yinte0001_ypseu0001Xyaldo0001_yente0001Xyberc0001_ykris0001_yrohd0001_ypest0001Xyfred0001_
PGL1_unique_yersinia-CL856	12	142	123	299	299	yrohd0001_20780	11	yberc0001_yaldo0001_yfred0001_ymoll0001_ypseu0001Xyinte0001_yruck0001_yente0001Xypest0001Xyrohd0001_ykris0001_
PGL1_unique_yersinia-CL857	12	144	99	152	126	ykris0001_26800	8	ykris0001_yente0001Xyberc0001_yaldo0001_yfred0001_yinte0001_yruck0001_ymoll0001_
PGL1_unique_yersinia-CL858	12	142	68	163	144.5	yaldo0001_26530	11	yberc0001_ypest0001Xyruck0001_yente0001Xykris0001_yaldo0001_ymoll0001_yrohd0001_yfred0001_yinte0001_ypseu0001X
PGL1_unique_yersinia-CL859	12	144	287	303	291	ykris0001_9790	11	yfred0001_yberc0001_yaldo0001_yinte0001_ykris0001_ymoll0001_yruck0001_ypest0001Xyrohd0001_yente0001Xypseu0001X
PGL1_unique_yersinia-CL860	12	142	117	409	388	yruck0001_18110	11	ypest0001Xymoll0001_yaldo0001_yberc0001_yinte0001_yrohd0001_yfred0001_ypseu0001Xyente0001Xykris0001_yruck0001_
PGL1_unique_yersinia-CL861	12	144	71	575	575	ykris0001_25980	11	yente0001Xypest0001Xyruck0001_yinte0001_yrohd0001_yfred0001_ymoll0001_yaldo0001_ypseu0001Xyberc0001_ykris0001_
PGL1_unique_yersinia-CL862	12	144	134	137	137	ymoll0001_37570	11	yinte0001_ypest0001Xykris0001_yrohd0001_yente0001Xypseu0001Xyfred0001_yaldo0001_ymoll0001_yruck0001_yberc0001_
PGL1_unique_yersinia-CL863	12	133	140	1137	152	ypest0001X_12210	11	ypest0001Xyaldo0001_yruck0001_ypseu0001Xyfred0001_yinte0001_ykris0001_ymoll0001_yberc0001_yente0001Xyrohd0001_
PGL1_unique_yersinia-CL864	12	124	92	1927	92	yinte0001_23420	11	yrohd0001_yruck0001_ypseu0001Xyinte0001_ypest0001Xyberc0001_ykris0001_yfred0001_ymoll0001_yente0001Xyaldo0001_
PGL1_unique_yersinia-CL865	12	142	225	434	434	yberc0001_40270	11	ymoll0001_ykris0001_ypest0001Xypseu0001Xyaldo0001_yruck0001_yrohd0001_yinte0001_yfred0001_yente0001Xyberc0001_
PGL1_unique_yersinia-CL866	12	142	99	288	286	yrohd0001_23060	11	yfred0001_ypest0001Xykris0001_yaldo0001_ymoll0001_yruck0001_yrohd0001_yente0001Xypseu0001Xyberc0001_yinte0001_
PGL1_unique_yersinia-CL867	12	126	47	436	430	yinte0001_28150	11	yaldo0001_yente0001Xyruck0001_ykris0001_yfred0001_ypseu0001Xyrohd0001_ypest0001Xyberc0001_yinte0001_ymoll0001_
PGL1_unique_yersinia-CL868	12	142	50	149	149	ykris0001_27410	11	yberc0001_yfred0001_yente0001Xyrohd0001_yinte0001_yruck0001_ypseu0001Xyaldo0001_ypest0001Xymoll0001_ykris0001_
PGL1_unique_yersinia-CL869	12	144	41	446	438	yruck0001_21960	11	yberc0001_yrohd0001_yruck0001_ykris0001_ypest0001Xyfred0001_ymoll0001_yaldo0001_yinte0001_ypseu0001Xyente0001X
PGL1_unique_yersinia-CL870	12	142	76	414	412	ypseu0001X_10710	11	yruck0001_yinte0001_yaldo0001_ypest0001Xyfred0001_ykris0001_yberc0001_ymoll0001_ypseu0001Xyrohd0001_yente0001X
PGL1_unique_yersinia-CL871	12	142	54	331	303.5	yruck0001_10570	11	ymoll0001_yinte0001_yfred0001_yaldo0001_ypseu0001Xyberc0001_yruck0001_ypest0001Xyente0001Xykris0001_yrohd0001_
PGL1_unique_yersinia-CL872	12	113	100	361	256	ypseu0001X_28520	9	ypest0001Xyfred0001_ypseu0001Xyente0001Xyberc0001_yrohd0001_ykris0001_yaldo0001_yinte0001_
PGL1_unique_yersinia-CL873	12	135	278	419	419	yente0001X_10560	11	yinte0001_yruck0001_ymoll0001_yfred0001_ypest0001Xyaldo0001_ykris0001_yberc0001_yrohd0001_ypseu0001Xyente0001X
PGL1_unique_yersinia-CL874	12	142	79	487	486	ykris0001_27970	11	ypest0001Xypseu0001Xyaldo0001_ykris0001_ymoll0001_yberc0001_yruck0001_yrohd0001_yfred0001_yente0001Xyinte0001_
PGL1_unique_yersinia-CL875	12	123	258	444	288	ymoll0001_36710	11	yinte0001_yrohd0001_ymoll0001_yaldo0001_ypseu0001Xyberc0001_ykris0001_ypest0001Xyruck0001_yfred0001_yente0001X
PGL1_unique_yersinia-CL876	12	140	60	404	399.5	yrohd0001_24220	11	ykris0001_yberc0001_yente0001Xyruck0001_ypseu0001Xymoll0001_yaldo0001_yrohd0001_ypest0001Xyinte0001_yfred0001_
PGL1_unique_yersinia-CL877	12	130	151	887	880	yente0001X_10080	11	yfred0001_yberc0001_yinte0001_yruck0001_ykris0001_yente0001Xymoll0001_ypseu0001Xyrohd0001_yaldo0001_ypest0001X
PGL1_unique_yersinia-CL878	12	142	78	255	255	ypseu0001X_9830	11	yinte0001_ypest0001Xyruck0001_yente0001Xyberc0001_yaldo0001_ykris0001_yfred0001_yrohd0001_ymoll0001_ypseu0001X
PGL1_unique_yersinia-CL879	12	133	115	528	118	yente0001X_7380	11	yruck0001_ykris0001_yinte0001_yrohd0001_yaldo0001_yente0001Xyberc0001_ypest0001Xymoll0001_yfred0001_ypseu0001X
PGL1_unique_yersinia-CL880	12	133	294	453	453	ymoll0001_27450	11	yfred0001_ypseu0001Xyrohd0001_yruck0001_yinte0001_ykris0001_yaldo0001_yberc0001_yente0001Xypest0001Xymoll0001_
PGL1_unique_yersinia-CL881	12	127	188	282	188	ykris0001_26200	11	yfred0001_ykris0001_yruck0001_yrohd0001_yaldo0001_yberc0001_ymoll0001_yinte0001_yente0001Xypseu0001Xypest0001X
PGL1_unique_yersinia-CL882	12	124	150	388	167	yrohd0001_31160	11	yruck0001_yrohd0001_ymoll0001_ypseu0001Xyaldo0001_yfred0001_yberc0001_ypest0001Xyente0001Xykris0001_yinte0001_
PGL1_unique_yersinia-CL883	12	123	96	643	616	ymoll0001_32970	11	yinte0001_yente0001Xykris0001_ymoll0001_yrohd0001_ypseu0001Xyfred0001_yaldo0001_yruck0001_ypest0001Xyberc0001_
PGL1_unique_yersinia-CL884	12	128	94	255	249.5	yfred0001_5470	11	yaldo0001_ykris0001_ypest0001Xyinte0001_yente0001Xymoll0001_yfred0001_yruck0001_yberc0001_yrohd0001_ypseu0001X
PGL1_unique_yersinia-CL885	12	133	199	216	213	yinte0001_30970	11	ypest0001Xyente0001Xymoll0001_ykris0001_yfred0001_yinte0001_yaldo0001_yruck0001_ypseu0001Xyberc0001_yrohd0001_
PGL1_unique_yersinia-CL886	12	142	89	249	244	yruck0001_22860	11	ymoll0001_yinte0001_yente0001Xyaldo0001_ypest0001Xypseu0001Xyruck0001_yberc0001_ykris0001_yfred0001_yrohd0001_
PGL1_unique_yersinia-CL887	12	142	345	744	744	ymoll0001_28220	11	yruck0001_yaldo0001_yfred0001_ypest0001Xyinte0001_ypseu0001Xyente0001Xyrohd0001_yberc0001_ymoll0001_ykris0001_
PGL1_unique_yersinia-CL888	12	142	86	521	473.5	yfred0001_4980	11	ykris0001_yinte0001_yaldo0001_yruck0001_ymoll0001_yrohd0001_yente0001Xypest0001Xypseu0001Xyberc0001_yfred0001_
PGL1_unique_yersinia-CL889	12	142	246	903	865	yrohd0001_25940	11	yinte0001_yfred0001_ymoll0001_ykris0001_yaldo0001_ypest0001Xyente0001Xyberc0001_yrohd0001_yruck0001_ypseu0001X
PGL1_unique_yersinia-CL890	12	124	38	191	185	ykris0001_30490	11	yfred0001_yaldo0001_yrohd0001_ypest0001Xymoll0001_yruck0001_yberc0001_yente0001Xyinte0001_ypseu0001Xykris0001_
PGL1_unique_yersinia-CL891	12	133	172	586	576	ypseu0001X_40590	11	ypseu0001Xyinte0001_yrohd0001_ypest0001Xyruck0001_yfred0001_yberc0001_yente0001Xykris0001_yaldo0001_ymoll0001_
PGL1_unique_yersinia-CL892	12	141	81	149	98	yruck0001_34270	11	ypseu0001Xyente0001Xyaldo0001_yruck0001_ykris0001_ymoll0001_yinte0001_yberc0001_ypest0001Xyfred0001_yrohd0001_
PGL1_unique_yersinia-CL893	12	123	404	667	656.5	yinte0001_42210	11	yruck0001_ypseu0001Xypest0001Xyinte0001_yfred0001_yaldo0001_ykris0001_ymoll0001_yrohd0001_yente0001Xyberc0001_
PGL1_unique_yersinia-CL894	12	144	197	280	279	ypseu0001X_40580	11	yaldo0001_ymoll0001_ykris0001_yberc0001_ypest0001Xyrohd0001_yinte0001_yente0001Xyfred0001_ypseu0001Xyruck0001_
PGL1_unique_yersinia-CL895	12	136	253	577	259.5	ypseu0001X_21460	11	yfred0001_ykris0001_ypseu0001Xyruck0001_ymoll0001_ypest0001Xyberc0001_yente0001Xyrohd0001_yinte0001_yaldo0001_
PGL1_unique_yersinia-CL896	12	132	288	914	316	yinte0001_42900	11	ymoll0001_ypest0001Xyruck0001_ykris0001_yfred0001_yinte0001_yrohd0001_ypseu0001Xyente0001Xyberc0001_yaldo0001_
PGL1_unique_yersinia-CL897	12	133	222	449	443	yente0001X_40510	11	ypest0001Xyaldo0001_ypseu0001Xyberc0001_ymoll0001_yente0001Xykris0001_yfred0001_yrohd0001_yinte0001_yruck0001_
PGL1_unique_yersinia-CL898	12	124	124	589	162	yinte0001_37760	11	ypest0001Xymoll0001_yaldo0001_yberc0001_yrohd0001_yinte0001_ykris0001_yfred0001_yente0001Xyruck0001_ypseu0001X
PGL1_unique_yersinia-CL899	12	142	111	260	260	yruck0001_26500	11	ypseu0001Xyaldo0001_yfred0001_yente0001Xyberc0001_ypest0001Xymoll0001_yinte0001_yrohd0001_ykris0001_yruck0001_
PGL1_unique_yersinia-CL900	12	137	66	260	259	yrohd0001_29440	11	yaldo0001_yinte0001_ypseu0001Xyente0001Xyruck0001_ypest0001Xymoll0001_yberc0001_yrohd0001_ykris0001_yfred0001_
PGL1_unique_yersinia-CL901	12	142	89	299	295	yente0001X_40770	11	yaldo0001_yinte0001_ymoll0001_ykris0001_yfred0001_yruck0001_ypseu0001Xyente0001Xyberc0001_yrohd0001_ypest0001X
PGL1_unique_yersinia-CL902	12	126	52	222	215	yruck0001_26760	11	ykris0001_yruck0001_yinte0001_yrohd0001_ymoll0001_yberc0001_yaldo0001_yente0001Xypseu0001Xyfred0001_ypest0001X
PGL1_unique_yersinia-CL903	12	127	130	136	130	yruck0001_31940	11	yaldo0001_yruck0001_ymoll0001_yente0001Xyinte0001_yfred0001_ykris0001_yrohd0001_ypseu0001Xyberc0001_ypest0001X
PGL1_unique_yersinia-CL904	12	144	149	850	848	yruck0001_27260	11	ykris0001_yinte0001_ypseu0001Xyberc0001_yaldo0001_yente0001Xymoll0001_ypest0001Xyfred0001_yruck0001_yrohd0001_
PGL1_unique_yersinia-CL905	12	142	66	211	210	ypest0001X_42210	11	yaldo0001_ypseu0001Xyente0001Xyberc0001_yfred0001_yruck0001_ymoll0001_ykris0001_ypest0001Xyinte0001_yrohd0001_
PGL1_unique_yersinia-CL906	12	133	450	539	455.5	yruck0001_11440	11	yberc0001_ymoll0001_yente0001Xyaldo0001_yruck0001_yinte0001_yfred0001_ypseu0001Xypest0001Xyrohd0001_ykris0001_
PGL1_unique_yersinia-CL907	12	135	175	878	872	ypseu0001X_2070	11	yrohd0001_ykris0001_yfred0001_yaldo0001_ymoll0001_yberc0001_yente0001Xypest0001Xyruck0001_ypseu0001Xyinte0001_
PGL1_unique_yersinia-CL908	12	123	330	699	698	yruck0001_1340	11	yinte0001_yfred0001_yente0001Xykris0001_yruck0001_yrohd0001_ypseu0001Xypest0001Xyberc0001_yaldo0001_ymoll0001_
PGL1_unique_yersinia-CL909	12	132	53	569	565	yfred0001_1400	11	yberc0001_ymoll0001_yrohd0001_ykris0001_yruck0001_yinte0001_ypest0001Xypseu0001Xyfred0001_yaldo0001_yente0001X
PGL1_unique_yersinia-CL910	12	120	37	641	633	yinte0001_35860	9	yente0001Xyfred0001_yaldo0001_ymoll0001_ypseu0001Xyrohd0001_ypest0001Xykris0001_yinte0001_
PGL1_unique_yersinia-CL911	12	131	296	447	447	yaldo0001_34410	11	ykris0001_ypest0001Xyfred0001_yinte0001_yente0001Xyberc0001_yruck0001_ypseu0001Xymoll0001_yrohd0001_yaldo0001_
PGL1_unique_yersinia-CL912	12	129	264	500	497.5	ymoll0001_34210	11	yberc0001_ypseu0001Xyruck0001_yaldo0001_yrohd0001_yente0001Xypest0001Xyfred0001_ykris0001_yinte0001_ymoll0001_
PGL1_unique_yersinia-CL913	12	123	197	666	644.5	yruck0001_27930	11	ypest0001Xyruck0001_yente0001Xykris0001_yaldo0001_yfred0001_yinte0001_ymoll0001_yberc0001_yrohd0001_ypseu0001X
PGL1_unique_yersinia-CL914	12	123	329	569	567.5	yaldo0001_34820	11	yente0001Xyberc0001_ypseu0001Xyfred0001_ykris0001_yruck0001_yaldo0001_ymoll0001_yinte0001_yrohd0001_ypest0001X
PGL1_unique_yersinia-CL915	12	126	211	300	216	ykris0001_12210	11	yaldo0001_yrohd0001_yberc0001_yruck0001_ypest0001Xyinte0001_ykris0001_yfred0001_ypseu0001Xymoll0001_yente0001X
PGL1_unique_yersinia-CL916	12	123	173	670	190	yente0001X_7620	11	yaldo0001_yente0001Xymoll0001_yberc0001_ykris0001_ypest0001Xyruck0001_ypseu0001Xyfred0001_yinte0001_yrohd0001_
PGL1_unique_yersinia-CL917	12	144	540	553	552	yfred0001_32160	11	yberc0001_ypest0001Xyrohd0001_yinte0001_ypseu0001Xyente0001Xymoll0001_yaldo0001_yruck0001_yfred0001_ykris0001_
PGL1_unique_yersinia-CL918	12	138	326	393	361	yinte0001_22850	11	ypest0001Xyinte0001_yberc0001_yruck0001_yfred0001_yente0001Xyrohd0001_ymoll0001_yaldo0001_ykris0001_ypseu0001X
PGL1_unique_yersinia-CL919	12	142	96	531	530	ykris0001_36990	11	yrohd0001_yinte0001_yaldo0001_yberc0001_ypseu0001Xyente0001Xymoll0001_yruck0001_ypest0001Xyfred0001_ykris0001_
PGL1_unique_yersinia-CL920	12	142	39	245	245	yruck0001_28840	11	ypseu0001Xypest0001Xyrohd0001_yberc0001_yaldo0001_ymoll0001_yfred0001_yente0001Xyinte0001_ykris0001_yruck0001_
PGL1_unique_yersinia-CL921	12	144	153	170	153	ymoll0001_28930	11	yberc0001_yruck0001_ymoll0001_ypseu0001Xyinte0001_yente0001Xyfred0001_yrohd0001_ypest0001Xykris0001_yaldo0001_
PGL1_unique_yersinia-CL922	12	125	151	624	622	yaldo0001_35940	11	ypest0001Xyfred0001_yruck0001_ymoll0001_ykris0001_yinte0001_yrohd0001_yberc0001_yaldo0001_yente0001Xypseu0001X
PGL1_unique_yersinia-CL923	12	124	49	511	460	yberc0001_36060	11	ymoll0001_yinte0001_yente0001Xyrohd0001_yruck0001_ykris0001_ypest0001Xypseu0001Xyfred0001_yaldo0001_yberc0001_
PGL1_unique_yersinia-CL924	12	144	137	168	166	ykris0001_7770	8	yinte0001_ymoll0001_ykris0001_ypseu0001Xypest0001Xyfred0001_yrohd0001_yberc0001_
PGL1_unique_yersinia-CL925	12	123	110	362	129	yaldo0001_21970	11	yberc0001_yrohd0001_ypest0001Xyaldo0001_yente0001Xykris0001_ypseu0001Xymoll0001_yinte0001_yruck0001_yfred0001_
PGL1_unique_yersinia-CL926	12	124	40	272	269	yinte0001_13880	11	ypseu0001Xypest0001Xyberc0001_ykris0001_yinte0001_yruck0001_yfred0001_ymoll0001_yrohd0001_yaldo0001_yente0001X
PGL1_unique_yersinia-CL927	12	126	53	340	335	ypest0001X_18470	11	yente0001Xyruck0001_yrohd0001_ypseu0001Xyaldo0001_ykris0001_ymoll0001_yinte0001_ypest0001Xyfred0001_yberc0001_
PGL1_unique_yersinia-CL928	12	123	68	78	78	ykris0001_42280	11	ymoll0001_yrohd0001_yberc0001_yaldo0001_yfred0001_yinte0001_yente0001Xypest0001Xypseu0001Xyruck0001_ykris0001_
PGL1_unique_yersinia-CL929	12	140	45	457	445	yinte0001_38880	8	yfred0001_yberc0001_yrohd0001_yinte0001_ykris0001_ypest0001Xypseu0001Xymoll0001_
PGL1_unique_yersinia-CL930	12	131	143	199	166	yfred0001_13690	11	yfred0001_ykris0001_yente0001Xypseu0001Xyaldo0001_yrohd0001_ypest0001Xymoll0001_yberc0001_yinte0001_yruck0001_
PGL1_unique_yersinia-CL931	12	96	86	791	154	ymoll0001_2180	4	yente0001Xyaldo0001_yruck0001_ymoll0001_
PGL1_unique_yersinia-CL932	12	142	65	298	296	yberc0001_29910	11	ymoll0001_yaldo0001_yruck0001_yente0001Xyrohd0001_yinte0001_ypseu0001Xypest0001Xykris0001_yberc0001_yfred0001_
PGL1_unique_yersinia-CL933	12	132	137	511	181	yinte0001_17970	11	yfred0001_yberc0001_yrohd0001_yente0001Xyinte0001_ypest0001Xypseu0001Xyaldo0001_ykris0001_ymoll0001_yruck0001_
PGL1_unique_yersinia-CL934	12	139	73	477	477	yaldo0001_39320	11	ymoll0001_ypseu0001Xyrohd0001_yente0001Xyberc0001_yinte0001_ypest0001Xyruck0001_yfred0001_ykris0001_yaldo0001_
PGL1_unique_yersinia-CL935	12	124	164	514	164	yaldo0001_2570	11	yaldo0001_yberc0001_yente0001Xyinte0001_ypest0001Xyruck0001_ypseu0001Xykris0001_ymoll0001_yfred0001_yrohd0001_
PGL1_unique_yersinia-CL936	12	142	188	446	446	yrohd0001_28720	11	ymoll0001_yinte0001_yente0001Xypseu0001Xykris0001_ypest0001Xyberc0001_yfred0001_yruck0001_yaldo0001_yrohd0001_
PGL1_unique_yersinia-CL937	12	133	133	184	182	yrohd0001_28730	11	yrohd0001_ykris0001_yinte0001_ymoll0001_ypest0001Xypseu0001Xyfred0001_yaldo0001_yruck0001_yente0001Xyberc0001_
PGL1_unique_yersinia-CL938	12	144	152	198	157	yfred0001_38250	11	ymoll0001_yberc0001_ypseu0001Xyente0001Xykris0001_ypest0001Xyfred0001_yrohd0001_yruck0001_yaldo0001_yinte0001_
PGL1_unique_yersinia-CL939	12	74	51	520	315	ypest0001X_25440	7	ypest0001Xyfred0001_yrohd0001_ymoll0001_yente0001Xypseu0001Xyberc0001_
PGL1_unique_yersinia-CL940	12	126	41	538	168	ykris0001_7810	10	yfred0001_ykris0001_yberc0001_ymoll0001_ypest0001Xyrohd0001_yruck0001_yinte0001_yente0001Xypseu0001X
PGL1_unique_yersinia-CL941	12	144	260	283	273	yrohd0001_22340	7	yrohd0001_ymoll0001_yruck0001_ykris0001_yinte0001_yfred0001_yberc0001_
PGL1_unique_yersinia-CL942	12	123	51	132	94.5	ykris0001_22750	7	yente0001Xyfred0001_yaldo0001_yinte0001_ymoll0001_ykris0001_yrohd0001_
PGL1_unique_yersinia-CL943	11	121	232	253	232	ypest0001X_14090	9	yberc0001_yrohd0001_yinte0001_yfred0001_ymoll0001_ypseu0001Xyente0001Xypest0001Xykris0001_
PGL1_unique_yersinia-CL944	11	121	327	332	328	yfred0001_10770	11	yaldo0001_yente0001Xykris0001_ypest0001Xyrohd0001_yruck0001_yinte0001_yfred0001_yberc0001_ypseu0001Xymoll0001_
PGL1_unique_yersinia-CL945	11	121	89	90	89	yruck0001_30	11	yente0001Xykris0001_yaldo0001_yruck0001_yfred0001_ymoll0001_ypseu0001Xypest0001Xyinte0001_yrohd0001_yberc0001_
PGL1_unique_yersinia-CL946	11	121	312	328	328	yinte0001_230	11	yaldo0001_yente0001Xypest0001Xypseu0001Xyfred0001_ymoll0001_yrohd0001_ykris0001_yruck0001_yinte0001_yberc0001_
PGL1_unique_yersinia-CL947	11	121	932	934	932	yruck0001_60	11	yrohd0001_yruck0001_yaldo0001_yfred0001_ymoll0001_ypest0001Xypseu0001Xyberc0001_yinte0001_ykris0001_yente0001X
PGL1_unique_yersinia-CL948	11	121	204	216	207	yruck0001_70	11	ypseu0001Xyrohd0001_ymoll0001_yaldo0001_ypest0001Xyente0001Xykris0001_yruck0001_yberc0001_yfred0001_yinte0001_
PGL1_unique_yersinia-CL949	11	121	144	189	188	yaldo0001_80	11	ykris0001_yruck0001_yfred0001_ypseu0001Xyberc0001_ymoll0001_yinte0001_yente0001Xypest0001Xyrohd0001_yaldo0001_
PGL1_unique_yersinia-CL950	11	121	457	464	459	yaldo0001_90	11	yfred0001_ypest0001Xykris0001_yruck0001_yinte0001_yrohd0001_ymoll0001_yente0001Xyaldo0001_yberc0001_ypseu0001X
PGL1_unique_yersinia-CL951	11	121	469	469	469	ykris0001_120	11	yaldo0001_ypseu0001Xymoll0001_yinte0001_ypest0001Xyruck0001_yberc0001_yente0001Xyrohd0001_yfred0001_ykris0001_
PGL1_unique_yersinia-CL952	11	121	607	607	607	yruck0001_130	11	yrohd0001_yberc0001_ypseu0001Xypest0001Xyfred0001_ymoll0001_yinte0001_ykris0001_yaldo0001_yente0001Xyruck0001_
PGL1_unique_yersinia-CL953	11	121	195	196	195	ypest0001X_2270	11	yrohd0001_ypseu0001Xyruck0001_yfred0001_ykris0001_yinte0001_yaldo0001_ypest0001Xymoll0001_yberc0001_yente0001X
PGL1_unique_yersinia-CL954	11	121	355	355	355	yfred0001_11880	11	ypest0001Xykris0001_yrohd0001_yinte0001_yruck0001_yente0001Xymoll0001_ypseu0001Xyberc0001_yaldo0001_yfred0001_
PGL1_unique_yersinia-CL955	11	121	273	314	273	ypseu0001X_1210	11	ykris0001_yberc0001_yfred0001_yaldo0001_ymoll0001_ypest0001Xyinte0001_ypseu0001Xyente0001Xyrohd0001_yruck0001_
PGL1_unique_yersinia-CL956	11	121	145	145	145	yrohd0001_180	11	yinte0001_ykris0001_yberc0001_yente0001Xyruck0001_yaldo0001_ypseu0001Xypest0001Xymoll0001_yfred0001_yrohd0001_
PGL1_unique_yersinia-CL957	11	121	146	219	217	yrohd0001_29480	11	yberc0001_ykris0001_yruck0001_yaldo0001_ymoll0001_ypest0001Xyente0001Xyfred0001_yinte0001_ypseu0001Xyrohd0001_
PGL1_unique_yersinia-CL958	11	121	545	569	569	yinte0001_440	11	yente0001Xyaldo0001_yfred0001_ypest0001Xypseu0001Xyrohd0001_yruck0001_ymoll0001_ykris0001_yberc0001_yinte0001_
PGL1_unique_yersinia-CL959	11	121	693	693	693	yruck0001_210	11	yaldo0001_ykris0001_ymoll0001_yfred0001_yberc0001_yrohd0001_ypest0001Xyente0001Xypseu0001Xyinte0001_yruck0001_
PGL1_unique_yersinia-CL960	11	121	230	233	230	ymoll0001_300	11	ymoll0001_ykris0001_ypest0001Xyrohd0001_ypseu0001Xyberc0001_yaldo0001_yruck0001_yente0001Xyinte0001_yfred0001_
PGL1_unique_yersinia-CL961	11	121	207	207	207	yrohd0001_300	11	ypseu0001Xykris0001_ymoll0001_yruck0001_yinte0001_yente0001Xyaldo0001_yfred0001_ypest0001Xyberc0001_yrohd0001_
PGL1_unique_yersinia-CL962	11	121	205	207	205	ypest0001X_2420	11	yrohd0001_yfred0001_yinte0001_ykris0001_ymoll0001_yberc0001_ypseu0001Xypest0001Xyruck0001_yente0001Xyaldo0001_
PGL1_unique_yersinia-CL963	11	121	287	287	287	yruck0001_360	11	yfred0001_yaldo0001_yinte0001_ymoll0001_ykris0001_ypest0001Xyberc0001_yrohd0001_yente0001Xypseu0001Xyruck0001_
PGL1_unique_yersinia-CL964	11	121	213	217	213	yberc0001_33190	11	ypseu0001Xyruck0001_yfred0001_ymoll0001_yinte0001_ypest0001Xyberc0001_yrohd0001_yaldo0001_ykris0001_yente0001X
PGL1_unique_yersinia-CL965	11	121	198	198	198	ymoll0001_39790	11	ypest0001Xyaldo0001_ykris0001_yruck0001_yrohd0001_yfred0001_ypseu0001Xyente0001Xyberc0001_yinte0001_ymoll0001_
PGL1_unique_yersinia-CL966	11	121	116	152	151	yente0001X_42580	11	yente0001Xyruck0001_ymoll0001_yrohd0001_ypseu0001Xykris0001_yfred0001_yberc0001_ypest0001Xyaldo0001_yinte0001_
PGL1_unique_yersinia-CL967	11	121	376	410	405	ykris0001_440	11	yente0001Xypseu0001Xypest0001Xyinte0001_yrohd0001_yfred0001_ymoll0001_yaldo0001_yruck0001_yberc0001_ykris0001_
PGL1_unique_yersinia-CL968	11	121	57	66	57	ypest0001X_2500	11	ypseu0001Xyruck0001_yinte0001_ykris0001_ymoll0001_ypest0001Xyberc0001_yfred0001_yente0001Xyaldo0001_yrohd0001_
PGL1_unique_yersinia-CL969	11	121	133	166	159	yfred0001_550	11	yruck0001_ykris0001_ypseu0001Xyente0001Xyberc0001_yaldo0001_ymoll0001_ypest0001Xyrohd0001_yfred0001_yinte0001_
PGL1_unique_yersinia-CL970	11	121	249	260	260	ypseu0001X_1450	11	ymoll0001_yfred0001_yberc0001_ypest0001Xyaldo0001_yinte0001_ykris0001_yente0001Xyruck0001_yrohd0001_ypseu0001X
PGL1_unique_yersinia-CL971	11	121	425	439	425	yberc0001_730	11	ymoll0001_yruck0001_yberc0001_yaldo0001_yrohd0001_yente0001Xypest0001Xyfred0001_ypseu0001Xykris0001_yinte0001_
PGL1_unique_yersinia-CL972	11	121	321	321	321	yinte0001_760	11	ymoll0001_yaldo0001_ypest0001Xyrohd0001_yente0001Xyfred0001_ypseu0001Xyruck0001_ykris0001_yberc0001_yinte0001_
PGL1_unique_yersinia-CL973	11	121	276	294	294	yrohd0001_12630	11	yberc0001_ykris0001_yente0001Xypseu0001Xypest0001Xyaldo0001_yruck0001_yfred0001_ymoll0001_yinte0001_yrohd0001_
PGL1_unique_yersinia-CL974	11	121	403	415	413	yente0001X_42460	11	yberc0001_ypseu0001Xypest0001Xykris0001_yinte0001_ymoll0001_yruck0001_yaldo0001_yfred0001_yente0001Xyrohd0001_
PGL1_unique_yersinia-CL975	11	121	341	346	341	ykris0001_570	11	yfred0001_ypest0001Xypseu0001Xyruck0001_ymoll0001_yberc0001_yrohd0001_yinte0001_yente0001Xyaldo0001_ykris0001_
PGL1_unique_yersinia-CL976	11	121	285	311	299	yruck0001_17590	11	yfred0001_yruck0001_ymoll0001_ypseu0001Xyinte0001_yrohd0001_ykris0001_yberc0001_yaldo0001_ypest0001Xyente0001X
PGL1_unique_yersinia-CL977	11	121	148	158	156	ypest0001X_2660	11	ymoll0001_yente0001Xyfred0001_ypseu0001Xyruck0001_yinte0001_yaldo0001_ykris0001_ypest0001Xyberc0001_yrohd0001_
PGL1_unique_yersinia-CL978	11	121	273	301	273	yfred0001_700	11	yente0001Xyaldo0001_ypseu0001Xymoll0001_yrohd0001_ykris0001_yfred0001_ypest0001Xyinte0001_yruck0001_yberc0001_
PGL1_unique_yersinia-CL979	11	121	157	172	167	yrohd0001_610	11	yruck0001_yrohd0001_ypest0001Xyfred0001_ypseu0001Xyente0001Xyberc0001_ykris0001_ymoll0001_yinte0001_yaldo0001_
PGL1_unique_yersinia-CL980	11	121	212	263	258	yente0001X_30150	11	yberc0001_yaldo0001_yfred0001_ymoll0001_ypseu0001Xypest0001Xyinte0001_yente0001Xyrohd0001_yruck0001_ykris0001_
PGL1_unique_yersinia-CL981	11	121	232	264	232	yrohd0001_640	11	yente0001Xykris0001_ypest0001Xyrohd0001_yberc0001_yfred0001_yaldo0001_yinte0001_ypseu0001Xymoll0001_yruck0001_
PGL1_unique_yersinia-CL982	11	119	117	242	227	yaldo0001_26860	10	yinte0001_ykris0001_yberc0001_yrohd0001_ypest0001Xyaldo0001_ypseu0001Xyente0001Xymoll0001_yfred0001_
PGL1_unique_yersinia-CL983	11	121	151	168	166	ymoll0001_40080	11	yberc0001_yruck0001_ypest0001Xyaldo0001_yrohd0001_yente0001Xyfred0001_yinte0001_ykris0001_ypseu0001Xymoll0001_
PGL1_unique_yersinia-CL984	11	121	476	487	476	ypest0001X_17960	11	yberc0001_yfred0001_yaldo0001_yinte0001_yente0001Xypseu0001Xykris0001_ymoll0001_yrohd0001_ypest0001Xyruck0001_
PGL1_unique_yersinia-CL985	11	63	58	972	806	ypseu0001X_20920	7	ykris0001_yfred0001_ypseu0001Xyruck0001_yrohd0001_yaldo0001_ypest0001X
PGL1_unique_yersinia-CL986	11	121	300	300	300	ymoll0001_40090	11	yrohd0001_yruck0001_yinte0001_ykris0001_yberc0001_yfred0001_yente0001Xyaldo0001_ypest0001Xypseu0001Xymoll0001_
PGL1_unique_yersinia-CL987	11	121	311	331	327	yente0001X_42290	11	yberc0001_yrohd0001_yinte0001_yruck0001_yente0001Xypest0001Xykris0001_ymoll0001_ypseu0001Xyfred0001_yaldo0001_
PGL1_unique_yersinia-CL988	11	121	249	255	255	yberc0001_1020	11	ymoll0001_yente0001Xyaldo0001_yinte0001_yfred0001_yrohd0001_ykris0001_ypest0001Xyruck0001_yberc0001_ypseu0001X
PGL1_unique_yersinia-CL989	11	121	188	211	201	ypest0001X_2850	11	yberc0001_ymoll0001_yente0001Xyrohd0001_yaldo0001_yruck0001_yinte0001_ypseu0001Xypest0001Xykris0001_yfred0001_
PGL1_unique_yersinia-CL990	11	121	143	181	144	yrohd0001_780	11	ypest0001Xyinte0001_yrohd0001_yberc0001_ykris0001_ypseu0001Xyfred0001_yruck0001_ymoll0001_yaldo0001_yente0001X
PGL1_unique_yersinia-CL991	11	121	278	302	295	ypest0001X_37050	11	ykris0001_yinte0001_yruck0001_ypseu0001Xymoll0001_yberc0001_yrohd0001_yaldo0001_ypest0001Xyfred0001_yente0001X
PGL1_unique_yersinia-CL992	11	121	248	248	248	yberc0001_39290	11	ykris0001_ypseu0001Xyruck0001_yrohd0001_yaldo0001_ypest0001Xyinte0001_ymoll0001_yente0001Xyfred0001_yberc0001_
PGL1_unique_yersinia-CL993	11	121	389	519	507	ymoll0001_33410	11	yente0001Xyberc0001_ymoll0001_yruck0001_yfred0001_ypest0001Xykris0001_yrohd0001_yinte0001_ypseu0001Xyaldo0001_
PGL1_unique_yersinia-CL994	11	121	79	79	79	ypseu0001X_1840	11	ypest0001Xyberc0001_yfred0001_ykris0001_ymoll0001_yinte0001_yruck0001_yente0001Xyrohd0001_yaldo0001_ypseu0001X
PGL1_unique_yersinia-CL995	11	121	99	107	107	yente0001X_35550	11	yrohd0001_ymoll0001_ypest0001Xyruck0001_ypseu0001Xykris0001_yfred0001_yente0001Xyinte0001_yberc0001_yaldo0001_
PGL1_unique_yersinia-CL996	11	121	144	161	161	ypseu0001X_1920	11	ymoll0001_yberc0001_ypest0001Xyrohd0001_yfred0001_ykris0001_yinte0001_yente0001Xyaldo0001_yruck0001_ypseu0001X
PGL1_unique_yersinia-CL997	11	121	305	317	309	ymoll0001_33450	11	ymoll0001_yrohd0001_yinte0001_yaldo0001_ykris0001_yruck0001_ypseu0001Xypest0001Xyente0001Xyfred0001_yberc0001_
PGL1_unique_yersinia-CL998	11	121	174	182	174	ykris0001_890	11	yberc0001_ykris0001_yruck0001_yfred0001_yrohd0001_ymoll0001_yente0001Xypest0001Xypseu0001Xyaldo0001_yinte0001_
PGL1_unique_yersinia-CL999	11	121	248	293	287	yberc0001_39180	11	ykris0001_ypest0001Xypseu0001Xymoll0001_yaldo0001_yrohd0001_yinte0001_yruck0001_yberc0001_yfred0001_yente0001X
PGL1_unique_yersinia-CL1000	11	121	37	91	72	yrohd0001_930	11	ykris0001_ymoll0001_yente0001Xyruck0001_ypseu0001Xyrohd0001_ypest0001Xyaldo0001_yinte0001_yberc0001_yfred0001_
PGL1_unique_yersinia-CL1001	11	121	105	105	105	yfred0001_990	11	yinte0001_yaldo0001_yberc0001_yrohd0001_ypseu0001Xyruck0001_ypest0001Xykris0001_ymoll0001_yente0001Xyfred0001_
PGL1_unique_yersinia-CL1002	11	121	191	191	191	ypseu0001X_41790	11	yfred0001_yrohd0001_ymoll0001_yinte0001_yberc0001_ypest0001Xyente0001Xyruck0001_yaldo0001_ykris0001_ypseu0001X
PGL1_unique_yersinia-CL1003	11	121	79	85	82	ypseu0001X_41740	11	yinte0001_ymoll0001_yrohd0001_ypest0001Xyaldo0001_yente0001Xyruck0001_yfred0001_ypseu0001Xykris0001_yberc0001_
PGL1_unique_yersinia-CL1004	11	121	243	255	255	yente0001X_40860	11	yaldo0001_yruck0001_yberc0001_ymoll0001_yfred0001_yrohd0001_yinte0001_ykris0001_ypseu0001Xypest0001Xyente0001X
PGL1_unique_yersinia-CL1005	11	125	182	196	182	yaldo0001_11970	11	yfred0001_yaldo0001_ypest0001Xyrohd0001_ykris0001_yberc0001_ypseu0001Xyruck0001_yente0001Xyinte0001_ymoll0001_
PGL1_unique_yersinia-CL1006	11	121	63	92	74	ypest0001X_3320	11	yfred0001_ykris0001_yente0001Xyberc0001_yrohd0001_yinte0001_ymoll0001_yaldo0001_yruck0001_ypseu0001Xypest0001X
PGL1_unique_yersinia-CL1007	11	121	341	342	341	ypseu0001X_14930	11	ymoll0001_ykris0001_yinte0001_yrohd0001_ypest0001Xyfred0001_yente0001Xyaldo0001_yberc0001_yruck0001_ypseu0001X
PGL1_unique_yersinia-CL1008	11	121	431	453	450	yrohd0001_1770	11	yberc0001_ykris0001_ymoll0001_yente0001Xyaldo0001_ypest0001Xyfred0001_yrohd0001_ypseu0001Xyruck0001_yinte0001_
PGL1_unique_yersinia-CL1009	11	121	539	539	539	yruck0001_1510	11	yaldo0001_ypseu0001Xypest0001Xyberc0001_yinte0001_yfred0001_yrohd0001_ykris0001_ymoll0001_yente0001Xyruck0001_
PGL1_unique_yersinia-CL1010	11	121	292	312	293	yente0001X_2400	11	ypest0001Xyberc0001_yente0001Xyfred0001_yrohd0001_ymoll0001_ykris0001_ypseu0001Xyaldo0001_yruck0001_yinte0001_
PGL1_unique_yersinia-CL1011	11	121	104	140	135	yfred0001_1690	11	ykris0001_yente0001Xyberc0001_yinte0001_ypseu0001Xyaldo0001_ymoll0001_yrohd0001_yruck0001_ypest0001Xyfred0001_
PGL1_unique_yersinia-CL1012	11	131	224	238	226	ykris0001_1440	11	yinte0001_yrohd0001_ykris0001_ymoll0001_yberc0001_ypseu0001Xyente0001Xypest0001Xyfred0001_yruck0001_yaldo0001_
PGL1_unique_yersinia-CL1013	11	121	698	724	708	yfred0001_1710	11	yente0001Xyrohd0001_yfred0001_yinte0001_yruck0001_ymoll0001_yberc0001_yaldo0001_ypest0001Xypseu0001Xykris0001_
PGL1_unique_yersinia-CL1014	11	121	204	241	227	yruck0001_19220	11	yente0001Xypseu0001Xyberc0001_yaldo0001_ymoll0001_yinte0001_yfred0001_ypest0001Xykris0001_yruck0001_yrohd0001_
PGL1_unique_yersinia-CL1015	11	119	37	201	182	ypseu0001X_41580	10	yrohd0001_yaldo0001_yente0001Xykris0001_ypest0001Xyfred0001_ymoll0001_ypseu0001Xyberc0001_yinte0001_
PGL1_unique_yersinia-CL1016	11	121	374	455	406	ypseu0001X_41550	11	yinte0001_yruck0001_yberc0001_yente0001Xyaldo0001_yrohd0001_ymoll0001_ypest0001Xykris0001_ypseu0001Xyfred0001_
PGL1_unique_yersinia-CL1017	11	121	405	407	407	yente0001X_30350	11	yberc0001_ykris0001_ypseu0001Xyfred0001_yrohd0001_ypest0001Xymoll0001_yaldo0001_yinte0001_yruck0001_yente0001X
PGL1_unique_yersinia-CL1018	11	121	361	363	362	yruck0001_1640	11	yaldo0001_yente0001Xyberc0001_ypest0001Xyinte0001_ymoll0001_yruck0001_yrohd0001_ykris0001_yfred0001_ypseu0001X
PGL1_unique_yersinia-CL1019	11	121	225	231	225	yruck0001_1670	11	yente0001Xypseu0001Xyruck0001_ymoll0001_ykris0001_ypest0001Xyaldo0001_yrohd0001_yinte0001_yberc0001_yfred0001_
PGL1_unique_yersinia-CL1020	11	121	299	302	300	yaldo0001_15050	11	ypest0001Xyaldo0001_yrohd0001_yente0001Xyfred0001_ymoll0001_ykris0001_ypseu0001Xyinte0001_yberc0001_yruck0001_
PGL1_unique_yersinia-CL1021	11	121	268	270	268	yrohd0001_2000	11	yruck0001_ymoll0001_ypseu0001Xyaldo0001_ypest0001Xyente0001Xyinte0001_yberc0001_ykris0001_yfred0001_yrohd0001_
PGL1_unique_yersinia-CL1022	11	121	226	227	227	ypseu0001X_26420	11	yruck0001_yente0001Xyrohd0001_yberc0001_ypest0001Xyinte0001_ykris0001_ymoll0001_yfred0001_yaldo0001_ypseu0001X
PGL1_unique_yersinia-CL1023	11	121	97	109	108	ymoll0001_990	11	yrohd0001_yruck0001_yinte0001_yfred0001_yberc0001_ypest0001Xyente0001Xykris0001_ypseu0001Xymoll0001_yaldo0001_
PGL1_unique_yersinia-CL1024	11	121	427	436	431	ypest0001X_3610	11	yberc0001_yaldo0001_ykris0001_ymoll0001_yinte0001_yruck0001_yfred0001_ypseu0001Xypest0001Xyrohd0001_yente0001X
PGL1_unique_yersinia-CL1025	11	121	380	401	394	yrohd0001_2050	11	yente0001Xypest0001Xyinte0001_ymoll0001_yberc0001_yfred0001_ypseu0001Xyruck0001_ykris0001_yrohd0001_yaldo0001_
PGL1_unique_yersinia-CL1026	11	121	320	339	328	yruck0001_1780	11	ymoll0001_yrohd0001_yente0001Xyruck0001_ypseu0001Xyberc0001_yfred0001_ypest0001Xykris0001_yinte0001_yaldo0001_
PGL1_unique_yersinia-CL1027	11	121	435	440	437	yfred0001_1960	11	yberc0001_yaldo0001_ymoll0001_ypest0001Xypseu0001Xykris0001_yinte0001_yruck0001_yente0001Xyrohd0001_yfred0001_
PGL1_unique_yersinia-CL1028	11	121	191	191	191	yinte0001_1850	11	yberc0001_yaldo0001_yente0001Xyrohd0001_yruck0001_ypseu0001Xymoll0001_ykris0001_yfred0001_ypest0001Xyinte0001_
PGL1_unique_yersinia-CL1029	11	121	99	138	135	yruck0001_1880	11	yrohd0001_yberc0001_yruck0001_yaldo0001_ymoll0001_ypest0001Xypseu0001Xykris0001_yente0001Xyfred0001_yinte0001_
PGL1_unique_yersinia-CL1030	11	121	288	301	289	ypseu0001X_41290	11	yberc0001_yaldo0001_yrohd0001_yruck0001_yinte0001_ypseu0001Xypest0001Xyente0001Xyfred0001_ykris0001_ymoll0001_
PGL1_unique_yersinia-CL1031	11	121	146	158	147	yberc0001_15360	11	ypest0001Xyente0001Xymoll0001_yruck0001_ypseu0001Xyberc0001_yfred0001_yinte0001_yrohd0001_ykris0001_yaldo0001_
PGL1_unique_yersinia-CL1032	11	121	76	78	78	yberc0001_1660	11	ykris0001_yrohd0001_ypest0001Xyaldo0001_yente0001Xymoll0001_ypseu0001Xyinte0001_yfred0001_yruck0001_yberc0001_
PGL1_unique_yersinia-CL1033	11	121	176	200	200	ymoll0001_1180	11	yfred0001_ypest0001Xypseu0001Xyente0001Xykris0001_yberc0001_yinte0001_yrohd0001_yaldo0001_ymoll0001_yruck0001_
PGL1_unique_yersinia-CL1034	11	121	385	416	391	yinte0001_4070	11	yberc0001_ykris0001_ypseu0001Xyente0001Xypest0001Xyfred0001_yruck0001_yaldo0001_yinte0001_ymoll0001_yrohd0001_
PGL1_unique_yersinia-CL1035	11	103	53	331	328	yinte0001_2000	9	yinte0001_yruck0001_yaldo0001_yberc0001_yente0001Xyfred0001_ypest0001Xyrohd0001_ypseu0001X
PGL1_unique_yersinia-CL1036	11	121	530	563	543	ymoll0001_25400	11	yfred0001_ypest0001Xyinte0001_yente0001Xyaldo0001_yrohd0001_ypseu0001Xyruck0001_ymoll0001_ykris0001_yberc0001_
PGL1_unique_yersinia-CL1037	11	121	48	86	73	yfred0001_2170	11	yaldo0001_yruck0001_yente0001Xyfred0001_ypest0001Xypseu0001Xykris0001_ymoll0001_yinte0001_yrohd0001_yberc0001_
PGL1_unique_yersinia-CL1038	11	121	71	72	72	yinte0001_2060	11	yberc0001_yfred0001_yaldo0001_yente0001Xyrohd0001_ykris0001_yruck0001_ypseu0001Xymoll0001_ypest0001Xyinte0001_
PGL1_unique_yersinia-CL1039	11	121	55	134	131	yrohd0001_2310	11	ykris0001_yruck0001_ymoll0001_yaldo0001_yinte0001_yfred0001_ypest0001Xypseu0001Xyente0001Xyrohd0001_yberc0001_
PGL1_unique_yersinia-CL1040	11	121	116	124	121	ykris0001_1970	11	ykris0001_ypseu0001Xyrohd0001_yberc0001_yinte0001_ypest0001Xyente0001Xyruck0001_ymoll0001_yfred0001_yaldo0001_
PGL1_unique_yersinia-CL1041	11	121	95	95	95	ymoll0001_1360	11	yaldo0001_ykris0001_yruck0001_ypseu0001Xyente0001Xyinte0001_yfred0001_yberc0001_yrohd0001_ypest0001Xymoll0001_
PGL1_unique_yersinia-CL1042	11	121	156	156	156	yrohd0001_2350	11	yaldo0001_ypseu0001Xyinte0001_ymoll0001_yente0001Xykris0001_yruck0001_ypest0001Xyfred0001_yberc0001_yrohd0001_
PGL1_unique_yersinia-CL1043	11	121	155	157	157	yberc0001_1900	11	ypest0001Xykris0001_yruck0001_yente0001Xymoll0001_yfred0001_yaldo0001_ypseu0001Xyinte0001_yrohd0001_yberc0001_
PGL1_unique_yersinia-CL1044	11	121	103	103	103	ypest0001X_4080	11	yaldo0001_yinte0001_yberc0001_yrohd0001_ypseu0001Xymoll0001_yruck0001_yente0001Xyfred0001_ykris0001_ypest0001X
PGL1_unique_yersinia-CL1045	11	121	209	209	209	ypseu0001X_41010	11	ymoll0001_yrohd0001_yente0001Xyfred0001_yaldo0001_ykris0001_yberc0001_ypest0001Xyruck0001_yinte0001_ypseu0001X
PGL1_unique_yersinia-CL1046	11	121	201	201	201	yberc0001_1940	11	ypest0001Xyruck0001_yaldo0001_yente0001Xyrohd0001_yinte0001_yfred0001_ypseu0001Xymoll0001_ykris0001_yberc0001_
PGL1_unique_yersinia-CL1047	11	121	256	274	274	yaldo0001_2040	11	yruck0001_yrohd0001_yente0001Xyfred0001_ypseu0001Xyinte0001_ymoll0001_ykris0001_yberc0001_ypest0001Xyaldo0001_
PGL1_unique_yersinia-CL1048	11	111	82	376	110	yruck0001_11460	10	yinte0001_yruck0001_yente0001Xymoll0001_ykris0001_ypseu0001Xyrohd0001_yberc0001_yaldo0001_yfred0001_
PGL1_unique_yersinia-CL1049	11	121	125	125	125	yruck0001_2260	11	ykris0001_yfred0001_yberc0001_yaldo0001_ypest0001Xypseu0001Xyrohd0001_yinte0001_yente0001Xymoll0001_yruck0001_
PGL1_unique_yersinia-CL1050	11	121	63	63	63	ykris0001_2140	11	yinte0001_yberc0001_yfred0001_yente0001Xyruck0001_ymoll0001_yaldo0001_ypseu0001Xypest0001Xyrohd0001_ykris0001_
PGL1_unique_yersinia-CL1051	11	121	72	117	104	yberc0001_2020	11	ymoll0001_ypest0001Xypseu0001Xyinte0001_yrohd0001_yruck0001_ykris0001_yfred0001_yaldo0001_yente0001Xyberc0001_
PGL1_unique_yersinia-CL1052	11	121	142	179	179	ypest0001X_4190	11	yberc0001_yinte0001_ymoll0001_yfred0001_yente0001Xyaldo0001_yruck0001_yrohd0001_ypseu0001Xykris0001_ypest0001X
PGL1_unique_yersinia-CL1053	11	121	121	130	128	yinte0001_2330	11	yfred0001_yberc0001_yruck0001_yaldo0001_ypest0001Xykris0001_yrohd0001_yinte0001_ypseu0001Xyente0001Xymoll0001_
PGL1_unique_yersinia-CL1054	11	121	103	177	177	yberc0001_2060	11	yente0001Xypest0001Xyrohd0001_yfred0001_ypseu0001Xyinte0001_ykris0001_yruck0001_ymoll0001_yaldo0001_yberc0001_
PGL1_unique_yersinia-CL1055	11	121	117	117	117	ypest0001X_4230	11	yente0001Xymoll0001_yaldo0001_yberc0001_ypseu0001Xyrohd0001_yfred0001_ykris0001_yruck0001_yinte0001_ypest0001X
PGL1_unique_yersinia-CL1056	11	121	167	167	167	yente0001X_3250	11	yrohd0001_yruck0001_ymoll0001_ypest0001Xyaldo0001_ypseu0001Xyinte0001_ykris0001_yfred0001_yberc0001_yente0001X
PGL1_unique_yersinia-CL1057	11	121	144	144	144	ypseu0001X_40840	11	yente0001Xykris0001_yruck0001_ymoll0001_yinte0001_yfred0001_yrohd0001_yaldo0001_ypest0001Xyberc0001_ypseu0001X
PGL1_unique_yersinia-CL1058	11	121	443	443	443	ymoll0001_1590	11	ypseu0001Xyfred0001_yaldo0001_yruck0001_yente0001Xypest0001Xyberc0001_ykris0001_yinte0001_yrohd0001_ymoll0001_
PGL1_unique_yersinia-CL1059	11	121	118	118	118	yberc0001_2110	11	yfred0001_ypseu0001Xyrohd0001_yruck0001_ykris0001_yaldo0001_yente0001Xymoll0001_yinte0001_ypest0001Xyberc0001_
PGL1_unique_yersinia-CL1060	11	121	154	206	206	ymoll0001_1610	11	yruck0001_yrohd0001_yaldo0001_yfred0001_ypseu0001Xyente0001Xyberc0001_ypest0001Xykris0001_yinte0001_ymoll0001_
PGL1_unique_yersinia-CL1061	11	121	329	330	329	ykris0001_2280	11	yrohd0001_yfred0001_ypseu0001Xyberc0001_yaldo0001_ymoll0001_yruck0001_yente0001Xypest0001Xykris0001_yinte0001_
PGL1_unique_yersinia-CL1062	11	121	128	129	129	yaldo0001_2240	11	ypseu0001Xyruck0001_yfred0001_ymoll0001_yberc0001_ykris0001_yente0001Xyinte0001_ypest0001Xyrohd0001_yaldo0001_
PGL1_unique_yersinia-CL1063	11	121	66	68	66	yente0001X_3350	11	yruck0001_ykris0001_yaldo0001_yrohd0001_ypseu0001Xyberc0001_yente0001Xyfred0001_yinte0001_ypest0001Xymoll0001_
PGL1_unique_yersinia-CL1064	11	121	136	140	137	ypest0001X_4340	11	yinte0001_yrohd0001_ymoll0001_yente0001Xyberc0001_ypseu0001Xypest0001Xyfred0001_yaldo0001_ykris0001_yruck0001_
PGL1_unique_yersinia-CL1065	11	121	429	431	429	yberc0001_2200	11	yrohd0001_ypseu0001Xyfred0001_ymoll0001_ykris0001_yaldo0001_ypest0001Xyente0001Xyinte0001_yberc0001_yruck0001_
PGL1_unique_yersinia-CL1066	11	121	315	320	320	yinte0001_2510	11	yberc0001_yfred0001_ypseu0001Xyrohd0001_yruck0001_ykris0001_yaldo0001_ypest0001Xyente0001Xymoll0001_yinte0001_
PGL1_unique_yersinia-CL1067	11	121	170	170	170	yruck0001_2500	11	ykris0001_yrohd0001_yente0001Xypseu0001Xypest0001Xyinte0001_yaldo0001_yfred0001_yberc0001_ymoll0001_yruck0001_
PGL1_unique_yersinia-CL1068	11	121	139	157	139	ykris0001_2380	11	ypseu0001Xyruck0001_ymoll0001_yinte0001_yrohd0001_yberc0001_yaldo0001_yente0001Xypest0001Xyfred0001_ykris0001_
PGL1_unique_yersinia-CL1069	11	121	217	273	273	ypseu0001X_40660	11	yente0001Xypest0001Xyinte0001_yaldo0001_yberc0001_ymoll0001_ykris0001_yrohd0001_yruck0001_yfred0001_ypseu0001X
PGL1_unique_yersinia-CL1070	11	121	147	328	322	ypest0001X_32710	11	ypseu0001Xyfred0001_yberc0001_yrohd0001_ykris0001_ymoll0001_yinte0001_yente0001Xyaldo0001_yruck0001_ypest0001X
PGL1_unique_yersinia-CL1071	11	121	536	551	551	yruck0001_2560	11	yinte0001_ypest0001Xykris0001_yrohd0001_yberc0001_yaldo0001_ypseu0001Xyente0001Xymoll0001_yfred0001_yruck0001_
PGL1_unique_yersinia-CL1072	11	121	103	103	103	yruck0001_2570	11	yinte0001_yente0001Xyrohd0001_yberc0001_ypseu0001Xykris0001_yfred0001_ymoll0001_yaldo0001_ypest0001Xyruck0001_
PGL1_unique_yersinia-CL1073	11	121	437	438	438	yruck0001_2590	11	yfred0001_ymoll0001_yinte0001_yaldo0001_yberc0001_ypest0001Xykris0001_yente0001Xypseu0001Xyrohd0001_yruck0001_
PGL1_unique_yersinia-CL1074	11	121	261	281	266	yinte0001_3050	11	ykris0001_yberc0001_yruck0001_ymoll0001_yfred0001_yrohd0001_yaldo0001_yinte0001_ypest0001Xyente0001Xypseu0001X
PGL1_unique_yersinia-CL1075	11	121	325	334	334	yfred0001_38710	11	ypseu0001Xyente0001Xyruck0001_yinte0001_ykris0001_yaldo0001_yberc0001_yrohd0001_ymoll0001_ypest0001Xyfred0001_
PGL1_unique_yersinia-CL1076	11	105	50	319	319	yberc0001_8540	10	ymoll0001_yinte0001_yfred0001_ypest0001Xykris0001_yaldo0001_ypseu0001Xyente0001Xyrohd0001_yberc0001_
PGL1_unique_yersinia-CL1077	11	119	141	335	308	ypest0001X_43290	10	ypseu0001Xyberc0001_yrohd0001_yinte0001_ymoll0001_yente0001Xykris0001_yaldo0001_ypest0001Xyfred0001_
PGL1_unique_yersinia-CL1078	11	110	252	515	252	ymoll0001_29600	10	ypest0001Xyaldo0001_yfred0001_yrohd0001_ykris0001_yberc0001_ymoll0001_yinte0001_ypseu0001Xyente0001X
PGL1_unique_yersinia-CL1079	11	121	158	263	226	yente0001X_32100	6	yruck0001_yinte0001_ymoll0001_yaldo0001_yrohd0001_yente0001X
PGL1_unique_yersinia-CL1080	11	121	191	223	191	ymoll0001_2770	11	yfred0001_yaldo0001_ymoll0001_yente0001Xykris0001_ypseu0001Xyinte0001_yruck0001_ypest0001Xyberc0001_yrohd0001_
PGL1_unique_yersinia-CL1081	11	121	575	598	582	yaldo0001_2850	11	ymoll0001_yaldo0001_ykris0001_yinte0001_yruck0001_ypest0001Xyfred0001_ypseu0001Xyrohd0001_yente0001Xyberc0001_
PGL1_unique_yersinia-CL1082	11	121	107	119	112	ypseu0001X_5140	11	ypseu0001Xyruck0001_yrohd0001_yinte0001_yente0001Xypest0001Xymoll0001_yaldo0001_yfred0001_ykris0001_yberc0001_
PGL1_unique_yersinia-CL1083	11	121	371	440	433	ykris0001_3100	11	ymoll0001_yberc0001_ypest0001Xyinte0001_yfred0001_ykris0001_yrohd0001_yruck0001_ypseu0001Xyente0001Xyaldo0001_
PGL1_unique_yersinia-CL1084	11	121	478	478	478	yruck0001_2660	11	yente0001Xyinte0001_ypest0001Xykris0001_yberc0001_ypseu0001Xyfred0001_yaldo0001_yrohd0001_ymoll0001_yruck0001_
PGL1_unique_yersinia-CL1085	11	121	142	200	170	ypseu0001X_5170	11	ypest0001Xykris0001_yinte0001_yrohd0001_yruck0001_ymoll0001_ypseu0001Xyente0001Xyaldo0001_yberc0001_yfred0001_
PGL1_unique_yersinia-CL1086	11	121	97	97	97	ymoll0001_2940	11	yberc0001_ypseu0001Xypest0001Xyinte0001_yaldo0001_yruck0001_yente0001Xykris0001_yrohd0001_yfred0001_ymoll0001_
PGL1_unique_yersinia-CL1087	11	121	535	550	548	yente0001X_39640	11	ypseu0001Xykris0001_ymoll0001_yfred0001_yrohd0001_yinte0001_yberc0001_ypest0001Xyaldo0001_yente0001Xyruck0001_
PGL1_unique_yersinia-CL1088	11	121	114	140	118	yruck0001_2700	11	yberc0001_ymoll0001_yente0001Xypest0001Xyfred0001_ykris0001_yinte0001_ypseu0001Xyaldo0001_yruck0001_yrohd0001_
PGL1_unique_yersinia-CL1089	11	121	101	114	110	yrohd0001_14620	11	ymoll0001_yaldo0001_yinte0001_yrohd0001_yberc0001_ykris0001_yente0001Xyruck0001_yfred0001_ypseu0001Xypest0001X
PGL1_unique_yersinia-CL1090	11	121	326	338	332	yente0001X_33970	11	yfred0001_yrohd0001_ymoll0001_ypest0001Xyaldo0001_yente0001Xyinte0001_ykris0001_ypseu0001Xyruck0001_yberc0001_
PGL1_unique_yersinia-CL1091	11	121	119	130	130	ypseu0001X_5250	11	yberc0001_ypest0001Xyrohd0001_yente0001Xyruck0001_yinte0001_ymoll0001_yaldo0001_yfred0001_ypseu0001Xykris0001_
PGL1_unique_yersinia-CL1092	11	106	44	543	530	ypest0001X_6190	10	yinte0001_ypseu0001Xykris0001_ypest0001Xyaldo0001_yberc0001_yfred0001_yrohd0001_yente0001Xymoll0001_
PGL1_unique_yersinia-CL1093	11	121	236	244	244	yinte0001_3550	11	yberc0001_ypseu0001Xyrohd0001_yfred0001_ypest0001Xykris0001_yente0001Xyaldo0001_ymoll0001_yruck0001_yinte0001_
PGL1_unique_yersinia-CL1094	11	121	281	313	293	yberc0001_3210	11	ypseu0001Xyaldo0001_yrohd0001_yfred0001_ypest0001Xymoll0001_yberc0001_yinte0001_ykris0001_yente0001Xyruck0001_
PGL1_unique_yersinia-CL1095	11	121	471	504	504	yfred0001_39180	11	ykris0001_yrohd0001_yente0001Xypest0001Xypseu0001Xyinte0001_yberc0001_ymoll0001_yfred0001_yruck0001_yaldo0001_
PGL1_unique_yersinia-CL1096	11	121	156	156	156	ypseu0001X_5380	11	yruck0001_yinte0001_ypest0001Xyaldo0001_yberc0001_ymoll0001_ykris0001_yfred0001_yente0001Xyrohd0001_ypseu0001X
PGL1_unique_yersinia-CL1097	11	121	416	416	416	yfred0001_43750	11	yaldo0001_ypseu0001Xymoll0001_yrohd0001_ypest0001Xyruck0001_yinte0001_yente0001Xykris0001_yberc0001_yfred0001_
PGL1_unique_yersinia-CL1098	11	121	623	642	635	yfred0001_39210	11	ykris0001_yente0001Xyaldo0001_ypseu0001Xyberc0001_ypest0001Xyrohd0001_yruck0001_ymoll0001_yinte0001_yfred0001_
PGL1_unique_yersinia-CL1099	11	121	101	101	101	yaldo0001_3150	11	ykris0001_ypest0001Xypseu0001Xyberc0001_ymoll0001_yinte0001_yente0001Xyruck0001_yfred0001_yrohd0001_yaldo0001_
PGL1_unique_yersinia-CL1100	11	121	426	434	428	ykris0001_3470	11	yberc0001_ykris0001_yente0001Xyfred0001_ypest0001Xymoll0001_yaldo0001_ypseu0001Xyinte0001_yruck0001_yrohd0001_
PGL1_unique_yersinia-CL1101	11	121	334	336	334	yfred0001_39260	11	yfred0001_ykris0001_yinte0001_ypest0001Xyruck0001_ymoll0001_yaldo0001_yrohd0001_yente0001Xypseu0001Xyberc0001_
PGL1_unique_yersinia-CL1102	11	121	66	67	66	yberc0001_3350	11	ypest0001Xyinte0001_yrohd0001_yfred0001_yruck0001_yente0001Xyaldo0001_ypseu0001Xymoll0001_yberc0001_ykris0001_
PGL1_unique_yersinia-CL1103	11	121	432	436	436	yberc0001_3360	11	yrohd0001_ypest0001Xyaldo0001_ykris0001_yruck0001_yente0001Xyfred0001_yinte0001_ypseu0001Xymoll0001_yberc0001_
PGL1_unique_yersinia-CL1104	11	121	141	154	141	ypest0001X_5820	11	yberc0001_ykris0001_ypest0001Xypseu0001Xyruck0001_yente0001Xyinte0001_yrohd0001_ymoll0001_yaldo0001_yfred0001_
PGL1_unique_yersinia-CL1105	11	132	246	248	246	yruck0001_3070	11	yfred0001_yrohd0001_yente0001Xyinte0001_ypseu0001Xyruck0001_yberc0001_ykris0001_ymoll0001_yaldo0001_ypest0001X
PGL1_unique_yersinia-CL1106	11	121	233	270	249	yinte0001_3820	11	yaldo0001_yfred0001_yente0001Xyrohd0001_ykris0001_ypest0001Xyberc0001_ymoll0001_yruck0001_yinte0001_ypseu0001X
PGL1_unique_yersinia-CL1107	11	121	110	130	122	ypseu0001X_5550	11	ykris0001_ypest0001Xyrohd0001_yberc0001_ymoll0001_yinte0001_yente0001Xyruck0001_yfred0001_yaldo0001_ypseu0001X
PGL1_unique_yersinia-CL1108	11	121	132	150	150	yfred0001_39390	11	yente0001Xypseu0001Xyruck0001_ypest0001Xyaldo0001_yberc0001_yrohd0001_ymoll0001_ykris0001_yinte0001_yfred0001_
PGL1_unique_yersinia-CL1109	11	93	93	302	151	yruck0001_29850	10	yente0001Xyaldo0001_ypest0001Xykris0001_yinte0001_ypseu0001Xymoll0001_yberc0001_yrohd0001_yruck0001_
PGL1_unique_yersinia-CL1110	11	109	90	134	106	ypseu0001X_20870	10	ypseu0001Xypest0001Xyaldo0001_yente0001Xykris0001_yrohd0001_yfred0001_yinte0001_yberc0001_yruck0001_
PGL1_unique_yersinia-CL1111	11	121	279	285	280	yfred0001_5230	11	yrohd0001_ypest0001Xyaldo0001_ypseu0001Xykris0001_yinte0001_yfred0001_yruck0001_ymoll0001_yberc0001_yente0001X
PGL1_unique_yersinia-CL1112	11	121	246	255	247	yente0001X_39190	11	yfred0001_ypseu0001Xyaldo0001_ypest0001Xyinte0001_ymoll0001_ykris0001_yruck0001_yberc0001_yrohd0001_yente0001X
PGL1_unique_yersinia-CL1113	11	121	171	204	187	yinte0001_42610	11	yinte0001_ypseu0001Xyruck0001_yfred0001_yberc0001_ypest0001Xyrohd0001_ykris0001_yaldo0001_yente0001Xymoll0001_
PGL1_unique_yersinia-CL1114	11	121	45	83	68	yaldo0001_3390	11	ypseu0001Xymoll0001_ykris0001_yruck0001_yinte0001_ypest0001Xyfred0001_yberc0001_yaldo0001_yrohd0001_yente0001X
PGL1_unique_yersinia-CL1115	11	121	397	443	443	yente0001X_39160	11	ymoll0001_ypest0001Xyinte0001_ykris0001_yaldo0001_yberc0001_ypseu0001Xyfred0001_yrohd0001_yruck0001_yente0001X
PGL1_unique_yersinia-CL1116	11	121	212	217	212	yinte0001_42580	11	yinte0001_yrohd0001_ypseu0001Xymoll0001_ykris0001_yaldo0001_ypest0001Xyente0001Xyfred0001_yberc0001_yruck0001_
PGL1_unique_yersinia-CL1117	11	121	84	120	118	ykris0001_32950	11	yente0001Xyfred0001_ymoll0001_yinte0001_yruck0001_yberc0001_ypest0001Xypseu0001Xyaldo0001_ykris0001_yrohd0001_
PGL1_unique_yersinia-CL1118	11	121	333	372	337	yaldo0001_3480	11	ymoll0001_ypest0001Xyaldo0001_ykris0001_ypseu0001Xyinte0001_yrohd0001_yberc0001_yruck0001_yente0001Xyfred0001_
PGL1_unique_yersinia-CL1119	11	121	459	461	461	yfred0001_39570	11	ypseu0001Xymoll0001_yruck0001_yberc0001_ykris0001_yinte0001_yente0001Xyaldo0001_yrohd0001_ypest0001Xyfred0001_
PGL1_unique_yersinia-CL1120	11	121	517	549	527	yinte0001_33150	11	yaldo0001_ykris0001_yrohd0001_ypseu0001Xymoll0001_ypest0001Xyberc0001_yente0001Xyruck0001_yinte0001_yfred0001_
PGL1_unique_yersinia-CL1121	11	121	156	156	156	yrohd0001_27120	11	yfred0001_yente0001Xyinte0001_ypseu0001Xyberc0001_ypest0001Xyaldo0001_yruck0001_ymoll0001_ykris0001_yrohd0001_
PGL1_unique_yersinia-CL1122	11	121	311	313	312	yinte0001_42480	11	yruck0001_yrohd0001_ykris0001_ypseu0001Xyinte0001_yente0001Xyfred0001_ypest0001Xyaldo0001_yberc0001_ymoll0001_
PGL1_unique_yersinia-CL1123	11	121	323	323	323	yberc0001_29010	11	yente0001Xyruck0001_yfred0001_yaldo0001_ymoll0001_yrohd0001_ypseu0001Xypest0001Xyinte0001_ykris0001_yberc0001_
PGL1_unique_yersinia-CL1124	11	121	103	103	103	ymoll0001_40680	11	ypest0001Xyinte0001_ypseu0001Xyente0001Xyrohd0001_ykris0001_yfred0001_yaldo0001_yruck0001_yberc0001_ymoll0001_
PGL1_unique_yersinia-CL1125	11	121	85	85	85	ypest0001X_38070	11	yberc0001_ypseu0001Xyente0001Xyfred0001_ykris0001_ymoll0001_yruck0001_yaldo0001_yinte0001_yrohd0001_ypest0001X
PGL1_unique_yersinia-CL1126	11	121	370	391	390	yberc0001_28970	11	yinte0001_yfred0001_yruck0001_ypseu0001Xymoll0001_yaldo0001_yrohd0001_ykris0001_ypest0001Xyberc0001_yente0001X
PGL1_unique_yersinia-CL1127	11	121	343	360	354	yberc0001_28960	11	ymoll0001_ykris0001_yruck0001_yfred0001_ypseu0001Xyaldo0001_yente0001Xyinte0001_ypest0001Xyrohd0001_yberc0001_
PGL1_unique_yersinia-CL1128	11	121	482	482	482	yente0001X_38940	11	ypseu0001Xypest0001Xyrohd0001_ykris0001_yaldo0001_yberc0001_yruck0001_yfred0001_ymoll0001_yinte0001_yente0001X
PGL1_unique_yersinia-CL1129	11	121	158	158	158	yberc0001_28930	11	yruck0001_yfred0001_ypseu0001Xyrohd0001_yaldo0001_yinte0001_yente0001Xymoll0001_ypest0001Xykris0001_yberc0001_
PGL1_unique_yersinia-CL1130	11	121	97	97	97	yberc0001_28920	11	yaldo0001_yfred0001_yruck0001_yrohd0001_yente0001Xyinte0001_ypseu0001Xymoll0001_ykris0001_ypest0001Xyberc0001_
PGL1_unique_yersinia-CL1131	11	121	435	449	443	ymoll0001_36430	11	yinte0001_ymoll0001_ypseu0001Xyaldo0001_yberc0001_yfred0001_yente0001Xyrohd0001_yruck0001_ykris0001_ypest0001X
PGL1_unique_yersinia-CL1132	11	121	446	446	446	yinte0001_42310	11	yrohd0001_yfred0001_ypseu0001Xyruck0001_yente0001Xyberc0001_ykris0001_ypest0001Xyaldo0001_ymoll0001_yinte0001_
PGL1_unique_yersinia-CL1133	11	121	91	111	91	yinte0001_42300	11	ykris0001_yfred0001_yaldo0001_yruck0001_ymoll0001_yinte0001_yberc0001_yrohd0001_yente0001Xypest0001Xypseu0001X
PGL1_unique_yersinia-CL1134	11	121	519	532	532	yinte0001_29630	11	yaldo0001_ypest0001Xykris0001_yente0001Xyberc0001_yfred0001_ypseu0001Xyrohd0001_ymoll0001_yruck0001_yinte0001_
PGL1_unique_yersinia-CL1135	11	121	468	481	469	ypseu0001X_16310	11	yruck0001_ymoll0001_yfred0001_yberc0001_yaldo0001_ypseu0001Xypest0001Xykris0001_yente0001Xyinte0001_yrohd0001_
PGL1_unique_yersinia-CL1136	11	121	185	202	186	ypseu0001X_30450	11	yinte0001_yruck0001_ypest0001Xykris0001_ypseu0001Xyfred0001_ymoll0001_yaldo0001_yberc0001_yrohd0001_yente0001X
PGL1_unique_yersinia-CL1137	11	121	159	179	160	yaldo0001_3810	11	ypest0001Xykris0001_yruck0001_ypseu0001Xyrohd0001_yfred0001_ymoll0001_yente0001Xyinte0001_yberc0001_yaldo0001_
PGL1_unique_yersinia-CL1138	11	121	231	242	241	ymoll0001_8440	11	yinte0001_yruck0001_yaldo0001_yente0001Xykris0001_yrohd0001_ypseu0001Xymoll0001_yfred0001_ypest0001Xyberc0001_
PGL1_unique_yersinia-CL1139	11	119	122	464	464	yaldo0001_18870	10	ymoll0001_yfred0001_yrohd0001_yberc0001_yente0001Xypseu0001Xypest0001Xyinte0001_ykris0001_yaldo0001_
PGL1_unique_yersinia-CL1140	11	121	63	85	85	yinte0001_24910	11	ykris0001_ymoll0001_yfred0001_ypseu0001Xypest0001Xyente0001Xyberc0001_yaldo0001_yruck0001_yrohd0001_yinte0001_
PGL1_unique_yersinia-CL1141	11	121	630	786	771	ymoll0001_31890	11	yruck0001_ymoll0001_yinte0001_ypseu0001Xyberc0001_ykris0001_yfred0001_yente0001Xypest0001Xyaldo0001_yrohd0001_
PGL1_unique_yersinia-CL1142	11	121	220	290	280	ypest0001X_40930	11	yaldo0001_yinte0001_ypseu0001Xypest0001Xymoll0001_yruck0001_yente0001Xykris0001_yfred0001_yrohd0001_yberc0001_
PGL1_unique_yersinia-CL1143	11	121	346	347	347	yrohd0001_3770	11	ypseu0001Xykris0001_ymoll0001_yinte0001_yfred0001_yberc0001_yente0001Xyruck0001_ypest0001Xyaldo0001_yrohd0001_
PGL1_unique_yersinia-CL1144	11	121	97	103	97	ypseu0001X_6990	11	yinte0001_yaldo0001_yruck0001_ypest0001Xyrohd0001_ymoll0001_ykris0001_yente0001Xypseu0001Xyberc0001_yfred0001_
PGL1_unique_yersinia-CL1145	11	121	262	290	278	yrohd0001_3850	11	yinte0001_yfred0001_yruck0001_ypest0001Xyberc0001_yaldo0001_ykris0001_yrohd0001_ypseu0001Xyente0001Xymoll0001_
PGL1_unique_yersinia-CL1146	11	121	259	270	270	yinte0001_4490	11	yberc0001_ypseu0001Xyente0001Xymoll0001_ypest0001Xyfred0001_yaldo0001_yrohd0001_yinte0001_yruck0001_ykris0001_
PGL1_unique_yersinia-CL1147	11	121	407	429	412	ypest0001X_6430	11	ypseu0001Xykris0001_yente0001Xyaldo0001_ymoll0001_yrohd0001_ypest0001Xyberc0001_yruck0001_yfred0001_yinte0001_
PGL1_unique_yersinia-CL1148	11	121	241	243	241	yente0001X_37460	11	yinte0001_ypest0001Xyrohd0001_yruck0001_ymoll0001_yente0001Xypseu0001Xyaldo0001_ykris0001_yfred0001_yberc0001_
PGL1_unique_yersinia-CL1149	11	121	199	232	225	yruck0001_3590	11	yruck0001_ypseu0001Xyfred0001_ypest0001Xyaldo0001_yrohd0001_ymoll0001_ykris0001_yinte0001_yente0001Xyberc0001_
PGL1_unique_yersinia-CL1150	11	121	400	424	406	yaldo0001_24540	11	ypest0001Xyruck0001_yente0001Xykris0001_yaldo0001_yinte0001_yfred0001_yrohd0001_ymoll0001_ypseu0001Xyberc0001_
PGL1_unique_yersinia-CL1151	11	121	238	238	238	yberc0001_37350	11	ypseu0001Xyaldo0001_yfred0001_ypest0001Xyinte0001_yente0001Xymoll0001_yruck0001_yrohd0001_ykris0001_yberc0001_
PGL1_unique_yersinia-CL1152	11	121	267	269	269	yberc0001_31830	11	ypest0001Xyaldo0001_yrohd0001_yinte0001_ymoll0001_yente0001Xyruck0001_ypseu0001Xyfred0001_ykris0001_yberc0001_
PGL1_unique_yersinia-CL1153	11	121	460	461	461	yaldo0001_4500	11	yente0001Xypseu0001Xyberc0001_yinte0001_yfred0001_ymoll0001_ypest0001Xyruck0001_ykris0001_yrohd0001_yaldo0001_
PGL1_unique_yersinia-CL1154	11	121	422	429	425	yruck0001_3620	11	yberc0001_yaldo0001_yinte0001_ypest0001Xypseu0001Xyrohd0001_ymoll0001_ykris0001_yruck0001_yente0001Xyfred0001_
PGL1_unique_yersinia-CL1155	11	121	183	252	235	yrohd0001_16090	10	ymoll0001_yinte0001_ykris0001_yente0001Xyaldo0001_ypest0001Xyrohd0001_yberc0001_ypseu0001Xyfred0001_
PGL1_unique_yersinia-CL1156	11	121	633	639	639	yaldo0001_4660	11	ypseu0001Xyberc0001_yruck0001_yinte0001_yrohd0001_yfred0001_ymoll0001_ykris0001_yente0001Xypest0001Xyaldo0001_
PGL1_unique_yersinia-CL1157	11	121	104	133	116	yaldo0001_4670	11	yfred0001_yinte0001_ypest0001Xyrohd0001_yente0001Xyruck0001_yberc0001_ypseu0001Xymoll0001_yaldo0001_ykris0001_
PGL1_unique_yersinia-CL1158	11	121	172	180	176	ypest0001X_6580	11	yinte0001_ymoll0001_yente0001Xyfred0001_yberc0001_ypseu0001Xykris0001_yaldo0001_yruck0001_ypest0001Xyrohd0001_
PGL1_unique_yersinia-CL1159	11	121	209	215	209	yruck0001_3700	11	yfred0001_ypest0001Xymoll0001_yinte0001_yrohd0001_yente0001Xyaldo0001_ypseu0001Xyberc0001_yruck0001_ykris0001_
PGL1_unique_yersinia-CL1160	11	121	152	162	156	yberc0001_4200	11	yfred0001_ymoll0001_yrohd0001_yberc0001_ypseu0001Xypest0001Xykris0001_yruck0001_yinte0001_yaldo0001_yente0001X
PGL1_unique_yersinia-CL1161	11	121	238	238	238	ypest0001X_6620	11	yberc0001_ypseu0001Xyente0001Xyinte0001_yaldo0001_ymoll0001_ykris0001_yrohd0001_yfred0001_yruck0001_ypest0001X
PGL1_unique_yersinia-CL1162	11	121	309	316	316	yfred0001_3750	11	ymoll0001_yente0001Xyberc0001_yruck0001_yaldo0001_ypseu0001Xyinte0001_yrohd0001_ypest0001Xykris0001_yfred0001_
PGL1_unique_yersinia-CL1163	11	121	429	429	429	ypest0001X_6650	11	yfred0001_ykris0001_yaldo0001_yberc0001_yinte0001_yruck0001_ymoll0001_yrohd0001_ypseu0001Xyente0001Xypest0001X
PGL1_unique_yersinia-CL1164	11	121	317	342	317	yente0001X_37170	11	yrohd0001_yaldo0001_ypseu0001Xyente0001Xykris0001_yinte0001_yberc0001_ypest0001Xyfred0001_yruck0001_ymoll0001_
PGL1_unique_yersinia-CL1165	11	121	194	203	195	yruck0001_3800	11	yberc0001_ymoll0001_ypseu0001Xyfred0001_ypest0001Xyaldo0001_yruck0001_yinte0001_yrohd0001_yente0001Xykris0001_
PGL1_unique_yersinia-CL1166	11	121	428	459	454	ypseu0001X_7340	11	ykris0001_ypest0001Xyaldo0001_yente0001Xymoll0001_yruck0001_yinte0001_yrohd0001_ypseu0001Xyberc0001_yfred0001_
PGL1_unique_yersinia-CL1167	11	121	870	898	889	ypseu0001X_25400	11	yente0001Xypest0001Xypseu0001Xykris0001_yinte0001_yfred0001_yaldo0001_yrohd0001_ymoll0001_yberc0001_yruck0001_
PGL1_unique_yersinia-CL1168	11	121	188	262	197	yente0001X_37110	11	yaldo0001_yinte0001_yberc0001_yente0001Xyfred0001_ypseu0001Xyrohd0001_ymoll0001_yruck0001_ypest0001Xykris0001_
PGL1_unique_yersinia-CL1169	11	121	635	637	636	yberc0001_4340	11	yrohd0001_ykris0001_yaldo0001_yente0001Xyberc0001_ypest0001Xyfred0001_yruck0001_ypseu0001Xymoll0001_yinte0001_
PGL1_unique_yersinia-CL1170	11	121	270	277	277	yinte0001_5180	11	yberc0001_ykris0001_yfred0001_yrohd0001_ypseu0001Xypest0001Xyaldo0001_yruck0001_yente0001Xymoll0001_yinte0001_
PGL1_unique_yersinia-CL1171	11	121	41	61	61	yaldo0001_4900	11	ykris0001_yruck0001_yinte0001_yfred0001_ymoll0001_yberc0001_yente0001Xyrohd0001_ypseu0001Xypest0001Xyaldo0001_
PGL1_unique_yersinia-CL1172	11	121	295	295	295	ypest0001X_6800	11	yrohd0001_yinte0001_yente0001Xymoll0001_ypseu0001Xyberc0001_ykris0001_yfred0001_yaldo0001_yruck0001_ypest0001X
PGL1_unique_yersinia-CL1173	11	121	160	169	169	yinte0001_5010	11	ymoll0001_ypest0001Xyberc0001_yruck0001_yrohd0001_yaldo0001_yfred0001_yente0001Xykris0001_ypseu0001Xyinte0001_
PGL1_unique_yersinia-CL1174	11	121	152	177	164	ypest0001X_6830	11	ykris0001_yinte0001_yrohd0001_ypseu0001Xyaldo0001_ypest0001Xyente0001Xyberc0001_yfred0001_ymoll0001_yruck0001_
PGL1_unique_yersinia-CL1175	11	121	314	317	317	ypseu0001X_7470	11	ymoll0001_ykris0001_yaldo0001_yruck0001_yfred0001_yinte0001_yberc0001_yrohd0001_yente0001Xypest0001Xypseu0001X
PGL1_unique_yersinia-CL1176	11	121	273	273	273	ypseu0001X_7490	11	yente0001Xyruck0001_ymoll0001_yaldo0001_yfred0001_ypest0001Xyrohd0001_yberc0001_ykris0001_yinte0001_ypseu0001X
PGL1_unique_yersinia-CL1177	11	121	529	559	550	ykris0001_12640	11	yinte0001_yruck0001_yaldo0001_yrohd0001_yfred0001_ypest0001Xymoll0001_ypseu0001Xyente0001Xyberc0001_ykris0001_
PGL1_unique_yersinia-CL1178	11	121	356	400	361	ypseu0001X_7500	11	ykris0001_yberc0001_yente0001Xyruck0001_yrohd0001_ymoll0001_ypseu0001Xypest0001Xyaldo0001_yinte0001_yfred0001_
PGL1_unique_yersinia-CL1179	11	121	229	266	266	yfred0001_4000	11	ypseu0001Xyrohd0001_ypest0001Xykris0001_ymoll0001_yaldo0001_yruck0001_yinte0001_yente0001Xyberc0001_yfred0001_
PGL1_unique_yersinia-CL1180	11	121	160	161	160	yente0001X_36940	11	yberc0001_yfred0001_ypseu0001Xypest0001Xyente0001Xymoll0001_yinte0001_yaldo0001_yruck0001_yrohd0001_ykris0001_
PGL1_unique_yersinia-CL1181	11	121	284	292	292	yente0001X_36930	11	ymoll0001_yberc0001_yruck0001_yinte0001_yrohd0001_ykris0001_yfred0001_ypseu0001Xypest0001Xyaldo0001_yente0001X
PGL1_unique_yersinia-CL1182	11	121	83	125	125	yaldo0001_5060	11	yfred0001_ymoll0001_ypest0001Xyrohd0001_yberc0001_yruck0001_ypseu0001Xyente0001Xykris0001_yinte0001_yaldo0001_
PGL1_unique_yersinia-CL1183	11	121	271	272	272	yberc0001_4550	11	yinte0001_ykris0001_yaldo0001_ypest0001Xypseu0001Xyente0001Xyrohd0001_ymoll0001_yruck0001_yfred0001_yberc0001_
PGL1_unique_yersinia-CL1184	11	121	323	331	331	yberc0001_4560	11	ypest0001Xykris0001_yruck0001_yente0001Xyfred0001_ymoll0001_ypseu0001Xyrohd0001_yinte0001_yaldo0001_yberc0001_
PGL1_unique_yersinia-CL1185	11	121	424	434	434	yente0001X_36890	11	yaldo0001_yfred0001_yruck0001_yrohd0001_yberc0001_yinte0001_ypest0001Xykris0001_ypseu0001Xymoll0001_yente0001X
PGL1_unique_yersinia-CL1186	11	121	750	801	799	yrohd0001_4440	11	ymoll0001_ypseu0001Xyinte0001_yberc0001_yrohd0001_yaldo0001_ypest0001Xyente0001Xyfred0001_ykris0001_yruck0001_
PGL1_unique_yersinia-CL1187	11	121	196	218	217	yrohd0001_4470	11	yinte0001_yruck0001_yrohd0001_yaldo0001_yente0001Xymoll0001_yfred0001_yberc0001_ypseu0001Xypest0001Xykris0001_
PGL1_unique_yersinia-CL1188	11	121	275	340	338	yfred0001_17880	11	yaldo0001_ypest0001Xypseu0001Xyente0001Xymoll0001_yinte0001_ykris0001_yruck0001_yrohd0001_yberc0001_yfred0001_
PGL1_unique_yersinia-CL1189	11	121	940	968	968	yruck0001_4100	11	ypseu0001Xyberc0001_yinte0001_yfred0001_ykris0001_yrohd0001_yaldo0001_ypest0001Xymoll0001_yente0001Xyruck0001_
PGL1_unique_yersinia-CL1190	11	121	255	269	255	yruck0001_4130	11	yberc0001_yinte0001_yfred0001_yruck0001_ypest0001Xyrohd0001_ypseu0001Xymoll0001_yente0001Xykris0001_yaldo0001_
PGL1_unique_yersinia-CL1191	11	121	347	376	349	yfred0001_4180	11	yaldo0001_ykris0001_yruck0001_yrohd0001_ypest0001Xymoll0001_ypseu0001Xyberc0001_yfred0001_yente0001Xyinte0001_
PGL1_unique_yersinia-CL1192	11	121	160	225	212	yaldo0001_32750	11	ykris0001_ypseu0001Xyberc0001_yente0001Xypest0001Xymoll0001_yaldo0001_yfred0001_yruck0001_yinte0001_yrohd0001_
PGL1_unique_yersinia-CL1193	11	104	134	505	484	yberc0001_36970	8	yrohd0001_yfred0001_ykris0001_yente0001Xyaldo0001_yinte0001_yberc0001_ymoll0001_
PGL1_unique_yersinia-CL1194	11	121	187	206	200	yaldo0001_5480	11	ypseu0001Xypest0001Xyberc0001_yruck0001_yrohd0001_yfred0001_yinte0001_yaldo0001_ymoll0001_yente0001Xykris0001_
PGL1_unique_yersinia-CL1195	11	121	456	476	470	ymoll0001_4290	11	yente0001Xyruck0001_ykris0001_ymoll0001_ypseu0001Xyrohd0001_yfred0001_yberc0001_yinte0001_ypest0001Xyaldo0001_
PGL1_unique_yersinia-CL1196	11	121	344	365	363	yberc0001_4750	11	ypseu0001Xyrohd0001_ymoll0001_ykris0001_yruck0001_yaldo0001_yente0001Xyberc0001_ypest0001Xyinte0001_yfred0001_
PGL1_unique_yersinia-CL1197	11	121	520	520	520	yruck0001_4240	11	yinte0001_yaldo0001_yente0001Xyberc0001_ykris0001_yfred0001_ymoll0001_ypest0001Xypseu0001Xyrohd0001_yruck0001_
PGL1_unique_yersinia-CL1198	11	121	282	323	318	ymoll0001_4320	11	yaldo0001_ykris0001_yruck0001_yberc0001_ypest0001Xymoll0001_yente0001Xyrohd0001_ypseu0001Xyfred0001_yinte0001_
PGL1_unique_yersinia-CL1199	11	121	530	593	575	ykris0001_30830	11	yruck0001_yrohd0001_yberc0001_yente0001Xypseu0001Xypest0001Xyfred0001_yaldo0001_ykris0001_yinte0001_ymoll0001_
PGL1_unique_yersinia-CL1200	11	121	164	174	164	ypest0001X_7490	11	yberc0001_yrohd0001_yaldo0001_yinte0001_yruck0001_yfred0001_yente0001Xypest0001Xykris0001_ymoll0001_ypseu0001X
PGL1_unique_yersinia-CL1201	11	121	334	336	334	ypest0001X_7510	11	yfred0001_yaldo0001_yruck0001_ymoll0001_yberc0001_ypseu0001Xyrohd0001_yente0001Xypest0001Xyinte0001_ykris0001_
PGL1_unique_yersinia-CL1202	11	121	111	151	146	ypseu0001X_8100	11	ymoll0001_ypest0001Xyberc0001_yruck0001_yrohd0001_yfred0001_yinte0001_ykris0001_yente0001Xypseu0001Xyaldo0001_
PGL1_unique_yersinia-CL1203	11	121	146	167	152	yruck0001_23710	11	ypseu0001Xyruck0001_yberc0001_yente0001Xypest0001Xykris0001_ymoll0001_yinte0001_yfred0001_yaldo0001_yrohd0001_
PGL1_unique_yersinia-CL1204	11	121	304	320	320	yente0001X_36560	11	yinte0001_ypseu0001Xyaldo0001_yrohd0001_ykris0001_yruck0001_yfred0001_yberc0001_ypest0001Xymoll0001_yente0001X
PGL1_unique_yersinia-CL1205	11	121	76	106	105	yinte0001_31870	11	yente0001Xyfred0001_yberc0001_ymoll0001_ykris0001_yaldo0001_yruck0001_ypseu0001Xyrohd0001_ypest0001Xyinte0001_
PGL1_unique_yersinia-CL1206	11	121	453	458	458	yrohd0001_4780	11	yaldo0001_yfred0001_yruck0001_ypest0001Xyberc0001_yente0001Xyinte0001_ypseu0001Xykris0001_ymoll0001_yrohd0001_
PGL1_unique_yersinia-CL1207	11	121	400	400	400	yente0001X_36490	11	ypest0001Xypseu0001Xyinte0001_yberc0001_yfred0001_ymoll0001_yrohd0001_yaldo0001_ykris0001_yruck0001_yente0001X
PGL1_unique_yersinia-CL1208	11	121	347	356	355	yinte0001_31800	11	ykris0001_yruck0001_ypseu0001Xyfred0001_yberc0001_yrohd0001_ypest0001Xyaldo0001_yente0001Xyinte0001_ymoll0001_
PGL1_unique_yersinia-CL1209	11	121	275	285	285	yrohd0001_4850	11	yaldo0001_ykris0001_yinte0001_yruck0001_ypseu0001Xyfred0001_yberc0001_yente0001Xypest0001Xymoll0001_yrohd0001_
PGL1_unique_yersinia-CL1210	11	121	396	418	396	yinte0001_31760	11	ykris0001_yente0001Xyaldo0001_ymoll0001_yrohd0001_yruck0001_yberc0001_yinte0001_ypseu0001Xyfred0001_ypest0001X
PGL1_unique_yersinia-CL1211	11	121	379	383	379	yrohd0001_4870	11	ykris0001_ymoll0001_yruck0001_yfred0001_yinte0001_ypest0001Xyente0001Xyrohd0001_ypseu0001Xyaldo0001_yberc0001_
PGL1_unique_yersinia-CL1212	11	121	306	307	306	ypest0001X_7700	11	ypseu0001Xyaldo0001_yruck0001_yrohd0001_yente0001Xypest0001Xyfred0001_ykris0001_yberc0001_yinte0001_ymoll0001_
PGL1_unique_yersinia-CL1213	11	121	174	176	174	ymoll0001_4550	11	yinte0001_yrohd0001_ykris0001_yente0001Xyberc0001_ymoll0001_ypseu0001Xypest0001Xyruck0001_yfred0001_yaldo0001_
PGL1_unique_yersinia-CL1214	11	121	250	250	250	yberc0001_5030	11	yrohd0001_ymoll0001_ypseu0001Xyente0001Xypest0001Xyruck0001_ykris0001_yinte0001_yfred0001_yaldo0001_yberc0001_
PGL1_unique_yersinia-CL1215	11	121	168	214	174	ypseu0001X_10660	11	yinte0001_yruck0001_yberc0001_yfred0001_yente0001Xyrohd0001_yaldo0001_ypseu0001Xymoll0001_ypest0001Xykris0001_
PGL1_unique_yersinia-CL1216	11	121	347	347	347	yruck0001_23480	11	yaldo0001_yfred0001_ypest0001Xyinte0001_yente0001Xyrohd0001_ymoll0001_ykris0001_yberc0001_ypseu0001Xyruck0001_
PGL1_unique_yersinia-CL1217	11	121	131	145	131	yberc0001_5360	11	yinte0001_yfred0001_yente0001Xykris0001_ypest0001Xyaldo0001_yruck0001_yberc0001_ymoll0001_yrohd0001_ypseu0001X
PGL1_unique_yersinia-CL1218	11	121	470	484	478	ykris0001_30000	11	ymoll0001_ypseu0001Xyaldo0001_yruck0001_yfred0001_yinte0001_ykris0001_yrohd0001_ypest0001Xyberc0001_yente0001X
PGL1_unique_yersinia-CL1219	11	121	131	132	131	ymoll0001_39080	11	yruck0001_ykris0001_ypseu0001Xyfred0001_yrohd0001_ymoll0001_yente0001Xyaldo0001_yberc0001_yinte0001_ypest0001X
PGL1_unique_yersinia-CL1220	11	121	111	160	125	ypseu0001X_38720	11	yfred0001_ykris0001_yberc0001_yente0001Xymoll0001_ypest0001Xypseu0001Xyaldo0001_yrohd0001_yruck0001_yinte0001_
PGL1_unique_yersinia-CL1221	11	121	95	129	129	ykris0001_33130	11	ypest0001Xyruck0001_yinte0001_ymoll0001_yberc0001_yfred0001_ypseu0001Xyaldo0001_yente0001Xyrohd0001_ykris0001_
PGL1_unique_yersinia-CL1222	11	121	64	211	181	ykris0001_33110	11	ypseu0001Xykris0001_yinte0001_yrohd0001_yberc0001_ymoll0001_yente0001Xyfred0001_yaldo0001_ypest0001Xyruck0001_
PGL1_unique_yersinia-CL1223	11	121	469	469	469	ypseu0001X_38660	11	yaldo0001_yente0001Xypest0001Xyruck0001_yfred0001_ykris0001_ymoll0001_yberc0001_yrohd0001_yinte0001_ypseu0001X
PGL1_unique_yersinia-CL1224	11	121	496	496	496	yberc0001_5480	11	ykris0001_yaldo0001_yfred0001_ymoll0001_yente0001Xypest0001Xyrohd0001_yruck0001_yinte0001_ypseu0001Xyberc0001_
PGL1_unique_yersinia-CL1225	11	121	329	353	331	yrohd0001_5090	11	ypseu0001Xyfred0001_yrohd0001_yinte0001_yente0001Xymoll0001_yaldo0001_ykris0001_yberc0001_ypest0001Xyruck0001_
PGL1_unique_yersinia-CL1226	11	121	167	169	167	yrohd0001_5100	11	ymoll0001_yinte0001_ypseu0001Xyente0001Xykris0001_yaldo0001_yfred0001_ypest0001Xyberc0001_yruck0001_yrohd0001_
PGL1_unique_yersinia-CL1227	11	76	41	396	91	yaldo0001_30960	7	yrohd0001_yfred0001_ypest0001Xyberc0001_ymoll0001_ypseu0001Xyaldo0001_
PGL1_unique_yersinia-CL1228	11	93	240	880	457	yaldo0001_6050	8	yaldo0001_yinte0001_yberc0001_ymoll0001_yente0001Xyfred0001_ykris0001_yrohd0001_
PGL1_unique_yersinia-CL1229	11	121	395	397	396	yente0001X_5360	11	ypseu0001Xykris0001_yente0001Xyrohd0001_ymoll0001_yinte0001_yruck0001_yberc0001_yfred0001_ypest0001Xyaldo0001_
PGL1_unique_yersinia-CL1230	11	121	396	456	435	yente0001X_36050	11	yente0001Xyrohd0001_ykris0001_ypest0001Xyinte0001_yaldo0001_ypseu0001Xyberc0001_yfred0001_ymoll0001_yruck0001_
PGL1_unique_yersinia-CL1231	11	121	322	322	322	ymoll0001_24450	11	ypseu0001Xypest0001Xyruck0001_yaldo0001_ykris0001_yberc0001_yrohd0001_yfred0001_yinte0001_yente0001Xymoll0001_
PGL1_unique_yersinia-CL1232	11	102	53	191	182	yaldo0001_6080	10	ypseu0001Xyinte0001_yaldo0001_yente0001Xykris0001_ypest0001Xyfred0001_yrohd0001_ymoll0001_yberc0001_
PGL1_unique_yersinia-CL1233	11	121	582	582	582	yinte0001_43130	11	yberc0001_yaldo0001_ymoll0001_yruck0001_ypseu0001Xykris0001_yente0001Xypest0001Xyfred0001_yrohd0001_yinte0001_
PGL1_unique_yersinia-CL1234	11	121	215	247	246	yente0001X_5560	11	ypseu0001Xyente0001Xyfred0001_yaldo0001_ykris0001_ymoll0001_yrohd0001_yberc0001_yruck0001_ypest0001Xyinte0001_
PGL1_unique_yersinia-CL1235	11	121	119	119	119	yruck0001_4760	11	yrohd0001_yaldo0001_ypseu0001Xyinte0001_ypest0001Xykris0001_yberc0001_yente0001Xyfred0001_ymoll0001_yruck0001_
PGL1_unique_yersinia-CL1236	11	121	269	274	272	yruck0001_4770	11	yruck0001_yinte0001_ykris0001_ymoll0001_yrohd0001_yfred0001_yberc0001_ypseu0001Xyente0001Xyaldo0001_ypest0001X
PGL1_unique_yersinia-CL1237	11	121	412	415	412	yruck0001_4780	11	ypest0001Xyruck0001_yfred0001_yente0001Xyberc0001_ykris0001_yinte0001_ymoll0001_ypseu0001Xyaldo0001_yrohd0001_
PGL1_unique_yersinia-CL1238	11	121	290	321	321	ypseu0001X_39710	11	yberc0001_yinte0001_yente0001Xypest0001Xykris0001_yaldo0001_ymoll0001_yrohd0001_yruck0001_ypseu0001Xyfred0001_
PGL1_unique_yersinia-CL1239	11	121	439	447	440	ymoll0001_5550	11	yaldo0001_ykris0001_yente0001Xymoll0001_yberc0001_yruck0001_ypest0001Xyrohd0001_yfred0001_yinte0001_ypseu0001X
PGL1_unique_yersinia-CL1240	11	121	93	99	98	yfred0001_41300	11	ypseu0001Xypest0001Xyberc0001_yruck0001_yinte0001_yente0001Xykris0001_yrohd0001_yfred0001_yaldo0001_ymoll0001_
PGL1_unique_yersinia-CL1241	11	121	202	220	217	yaldo0001_6260	11	ypest0001Xyente0001Xykris0001_yrohd0001_yfred0001_yberc0001_ymoll0001_ypseu0001Xyaldo0001_yinte0001_yruck0001_
PGL1_unique_yersinia-CL1242	11	121	255	260	255	yruck0001_4870	11	yente0001Xypest0001Xyinte0001_ymoll0001_yaldo0001_yberc0001_ypseu0001Xykris0001_yfred0001_yrohd0001_yruck0001_
PGL1_unique_yersinia-CL1243	11	121	361	386	386	ypseu0001X_37860	11	ykris0001_yente0001Xyruck0001_yinte0001_yberc0001_ypest0001Xyaldo0001_ymoll0001_yrohd0001_yfred0001_ypseu0001X
PGL1_unique_yersinia-CL1244	11	121	228	231	229	yberc0001_6350	11	yruck0001_yinte0001_ykris0001_yente0001Xyaldo0001_ypseu0001Xymoll0001_yberc0001_yfred0001_ypest0001Xyrohd0001_
PGL1_unique_yersinia-CL1245	11	121	464	494	491	yaldo0001_6300	11	yruck0001_ypseu0001Xyaldo0001_ymoll0001_yente0001Xyberc0001_yfred0001_ypest0001Xykris0001_yrohd0001_yinte0001_
PGL1_unique_yersinia-CL1246	11	121	171	214	210	yfred0001_41360	11	yruck0001_ymoll0001_yberc0001_ypseu0001Xyaldo0001_yente0001Xykris0001_ypest0001Xyinte0001_yfred0001_yrohd0001_
PGL1_unique_yersinia-CL1247	11	121	141	141	141	ypseu0001X_37820	11	ymoll0001_ykris0001_yberc0001_yrohd0001_yaldo0001_yfred0001_yinte0001_ypest0001Xyente0001Xyruck0001_ypseu0001X
PGL1_unique_yersinia-CL1248	11	121	199	246	243	yaldo0001_6420	11	ymoll0001_ypseu0001Xyrohd0001_yinte0001_ykris0001_yberc0001_yaldo0001_ypest0001Xyruck0001_yfred0001_yente0001X
PGL1_unique_yersinia-CL1249	11	121	473	477	475	yruck0001_5010	11	yruck0001_ymoll0001_yaldo0001_yberc0001_yrohd0001_yente0001Xypseu0001Xyfred0001_ypest0001Xykris0001_yinte0001_
PGL1_unique_yersinia-CL1250	11	121	273	283	277	ykris0001_4750	11	yente0001Xypseu0001Xykris0001_yrohd0001_ypest0001Xymoll0001_yinte0001_yfred0001_yruck0001_yberc0001_yaldo0001_
PGL1_unique_yersinia-CL1251	11	121	385	407	385	ymoll0001_5820	11	ykris0001_yaldo0001_yinte0001_ymoll0001_yrohd0001_ypest0001Xyruck0001_yente0001Xypseu0001Xyfred0001_yberc0001_
PGL1_unique_yersinia-CL1252	11	121	420	421	420	yaldo0001_7290	11	yrohd0001_yente0001Xyruck0001_yberc0001_yaldo0001_yinte0001_ypest0001Xykris0001_ymoll0001_ypseu0001Xyfred0001_
PGL1_unique_yersinia-CL1253	11	121	297	299	297	yruck0001_5060	11	yberc0001_yrohd0001_ymoll0001_yfred0001_yaldo0001_yente0001Xyinte0001_yruck0001_ypest0001Xypseu0001Xykris0001_
PGL1_unique_yersinia-CL1254	11	121	137	143	141	ypseu0001X_37650	11	ypest0001Xypseu0001Xyinte0001_yfred0001_yente0001Xykris0001_yruck0001_yberc0001_yrohd0001_ymoll0001_yaldo0001_
PGL1_unique_yersinia-CL1255	11	105	134	864	854	yrohd0001_15760	10	yrohd0001_yinte0001_yaldo0001_ykris0001_yente0001Xymoll0001_yberc0001_yfred0001_ypseu0001Xypest0001X
PGL1_unique_yersinia-CL1256	11	121	339	410	375	ypest0001X_8970	11	ymoll0001_yinte0001_ypseu0001Xyaldo0001_yberc0001_ypest0001Xyente0001Xyruck0001_yfred0001_yrohd0001_ykris0001_
PGL1_unique_yersinia-CL1257	11	102	258	310	278	yinte0001_27000	10	yente0001Xykris0001_yinte0001_ypseu0001Xyfred0001_ypest0001Xyaldo0001_yrohd0001_yberc0001_ymoll0001_
PGL1_unique_yersinia-CL1258	11	121	187	247	199	yinte0001_12000	10	ypseu0001Xyfred0001_yinte0001_yente0001Xyaldo0001_yberc0001_ymoll0001_yrohd0001_ykris0001_yruck0001_
PGL1_unique_yersinia-CL1259	11	97	39	713	177	yente0001X_10700	9	ypest0001Xypseu0001Xyberc0001_yinte0001_yaldo0001_yente0001Xyfred0001_ykris0001_yruck0001_
PGL1_unique_yersinia-CL1260	11	121	610	652	630	ypseu0001X_33830	11	yfred0001_yruck0001_yente0001Xyinte0001_yberc0001_yaldo0001_ykris0001_ymoll0001_ypest0001Xypseu0001Xyrohd0001_
PGL1_unique_yersinia-CL1261	11	121	290	386	347	ykris0001_5140	11	yruck0001_ykris0001_ymoll0001_yente0001Xypseu0001Xyrohd0001_yfred0001_yaldo0001_yinte0001_yberc0001_ypest0001X
PGL1_unique_yersinia-CL1262	11	115	244	765	759	yrohd0001_33210	9	yberc0001_ymoll0001_ykris0001_yente0001Xyrohd0001_yruck0001_yfred0001_yinte0001_yaldo0001_
PGL1_unique_yersinia-CL1263	11	121	381	396	393	yente0001X_12810	11	yruck0001_yaldo0001_ykris0001_yrohd0001_yinte0001_yfred0001_ymoll0001_yberc0001_ypest0001Xypseu0001Xyente0001X
PGL1_unique_yersinia-CL1264	11	121	188	208	202	yente0001X_9390	11	yinte0001_ypseu0001Xyfred0001_ymoll0001_ypest0001Xyrohd0001_ykris0001_yente0001Xyaldo0001_yruck0001_yberc0001_
PGL1_unique_yersinia-CL1265	11	121	83	189	176	ypseu0001X_33900	11	yente0001Xyinte0001_ykris0001_yaldo0001_yruck0001_ypest0001Xyfred0001_ypseu0001Xymoll0001_yberc0001_yrohd0001_
PGL1_unique_yersinia-CL1266	11	121	264	264	264	yaldo0001_7160	11	ypest0001Xyinte0001_yruck0001_yfred0001_yente0001Xykris0001_yrohd0001_ymoll0001_yberc0001_ypseu0001Xyaldo0001_
PGL1_unique_yersinia-CL1267	11	121	261	290	290	yrohd0001_8470	11	ypest0001Xyberc0001_yaldo0001_yfred0001_yinte0001_ypseu0001Xyruck0001_ymoll0001_ykris0001_yente0001Xyrohd0001_
PGL1_unique_yersinia-CL1268	11	121	746	748	746	ykris0001_8060	11	yente0001Xyaldo0001_yfred0001_ymoll0001_yruck0001_yberc0001_ykris0001_yrohd0001_ypseu0001Xyinte0001_ypest0001X
PGL1_unique_yersinia-CL1269	11	121	228	260	228	yrohd0001_8430	11	ypest0001Xyfred0001_ykris0001_yruck0001_yaldo0001_yrohd0001_ymoll0001_yberc0001_ypseu0001Xyinte0001_yente0001X
PGL1_unique_yersinia-CL1270	11	121	332	346	346	ymoll0001_7690	11	ykris0001_yberc0001_yente0001Xypseu0001Xyfred0001_ypest0001Xyaldo0001_yruck0001_yrohd0001_yinte0001_ymoll0001_
PGL1_unique_yersinia-CL1271	11	121	366	404	404	yrohd0001_8400	11	yente0001Xypseu0001Xykris0001_yfred0001_ypest0001Xyinte0001_yruck0001_yaldo0001_ymoll0001_yberc0001_yrohd0001_
PGL1_unique_yersinia-CL1272	11	100	71	342	339	yinte0001_24330	8	yaldo0001_yfred0001_ykris0001_ymoll0001_yente0001Xyrohd0001_yberc0001_yinte0001_
PGL1_unique_yersinia-CL1273	11	119	37	336	304	ykris0001_26620	11	yente0001Xyinte0001_yruck0001_ykris0001_ypest0001Xyrohd0001_ypseu0001Xymoll0001_yberc0001_yaldo0001_yfred0001_
PGL1_unique_yersinia-CL1274	11	121	298	326	312	yaldo0001_7300	11	ymoll0001_yaldo0001_ypseu0001Xyruck0001_yente0001Xyfred0001_yrohd0001_yberc0001_yinte0001_ykris0001_ypest0001X
PGL1_unique_yersinia-CL1275	11	121	297	305	298	yinte0001_8310	11	ypseu0001Xyfred0001_yente0001Xyrohd0001_yaldo0001_yinte0001_yruck0001_ykris0001_ypest0001Xyberc0001_ymoll0001_
PGL1_unique_yersinia-CL1276	11	121	211	224	214	yberc0001_7110	11	ymoll0001_yfred0001_yruck0001_yberc0001_ykris0001_yinte0001_yrohd0001_ypseu0001Xyaldo0001_yente0001Xypest0001X
PGL1_unique_yersinia-CL1277	11	121	58	158	133	yruck0001_5500	11	yberc0001_yente0001Xyrohd0001_yfred0001_ypseu0001Xykris0001_ymoll0001_yinte0001_ypest0001Xyruck0001_yaldo0001_
PGL1_unique_yersinia-CL1278	11	115	768	796	791	yinte0001_8030	10	yente0001Xyfred0001_ypseu0001Xyrohd0001_ypest0001Xymoll0001_yaldo0001_yinte0001_ykris0001_yberc0001_
PGL1_unique_yersinia-CL1279	11	121	488	488	488	ypseu0001X_940	11	yinte0001_yberc0001_yaldo0001_yruck0001_ykris0001_ypest0001Xyrohd0001_ymoll0001_yente0001Xyfred0001_ypseu0001X
PGL1_unique_yersinia-CL1280	11	121	505	507	505	yinte0001_7910	11	yente0001Xypest0001Xyberc0001_yfred0001_ykris0001_yaldo0001_yruck0001_ypseu0001Xymoll0001_yrohd0001_yinte0001_
PGL1_unique_yersinia-CL1281	11	121	289	347	310	yfred0001_43110	11	yinte0001_yberc0001_yente0001Xykris0001_yrohd0001_ypseu0001Xyruck0001_ypest0001Xymoll0001_yaldo0001_yfred0001_
PGL1_unique_yersinia-CL1282	11	121	577	577	577	yberc0001_7490	11	ymoll0001_ykris0001_ypseu0001Xyfred0001_yinte0001_ypest0001Xyaldo0001_yruck0001_yrohd0001_yente0001Xyberc0001_
PGL1_unique_yersinia-CL1283	11	121	311	330	330	yaldo0001_7980	11	ypest0001Xyrohd0001_ypseu0001Xyberc0001_ykris0001_yente0001Xyinte0001_yruck0001_ymoll0001_yaldo0001_yfred0001_
PGL1_unique_yersinia-CL1284	11	121	495	615	604	yaldo0001_28420	11	yente0001Xyinte0001_yrohd0001_ymoll0001_ypest0001Xyberc0001_ypseu0001Xyfred0001_yruck0001_yaldo0001_ykris0001_
PGL1_unique_yersinia-CL1285	11	121	128	128	128	yruck0001_5900	11	yente0001Xymoll0001_yaldo0001_ypest0001Xyberc0001_yinte0001_yfred0001_ykris0001_ypseu0001Xyrohd0001_yruck0001_
PGL1_unique_yersinia-CL1286	11	121	348	365	365	yente0001X_8640	11	yinte0001_yruck0001_yfred0001_ypseu0001Xyrohd0001_ypest0001Xyberc0001_yaldo0001_ymoll0001_ykris0001_yente0001X
PGL1_unique_yersinia-CL1287	11	121	466	466	466	ypseu0001X_2200	11	yaldo0001_yfred0001_yberc0001_yinte0001_ypest0001Xyente0001Xyruck0001_ykris0001_yrohd0001_ymoll0001_ypseu0001X
PGL1_unique_yersinia-CL1288	11	121	437	450	437	yrohd0001_7730	11	yfred0001_ymoll0001_ypest0001Xyberc0001_ykris0001_yruck0001_yente0001Xyaldo0001_ypseu0001Xyrohd0001_yinte0001_
PGL1_unique_yersinia-CL1289	11	121	192	192	192	yaldo0001_8090	11	ykris0001_yrohd0001_yfred0001_yruck0001_yberc0001_ypseu0001Xyinte0001_ymoll0001_ypest0001Xyente0001Xyaldo0001_
PGL1_unique_yersinia-CL1290	11	121	81	128	109	yberc0001_7680	11	ypseu0001Xyberc0001_ymoll0001_yinte0001_ykris0001_yruck0001_yaldo0001_yrohd0001_ypest0001Xyente0001Xyfred0001_
PGL1_unique_yersinia-CL1291	11	121	413	413	413	yaldo0001_8120	11	yruck0001_yfred0001_yinte0001_ypseu0001Xyente0001Xymoll0001_ykris0001_yrohd0001_yberc0001_ypest0001Xyaldo0001_
PGL1_unique_yersinia-CL1292	11	121	218	220	220	yinte0001_7310	11	yente0001Xyaldo0001_yberc0001_yrohd0001_ymoll0001_yfred0001_ypest0001Xypseu0001Xykris0001_yinte0001_yruck0001_
PGL1_unique_yersinia-CL1293	11	121	293	305	305	yente0001X_9520	11	yinte0001_ypseu0001Xyaldo0001_yruck0001_yberc0001_yfred0001_ykris0001_ymoll0001_ypest0001Xyrohd0001_yente0001X
PGL1_unique_yersinia-CL1294	11	121	304	332	312	yrohd0001_14010	11	yente0001Xykris0001_yrohd0001_ypseu0001Xypest0001Xyinte0001_ymoll0001_yaldo0001_yfred0001_yruck0001_yberc0001_
PGL1_unique_yersinia-CL1295	11	121	265	310	308	yaldo0001_21840	11	yruck0001_yinte0001_yberc0001_ypseu0001Xyrohd0001_ykris0001_ypest0001Xyente0001Xymoll0001_yaldo0001_yfred0001_
PGL1_unique_yersinia-CL1296	11	121	241	259	250	ypseu0001X_35630	11	yaldo0001_yente0001Xyberc0001_yinte0001_ymoll0001_ypest0001Xypseu0001Xyrohd0001_ykris0001_yruck0001_yfred0001_
PGL1_unique_yersinia-CL1297	11	121	202	205	205	ykris0001_6830	11	yinte0001_yente0001Xyruck0001_yberc0001_ypseu0001Xypest0001Xyrohd0001_yfred0001_ymoll0001_ykris0001_yaldo0001_
PGL1_unique_yersinia-CL1298	11	121	355	398	359	yruck0001_6060	11	yinte0001_ypseu0001Xymoll0001_yberc0001_yente0001Xykris0001_yaldo0001_yruck0001_ypest0001Xyfred0001_yrohd0001_
PGL1_unique_yersinia-CL1299	11	121	372	382	382	yente0001X_8440	11	ypest0001Xypseu0001Xyfred0001_ymoll0001_yrohd0001_yruck0001_yberc0001_ykris0001_yaldo0001_yinte0001_yente0001X
PGL1_unique_yersinia-CL1300	11	121	338	351	338	yruck0001_6080	11	yfred0001_yente0001Xyrohd0001_yberc0001_ypseu0001Xykris0001_ymoll0001_yaldo0001_yruck0001_ypest0001Xyinte0001_
PGL1_unique_yersinia-CL1301	11	121	384	384	384	yruck0001_6160	11	ykris0001_yente0001Xyaldo0001_yberc0001_yinte0001_yfred0001_ypseu0001Xypest0001Xyrohd0001_ymoll0001_yruck0001_
PGL1_unique_yersinia-CL1302	11	121	149	188	170	yente0001X_8310	11	yente0001Xyaldo0001_yfred0001_ykris0001_yberc0001_ypseu0001Xyruck0001_yrohd0001_ymoll0001_yinte0001_ypest0001X
PGL1_unique_yersinia-CL1303	11	121	232	261	243	yaldo0001_8330	11	yente0001Xyberc0001_ymoll0001_ykris0001_ypseu0001Xyinte0001_ypest0001Xyrohd0001_yruck0001_yfred0001_yaldo0001_
PGL1_unique_yersinia-CL1304	11	121	177	187	187	yberc0001_7920	11	yente0001Xymoll0001_ykris0001_ypest0001Xypseu0001Xyinte0001_yruck0001_yfred0001_yrohd0001_yaldo0001_yberc0001_
PGL1_unique_yersinia-CL1305	11	121	140	145	140	yaldo0001_8360	11	yfred0001_ypest0001Xyente0001Xymoll0001_yberc0001_ykris0001_yruck0001_yinte0001_yrohd0001_ypseu0001Xyaldo0001_
PGL1_unique_yersinia-CL1306	11	121	284	294	294	yinte0001_7540	11	yfred0001_ykris0001_yberc0001_ypest0001Xyrohd0001_ypseu0001Xyaldo0001_yruck0001_ymoll0001_yente0001Xyinte0001_
PGL1_unique_yersinia-CL1307	11	121	348	379	374	yrohd0001_8050	11	ypest0001Xykris0001_yaldo0001_yinte0001_ymoll0001_yfred0001_yruck0001_yberc0001_yrohd0001_yente0001Xypseu0001X
PGL1_unique_yersinia-CL1308	11	121	193	237	203	yruck0001_6290	11	ymoll0001_yente0001Xyberc0001_yrohd0001_yfred0001_yinte0001_yruck0001_ykris0001_yaldo0001_ypseu0001Xypest0001X
PGL1_unique_yersinia-CL1309	11	121	184	192	184	yente0001X_8200	11	ymoll0001_yrohd0001_yfred0001_yberc0001_ypseu0001Xypest0001Xyinte0001_yruck0001_ykris0001_yaldo0001_yente0001X
PGL1_unique_yersinia-CL1310	11	121	90	96	96	ymoll0001_6440	11	yinte0001_ypest0001Xyente0001Xyruck0001_ykris0001_yfred0001_ypseu0001Xyberc0001_yrohd0001_yaldo0001_ymoll0001_
PGL1_unique_yersinia-CL1311	11	121	505	528	512	yente0001X_22780	11	ymoll0001_yente0001Xykris0001_ypest0001Xyaldo0001_yberc0001_yfred0001_yinte0001_yruck0001_yrohd0001_ypseu0001X
PGL1_unique_yersinia-CL1312	11	121	197	223	197	ypest0001X_11490	11	ypseu0001Xyente0001Xypest0001Xyberc0001_yaldo0001_ykris0001_yinte0001_yfred0001_yruck0001_ymoll0001_yrohd0001_
PGL1_unique_yersinia-CL1313	11	121	347	376	360	yberc0001_8030	11	ypseu0001Xyrohd0001_yaldo0001_yfred0001_yruck0001_yente0001Xyinte0001_ymoll0001_ypest0001Xyberc0001_ykris0001_
PGL1_unique_yersinia-CL1314	11	121	308	332	314	yaldo0001_8470	11	yrohd0001_yberc0001_yinte0001_ykris0001_yfred0001_ymoll0001_yruck0001_yaldo0001_ypest0001Xypseu0001Xyente0001X
PGL1_unique_yersinia-CL1315	11	121	427	431	428	yente0001X_40190	11	ykris0001_ypest0001Xypseu0001Xyente0001Xyfred0001_yaldo0001_yberc0001_yrohd0001_ymoll0001_yruck0001_yinte0001_
PGL1_unique_yersinia-CL1316	11	121	239	265	239	ykris0001_7150	11	yfred0001_yente0001Xyinte0001_yaldo0001_yrohd0001_ymoll0001_yruck0001_ykris0001_ypseu0001Xyberc0001_ypest0001X
PGL1_unique_yersinia-CL1317	11	121	43	90	90	yinte0001_7680	11	ypseu0001Xyfred0001_ymoll0001_yente0001Xyruck0001_yrohd0001_ykris0001_ypest0001Xyberc0001_yaldo0001_yinte0001_
PGL1_unique_yersinia-CL1318	11	91	44	327	59	yente0001X_8050	8	yaldo0001_yente0001Xyinte0001_ypseu0001Xyberc0001_ypest0001Xyruck0001_yfred0001_
PGL1_unique_yersinia-CL1319	11	121	962	963	963	ykris0001_8140	11	ymoll0001_ypest0001Xyinte0001_yente0001Xyaldo0001_yrohd0001_ypseu0001Xyfred0001_yberc0001_ykris0001_yruck0001_
PGL1_unique_yersinia-CL1320	11	121	661	684	684	ypseu0001X_16680	11	yberc0001_yaldo0001_yruck0001_ymoll0001_yente0001Xyinte0001_ykris0001_yrohd0001_yfred0001_ypseu0001Xypest0001X
PGL1_unique_yersinia-CL1321	11	121	412	441	412	yruck0001_6610	11	yinte0001_ykris0001_yfred0001_yente0001Xypseu0001Xyaldo0001_yruck0001_ymoll0001_ypest0001Xyrohd0001_yberc0001_
PGL1_unique_yersinia-CL1322	11	121	268	296	269	yfred0001_43770	11	ypest0001Xyente0001Xyfred0001_yaldo0001_ykris0001_yrohd0001_yruck0001_yberc0001_ymoll0001_yinte0001_ypseu0001X
PGL1_unique_yersinia-CL1323	11	121	145	148	146	yrohd0001_8610	11	ypest0001Xyberc0001_yrohd0001_yfred0001_yente0001Xymoll0001_yinte0001_ypseu0001Xykris0001_yruck0001_yaldo0001_
PGL1_unique_yersinia-CL1324	11	121	138	141	140	yaldo0001_20560	11	ymoll0001_yfred0001_yruck0001_yinte0001_yaldo0001_yente0001Xyberc0001_ypest0001Xykris0001_yrohd0001_ypseu0001X
PGL1_unique_yersinia-CL1325	11	121	126	133	131	yinte0001_8630	11	yberc0001_yaldo0001_yfred0001_yrohd0001_yente0001Xyruck0001_ymoll0001_ypseu0001Xykris0001_ypest0001Xyinte0001_
PGL1_unique_yersinia-CL1326	11	121	367	368	368	yente0001X_9540	11	yfred0001_yrohd0001_yberc0001_yinte0001_yaldo0001_yruck0001_ykris0001_ypseu0001Xymoll0001_ypest0001Xyente0001X
PGL1_unique_yersinia-CL1327	11	121	232	252	251	yberc0001_8640	11	ypest0001Xyrohd0001_ymoll0001_yruck0001_yente0001Xyinte0001_ykris0001_ypseu0001Xyfred0001_yberc0001_yaldo0001_
PGL1_unique_yersinia-CL1328	11	121	444	454	444	yrohd0001_8680	11	yfred0001_yente0001Xyruck0001_ypest0001Xykris0001_ypseu0001Xyberc0001_yaldo0001_ymoll0001_yinte0001_yrohd0001_
PGL1_unique_yersinia-CL1329	11	121	281	281	281	ypest0001X_12420	11	yente0001Xyfred0001_ykris0001_yinte0001_yberc0001_yrohd0001_yruck0001_ypseu0001Xymoll0001_yaldo0001_ypest0001X
PGL1_unique_yersinia-CL1330	11	121	183	210	183	yrohd0001_8700	11	ymoll0001_ykris0001_yruck0001_ypest0001Xyrohd0001_yaldo0001_ypseu0001Xyfred0001_yinte0001_yberc0001_yente0001X
PGL1_unique_yersinia-CL1331	11	121	257	257	257	yente0001X_9630	11	yrohd0001_yfred0001_ymoll0001_yberc0001_ypseu0001Xykris0001_yinte0001_yruck0001_ypest0001Xyaldo0001_yente0001X
PGL1_unique_yersinia-CL1332	11	121	148	153	149	yaldo0001_8800	11	yfred0001_yinte0001_ypseu0001Xyberc0001_yente0001Xymoll0001_yaldo0001_yrohd0001_ypest0001Xykris0001_yruck0001_
PGL1_unique_yersinia-CL1333	11	121	129	139	129	ymoll0001_8020	11	yrohd0001_yaldo0001_yberc0001_ykris0001_yente0001Xymoll0001_yfred0001_yinte0001_yruck0001_ypest0001Xypseu0001X
PGL1_unique_yersinia-CL1334	11	121	236	241	241	yaldo0001_8880	11	yfred0001_ykris0001_ymoll0001_yruck0001_yinte0001_ypseu0001Xyente0001Xypest0001Xyrohd0001_yberc0001_yaldo0001_
PGL1_unique_yersinia-CL1335	11	121	285	285	285	yfred0001_43990	11	yruck0001_ypseu0001Xypest0001Xykris0001_yente0001Xyaldo0001_yberc0001_yrohd0001_yinte0001_ymoll0001_yfred0001_
PGL1_unique_yersinia-CL1336	11	121	241	248	248	yinte0001_8790	11	yrohd0001_ypest0001Xyente0001Xyaldo0001_ykris0001_yruck0001_yberc0001_ymoll0001_yfred0001_yinte0001_ypseu0001X
PGL1_unique_yersinia-CL1337	11	121	185	185	185	ypest0001X_12550	11	ykris0001_yrohd0001_yruck0001_ymoll0001_yaldo0001_yente0001Xyfred0001_ypseu0001Xyberc0001_yinte0001_ypest0001X
PGL1_unique_yersinia-CL1338	11	121	230	252	230	yaldo0001_8940	11	yfred0001_yrohd0001_yente0001Xypseu0001Xykris0001_yinte0001_yruck0001_ymoll0001_yaldo0001_yberc0001_ypest0001X
PGL1_unique_yersinia-CL1339	11	121	178	178	178	yrohd0001_8880	11	yinte0001_ypest0001Xyaldo0001_yente0001Xykris0001_ymoll0001_yruck0001_yfred0001_ypseu0001Xyberc0001_yrohd0001_
PGL1_unique_yersinia-CL1340	11	121	127	195	176	yinte0001_8880	11	yberc0001_ymoll0001_yaldo0001_yrohd0001_yinte0001_yruck0001_yente0001Xyfred0001_ypseu0001Xykris0001_ypest0001X
PGL1_unique_yersinia-CL1341	11	121	380	394	394	yrohd0001_8930	11	ymoll0001_ypseu0001Xykris0001_yruck0001_yfred0001_yinte0001_yente0001Xyberc0001_ypest0001Xyrohd0001_yaldo0001_
PGL1_unique_yersinia-CL1342	11	121	198	198	198	yfred0001_44120	11	yinte0001_ypseu0001Xyrohd0001_yaldo0001_ymoll0001_yberc0001_yruck0001_ypest0001Xykris0001_yente0001Xyfred0001_
PGL1_unique_yersinia-CL1343	11	121	1160	1173	1171	yruck0001_6980	11	yruck0001_ypest0001Xyaldo0001_yfred0001_yente0001Xyberc0001_ymoll0001_ypseu0001Xyinte0001_yrohd0001_ykris0001_
PGL1_unique_yersinia-CL1344	11	121	319	319	319	yberc0001_8940	11	yente0001Xypseu0001Xymoll0001_yrohd0001_ypest0001Xyruck0001_yaldo0001_yinte0001_yfred0001_ykris0001_yberc0001_
PGL1_unique_yersinia-CL1345	11	121	54	133	132	yruck0001_7030	11	yberc0001_ykris0001_yente0001Xyaldo0001_yruck0001_ymoll0001_yrohd0001_yfred0001_yinte0001_ypest0001Xypseu0001X
PGL1_unique_yersinia-CL1346	11	121	96	105	104	yinte0001_8970	11	yberc0001_yente0001Xymoll0001_yaldo0001_yrohd0001_ypseu0001Xyfred0001_yruck0001_ypest0001Xyinte0001_ykris0001_
PGL1_unique_yersinia-CL1347	11	121	66	67	66	yfred0001_44200	11	ykris0001_yente0001Xyberc0001_yaldo0001_ypest0001Xymoll0001_yruck0001_ypseu0001Xyrohd0001_yinte0001_yfred0001_
PGL1_unique_yersinia-CL1348	11	121	143	182	182	ypseu0001X_33390	11	yberc0001_yaldo0001_yruck0001_ykris0001_yfred0001_yrohd0001_yinte0001_ymoll0001_yente0001Xypest0001Xypseu0001X
PGL1_unique_yersinia-CL1349	11	121	131	164	138	yfred0001_44220	11	ypseu0001Xyrohd0001_yaldo0001_yinte0001_yruck0001_ymoll0001_ypest0001Xyfred0001_yente0001Xykris0001_yberc0001_
PGL1_unique_yersinia-CL1350	11	121	227	233	229	yaldo0001_9140	11	yrohd0001_yberc0001_yruck0001_yente0001Xymoll0001_ypseu0001Xykris0001_yinte0001_ypest0001Xyfred0001_yaldo0001_
PGL1_unique_yersinia-CL1351	11	121	572	572	572	yruck0001_7110	11	ymoll0001_yaldo0001_yfred0001_yrohd0001_ypest0001Xyinte0001_yberc0001_yente0001Xypseu0001Xykris0001_yruck0001_
PGL1_unique_yersinia-CL1352	11	121	235	235	235	yfred0001_44250	11	yente0001Xymoll0001_yinte0001_ykris0001_yberc0001_yaldo0001_yrohd0001_yruck0001_ypseu0001Xypest0001Xyfred0001_
PGL1_unique_yersinia-CL1353	11	121	43	135	86	ypseu0001X_33340	11	yfred0001_yaldo0001_yberc0001_yente0001Xyruck0001_yrohd0001_ykris0001_yinte0001_ypseu0001Xymoll0001_ypest0001X
PGL1_unique_yersinia-CL1354	11	121	271	271	271	ypseu0001X_33330	11	yfred0001_ymoll0001_yinte0001_ypest0001Xyruck0001_yaldo0001_yente0001Xyberc0001_ykris0001_yrohd0001_ypseu0001X
PGL1_unique_yersinia-CL1355	11	121	107	142	142	yaldo0001_32150	11	yente0001Xyinte0001_yrohd0001_ypest0001Xyberc0001_ypseu0001Xymoll0001_ykris0001_yruck0001_yfred0001_yaldo0001_
PGL1_unique_yersinia-CL1356	11	121	186	188	188	ypest0001X_12830	11	yinte0001_ypseu0001Xyberc0001_yaldo0001_ykris0001_yrohd0001_yfred0001_yruck0001_yente0001Xymoll0001_ypest0001X
PGL1_unique_yersinia-CL1357	11	121	353	353	353	yrohd0001_35200	11	yinte0001_yente0001Xyaldo0001_ymoll0001_yruck0001_yberc0001_yfred0001_ypseu0001Xypest0001Xykris0001_yrohd0001_
PGL1_unique_yersinia-CL1358	11	121	243	250	250	ykris0001_9060	11	ymoll0001_yaldo0001_yrohd0001_yruck0001_yfred0001_ypseu0001Xypest0001Xyinte0001_yente0001Xyberc0001_ykris0001_
PGL1_unique_yersinia-CL1359	11	121	87	112	104	ykris0001_9070	11	ypseu0001Xypest0001Xyente0001Xyruck0001_yinte0001_ymoll0001_ykris0001_yberc0001_yrohd0001_yfred0001_yaldo0001_
PGL1_unique_yersinia-CL1360	11	121	383	383	383	yruck0001_7570	11	ypest0001Xyaldo0001_ykris0001_yinte0001_ymoll0001_yberc0001_yrohd0001_ypseu0001Xyente0001Xyfred0001_yruck0001_
PGL1_unique_yersinia-CL1361	11	121	469	503	483	ykris0001_24380	11	ypest0001Xyinte0001_yruck0001_yfred0001_ymoll0001_yberc0001_yaldo0001_yente0001Xykris0001_yrohd0001_ypseu0001X
PGL1_unique_yersinia-CL1362	11	121	279	368	350	yente0001X_13560	11	yaldo0001_yfred0001_ymoll0001_ykris0001_yberc0001_yinte0001_ypest0001Xyente0001Xyruck0001_ypseu0001Xyrohd0001_
PGL1_unique_yersinia-CL1363	11	121	263	290	263	yrohd0001_35320	11	yinte0001_yente0001Xyfred0001_ypseu0001Xypest0001Xyaldo0001_yrohd0001_yruck0001_ymoll0001_ykris0001_yberc0001_
PGL1_unique_yersinia-CL1364	11	121	45	50	46	ypest0001X_13560	11	ypseu0001Xyruck0001_ypest0001Xyfred0001_ykris0001_yinte0001_yberc0001_yente0001Xyaldo0001_yrohd0001_ymoll0001_
PGL1_unique_yersinia-CL1365	11	121	231	231	231	ypseu0001X_13510	11	yaldo0001_yente0001Xypest0001Xyrohd0001_yinte0001_ykris0001_yruck0001_yfred0001_ymoll0001_yberc0001_ypseu0001X
PGL1_unique_yersinia-CL1366	11	121	674	788	700	ypseu0001X_3220	11	ykris0001_ypest0001Xymoll0001_yinte0001_yfred0001_yruck0001_yaldo0001_yberc0001_yente0001Xypseu0001Xyrohd0001_
PGL1_unique_yersinia-CL1367	11	121	110	163	158	yente0001X_30440	11	yaldo0001_yrohd0001_yberc0001_yruck0001_ypest0001Xymoll0001_ypseu0001Xyinte0001_yente0001Xykris0001_yfred0001_
PGL1_unique_yersinia-CL1368	11	121	331	334	333	ypest0001X_13610	11	yruck0001_yberc0001_ypseu0001Xypest0001Xyfred0001_ykris0001_yaldo0001_yente0001Xyinte0001_ymoll0001_yrohd0001_
PGL1_unique_yersinia-CL1369	11	121	345	367	350	yaldo0001_9470	11	ymoll0001_yinte0001_yberc0001_yente0001Xypest0001Xyaldo0001_ypseu0001Xyrohd0001_yruck0001_ykris0001_yfred0001_
PGL1_unique_yersinia-CL1370	11	121	189	236	236	yaldo0001_9510	11	ymoll0001_yente0001Xypseu0001Xyfred0001_ykris0001_ypest0001Xyruck0001_yberc0001_yrohd0001_yinte0001_yaldo0001_
PGL1_unique_yersinia-CL1371	11	121	75	86	82	ykris0001_9290	11	yruck0001_yberc0001_yinte0001_ykris0001_yfred0001_ypest0001Xymoll0001_yente0001Xyaldo0001_ypseu0001Xyrohd0001_
PGL1_unique_yersinia-CL1372	11	91	109	447	446	ykris0001_25550	9	yaldo0001_yente0001Xykris0001_yfred0001_yrohd0001_ymoll0001_yinte0001_yberc0001_yruck0001_
PGL1_unique_yersinia-CL1373	11	121	302	312	307	yfred0001_8350	11	yente0001Xyaldo0001_yinte0001_ypest0001Xyfred0001_ypseu0001Xyruck0001_yberc0001_yrohd0001_ykris0001_ymoll0001_
PGL1_unique_yersinia-CL1374	11	121	269	327	305	yruck0001_7830	11	ypseu0001Xykris0001_yaldo0001_yfred0001_yrohd0001_ypest0001Xymoll0001_yente0001Xyinte0001_yberc0001_yruck0001_
PGL1_unique_yersinia-CL1375	11	121	158	174	159	yrohd0001_35500	11	ypseu0001Xypest0001Xyente0001Xyaldo0001_yfred0001_ymoll0001_ykris0001_yrohd0001_yinte0001_yberc0001_yruck0001_
PGL1_unique_yersinia-CL1376	11	121	81	81	81	yente0001X_13790	11	yruck0001_yinte0001_yrohd0001_ymoll0001_yaldo0001_ypest0001Xyberc0001_ykris0001_yfred0001_ypseu0001Xyente0001X
PGL1_unique_yersinia-CL1377	11	121	150	152	151	yaldo0001_9650	11	yfred0001_ypseu0001Xykris0001_ymoll0001_yberc0001_yente0001Xyruck0001_ypest0001Xyinte0001_yaldo0001_yrohd0001_
PGL1_unique_yersinia-CL1378	11	121	236	254	236	ykris0001_9360	11	yrohd0001_yfred0001_ypest0001Xypseu0001Xyberc0001_yaldo0001_yente0001Xyinte0001_yruck0001_ymoll0001_ykris0001_
PGL1_unique_yersinia-CL1379	11	119	180	406	396	yrohd0001_35550	10	yente0001Xyaldo0001_yberc0001_yfred0001_yinte0001_ypseu0001Xykris0001_ymoll0001_yrohd0001_yruck0001_
PGL1_unique_yersinia-CL1380	11	101	86	411	391	yrohd0001_25040	10	ypest0001Xyente0001Xyfred0001_yaldo0001_yinte0001_yberc0001_ykris0001_ymoll0001_ypseu0001Xyrohd0001_
PGL1_unique_yersinia-CL1381	11	121	342	388	370	yrohd0001_10240	11	yberc0001_yaldo0001_yruck0001_yfred0001_ymoll0001_ykris0001_ypseu0001Xyrohd0001_yente0001Xyinte0001_ypest0001X
PGL1_unique_yersinia-CL1382	11	121	303	314	310	yaldo0001_9730	11	yberc0001_ypest0001Xyinte0001_yrohd0001_yaldo0001_ykris0001_ypseu0001Xymoll0001_yente0001Xyfred0001_yruck0001_
PGL1_unique_yersinia-CL1383	11	121	156	170	168	yrohd0001_35080	11	ykris0001_ypest0001Xyberc0001_yrohd0001_ymoll0001_yaldo0001_yinte0001_yruck0001_yente0001Xypseu0001Xyfred0001_
PGL1_unique_yersinia-CL1384	11	121	761	762	761	ypest0001X_14310	11	yrohd0001_yruck0001_yente0001Xykris0001_yfred0001_yinte0001_yberc0001_ypseu0001Xypest0001Xyaldo0001_ymoll0001_
PGL1_unique_yersinia-CL1385	11	121	242	262	242	ykris0001_10090	11	ypest0001Xyaldo0001_yinte0001_yrohd0001_ymoll0001_yfred0001_ykris0001_yruck0001_yberc0001_yente0001Xypseu0001X
PGL1_unique_yersinia-CL1386	11	121	258	303	303	yfred0001_37260	11	yaldo0001_yente0001Xyruck0001_yrohd0001_ypest0001Xyinte0001_ypseu0001Xyberc0001_ykris0001_ymoll0001_yfred0001_
PGL1_unique_yersinia-CL1387	11	121	186	203	186	yruck0001_13060	11	yente0001Xyruck0001_yaldo0001_ykris0001_yfred0001_yberc0001_ypest0001Xyrohd0001_yinte0001_ypseu0001Xymoll0001_
PGL1_unique_yersinia-CL1388	11	121	380	388	380	ypest0001X_14430	11	ypseu0001Xypest0001Xyente0001Xyinte0001_yruck0001_yaldo0001_ykris0001_yfred0001_ymoll0001_yberc0001_yrohd0001_
PGL1_unique_yersinia-CL1389	11	121	248	354	342	ykris0001_10250	11	yruck0001_ymoll0001_yente0001Xypest0001Xyberc0001_yinte0001_yfred0001_yrohd0001_ykris0001_ypseu0001Xyaldo0001_
PGL1_unique_yersinia-CL1390	11	102	59	241	106	ypseu0001X_21470	7	ypest0001Xyaldo0001_yfred0001_yrohd0001_ypseu0001Xymoll0001_yente0001X
PGL1_unique_yersinia-CL1391	11	121	47	155	151	ymoll0001_13850	7	ymoll0001_yente0001Xypseu0001Xyaldo0001_yrohd0001_yfred0001_ypest0001X
PGL1_unique_yersinia-CL1392	11	121	75	86	75	yrohd0001_9260	11	ymoll0001_yruck0001_ypseu0001Xyente0001Xyaldo0001_ykris0001_yberc0001_yfred0001_yrohd0001_ypest0001Xyinte0001_
PGL1_unique_yersinia-CL1393	11	121	333	336	334	yruck0001_31310	11	yinte0001_yfred0001_ypest0001Xyaldo0001_ymoll0001_yente0001Xykris0001_yruck0001_yberc0001_yrohd0001_ypseu0001X
PGL1_unique_yersinia-CL1394	11	121	94	95	94	yente0001X_28900	11	yinte0001_yberc0001_ypseu0001Xypest0001Xyaldo0001_ymoll0001_yrohd0001_yfred0001_ykris0001_yente0001Xyruck0001_
PGL1_unique_yersinia-CL1395	11	121	585	615	585	yaldo0001_10660	11	yinte0001_ypest0001Xypseu0001Xymoll0001_yfred0001_yente0001Xyaldo0001_yrohd0001_yruck0001_yberc0001_ykris0001_
PGL1_unique_yersinia-CL1396	11	121	397	421	406	yinte0001_10320	11	yente0001Xyaldo0001_yberc0001_ymoll0001_yfred0001_ypseu0001Xyrohd0001_ykris0001_yruck0001_yinte0001_ypest0001X
PGL1_unique_yersinia-CL1397	11	121	114	115	115	yberc0001_10240	11	ypseu0001Xyinte0001_yfred0001_yaldo0001_ypest0001Xyruck0001_ymoll0001_yente0001Xyrohd0001_ykris0001_yberc0001_
PGL1_unique_yersinia-CL1398	11	121	306	306	306	ypest0001X_24450	11	ypseu0001Xyfred0001_yaldo0001_yinte0001_ykris0001_yberc0001_yrohd0001_ymoll0001_yente0001Xyruck0001_ypest0001X
PGL1_unique_yersinia-CL1399	11	121	589	609	602	ymoll0001_9910	11	yaldo0001_yrohd0001_yente0001Xyberc0001_yinte0001_ymoll0001_yruck0001_ykris0001_ypseu0001Xyfred0001_ypest0001X
PGL1_unique_yersinia-CL1400	11	121	318	339	330	ypest0001X_20960	11	yente0001Xypseu0001Xyruck0001_yaldo0001_yinte0001_ymoll0001_yberc0001_yfred0001_ypest0001Xyrohd0001_ykris0001_
PGL1_unique_yersinia-CL1401	11	121	207	235	233	yruck0001_31180	11	yaldo0001_yfred0001_yrohd0001_yente0001Xyinte0001_ykris0001_yberc0001_ymoll0001_ypseu0001Xypest0001Xyruck0001_
PGL1_unique_yersinia-CL1402	11	121	294	333	327	yruck0001_31170	11	yaldo0001_yberc0001_yente0001Xypseu0001Xyfred0001_ykris0001_yruck0001_yrohd0001_ymoll0001_yinte0001_ypest0001X
PGL1_unique_yersinia-CL1403	11	121	394	397	396	ypest0001X_15040	11	ykris0001_yaldo0001_ymoll0001_yruck0001_yinte0001_ypseu0001Xypest0001Xyberc0001_yfred0001_yrohd0001_yente0001X
PGL1_unique_yersinia-CL1404	11	121	190	213	190	ypseu0001X_15070	11	yberc0001_yaldo0001_yfred0001_yruck0001_ymoll0001_ypseu0001Xyrohd0001_yente0001Xykris0001_yinte0001_ypest0001X
PGL1_unique_yersinia-CL1405	11	121	46	85	62	yinte0001_38110	11	ykris0001_ymoll0001_ypseu0001Xyberc0001_ypest0001Xyruck0001_yrohd0001_yaldo0001_yfred0001_yinte0001_yente0001X
PGL1_unique_yersinia-CL1406	11	121	296	312	312	yberc0001_10470	11	yente0001Xypseu0001Xyinte0001_yruck0001_ykris0001_yaldo0001_yrohd0001_ypest0001Xymoll0001_yfred0001_yberc0001_
PGL1_unique_yersinia-CL1407	11	121	280	294	283	ypest0001X_15270	11	ykris0001_yberc0001_ymoll0001_ypseu0001Xyente0001Xyrohd0001_yaldo0001_yruck0001_yinte0001_ypest0001Xyfred0001_
PGL1_unique_yersinia-CL1408	11	103	37	162	45	yente0001X_11050	4	ykris0001_yrohd0001_yente0001Xyaldo0001_
PGL1_unique_yersinia-CL1409	11	121	265	331	290	yruck0001_30980	11	yinte0001_yberc0001_yrohd0001_yente0001Xypest0001Xyruck0001_yaldo0001_ymoll0001_yfred0001_ykris0001_ypseu0001X
PGL1_unique_yersinia-CL1410	11	121	464	475	467	yfred0001_14780	11	yinte0001_ymoll0001_yrohd0001_yruck0001_ykris0001_yfred0001_ypseu0001Xyberc0001_ypest0001Xyaldo0001_yente0001X
PGL1_unique_yersinia-CL1411	11	121	409	463	462	ypest0001X_17940	11	yruck0001_ypseu0001Xyaldo0001_ykris0001_yrohd0001_ypest0001Xyinte0001_yfred0001_yberc0001_yente0001Xymoll0001_
PGL1_unique_yersinia-CL1412	11	121	657	696	665	ykris0001_11000	11	yberc0001_yruck0001_yrohd0001_ypseu0001Xykris0001_ypest0001Xyfred0001_yinte0001_yaldo0001_ymoll0001_yente0001X
PGL1_unique_yersinia-CL1413	11	121	187	230	206	yinte0001_10610	11	yberc0001_ymoll0001_ykris0001_yrohd0001_ypest0001Xyfred0001_yruck0001_yente0001Xyinte0001_ypseu0001Xyaldo0001_
PGL1_unique_yersinia-CL1414	11	121	345	363	355	yberc0001_10610	11	ykris0001_ypseu0001Xymoll0001_yrohd0001_ypest0001Xyruck0001_yfred0001_yaldo0001_yberc0001_yinte0001_yente0001X
PGL1_unique_yersinia-CL1415	11	121	682	689	689	yberc0001_33850	11	ykris0001_yaldo0001_ypseu0001Xyinte0001_yrohd0001_ypest0001Xymoll0001_yfred0001_yruck0001_yente0001Xyberc0001_
PGL1_unique_yersinia-CL1416	11	121	254	292	254	ykris0001_11150	11	yrohd0001_yente0001Xyfred0001_yaldo0001_ypseu0001Xykris0001_ypest0001Xyinte0001_yruck0001_yberc0001_ymoll0001_
PGL1_unique_yersinia-CL1417	11	121	223	230	223	yinte0001_10740	11	yente0001Xypest0001Xyaldo0001_yinte0001_yberc0001_yfred0001_ymoll0001_yruck0001_yrohd0001_ypseu0001Xykris0001_
PGL1_unique_yersinia-CL1418	11	121	180	202	201	yente0001X_28330	11	yfred0001_yaldo0001_yberc0001_yrohd0001_yruck0001_ykris0001_ypest0001Xyinte0001_ymoll0001_ypseu0001Xyente0001X
PGL1_unique_yersinia-CL1419	11	121	178	256	223	ykris0001_11180	11	yfred0001_yrohd0001_ypseu0001Xypest0001Xyruck0001_ymoll0001_yente0001Xyaldo0001_yinte0001_yberc0001_ykris0001_
PGL1_unique_yersinia-CL1420	11	121	520	562	555	ypseu0001X_15560	11	ykris0001_yaldo0001_yinte0001_ypest0001Xyrohd0001_ymoll0001_yfred0001_yente0001Xyruck0001_yberc0001_ypseu0001X
PGL1_unique_yersinia-CL1421	11	121	87	87	87	yinte0001_10780	11	ypseu0001Xymoll0001_yente0001Xyrohd0001_ykris0001_yruck0001_yberc0001_ypest0001Xyaldo0001_yfred0001_yinte0001_
PGL1_unique_yersinia-CL1422	11	121	91	102	96	yrohd0001_9910	11	ypseu0001Xykris0001_yruck0001_yrohd0001_yberc0001_yfred0001_yaldo0001_ypest0001Xyinte0001_ymoll0001_yente0001X
PGL1_unique_yersinia-CL1423	11	121	161	163	161	yberc0001_11040	11	yrohd0001_ykris0001_ypest0001Xypseu0001Xyaldo0001_yinte0001_ymoll0001_yruck0001_yente0001Xyberc0001_yfred0001_
PGL1_unique_yersinia-CL1424	11	121	312	314	312	ykris0001_9690	11	ypest0001Xyente0001Xyaldo0001_yfred0001_yruck0001_ypseu0001Xyrohd0001_ykris0001_ymoll0001_yinte0001_yberc0001_
PGL1_unique_yersinia-CL1425	11	121	316	321	321	yfred0001_10200	11	ypest0001Xyberc0001_yente0001Xyrohd0001_yinte0001_ypseu0001Xyruck0001_ykris0001_yaldo0001_ymoll0001_yfred0001_
PGL1_unique_yersinia-CL1426	11	121	360	403	376	yberc0001_11120	11	ypseu0001Xyaldo0001_ypest0001Xymoll0001_yente0001Xyrohd0001_ykris0001_yfred0001_yruck0001_yberc0001_yinte0001_
PGL1_unique_yersinia-CL1427	11	114	38	433	425	yente0001X_35790	10	ypest0001Xyrohd0001_yruck0001_yinte0001_ykris0001_yberc0001_ypseu0001Xyfred0001_yaldo0001_yente0001X
PGL1_unique_yersinia-CL1428	11	121	795	795	795	yberc0001_35250	11	yente0001Xymoll0001_yaldo0001_yfred0001_yrohd0001_yinte0001_yruck0001_ypest0001Xypseu0001Xykris0001_yberc0001_
PGL1_unique_yersinia-CL1429	11	121	222	222	222	ypseu0001X_15780	11	yberc0001_ypest0001Xymoll0001_ykris0001_yfred0001_yinte0001_yrohd0001_yente0001Xyaldo0001_yruck0001_ypseu0001X
PGL1_unique_yersinia-CL1430	11	121	210	227	226	yente0001X_10850	11	yberc0001_yruck0001_ypest0001Xymoll0001_yrohd0001_yinte0001_ypseu0001Xyfred0001_yente0001Xykris0001_yaldo0001_
PGL1_unique_yersinia-CL1431	11	121	319	352	339	yberc0001_11180	11	yinte0001_ymoll0001_yente0001Xypest0001Xyrohd0001_yaldo0001_yfred0001_ykris0001_yruck0001_yberc0001_ypseu0001X
PGL1_unique_yersinia-CL1432	11	121	550	550	550	yfred0001_10410	11	yrohd0001_yberc0001_ymoll0001_ypest0001Xypseu0001Xyruck0001_ykris0001_yinte0001_yaldo0001_yente0001Xyfred0001_
PGL1_unique_yersinia-CL1433	11	121	289	313	299	yruck0001_9280	11	yberc0001_yaldo0001_yfred0001_ymoll0001_yruck0001_ypseu0001Xyente0001Xyinte0001_ykris0001_ypest0001Xyrohd0001_
PGL1_unique_yersinia-CL1434	11	103	254	651	317	yinte0001_43010	10	ykris0001_ypseu0001Xypest0001Xyrohd0001_yinte0001_yente0001Xymoll0001_yaldo0001_yfred0001_yberc0001_
PGL1_unique_yersinia-CL1435	11	111	221	278	278	ypest0001X_14000	10	yente0001Xyfred0001_ypseu0001Xyinte0001_ymoll0001_yruck0001_yaldo0001_ykris0001_yberc0001_ypest0001X
PGL1_unique_yersinia-CL1436	11	121	332	349	349	ypseu0001X_30190	11	yaldo0001_yrohd0001_ypest0001Xyfred0001_yberc0001_yruck0001_ykris0001_yinte0001_ymoll0001_yente0001Xypseu0001X
PGL1_unique_yersinia-CL1437	11	121	106	115	106	yente0001X_27980	11	yberc0001_ymoll0001_ypseu0001Xyrohd0001_yruck0001_ykris0001_ypest0001Xyinte0001_yente0001Xyfred0001_yaldo0001_
PGL1_unique_yersinia-CL1438	11	121	52	72	72	ymoll0001_10770	11	ypseu0001Xyrohd0001_yfred0001_yaldo0001_ypest0001Xykris0001_yinte0001_yberc0001_yente0001Xyruck0001_ymoll0001_
PGL1_unique_yersinia-CL1439	11	121	164	164	164	yruck0001_9410	11	yberc0001_yaldo0001_ypseu0001Xypest0001Xykris0001_ymoll0001_yfred0001_yinte0001_yrohd0001_yente0001Xyruck0001_
PGL1_unique_yersinia-CL1440	11	121	189	213	203	ykris0001_12020	11	yruck0001_ypest0001Xyfred0001_ykris0001_ypseu0001Xyente0001Xymoll0001_yinte0001_yberc0001_yrohd0001_yaldo0001_
PGL1_unique_yersinia-CL1441	11	121	444	447	444	yruck0001_9440	11	yinte0001_yente0001Xypseu0001Xymoll0001_yaldo0001_yrohd0001_yfred0001_ypest0001Xykris0001_yberc0001_yruck0001_
PGL1_unique_yersinia-CL1442	11	121	170	229	223	ymoll0001_28150	11	yruck0001_yfred0001_ykris0001_yaldo0001_ypest0001Xyente0001Xymoll0001_yrohd0001_ypseu0001Xyinte0001_yberc0001_
PGL1_unique_yersinia-CL1443	11	121	318	346	345	ymoll0001_10920	11	yruck0001_yfred0001_yberc0001_ykris0001_ypest0001Xypseu0001Xyaldo0001_ymoll0001_yinte0001_yente0001Xyrohd0001_
PGL1_unique_yersinia-CL1444	11	121	349	361	361	yaldo0001_11770	11	yente0001Xyberc0001_ypseu0001Xyfred0001_yinte0001_ykris0001_ymoll0001_ypest0001Xyrohd0001_yruck0001_yaldo0001_
PGL1_unique_yersinia-CL1445	11	121	215	229	215	yfred0001_10930	11	ykris0001_yente0001Xymoll0001_yfred0001_yaldo0001_ypseu0001Xyruck0001_yinte0001_yrohd0001_ypest0001Xyberc0001_
PGL1_unique_yersinia-CL1446	11	121	60	60	60	yaldo0001_11880	11	yinte0001_ykris0001_yruck0001_ymoll0001_yberc0001_ypest0001Xyrohd0001_ypseu0001Xyfred0001_yente0001Xyaldo0001_
PGL1_unique_yersinia-CL1447	11	121	250	252	250	yruck0001_9640	11	yente0001Xypseu0001Xymoll0001_ypest0001Xyfred0001_ykris0001_yaldo0001_yberc0001_yrohd0001_yruck0001_yinte0001_
PGL1_unique_yersinia-CL1448	11	121	254	310	297	yinte0001_11450	11	ykris0001_yaldo0001_yruck0001_ypest0001Xyrohd0001_yente0001Xypseu0001Xyfred0001_yinte0001_yberc0001_ymoll0001_
PGL1_unique_yersinia-CL1449	11	102	410	439	439	yinte0001_36780	10	ypseu0001Xyfred0001_ykris0001_yente0001Xymoll0001_yberc0001_yaldo0001_ypest0001Xyrohd0001_yinte0001_
PGL1_unique_yersinia-CL1450	11	121	440	440	440	ypseu0001X_16390	11	yfred0001_yruck0001_yberc0001_yinte0001_ykris0001_ypest0001Xyrohd0001_ymoll0001_yente0001Xyaldo0001_ypseu0001X
PGL1_unique_yersinia-CL1451	11	121	233	233	233	yrohd0001_10660	11	yente0001Xyfred0001_ykris0001_ypest0001Xyaldo0001_yruck0001_yberc0001_yinte0001_ymoll0001_ypseu0001Xyrohd0001_
PGL1_unique_yersinia-CL1452	11	121	574	625	606	yfred0001_10910	11	ymoll0001_yrohd0001_ykris0001_yente0001Xyfred0001_ypest0001Xyaldo0001_yberc0001_ypseu0001Xyruck0001_yinte0001_
PGL1_unique_yersinia-CL1453	11	121	251	267	263	yaldo0001_21250	11	yinte0001_ypest0001Xyrohd0001_yfred0001_ykris0001_yente0001Xyaldo0001_yberc0001_yruck0001_ypseu0001Xymoll0001_
PGL1_unique_yersinia-CL1454	11	121	463	466	466	yruck0001_9760	11	ykris0001_yaldo0001_ypseu0001Xypest0001Xyente0001Xymoll0001_yfred0001_yinte0001_yruck0001_yrohd0001_yberc0001_
PGL1_unique_yersinia-CL1455	11	121	336	354	336	yente0001X_27450	11	ykris0001_ypseu0001Xyruck0001_yfred0001_yinte0001_yrohd0001_yberc0001_ypest0001Xyaldo0001_yente0001Xymoll0001_
PGL1_unique_yersinia-CL1456	11	121	146	192	183	yruck0001_9810	11	yaldo0001_yfred0001_yberc0001_yinte0001_yruck0001_ykris0001_yente0001Xyrohd0001_ymoll0001_ypseu0001Xypest0001X
PGL1_unique_yersinia-CL1457	11	121	631	706	706	ymoll0001_11260	11	yente0001Xyinte0001_yfred0001_ykris0001_yberc0001_yruck0001_yaldo0001_yrohd0001_ypest0001Xypseu0001Xymoll0001_
PGL1_unique_yersinia-CL1458	11	121	631	637	632	ypest0001X_16520	11	yente0001Xyaldo0001_yruck0001_yrohd0001_ykris0001_ypseu0001Xyinte0001_ypest0001Xymoll0001_yfred0001_yberc0001_
PGL1_unique_yersinia-CL1459	11	121	371	428	405	ypest0001X_16530	11	yrohd0001_ypest0001Xypseu0001Xyruck0001_yinte0001_yfred0001_ykris0001_yaldo0001_yente0001Xyberc0001_ymoll0001_
PGL1_unique_yersinia-CL1460	11	121	183	198	186	ypseu0001X_16570	11	ypseu0001Xyaldo0001_yinte0001_ypest0001Xykris0001_ymoll0001_yfred0001_yrohd0001_yruck0001_yente0001Xyberc0001_
PGL1_unique_yersinia-CL1461	11	121	172	172	172	yente0001X_27350	11	ykris0001_ymoll0001_yberc0001_yruck0001_ypest0001Xyinte0001_ypseu0001Xyrohd0001_yfred0001_yaldo0001_yente0001X
PGL1_unique_yersinia-CL1462	11	121	350	358	357	yrohd0001_10930	11	ykris0001_yinte0001_ymoll0001_yaldo0001_yrohd0001_yente0001Xyberc0001_yfred0001_ypest0001Xyruck0001_ypseu0001X
PGL1_unique_yersinia-CL1463	11	121	131	168	168	ypseu0001X_16640	11	yfred0001_ykris0001_ypest0001Xyente0001Xymoll0001_yruck0001_yaldo0001_yrohd0001_yinte0001_yberc0001_ypseu0001X
PGL1_unique_yersinia-CL1464	11	121	148	171	150	yente0001X_27280	11	yente0001Xypseu0001Xyberc0001_yfred0001_ypest0001Xymoll0001_yruck0001_yinte0001_yaldo0001_ykris0001_yrohd0001_
PGL1_unique_yersinia-CL1465	11	121	137	159	138	ykris0001_41600	11	ykris0001_yberc0001_ymoll0001_yinte0001_yfred0001_ypseu0001Xyente0001Xyruck0001_ypest0001Xyaldo0001_yrohd0001_
PGL1_unique_yersinia-CL1466	11	121	105	105	105	yente0001X_27210	11	yberc0001_yruck0001_yaldo0001_ypest0001Xymoll0001_ypseu0001Xyrohd0001_yinte0001_yfred0001_ykris0001_yente0001X
PGL1_unique_yersinia-CL1467	11	121	370	396	396	yinte0001_11840	11	ykris0001_ymoll0001_ypest0001Xyrohd0001_yente0001Xyfred0001_yberc0001_ypseu0001Xyruck0001_yaldo0001_yinte0001_
PGL1_unique_yersinia-CL1468	11	121	54	94	92	ypseu0001X_16740	11	yinte0001_yrohd0001_yfred0001_ymoll0001_ypest0001Xyente0001Xyruck0001_ypseu0001Xyberc0001_yaldo0001_ykris0001_
PGL1_unique_yersinia-CL1469	11	121	134	134	134	yinte0001_32330	11	ymoll0001_yruck0001_yaldo0001_yberc0001_yfred0001_ypest0001Xypseu0001Xyente0001Xyrohd0001_ykris0001_yinte0001_
PGL1_unique_yersinia-CL1470	11	107	160	321	310	yfred0001_11340	10	ypest0001Xyfred0001_yaldo0001_yberc0001_yrohd0001_ypseu0001Xyente0001Xymoll0001_yinte0001_ykris0001_
PGL1_unique_yersinia-CL1471	11	103	37	528	503	yberc0001_13850	10	yaldo0001_yinte0001_yberc0001_ykris0001_yfred0001_yrohd0001_ypseu0001Xymoll0001_yruck0001_yente0001X
PGL1_unique_yersinia-CL1472	11	121	73	120	112	yberc0001_33700	11	ykris0001_yrohd0001_ypest0001Xyente0001Xyruck0001_yfred0001_ymoll0001_yinte0001_yberc0001_ypseu0001Xyaldo0001_
PGL1_unique_yersinia-CL1473	11	119	61	267	183	yaldo0001_32190	10	yrohd0001_ymoll0001_yberc0001_yinte0001_yaldo0001_ypseu0001Xykris0001_ypest0001Xyente0001Xyfred0001_
PGL1_unique_yersinia-CL1474	11	121	339	356	354	ymoll0001_15620	11	yinte0001_ykris0001_ypseu0001Xyfred0001_yberc0001_yaldo0001_yrohd0001_ypest0001Xyruck0001_yente0001Xymoll0001_
PGL1_unique_yersinia-CL1475	11	121	332	357	352	yfred0001_12320	11	yfred0001_yaldo0001_yruck0001_yrohd0001_yberc0001_ypseu0001Xypest0001Xyinte0001_yente0001Xymoll0001_ykris0001_
PGL1_unique_yersinia-CL1476	11	121	348	348	348	yfred0001_12380	11	ykris0001_yaldo0001_ymoll0001_yente0001Xyinte0001_yrohd0001_ypest0001Xypseu0001Xyruck0001_yberc0001_yfred0001_
PGL1_unique_yersinia-CL1477	11	121	311	322	311	yfred0001_8500	11	yrohd0001_ykris0001_yberc0001_yente0001Xyaldo0001_yruck0001_ypseu0001Xyinte0001_ypest0001Xyfred0001_ymoll0001_
PGL1_unique_yersinia-CL1478	11	121	367	367	367	ykris0001_9550	11	yrohd0001_yinte0001_yfred0001_yruck0001_yaldo0001_yberc0001_yente0001Xymoll0001_ypseu0001Xypest0001Xykris0001_
PGL1_unique_yersinia-CL1479	11	121	82	105	82	yberc0001_10020	11	ypseu0001Xyruck0001_yinte0001_yrohd0001_ymoll0001_ykris0001_yberc0001_ypest0001Xyfred0001_yaldo0001_yente0001X
PGL1_unique_yersinia-CL1480	11	119	92	305	301	yruck0001_8060	10	yente0001Xymoll0001_yfred0001_ypest0001Xyruck0001_yberc0001_yinte0001_yaldo0001_ypseu0001Xykris0001_
PGL1_unique_yersinia-CL1481	11	121	61	83	66	yinte0001_9650	11	yente0001Xymoll0001_ypest0001Xypseu0001Xyrohd0001_yruck0001_yfred0001_yberc0001_yinte0001_ykris0001_yaldo0001_
PGL1_unique_yersinia-CL1482	11	121	319	343	319	yaldo0001_12940	11	yente0001Xyrohd0001_yberc0001_yruck0001_ypest0001Xyinte0001_ypseu0001Xyfred0001_yaldo0001_ymoll0001_ykris0001_
PGL1_unique_yersinia-CL1483	11	121	189	218	218	ypseu0001X_28710	11	ykris0001_yaldo0001_ymoll0001_yfred0001_yente0001Xyinte0001_yruck0001_ypest0001Xyberc0001_yrohd0001_ypseu0001X
PGL1_unique_yersinia-CL1484	11	121	238	247	247	yberc0001_12280	11	yente0001Xymoll0001_ypest0001Xyrohd0001_ypseu0001Xyinte0001_ykris0001_yaldo0001_yfred0001_yruck0001_yberc0001_
PGL1_unique_yersinia-CL1485	11	121	132	206	167	ykris0001_12780	11	ypest0001Xypseu0001Xyente0001Xyaldo0001_yruck0001_ymoll0001_yrohd0001_yfred0001_yinte0001_yberc0001_ykris0001_
PGL1_unique_yersinia-CL1486	11	121	273	295	278	yinte0001_12410	11	ypest0001Xypseu0001Xymoll0001_yfred0001_ykris0001_yrohd0001_yente0001Xyruck0001_yaldo0001_yberc0001_yinte0001_
PGL1_unique_yersinia-CL1487	11	119	98	253	230	yrohd0001_36060	7	ymoll0001_yrohd0001_yinte0001_yberc0001_yente0001Xyfred0001_yaldo0001_
PGL1_unique_yersinia-CL1488	11	121	523	523	523	yente0001X_14510	11	ypseu0001Xyberc0001_ypest0001Xyrohd0001_yaldo0001_ymoll0001_yinte0001_yruck0001_ykris0001_yfred0001_yente0001X
PGL1_unique_yersinia-CL1489	11	121	250	262	251	yente0001X_14530	11	ykris0001_yfred0001_yruck0001_ymoll0001_yaldo0001_ypest0001Xypseu0001Xyberc0001_yrohd0001_yinte0001_yente0001X
PGL1_unique_yersinia-CL1490	11	119	289	825	790	yinte0001_12570	10	yente0001Xyfred0001_yrohd0001_yberc0001_ykris0001_ypseu0001Xypest0001Xymoll0001_yinte0001_yaldo0001_
PGL1_unique_yersinia-CL1491	11	121	268	280	268	ymoll0001_12050	11	yente0001Xyaldo0001_yberc0001_ymoll0001_yinte0001_ypest0001Xyfred0001_ykris0001_ypseu0001Xyrohd0001_yruck0001_
PGL1_unique_yersinia-CL1492	11	121	374	384	384	yaldo0001_13250	11	yfred0001_yberc0001_ymoll0001_yente0001Xyrohd0001_ypest0001Xyinte0001_ykris0001_ypseu0001Xyaldo0001_yruck0001_
PGL1_unique_yersinia-CL1493	11	121	289	289	289	yrohd0001_36210	11	ypest0001Xykris0001_yfred0001_ypseu0001Xymoll0001_yinte0001_yruck0001_yberc0001_yaldo0001_yente0001Xyrohd0001_
PGL1_unique_yersinia-CL1494	11	121	383	390	383	ykris0001_13020	11	yberc0001_yente0001Xypest0001Xyaldo0001_ykris0001_yruck0001_ymoll0001_yfred0001_yrohd0001_ypseu0001Xyinte0001_
PGL1_unique_yersinia-CL1495	11	121	220	238	220	yinte0001_12630	11	ypseu0001Xykris0001_yaldo0001_ymoll0001_ypest0001Xyente0001Xyfred0001_yruck0001_yinte0001_yberc0001_yrohd0001_
PGL1_unique_yersinia-CL1496	11	121	336	336	336	ymoll0001_12140	11	yruck0001_yinte0001_yente0001Xykris0001_yberc0001_yrohd0001_yaldo0001_ypseu0001Xyfred0001_ypest0001Xymoll0001_
PGL1_unique_yersinia-CL1497	11	121	294	297	294	yinte0001_12890	11	yinte0001_yfred0001_yrohd0001_yruck0001_ypest0001Xyente0001Xymoll0001_ypseu0001Xyberc0001_ykris0001_yaldo0001_
PGL1_unique_yersinia-CL1498	11	121	132	137	135	ymoll0001_12200	11	yruck0001_ymoll0001_yrohd0001_yberc0001_yfred0001_ypseu0001Xypest0001Xykris0001_yinte0001_yaldo0001_yente0001X
PGL1_unique_yersinia-CL1499	11	121	213	250	213	yfred0001_11640	11	yaldo0001_yente0001Xyinte0001_ypest0001Xymoll0001_yruck0001_yberc0001_yrohd0001_yfred0001_ykris0001_ypseu0001X
PGL1_unique_yersinia-CL1500	11	121	193	202	198	ypseu0001X_17530	11	yinte0001_ypest0001Xyfred0001_ykris0001_yruck0001_yente0001Xyrohd0001_ypseu0001Xymoll0001_yaldo0001_yberc0001_
PGL1_unique_yersinia-CL1501	11	121	266	313	293	ykris0001_36130	11	yruck0001_yinte0001_yberc0001_ypest0001Xyaldo0001_yfred0001_yente0001Xykris0001_ypseu0001Xymoll0001_yrohd0001_
PGL1_unique_yersinia-CL1502	11	121	468	469	469	ypest0001X_17780	11	yaldo0001_ykris0001_yente0001Xyrohd0001_yinte0001_yruck0001_yberc0001_yfred0001_ymoll0001_ypseu0001Xypest0001X
PGL1_unique_yersinia-CL1503	11	121	204	204	204	yente0001X_15130	11	ymoll0001_ypseu0001Xyinte0001_yberc0001_yrohd0001_yfred0001_yaldo0001_yruck0001_ykris0001_ypest0001Xyente0001X
PGL1_unique_yersinia-CL1504	11	121	245	248	245	yinte0001_13090	11	yruck0001_ymoll0001_yberc0001_ypseu0001Xyfred0001_ypest0001Xyrohd0001_yaldo0001_ykris0001_yinte0001_yente0001X
PGL1_unique_yersinia-CL1505	11	121	663	699	682	ypest0001X_33360	11	yfred0001_yaldo0001_yinte0001_yrohd0001_ykris0001_ypest0001Xyberc0001_yente0001Xymoll0001_ypseu0001Xyruck0001_
PGL1_unique_yersinia-CL1506	11	121	196	196	196	yberc0001_13130	11	yrohd0001_yfred0001_yinte0001_ypseu0001Xyaldo0001_ykris0001_yruck0001_ymoll0001_yente0001Xypest0001Xyberc0001_
PGL1_unique_yersinia-CL1507	11	121	371	382	374	ypest0001X_17840	11	ypseu0001Xykris0001_yinte0001_ymoll0001_yente0001Xyruck0001_yberc0001_ypest0001Xyaldo0001_yrohd0001_yfred0001_
PGL1_unique_yersinia-CL1508	11	121	441	443	441	ypest0001X_17850	11	ypseu0001Xykris0001_yfred0001_yruck0001_yaldo0001_yente0001Xymoll0001_yberc0001_yrohd0001_ypest0001Xyinte0001_
PGL1_unique_yersinia-CL1509	11	121	299	299	299	yinte0001_13140	11	yrohd0001_yente0001Xypseu0001Xyaldo0001_yfred0001_ykris0001_ymoll0001_yruck0001_yberc0001_ypest0001Xyinte0001_
PGL1_unique_yersinia-CL1510	11	120	229	529	503	yfred0001_11940	10	yfred0001_yrohd0001_yente0001Xypseu0001Xypest0001Xykris0001_ymoll0001_yaldo0001_yinte0001_yberc0001_
PGL1_unique_yersinia-CL1511	11	121	247	283	247	yaldo0001_22770	11	yberc0001_yrohd0001_yfred0001_yruck0001_ypest0001Xyaldo0001_ykris0001_ypseu0001Xyinte0001_ymoll0001_yente0001X
PGL1_unique_yersinia-CL1512	11	121	259	274	264	yinte0001_38240	11	yruck0001_yfred0001_yente0001Xyberc0001_yinte0001_yrohd0001_ypseu0001Xykris0001_yaldo0001_ypest0001Xymoll0001_
PGL1_unique_yersinia-CL1513	11	103	246	310	249	yruck0001_26470	11	yaldo0001_yruck0001_yberc0001_yente0001Xykris0001_yfred0001_ypseu0001Xypest0001Xyinte0001_yrohd0001_ymoll0001_
PGL1_unique_yersinia-CL1514	11	94	75	462	95	yfred0001_41870	9	ymoll0001_yfred0001_yente0001Xykris0001_yrohd0001_yruck0001_yinte0001_yberc0001_yaldo0001_
PGL1_unique_yersinia-CL1515	11	121	48	113	66	ymoll0001_13420	11	ypest0001Xyinte0001_yfred0001_ymoll0001_ykris0001_ypseu0001Xyruck0001_yberc0001_yaldo0001_yrohd0001_yente0001X
PGL1_unique_yersinia-CL1516	11	121	99	177	176	ypseu0001X_27230	11	yberc0001_ymoll0001_yrohd0001_yinte0001_yente0001Xykris0001_yruck0001_ypest0001Xyfred0001_yaldo0001_ypseu0001X
PGL1_unique_yersinia-CL1517	11	121	326	336	332	yruck0001_10850	11	yberc0001_yente0001Xymoll0001_ykris0001_yaldo0001_yfred0001_ypest0001Xyrohd0001_ypseu0001Xyruck0001_yinte0001_
PGL1_unique_yersinia-CL1518	11	121	63	89	64	ykris0001_38050	11	yruck0001_yfred0001_yaldo0001_yrohd0001_yinte0001_ymoll0001_yberc0001_ypest0001Xyente0001Xykris0001_ypseu0001X
PGL1_unique_yersinia-CL1519	11	121	225	236	232	ymoll0001_13510	11	yruck0001_yaldo0001_ypseu0001Xyfred0001_ykris0001_ypest0001Xyberc0001_ymoll0001_yrohd0001_yente0001Xyinte0001_
PGL1_unique_yersinia-CL1520	11	121	98	115	99	ypseu0001X_19050	11	ypseu0001Xyberc0001_yfred0001_ypest0001Xyaldo0001_ykris0001_yrohd0001_yente0001Xyinte0001_ymoll0001_yruck0001_
PGL1_unique_yersinia-CL1521	11	121	141	152	148	yruck0001_12320	11	ykris0001_yrohd0001_ypest0001Xymoll0001_yfred0001_yaldo0001_yruck0001_yente0001Xyberc0001_ypseu0001Xyinte0001_
PGL1_unique_yersinia-CL1522	11	121	237	242	240	yinte0001_16230	11	ypest0001Xyberc0001_yfred0001_ypseu0001Xyinte0001_yaldo0001_ymoll0001_yruck0001_ykris0001_yente0001Xyrohd0001_
PGL1_unique_yersinia-CL1523	11	121	100	121	120	yruck0001_12430	11	yaldo0001_yrohd0001_yfred0001_ypseu0001Xymoll0001_yruck0001_yente0001Xypest0001Xyinte0001_ykris0001_yberc0001_
PGL1_unique_yersinia-CL1524	11	121	453	469	466	yruck0001_12450	11	yruck0001_yinte0001_yente0001Xyrohd0001_ymoll0001_yaldo0001_ypest0001Xyfred0001_ykris0001_ypseu0001Xyberc0001_
PGL1_unique_yersinia-CL1525	11	121	135	191	169	ymoll0001_38130	11	yberc0001_ypseu0001Xyruck0001_ykris0001_yinte0001_yrohd0001_yente0001Xypest0001Xyfred0001_yaldo0001_ymoll0001_
PGL1_unique_yersinia-CL1526	11	121	275	307	293	yaldo0001_26890	11	ymoll0001_yberc0001_yinte0001_ykris0001_yrohd0001_ypseu0001Xyaldo0001_ypest0001Xyfred0001_yente0001Xyruck0001_
PGL1_unique_yersinia-CL1527	11	121	1318	1330	1324	ymoll0001_38200	11	yrohd0001_yinte0001_yaldo0001_yente0001Xykris0001_ypseu0001Xyfred0001_ymoll0001_yruck0001_ypest0001Xyberc0001_
PGL1_unique_yersinia-CL1528	11	121	471	494	494	yaldo0001_15800	11	ypest0001Xyente0001Xyrohd0001_yinte0001_yfred0001_ypseu0001Xymoll0001_yruck0001_yberc0001_ykris0001_yaldo0001_
PGL1_unique_yersinia-CL1529	11	119	75	280	275	yrohd0001_15400	10	yberc0001_ypest0001Xymoll0001_yaldo0001_yente0001Xykris0001_yfred0001_yrohd0001_yinte0001_ypseu0001X
PGL1_unique_yersinia-CL1530	11	121	829	894	887	ykris0001_36280	10	ypseu0001Xykris0001_yinte0001_yfred0001_ypest0001Xyente0001Xyberc0001_ymoll0001_yaldo0001_yrohd0001_
PGL1_unique_yersinia-CL1531	11	102	49	244	243	yrohd0001_15770	10	ymoll0001_yente0001Xyberc0001_ypest0001Xyaldo0001_yfred0001_yinte0001_ykris0001_ypseu0001Xyrohd0001_
PGL1_unique_yersinia-CL1532	11	115	97	546	529	yrohd0001_15900	9	yaldo0001_ypest0001Xymoll0001_yberc0001_ykris0001_ypseu0001Xyente0001Xyfred0001_yrohd0001_
PGL1_unique_yersinia-CL1533	11	119	139	393	370	ypseu0001X_22060	10	yfred0001_yaldo0001_yinte0001_ypest0001Xypseu0001Xyente0001Xyrohd0001_ymoll0001_ykris0001_yberc0001_
PGL1_unique_yersinia-CL1534	11	121	289	307	289	yruck0001_14650	11	yrohd0001_yinte0001_yaldo0001_yruck0001_ymoll0001_ypest0001Xyfred0001_yberc0001_ykris0001_yente0001Xypseu0001X
PGL1_unique_yersinia-CL1535	11	121	321	369	369	yrohd0001_16110	11	ypest0001Xykris0001_yruck0001_yaldo0001_yinte0001_yberc0001_yente0001Xyfred0001_ymoll0001_yrohd0001_ypseu0001X
PGL1_unique_yersinia-CL1536	11	105	445	632	483	yfred0001_34410	9	yaldo0001_yrohd0001_yfred0001_ymoll0001_yberc0001_yente0001Xyinte0001_ykris0001_yruck0001_
PGL1_unique_yersinia-CL1537	11	121	463	479	477	yinte0001_17470	11	ymoll0001_yfred0001_ypest0001Xyberc0001_ykris0001_yruck0001_yaldo0001_yrohd0001_yinte0001_ypseu0001Xyente0001X
PGL1_unique_yersinia-CL1538	11	121	447	456	447	ypest0001X_22210	11	yruck0001_yfred0001_ypest0001Xykris0001_yinte0001_yente0001Xyrohd0001_yberc0001_yaldo0001_ypseu0001Xymoll0001_
PGL1_unique_yersinia-CL1539	11	121	254	271	269	yruck0001_30390	11	ypseu0001Xyruck0001_yaldo0001_yberc0001_ymoll0001_yinte0001_ypest0001Xyrohd0001_yente0001Xykris0001_yfred0001_
PGL1_unique_yersinia-CL1540	11	121	456	456	456	yrohd0001_16300	11	ykris0001_yente0001Xypest0001Xyberc0001_yaldo0001_yinte0001_ymoll0001_yruck0001_yfred0001_ypseu0001Xyrohd0001_
PGL1_unique_yersinia-CL1541	11	121	190	191	190	yruck0001_30350	11	yberc0001_yinte0001_yrohd0001_ypseu0001Xyfred0001_ykris0001_yente0001Xyruck0001_ypest0001Xymoll0001_yaldo0001_
PGL1_unique_yersinia-CL1542	11	121	264	268	267	ykris0001_25170	11	yente0001Xyberc0001_yfred0001_ypseu0001Xymoll0001_yaldo0001_yinte0001_yrohd0001_ykris0001_ypest0001Xyruck0001_
PGL1_unique_yersinia-CL1543	11	121	196	206	196	ypest0001X_22720	11	ymoll0001_yrohd0001_yaldo0001_ypseu0001Xykris0001_yruck0001_yberc0001_yfred0001_yente0001Xypest0001Xyinte0001_
PGL1_unique_yersinia-CL1544	11	121	70	91	90	ykris0001_16960	11	yaldo0001_yfred0001_ymoll0001_yente0001Xyinte0001_ykris0001_ypseu0001Xyruck0001_yberc0001_yrohd0001_ypest0001X
PGL1_unique_yersinia-CL1545	11	121	277	297	293	yinte0001_17750	11	yberc0001_yinte0001_yruck0001_ypest0001Xypseu0001Xyaldo0001_ymoll0001_ykris0001_yfred0001_yrohd0001_yente0001X
PGL1_unique_yersinia-CL1546	11	121	205	252	219	yberc0001_16840	11	yrohd0001_ypseu0001Xyaldo0001_yfred0001_yberc0001_yruck0001_ypest0001Xymoll0001_ykris0001_yente0001Xyinte0001_
PGL1_unique_yersinia-CL1547	11	121	298	345	345	ykris0001_35110	11	yrohd0001_yberc0001_ypseu0001Xymoll0001_yfred0001_yruck0001_ypest0001Xyinte0001_yente0001Xyaldo0001_ykris0001_
PGL1_unique_yersinia-CL1548	11	121	133	133	133	ypest0001X_22820	11	yfred0001_ypseu0001Xykris0001_yinte0001_yberc0001_ymoll0001_yrohd0001_yaldo0001_yruck0001_yente0001Xypest0001X
PGL1_unique_yersinia-CL1549	11	121	269	269	269	ypseu0001X_22790	11	ypest0001Xyrohd0001_yente0001Xyaldo0001_ymoll0001_yberc0001_ykris0001_yfred0001_yinte0001_yruck0001_ypseu0001X
PGL1_unique_yersinia-CL1550	11	121	284	284	284	ypseu0001X_22800	11	ypest0001Xyinte0001_yaldo0001_yente0001Xyfred0001_ymoll0001_ykris0001_yruck0001_yrohd0001_yberc0001_ypseu0001X
PGL1_unique_yersinia-CL1551	11	121	184	189	186	ykris0001_17140	11	yberc0001_ypest0001Xypseu0001Xyente0001Xyrohd0001_ymoll0001_yinte0001_yruck0001_yaldo0001_yfred0001_ykris0001_
PGL1_unique_yersinia-CL1552	11	121	392	401	401	yberc0001_16980	11	yaldo0001_yruck0001_yrohd0001_yfred0001_ypest0001Xyente0001Xypseu0001Xyinte0001_ymoll0001_ykris0001_yberc0001_
PGL1_unique_yersinia-CL1553	11	121	130	226	194	ymoll0001_17150	11	yruck0001_ykris0001_yente0001Xyberc0001_ypseu0001Xyfred0001_ypest0001Xyrohd0001_ymoll0001_yinte0001_yaldo0001_
PGL1_unique_yersinia-CL1554	11	121	511	512	511	yberc0001_17020	11	ypest0001Xyberc0001_yfred0001_yrohd0001_yruck0001_yinte0001_ypseu0001Xykris0001_yente0001Xyaldo0001_ymoll0001_
PGL1_unique_yersinia-CL1555	11	121	211	267	244	yrohd0001_16740	11	ypseu0001Xymoll0001_ykris0001_ypest0001Xyfred0001_yente0001Xyinte0001_yruck0001_yberc0001_yrohd0001_yaldo0001_
PGL1_unique_yersinia-CL1556	11	121	135	135	135	ypseu0001X_23070	11	ypest0001Xyberc0001_yinte0001_yaldo0001_yente0001Xykris0001_yruck0001_yrohd0001_yfred0001_ymoll0001_ypseu0001X
PGL1_unique_yersinia-CL1557	11	121	595	598	598	yente0001X_19000	11	ykris0001_yberc0001_yrohd0001_yruck0001_ypseu0001Xyinte0001_yfred0001_ymoll0001_yaldo0001_ypest0001Xyente0001X
PGL1_unique_yersinia-CL1558	11	121	247	247	247	yruck0001_13160	11	ymoll0001_yinte0001_yfred0001_yente0001Xyaldo0001_ypest0001Xyberc0001_yrohd0001_ypseu0001Xykris0001_yruck0001_
PGL1_unique_yersinia-CL1559	11	121	173	198	173	yaldo0001_17370	11	yberc0001_yfred0001_ypest0001Xyaldo0001_yrohd0001_ypseu0001Xyinte0001_ymoll0001_ykris0001_yruck0001_yente0001X
PGL1_unique_yersinia-CL1560	11	121	188	226	204	ypseu0001X_23130	11	ypest0001Xymoll0001_yruck0001_ypseu0001Xyrohd0001_ykris0001_yinte0001_yberc0001_yfred0001_yaldo0001_yente0001X
PGL1_unique_yersinia-CL1561	11	121	252	253	252	ypseu0001X_23160	11	ykris0001_ymoll0001_yruck0001_ypest0001Xyaldo0001_yrohd0001_yberc0001_ypseu0001Xyente0001Xyinte0001_yfred0001_
PGL1_unique_yersinia-CL1562	11	121	90	133	121	ypest0001X_35010	11	yaldo0001_ymoll0001_yberc0001_yruck0001_ypseu0001Xyente0001Xyrohd0001_yinte0001_ykris0001_yfred0001_ypest0001X
PGL1_unique_yersinia-CL1563	11	121	410	438	417	yrohd0001_16910	11	ymoll0001_ykris0001_ypest0001Xyfred0001_yberc0001_yrohd0001_yente0001Xyaldo0001_yruck0001_ypseu0001Xyinte0001_
PGL1_unique_yersinia-CL1564	11	121	289	301	301	ypseu0001X_23210	11	ykris0001_ymoll0001_ypest0001Xyrohd0001_yaldo0001_yfred0001_yberc0001_yente0001Xyruck0001_yinte0001_ypseu0001X
PGL1_unique_yersinia-CL1565	11	121	479	494	494	ykris0001_17430	11	ypest0001Xymoll0001_yinte0001_ypseu0001Xyrohd0001_yberc0001_yente0001Xyaldo0001_yfred0001_ykris0001_yruck0001_
PGL1_unique_yersinia-CL1566	11	121	213	213	213	yente0001X_19150	11	yberc0001_yfred0001_ypseu0001Xyaldo0001_ypest0001Xymoll0001_yinte0001_ykris0001_yruck0001_yrohd0001_yente0001X
PGL1_unique_yersinia-CL1567	11	121	125	147	126	ypseu0001X_23250	11	ypest0001Xymoll0001_yruck0001_ypseu0001Xyinte0001_yente0001Xyfred0001_ykris0001_yaldo0001_yrohd0001_yberc0001_
PGL1_unique_yersinia-CL1568	11	121	93	112	109	yente0001X_19170	11	yaldo0001_ypest0001Xyrohd0001_yruck0001_yberc0001_yinte0001_ymoll0001_yfred0001_ykris0001_yente0001Xypseu0001X
PGL1_unique_yersinia-CL1569	11	121	114	116	116	yfred0001_17370	11	yinte0001_yente0001Xyruck0001_yaldo0001_ypest0001Xyrohd0001_ykris0001_ypseu0001Xymoll0001_yberc0001_yfred0001_
PGL1_unique_yersinia-CL1570	11	121	157	203	200	yrohd0001_17030	11	yente0001Xyruck0001_yrohd0001_yberc0001_yfred0001_yaldo0001_ypest0001Xyinte0001_ykris0001_ypseu0001Xymoll0001_
PGL1_unique_yersinia-CL1571	11	121	564	582	579	yfred0001_17410	11	ypest0001Xyinte0001_ymoll0001_yrohd0001_yfred0001_yberc0001_ykris0001_yente0001Xyruck0001_yaldo0001_ypseu0001X
PGL1_unique_yersinia-CL1572	11	121	373	395	386	ymoll0001_20890	11	yfred0001_yberc0001_yrohd0001_yaldo0001_yente0001Xypest0001Xyruck0001_ymoll0001_ykris0001_ypseu0001Xyinte0001_
PGL1_unique_yersinia-CL1573	11	121	89	89	89	ypseu0001X_23330	11	yberc0001_yinte0001_ypest0001Xymoll0001_yfred0001_yrohd0001_yente0001Xyruck0001_yaldo0001_ykris0001_ypseu0001X
PGL1_unique_yersinia-CL1574	11	121	48	92	90	yruck0001_13430	11	yruck0001_yrohd0001_ypseu0001Xymoll0001_yberc0001_yfred0001_yaldo0001_ypest0001Xyinte0001_yente0001Xykris0001_
PGL1_unique_yersinia-CL1575	11	121	218	218	218	yinte0001_18400	11	yruck0001_ykris0001_ypest0001Xyrohd0001_yente0001Xyaldo0001_yberc0001_ymoll0001_yfred0001_ypseu0001Xyinte0001_
PGL1_unique_yersinia-CL1576	11	121	148	185	148	ykris0001_17620	11	yaldo0001_yfred0001_yente0001Xypest0001Xyberc0001_ymoll0001_yinte0001_yruck0001_yrohd0001_ykris0001_ypseu0001X
PGL1_unique_yersinia-CL1577	11	121	75	131	118	yaldo0001_17670	11	ykris0001_yente0001Xymoll0001_ypest0001Xyfred0001_yinte0001_ypseu0001Xyaldo0001_yruck0001_yrohd0001_yberc0001_
PGL1_unique_yersinia-CL1578	11	121	499	524	524	ymoll0001_20780	11	yinte0001_ypseu0001Xyruck0001_yberc0001_ypest0001Xykris0001_yrohd0001_yfred0001_yente0001Xyaldo0001_ymoll0001_
PGL1_unique_yersinia-CL1579	11	121	409	452	425	yinte0001_18610	11	ykris0001_yruck0001_yfred0001_yente0001Xypest0001Xypseu0001Xyinte0001_yrohd0001_ymoll0001_yberc0001_yaldo0001_
PGL1_unique_yersinia-CL1580	11	121	251	259	259	yinte0001_34280	11	ymoll0001_yrohd0001_yfred0001_ypseu0001Xyaldo0001_ypest0001Xyente0001Xykris0001_yruck0001_yberc0001_yinte0001_
PGL1_unique_yersinia-CL1581	11	121	644	644	644	yente0001X_20190	11	yberc0001_yrohd0001_yruck0001_yinte0001_ymoll0001_ykris0001_ypseu0001Xyaldo0001_ypest0001Xyfred0001_yente0001X
PGL1_unique_yersinia-CL1582	11	121	238	296	256	ymoll0001_17800	11	yinte0001_ymoll0001_yruck0001_yberc0001_ypseu0001Xypest0001Xyfred0001_yente0001Xyrohd0001_yaldo0001_ykris0001_
PGL1_unique_yersinia-CL1583	11	121	291	292	291	ykris0001_17980	11	yberc0001_yaldo0001_ypseu0001Xyruck0001_yrohd0001_yinte0001_yente0001Xypest0001Xyfred0001_ykris0001_ymoll0001_
PGL1_unique_yersinia-CL1584	11	121	489	489	489	ykris0001_33910	11	yberc0001_yfred0001_ymoll0001_yrohd0001_yaldo0001_yinte0001_yente0001Xypseu0001Xyruck0001_ypest0001Xykris0001_
PGL1_unique_yersinia-CL1585	11	121	137	156	137	yaldo0001_17840	11	yinte0001_yrohd0001_ypest0001Xymoll0001_yberc0001_ykris0001_ypseu0001Xyente0001Xyfred0001_yruck0001_yaldo0001_
PGL1_unique_yersinia-CL1586	11	121	208	219	216	ykris0001_18020	11	yrohd0001_ypseu0001Xyente0001Xymoll0001_yinte0001_yruck0001_yfred0001_ykris0001_ypest0001Xyberc0001_yaldo0001_
PGL1_unique_yersinia-CL1587	11	121	338	338	338	yinte0001_18700	11	yaldo0001_ypest0001Xyfred0001_yruck0001_ymoll0001_yberc0001_ykris0001_yente0001Xyrohd0001_ypseu0001Xyinte0001_
PGL1_unique_yersinia-CL1588	11	121	183	184	184	yente0001X_20320	11	ykris0001_yrohd0001_yfred0001_yinte0001_yaldo0001_yruck0001_ypest0001Xymoll0001_yberc0001_ypseu0001Xyente0001X
PGL1_unique_yersinia-CL1589	11	121	639	644	642	yberc0001_17540	11	ymoll0001_yberc0001_ykris0001_ypest0001Xyrohd0001_yruck0001_yinte0001_yaldo0001_ypseu0001Xyfred0001_yente0001X
PGL1_unique_yersinia-CL1590	11	121	228	271	271	yinte0001_18770	11	yfred0001_ypest0001Xymoll0001_ykris0001_yrohd0001_ypseu0001Xyberc0001_yente0001Xyinte0001_yaldo0001_yruck0001_
PGL1_unique_yersinia-CL1591	11	121	269	289	282	ypest0001X_24310	11	ypseu0001Xyberc0001_yaldo0001_yinte0001_yruck0001_yente0001Xykris0001_yfred0001_ypest0001Xyrohd0001_ymoll0001_
PGL1_unique_yersinia-CL1592	11	121	166	200	199	yaldo0001_18080	11	yente0001Xypseu0001Xyberc0001_ykris0001_ypest0001Xyaldo0001_ymoll0001_yfred0001_yinte0001_yruck0001_yrohd0001_
PGL1_unique_yersinia-CL1593	11	121	107	117	107	yberc0001_17790	11	yrohd0001_yinte0001_ykris0001_ypseu0001Xyente0001Xymoll0001_ypest0001Xyruck0001_yfred0001_yaldo0001_yberc0001_
PGL1_unique_yersinia-CL1594	11	121	449	486	486	yberc0001_17800	11	yruck0001_ypest0001Xyfred0001_yinte0001_yente0001Xyrohd0001_yaldo0001_ymoll0001_ypseu0001Xykris0001_yberc0001_
PGL1_unique_yersinia-CL1595	11	121	73	89	87	yruck0001_14000	11	yruck0001_yente0001Xypseu0001Xyfred0001_yrohd0001_ymoll0001_ykris0001_yaldo0001_yinte0001_ypest0001Xyberc0001_
PGL1_unique_yersinia-CL1596	11	121	79	98	98	yberc0001_17840	11	ypest0001Xykris0001_ymoll0001_yaldo0001_yruck0001_yrohd0001_yfred0001_yente0001Xyinte0001_yberc0001_ypseu0001X
PGL1_unique_yersinia-CL1597	11	121	141	158	149	yberc0001_17870	11	yrohd0001_yberc0001_yaldo0001_ykris0001_yfred0001_ymoll0001_yruck0001_yente0001Xypest0001Xypseu0001Xyinte0001_
PGL1_unique_yersinia-CL1598	11	121	215	215	215	ypseu0001X_24060	11	yberc0001_yente0001Xymoll0001_yfred0001_ykris0001_yruck0001_yinte0001_yaldo0001_yrohd0001_ypest0001Xypseu0001X
PGL1_unique_yersinia-CL1599	11	121	268	268	268	yaldo0001_18360	11	ypseu0001Xyrohd0001_yinte0001_ypest0001Xyfred0001_yruck0001_yente0001Xyberc0001_ymoll0001_ykris0001_yaldo0001_
PGL1_unique_yersinia-CL1600	11	121	396	419	396	yente0001X_20780	11	ymoll0001_ypseu0001Xyruck0001_yinte0001_yfred0001_yrohd0001_ypest0001Xykris0001_yente0001Xyberc0001_yaldo0001_
PGL1_unique_yersinia-CL1601	11	121	453	475	458	ypest0001X_24710	11	yrohd0001_yinte0001_ypseu0001Xyaldo0001_ypest0001Xyente0001Xykris0001_yberc0001_yfred0001_yruck0001_ymoll0001_
PGL1_unique_yersinia-CL1602	11	121	192	202	200	yaldo0001_18400	11	yberc0001_ypest0001Xyaldo0001_ymoll0001_yrohd0001_ypseu0001Xykris0001_yfred0001_yente0001Xyinte0001_yruck0001_
PGL1_unique_yersinia-CL1603	11	121	520	541	521	yruck0001_14270	11	ypest0001Xypseu0001Xyfred0001_yente0001Xyruck0001_yinte0001_yaldo0001_ymoll0001_yberc0001_yrohd0001_ykris0001_
PGL1_unique_yersinia-CL1604	11	121	321	349	342	yaldo0001_18450	11	yberc0001_ypest0001Xyente0001Xyaldo0001_ymoll0001_yinte0001_yfred0001_ykris0001_yruck0001_yrohd0001_ypseu0001X
PGL1_unique_yersinia-CL1605	11	121	70	84	83	ykris0001_18680	11	yruck0001_yinte0001_ypest0001Xyfred0001_ymoll0001_ykris0001_ypseu0001Xyaldo0001_yrohd0001_yberc0001_yente0001X
PGL1_unique_yersinia-CL1606	11	121	196	200	196	yente0001X_23300	11	ypseu0001Xypest0001Xykris0001_yrohd0001_ymoll0001_yaldo0001_yfred0001_yente0001Xyruck0001_yberc0001_yinte0001_
PGL1_unique_yersinia-CL1607	11	121	92	105	103	yruck0001_14450	11	yaldo0001_ymoll0001_yfred0001_yente0001Xypseu0001Xykris0001_yberc0001_yruck0001_yrohd0001_ypest0001Xyinte0001_
PGL1_unique_yersinia-CL1608	11	121	389	389	389	ypest0001X_24900	11	ypseu0001Xyberc0001_yaldo0001_yruck0001_ymoll0001_yente0001Xyinte0001_yfred0001_yrohd0001_ykris0001_ypest0001X
PGL1_unique_yersinia-CL1609	11	121	95	100	100	yrohd0001_18110	11	ypseu0001Xyaldo0001_yente0001Xykris0001_yfred0001_ypest0001Xyinte0001_ymoll0001_yberc0001_yruck0001_yrohd0001_
PGL1_unique_yersinia-CL1610	11	121	245	253	246	yberc0001_18370	11	yruck0001_yaldo0001_yente0001Xyinte0001_yfred0001_ypseu0001Xymoll0001_yberc0001_yrohd0001_ypest0001Xykris0001_
PGL1_unique_yersinia-CL1611	11	121	108	112	108	yente0001X_23210	11	ypest0001Xyberc0001_yrohd0001_yaldo0001_ykris0001_yente0001Xyfred0001_yruck0001_ypseu0001Xymoll0001_yinte0001_
PGL1_unique_yersinia-CL1612	11	121	221	244	221	yaldo0001_18700	11	yberc0001_ymoll0001_yfred0001_yente0001Xyinte0001_yruck0001_yrohd0001_ypest0001Xyaldo0001_ypseu0001Xykris0001_
PGL1_unique_yersinia-CL1613	11	102	50	257	75	yruck0001_33700	11	yfred0001_ypest0001Xyruck0001_yente0001Xyrohd0001_ymoll0001_ypseu0001Xyinte0001_ykris0001_yaldo0001_yberc0001_
PGL1_unique_yersinia-CL1614	11	121	213	213	213	ypseu0001X_24440	11	ymoll0001_yinte0001_yberc0001_yrohd0001_yente0001Xyfred0001_yruck0001_ypest0001Xykris0001_yaldo0001_ypseu0001X
PGL1_unique_yersinia-CL1615	11	121	232	238	233	yruck0001_14560	11	yberc0001_yaldo0001_ypseu0001Xypest0001Xyruck0001_yfred0001_ykris0001_ymoll0001_yente0001Xyrohd0001_yinte0001_
PGL1_unique_yersinia-CL1616	11	121	165	193	193	yaldo0001_18830	11	yrohd0001_ypest0001Xykris0001_ymoll0001_yente0001Xyberc0001_yruck0001_yfred0001_ypseu0001Xyinte0001_yaldo0001_
PGL1_unique_yersinia-CL1617	11	121	205	209	209	ypest0001X_25050	11	yberc0001_ypseu0001Xyruck0001_yrohd0001_yfred0001_yaldo0001_yente0001Xyinte0001_ykris0001_ymoll0001_ypest0001X
PGL1_unique_yersinia-CL1618	11	121	289	297	295	ypseu0001X_24480	11	yaldo0001_ymoll0001_ypest0001Xyberc0001_ypseu0001Xyinte0001_yrohd0001_yente0001Xyfred0001_yruck0001_ykris0001_
PGL1_unique_yersinia-CL1619	11	121	1176	1178	1177	yinte0001_20700	11	yberc0001_ypest0001Xyruck0001_ypseu0001Xymoll0001_yfred0001_yaldo0001_ykris0001_yente0001Xyrohd0001_yinte0001_
PGL1_unique_yersinia-CL1620	11	121	376	428	421	ykris0001_35740	11	yente0001Xykris0001_ypest0001Xymoll0001_yruck0001_yfred0001_yinte0001_yaldo0001_ypseu0001Xyrohd0001_yberc0001_
PGL1_unique_yersinia-CL1621	11	121	147	154	147	yruck0001_14630	11	ymoll0001_yaldo0001_ykris0001_yfred0001_yberc0001_ypest0001Xyrohd0001_yente0001Xyinte0001_yruck0001_ypseu0001X
PGL1_unique_yersinia-CL1622	11	119	204	504	500	ykris0001_19150	10	yberc0001_yfred0001_yrohd0001_ypest0001Xypseu0001Xymoll0001_yente0001Xyinte0001_ykris0001_yaldo0001_
PGL1_unique_yersinia-CL1623	11	121	348	360	349	yfred0001_18860	11	ypest0001Xypseu0001Xyaldo0001_yfred0001_yberc0001_ykris0001_yrohd0001_yinte0001_yruck0001_yente0001Xymoll0001_
PGL1_unique_yersinia-CL1624	11	110	325	496	332	ykris0001_14390	10	ymoll0001_yinte0001_ykris0001_yberc0001_yaldo0001_yrohd0001_yruck0001_ypseu0001Xyente0001Xyfred0001_
PGL1_unique_yersinia-CL1625	11	121	417	470	417	yinte0001_37190	11	ymoll0001_yberc0001_ykris0001_yruck0001_yfred0001_ypseu0001Xyaldo0001_yente0001Xyinte0001_ypest0001Xyrohd0001_
PGL1_unique_yersinia-CL1626	11	121	389	407	391	yberc0001_18770	11	yrohd0001_ymoll0001_yberc0001_ypseu0001Xypest0001Xyaldo0001_yruck0001_ykris0001_yente0001Xyfred0001_yinte0001_
PGL1_unique_yersinia-CL1627	11	121	301	324	311	ypest0001X_25290	11	ykris0001_yberc0001_ypest0001Xyruck0001_ymoll0001_yrohd0001_yaldo0001_yente0001Xyinte0001_yfred0001_ypseu0001X
PGL1_unique_yersinia-CL1628	11	119	110	396	391	ymoll0001_19150	10	yfred0001_yaldo0001_yinte0001_ypest0001Xypseu0001Xymoll0001_ykris0001_yberc0001_yrohd0001_yente0001X
PGL1_unique_yersinia-CL1629	11	121	209	284	283	ypest0001X_39380	11	yrohd0001_ypseu0001Xykris0001_yberc0001_ymoll0001_yaldo0001_yruck0001_yfred0001_yinte0001_yente0001Xypest0001X
PGL1_unique_yersinia-CL1630	11	121	457	552	491	ypest0001X_25540	11	ykris0001_yruck0001_yaldo0001_yrohd0001_yberc0001_yente0001Xyfred0001_ypest0001Xyinte0001_ymoll0001_ypseu0001X
PGL1_unique_yersinia-CL1631	11	121	423	462	443	yruck0001_15100	11	ymoll0001_yberc0001_ykris0001_ypest0001Xyente0001Xypseu0001Xyrohd0001_yruck0001_yinte0001_yfred0001_yaldo0001_
PGL1_unique_yersinia-CL1632	11	121	317	325	325	ykris0001_19850	11	ypseu0001Xypest0001Xyaldo0001_yente0001Xymoll0001_yinte0001_yrohd0001_yberc0001_yfred0001_yruck0001_ykris0001_
PGL1_unique_yersinia-CL1633	11	121	446	463	463	yberc0001_19340	11	yrohd0001_yinte0001_yente0001Xyfred0001_ykris0001_ypseu0001Xypest0001Xyaldo0001_yruck0001_ymoll0001_yberc0001_
PGL1_unique_yersinia-CL1634	11	121	250	259	252	ykris0001_21090	11	ypseu0001Xykris0001_yente0001Xyberc0001_yruck0001_ypest0001Xyaldo0001_yrohd0001_yinte0001_ymoll0001_yfred0001_
PGL1_unique_yersinia-CL1635	11	121	133	141	138	ykris0001_19870	11	yrohd0001_yaldo0001_yfred0001_ypest0001Xykris0001_ypseu0001Xyruck0001_yinte0001_yente0001Xyberc0001_ymoll0001_
PGL1_unique_yersinia-CL1636	11	121	418	438	435	yrohd0001_14790	11	yaldo0001_ykris0001_ypseu0001Xyruck0001_ymoll0001_yrohd0001_yfred0001_yente0001Xypest0001Xyberc0001_yinte0001_
PGL1_unique_yersinia-CL1637	11	121	277	285	280	yruck0001_15240	11	yruck0001_ypest0001Xyberc0001_ymoll0001_ykris0001_yfred0001_yaldo0001_yente0001Xypseu0001Xyrohd0001_yinte0001_
PGL1_unique_yersinia-CL1638	11	117	87	108	107	ymoll0001_19650	9	ypest0001Xyinte0001_ykris0001_yaldo0001_ypseu0001Xymoll0001_yfred0001_yberc0001_yrohd0001_
PGL1_unique_yersinia-CL1639	11	121	101	124	123	yrohd0001_14690	11	ykris0001_yberc0001_yaldo0001_yruck0001_ymoll0001_yfred0001_ypest0001Xypseu0001Xyinte0001_yente0001Xyrohd0001_
PGL1_unique_yersinia-CL1640	11	121	52	77	56	yruck0001_15290	11	yruck0001_yaldo0001_ymoll0001_yinte0001_yente0001Xypest0001Xykris0001_yfred0001_yberc0001_yrohd0001_ypseu0001X
PGL1_unique_yersinia-CL1641	11	121	329	348	330	yrohd0001_14660	11	ykris0001_yrohd0001_ypseu0001Xyente0001Xypest0001Xyinte0001_yfred0001_yruck0001_ymoll0001_yberc0001_yaldo0001_
PGL1_unique_yersinia-CL1642	11	121	87	106	101	ykris0001_20070	11	yruck0001_yinte0001_ypseu0001Xyente0001Xypest0001Xyrohd0001_yberc0001_ymoll0001_yfred0001_yaldo0001_ykris0001_
PGL1_unique_yersinia-CL1643	11	121	150	175	158	yaldo0001_26640	11	yaldo0001_yrohd0001_ymoll0001_ypest0001Xyberc0001_ykris0001_yruck0001_yinte0001_yfred0001_yente0001Xypseu0001X
PGL1_unique_yersinia-CL1644	11	121	320	337	337	yente0001X_21860	11	ymoll0001_ypest0001Xypseu0001Xyberc0001_yaldo0001_yinte0001_yfred0001_ykris0001_yrohd0001_yruck0001_yente0001X
PGL1_unique_yersinia-CL1645	11	121	233	275	235	yrohd0001_14530	11	yrohd0001_yinte0001_ypseu0001Xyaldo0001_yruck0001_yberc0001_yfred0001_ymoll0001_ypest0001Xyente0001Xykris0001_
PGL1_unique_yersinia-CL1646	11	121	446	471	461	yente0001X_3560	11	ymoll0001_yinte0001_yrohd0001_yberc0001_ypseu0001Xyruck0001_ykris0001_yfred0001_ypest0001Xyente0001Xyaldo0001_
PGL1_unique_yersinia-CL1647	11	121	294	323	320	yrohd0001_14520	11	yfred0001_ykris0001_ymoll0001_ypseu0001Xypest0001Xyrohd0001_yberc0001_yaldo0001_yinte0001_yente0001Xyruck0001_
PGL1_unique_yersinia-CL1648	11	121	149	150	149	yfred0001_26420	11	ymoll0001_yberc0001_yinte0001_yfred0001_ykris0001_yaldo0001_yruck0001_yrohd0001_ypest0001Xypseu0001Xyente0001X
PGL1_unique_yersinia-CL1649	11	121	156	171	167	yfred0001_19810	11	ymoll0001_ypseu0001Xyruck0001_yberc0001_yrohd0001_ypest0001Xyfred0001_ykris0001_yente0001Xyinte0001_yaldo0001_
PGL1_unique_yersinia-CL1650	11	121	505	525	509	ymoll0001_19950	11	yaldo0001_yberc0001_ypest0001Xyente0001Xyinte0001_yrohd0001_ykris0001_yfred0001_ypseu0001Xymoll0001_yruck0001_
PGL1_unique_yersinia-CL1651	11	121	137	148	148	yberc0001_19680	11	ypseu0001Xykris0001_ymoll0001_yrohd0001_yente0001Xyaldo0001_yruck0001_yfred0001_yinte0001_yberc0001_ypest0001X
PGL1_unique_yersinia-CL1652	11	121	152	155	152	yruck0001_15460	11	yfred0001_ykris0001_yente0001Xyberc0001_yaldo0001_yinte0001_ypest0001Xypseu0001Xyruck0001_ymoll0001_yrohd0001_
PGL1_unique_yersinia-CL1653	11	121	352	354	353	ykris0001_20220	11	yberc0001_yfred0001_yaldo0001_yinte0001_yrohd0001_yente0001Xypest0001Xypseu0001Xykris0001_yruck0001_ymoll0001_
PGL1_unique_yersinia-CL1654	11	121	450	465	465	yruck0001_15480	11	yente0001Xyberc0001_yrohd0001_ykris0001_yfred0001_yaldo0001_ypseu0001Xymoll0001_yinte0001_yruck0001_ypest0001X
PGL1_unique_yersinia-CL1655	11	121	59	92	79	yfred0001_19890	11	ykris0001_yrohd0001_yaldo0001_ypseu0001Xyente0001Xyberc0001_ypest0001Xyinte0001_yfred0001_ymoll0001_yruck0001_
PGL1_unique_yersinia-CL1656	11	121	101	139	124	yente0001X_21730	11	ypest0001Xyruck0001_yfred0001_ymoll0001_ypseu0001Xykris0001_yberc0001_yinte0001_yente0001Xyaldo0001_yrohd0001_
PGL1_unique_yersinia-CL1657	11	121	62	75	75	yaldo0001_20030	11	ypseu0001Xyfred0001_yinte0001_yrohd0001_yente0001Xypest0001Xykris0001_ymoll0001_yruck0001_yberc0001_yaldo0001_
PGL1_unique_yersinia-CL1658	11	130	198	221	221	ypest0001X_26200	11	yinte0001_yfred0001_yaldo0001_yruck0001_yrohd0001_ymoll0001_ykris0001_yberc0001_ypseu0001Xyente0001Xypest0001X
PGL1_unique_yersinia-CL1659	11	121	321	321	321	yfred0001_19960	11	yberc0001_yinte0001_yruck0001_ypest0001Xypseu0001Xyente0001Xymoll0001_yaldo0001_yrohd0001_ykris0001_yfred0001_
PGL1_unique_yersinia-CL1660	11	121	296	296	296	ypest0001X_26250	11	ymoll0001_yfred0001_ypseu0001Xyruck0001_yinte0001_ykris0001_yrohd0001_yente0001Xyaldo0001_yberc0001_ypest0001X
PGL1_unique_yersinia-CL1661	11	121	330	330	330	yaldo0001_20110	11	ykris0001_yruck0001_yberc0001_yente0001Xypest0001Xypseu0001Xyinte0001_ymoll0001_yfred0001_yrohd0001_yaldo0001_
PGL1_unique_yersinia-CL1662	11	121	74	87	87	yberc0001_19910	11	ypest0001Xyfred0001_ymoll0001_yente0001Xyruck0001_ykris0001_ypseu0001Xyinte0001_yaldo0001_yrohd0001_yberc0001_
PGL1_unique_yersinia-CL1663	11	121	185	216	202	yente0001X_21540	11	yruck0001_yrohd0001_yente0001Xypseu0001Xypest0001Xyinte0001_ymoll0001_yberc0001_yaldo0001_yfred0001_ykris0001_
PGL1_unique_yersinia-CL1664	11	121	262	302	286	yrohd0001_14230	11	yruck0001_ykris0001_yfred0001_yberc0001_ypest0001Xyrohd0001_yaldo0001_yinte0001_ymoll0001_ypseu0001Xyente0001X
PGL1_unique_yersinia-CL1665	11	121	428	428	428	yaldo0001_20220	11	ykris0001_ypseu0001Xyruck0001_yente0001Xyfred0001_yinte0001_ypest0001Xyberc0001_ymoll0001_yrohd0001_yaldo0001_
PGL1_unique_yersinia-CL1666	11	121	192	240	217	ykris0001_20480	11	yberc0001_yaldo0001_yinte0001_yente0001Xyfred0001_yrohd0001_yruck0001_ymoll0001_ypest0001Xypseu0001Xykris0001_
PGL1_unique_yersinia-CL1667	11	121	370	377	370	ypest0001X_26410	11	ykris0001_yruck0001_yente0001Xyberc0001_yaldo0001_ypseu0001Xypest0001Xyinte0001_yrohd0001_ymoll0001_yfred0001_
PGL1_unique_yersinia-CL1668	11	121	298	298	298	ypseu0001X_25840	11	yrohd0001_yruck0001_yente0001Xymoll0001_ykris0001_ypest0001Xyfred0001_yinte0001_yaldo0001_yberc0001_ypseu0001X
PGL1_unique_yersinia-CL1669	11	121	40	121	50	ypseu0001X_25850	11	yinte0001_yruck0001_yaldo0001_yfred0001_ypest0001Xypseu0001Xymoll0001_ykris0001_yrohd0001_yberc0001_yente0001X
PGL1_unique_yersinia-CL1670	11	121	169	200	200	yberc0001_20060	11	ykris0001_ypest0001Xypseu0001Xyente0001Xyruck0001_yfred0001_yinte0001_yaldo0001_ymoll0001_yrohd0001_yberc0001_
PGL1_unique_yersinia-CL1671	11	121	217	228	226	yfred0001_20260	11	yaldo0001_yfred0001_ymoll0001_yberc0001_ypest0001Xyruck0001_yinte0001_ykris0001_yrohd0001_yente0001Xypseu0001X
PGL1_unique_yersinia-CL1672	11	121	114	116	116	ypest0001X_26530	11	ypseu0001Xyruck0001_ymoll0001_yaldo0001_yinte0001_yberc0001_yfred0001_yrohd0001_yente0001Xykris0001_ypest0001X
PGL1_unique_yersinia-CL1673	11	121	216	221	217	yruck0001_15990	11	ypseu0001Xymoll0001_yruck0001_yfred0001_ykris0001_yente0001Xyrohd0001_yinte0001_yberc0001_yaldo0001_ypest0001X
PGL1_unique_yersinia-CL1674	11	121	430	463	457	yfred0001_20360	11	yfred0001_yinte0001_ymoll0001_ypseu0001Xyruck0001_yaldo0001_yberc0001_yente0001Xypest0001Xyrohd0001_ykris0001_
PGL1_unique_yersinia-CL1675	11	121	440	470	470	yruck0001_16020	11	yaldo0001_yrohd0001_yente0001Xyberc0001_yfred0001_ypseu0001Xypest0001Xyinte0001_ymoll0001_yruck0001_ykris0001_
PGL1_unique_yersinia-CL1676	11	121	289	355	354	ykris0001_20750	11	yruck0001_ypseu0001Xymoll0001_yaldo0001_ypest0001Xyinte0001_yrohd0001_yfred0001_yberc0001_yente0001Xykris0001_
PGL1_unique_yersinia-CL1677	11	121	428	449	441	yberc0001_20250	11	ypest0001Xymoll0001_yente0001Xykris0001_yberc0001_yaldo0001_yruck0001_yinte0001_yrohd0001_ypseu0001Xyfred0001_
PGL1_unique_yersinia-CL1678	11	121	489	521	509	yfred0001_20500	11	yente0001Xypseu0001Xyberc0001_yaldo0001_ymoll0001_ypest0001Xyrohd0001_ykris0001_yinte0001_yfred0001_yruck0001_
PGL1_unique_yersinia-CL1679	11	121	119	146	138	ykris0001_20830	11	yfred0001_yrohd0001_yaldo0001_yente0001Xyinte0001_yruck0001_ymoll0001_yberc0001_ypseu0001Xykris0001_ypest0001X
PGL1_unique_yersinia-CL1680	11	121	367	367	367	yberc0001_20330	11	ypest0001Xyinte0001_ymoll0001_yrohd0001_ykris0001_yaldo0001_yfred0001_ypseu0001Xyruck0001_yente0001Xyberc0001_
PGL1_unique_yersinia-CL1681	11	121	269	289	273	ykris0001_20890	11	ykris0001_yfred0001_yinte0001_yruck0001_yberc0001_yente0001Xyaldo0001_yrohd0001_ymoll0001_ypest0001Xypseu0001X
PGL1_unique_yersinia-CL1682	11	121	117	128	128	ypest0001X_26860	11	yente0001Xypseu0001Xykris0001_yfred0001_yrohd0001_yaldo0001_yberc0001_yruck0001_yinte0001_ymoll0001_ypest0001X
PGL1_unique_yersinia-CL1683	11	121	68	114	106	ypest0001X_26870	11	yinte0001_ypseu0001Xyaldo0001_ymoll0001_yruck0001_ykris0001_ypest0001Xyente0001Xyrohd0001_yfred0001_yberc0001_
PGL1_unique_yersinia-CL1684	11	121	161	184	184	yinte0001_15550	10	yfred0001_yberc0001_ykris0001_ypseu0001Xyrohd0001_yaldo0001_ymoll0001_yente0001Xypest0001Xyinte0001_
PGL1_unique_yersinia-CL1685	11	121	327	327	327	yente0001X_23820	11	yberc0001_ypest0001Xykris0001_yrohd0001_yruck0001_ymoll0001_yfred0001_ypseu0001Xyinte0001_yaldo0001_yente0001X
PGL1_unique_yersinia-CL1686	11	121	116	116	116	ykris0001_21190	11	ypest0001Xymoll0001_yaldo0001_yrohd0001_yfred0001_yberc0001_yente0001Xyruck0001_ypseu0001Xyinte0001_ykris0001_
PGL1_unique_yersinia-CL1687	11	121	642	642	642	ypest0001X_27030	11	yfred0001_ypseu0001Xyberc0001_ymoll0001_yinte0001_yruck0001_ykris0001_yaldo0001_yrohd0001_yente0001Xypest0001X
PGL1_unique_yersinia-CL1688	11	121	49	97	59	yaldo0001_20920	11	yberc0001_ypest0001Xyente0001Xyrohd0001_ykris0001_yfred0001_ymoll0001_yaldo0001_yruck0001_yinte0001_ypseu0001X
PGL1_unique_yersinia-CL1689	11	121	74	178	172	yruck0001_26770	11	ypseu0001Xyaldo0001_yruck0001_yrohd0001_yente0001Xyinte0001_ymoll0001_ypest0001Xykris0001_yfred0001_yberc0001_
PGL1_unique_yersinia-CL1690	11	121	293	345	340	ykris0001_15640	11	yfred0001_ymoll0001_yente0001Xyaldo0001_ypseu0001Xyruck0001_yinte0001_yberc0001_ypest0001Xykris0001_yrohd0001_
PGL1_unique_yersinia-CL1691	11	121	293	294	294	ypseu0001X_26460	11	yrohd0001_ykris0001_yfred0001_yinte0001_yruck0001_yaldo0001_ymoll0001_ypest0001Xyberc0001_yente0001Xypseu0001X
PGL1_unique_yersinia-CL1692	11	121	295	302	297	yberc0001_35390	11	ypest0001Xyberc0001_yaldo0001_yruck0001_yinte0001_yrohd0001_yfred0001_ymoll0001_ypseu0001Xykris0001_yente0001X
PGL1_unique_yersinia-CL1693	11	121	287	291	289	ypseu0001X_26490	11	yrohd0001_ypest0001Xyente0001Xypseu0001Xyinte0001_yberc0001_yruck0001_yfred0001_yaldo0001_ymoll0001_ykris0001_
PGL1_unique_yersinia-CL1694	11	132	208	221	221	yfred0001_21050	11	yinte0001_ykris0001_yente0001Xyrohd0001_ypest0001Xyruck0001_ymoll0001_ypseu0001Xyaldo0001_yberc0001_yfred0001_
PGL1_unique_yersinia-CL1695	11	121	182	182	182	yberc0001_35520	11	yrohd0001_ypest0001Xymoll0001_yfred0001_yinte0001_yente0001Xyaldo0001_yruck0001_ypseu0001Xykris0001_yberc0001_
PGL1_unique_yersinia-CL1696	11	119	103	395	388	yinte0001_15000	10	yente0001Xymoll0001_ypest0001Xykris0001_yaldo0001_yberc0001_yrohd0001_yfred0001_yinte0001_ypseu0001X
PGL1_unique_yersinia-CL1697	11	121	455	485	455	yruck0001_16730	11	ypest0001Xyrohd0001_ykris0001_ypseu0001Xyruck0001_yinte0001_yfred0001_yente0001Xyberc0001_ymoll0001_yaldo0001_
PGL1_unique_yersinia-CL1698	11	121	165	165	165	yinte0001_14950	11	ypest0001Xyfred0001_ykris0001_yente0001Xyrohd0001_yaldo0001_yberc0001_yruck0001_ymoll0001_ypseu0001Xyinte0001_
PGL1_unique_yersinia-CL1699	11	101	70	116	81	ypseu0001X_29770	11	yinte0001_ykris0001_ypest0001Xypseu0001Xyruck0001_ymoll0001_yaldo0001_yrohd0001_yberc0001_yente0001Xyfred0001_
PGL1_unique_yersinia-CL1700	11	121	144	195	187	yruck0001_10460	11	ymoll0001_yberc0001_yinte0001_ykris0001_yruck0001_ypseu0001Xyente0001Xyaldo0001_yrohd0001_yfred0001_ypest0001X
PGL1_unique_yersinia-CL1701	11	121	77	85	82	yente0001X_24520	11	yruck0001_ykris0001_ypseu0001Xyaldo0001_yinte0001_ymoll0001_ypest0001Xyberc0001_yrohd0001_yente0001Xyfred0001_
PGL1_unique_yersinia-CL1702	11	121	392	401	392	yrohd0001_35070	11	ypseu0001Xyberc0001_yaldo0001_yente0001Xyrohd0001_yruck0001_ypest0001Xykris0001_yfred0001_yinte0001_ymoll0001_
PGL1_unique_yersinia-CL1703	11	121	402	424	402	yaldo0001_21520	11	ypseu0001Xyente0001Xykris0001_yinte0001_yrohd0001_ypest0001Xymoll0001_yberc0001_yaldo0001_yruck0001_yfred0001_
PGL1_unique_yersinia-CL1704	11	121	453	484	469	yrohd0001_35030	11	yente0001Xyinte0001_yruck0001_yrohd0001_yfred0001_ymoll0001_ypest0001Xykris0001_yaldo0001_ypseu0001Xyberc0001_
PGL1_unique_yersinia-CL1705	11	121	664	694	677	ykris0001_34930	11	yrohd0001_yinte0001_yente0001Xypseu0001Xyberc0001_yaldo0001_yruck0001_ymoll0001_yfred0001_ypest0001Xykris0001_
PGL1_unique_yersinia-CL1706	11	121	285	285	285	ymoll0001_21190	11	yfred0001_yrohd0001_ypest0001Xyberc0001_yinte0001_yruck0001_yente0001Xyaldo0001_ypseu0001Xykris0001_ymoll0001_
PGL1_unique_yersinia-CL1707	11	121	475	487	485	ypest0001X_28180	11	yberc0001_ykris0001_ymoll0001_yinte0001_yrohd0001_yente0001Xyruck0001_yaldo0001_ypseu0001Xypest0001Xyfred0001_
PGL1_unique_yersinia-CL1708	11	121	507	510	507	ypest0001X_28190	11	ymoll0001_ypseu0001Xyaldo0001_yfred0001_yberc0001_yinte0001_yrohd0001_ypest0001Xyruck0001_ykris0001_yente0001X
PGL1_unique_yersinia-CL1709	11	121	614	614	614	yrohd0001_34820	11	ykris0001_ypest0001Xypseu0001Xyente0001Xyinte0001_yaldo0001_yruck0001_yfred0001_yberc0001_ymoll0001_yrohd0001_
PGL1_unique_yersinia-CL1710	11	121	181	183	181	ykris0001_40070	11	yruck0001_ymoll0001_yaldo0001_yfred0001_yente0001Xypest0001Xyberc0001_ykris0001_yinte0001_yrohd0001_ypseu0001X
PGL1_unique_yersinia-CL1711	11	121	180	180	180	yinte0001_21610	11	ypseu0001Xyente0001Xymoll0001_ykris0001_ypest0001Xyberc0001_yruck0001_yaldo0001_yrohd0001_yfred0001_yinte0001_
PGL1_unique_yersinia-CL1712	11	121	325	325	325	ypest0001X_28240	11	yruck0001_yberc0001_yfred0001_ymoll0001_ypseu0001Xyinte0001_yaldo0001_yrohd0001_ykris0001_yente0001Xypest0001X
PGL1_unique_yersinia-CL1713	11	121	847	916	911	yaldo0001_21780	11	ypest0001Xyfred0001_yente0001Xyinte0001_yrohd0001_yberc0001_yaldo0001_ypseu0001Xykris0001_yruck0001_ymoll0001_
PGL1_unique_yersinia-CL1714	11	121	455	461	456	ypseu0001X_29110	11	yberc0001_yrohd0001_ymoll0001_yaldo0001_yente0001Xyruck0001_ykris0001_yfred0001_yinte0001_ypest0001Xypseu0001X
PGL1_unique_yersinia-CL1715	11	121	598	598	598	yberc0001_21130	11	yente0001Xypest0001Xypseu0001Xyrohd0001_yfred0001_yinte0001_ymoll0001_yaldo0001_yruck0001_ykris0001_yberc0001_
PGL1_unique_yersinia-CL1716	11	121	186	225	225	yberc0001_21140	11	yente0001Xyruck0001_yaldo0001_ypest0001Xyfred0001_ykris0001_ymoll0001_ypseu0001Xyrohd0001_yinte0001_yberc0001_
PGL1_unique_yersinia-CL1717	11	121	82	167	152	yinte0001_21680	11	yruck0001_yinte0001_yberc0001_yaldo0001_ymoll0001_yente0001Xyrohd0001_ypest0001Xyfred0001_ypseu0001Xykris0001_
PGL1_unique_yersinia-CL1718	11	121	404	404	404	ypest0001X_28340	11	yrohd0001_yberc0001_yente0001Xyfred0001_yruck0001_ykris0001_ypseu0001Xyinte0001_yaldo0001_ymoll0001_ypest0001X
PGL1_unique_yersinia-CL1719	11	121	148	179	164	yrohd0001_34640	11	yaldo0001_yberc0001_ykris0001_yinte0001_yrohd0001_ymoll0001_yfred0001_yente0001Xypseu0001Xypest0001Xyruck0001_
PGL1_unique_yersinia-CL1720	11	121	109	151	151	yfred0001_35580	11	yaldo0001_yruck0001_ypseu0001Xymoll0001_yrohd0001_yente0001Xyberc0001_ypest0001Xykris0001_yinte0001_yfred0001_
PGL1_unique_yersinia-CL1721	11	121	123	160	160	yrohd0001_19030	11	ymoll0001_ypseu0001Xyinte0001_yberc0001_ykris0001_yfred0001_yente0001Xyrohd0001_ypest0001Xyruck0001_yaldo0001_
PGL1_unique_yersinia-CL1722	11	121	120	129	127	yruck0001_31950	11	yaldo0001_ymoll0001_yinte0001_yrohd0001_ypseu0001Xyberc0001_ypest0001Xykris0001_yruck0001_yente0001Xyfred0001_
PGL1_unique_yersinia-CL1723	11	106	103	372	313	yruck0001_31930	9	ymoll0001_yrohd0001_ykris0001_yente0001Xyinte0001_yberc0001_yaldo0001_yruck0001_yfred0001_
PGL1_unique_yersinia-CL1724	11	121	321	321	321	yberc0001_21430	11	ymoll0001_ypest0001Xyaldo0001_ypseu0001Xyfred0001_yrohd0001_ykris0001_yruck0001_yinte0001_yente0001Xyberc0001_
PGL1_unique_yersinia-CL1725	11	121	224	237	228	yente0001X_12570	11	ypest0001Xyruck0001_yente0001Xyinte0001_ypseu0001Xymoll0001_yfred0001_ykris0001_yaldo0001_yberc0001_yrohd0001_
PGL1_unique_yersinia-CL1726	11	121	68	87	68	yfred0001_45140	11	ypseu0001Xykris0001_ymoll0001_yaldo0001_ypest0001Xyruck0001_yente0001Xyinte0001_yberc0001_yfred0001_yrohd0001_
PGL1_unique_yersinia-CL1727	11	121	346	370	370	ymoll0001_24900	11	yfred0001_yruck0001_ypseu0001Xyrohd0001_yinte0001_ykris0001_ypest0001Xyente0001Xyberc0001_yaldo0001_ymoll0001_
PGL1_unique_yersinia-CL1728	11	121	156	156	156	yinte0001_26130	11	yberc0001_yfred0001_ypest0001Xyruck0001_ymoll0001_yrohd0001_ypseu0001Xyaldo0001_yente0001Xykris0001_yinte0001_
PGL1_unique_yersinia-CL1729	11	121	105	139	105	yaldo0001_22280	11	ypseu0001Xyruck0001_ykris0001_yaldo0001_yfred0001_yberc0001_yente0001Xyrohd0001_ypest0001Xymoll0001_yinte0001_
PGL1_unique_yersinia-CL1730	11	121	220	226	220	yruck0001_31820	11	yruck0001_ykris0001_yaldo0001_ypest0001Xyinte0001_yente0001Xymoll0001_yberc0001_yfred0001_yrohd0001_ypseu0001X
PGL1_unique_yersinia-CL1731	11	121	343	344	344	ykris0001_21960	11	yruck0001_ymoll0001_yinte0001_yfred0001_yberc0001_ypest0001Xyrohd0001_ypseu0001Xyaldo0001_yente0001Xykris0001_
PGL1_unique_yersinia-CL1732	11	121	192	207	207	ypest0001X_28870	11	yaldo0001_ykris0001_yente0001Xypseu0001Xyberc0001_yruck0001_ymoll0001_yinte0001_yfred0001_ypest0001Xyrohd0001_
PGL1_unique_yersinia-CL1733	11	121	160	179	160	yrohd0001_19210	11	ykris0001_yberc0001_ypseu0001Xyinte0001_ymoll0001_yruck0001_yfred0001_yente0001Xyrohd0001_ypest0001Xyaldo0001_
PGL1_unique_yersinia-CL1734	11	121	224	224	224	ymoll0001_24780	11	ypest0001Xyaldo0001_yente0001Xypseu0001Xyberc0001_ykris0001_yfred0001_yrohd0001_yinte0001_yruck0001_ymoll0001_
PGL1_unique_yersinia-CL1735	11	121	246	246	246	yaldo0001_22360	11	ykris0001_yente0001Xypest0001Xypseu0001Xyruck0001_yinte0001_yrohd0001_ymoll0001_yberc0001_yfred0001_yaldo0001_
PGL1_unique_yersinia-CL1736	11	121	298	312	309	yfred0001_22830	11	yrohd0001_yaldo0001_yruck0001_ypest0001Xyente0001Xyfred0001_ypseu0001Xyinte0001_ykris0001_ymoll0001_yberc0001_
PGL1_unique_yersinia-CL1737	11	121	511	525	515	ykris0001_22070	11	yruck0001_ypest0001Xyfred0001_ypseu0001Xyente0001Xyaldo0001_ymoll0001_yinte0001_ykris0001_yberc0001_yrohd0001_
PGL1_unique_yersinia-CL1738	11	121	154	157	157	yinte0001_25980	11	ykris0001_yberc0001_ypseu0001Xyaldo0001_ymoll0001_yrohd0001_yente0001Xyfred0001_ypest0001Xyruck0001_yinte0001_
PGL1_unique_yersinia-CL1739	11	121	554	554	554	yrohd0001_33200	11	ypseu0001Xypest0001Xymoll0001_yaldo0001_yinte0001_ykris0001_yruck0001_yfred0001_yberc0001_yente0001Xyrohd0001_
PGL1_unique_yersinia-CL1740	11	121	250	254	250	yinte0001_39940	11	yinte0001_ypseu0001Xyfred0001_yberc0001_yente0001Xykris0001_ypest0001Xyruck0001_yrohd0001_yaldo0001_ymoll0001_
PGL1_unique_yersinia-CL1741	11	121	392	409	406	yrohd0001_33180	11	ypseu0001Xyfred0001_ypest0001Xyberc0001_ykris0001_yaldo0001_yinte0001_yente0001Xyruck0001_ymoll0001_yrohd0001_
PGL1_unique_yersinia-CL1742	11	121	246	267	266	yruck0001_18180	11	ypseu0001Xyente0001Xyruck0001_yaldo0001_yfred0001_yberc0001_yrohd0001_yinte0001_ypest0001Xymoll0001_ykris0001_
PGL1_unique_yersinia-CL1743	11	121	555	566	555	yruck0001_18210	11	ypest0001Xyfred0001_yinte0001_yberc0001_ypseu0001Xyrohd0001_yruck0001_yente0001Xyaldo0001_ykris0001_ymoll0001_
PGL1_unique_yersinia-CL1744	11	121	439	473	467	ypest0001X_29100	11	yente0001Xyfred0001_yaldo0001_ymoll0001_ypseu0001Xyruck0001_ypest0001Xyrohd0001_yinte0001_yberc0001_ykris0001_
PGL1_unique_yersinia-CL1745	11	121	148	148	148	yente0001X_12950	11	yruck0001_yberc0001_ypseu0001Xymoll0001_ykris0001_ypest0001Xyinte0001_yfred0001_yaldo0001_yrohd0001_yente0001X
PGL1_unique_yersinia-CL1746	11	121	95	97	95	yaldo0001_22610	11	yruck0001_ymoll0001_ypseu0001Xyaldo0001_yrohd0001_yfred0001_ykris0001_ypest0001Xyente0001Xyberc0001_yinte0001_
PGL1_unique_yersinia-CL1747	11	121	175	180	176	ykris0001_22310	11	yberc0001_ypest0001Xypseu0001Xyfred0001_yrohd0001_yaldo0001_ymoll0001_ykris0001_yente0001Xyinte0001_yruck0001_
PGL1_unique_yersinia-CL1748	11	121	126	143	142	yberc0001_21870	11	ypseu0001Xyrohd0001_yberc0001_yruck0001_ykris0001_yaldo0001_ymoll0001_ypest0001Xyfred0001_yente0001Xyinte0001_
PGL1_unique_yersinia-CL1749	11	121	193	228	200	ypest0001X_29720	11	yfred0001_ymoll0001_yinte0001_yruck0001_yente0001Xykris0001_yaldo0001_ypseu0001Xyrohd0001_yberc0001_ypest0001X
PGL1_unique_yersinia-CL1750	11	121	550	562	562	yinte0001_5660	11	yfred0001_ypseu0001Xyaldo0001_ypest0001Xyente0001Xyruck0001_yberc0001_ymoll0001_yrohd0001_ykris0001_yinte0001_
PGL1_unique_yersinia-CL1751	11	121	47	68	66	ykris0001_22410	11	yrohd0001_yente0001Xypseu0001Xyberc0001_ymoll0001_yaldo0001_yruck0001_ypest0001Xykris0001_yinte0001_yfred0001_
PGL1_unique_yersinia-CL1752	11	121	181	218	210	ypseu0001X_32610	11	yaldo0001_yrohd0001_yberc0001_yinte0001_yente0001Xymoll0001_yruck0001_yfred0001_ypest0001Xykris0001_ypseu0001X
PGL1_unique_yersinia-CL1753	11	121	287	322	287	ypseu0001X_8550	11	ymoll0001_yinte0001_yfred0001_yaldo0001_yrohd0001_ypest0001Xypseu0001Xykris0001_yruck0001_yente0001Xyberc0001_
PGL1_unique_yersinia-CL1754	11	121	293	321	316	ykris0001_8760	11	ykris0001_ymoll0001_yente0001Xyfred0001_ypseu0001Xyinte0001_ypest0001Xyberc0001_yrohd0001_yaldo0001_yruck0001_
PGL1_unique_yersinia-CL1755	11	121	245	250	245	ykris0001_8770	11	yaldo0001_yruck0001_ypest0001Xykris0001_yente0001Xymoll0001_yinte0001_yrohd0001_ypseu0001Xyfred0001_yberc0001_
PGL1_unique_yersinia-CL1756	11	121	339	339	339	ykris0001_8790	11	yaldo0001_yruck0001_ypseu0001Xyberc0001_yente0001Xyrohd0001_yfred0001_ymoll0001_ypest0001Xyinte0001_ykris0001_
PGL1_unique_yersinia-CL1757	11	121	214	217	215	yinte0001_5770	11	yfred0001_yaldo0001_yinte0001_yruck0001_ypseu0001Xykris0001_yente0001Xymoll0001_ypest0001Xyrohd0001_yberc0001_
PGL1_unique_yersinia-CL1758	11	121	426	434	427	yaldo0001_22850	11	ypest0001Xyrohd0001_yfred0001_ypseu0001Xyruck0001_yente0001Xymoll0001_yberc0001_yinte0001_ykris0001_yaldo0001_
PGL1_unique_yersinia-CL1759	11	121	115	115	115	yruck0001_7300	11	yaldo0001_ymoll0001_yfred0001_yinte0001_ypest0001Xyrohd0001_ykris0001_ypseu0001Xyberc0001_yente0001Xyruck0001_
PGL1_unique_yersinia-CL1760	11	121	588	588	588	ypseu0001X_13170	11	yfred0001_yinte0001_yaldo0001_yente0001Xyruck0001_ymoll0001_ykris0001_yberc0001_ypest0001Xyrohd0001_ypseu0001X
PGL1_unique_yersinia-CL1761	11	121	238	238	238	yrohd0001_32780	11	yberc0001_yinte0001_yruck0001_yente0001Xypest0001Xykris0001_ymoll0001_ypseu0001Xyaldo0001_yfred0001_yrohd0001_
PGL1_unique_yersinia-CL1762	11	121	935	936	936	yrohd0001_32770	11	yruck0001_ymoll0001_yente0001Xypest0001Xyfred0001_ypseu0001Xyinte0001_ykris0001_yaldo0001_yberc0001_yrohd0001_
PGL1_unique_yersinia-CL1763	11	121	388	388	388	yinte0001_5850	11	ykris0001_ymoll0001_ypseu0001Xyaldo0001_yfred0001_yente0001Xyberc0001_yruck0001_ypest0001Xyrohd0001_yinte0001_
PGL1_unique_yersinia-CL1764	11	121	290	292	290	ykris0001_8890	11	yente0001Xyinte0001_ypseu0001Xyruck0001_yrohd0001_yberc0001_ypest0001Xymoll0001_yaldo0001_yfred0001_ykris0001_
PGL1_unique_yersinia-CL1765	11	121	379	379	379	yruck0001_7390	11	ypest0001Xyinte0001_yente0001Xyrohd0001_ymoll0001_yfred0001_ykris0001_ypseu0001Xyberc0001_yaldo0001_yruck0001_
PGL1_unique_yersinia-CL1766	11	121	44	45	45	ykris0001_8930	11	yberc0001_yaldo0001_ypest0001Xyrohd0001_yente0001Xyruck0001_yfred0001_ymoll0001_ypseu0001Xyinte0001_ykris0001_
PGL1_unique_yersinia-CL1767	11	121	95	144	133	yaldo0001_22990	11	yaldo0001_yfred0001_ykris0001_ypest0001Xyrohd0001_ymoll0001_yente0001Xyinte0001_yruck0001_ypseu0001Xyberc0001_
PGL1_unique_yersinia-CL1768	11	121	225	228	228	yfred0001_7950	11	yrohd0001_yaldo0001_ymoll0001_ykris0001_ypest0001Xyinte0001_yberc0001_yruck0001_ypseu0001Xyente0001Xyfred0001_
PGL1_unique_yersinia-CL1769	11	121	142	142	142	yberc0001_9260	11	yente0001Xyinte0001_ymoll0001_ypseu0001Xyaldo0001_yfred0001_ykris0001_yruck0001_yrohd0001_ypest0001Xyberc0001_
PGL1_unique_yersinia-CL1770	11	121	366	390	385	yrohd0001_32650	11	ymoll0001_yrohd0001_yaldo0001_yruck0001_yberc0001_yfred0001_ypseu0001Xykris0001_yinte0001_yente0001Xypest0001X
PGL1_unique_yersinia-CL1771	11	121	386	430	430	ykris0001_8990	11	yente0001Xyfred0001_yaldo0001_ypest0001Xypseu0001Xyinte0001_yberc0001_yrohd0001_ymoll0001_yruck0001_ykris0001_
PGL1_unique_yersinia-CL1772	11	121	167	177	168	ymoll0001_38390	11	yente0001Xykris0001_yruck0001_yberc0001_ypest0001Xyaldo0001_yrohd0001_ymoll0001_yinte0001_ypseu0001Xyfred0001_
PGL1_unique_yersinia-CL1773	11	121	253	266	253	yruck0001_22410	11	yfred0001_ykris0001_yente0001Xypest0001Xyinte0001_yberc0001_yrohd0001_ypseu0001Xyruck0001_ymoll0001_yaldo0001_
PGL1_unique_yersinia-CL1774	11	121	239	239	239	yberc0001_22040	11	yaldo0001_yfred0001_ypseu0001Xyrohd0001_ymoll0001_yinte0001_yente0001Xyruck0001_ykris0001_ypest0001Xyberc0001_
PGL1_unique_yersinia-CL1775	11	121	154	159	154	yfred0001_23160	11	yrohd0001_yberc0001_ykris0001_ypest0001Xyente0001Xyruck0001_yinte0001_yfred0001_ymoll0001_yaldo0001_ypseu0001X
PGL1_unique_yersinia-CL1776	11	121	254	260	259	yente0001X_33980	11	yrohd0001_yente0001Xyaldo0001_ymoll0001_yruck0001_ykris0001_ypest0001Xypseu0001Xyberc0001_yfred0001_yinte0001_
PGL1_unique_yersinia-CL1777	11	121	323	330	323	yinte0001_22150	11	yente0001Xykris0001_ypest0001Xymoll0001_yruck0001_yberc0001_yaldo0001_ypseu0001Xyfred0001_yinte0001_yrohd0001_
PGL1_unique_yersinia-CL1778	11	121	701	730	716	yrohd0001_19670	11	yente0001Xyinte0001_yberc0001_ykris0001_yaldo0001_ypseu0001Xypest0001Xyrohd0001_yfred0001_yruck0001_ymoll0001_
PGL1_unique_yersinia-CL1779	11	121	134	141	141	ymoll0001_21700	11	ypest0001Xyrohd0001_yinte0001_yaldo0001_yruck0001_yberc0001_yente0001Xykris0001_ypseu0001Xyfred0001_ymoll0001_
PGL1_unique_yersinia-CL1780	11	121	419	426	426	yrohd0001_25620	11	yberc0001_yaldo0001_ypseu0001Xymoll0001_yruck0001_ykris0001_yinte0001_yente0001Xyfred0001_ypest0001Xyrohd0001_
PGL1_unique_yersinia-CL1781	11	121	78	81	78	yente0001X_33910	11	yaldo0001_ykris0001_yrohd0001_yente0001Xypseu0001Xyruck0001_ymoll0001_yinte0001_yfred0001_ypest0001Xyberc0001_
PGL1_unique_yersinia-CL1782	11	121	110	113	111	ymoll0001_21770	11	ypest0001Xyfred0001_yente0001Xyberc0001_yaldo0001_yruck0001_ypseu0001Xyrohd0001_ykris0001_yinte0001_ymoll0001_
PGL1_unique_yersinia-CL1783	11	121	149	154	149	yruck0001_25170	11	ymoll0001_yberc0001_yente0001Xyinte0001_ypseu0001Xyaldo0001_yruck0001_yfred0001_ykris0001_ypest0001Xyrohd0001_
PGL1_unique_yersinia-CL1784	11	119	59	327	321	yaldo0001_23570	10	yente0001Xymoll0001_ypest0001Xyberc0001_yaldo0001_yrohd0001_yinte0001_ykris0001_yfred0001_ypseu0001X
PGL1_unique_yersinia-CL1785	11	121	330	354	352	yente0001X_33610	11	yente0001Xypest0001Xyfred0001_yinte0001_ypseu0001Xykris0001_yberc0001_ymoll0001_yruck0001_yrohd0001_yaldo0001_
PGL1_unique_yersinia-CL1786	11	110	58	511	120	yruck0001_25220	11	yinte0001_yberc0001_yruck0001_yente0001Xyrohd0001_ymoll0001_ypest0001Xykris0001_yfred0001_ypseu0001Xyaldo0001_
PGL1_unique_yersinia-CL1787	11	121	105	115	110	ypest0001X_29580	11	ypseu0001Xyruck0001_yinte0001_ykris0001_yente0001Xyaldo0001_yberc0001_yfred0001_yrohd0001_ypest0001Xymoll0001_
PGL1_unique_yersinia-CL1788	11	121	253	253	253	ypest0001X_29620	11	yruck0001_ykris0001_ypseu0001Xyinte0001_ymoll0001_yente0001Xyfred0001_yaldo0001_yrohd0001_yberc0001_ypest0001X
PGL1_unique_yersinia-CL1789	11	121	302	346	338	ypseu0001X_31870	11	ykris0001_yrohd0001_yfred0001_yente0001Xypseu0001Xyruck0001_ymoll0001_yaldo0001_yberc0001_yinte0001_ypest0001X
PGL1_unique_yersinia-CL1790	11	102	40	357	344	ypseu0001X_34560	11	yaldo0001_ypest0001Xyfred0001_yinte0001_ymoll0001_yente0001Xyrohd0001_ypseu0001Xyruck0001_ykris0001_yberc0001_
PGL1_unique_yersinia-CL1791	11	121	360	388	376	ymoll0001_32530	11	ykris0001_ymoll0001_ypest0001Xyrohd0001_yente0001Xyfred0001_ypseu0001Xyinte0001_yruck0001_yaldo0001_yberc0001_
PGL1_unique_yersinia-CL1792	11	121	76	164	164	yberc0001_24120	11	yrohd0001_yente0001Xyfred0001_ymoll0001_ykris0001_ypseu0001Xyruck0001_yaldo0001_ypest0001Xyinte0001_yberc0001_
PGL1_unique_yersinia-CL1793	11	121	98	248	144	ykris0001_23830	11	yrohd0001_ymoll0001_ypest0001Xyaldo0001_yente0001Xyruck0001_ypseu0001Xyberc0001_yfred0001_yinte0001_ykris0001_
PGL1_unique_yersinia-CL1794	11	121	88	113	109	yberc0001_24080	11	yrohd0001_yaldo0001_ypseu0001Xyente0001Xypest0001Xykris0001_yfred0001_yruck0001_yberc0001_ymoll0001_yinte0001_
PGL1_unique_yersinia-CL1795	11	121	268	299	293	ykris0001_23870	11	ykris0001_ymoll0001_yfred0001_yaldo0001_ypseu0001Xyente0001Xypest0001Xyinte0001_yruck0001_yrohd0001_yberc0001_
PGL1_unique_yersinia-CL1796	11	121	219	230	228	yente0001X_33210	11	ymoll0001_yruck0001_yinte0001_ykris0001_yrohd0001_ypest0001Xyberc0001_ypseu0001Xyaldo0001_yente0001Xyfred0001_
PGL1_unique_yersinia-CL1797	11	121	219	259	248	yruck0001_19390	11	yaldo0001_ykris0001_yrohd0001_yente0001Xyberc0001_yinte0001_ymoll0001_yfred0001_ypseu0001Xypest0001Xyruck0001_
PGL1_unique_yersinia-CL1798	11	121	522	533	533	ykris0001_23950	11	yberc0001_yente0001Xymoll0001_yaldo0001_ypest0001Xyinte0001_yrohd0001_yruck0001_ypseu0001Xyfred0001_ykris0001_
PGL1_unique_yersinia-CL1799	11	121	151	191	151	yruck0001_19370	11	yaldo0001_yinte0001_yrohd0001_yente0001Xyberc0001_ykris0001_ypseu0001Xypest0001Xyruck0001_ymoll0001_yfred0001_
PGL1_unique_yersinia-CL1800	11	121	215	218	218	ypest0001X_29960	11	ymoll0001_yaldo0001_yberc0001_ykris0001_ypseu0001Xyrohd0001_yfred0001_yente0001Xyinte0001_ypest0001Xyruck0001_
PGL1_unique_yersinia-CL1801	11	121	112	153	151	yruck0001_19340	11	ymoll0001_yinte0001_yaldo0001_yberc0001_yente0001Xyrohd0001_ykris0001_ypseu0001Xyfred0001_yruck0001_ypest0001X
PGL1_unique_yersinia-CL1802	11	121	599	611	599	yruck0001_19330	11	yberc0001_yfred0001_yaldo0001_yinte0001_ypseu0001Xypest0001Xyente0001Xymoll0001_ykris0001_yruck0001_yrohd0001_
PGL1_unique_yersinia-CL1803	11	121	322	332	332	yinte0001_23150	11	yfred0001_ymoll0001_yaldo0001_ypseu0001Xypest0001Xyente0001Xykris0001_yruck0001_yrohd0001_yberc0001_yinte0001_
PGL1_unique_yersinia-CL1804	11	121	241	244	241	yaldo0001_24190	11	yente0001Xyrohd0001_ymoll0001_ypseu0001Xyinte0001_yruck0001_ypest0001Xykris0001_yaldo0001_yfred0001_yberc0001_
PGL1_unique_yersinia-CL1805	11	121	126	126	126	yruck0001_19270	11	ykris0001_ymoll0001_yberc0001_yaldo0001_yinte0001_ypseu0001Xyrohd0001_ypest0001Xyfred0001_yente0001Xyruck0001_
PGL1_unique_yersinia-CL1806	11	121	257	258	258	yberc0001_32710	11	yrohd0001_ymoll0001_yruck0001_yaldo0001_yfred0001_ykris0001_ypest0001Xypseu0001Xyente0001Xyinte0001_yberc0001_
PGL1_unique_yersinia-CL1807	11	121	279	280	280	yente0001X_33000	11	yinte0001_yruck0001_yrohd0001_ypest0001Xyberc0001_ykris0001_yaldo0001_ymoll0001_ypseu0001Xyfred0001_yente0001X
PGL1_unique_yersinia-CL1808	11	92	51	299	277	ypest0001X_10090	10	ykris0001_yfred0001_yente0001Xypest0001Xyinte0001_yrohd0001_ymoll0001_yberc0001_ypseu0001Xyruck0001_
PGL1_unique_yersinia-CL1809	11	121	540	549	540	yruck0001_19140	11	yberc0001_yrohd0001_yruck0001_yinte0001_ypseu0001Xyfred0001_yente0001Xypest0001Xyaldo0001_ymoll0001_ykris0001_
PGL1_unique_yersinia-CL1810	11	121	818	834	822	ypseu0001X_4800	11	ypseu0001Xykris0001_ypest0001Xyrohd0001_yinte0001_yberc0001_yaldo0001_yruck0001_ymoll0001_yfred0001_yente0001X
PGL1_unique_yersinia-CL1811	11	121	68	114	112	yruck0001_17970	11	ykris0001_yaldo0001_yruck0001_ymoll0001_yinte0001_yrohd0001_ypest0001Xyente0001Xypseu0001Xyberc0001_yfred0001_
PGL1_unique_yersinia-CL1812	11	121	193	227	208	yaldo0001_24460	11	yente0001Xyfred0001_ypseu0001Xypest0001Xyruck0001_yinte0001_yberc0001_yrohd0001_ykris0001_ymoll0001_yaldo0001_
PGL1_unique_yersinia-CL1813	11	121	214	219	219	yrohd0001_38030	11	ykris0001_ymoll0001_yinte0001_yente0001Xyaldo0001_ypseu0001Xyberc0001_yfred0001_yruck0001_ypest0001Xyrohd0001_
PGL1_unique_yersinia-CL1814	11	121	240	265	245	yruck0001_17910	11	ypest0001Xypseu0001Xyrohd0001_yberc0001_ykris0001_yfred0001_yruck0001_yinte0001_yaldo0001_yente0001Xymoll0001_
PGL1_unique_yersinia-CL1815	11	121	150	164	164	ykris0001_25300	11	yruck0001_yente0001Xypseu0001Xymoll0001_ypest0001Xyrohd0001_yaldo0001_yberc0001_yinte0001_yfred0001_ykris0001_
PGL1_unique_yersinia-CL1816	11	121	135	146	138	yinte0001_29380	11	ypest0001Xyinte0001_yfred0001_yberc0001_yruck0001_yente0001Xypseu0001Xykris0001_ymoll0001_yrohd0001_yaldo0001_
PGL1_unique_yersinia-CL1817	11	121	254	258	258	ypseu0001X_29710	11	ymoll0001_yinte0001_yrohd0001_ykris0001_yente0001Xyaldo0001_ypest0001Xyfred0001_yruck0001_yberc0001_ypseu0001X
PGL1_unique_yersinia-CL1818	11	121	421	425	422	yruck0001_17830	11	yente0001Xypest0001Xykris0001_yinte0001_yfred0001_ypseu0001Xymoll0001_yrohd0001_yruck0001_yaldo0001_yberc0001_
PGL1_unique_yersinia-CL1819	11	121	734	781	745	ypseu0001X_29670	11	yrohd0001_yaldo0001_yberc0001_ypseu0001Xykris0001_ypest0001Xyruck0001_yinte0001_ymoll0001_yfred0001_yente0001X
PGL1_unique_yersinia-CL1820	11	121	176	203	176	ypest0001X_30360	11	yberc0001_yaldo0001_ymoll0001_yrohd0001_yente0001Xyruck0001_yinte0001_ypseu0001Xyfred0001_ykris0001_ypest0001X
PGL1_unique_yersinia-CL1821	11	121	267	301	275	ymoll0001_23260	11	yrohd0001_yaldo0001_yfred0001_yente0001Xypseu0001Xypest0001Xyruck0001_yberc0001_yinte0001_ymoll0001_ykris0001_
PGL1_unique_yersinia-CL1822	11	121	178	195	180	yinte0001_23740	11	ymoll0001_yaldo0001_yente0001Xyruck0001_ypseu0001Xyinte0001_yrohd0001_yfred0001_ykris0001_yberc0001_ypest0001X
PGL1_unique_yersinia-CL1823	11	121	91	97	93	ykris0001_38660	11	ymoll0001_ykris0001_yberc0001_ypest0001Xyruck0001_ypseu0001Xyaldo0001_yfred0001_yente0001Xyrohd0001_yinte0001_
PGL1_unique_yersinia-CL1824	11	121	673	690	686	yinte0001_23720	11	yinte0001_ykris0001_yberc0001_ypest0001Xyruck0001_ymoll0001_ypseu0001Xyaldo0001_yrohd0001_yente0001Xyfred0001_
PGL1_unique_yersinia-CL1825	11	119	103	263	232	ypest0001X_30450	10	ypseu0001Xyfred0001_ykris0001_ypest0001Xyaldo0001_yberc0001_yrohd0001_yente0001Xymoll0001_yinte0001_
PGL1_unique_yersinia-CL1826	11	121	318	345	345	yrohd0001_34270	11	ykris0001_yaldo0001_ypseu0001Xymoll0001_yinte0001_yruck0001_yfred0001_yberc0001_yente0001Xypest0001Xyrohd0001_
PGL1_unique_yersinia-CL1827	11	114	56	354	241	yruck0001_29380	9	yrohd0001_yberc0001_yruck0001_yente0001Xyfred0001_ykris0001_yinte0001_yaldo0001_ymoll0001_
PGL1_unique_yersinia-CL1828	11	121	373	395	375	ypseu0001X_29490	11	ypseu0001Xyinte0001_yaldo0001_ypest0001Xyrohd0001_yente0001Xyfred0001_yberc0001_yruck0001_ykris0001_ymoll0001_
PGL1_unique_yersinia-CL1829	11	121	336	343	341	yrohd0001_34380	11	yente0001Xyaldo0001_ypseu0001Xyberc0001_ymoll0001_yrohd0001_ykris0001_yfred0001_yruck0001_ypest0001Xyinte0001_
PGL1_unique_yersinia-CL1830	11	121	334	340	334	yinte0001_35720	11	yberc0001_yruck0001_ymoll0001_yrohd0001_yfred0001_ykris0001_ypest0001Xyinte0001_yaldo0001_ypseu0001Xyente0001X
PGL1_unique_yersinia-CL1831	11	121	277	299	280	ypseu0001X_29470	11	ymoll0001_yrohd0001_yaldo0001_ypseu0001Xykris0001_yberc0001_yente0001Xyfred0001_yinte0001_yruck0001_ypest0001X
PGL1_unique_yersinia-CL1832	11	121	209	220	220	yberc0001_22870	11	ykris0001_yrohd0001_ymoll0001_yinte0001_yaldo0001_yruck0001_yfred0001_yente0001Xypseu0001Xypest0001Xyberc0001_
PGL1_unique_yersinia-CL1833	11	121	301	304	303	ypseu0001X_29450	11	ykris0001_ypest0001Xymoll0001_yaldo0001_yinte0001_yente0001Xyruck0001_yberc0001_ypseu0001Xyfred0001_yrohd0001_
PGL1_unique_yersinia-CL1834	11	121	404	423	422	yruck0001_17510	11	ykris0001_yinte0001_yruck0001_ypseu0001Xyente0001Xyaldo0001_yberc0001_ypest0001Xyfred0001_ymoll0001_yrohd0001_
PGL1_unique_yersinia-CL1835	11	121	505	505	505	ypseu0001X_29410	11	ypest0001Xymoll0001_yfred0001_yinte0001_yberc0001_yruck0001_ykris0001_yaldo0001_yente0001Xyrohd0001_ypseu0001X
PGL1_unique_yersinia-CL1836	11	121	188	200	190	yaldo0001_24920	11	ykris0001_yente0001Xyinte0001_yberc0001_yrohd0001_yaldo0001_ypest0001Xymoll0001_yruck0001_ypseu0001Xyfred0001_
PGL1_unique_yersinia-CL1837	11	121	178	186	183	yinte0001_23460	11	yfred0001_ymoll0001_yberc0001_yaldo0001_yinte0001_ypseu0001Xyrohd0001_ypest0001Xykris0001_yruck0001_yente0001X
PGL1_unique_yersinia-CL1838	11	121	411	418	418	yfred0001_35510	11	ypseu0001Xyberc0001_yente0001Xyinte0001_yruck0001_yrohd0001_yaldo0001_ypest0001Xymoll0001_ykris0001_yfred0001_
PGL1_unique_yersinia-CL1839	11	121	84	95	95	ykris0001_40290	11	yfred0001_yruck0001_yinte0001_ymoll0001_yaldo0001_ypseu0001Xyberc0001_yrohd0001_yente0001Xykris0001_ypest0001X
PGL1_unique_yersinia-CL1840	11	121	340	340	340	ykris0001_35220	11	yfred0001_yente0001Xyaldo0001_ymoll0001_yruck0001_ypest0001Xypseu0001Xyinte0001_yrohd0001_yberc0001_ykris0001_
PGL1_unique_yersinia-CL1841	11	121	710	712	712	yinte0001_23530	11	ypseu0001Xykris0001_yberc0001_yruck0001_yaldo0001_ypest0001Xyfred0001_yrohd0001_yente0001Xymoll0001_yinte0001_
PGL1_unique_yersinia-CL1842	11	121	281	293	281	ypseu0001X_31280	11	yruck0001_ymoll0001_yaldo0001_yfred0001_ypest0001Xyrohd0001_yente0001Xykris0001_yberc0001_yinte0001_ypseu0001X
PGL1_unique_yersinia-CL1843	11	121	156	156	156	yrohd0001_22190	11	yruck0001_ykris0001_ypest0001Xyberc0001_yfred0001_ypseu0001Xyente0001Xyinte0001_ymoll0001_yaldo0001_yrohd0001_
PGL1_unique_yersinia-CL1844	11	121	347	348	347	yaldo0001_25230	11	yruck0001_yinte0001_ykris0001_yberc0001_ypseu0001Xyrohd0001_ypest0001Xymoll0001_yaldo0001_yfred0001_yente0001X
PGL1_unique_yersinia-CL1845	11	121	170	193	181	yaldo0001_25250	11	yinte0001_yfred0001_yberc0001_yruck0001_yente0001Xyrohd0001_ymoll0001_ypseu0001Xypest0001Xykris0001_yaldo0001_
PGL1_unique_yersinia-CL1846	11	121	248	259	251	yruck0001_28830	11	yente0001Xykris0001_yrohd0001_yruck0001_yaldo0001_yinte0001_ypseu0001Xyfred0001_yberc0001_ypest0001Xymoll0001_
PGL1_unique_yersinia-CL1847	11	121	518	524	520	yrohd0001_21060	11	yaldo0001_yente0001Xyrohd0001_ykris0001_yberc0001_ymoll0001_ypseu0001Xyruck0001_ypest0001Xyfred0001_yinte0001_
PGL1_unique_yersinia-CL1848	11	121	485	491	491	yberc0001_25200	11	yfred0001_yinte0001_ymoll0001_yrohd0001_ypest0001Xyruck0001_yente0001Xyaldo0001_ykris0001_ypseu0001Xyberc0001_
PGL1_unique_yersinia-CL1849	11	121	450	470	450	yrohd0001_21100	11	yruck0001_yberc0001_ypest0001Xypseu0001Xykris0001_yinte0001_yrohd0001_yfred0001_ymoll0001_yente0001Xyaldo0001_
PGL1_unique_yersinia-CL1850	11	121	239	241	239	ymoll0001_23810	11	ykris0001_ypest0001Xyruck0001_ypseu0001Xyfred0001_yinte0001_yaldo0001_yrohd0001_yente0001Xyberc0001_ymoll0001_
PGL1_unique_yersinia-CL1851	11	121	110	112	112	ykris0001_24630	11	yaldo0001_ypest0001Xymoll0001_yruck0001_yrohd0001_yfred0001_ypseu0001Xyberc0001_yente0001Xyinte0001_ykris0001_
PGL1_unique_yersinia-CL1852	11	121	187	260	246	yberc0001_27070	11	yrohd0001_yruck0001_ymoll0001_ypseu0001Xypest0001Xyaldo0001_yinte0001_yberc0001_ykris0001_yente0001Xyfred0001_
PGL1_unique_yersinia-CL1853	11	121	439	470	455	ykris0001_24650	11	yente0001Xyrohd0001_ypest0001Xyinte0001_ymoll0001_yruck0001_ykris0001_ypseu0001Xyfred0001_yaldo0001_yberc0001_
PGL1_unique_yersinia-CL1854	11	121	289	314	299	yrohd0001_21190	11	ymoll0001_yfred0001_yruck0001_yinte0001_yaldo0001_yrohd0001_yberc0001_yente0001Xykris0001_ypest0001Xypseu0001X
PGL1_unique_yersinia-CL1855	11	121	126	189	171	yaldo0001_25570	11	yrohd0001_yruck0001_yaldo0001_yinte0001_ykris0001_yente0001Xypseu0001Xyfred0001_yberc0001_ypest0001Xymoll0001_
PGL1_unique_yersinia-CL1856	11	121	266	303	266	yruck0001_18700	11	yruck0001_ypseu0001Xyrohd0001_ykris0001_yinte0001_ypest0001Xyfred0001_ymoll0001_yberc0001_yente0001Xyaldo0001_
PGL1_unique_yersinia-CL1857	11	121	458	469	459	yrohd0001_21340	11	yente0001Xyrohd0001_yberc0001_yaldo0001_yruck0001_ymoll0001_ypseu0001Xykris0001_yfred0001_yinte0001_ypest0001X
PGL1_unique_yersinia-CL1858	11	91	210	403	291	ypest0001X_8310	8	yrohd0001_yruck0001_yfred0001_yinte0001_yberc0001_ypseu0001Xypest0001Xymoll0001_
PGL1_unique_yersinia-CL1859	11	121	393	393	393	yaldo0001_25710	11	yruck0001_ymoll0001_ypest0001Xykris0001_yrohd0001_yente0001Xyinte0001_ypseu0001Xyfred0001_yberc0001_yaldo0001_
PGL1_unique_yersinia-CL1860	11	121	414	450	424	yente0001X_32530	11	yente0001Xypseu0001Xypest0001Xyruck0001_yrohd0001_yberc0001_yfred0001_ykris0001_yinte0001_ymoll0001_yaldo0001_
PGL1_unique_yersinia-CL1861	11	121	355	376	374	yinte0001_40120	11	yaldo0001_ykris0001_yruck0001_ypseu0001Xypest0001Xyberc0001_ymoll0001_yinte0001_yente0001Xyrohd0001_yfred0001_
PGL1_unique_yersinia-CL1862	11	121	234	249	244	yruck0001_18830	11	ypest0001Xyfred0001_yente0001Xyberc0001_yinte0001_ykris0001_ymoll0001_ypseu0001Xyrohd0001_yaldo0001_yruck0001_
PGL1_unique_yersinia-CL1863	11	121	398	398	398	ypest0001X_31620	11	ypseu0001Xyrohd0001_ymoll0001_yberc0001_yruck0001_yaldo0001_yente0001Xyinte0001_ykris0001_yfred0001_ypest0001X
PGL1_unique_yersinia-CL1864	11	121	141	142	142	yrohd0001_21450	11	yfred0001_yente0001Xyinte0001_yberc0001_yruck0001_ypseu0001Xykris0001_ymoll0001_yaldo0001_ypest0001Xyrohd0001_
PGL1_unique_yersinia-CL1865	11	121	291	317	293	ypseu0001X_31960	11	ypest0001Xyberc0001_yente0001Xymoll0001_ykris0001_ypseu0001Xyaldo0001_yfred0001_yrohd0001_yruck0001_yinte0001_
PGL1_unique_yersinia-CL1866	11	121	426	432	431	ypseu0001X_31970	11	ypest0001Xyrohd0001_yinte0001_ymoll0001_yaldo0001_yberc0001_yfred0001_yruck0001_yente0001Xykris0001_ypseu0001X
PGL1_unique_yersinia-CL1867	11	121	66	72	66	yinte0001_40010	11	yruck0001_yaldo0001_yfred0001_ykris0001_yberc0001_yinte0001_yrohd0001_ymoll0001_ypseu0001Xyente0001Xypest0001X
PGL1_unique_yersinia-CL1868	11	130	57	111	111	yente0001X_32650	11	yaldo0001_yberc0001_ykris0001_yrohd0001_ypest0001Xymoll0001_yinte0001_yfred0001_yruck0001_ypseu0001Xyente0001X
PGL1_unique_yersinia-CL1869	11	121	174	194	174	ykris0001_25110	11	yinte0001_yente0001Xymoll0001_yberc0001_yrohd0001_ypest0001Xyfred0001_ypseu0001Xykris0001_yaldo0001_yruck0001_
PGL1_unique_yersinia-CL1870	11	121	98	129	128	ymoll0001_22970	11	yente0001Xyinte0001_ymoll0001_yfred0001_ykris0001_yaldo0001_yberc0001_yrohd0001_ypseu0001Xypest0001Xyruck0001_
PGL1_unique_yersinia-CL1871	11	121	164	185	164	yaldo0001_25930	11	yrohd0001_ymoll0001_yente0001Xyfred0001_yaldo0001_ypseu0001Xyberc0001_yruck0001_yinte0001_ykris0001_ypest0001X
PGL1_unique_yersinia-CL1872	11	121	200	230	221	yberc0001_23580	11	yberc0001_yente0001Xyrohd0001_ymoll0001_ykris0001_ypseu0001Xyinte0001_ypest0001Xyruck0001_yfred0001_yaldo0001_
PGL1_unique_yersinia-CL1873	11	121	403	453	425	ypseu0001X_32100	11	ymoll0001_ykris0001_yinte0001_yente0001Xyrohd0001_yfred0001_ypest0001Xyruck0001_yberc0001_yaldo0001_ypseu0001X
PGL1_unique_yersinia-CL1874	11	121	383	385	385	yrohd0001_20810	11	yruck0001_yberc0001_yinte0001_yente0001Xyfred0001_ypseu0001Xymoll0001_ypest0001Xyaldo0001_ykris0001_yrohd0001_
PGL1_unique_yersinia-CL1875	11	121	191	207	191	ypseu0001X_31010	11	ymoll0001_yente0001Xyfred0001_yaldo0001_yrohd0001_yruck0001_yinte0001_ypest0001Xypseu0001Xyberc0001_ykris0001_
PGL1_unique_yersinia-CL1876	11	102	164	454	184	ymoll0001_23190	10	yinte0001_ymoll0001_ykris0001_yaldo0001_ypseu0001Xyberc0001_yrohd0001_yfred0001_ypest0001Xyente0001X
PGL1_unique_yersinia-CL1877	11	121	346	364	359	ypseu0001X_30160	11	ypest0001Xyberc0001_yaldo0001_ymoll0001_yfred0001_ykris0001_yinte0001_yente0001Xyrohd0001_yruck0001_ypseu0001X
PGL1_unique_yersinia-CL1878	11	121	338	373	339	yinte0001_24500	11	ykris0001_ypseu0001Xyberc0001_ypest0001Xyrohd0001_ymoll0001_yinte0001_yfred0001_yente0001Xyruck0001_yaldo0001_
PGL1_unique_yersinia-CL1879	11	121	403	411	411	ymoll0001_24200	11	ypseu0001Xyberc0001_ykris0001_yfred0001_yaldo0001_yinte0001_yente0001Xyruck0001_yrohd0001_ypest0001Xymoll0001_
PGL1_unique_yersinia-CL1880	11	121	317	337	323	yinte0001_24720	11	yruck0001_ykris0001_yfred0001_ypseu0001Xyaldo0001_yberc0001_ypest0001Xyinte0001_ymoll0001_yente0001Xyrohd0001_
PGL1_unique_yersinia-CL1881	11	121	471	472	471	yberc0001_36650	11	yaldo0001_yrohd0001_ypest0001Xymoll0001_yente0001Xyberc0001_yfred0001_yruck0001_yinte0001_ypseu0001Xykris0001_
PGL1_unique_yersinia-CL1882	11	121	72	119	114	yruck0001_20040	11	yruck0001_ypseu0001Xyente0001Xyfred0001_yaldo0001_yberc0001_ykris0001_yrohd0001_yinte0001_ymoll0001_ypest0001X
PGL1_unique_yersinia-CL1883	11	121	71	72	71	ykris0001_25910	11	yaldo0001_yfred0001_ypseu0001Xypest0001Xyente0001Xyruck0001_yrohd0001_ymoll0001_yberc0001_ykris0001_yinte0001_
PGL1_unique_yersinia-CL1884	11	121	592	607	592	ypest0001X_34230	11	ypseu0001Xyaldo0001_yrohd0001_ypest0001Xyente0001Xykris0001_ymoll0001_yberc0001_yfred0001_yruck0001_yinte0001_
PGL1_unique_yersinia-CL1885	11	121	291	291	291	yfred0001_23800	11	yberc0001_yrohd0001_yente0001Xypest0001Xypseu0001Xymoll0001_yinte0001_ykris0001_yruck0001_yaldo0001_yfred0001_
PGL1_unique_yersinia-CL1886	11	121	277	278	277	yente0001X_31310	11	ypseu0001Xyrohd0001_ykris0001_yinte0001_yberc0001_ymoll0001_yaldo0001_yruck0001_yente0001Xypest0001Xyfred0001_
PGL1_unique_yersinia-CL1887	11	121	299	315	301	ypest0001X_33040	11	yrohd0001_yruck0001_ypest0001Xyaldo0001_ykris0001_yente0001Xyinte0001_ymoll0001_yfred0001_ypseu0001Xyberc0001_
PGL1_unique_yersinia-CL1888	11	121	194	205	203	ymoll0001_37560	11	ypest0001Xykris0001_ypseu0001Xyinte0001_yaldo0001_yfred0001_yberc0001_yente0001Xyrohd0001_ymoll0001_yruck0001_
PGL1_unique_yersinia-CL1889	11	88	43	207	166	ykris0001_15350	9	yrohd0001_yruck0001_yente0001Xyaldo0001_ymoll0001_yberc0001_yfred0001_ykris0001_yinte0001_
PGL1_unique_yersinia-CL1890	11	121	308	310	308	yruck0001_20300	11	yruck0001_ykris0001_yberc0001_ypseu0001Xymoll0001_yfred0001_yaldo0001_ypest0001Xyrohd0001_yente0001Xyinte0001_
PGL1_unique_yersinia-CL1891	11	121	119	155	151	ykris0001_26360	11	yente0001Xypseu0001Xymoll0001_yfred0001_yberc0001_yinte0001_yruck0001_yrohd0001_ykris0001_yaldo0001_ypest0001X
PGL1_unique_yersinia-CL1892	11	121	76	88	88	yinte0001_25310	11	yaldo0001_yente0001Xyrohd0001_ypest0001Xymoll0001_yberc0001_yfred0001_yruck0001_yinte0001_ypseu0001Xykris0001_
PGL1_unique_yersinia-CL1893	11	121	157	173	157	yfred0001_24070	11	yruck0001_yrohd0001_ypseu0001Xykris0001_yente0001Xymoll0001_ypest0001Xyfred0001_yberc0001_yaldo0001_yinte0001_
PGL1_unique_yersinia-CL1894	11	121	127	142	132	ykris0001_26500	11	yfred0001_yinte0001_ymoll0001_yberc0001_yrohd0001_ypest0001Xyruck0001_ypseu0001Xyente0001Xykris0001_yaldo0001_
PGL1_unique_yersinia-CL1895	11	121	347	375	375	ymoll0001_36260	11	yberc0001_yaldo0001_yente0001Xypseu0001Xyruck0001_yinte0001_ypest0001Xykris0001_yfred0001_yrohd0001_ymoll0001_
PGL1_unique_yersinia-CL1896	11	121	216	234	225	yente0001X_31770	11	yfred0001_yente0001Xyaldo0001_yrohd0001_ypseu0001Xypest0001Xyberc0001_ymoll0001_yinte0001_ykris0001_yruck0001_
PGL1_unique_yersinia-CL1897	11	121	46	65	64	yinte0001_25400	11	ypest0001Xyberc0001_ypseu0001Xyruck0001_ykris0001_yinte0001_yfred0001_yrohd0001_ymoll0001_yente0001Xyaldo0001_
PGL1_unique_yersinia-CL1898	11	121	150	150	150	yruck0001_20520	11	yaldo0001_ypest0001Xyberc0001_yrohd0001_yente0001Xymoll0001_yinte0001_ypseu0001Xyfred0001_ykris0001_yruck0001_
PGL1_unique_yersinia-CL1899	11	121	237	237	237	yfred0001_24160	11	ypest0001Xyruck0001_yrohd0001_yaldo0001_ymoll0001_ypseu0001Xykris0001_yente0001Xyberc0001_yinte0001_yfred0001_
PGL1_unique_yersinia-CL1900	11	121	288	293	288	yente0001X_12180	11	ykris0001_ymoll0001_yinte0001_yrohd0001_yaldo0001_yberc0001_yruck0001_yfred0001_ypseu0001Xyente0001Xypest0001X
PGL1_unique_yersinia-CL1901	11	121	70	70	70	ypseu0001X_11990	11	yaldo0001_yruck0001_yrohd0001_ymoll0001_yfred0001_yente0001Xyinte0001_ykris0001_ypest0001Xyberc0001_ypseu0001X
PGL1_unique_yersinia-CL1902	11	121	461	497	461	yberc0001_38550	11	ypseu0001Xyfred0001_ymoll0001_ykris0001_yberc0001_yruck0001_yrohd0001_yaldo0001_yinte0001_ypest0001Xyente0001X
PGL1_unique_yersinia-CL1903	11	121	240	240	240	yrohd0001_22520	11	ymoll0001_yruck0001_yente0001Xyaldo0001_yinte0001_yfred0001_yberc0001_ypseu0001Xypest0001Xykris0001_yrohd0001_
PGL1_unique_yersinia-CL1904	11	121	147	184	174	yfred0001_26340	11	ykris0001_ypseu0001Xyaldo0001_ypest0001Xyente0001Xyrohd0001_yinte0001_yruck0001_ymoll0001_yfred0001_yberc0001_
PGL1_unique_yersinia-CL1905	11	121	354	355	354	yruck0001_20910	11	yaldo0001_yinte0001_ykris0001_ypest0001Xyruck0001_ymoll0001_yberc0001_yente0001Xyfred0001_yrohd0001_ypseu0001X
PGL1_unique_yersinia-CL1906	11	121	304	304	304	yfred0001_26410	11	yaldo0001_yente0001Xymoll0001_ykris0001_yruck0001_yrohd0001_ypseu0001Xyberc0001_yinte0001_ypest0001Xyfred0001_
PGL1_unique_yersinia-CL1907	11	121	133	158	139	yinte0001_27640	11	yente0001Xyfred0001_ypseu0001Xyrohd0001_ypest0001Xyinte0001_ykris0001_yaldo0001_ymoll0001_yruck0001_yberc0001_
PGL1_unique_yersinia-CL1908	11	121	159	162	159	ypest0001X_33660	11	ypseu0001Xykris0001_yruck0001_yaldo0001_yrohd0001_yinte0001_ypest0001Xyente0001Xyberc0001_yfred0001_ymoll0001_
PGL1_unique_yersinia-CL1909	11	121	53	410	404	yente0001X_11970	11	ykris0001_yruck0001_yrohd0001_yfred0001_yaldo0001_yberc0001_yinte0001_yente0001Xymoll0001_ypest0001Xypseu0001X
PGL1_unique_yersinia-CL1910	11	121	319	327	320	yfred0001_26620	11	ykris0001_yrohd0001_yaldo0001_ypest0001Xyberc0001_ypseu0001Xyinte0001_ymoll0001_yfred0001_yente0001Xyruck0001_
PGL1_unique_yersinia-CL1911	11	121	194	242	214	ykris0001_21300	11	yente0001Xyinte0001_yfred0001_yberc0001_yaldo0001_ymoll0001_yrohd0001_ypseu0001Xyruck0001_ykris0001_ypest0001X
PGL1_unique_yersinia-CL1912	11	121	603	624	622	ypseu0001X_11550	11	yente0001Xyaldo0001_yruck0001_ypest0001Xyfred0001_yinte0001_ykris0001_ymoll0001_yrohd0001_yberc0001_ypseu0001X
PGL1_unique_yersinia-CL1913	11	121	191	201	201	ykris0001_21280	11	yente0001Xyberc0001_yfred0001_ypest0001Xyinte0001_ypseu0001Xyruck0001_ymoll0001_yaldo0001_ykris0001_yrohd0001_
PGL1_unique_yersinia-CL1914	11	121	110	110	110	yberc0001_25450	11	yente0001Xypest0001Xyrohd0001_yfred0001_yaldo0001_ykris0001_yinte0001_ymoll0001_yruck0001_ypseu0001Xyberc0001_
PGL1_unique_yersinia-CL1915	11	121	597	658	655	ypseu0001X_11510	11	ypest0001Xyinte0001_yberc0001_yrohd0001_ymoll0001_ykris0001_yaldo0001_ypseu0001Xyfred0001_yente0001Xyruck0001_
PGL1_unique_yersinia-CL1916	11	121	178	197	178	yruck0001_21230	11	ykris0001_ymoll0001_yaldo0001_yinte0001_ypest0001Xyfred0001_ypseu0001Xyberc0001_yruck0001_yrohd0001_yente0001X
PGL1_unique_yersinia-CL1917	11	121	51	51	51	yfred0001_26720	11	yaldo0001_yinte0001_ypseu0001Xyruck0001_yberc0001_ykris0001_yente0001Xymoll0001_ypest0001Xyrohd0001_yfred0001_
PGL1_unique_yersinia-CL1918	11	121	114	121	117	yente0001X_11630	11	yaldo0001_yfred0001_ypest0001Xyinte0001_ykris0001_yente0001Xymoll0001_yberc0001_ypseu0001Xyrohd0001_yruck0001_
PGL1_unique_yersinia-CL1919	11	121	66	87	75	yruck0001_21300	11	yberc0001_ykris0001_yruck0001_ypseu0001Xyfred0001_yaldo0001_yrohd0001_yinte0001_ypest0001Xyente0001Xymoll0001_
PGL1_unique_yersinia-CL1920	11	121	294	308	294	yruck0001_21780	11	yinte0001_ymoll0001_ypseu0001Xykris0001_yente0001Xyfred0001_yruck0001_yaldo0001_ypest0001Xyrohd0001_yberc0001_
PGL1_unique_yersinia-CL1921	11	121	142	156	153	yaldo0001_28030	11	yruck0001_ypseu0001Xykris0001_yfred0001_yberc0001_yinte0001_ymoll0001_ypest0001Xyaldo0001_yrohd0001_yente0001X
PGL1_unique_yersinia-CL1922	11	121	346	346	346	ymoll0001_26160	11	ypseu0001Xyruck0001_yinte0001_yente0001Xyrohd0001_ykris0001_yberc0001_yfred0001_yaldo0001_ypest0001Xymoll0001_
PGL1_unique_yersinia-CL1923	11	121	555	567	567	yrohd0001_23170	11	yberc0001_ypest0001Xypseu0001Xyaldo0001_yruck0001_ykris0001_yfred0001_yinte0001_yente0001Xymoll0001_yrohd0001_
PGL1_unique_yersinia-CL1924	11	121	232	232	232	yente0001X_11340	11	yinte0001_yaldo0001_ypseu0001Xyberc0001_ymoll0001_yfred0001_yrohd0001_ykris0001_ypest0001Xyruck0001_yente0001X
PGL1_unique_yersinia-CL1925	11	121	135	152	135	ymoll0001_26200	11	ypseu0001Xyfred0001_ypest0001Xyinte0001_ykris0001_yaldo0001_yberc0001_yruck0001_yrohd0001_yente0001Xymoll0001_
PGL1_unique_yersinia-CL1926	11	121	117	148	141	ypseu0001X_11210	11	yinte0001_ymoll0001_ypest0001Xyente0001Xyfred0001_yberc0001_ypseu0001Xyruck0001_yrohd0001_yaldo0001_ykris0001_
PGL1_unique_yersinia-CL1927	11	121	784	784	784	yfred0001_27070	11	ypseu0001Xymoll0001_yberc0001_ypest0001Xykris0001_yrohd0001_yente0001Xyaldo0001_yruck0001_yinte0001_yfred0001_
PGL1_unique_yersinia-CL1928	11	121	194	207	194	yfred0001_27090	11	yberc0001_yente0001Xyruck0001_yinte0001_ymoll0001_ykris0001_ypseu0001Xyaldo0001_ypest0001Xyrohd0001_yfred0001_
PGL1_unique_yersinia-CL1929	11	121	454	492	492	yruck0001_21580	11	yrohd0001_yaldo0001_ymoll0001_yente0001Xyberc0001_yinte0001_ykris0001_yfred0001_ypest0001Xypseu0001Xyruck0001_
PGL1_unique_yersinia-CL1930	11	121	255	259	259	yaldo0001_28190	11	yruck0001_ypseu0001Xyinte0001_ypest0001Xykris0001_yrohd0001_yfred0001_yente0001Xyberc0001_ymoll0001_yaldo0001_
PGL1_unique_yersinia-CL1931	11	121	290	318	318	yente0001X_11180	11	yruck0001_ykris0001_yaldo0001_ypseu0001Xyrohd0001_yfred0001_ypest0001Xyinte0001_yberc0001_yente0001Xymoll0001_
PGL1_unique_yersinia-CL1932	11	121	648	663	663	ypest0001X_34430	11	ypseu0001Xyinte0001_yberc0001_ymoll0001_yaldo0001_yente0001Xyruck0001_ykris0001_yfred0001_yrohd0001_ypest0001X
PGL1_unique_yersinia-CL1933	11	121	139	204	204	yfred0001_27180	11	yruck0001_ypseu0001Xypest0001Xyinte0001_ykris0001_yberc0001_yente0001Xymoll0001_yaldo0001_yrohd0001_yfred0001_
PGL1_unique_yersinia-CL1934	11	121	302	303	302	yinte0001_28420	11	ypest0001Xykris0001_ypseu0001Xyente0001Xyinte0001_yberc0001_yruck0001_ymoll0001_yfred0001_yrohd0001_yaldo0001_
PGL1_unique_yersinia-CL1935	11	121	187	366	303	yfred0001_27230	11	ypseu0001Xyrohd0001_ymoll0001_yruck0001_yfred0001_ypest0001Xykris0001_yente0001Xyaldo0001_yinte0001_yberc0001_
PGL1_unique_yersinia-CL1936	11	121	196	200	196	yinte0001_28460	11	yruck0001_ypseu0001Xymoll0001_yrohd0001_yinte0001_ypest0001Xyaldo0001_yente0001Xykris0001_yfred0001_yberc0001_
PGL1_unique_yersinia-CL1937	11	121	464	536	483	yruck0001_21730	11	ypseu0001Xyfred0001_yaldo0001_ymoll0001_yente0001Xyrohd0001_ypest0001Xyinte0001_ykris0001_yberc0001_yruck0001_
PGL1_unique_yersinia-CL1938	11	121	84	93	84	yruck0001_21740	11	yfred0001_yrohd0001_ykris0001_ymoll0001_yente0001Xyaldo0001_ypest0001Xypseu0001Xyberc0001_yruck0001_yinte0001_
PGL1_unique_yersinia-CL1939	11	121	299	312	306	yruck0001_21750	11	yruck0001_yrohd0001_ypest0001Xyinte0001_yfred0001_ymoll0001_yente0001Xyberc0001_yaldo0001_ykris0001_ypseu0001X
PGL1_unique_yersinia-CL1940	11	121	619	620	619	yrohd0001_23440	11	ymoll0001_yaldo0001_yberc0001_yruck0001_ypest0001Xyfred0001_ypseu0001Xyrohd0001_ykris0001_yinte0001_yente0001X
PGL1_unique_yersinia-CL1941	11	121	161	170	165	ykris0001_27360	11	yrohd0001_ykris0001_yaldo0001_yente0001Xypest0001Xyinte0001_ypseu0001Xyfred0001_yruck0001_ymoll0001_yberc0001_
PGL1_unique_yersinia-CL1942	11	121	138	138	138	yente0001X_11020	11	ykris0001_yberc0001_yfred0001_ymoll0001_yaldo0001_yruck0001_yinte0001_yrohd0001_ypest0001Xypseu0001Xyente0001X
PGL1_unique_yersinia-CL1943	11	121	369	369	369	yente0001X_11000	11	ykris0001_ypest0001Xyaldo0001_yfred0001_yruck0001_yinte0001_yberc0001_yrohd0001_ymoll0001_ypseu0001Xyente0001X
PGL1_unique_yersinia-CL1944	11	121	322	322	322	ymoll0001_26520	11	yente0001Xypseu0001Xyruck0001_yfred0001_ykris0001_yberc0001_yaldo0001_yrohd0001_yinte0001_ypest0001Xymoll0001_
PGL1_unique_yersinia-CL1945	11	121	85	133	87	ypseu0001X_10880	11	ypseu0001Xyaldo0001_ykris0001_yfred0001_yberc0001_yente0001Xymoll0001_ypest0001Xyinte0001_yruck0001_yrohd0001_
PGL1_unique_yersinia-CL1946	11	121	356	375	361	yaldo0001_28450	11	ypest0001Xykris0001_yaldo0001_ypseu0001Xyinte0001_yruck0001_yfred0001_ymoll0001_yberc0001_yrohd0001_yente0001X
PGL1_unique_yersinia-CL1947	11	121	193	260	193	yinte0001_28630	11	ypest0001Xyruck0001_yrohd0001_yberc0001_yente0001Xyinte0001_ymoll0001_yfred0001_ypseu0001Xyaldo0001_ykris0001_
PGL1_unique_yersinia-CL1948	11	121	200	200	200	yinte0001_28640	11	ypseu0001Xyfred0001_ypest0001Xyruck0001_yaldo0001_ymoll0001_yente0001Xykris0001_yberc0001_yrohd0001_yinte0001_
PGL1_unique_yersinia-CL1949	11	119	84	618	587	yaldo0001_28490	10	yaldo0001_ypest0001Xyrohd0001_yfred0001_yente0001Xypseu0001Xyberc0001_yinte0001_ymoll0001_ykris0001_
PGL1_unique_yersinia-CL1950	11	121	439	439	439	yaldo0001_28530	11	yfred0001_yente0001Xykris0001_ypseu0001Xyberc0001_ymoll0001_yinte0001_ypest0001Xyrohd0001_yruck0001_yaldo0001_
PGL1_unique_yersinia-CL1951	11	121	95	99	95	yaldo0001_28610	11	yfred0001_yrohd0001_yruck0001_yinte0001_ymoll0001_yberc0001_ykris0001_ypseu0001Xypest0001Xyente0001Xyaldo0001_
PGL1_unique_yersinia-CL1952	11	121	81	89	84	ypest0001X_34970	11	ypseu0001Xyberc0001_yrohd0001_ykris0001_ymoll0001_yaldo0001_yinte0001_yfred0001_ypest0001Xyruck0001_yente0001X
PGL1_unique_yersinia-CL1953	11	121	218	252	246	ypest0001X_34980	11	yfred0001_yruck0001_ypseu0001Xyrohd0001_yinte0001_yente0001Xykris0001_yaldo0001_ypest0001Xyberc0001_ymoll0001_
PGL1_unique_yersinia-CL1954	11	121	367	401	367	yinte0001_28950	11	yente0001Xyaldo0001_yberc0001_yruck0001_ypseu0001Xymoll0001_yfred0001_ykris0001_ypest0001Xyrohd0001_yinte0001_
PGL1_unique_yersinia-CL1955	11	121	152	165	152	yberc0001_26510	11	ypseu0001Xyrohd0001_yaldo0001_yruck0001_yente0001Xypest0001Xyfred0001_ykris0001_ymoll0001_yinte0001_yberc0001_
PGL1_unique_yersinia-CL1956	11	121	352	371	352	yrohd0001_23900	11	yaldo0001_yfred0001_ymoll0001_yente0001Xyberc0001_yinte0001_yrohd0001_yruck0001_ypseu0001Xykris0001_ypest0001X
PGL1_unique_yersinia-CL1957	11	121	394	407	407	yaldo0001_28920	11	yinte0001_yrohd0001_yberc0001_ymoll0001_yente0001Xypseu0001Xyruck0001_yfred0001_ykris0001_yaldo0001_ypest0001X
PGL1_unique_yersinia-CL1958	11	121	209	209	209	yruck0001_22280	11	yente0001Xypseu0001Xyberc0001_ypest0001Xykris0001_ymoll0001_yaldo0001_yinte0001_yfred0001_yrohd0001_yruck0001_
PGL1_unique_yersinia-CL1959	11	121	266	266	266	ypseu0001X_10420	11	ypest0001Xyberc0001_yaldo0001_ymoll0001_yfred0001_yrohd0001_yinte0001_yente0001Xyruck0001_ykris0001_ypseu0001X
PGL1_unique_yersinia-CL1960	11	121	413	413	413	yaldo0001_28960	11	yfred0001_yrohd0001_ymoll0001_yruck0001_yberc0001_ykris0001_ypseu0001Xyinte0001_yente0001Xypest0001Xyaldo0001_
PGL1_unique_yersinia-CL1961	11	121	447	447	447	ypseu0001X_10400	11	yinte0001_ykris0001_yfred0001_yaldo0001_ypest0001Xyente0001Xyrohd0001_ymoll0001_yruck0001_yberc0001_ypseu0001X
PGL1_unique_yersinia-CL1962	11	121	219	262	246	ykris0001_28130	11	ykris0001_ymoll0001_ypest0001Xyfred0001_yrohd0001_yaldo0001_yente0001Xypseu0001Xyberc0001_yinte0001_yruck0001_
PGL1_unique_yersinia-CL1963	11	121	238	275	254	yfred0001_27990	11	yinte0001_yruck0001_yaldo0001_ykris0001_yrohd0001_yberc0001_ypest0001Xymoll0001_ypseu0001Xyfred0001_yente0001X
PGL1_unique_yersinia-CL1964	11	121	765	815	815	yruck0001_22350	11	yfred0001_ymoll0001_yberc0001_yaldo0001_ypseu0001Xykris0001_yinte0001_yrohd0001_ypest0001Xyente0001Xyruck0001_
PGL1_unique_yersinia-CL1965	11	119	141	656	616	yrohd0001_24050	10	ypseu0001Xyaldo0001_yrohd0001_ypest0001Xykris0001_yberc0001_yinte0001_yfred0001_ymoll0001_yente0001X
PGL1_unique_yersinia-CL1966	11	121	160	170	160	yaldo0001_29200	11	yruck0001_yfred0001_yente0001Xypseu0001Xyinte0001_ypest0001Xymoll0001_yberc0001_ykris0001_yrohd0001_yaldo0001_
PGL1_unique_yersinia-CL1967	11	121	382	394	391	yruck0001_25010	11	yrohd0001_yberc0001_yfred0001_yinte0001_yente0001Xyaldo0001_ypest0001Xykris0001_ypseu0001Xymoll0001_yruck0001_
PGL1_unique_yersinia-CL1968	11	121	296	390	365	ypseu0001X_10020	11	yfred0001_yberc0001_ypseu0001Xyaldo0001_yente0001Xymoll0001_ykris0001_yrohd0001_yruck0001_yinte0001_ypest0001X
PGL1_unique_yersinia-CL1969	11	121	239	260	249	ymoll0001_27250	11	ykris0001_yinte0001_ypest0001Xyrohd0001_ypseu0001Xymoll0001_yberc0001_yruck0001_yfred0001_yaldo0001_yente0001X
PGL1_unique_yersinia-CL1970	11	121	411	452	451	ymoll0001_27270	11	yrohd0001_ykris0001_yente0001Xyruck0001_ypseu0001Xyaldo0001_yinte0001_yfred0001_yberc0001_ypest0001Xymoll0001_
PGL1_unique_yersinia-CL1971	11	121	201	244	243	yinte0001_29440	11	yaldo0001_yente0001Xyruck0001_yfred0001_yberc0001_ypest0001Xypseu0001Xykris0001_ymoll0001_yrohd0001_yinte0001_
PGL1_unique_yersinia-CL1972	11	121	325	325	325	ypseu0001X_9920	11	yente0001Xypest0001Xyinte0001_ymoll0001_ykris0001_yaldo0001_yruck0001_yrohd0001_yberc0001_yfred0001_ypseu0001X
PGL1_unique_yersinia-CL1973	11	121	240	243	240	yruck0001_22460	11	yinte0001_ypest0001Xyente0001Xyfred0001_ykris0001_ymoll0001_yberc0001_yrohd0001_yruck0001_yaldo0001_ypseu0001X
PGL1_unique_yersinia-CL1974	11	121	111	122	120	ykris0001_28620	11	ypest0001Xyente0001Xyfred0001_yaldo0001_yrohd0001_ykris0001_yberc0001_ymoll0001_yruck0001_yinte0001_ypseu0001X
PGL1_unique_yersinia-CL1975	11	121	57	95	95	yente0001X_4730	11	ypseu0001Xyaldo0001_yrohd0001_yfred0001_ypest0001Xymoll0001_ykris0001_yberc0001_yruck0001_yinte0001_yente0001X
PGL1_unique_yersinia-CL1976	11	121	373	373	373	ymoll0001_27350	11	yruck0001_ykris0001_ypseu0001Xyrohd0001_yaldo0001_yente0001Xypest0001Xyberc0001_yfred0001_yinte0001_ymoll0001_
PGL1_unique_yersinia-CL1977	11	121	238	238	238	yaldo0001_29390	11	yinte0001_ymoll0001_yfred0001_ykris0001_yente0001Xypest0001Xypseu0001Xyruck0001_yberc0001_yrohd0001_yaldo0001_
PGL1_unique_yersinia-CL1978	11	121	182	186	186	yfred0001_28490	11	ypseu0001Xyinte0001_yberc0001_yruck0001_ykris0001_ypest0001Xyrohd0001_yente0001Xyaldo0001_ymoll0001_yfred0001_
PGL1_unique_yersinia-CL1979	11	121	62	82	82	yrohd0001_24500	11	yinte0001_yberc0001_yruck0001_yente0001Xypseu0001Xypest0001Xykris0001_yfred0001_yaldo0001_ymoll0001_yrohd0001_
PGL1_unique_yersinia-CL1980	11	121	284	284	284	ykris0001_30150	11	yruck0001_ymoll0001_yberc0001_yaldo0001_yente0001Xyfred0001_yinte0001_yrohd0001_ypest0001Xypseu0001Xykris0001_
PGL1_unique_yersinia-CL1981	11	121	261	263	263	ymoll0001_27460	11	yinte0001_yaldo0001_yfred0001_ypest0001Xyrohd0001_ykris0001_ypseu0001Xyberc0001_yente0001Xymoll0001_yruck0001_
PGL1_unique_yersinia-CL1982	11	121	389	426	411	yinte0001_29610	11	ypest0001Xyente0001Xykris0001_yrohd0001_yberc0001_yinte0001_yfred0001_yruck0001_ypseu0001Xymoll0001_yaldo0001_
PGL1_unique_yersinia-CL1983	11	121	147	171	171	ypseu0001X_9740	11	ypest0001Xyfred0001_ykris0001_yaldo0001_yinte0001_yruck0001_yente0001Xyberc0001_yrohd0001_ymoll0001_ypseu0001X
PGL1_unique_yersinia-CL1984	11	121	101	142	114	yruck0001_22640	11	yinte0001_ykris0001_yente0001Xypseu0001Xypest0001Xyfred0001_ymoll0001_yaldo0001_yrohd0001_yberc0001_yruck0001_
PGL1_unique_yersinia-CL1985	11	121	846	875	874	yinte0001_29670	11	ymoll0001_yfred0001_ypest0001Xykris0001_ypseu0001Xyrohd0001_yaldo0001_yberc0001_yinte0001_yruck0001_yente0001X
PGL1_unique_yersinia-CL1986	11	121	162	177	162	yaldo0001_29590	11	yente0001Xykris0001_yfred0001_yinte0001_ymoll0001_ypseu0001Xyruck0001_yrohd0001_yberc0001_ypest0001Xyaldo0001_
PGL1_unique_yersinia-CL1987	11	121	321	325	323	yfred0001_31870	11	yente0001Xyinte0001_yrohd0001_ymoll0001_yfred0001_ykris0001_ypest0001Xypseu0001Xyruck0001_yaldo0001_yberc0001_
PGL1_unique_yersinia-CL1988	11	121	203	208	203	yruck0001_22710	11	yberc0001_yfred0001_yaldo0001_yinte0001_ymoll0001_ypest0001Xyente0001Xypseu0001Xyrohd0001_yruck0001_ykris0001_
PGL1_unique_yersinia-CL1989	11	121	347	349	349	ykris0001_29620	11	yinte0001_ymoll0001_yaldo0001_yrohd0001_yberc0001_yruck0001_ypseu0001Xypest0001Xyente0001Xyfred0001_ykris0001_
PGL1_unique_yersinia-CL1990	11	121	159	168	160	yaldo0001_30140	11	yinte0001_ykris0001_ypseu0001Xypest0001Xyfred0001_yberc0001_yrohd0001_ymoll0001_yaldo0001_yente0001Xyruck0001_
PGL1_unique_yersinia-CL1991	11	121	223	252	239	yente0001X_35540	11	yaldo0001_yente0001Xypseu0001Xyrohd0001_yinte0001_yberc0001_ymoll0001_yruck0001_ykris0001_ypest0001Xyfred0001_
PGL1_unique_yersinia-CL1992	11	121	105	105	105	yinte0001_30960	11	ypseu0001Xypest0001Xyaldo0001_ykris0001_yruck0001_yfred0001_ymoll0001_yrohd0001_yberc0001_yente0001Xyinte0001_
PGL1_unique_yersinia-CL1993	11	121	302	302	302	ymoll0001_28070	11	yberc0001_yinte0001_yaldo0001_ypseu0001Xyrohd0001_yruck0001_yente0001Xykris0001_ypest0001Xyfred0001_ymoll0001_
PGL1_unique_yersinia-CL1994	11	121	571	576	576	yrohd0001_25380	11	ymoll0001_yaldo0001_yinte0001_ypseu0001Xyfred0001_yberc0001_yente0001Xypest0001Xykris0001_yrohd0001_yruck0001_
PGL1_unique_yersinia-CL1995	11	121	85	121	119	ypseu0001X_8980	11	ymoll0001_yfred0001_ypest0001Xyrohd0001_yente0001Xyruck0001_ypseu0001Xyberc0001_ykris0001_yaldo0001_yinte0001_
PGL1_unique_yersinia-CL1996	11	121	148	201	174	ypest0001X_36610	11	yaldo0001_yruck0001_yrohd0001_ypest0001Xypseu0001Xyente0001Xyfred0001_yinte0001_ykris0001_yberc0001_ymoll0001_
PGL1_unique_yersinia-CL1997	11	121	431	431	431	ykris0001_29850	11	yrohd0001_yaldo0001_yruck0001_ymoll0001_ypseu0001Xyente0001Xyfred0001_ypest0001Xyinte0001_yberc0001_ykris0001_
PGL1_unique_yersinia-CL1998	11	121	538	545	545	ykris0001_29860	11	ypseu0001Xyaldo0001_yrohd0001_ypest0001Xyente0001Xyruck0001_ymoll0001_yfred0001_yinte0001_ykris0001_yberc0001_
[truncated: 32,665 more rows]
