# Supplementary material for: Genomic characterization of the Yersinia genus
Source: Genome Biol. 2010 Jan 4;11(1):R1. doi: 10.1186/gb-2010-11-1-r1 (PMC2847712; doi:10.1186/gb-2010-11-1-r1)
Supplement: Additional file 15 — The top level directory consists of a directory called Additional_cluster_files and 5010 directories, one for each multi-protein cluster family. (This top level directory has been split into three data files for uploading purposes (Additional files 15, 16, 17).) Within the directory are the following files: PGL1_unique_Yersinia_unclustered.out - list of all protein singletons that MCL did not group into a cluster (see Materials and Methods); PGL1_Yersinia_unique_locus_tags.txt - names of the 11 locus tag prefixes used for each genome; PGL1_unique_Yersinia.gff - mapping each Yersinia protein to a cluster in tab delimited GFF; PGL1_unique_Yersinia.sigfile - list of the longest protein in each cluster; PGL1_unique_Yersinia.summary - summary table of features of each of the clusters; PGL1_unique_Yersinia.table - summary table of each protein in the clusters. Within each cluster directory are the following files, where 'x' is the cluster name: PGL1_unique_Yersinia-x.faa - multifasta file of the proteins in the cluster; PGL1_unique_Yersinia-x.summary - summary of the properties of the proteins; PGL1_unique_Yersinia-x.matches - blast matches between the proteins of the cluster; PGL1_unique_Yersinia-x.muscle.fasta - muscle alignment of the proteins; PGL1_unique_Yersinia-x.muscle.fasta.gblo - gblocks output of muscle alignment (that is, auto-trimmed alignment); PGL1_unique_Yersinia-x.muscle.fasta.gblo.htm - as above in html format; PGL1_unique_Yersinia-x.muscle.tree - treefile from muscle alignment; PGL1_unique_Yersinia-x.sif - matches between proteins in simple interaction format for display on graphing software. [file gb-2010-11-1-r1-S15.zip › clusters/Additional_cluster_files/PGL1_unique_yersinia.table]

Cluster	Protein	Length	Cluster_size	Out_edges	Min_len	Max_len	Median_len	Signature	Short	Long	Truncated	Num_genomes	Decription
PGL1_unique_yersinia-CL0	yente0001X_300	634	144	125	39	939	550	N	N	N	N	11
PGL1_unique_yersinia-CL0	yberc0001_8160	517	144	125	39	939	550	N	N	N	N	11
PGL1_unique_yersinia-CL0	yaldo0001_6770	45	144	104	39	939	550	N	Y	N	N	11
PGL1_unique_yersinia-CL0	yrohd0001_15520	501	144	123	39	939	550	N	N	N	N	11
PGL1_unique_yersinia-CL0	yaldo0001_15240	550	144	126	39	939	550	N	N	N	N	11
PGL1_unique_yersinia-CL0	ypseu0001X_4220	939	144	10	39	939	550	Y	N	Y	N	11
PGL1_unique_yersinia-CL0	yfred0001_39550	64	144	74	39	939	550	N	Y	N	N	11
PGL1_unique_yersinia-CL0	yaldo0001_15230	553	144	126	39	939	550	N	N	N	N	11
PGL1_unique_yersinia-CL0	yrohd0001_33070	551	144	125	39	939	550	N	N	N	N	11
PGL1_unique_yersinia-CL0	ykris0001_10260	595	144	133	39	939	550	N	N	N	N	11
PGL1_unique_yersinia-CL0	yfred0001_6650	514	144	125	39	939	550	N	N	N	N	11
PGL1_unique_yersinia-CL0	yinte0001_14220	517	144	126	39	939	550	N	N	N	N	11
PGL1_unique_yersinia-CL0	yberc0001_15270	505	144	126	39	939	550	N	N	N	N	11
PGL1_unique_yersinia-CL0	ypseu0001X_28730	434	144	120	39	939	550	N	Y	N	N	11
PGL1_unique_yersinia-CL0	ypest0001X_19000	428	144	117	39	939	550	N	Y	N	N	11
PGL1_unique_yersinia-CL0	yberc0001_6170	525	144	125	39	939	550	N	N	N	N	11
PGL1_unique_yersinia-CL0	yruck0001_10760	190	144	124	39	939	550	N	Y	N	N	11
PGL1_unique_yersinia-CL0	yruck0001_11930	537	144	126	39	939	550	N	N	N	N	11
PGL1_unique_yersinia-CL0	yaldo0001_22600	552	144	125	39	939	550	N	N	N	N	11
PGL1_unique_yersinia-CL0	yente0001X_6250	460	144	125	39	939	550	N	N	N	N	11
PGL1_unique_yersinia-CL0	ymoll0001_11800	434	144	120	39	939	550	N	Y	N	N	11
PGL1_unique_yersinia-CL0	yente0001X_17220	545	144	126	39	939	550	N	N	N	N	11
PGL1_unique_yersinia-CL0	ymoll0001_34760	649	144	124	39	939	550	N	N	N	N	11
PGL1_unique_yersinia-CL0	ymoll0001_41560	525	144	123	39	939	550	N	N	N	N	11
PGL1_unique_yersinia-CL0	yaldo0001_35590	634	144	125	39	939	550	N	N	N	N	11
PGL1_unique_yersinia-CL0	yaldo0001_37020	111	144	114	39	939	550	N	Y	N	N	11
PGL1_unique_yersinia-CL0	ymoll0001_1840	890	144	10	39	939	550	N	N	Y	N	11
PGL1_unique_yersinia-CL0	ykris0001_12740	434	144	121	39	939	550	N	Y	N	N	11
PGL1_unique_yersinia-CL0	yrohd0001_31660	634	144	125	39	939	550	N	N	N	N	11
PGL1_unique_yersinia-CL0	yaldo0001_35130	647	144	124	39	939	550	N	N	N	N	11
PGL1_unique_yersinia-CL0	ymoll0001_38830	553	144	125	39	939	550	N	N	N	N	11
PGL1_unique_yersinia-CL0	ymoll0001_5160	515	144	123	39	939	550	N	N	N	N	11
PGL1_unique_yersinia-CL0	yrohd0001_6540	572	144	125	39	939	550	N	N	N	N	11
PGL1_unique_yersinia-CL0	yfred0001_36240	91	144	8	39	939	550	N	Y	N	N	11
PGL1_unique_yersinia-CL0	yberc0001_9790	595	144	130	39	939	550	N	N	N	N	11
PGL1_unique_yersinia-CL0	ymoll0001_9480	595	144	130	39	939	550	N	N	N	N	11
PGL1_unique_yersinia-CL0	ypseu0001X_27330	526	144	127	39	939	550	N	N	N	N	11
PGL1_unique_yersinia-CL0	ymoll0001_7110	530	144	125	39	939	550	N	N	N	N	11
PGL1_unique_yersinia-CL0	yinte0001_8280	548	144	128	39	939	550	N	N	N	N	11
PGL1_unique_yersinia-CL0	ypest0001X_10040	563	144	126	39	939	550	N	N	N	N	11
PGL1_unique_yersinia-CL0	yberc0001_15000	517	144	130	39	939	550	N	N	N	N	11
PGL1_unique_yersinia-CL0	yente0001X_14340	410	144	120	39	939	550	N	Y	N	N	11
PGL1_unique_yersinia-CL0	ykris0001_42780	517	144	130	39	939	550	N	N	N	N	11
PGL1_unique_yersinia-CL0	yberc0001_14860	579	144	125	39	939	550	N	N	N	N	11
PGL1_unique_yersinia-CL0	yfred0001_13960	579	144	125	39	939	550	N	N	N	N	11
PGL1_unique_yersinia-CL0	yrohd0001_33620	557	144	126	39	939	550	N	N	N	N	11
PGL1_unique_yersinia-CL0	ykris0001_41300	153	144	7	39	939	550	N	Y	N	N	11
PGL1_unique_yersinia-CL0	ykris0001_37850	553	144	126	39	939	550	N	N	N	N	11
PGL1_unique_yersinia-CL0	yfred0001_14090	508	144	126	39	939	550	N	N	N	N	11
PGL1_unique_yersinia-CL0	yrohd0001_12010	542	144	127	39	939	550	N	N	N	N	11
PGL1_unique_yersinia-CL0	yente0001X_760	649	144	124	39	939	550	N	N	N	N	11
PGL1_unique_yersinia-CL0	ypest0001X_18990	153	144	116	39	939	550	N	Y	N	N	11
PGL1_unique_yersinia-CL0	yruck0001_28370	647	144	124	39	939	550	N	N	N	N	11
PGL1_unique_yersinia-CL0	yruck0001_11920	551	144	126	39	939	550	N	N	N	N	11
PGL1_unique_yersinia-CL0	yente0001X_25680	519	144	130	39	939	550	N	N	N	N	11
PGL1_unique_yersinia-CL0	yrohd0001_31880	112	144	22	39	939	550	N	Y	N	N	11
PGL1_unique_yersinia-CL0	yrohd0001_33510	570	144	124	39	939	550	N	N	N	N	11
PGL1_unique_yersinia-CL0	yberc0001_33520	653	144	124	39	939	550	N	N	N	N	11
PGL1_unique_yersinia-CL0	ymoll0001_40600	526	144	126	39	939	550	N	N	N	N	11
PGL1_unique_yersinia-CL0	yruck0001_18270	550	144	125	39	939	550	N	N	N	N	11
PGL1_unique_yersinia-CL0	yfred0001_15260	501	144	123	39	939	550	N	N	N	N	11
PGL1_unique_yersinia-CL0	ypseu0001X_43460	649	144	130	39	939	550	N	N	N	N	11
PGL1_unique_yersinia-CL0	ypest0001X_14470	595	144	132	39	939	550	N	N	N	N	11
PGL1_unique_yersinia-CL0	yfred0001_36230	472	144	134	39	939	550	N	N	N	N	11
PGL1_unique_yersinia-CL0	yberc0001_34000	634	144	125	39	939	550	N	N	N	N	11
PGL1_unique_yersinia-CL0	yaldo0001_6760	62	144	121	39	939	550	N	Y	N	N	11
PGL1_unique_yersinia-CL0	yinte0001_40500	553	144	126	39	939	550	N	N	N	N	11
PGL1_unique_yersinia-CL0	yinte0001_15900	545	144	125	39	939	550	N	N	N	N	11
PGL1_unique_yersinia-CL0	ymoll0001_35290	610	144	125	39	939	550	N	N	N	N	11
PGL1_unique_yersinia-CL0	yinte0001_3170	551	144	126	39	939	550	N	N	N	N	11
PGL1_unique_yersinia-CL0	ykris0001_39870	649	144	124	39	939	550	N	N	N	N	11
PGL1_unique_yersinia-CL0	ypest0001X_19160	553	144	126	39	939	550	N	N	N	N	11
PGL1_unique_yersinia-CL0	ymoll0001_37090	553	144	126	39	939	550	N	N	N	N	11
PGL1_unique_yersinia-CL0	yrohd0001_31240	658	144	124	39	939	550	N	N	N	N	11
PGL1_unique_yersinia-CL0	yberc0001_7120	39	144	8	39	939	550	N	Y	N	N	11
PGL1_unique_yersinia-CL0	yaldo0001_6750	266	144	50	39	939	550	N	Y	N	N	11
PGL1_unique_yersinia-CL0	yberc0001_5850	532	144	122	39	939	550	N	N	N	N	11
PGL1_unique_yersinia-CL0	yfred0001_43450	545	144	126	39	939	550	N	N	N	N	11
PGL1_unique_yersinia-CL0	yrohd0001_27170	526	144	126	39	939	550	N	N	N	N	11
PGL1_unique_yersinia-CL0	yfred0001_32450	634	144	125	39	939	550	N	N	N	N	11
PGL1_unique_yersinia-CL0	yfred0001_8890	434	144	122	39	939	550	N	Y	N	N	11
PGL1_unique_yersinia-CL0	ypest0001X_19180	97	144	115	39	939	550	N	Y	N	N	11
PGL1_unique_yersinia-CL0	yrohd0001_35950	434	144	120	39	939	550	N	Y	N	N	11
PGL1_unique_yersinia-CL0	yaldo0001_15110	574	144	125	39	939	550	N	N	N	N	11
PGL1_unique_yersinia-CL0	yinte0001_37560	634	144	123	39	939	550	N	N	N	N	11
PGL1_unique_yersinia-CL0	ykris0001_2490	919	144	10	39	939	550	N	N	Y	N	11
PGL1_unique_yersinia-CL0	yente0001X_17210	557	144	126	39	939	550	N	N	N	N	11
PGL1_unique_yersinia-CL0	yente0001X_39090	526	144	126	39	939	550	N	N	N	N	11
PGL1_unique_yersinia-CL0	yberc0001_16020	523	144	123	39	939	550	N	N	N	N	11
PGL1_unique_yersinia-CL0	ykris0001_22260	552	144	125	39	939	550	N	N	N	N	11
PGL1_unique_yersinia-CL0	ymoll0001_14920	505	144	126	39	939	550	N	N	N	N	11
PGL1_unique_yersinia-CL0	ymoll0001_5080	554	144	125	39	939	550	N	N	N	N	11
PGL1_unique_yersinia-CL0	ypest0001X_19170	405	144	119	39	939	550	N	Y	N	N	11
PGL1_unique_yersinia-CL0	yberc0001_5770	545	144	125	39	939	550	N	N	N	N	11
PGL1_unique_yersinia-CL0	yinte0001_26450	55	144	2	39	939	550	N	Y	N	N	11
PGL1_unique_yersinia-CL0	yinte0001_2650	645	144	9	39	939	550	N	N	N	N	11
PGL1_unique_yersinia-CL0	yinte0001_40380	579	144	124	39	939	550	N	N	N	N	11
PGL1_unique_yersinia-CL0	ypest0001X_18850	526	144	127	39	939	550	N	N	N	N	11
PGL1_unique_yersinia-CL0	yruck0001_31650	537	144	125	39	939	550	N	N	N	N	11
PGL1_unique_yersinia-CL0	ykris0001_22290	534	144	125	39	939	550	N	N	N	N	11
PGL1_unique_yersinia-CL0	ykris0001_37060	610	144	125	39	939	550	N	N	N	N	11
PGL1_unique_yersinia-CL0	yinte0001_10140	595	144	134	39	939	550	N	N	N	N	11
PGL1_unique_yersinia-CL0	ypest0001X_27870	434	144	120	39	939	550	N	Y	N	N	11
PGL1_unique_yersinia-CL0	ypseu0001X_27070	553	144	126	39	939	550	N	N	N	N	11
PGL1_unique_yersinia-CL0	ypseu0001X_27180	579	144	125	39	939	550	N	N	N	N	11
PGL1_unique_yersinia-CL0	yaldo0001_2440	923	144	11	39	939	550	N	N	Y	N	11
PGL1_unique_yersinia-CL0	yberc0001_29090	526	144	126	39	939	550	N	N	N	N	11
PGL1_unique_yersinia-CL0	yfred0001_12940	519	144	128	39	939	550	N	N	N	N	11
PGL1_unique_yersinia-CL0	ypseu0001X_34090	563	144	126	39	939	550	N	N	N	N	11
PGL1_unique_yersinia-CL0	yberc0001_21820	553	144	125	39	939	550	N	N	N	N	11
PGL1_unique_yersinia-CL0	yruck0001_10900	554	144	125	39	939	550	N	N	N	N	11
PGL1_unique_yersinia-CL0	yente0001X_9160	500	144	127	39	939	550	N	N	N	N	11
PGL1_unique_yersinia-CL0	yinte0001_36970	653	144	124	39	939	550	N	N	N	N	11
PGL1_unique_yersinia-CL0	ypest0001X_4540	925	144	10	39	939	550	N	N	Y	N	11
PGL1_unique_yersinia-CL0	yente0001X_17080	570	144	124	39	939	550	N	N	N	N	11
PGL1_unique_yersinia-CL0	ymoll0001_14640	517	144	130	39	939	550	N	N	N	N	11
PGL1_unique_yersinia-CL0	ypest0001X_43700	649	144	124	39	939	550	N	N	N	N	11
PGL1_unique_yersinia-CL0	yrohd0001_33630	545	144	126	39	939	550	N	N	N	N	11
PGL1_unique_yersinia-CL0	yfred0001_14080	553	144	126	39	939	550	N	N	N	N	11
PGL1_unique_yersinia-CL0	yberc0001_2350	886	144	11	39	939	550	N	N	Y	N	11
PGL1_unique_yersinia-CL0	ykris0001_32930	526	144	126	39	939	550	N	N	N	N	11
PGL1_unique_yersinia-CL0	yruck0001_28810	639	144	125	39	939	550	N	N	N	N	11
PGL1_unique_yersinia-CL0	yfred0001_34740	537	144	125	39	939	550	N	N	N	N	11
PGL1_unique_yersinia-CL0	yinte0001_2660	288	144	10	39	939	550	N	Y	N	N	11
PGL1_unique_yersinia-CL0	yente0001X_29060	595	144	133	39	939	550	N	N	N	N	11
PGL1_unique_yersinia-CL0	yinte0001_40830	553	144	125	39	939	550	N	N	N	N	11
PGL1_unique_yersinia-CL0	yinte0001_6950	526	144	125	39	939	550	N	N	N	N	11
PGL1_unique_yersinia-CL0	yaldo0001_37010	50	144	106	39	939	550	N	Y	N	N	11
PGL1_unique_yersinia-CL0	yente0001X_12970	552	144	125	39	939	550	N	N	N	N	11
PGL1_unique_yersinia-CL0	yrohd0001_2860	927	144	10	39	939	550	N	N	Y	N	11
PGL1_unique_yersinia-CL0	ypseu0001X_14490	595	144	132	39	939	550	N	N	N	N	11
PGL1_unique_yersinia-CL0	ykris0001_6100	389	144	126	39	939	550	N	Y	N	N	11
PGL1_unique_yersinia-CL0	ypseu0001X_27060	536	144	126	39	939	550	N	N	N	N	11
PGL1_unique_yersinia-CL0	yinte0001_16590	525	144	125	39	939	550	N	N	N	N	11
PGL1_unique_yersinia-CL0	yfred0001_31920	652	144	124	39	939	550	N	N	N	N	11
PGL1_unique_yersinia-CL0	yberc0001_15260	553	144	126	39	939	550	N	N	N	N	11
PGL1_unique_yersinia-CL0	ymoll0001_7580	557	144	127	39	939	550	N	N	N	N	11
PGL1_unique_yersinia-CL0	ymoll0001_13500	550	144	125	39	939	550	N	N	N	N	11
PGL1_unique_yersinia-CL0	ykris0001_6110	93	144	18	39	939	550	N	Y	N	N	11
PGL1_unique_yersinia-CL0	ykris0001_38040	570	144	125	39	939	550	N	N	N	N	11
PGL1_unique_yersinia-CL0	ymoll0001_37360	524	144	125	39	939	550	N	N	N	N	11
PGL1_unique_yersinia-CL0	ykris0001_37840	550	144	126	39	939	550	N	N	N	N	11
PGL1_unique_yersinia-CL0	yrohd0001_20110	280	144	11	39	939	550	N	Y	N	N	11
PGL1_unique_yersinia-CL0	yfred0001_38320	888	144	11	39	939	550	N	N	Y	N	11
PGL1_unique_yersinia-CL1	ypest0001X_27580	679	91	42	38	3435	196	N	N	Y	N	11
PGL1_unique_yersinia-CL1	ypest0001X_8090	49	91	21	38	3435	196	N	Y	N	N	11
PGL1_unique_yersinia-CL1	ykris0001_41250	482	91	35	38	3435	196	N	N	Y	N	11
PGL1_unique_yersinia-CL1	ypseu0001X_38430	1077	91	56	38	3435	196	N	N	Y	N	11
PGL1_unique_yersinia-CL1	yberc0001_20820	39	91	23	38	3435	196	N	Y	N	Y	11
PGL1_unique_yersinia-CL1	yfred0001_33270	801	91	45	38	3435	196	N	N	Y	Y	11
PGL1_unique_yersinia-CL1	yaldo0001_38900	213	91	2	38	3435	196	N	N	N	N	11
PGL1_unique_yersinia-CL1	ypseu0001X_28460	2531	91	75	38	3435	196	N	N	Y	N	11
PGL1_unique_yersinia-CL1	yfred0001_33010	74	91	24	38	3435	196	N	Y	N	Y	11
PGL1_unique_yersinia-CL1	yruck0001_34980	62	91	19	38	3435	196	N	Y	N	Y	11
PGL1_unique_yersinia-CL1	yruck0001_13030	1464	91	31	38	3435	196	N	N	Y	N	11
PGL1_unique_yersinia-CL1	yrohd0001_38400	296	91	49	38	3435	196	N	N	Y	Y	11
PGL1_unique_yersinia-CL1	yaldo0001_37900	313	91	10	38	3435	196	N	N	Y	N	11
PGL1_unique_yersinia-CL1	ykris0001_32060	3396	91	68	38	3435	196	N	N	Y	N	11
PGL1_unique_yersinia-CL1	yrohd0001_18890	95	91	16	38	3435	196	N	Y	N	Y	11
PGL1_unique_yersinia-CL1	ykris0001_21250	173	91	39	38	3435	196	N	N	N	N	11
PGL1_unique_yersinia-CL1	yfred0001_34090	112	91	29	38	3435	196	N	Y	N	Y	11
PGL1_unique_yersinia-CL1	yinte0001_17980	1098	91	32	38	3435	196	N	N	Y	N	11
PGL1_unique_yersinia-CL1	yrohd0001_32220	56	91	23	38	3435	196	N	Y	N	Y	11
PGL1_unique_yersinia-CL1	ypseu0001X_38410	652	91	35	38	3435	196	N	N	Y	N	11
PGL1_unique_yersinia-CL1	yaldo0001_38920	133	91	29	38	3435	196	N	Y	N	Y	11
PGL1_unique_yersinia-CL1	yruck0001_25350	1630	91	39	38	3435	196	N	N	Y	N	11
PGL1_unique_yersinia-CL1	yberc0001_36600	206	91	22	38	3435	196	N	N	N	Y	11
PGL1_unique_yersinia-CL1	ypseu0001X_28430	240	91	40	38	3435	196	N	N	Y	N	11
PGL1_unique_yersinia-CL1	ypest0001X_8130	251	91	18	38	3435	196	N	N	Y	N	11
PGL1_unique_yersinia-CL1	yrohd0001_40320	234	91	31	38	3435	196	N	N	N	Y	11
PGL1_unique_yersinia-CL1	yaldo0001_6040	91	91	18	38	3435	196	N	Y	N	Y	11
PGL1_unique_yersinia-CL1	ymoll0001_21160	48	91	28	38	3435	196	N	Y	N	Y	11
PGL1_unique_yersinia-CL1	yrohd0001_38410	1594	91	36	38	3435	196	N	N	Y	Y	11
PGL1_unique_yersinia-CL1	yrohd0001_32190	395	91	48	38	3435	196	N	N	Y	Y	11
PGL1_unique_yersinia-CL1	yfred0001_45640	806	91	36	38	3435	196	N	N	Y	Y	11
PGL1_unique_yersinia-CL1	ypseu0001X_38370	97	91	23	38	3435	196	N	Y	N	N	11
PGL1_unique_yersinia-CL1	ymoll0001_36970	1857	91	47	38	3435	196	N	N	Y	Y	11
PGL1_unique_yersinia-CL1	yberc0001_40160	105	91	25	38	3435	196	N	Y	N	Y	11
PGL1_unique_yersinia-CL1	ypest0001X_27610	2531	91	75	38	3435	196	N	N	Y	N	11
PGL1_unique_yersinia-CL1	ykris0001_41280	99	91	23	38	3435	196	N	Y	N	Y	11
PGL1_unique_yersinia-CL1	yfred0001_34080	738	91	42	38	3435	196	N	N	Y	N	11
PGL1_unique_yersinia-CL1	ykris0001_26670	157	91	29	38	3435	196	N	N	N	Y	11
PGL1_unique_yersinia-CL1	ymoll0001_2720	477	91	1	38	3435	196	N	N	Y	N	11
PGL1_unique_yersinia-CL1	yruck0001_4660	120	91	26	38	3435	196	N	Y	N	Y	11
PGL1_unique_yersinia-CL1	yruck0001_910	387	91	2	38	3435	196	N	N	Y	N	11
PGL1_unique_yersinia-CL1	yfred0001_38200	196	91	26	38	3435	196	N	N	N	N	11
PGL1_unique_yersinia-CL1	yruck0001_4630	39	91	17	38	3435	196	N	Y	N	Y	11
PGL1_unique_yersinia-CL1	yruck0001_4650	1495	91	61	38	3435	196	N	N	Y	Y	11
PGL1_unique_yersinia-CL1	yrohd0001_32210	1103	91	31	38	3435	196	N	N	Y	Y	11
PGL1_unique_yersinia-CL1	ypseu0001X_38440	854	91	47	38	3435	196	N	N	Y	N	11
PGL1_unique_yersinia-CL1	yrohd0001_18860	660	91	60	38	3435	196	N	N	Y	Y	11
PGL1_unique_yersinia-CL1	ypest0001X_8110	44	91	3	38	3435	196	N	Y	N	N	11
PGL1_unique_yersinia-CL1	ypseu0001X_38480	3378	91	74	38	3435	196	N	N	Y	N	11
PGL1_unique_yersinia-CL1	yinte0001_41760	3435	91	66	38	3435	196	Y	N	Y	N	11
PGL1_unique_yersinia-CL1	yruck0001_4640	85	91	19	38	3435	196	N	Y	N	Y	11
PGL1_unique_yersinia-CL1	yaldo0001_41000	163	91	9	38	3435	196	N	N	N	N	11
PGL1_unique_yersinia-CL1	yberc0001_8630	2345	91	53	38	3435	196	N	N	Y	Y	11
PGL1_unique_yersinia-CL1	yaldo0001_3710	2641	91	72	38	3435	196	N	N	Y	Y	11
PGL1_unique_yersinia-CL1	yberc0001_40750	102	91	25	38	3435	196	N	Y	N	N	11
PGL1_unique_yersinia-CL1	yruck0001_4610	483	91	33	38	3435	196	N	N	Y	Y	11
PGL1_unique_yersinia-CL1	ykris0001_7890	160	91	2	38	3435	196	N	N	N	N	11
PGL1_unique_yersinia-CL1	ypest0001X_8100	75	91	26	38	3435	196	N	Y	N	N	11
PGL1_unique_yersinia-CL1	yrohd0001_18880	43	91	19	38	3435	196	N	Y	N	Y	11
PGL1_unique_yersinia-CL1	yfred0001_34120	116	91	3	38	3435	196	N	Y	N	N	11
PGL1_unique_yersinia-CL1	yfred0001_40710	840	91	67	38	3435	196	N	N	Y	N	11
PGL1_unique_yersinia-CL1	yrohd0001_18870	78	91	22	38	3435	196	N	Y	N	Y	11
PGL1_unique_yersinia-CL1	yruck0001_4620	101	91	22	38	3435	196	N	Y	N	Y	11
PGL1_unique_yersinia-CL1	yfred0001_33200	801	91	41	38	3435	196	N	N	Y	Y	11
PGL1_unique_yersinia-CL1	yinte0001_5480	3121	91	75	38	3435	196	N	N	Y	N	11
PGL1_unique_yersinia-CL1	yaldo0001_30990	171	91	34	38	3435	196	N	N	N	N	11
PGL1_unique_yersinia-CL1	yrohd0001_40280	105	91	27	38	3435	196	N	Y	N	N	11
PGL1_unique_yersinia-CL1	yrohd0001_40310	55	91	3	38	3435	196	N	Y	N	N	11
PGL1_unique_yersinia-CL1	ypest0001X_8080	3295	91	73	38	3435	196	N	N	Y	N	11
PGL1_unique_yersinia-CL1	yfred0001_38220	91	91	26	38	3435	196	N	Y	N	Y	11
PGL1_unique_yersinia-CL1	ypest0001X_8140	54	91	18	38	3435	196	N	Y	N	N	11
PGL1_unique_yersinia-CL1	ypseu0001X_28420	121	91	3	38	3435	196	N	Y	N	N	11
PGL1_unique_yersinia-CL1	yfred0001_33210	74	91	24	38	3435	196	N	Y	N	Y	11
PGL1_unique_yersinia-CL1	yrohd0001_39710	225	91	43	38	3435	196	N	N	N	Y	11
PGL1_unique_yersinia-CL1	yberc0001_34750	1175	91	18	38	3435	196	N	N	Y	N	11
PGL1_unique_yersinia-CL1	yberc0001_40130	278	91	3	38	3435	196	N	N	Y	N	11
PGL1_unique_yersinia-CL1	yfred0001_32960	163	91	26	38	3435	196	N	N	N	Y	11
PGL1_unique_yersinia-CL1	yfred0001_45620	113	91	38	38	3435	196	N	Y	N	Y	11
PGL1_unique_yersinia-CL1	yruck0001_35040	54	91	17	38	3435	196	N	Y	N	Y	11
PGL1_unique_yersinia-CL1	yruck0001_35050	38	91	3	38	3435	196	N	Y	N	N	11
PGL1_unique_yersinia-CL1	yrohd0001_40300	60	91	3	38	3435	196	N	Y	N	N	11
PGL1_unique_yersinia-CL1	yrohd0001_40100	53	91	25	38	3435	196	N	Y	N	N	11
PGL1_unique_yersinia-CL1	ypseu0001X_38460	270	91	11	38	3435	196	N	N	Y	N	11
PGL1_unique_yersinia-CL1	yfred0001_34100	80	91	28	38	3435	196	N	Y	N	N	11
PGL1_unique_yersinia-CL1	yfred0001_38190	141	91	27	38	3435	196	N	Y	N	N	11
PGL1_unique_yersinia-CL1	yrohd0001_40080	234	91	32	38	3435	196	N	N	N	Y	11
PGL1_unique_yersinia-CL1	ypest0001X_27540	150	91	29	38	3435	196	N	Y	N	N	11
PGL1_unique_yersinia-CL1	ymoll0001_35980	111	91	25	38	3435	196	N	Y	N	N	11
PGL1_unique_yersinia-CL1	yente0001X_8000	800	91	53	38	3435	196	N	N	Y	N	11
PGL1_unique_yersinia-CL1	yfred0001_33220	2035	91	44	38	3435	196	N	N	Y	Y	11
PGL1_unique_yersinia-CL1	ypest0001X_27560	45	91	3	38	3435	196	N	Y	N	N	11
PGL1_unique_yersinia-CL2	ykris0001_32460	370	84	80	50	409	363	N	N	N	N	11
PGL1_unique_yersinia-CL2	ykris0001_7370	350	84	80	50	409	363	N	N	N	N	11
PGL1_unique_yersinia-CL2	yruck0001_25470	370	84	80	50	409	363	N	N	N	N	11
PGL1_unique_yersinia-CL2	yaldo0001_21170	382	84	81	50	409	363	N	N	N	N	11
PGL1_unique_yersinia-CL2	ypseu0001X_30710	363	84	78	50	409	363	N	N	N	N	11
PGL1_unique_yersinia-CL2	ykris0001_11660	363	84	79	50	409	363	N	N	N	N	11
PGL1_unique_yersinia-CL2	ypest0001X_40160	369	84	80	50	409	363	N	N	N	N	11
PGL1_unique_yersinia-CL2	ypest0001X_22940	245	84	80	50	409	363	N	Y	N	N	11
PGL1_unique_yersinia-CL2	yfred0001_21130	375	84	79	50	409	363	N	N	N	N	11
PGL1_unique_yersinia-CL2	yinte0001_34390	357	84	80	50	409	363	N	N	N	N	11
PGL1_unique_yersinia-CL2	yrohd0001_29610	357	84	80	50	409	363	N	N	N	N	11
PGL1_unique_yersinia-CL2	ymoll0001_17310	375	84	79	50	409	363	N	N	N	N	11
PGL1_unique_yersinia-CL2	yaldo0001_32510	362	84	81	50	409	363	N	N	N	N	11
PGL1_unique_yersinia-CL2	yruck0001_26680	357	84	80	50	409	363	N	N	N	N	11
PGL1_unique_yersinia-CL2	yrohd0001_21760	363	84	78	50	409	363	N	N	N	N	11
PGL1_unique_yersinia-CL2	ypest0001X_21500	288	84	79	50	409	363	N	Y	N	N	11
PGL1_unique_yersinia-CL2	ypest0001X_33280	356	84	78	50	409	363	N	N	N	N	11
PGL1_unique_yersinia-CL2	ykris0001_35410	347	84	80	50	409	363	N	N	N	N	11
PGL1_unique_yersinia-CL2	yinte0001_38600	364	84	81	50	409	363	N	N	N	N	11
PGL1_unique_yersinia-CL2	ykris0001_15500	409	84	79	50	409	363	Y	N	N	N	11
PGL1_unique_yersinia-CL2	yente0001X_28260	377	84	79	50	409	363	N	N	N	N	11
PGL1_unique_yersinia-CL2	ypseu0001X_34650	360	84	80	50	409	363	N	N	N	N	11
PGL1_unique_yersinia-CL2	ypest0001X_15560	377	84	79	50	409	363	N	N	N	N	11
PGL1_unique_yersinia-CL2	ymoll0001_36310	356	84	78	50	409	363	N	N	N	N	11
PGL1_unique_yersinia-CL2	yberc0001_24810	356	84	78	50	409	363	N	N	N	N	11
PGL1_unique_yersinia-CL2	ypest0001X_19660	375	84	80	50	409	363	N	N	N	N	11
PGL1_unique_yersinia-CL2	yruck0001_20150	364	84	78	50	409	363	N	N	N	N	11
PGL1_unique_yersinia-CL2	yfred0001_23790	363	84	78	50	409	363	N	N	N	N	11
PGL1_unique_yersinia-CL2	yberc0001_28640	347	84	80	50	409	363	N	N	N	N	11
PGL1_unique_yersinia-CL2	ypseu0001X_6220	347	84	80	50	409	363	N	N	N	N	11
PGL1_unique_yersinia-CL2	yfred0001_10190	363	84	79	50	409	363	N	N	N	N	11
PGL1_unique_yersinia-CL2	yrohd0001_26690	364	84	80	50	409	363	N	N	N	N	11
PGL1_unique_yersinia-CL2	ypest0001X_37630	356	84	80	50	409	363	N	N	N	N	11
PGL1_unique_yersinia-CL2	yente0001X_24130	375	84	79	50	409	363	N	N	N	N	11
PGL1_unique_yersinia-CL2	ypest0001X_31290	361	84	79	50	409	363	N	N	N	N	11
PGL1_unique_yersinia-CL2	ypseu0001X_38320	367	84	79	50	409	363	N	N	N	N	11
PGL1_unique_yersinia-CL2	ypest0001X_21510	50	84	2	50	409	363	N	Y	N	N	11
PGL1_unique_yersinia-CL2	yruck0001_9070	377	84	79	50	409	363	N	N	N	N	11
PGL1_unique_yersinia-CL2	yinte0001_25120	363	84	78	50	409	363	N	N	N	N	11
PGL1_unique_yersinia-CL2	ykris0001_39490	166	84	79	50	409	363	N	Y	N	N	11
PGL1_unique_yersinia-CL2	ypseu0001X_31150	356	84	78	50	409	363	N	N	N	N	11
PGL1_unique_yersinia-CL2	yfred0001_40050	364	84	80	50	409	363	N	N	N	N	11
PGL1_unique_yersinia-CL2	ykris0001_26030	363	84	78	50	409	363	N	N	N	N	11
PGL1_unique_yersinia-CL2	yinte0001_33580	371	84	80	50	409	363	N	N	N	N	11
PGL1_unique_yersinia-CL2	ymoll0001_10450	363	84	79	50	409	363	N	N	N	N	11
PGL1_unique_yersinia-CL2	yrohd0001_13200	375	84	79	50	409	363	N	N	N	N	11
PGL1_unique_yersinia-CL2	ypest0001X_10580	358	84	80	50	409	363	N	N	N	N	11
PGL1_unique_yersinia-CL2	yente0001X_31290	363	84	78	50	409	363	N	N	N	N	11
PGL1_unique_yersinia-CL2	yinte0001_15080	375	84	80	50	409	363	N	N	N	N	11
PGL1_unique_yersinia-CL2	yaldo0001_26900	285	84	80	50	409	363	N	Y	N	N	11
PGL1_unique_yersinia-CL2	ypseu0001X_28390	359	84	80	50	409	363	N	N	N	N	11
PGL1_unique_yersinia-CL2	ypseu0001X_31570	361	84	79	50	409	363	N	N	N	N	11
PGL1_unique_yersinia-CL2	yberc0001_29940	371	84	80	50	409	363	N	N	N	N	11
PGL1_unique_yersinia-CL2	yberc0001_35490	375	84	79	50	409	363	N	N	N	N	11
PGL1_unique_yersinia-CL2	yente0001X_16340	363	84	81	50	409	363	N	N	N	N	11
PGL1_unique_yersinia-CL2	yente0001X_3620	371	84	79	50	409	363	N	N	N	N	11
PGL1_unique_yersinia-CL2	ypest0001X_32920	363	84	78	50	409	363	N	N	N	N	11
PGL1_unique_yersinia-CL2	ypest0001X_27510	359	84	80	50	409	363	N	N	N	N	11
PGL1_unique_yersinia-CL2	yinte0001_10830	377	84	79	50	409	363	N	N	N	N	11
PGL1_unique_yersinia-CL2	yberc0001_39590	211	84	10	50	409	363	N	Y	N	N	11
PGL1_unique_yersinia-CL2	yfred0001_28920	369	84	79	50	409	363	N	N	N	N	11
PGL1_unique_yersinia-CL2	yente0001X_40750	347	84	81	50	409	363	N	N	N	N	11
PGL1_unique_yersinia-CL2	ypseu0001X_21750	380	84	80	50	409	363	N	N	N	N	11
PGL1_unique_yersinia-CL2	ykris0001_34590	371	84	80	50	409	363	N	N	N	N	11
PGL1_unique_yersinia-CL2	ypseu0001X_26590	375	84	80	50	409	363	N	N	N	N	11
PGL1_unique_yersinia-CL2	yberc0001_34450	357	84	81	50	409	363	N	N	N	N	11
PGL1_unique_yersinia-CL2	yfred0001_29710	357	84	80	50	409	363	N	N	N	N	11
PGL1_unique_yersinia-CL2	yberc0001_31460	357	84	80	50	409	363	N	N	N	N	11
PGL1_unique_yersinia-CL2	ypest0001X_40980	357	84	81	50	409	363	N	N	N	N	11
PGL1_unique_yersinia-CL2	ypseu0001X_3480	357	84	80	50	409	363	N	N	N	N	11
PGL1_unique_yersinia-CL2	ykris0001_39500	194	84	80	50	409	363	N	Y	N	N	11
PGL1_unique_yersinia-CL2	ypest0001X_8180	367	84	79	50	409	363	N	N	N	N	11
PGL1_unique_yersinia-CL2	ypseu0001X_40460	369	84	80	50	409	363	N	N	N	N	11
PGL1_unique_yersinia-CL2	ymoll0001_24620	363	84	78	50	409	363	N	N	N	N	11
PGL1_unique_yersinia-CL2	ypest0001X_22960	113	84	79	50	409	363	N	Y	N	N	11
PGL1_unique_yersinia-CL2	ymoll0001_31820	329	84	80	50	409	363	N	N	N	N	11
PGL1_unique_yersinia-CL2	yrohd0001_39320	371	84	80	50	409	363	N	N	N	N	11
PGL1_unique_yersinia-CL2	yberc0001_24500	363	84	78	50	409	363	N	N	N	N	11
PGL1_unique_yersinia-CL2	yrohd0001_9940	363	84	79	50	409	363	N	N	N	N	11
PGL1_unique_yersinia-CL2	ymoll0001_30230	371	84	80	50	409	363	N	N	N	N	11
PGL1_unique_yersinia-CL2	yberc0001_11080	363	84	79	50	409	363	N	N	N	N	11
PGL1_unique_yersinia-CL2	ypseu0001X_15620	377	84	79	50	409	363	N	N	N	N	11
PGL1_unique_yersinia-CL2	yaldo0001_11250	377	84	79	50	409	363	N	N	N	N	11
PGL1_unique_yersinia-CL2	yente0001X_38570	354	84	80	50	409	363	N	N	N	N	11
PGL1_unique_yersinia-CL3	yfred0001_42970	51	82	67	41	1996	249	N	Y	N	N	11
PGL1_unique_yersinia-CL3	yente0001X_32320	259	82	77	41	1996	249	N	N	N	N	11
PGL1_unique_yersinia-CL3	yfred0001_12490	244	82	79	41	1996	249	N	N	N	N	11
PGL1_unique_yersinia-CL3	ymoll0001_35040	110	82	33	41	1996	249	N	Y	N	N	11
PGL1_unique_yersinia-CL3	yberc0001_20990	254	82	76	41	1996	249	N	N	N	N	11
PGL1_unique_yersinia-CL3	ypest0001X_10400	251	82	76	41	1996	249	N	N	N	N	11
PGL1_unique_yersinia-CL3	yente0001X_39790	257	82	74	41	1996	249	N	N	N	N	11
PGL1_unique_yersinia-CL3	ykris0001_6300	249	82	79	41	1996	249	N	N	N	N	11
PGL1_unique_yersinia-CL3	ypseu0001X_16870	245	82	74	41	1996	249	N	N	N	N	11
PGL1_unique_yersinia-CL3	yinte0001_25880	259	82	77	41	1996	249	N	N	N	N	11
PGL1_unique_yersinia-CL3	yente0001X_34110	243	82	76	41	1996	249	N	N	N	N	11
PGL1_unique_yersinia-CL3	yfred0001_43260	252	82	79	41	1996	249	N	N	N	N	11
PGL1_unique_yersinia-CL3	ykris0001_24720	41	82	51	41	1996	249	N	Y	N	N	11
PGL1_unique_yersinia-CL3	yfred0001_23070	243	82	76	41	1996	249	N	N	N	N	11
PGL1_unique_yersinia-CL3	yaldo0001_21570	250	82	77	41	1996	249	N	N	N	N	11
PGL1_unique_yersinia-CL3	ymoll0001_27990	256	82	76	41	1996	249	N	N	N	N	11
PGL1_unique_yersinia-CL3	yrohd0001_11550	244	82	79	41	1996	249	N	N	N	N	11
PGL1_unique_yersinia-CL3	ymoll0001_19460	246	82	75	41	1996	249	N	N	N	N	11
PGL1_unique_yersinia-CL3	ypest0001X_16880	245	82	74	41	1996	249	N	N	N	N	11
PGL1_unique_yersinia-CL3	yfred0001_6610	271	82	76	41	1996	249	N	N	N	N	11
PGL1_unique_yersinia-CL3	yinte0001_7190	249	82	77	41	1996	249	N	N	N	N	11
PGL1_unique_yersinia-CL3	ymoll0001_21330	254	82	76	41	1996	249	N	N	N	N	11
PGL1_unique_yersinia-CL3	ypseu0001X_9220	256	82	74	41	1996	249	N	N	N	N	11
PGL1_unique_yersinia-CL3	yinte0001_21950	243	82	75	41	1996	249	N	N	N	N	11
PGL1_unique_yersinia-CL3	yaldo0001_25530	260	82	77	41	1996	249	N	N	N	N	11
PGL1_unique_yersinia-CL3	ykris0001_5180	269	82	75	41	1996	249	N	N	N	N	11
PGL1_unique_yersinia-CL3	yaldo0001_7500	41	82	73	41	1996	249	N	Y	N	N	11
PGL1_unique_yersinia-CL3	yinte0001_20390	246	82	76	41	1996	249	N	N	N	N	11
PGL1_unique_yersinia-CL3	yfred0001_20000	265	82	71	41	1996	249	N	N	N	N	11
PGL1_unique_yersinia-CL3	yrohd0001_34890	265	82	76	41	1996	249	N	N	N	N	11
PGL1_unique_yersinia-CL3	yinte0001_26570	248	82	77	41	1996	249	N	N	N	N	11
PGL1_unique_yersinia-CL3	ykris0001_26190	282	82	75	41	1996	249	N	N	N	N	11
PGL1_unique_yersinia-CL3	ypseu0001X_34430	251	82	76	41	1996	249	N	N	N	N	11
PGL1_unique_yersinia-CL3	ypest0001X_18060	246	82	77	41	1996	249	N	N	N	N	11
PGL1_unique_yersinia-CL3	yberc0001_14170	244	82	77	41	1996	249	N	N	N	N	11
PGL1_unique_yersinia-CL3	yfred0001_35870	254	82	76	41	1996	249	N	N	N	N	11
PGL1_unique_yersinia-CL3	ykris0001_24710	221	82	73	41	1996	249	N	N	N	N	11
PGL1_unique_yersinia-CL3	ykris0001_42270	244	82	79	41	1996	249	N	N	N	N	11
PGL1_unique_yersinia-CL3	ypseu0001X_17970	246	82	77	41	1996	249	N	N	N	N	11
PGL1_unique_yersinia-CL3	yente0001X_26740	244	82	79	41	1996	249	N	N	N	N	11
PGL1_unique_yersinia-CL3	yinte0001_21500	254	82	76	41	1996	249	N	N	N	N	11
PGL1_unique_yersinia-CL3	yaldo0001_7490	200	82	77	41	1996	249	N	N	N	N	11
PGL1_unique_yersinia-CL3	ypseu0001X_22380	338	82	20	41	1996	249	N	N	Y	N	11
PGL1_unique_yersinia-CL3	yruck0001_12590	251	82	75	41	1996	249	N	N	N	N	11
PGL1_unique_yersinia-CL3	yente0001X_22210	246	82	75	41	1996	249	N	N	N	N	11
PGL1_unique_yersinia-CL3	ymoll0001_7520	249	82	79	41	1996	249	N	N	N	N	11
PGL1_unique_yersinia-CL3	ykris0001_39950	267	82	76	41	1996	249	N	N	N	N	11
PGL1_unique_yersinia-CL3	yruck0001_10350	244	82	79	41	1996	249	N	N	N	N	11
PGL1_unique_yersinia-CL3	ymoll0001_7290	249	82	77	41	1996	249	N	N	N	N	11
PGL1_unique_yersinia-CL3	yberc0001_38840	256	82	75	41	1996	249	N	N	N	N	11
PGL1_unique_yersinia-CL3	yruck0001_5420	251	82	74	41	1996	249	N	N	N	N	11
PGL1_unique_yersinia-CL3	yberc0001_7280	249	82	79	41	1996	249	N	N	N	N	11
PGL1_unique_yersinia-CL3	yaldo0001_37460	244	82	79	41	1996	249	N	N	N	N	11
PGL1_unique_yersinia-CL3	ypest0001X_18400	244	82	79	41	1996	249	N	N	N	N	11
PGL1_unique_yersinia-CL3	yfred0001_24530	259	82	77	41	1996	249	N	N	N	N	11
PGL1_unique_yersinia-CL3	yrohd0001_32310	1996	82	34	41	1996	249	Y	N	Y	N	11
PGL1_unique_yersinia-CL3	ypest0001X_28140	289	82	76	41	1996	249	N	N	N	N	11
PGL1_unique_yersinia-CL3	ypest0001X_22370	338	82	20	41	1996	249	N	N	Y	N	11
PGL1_unique_yersinia-CL3	ykris0001_19750	246	82	75	41	1996	249	N	N	N	N	11
PGL1_unique_yersinia-CL3	ymoll0001_15800	244	82	79	41	1996	249	N	N	N	N	11
PGL1_unique_yersinia-CL3	ykris0001_29120	282	82	76	41	1996	249	N	N	N	N	11
PGL1_unique_yersinia-CL3	yaldo0001_8010	249	82	77	41	1996	249	N	N	N	N	11
PGL1_unique_yersinia-CL3	yfred0001_42980	194	82	76	41	1996	249	N	Y	N	N	11
PGL1_unique_yersinia-CL3	yrohd0001_7650	249	82	77	41	1996	249	N	N	N	N	11
PGL1_unique_yersinia-CL3	yente0001X_8990	249	82	79	41	1996	249	N	N	N	N	11
PGL1_unique_yersinia-CL3	yruck0001_15630	262	82	73	41	1996	249	N	N	N	N	11
PGL1_unique_yersinia-CL3	ykris0001_18790	245	82	76	41	1996	249	N	N	N	N	11
PGL1_unique_yersinia-CL3	ypest0001X_36330	256	82	74	41	1996	249	N	N	N	N	11
PGL1_unique_yersinia-CL3	yinte0001_8080	249	82	79	41	1996	249	N	N	N	N	11
PGL1_unique_yersinia-CL3	ymoll0001_23910	265	82	76	41	1996	249	N	N	N	N	11
PGL1_unique_yersinia-CL3	yrohd0001_19520	243	82	76	41	1996	249	N	N	N	N	11
PGL1_unique_yersinia-CL3	ykris0001_6470	198	82	2	41	1996	249	N	Y	N	N	11
PGL1_unique_yersinia-CL3	ykris0001_6690	249	82	77	41	1996	249	N	N	N	N	11
PGL1_unique_yersinia-CL3	yinte0001_13810	244	82	77	41	1996	249	N	N	N	N	11
PGL1_unique_yersinia-CL3	ykris0001_2990	259	82	78	41	1996	249	N	N	N	N	11
PGL1_unique_yersinia-CL3	yente0001X_29550	254	82	78	41	1996	249	N	N	N	N	11
PGL1_unique_yersinia-CL3	yrohd0001_21230	261	82	77	41	1996	249	N	N	N	N	11
PGL1_unique_yersinia-CL3	ypseu0001X_28990	289	82	76	41	1996	249	N	N	N	N	11
PGL1_unique_yersinia-CL3	yruck0001_33290	251	82	76	41	1996	249	N	N	N	N	11
PGL1_unique_yersinia-CL3	ypseu0001X_42970	1090	82	1	41	1996	249	N	N	Y	N	11
PGL1_unique_yersinia-CL3	yberc0001_25340	264	82	77	41	1996	249	N	N	N	N	11
PGL1_unique_yersinia-CL3	ypseu0001X_27840	244	82	79	41	1996	249	N	N	N	N	11
PGL1_unique_yersinia-CL4	yaldo0001_15960	358	81	9	57	507	260	N	N	Y	N	11
PGL1_unique_yersinia-CL4	ypseu0001X_22870	350	81	15	57	507	260	N	N	Y	N	11
PGL1_unique_yersinia-CL4	ypest0001X_30060	260	81	78	57	507	260	N	N	N	N	11
PGL1_unique_yersinia-CL4	ypest0001X_1660	260	81	78	57	507	260	N	N	N	N	11
PGL1_unique_yersinia-CL4	ypest0001X_10270	260	81	78	57	507	260	N	N	N	N	11
PGL1_unique_yersinia-CL4	ypest0001X_32110	260	81	78	57	507	260	N	N	N	N	11
PGL1_unique_yersinia-CL4	ypest0001X_8450	260	81	78	57	507	260	N	N	N	N	11
PGL1_unique_yersinia-CL4	yente0001X_36820	233	81	15	57	507	260	N	N	N	N	11
PGL1_unique_yersinia-CL4	ypest0001X_1010	260	81	78	57	507	260	N	N	N	N	11
PGL1_unique_yersinia-CL4	ypest0001X_37280	260	81	78	57	507	260	N	N	N	N	11
PGL1_unique_yersinia-CL4	yfred0001_16160	369	81	14	57	507	260	N	N	Y	N	11
PGL1_unique_yersinia-CL4	ypseu0001X_42940	259	81	78	57	507	260	N	N	N	N	11
PGL1_unique_yersinia-CL4	ypest0001X_21540	260	81	78	57	507	260	N	N	N	N	11
PGL1_unique_yersinia-CL4	ypest0001X_17550	260	81	78	57	507	260	N	N	N	N	11
PGL1_unique_yersinia-CL4	ypest0001X_38860	260	81	78	57	507	260	N	N	N	N	11
PGL1_unique_yersinia-CL4	yrohd0001_32610	357	81	9	57	507	260	N	N	Y	N	11
PGL1_unique_yersinia-CL4	ypest0001X_23510	260	81	78	57	507	260	N	N	N	N	11
PGL1_unique_yersinia-CL4	ypest0001X_19350	260	81	78	57	507	260	N	N	N	N	11
PGL1_unique_yersinia-CL4	ypest0001X_35630	260	81	78	57	507	260	N	N	N	N	11
PGL1_unique_yersinia-CL4	ypseu0001X_18100	259	81	78	57	507	260	N	N	N	N	11
PGL1_unique_yersinia-CL4	ypest0001X_29210	260	81	78	57	507	260	N	N	N	N	11
PGL1_unique_yersinia-CL4	ykris0001_4130	233	81	15	57	507	260	N	N	N	N	11
PGL1_unique_yersinia-CL4	ypest0001X_40590	260	81	78	57	507	260	N	N	N	N	11
PGL1_unique_yersinia-CL4	ypest0001X_16580	260	81	78	57	507	260	N	N	N	N	11
PGL1_unique_yersinia-CL4	yinte0001_32090	234	81	15	57	507	260	N	N	N	N	11
PGL1_unique_yersinia-CL4	ypest0001X_22870	260	81	78	57	507	260	N	N	N	N	11
PGL1_unique_yersinia-CL4	ypest0001X_19760	260	81	78	57	507	260	N	N	N	N	11
PGL1_unique_yersinia-CL4	ypest0001X_3040	443	81	64	57	507	260	N	N	Y	N	11
PGL1_unique_yersinia-CL4	ypest0001X_43140	260	81	78	57	507	260	N	N	N	N	11
PGL1_unique_yersinia-CL4	ypseu0001X_13050	259	81	78	57	507	260	N	N	N	N	11
PGL1_unique_yersinia-CL4	ypest0001X_15630	260	81	78	57	507	260	N	N	N	N	11
PGL1_unique_yersinia-CL4	yrohd0001_4510	221	81	15	57	507	260	N	N	N	N	11
PGL1_unique_yersinia-CL4	ypest0001X_20	260	81	78	57	507	260	N	N	N	N	11
PGL1_unique_yersinia-CL4	ypest0001X_2300	260	81	78	57	507	260	N	N	N	N	11
PGL1_unique_yersinia-CL4	yaldo0001_5360	234	81	15	57	507	260	N	N	N	N	11
PGL1_unique_yersinia-CL4	ypest0001X_11260	260	81	78	57	507	260	N	N	N	N	11
PGL1_unique_yersinia-CL4	ypest0001X_9840	260	81	78	57	507	260	N	N	N	N	11
PGL1_unique_yersinia-CL4	ykris0001_880	443	81	64	57	507	260	N	N	Y	N	11
PGL1_unique_yersinia-CL4	yruck0001_810	440	81	64	57	507	260	N	N	Y	N	11
PGL1_unique_yersinia-CL4	yberc0001_4650	238	81	15	57	507	260	N	N	N	N	11
PGL1_unique_yersinia-CL4	ypest0001X_7370	260	81	78	57	507	260	N	N	N	N	11
PGL1_unique_yersinia-CL4	ypest0001X_26330	260	81	78	57	507	260	N	N	N	N	11
PGL1_unique_yersinia-CL4	yfred0001_45330	57	81	53	57	507	260	N	Y	N	N	11
PGL1_unique_yersinia-CL4	ypest0001X_4450	260	81	78	57	507	260	N	N	N	N	11
PGL1_unique_yersinia-CL4	ymoll0001_4190	244	81	15	57	507	260	N	N	N	N	11
PGL1_unique_yersinia-CL4	ypest0001X_18610	260	81	78	57	507	260	N	N	N	N	11
PGL1_unique_yersinia-CL4	yberc0001_39200	443	81	64	57	507	260	N	N	Y	N	11
PGL1_unique_yersinia-CL4	ypest0001X_19970	260	81	78	57	507	260	N	N	N	N	11
PGL1_unique_yersinia-CL4	ypest0001X_3720	260	81	78	57	507	260	N	N	N	N	11
PGL1_unique_yersinia-CL4	yruck0001_4140	218	81	15	57	507	260	N	N	N	N	11
PGL1_unique_yersinia-CL4	ypest0001X_13420	260	81	78	57	507	260	N	N	N	N	11
PGL1_unique_yersinia-CL4	ypest0001X_38370	260	81	78	57	507	260	N	N	N	N	11
PGL1_unique_yersinia-CL4	yfred0001_930	443	81	64	57	507	260	N	N	Y	N	11
PGL1_unique_yersinia-CL4	ypest0001X_34860	260	81	78	57	507	260	N	N	N	N	11
PGL1_unique_yersinia-CL4	ypest0001X_900	260	81	78	57	507	260	N	N	N	N	11
PGL1_unique_yersinia-CL4	ypest0001X_35290	260	81	78	57	507	260	N	N	N	N	11
PGL1_unique_yersinia-CL4	ypest0001X_26660	260	81	78	57	507	260	N	N	N	N	11
PGL1_unique_yersinia-CL4	yinte0001_1130	443	81	64	57	507	260	N	N	Y	N	11
PGL1_unique_yersinia-CL4	ypest0001X_12230	260	81	78	57	507	260	N	N	N	N	11
PGL1_unique_yersinia-CL4	ymoll0001_33460	443	81	64	57	507	260	N	N	Y	N	11
PGL1_unique_yersinia-CL4	ypseu0001X_20620	259	81	78	57	507	260	N	N	N	N	11
PGL1_unique_yersinia-CL4	ypest0001X_40790	260	81	78	57	507	260	N	N	N	N	11
PGL1_unique_yersinia-CL4	yaldo0001_1080	443	81	64	57	507	260	N	N	Y	N	11
PGL1_unique_yersinia-CL4	ypest0001X_2940	260	81	78	57	507	260	N	N	N	N	11
PGL1_unique_yersinia-CL4	ypest0001X_5880	260	81	78	57	507	260	N	N	N	N	11
PGL1_unique_yersinia-CL4	ypseu0001X_1940	443	81	64	57	507	260	N	N	Y	N	11
PGL1_unique_yersinia-CL4	ypest0001X_12970	260	81	78	57	507	260	N	N	N	N	11
PGL1_unique_yersinia-CL4	ypest0001X_30940	260	81	78	57	507	260	N	N	N	N	11
PGL1_unique_yersinia-CL4	ypest0001X_7750	260	81	78	57	507	260	N	N	N	N	11
PGL1_unique_yersinia-CL4	ypest0001X_22260	250	81	78	57	507	260	N	N	N	N	11
PGL1_unique_yersinia-CL4	ypseu0001X_4140	259	81	78	57	507	260	N	N	N	N	11
PGL1_unique_yersinia-CL4	ypest0001X_24400	260	81	78	57	507	260	N	N	N	N	11
PGL1_unique_yersinia-CL4	ymoll0001_13230	357	81	9	57	507	260	N	N	Y	N	11
PGL1_unique_yersinia-CL4	ypseu0001X_42890	94	81	53	57	507	260	N	Y	N	N	11
PGL1_unique_yersinia-CL4	ykris0001_36450	507	81	1	57	507	260	Y	N	Y	N	11
PGL1_unique_yersinia-CL4	ypest0001X_27890	260	81	78	57	507	260	N	N	N	N	11
PGL1_unique_yersinia-CL4	ypest0001X_40040	260	81	78	57	507	260	N	N	N	N	11
PGL1_unique_yersinia-CL4	ypseu0001X_7910	236	81	15	57	507	260	N	N	N	N	11
PGL1_unique_yersinia-CL4	yente0001X_42140	443	81	64	57	507	260	N	N	Y	N	11
PGL1_unique_yersinia-CL4	yrohd0001_870	443	81	64	57	507	260	N	N	Y	N	11
PGL1_unique_yersinia-CL4	ypest0001X_7310	236	81	15	57	507	260	N	N	N	N	11
PGL1_unique_yersinia-CL5	yrohd0001_15340	251	77	76	58	279	251	N	N	N	N	11
PGL1_unique_yersinia-CL5	yaldo0001_24970	265	77	76	58	279	251	N	N	N	N	11
PGL1_unique_yersinia-CL5	yente0001X_3930	253	77	76	58	279	251	N	N	N	N	11
PGL1_unique_yersinia-CL5	ypseu0001X_15810	259	77	76	58	279	251	N	N	N	N	11
PGL1_unique_yersinia-CL5	ykris0001_42920	261	77	76	58	279	251	N	N	N	N	11
PGL1_unique_yersinia-CL5	yaldo0001_26910	58	77	65	58	279	251	N	Y	N	N	11
PGL1_unique_yersinia-CL5	yente0001X_29990	272	77	76	58	279	251	N	N	N	N	11
PGL1_unique_yersinia-CL5	ypseu0001X_29350	265	77	76	58	279	251	N	N	N	N	11
PGL1_unique_yersinia-CL5	ypest0001X_35310	246	77	76	58	279	251	N	N	N	N	11
PGL1_unique_yersinia-CL5	yaldo0001_22340	241	77	76	58	279	251	N	N	N	N	11
PGL1_unique_yersinia-CL5	yrohd0001_19220	241	77	76	58	279	251	N	N	N	N	11
PGL1_unique_yersinia-CL5	ypseu0001X_10180	248	77	76	58	279	251	N	N	N	N	11
PGL1_unique_yersinia-CL5	yente0001X_17830	251	77	76	58	279	251	N	N	N	N	11
PGL1_unique_yersinia-CL5	yaldo0001_11350	259	77	76	58	279	251	N	N	N	N	11
PGL1_unique_yersinia-CL5	ypest0001X_27860	240	77	76	58	279	251	N	N	N	N	11
PGL1_unique_yersinia-CL5	yaldo0001_15770	251	77	76	58	279	251	N	N	N	N	11
PGL1_unique_yersinia-CL5	ykris0001_12750	240	77	76	58	279	251	N	N	N	N	11
PGL1_unique_yersinia-CL5	yfred0001_35450	272	77	76	58	279	251	N	N	N	N	11
PGL1_unique_yersinia-CL5	yberc0001_37370	249	77	76	58	279	251	N	N	N	N	11
PGL1_unique_yersinia-CL5	yente0001X_12710	241	77	76	58	279	251	N	N	N	N	11
PGL1_unique_yersinia-CL5	ykris0001_15930	251	77	76	58	279	251	N	N	N	N	11
PGL1_unique_yersinia-CL5	yruck0001_8220	240	77	76	58	279	251	N	N	N	N	11
PGL1_unique_yersinia-CL5	yaldo0001_12970	240	77	76	58	279	251	N	N	N	N	11
PGL1_unique_yersinia-CL5	ykris0001_29240	270	77	76	58	279	251	N	N	N	N	11
PGL1_unique_yersinia-CL5	yberc0001_22970	265	77	76	58	279	251	N	N	N	N	11
PGL1_unique_yersinia-CL5	yfred0001_8900	240	77	76	58	279	251	N	N	N	N	11
PGL1_unique_yersinia-CL5	ypest0001X_21000	253	77	76	58	279	251	N	N	N	N	11
PGL1_unique_yersinia-CL5	yfred0001_14630	251	77	76	58	279	251	N	N	N	N	11
PGL1_unique_yersinia-CL5	yinte0001_33190	253	77	76	58	279	251	N	N	N	N	11
PGL1_unique_yersinia-CL5	ypseu0001X_12740	241	77	76	58	279	251	N	N	N	N	11
PGL1_unique_yersinia-CL5	ykris0001_11750	259	77	76	58	279	251	N	N	N	N	11
PGL1_unique_yersinia-CL5	yruck0001_17420	261	77	76	58	279	251	N	N	N	N	11
PGL1_unique_yersinia-CL5	ymoll0001_10560	242	77	76	58	279	251	N	N	N	N	11
PGL1_unique_yersinia-CL5	yfred0001_28140	244	77	76	58	279	251	N	N	N	N	11
PGL1_unique_yersinia-CL5	ypseu0001X_28720	240	77	76	58	279	251	N	N	N	N	11
PGL1_unique_yersinia-CL5	yfred0001_5400	244	77	76	58	279	251	N	N	N	N	11
PGL1_unique_yersinia-CL5	yinte0001_30950	244	77	76	58	279	251	N	N	N	N	11
PGL1_unique_yersinia-CL5	ymoll0001_11810	240	77	76	58	279	251	N	N	N	N	11
PGL1_unique_yersinia-CL5	yrohd0001_35960	240	77	76	58	279	251	N	N	N	N	11
PGL1_unique_yersinia-CL5	yinte0001_10970	249	77	76	58	279	251	N	N	N	N	11
PGL1_unique_yersinia-CL5	yberc0001_27500	271	77	76	58	279	251	N	N	N	N	11
PGL1_unique_yersinia-CL5	yruck0001_31760	241	77	76	58	279	251	N	N	N	N	11
PGL1_unique_yersinia-CL5	ymoll0001_30520	253	77	76	58	279	251	N	N	N	N	11
PGL1_unique_yersinia-CL5	ypest0001X_30650	265	77	76	58	279	251	N	N	N	N	11
PGL1_unique_yersinia-CL5	yberc0001_12260	240	77	76	58	279	251	N	N	N	N	11
PGL1_unique_yersinia-CL5	ykris0001_40360	265	77	76	58	279	251	N	N	N	N	11
PGL1_unique_yersinia-CL5	yaldo0001_30190	244	77	76	58	279	251	N	N	N	N	11
PGL1_unique_yersinia-CL5	ymoll0001_36650	259	77	76	58	279	251	N	N	N	N	11
PGL1_unique_yersinia-CL5	ymoll0001_38170	251	77	76	58	279	251	N	N	N	N	11
PGL1_unique_yersinia-CL5	yente0001X_35180	271	77	76	58	279	251	N	N	N	N	11
PGL1_unique_yersinia-CL5	yrohd0001_24890	271	77	76	58	279	251	N	N	N	N	11
PGL1_unique_yersinia-CL5	yberc0001_30230	253	77	76	58	279	251	N	N	N	N	11
PGL1_unique_yersinia-CL5	yrohd0001_34510	265	77	76	58	279	251	N	N	N	N	11
PGL1_unique_yersinia-CL5	ymoll0001_23580	279	77	76	58	279	251	Y	N	N	N	11
PGL1_unique_yersinia-CL5	yinte0001_12330	240	77	76	58	279	251	N	N	N	N	11
PGL1_unique_yersinia-CL5	ypest0001X_28910	241	77	76	58	279	251	N	N	N	N	11
PGL1_unique_yersinia-CL5	yfred0001_22800	241	77	76	58	279	251	N	N	N	N	11
PGL1_unique_yersinia-CL5	ypest0001X_15790	259	77	76	58	279	251	N	N	N	N	11
PGL1_unique_yersinia-CL5	yrohd0001_25300	244	77	76	58	279	251	N	N	N	N	11
PGL1_unique_yersinia-CL5	yinte0001_16400	251	77	76	58	279	251	N	N	N	N	11
PGL1_unique_yersinia-CL5	ypseu0001X_19590	253	77	76	58	279	251	N	N	N	N	11
PGL1_unique_yersinia-CL5	yruck0001_12510	251	77	76	58	279	251	N	N	N	N	11
PGL1_unique_yersinia-CL5	yinte0001_23400	265	77	76	58	279	251	N	N	N	N	11
PGL1_unique_yersinia-CL5	yfred0001_28650	253	77	76	58	279	251	N	N	N	N	11
PGL1_unique_yersinia-CL5	yente0001X_28140	259	77	76	58	279	251	N	N	N	N	11
PGL1_unique_yersinia-CL5	yente0001X_14350	240	77	76	58	279	251	N	N	N	N	11
PGL1_unique_yersinia-CL5	yinte0001_26050	241	77	76	58	279	251	N	N	N	N	11
PGL1_unique_yersinia-CL5	yruck0001_9180	249	77	76	58	279	251	N	N	N	N	11
PGL1_unique_yersinia-CL5	yrohd0001_39590	253	77	76	58	279	251	N	N	N	N	11
PGL1_unique_yersinia-CL5	yrohd0001_10120	259	77	76	58	279	251	N	N	N	N	11
PGL1_unique_yersinia-CL5	yfred0001_10290	259	77	76	58	279	251	N	N	N	N	11
PGL1_unique_yersinia-CL5	yberc0001_15780	251	77	76	58	279	251	N	N	N	N	11
PGL1_unique_yersinia-CL5	yberc0001_21580	241	77	76	58	279	251	N	N	N	N	11
PGL1_unique_yersinia-CL5	ykris0001_22010	241	77	76	58	279	251	N	N	N	N	11
PGL1_unique_yersinia-CL5	ymoll0001_24790	241	77	76	58	279	251	N	N	N	N	11
PGL1_unique_yersinia-CL5	ykris0001_28330	244	77	76	58	279	251	N	N	N	N	11
PGL1_unique_yersinia-CL5	ykris0001_29690	244	77	76	58	279	251	N	N	N	N	11
PGL1_unique_yersinia-CL6	ypest0001X_9020	169	77	77	41	480	169	N	N	N	N	5
PGL1_unique_yersinia-CL6	ypest0001X_9330	169	77	77	41	480	169	N	N	N	N	5
PGL1_unique_yersinia-CL6	ypest0001X_32660	169	77	77	41	480	169	N	N	N	N	5
PGL1_unique_yersinia-CL6	ypest0001X_29080	169	77	77	41	480	169	N	N	N	N	5
PGL1_unique_yersinia-CL6	ypest0001X_25770	169	77	77	41	480	169	N	N	N	N	5
PGL1_unique_yersinia-CL6	ypest0001X_11280	169	77	77	41	480	169	N	N	N	N	5
PGL1_unique_yersinia-CL6	ypseu0001X_17710	152	77	77	41	480	169	N	N	N	N	5
PGL1_unique_yersinia-CL6	ypest0001X_36110	169	77	77	41	480	169	N	N	N	N	5
PGL1_unique_yersinia-CL6	ypest0001X_34640	169	77	77	41	480	169	N	N	N	N	5
PGL1_unique_yersinia-CL6	ypest0001X_26640	169	77	77	41	480	169	N	N	N	N	5
PGL1_unique_yersinia-CL6	ypest0001X_20450	169	77	77	41	480	169	N	N	N	N	5
PGL1_unique_yersinia-CL6	ypseu0001X_22810	152	77	77	41	480	169	N	N	N	N	5
PGL1_unique_yersinia-CL6	ypest0001X_14820	169	77	77	41	480	169	N	N	N	N	5
PGL1_unique_yersinia-CL6	ypest0001X_33400	169	77	77	41	480	169	N	N	N	N	5
PGL1_unique_yersinia-CL6	ypest0001X_37080	169	77	77	41	480	169	N	N	N	N	5
PGL1_unique_yersinia-CL6	ypest0001X_40690	169	77	77	41	480	169	N	N	N	N	5
PGL1_unique_yersinia-CL6	ypest0001X_7930	169	77	77	41	480	169	N	N	N	N	5
PGL1_unique_yersinia-CL6	ypest0001X_22850	169	77	77	41	480	169	N	N	N	N	5
PGL1_unique_yersinia-CL6	ypest0001X_13090	169	77	77	41	480	169	N	N	N	N	5
PGL1_unique_yersinia-CL6	ypest0001X_16650	169	77	77	41	480	169	N	N	N	N	5
PGL1_unique_yersinia-CL6	ypest0001X_30520	169	77	77	41	480	169	N	N	N	N	5
PGL1_unique_yersinia-CL6	ypest0001X_31830	169	77	77	41	480	169	N	N	N	N	5
PGL1_unique_yersinia-CL6	ypseu0001X_8320	152	77	77	41	480	169	N	N	N	N	5
PGL1_unique_yersinia-CL6	ypest0001X_32770	169	77	77	41	480	169	N	N	N	N	5
PGL1_unique_yersinia-CL6	ypest0001X_23800	169	77	77	41	480	169	N	N	N	N	5
PGL1_unique_yersinia-CL6	ypest0001X_18430	169	77	77	41	480	169	N	N	N	N	5
PGL1_unique_yersinia-CL6	ypest0001X_18500	169	77	77	41	480	169	N	N	N	N	5
PGL1_unique_yersinia-CL6	ypest0001X_41150	169	77	77	41	480	169	N	N	N	N	5
PGL1_unique_yersinia-CL6	ypest0001X_4060	169	77	77	41	480	169	N	N	N	N	5
PGL1_unique_yersinia-CL6	ypest0001X_22950	169	77	77	41	480	169	N	N	N	N	5
PGL1_unique_yersinia-CL6	ypest0001X_32080	169	77	77	41	480	169	N	N	N	N	5
PGL1_unique_yersinia-CL6	yaldo0001_33480	480	77	75	41	480	169	Y	N	Y	N	5
PGL1_unique_yersinia-CL6	ypest0001X_10290	144	77	76	41	480	169	N	N	N	N	5
PGL1_unique_yersinia-CL6	ypest0001X_10260	41	77	71	41	480	169	N	Y	N	N	5
PGL1_unique_yersinia-CL6	ypest0001X_41610	169	77	77	41	480	169	N	N	N	N	5
PGL1_unique_yersinia-CL6	ypest0001X_6940	169	77	77	41	480	169	N	N	N	N	5
PGL1_unique_yersinia-CL6	ypest0001X_16390	169	77	77	41	480	169	N	N	N	N	5
PGL1_unique_yersinia-CL6	ypest0001X_33500	169	77	77	41	480	169	N	N	N	N	5
PGL1_unique_yersinia-CL6	ypseu0001X_7480	152	77	77	41	480	169	N	N	N	N	5
PGL1_unique_yersinia-CL6	ypest0001X_1400	169	77	77	41	480	169	N	N	N	N	5
PGL1_unique_yersinia-CL6	ypest0001X_39410	169	77	77	41	480	169	N	N	N	N	5
PGL1_unique_yersinia-CL6	ypest0001X_26220	169	77	77	41	480	169	N	N	N	N	5
PGL1_unique_yersinia-CL6	ypest0001X_31100	169	77	77	41	480	169	N	N	N	N	5
PGL1_unique_yersinia-CL6	ypest0001X_7440	169	77	77	41	480	169	N	N	N	N	5
PGL1_unique_yersinia-CL6	ypest0001X_13780	169	77	77	41	480	169	N	N	N	N	5
PGL1_unique_yersinia-CL6	ypest0001X_34550	169	77	77	41	480	169	N	N	N	N	5
PGL1_unique_yersinia-CL6	ypseu0001X_35720	152	77	77	41	480	169	N	N	N	N	5
PGL1_unique_yersinia-CL6	ypest0001X_42730	169	77	77	41	480	169	N	N	N	N	5
PGL1_unique_yersinia-CL6	ypest0001X_7500	169	77	77	41	480	169	N	N	N	N	5
PGL1_unique_yersinia-CL6	ypest0001X_17570	170	77	77	41	480	169	N	N	N	N	5
PGL1_unique_yersinia-CL6	ypest0001X_37260	170	77	77	41	480	169	N	N	N	N	5
PGL1_unique_yersinia-CL6	ypest0001X_6850	169	77	77	41	480	169	N	N	N	N	5
PGL1_unique_yersinia-CL6	ypest0001X_9030	169	77	77	41	480	169	N	N	N	N	5
PGL1_unique_yersinia-CL6	ypest0001X_18330	169	77	77	41	480	169	N	N	N	N	5
PGL1_unique_yersinia-CL6	ypest0001X_31490	169	77	77	41	480	169	N	N	N	N	5
PGL1_unique_yersinia-CL6	ypest0001X_35600	169	77	77	41	480	169	N	N	N	N	5
PGL1_unique_yersinia-CL6	ypest0001X_35720	169	77	77	41	480	169	N	N	N	N	5
PGL1_unique_yersinia-CL6	yente0001X_26130	41	77	76	41	480	169	N	Y	N	N	5
PGL1_unique_yersinia-CL6	ypest0001X_12440	169	77	77	41	480	169	N	N	N	N	5
PGL1_unique_yersinia-CL6	ypest0001X_38310	169	77	77	41	480	169	N	N	N	N	5
PGL1_unique_yersinia-CL6	ypest0001X_34720	169	77	77	41	480	169	N	N	N	N	5
PGL1_unique_yersinia-CL6	ypest0001X_2180	169	77	77	41	480	169	N	N	N	N	5
PGL1_unique_yersinia-CL6	ypest0001X_38610	169	77	77	41	480	169	N	N	N	N	5
PGL1_unique_yersinia-CL6	ypest0001X_5580	169	77	77	41	480	169	N	N	N	N	5
PGL1_unique_yersinia-CL6	ypest0001X_31980	169	77	77	41	480	169	N	N	N	N	5
PGL1_unique_yersinia-CL6	ypest0001X_35800	169	77	77	41	480	169	N	N	N	N	5
PGL1_unique_yersinia-CL6	ypest0001X_14410	169	77	77	41	480	169	N	N	N	N	5
PGL1_unique_yersinia-CL6	ypest0001X_40490	169	77	77	41	480	169	N	N	N	N	5
PGL1_unique_yersinia-CL6	ypest0001X_26110	169	77	77	41	480	169	N	N	N	N	5
PGL1_unique_yersinia-CL6	ypest0001X_16560	169	77	77	41	480	169	N	N	N	N	5
PGL1_unique_yersinia-CL6	ypest0001X_2920	169	77	77	41	480	169	N	N	N	N	5
PGL1_unique_yersinia-CL6	ypest0001X_15980	169	77	77	41	480	169	N	N	N	N	5
PGL1_unique_yersinia-CL6	yente0001X_33220	41	77	76	41	480	169	N	Y	N	N	5
PGL1_unique_yersinia-CL6	ypest0001X_5020	169	77	77	41	480	169	N	N	N	N	5
PGL1_unique_yersinia-CL6	yberc0001_40920	125	77	76	41	480	169	N	Y	N	N	5
PGL1_unique_yersinia-CL6	yente0001X_29920	103	77	75	41	480	169	N	Y	N	N	5
PGL1_unique_yersinia-CL6	ypest0001X_13880	152	77	77	41	480	169	N	N	N	N	5
PGL1_unique_yersinia-CL7	yrohd0001_39670	41	72	72	41	95	69	N	Y	N	N	11
PGL1_unique_yersinia-CL7	yfred0001_45200	69	72	72	41	95	69	N	N	N	N	11
PGL1_unique_yersinia-CL7	ykris0001_33690	61	72	72	41	95	69	N	N	N	Y	11
PGL1_unique_yersinia-CL7	yruck0001_18410	66	72	72	41	95	69	N	N	N	N	11
PGL1_unique_yersinia-CL7	ymoll0001_25000	69	72	72	41	95	69	N	N	N	N	11
PGL1_unique_yersinia-CL7	ykris0001_33680	61	72	72	41	95	69	N	N	N	Y	11
PGL1_unique_yersinia-CL7	ypest0001X_28720	69	72	72	41	95	69	N	N	N	N	11
PGL1_unique_yersinia-CL7	yberc0001_21380	69	72	72	41	95	69	N	N	N	N	11
PGL1_unique_yersinia-CL7	ypest0001X_18970	67	72	72	41	95	69	N	N	N	N	11
PGL1_unique_yersinia-CL7	ypseu0001X_33080	80	72	72	41	95	69	N	N	N	N	11
PGL1_unique_yersinia-CL7	yrohd0001_10580	41	72	61	41	95	69	N	Y	N	N	11
PGL1_unique_yersinia-CL7	yruck0001_25190	66	72	72	41	95	69	N	N	N	N	11
PGL1_unique_yersinia-CL7	yente0001X_4080	87	72	72	41	95	69	N	N	Y	N	11
PGL1_unique_yersinia-CL7	yaldo0001_11860	65	72	72	41	95	69	N	N	N	N	11
PGL1_unique_yersinia-CL7	ymoll0001_11030	77	72	72	41	95	69	N	N	N	N	11
PGL1_unique_yersinia-CL7	ypest0001X_29370	80	72	72	41	95	69	N	N	N	N	11
PGL1_unique_yersinia-CL7	yberc0001_22240	70	72	72	41	95	69	N	N	N	N	11
PGL1_unique_yersinia-CL7	ypest0001X_39430	70	72	72	41	95	69	N	N	N	N	11
PGL1_unique_yersinia-CL7	ypest0001X_15950	87	72	71	41	95	69	N	N	Y	N	11
PGL1_unique_yersinia-CL7	yaldo0001_39920	66	72	72	41	95	69	N	N	N	N	11
PGL1_unique_yersinia-CL7	ypseu0001X_27200	67	72	72	41	95	69	N	N	N	N	11
PGL1_unique_yersinia-CL7	yruck0001_9620	69	72	72	41	95	69	N	N	N	N	11
PGL1_unique_yersinia-CL7	ypest0001X_39420	70	72	72	41	95	69	N	N	N	N	11
PGL1_unique_yersinia-CL7	yinte0001_33340	66	72	72	41	95	69	N	N	N	N	11
PGL1_unique_yersinia-CL7	yruck0001_9610	69	72	72	41	95	69	N	N	N	N	11
PGL1_unique_yersinia-CL7	ypseu0001X_39810	70	72	72	41	95	69	N	N	N	N	11
PGL1_unique_yersinia-CL7	yente0001X_4070	66	72	72	41	95	69	N	N	N	N	11
PGL1_unique_yersinia-CL7	yrohd0001_19040	69	72	72	41	95	69	N	N	N	N	11
PGL1_unique_yersinia-CL7	yfred0001_10470	85	72	71	41	95	69	N	N	Y	N	11
PGL1_unique_yersinia-CL7	ypseu0001X_39820	95	72	72	41	95	69	N	N	Y	N	11
PGL1_unique_yersinia-CL7	yrohd0001_10260	85	72	71	41	95	69	N	N	Y	N	11
PGL1_unique_yersinia-CL7	ymoll0001_30690	66	72	72	41	95	69	N	N	N	N	11
PGL1_unique_yersinia-CL7	yberc0001_11600	65	72	72	41	95	69	N	N	N	N	11
PGL1_unique_yersinia-CL7	yente0001X_27990	85	72	71	41	95	69	N	N	Y	N	11
PGL1_unique_yersinia-CL7	yinte0001_33330	66	72	72	41	95	69	N	N	N	N	11
PGL1_unique_yersinia-CL7	yente0001X_4060	66	72	72	41	95	69	N	N	N	N	11
PGL1_unique_yersinia-CL7	yberc0001_30390	70	72	72	41	95	69	N	N	N	N	11
PGL1_unique_yersinia-CL7	yruck0001_9320	73	72	71	41	95	69	N	N	N	N	11
PGL1_unique_yersinia-CL7	ypest0001X_16290	69	72	72	41	95	69	N	N	N	N	11
PGL1_unique_yersinia-CL7	yfred0001_23360	66	72	72	41	95	69	N	N	N	N	11
PGL1_unique_yersinia-CL7	ykris0001_12370	65	72	72	41	95	69	N	N	N	N	11
PGL1_unique_yersinia-CL7	yaldo0001_23420	66	72	72	41	95	69	N	N	N	N	11
PGL1_unique_yersinia-CL7	ykris0001_11910	85	72	71	41	95	69	N	N	Y	N	11
PGL1_unique_yersinia-CL7	yaldo0001_39910	66	72	72	41	95	69	N	N	N	N	11
PGL1_unique_yersinia-CL7	yaldo0001_11870	77	72	72	41	95	69	N	N	N	N	11
PGL1_unique_yersinia-CL7	yrohd0001_19780	66	72	72	41	95	69	N	N	N	N	11
PGL1_unique_yersinia-CL7	ymoll0001_10740	85	72	71	41	95	69	N	N	Y	N	11
PGL1_unique_yersinia-CL7	yinte0001_22280	66	72	72	41	95	69	N	N	N	N	11
PGL1_unique_yersinia-CL7	yrohd0001_10570	69	72	72	41	95	69	N	N	N	N	11
PGL1_unique_yersinia-CL7	yberc0001_30380	70	72	72	41	95	69	N	N	N	N	11
PGL1_unique_yersinia-CL7	yente0001X_12520	69	72	72	41	95	69	N	N	N	N	11
PGL1_unique_yersinia-CL7	yaldo0001_22130	69	72	72	41	95	69	N	N	N	N	11
PGL1_unique_yersinia-CL7	yente0001X_33790	66	72	72	41	95	69	N	N	N	N	11
PGL1_unique_yersinia-CL7	yinte0001_11420	77	72	72	41	95	69	N	N	N	N	11
PGL1_unique_yersinia-CL7	ypseu0001X_15970	87	72	71	41	95	69	N	N	Y	N	11
PGL1_unique_yersinia-CL7	yaldo0001_11530	85	72	71	41	95	69	N	N	Y	N	11
PGL1_unique_yersinia-CL7	yinte0001_11110	85	72	71	41	95	69	N	N	Y	N	11
PGL1_unique_yersinia-CL7	ypseu0001X_16320	69	72	72	41	95	69	N	N	N	N	11
PGL1_unique_yersinia-CL7	ypseu0001X_12550	69	72	72	41	95	69	N	N	N	N	11
PGL1_unique_yersinia-CL7	ykris0001_22810	80	72	72	41	95	69	N	N	N	N	11
PGL1_unique_yersinia-CL7	ymoll0001_30680	66	72	72	41	95	69	N	N	N	N	11
PGL1_unique_yersinia-CL7	yinte0001_11410	72	72	72	41	95	69	N	N	N	N	11
PGL1_unique_yersinia-CL7	yinte0001_26250	69	72	72	41	95	69	N	N	N	N	11
PGL1_unique_yersinia-CL7	yfred0001_10800	65	72	72	41	95	69	N	N	N	N	11
PGL1_unique_yersinia-CL7	yente0001X_27660	77	72	72	41	95	69	N	N	N	N	11
PGL1_unique_yersinia-CL7	yruck0001_31960	69	72	72	41	95	69	N	N	N	N	11
PGL1_unique_yersinia-CL7	ypseu0001X_39830	95	72	72	41	95	69	Y	N	Y	N	11
PGL1_unique_yersinia-CL7	ymoll0001_21800	66	72	72	41	95	69	N	N	N	N	11
PGL1_unique_yersinia-CL7	yberc0001_11300	85	72	71	41	95	69	N	N	Y	N	11
PGL1_unique_yersinia-CL7	yente0001X_27670	69	72	72	41	95	69	N	N	N	N	11
PGL1_unique_yersinia-CL7	ykris0001_21820	69	72	72	41	95	69	N	N	N	N	11
PGL1_unique_yersinia-CL7	yfred0001_10790	84	72	72	41	95	69	N	N	Y	N	11
PGL1_unique_yersinia-CL8	ykris0001_41120	306	63	39	71	491	295	N	N	N	N	11
PGL1_unique_yersinia-CL8	yaldo0001_34950	303	63	39	71	491	295	N	N	N	N	11
PGL1_unique_yersinia-CL8	yfred0001_19090	303	63	49	71	491	295	N	N	N	N	11
PGL1_unique_yersinia-CL8	yruck0001_13560	294	63	48	71	491	295	N	N	N	N	11
PGL1_unique_yersinia-CL8	ypest0001X_41970	293	63	47	71	491	295	N	N	N	N	11
PGL1_unique_yersinia-CL8	yente0001X_15800	106	63	53	71	491	295	N	Y	N	N	11
PGL1_unique_yersinia-CL8	ymoll0001_13070	418	63	7	71	491	295	N	N	Y	N	11
PGL1_unique_yersinia-CL8	yrohd0001_30520	293	63	47	71	491	295	N	N	N	N	11
PGL1_unique_yersinia-CL8	ypseu0001X_13790	418	63	7	71	491	295	N	N	Y	N	11
PGL1_unique_yersinia-CL8	yinte0001_39020	418	63	7	71	491	295	N	N	Y	N	11
PGL1_unique_yersinia-CL8	yfred0001_30700	293	63	48	71	491	295	N	N	N	N	11
PGL1_unique_yersinia-CL8	yinte0001_19860	304	63	49	71	491	295	N	N	N	N	11
PGL1_unique_yersinia-CL8	yrohd0001_30600	295	63	48	71	491	295	N	N	N	N	11
PGL1_unique_yersinia-CL8	ypseu0001X_13760	284	63	49	71	491	295	N	N	N	N	11
PGL1_unique_yersinia-CL8	yberc0001_18840	300	63	49	71	491	295	N	N	N	N	11
PGL1_unique_yersinia-CL8	yberc0001_32490	293	63	48	71	491	295	N	N	N	N	11
PGL1_unique_yersinia-CL8	ypest0001X_21840	292	63	48	71	491	295	N	N	N	N	11
PGL1_unique_yersinia-CL8	yaldo0001_33560	297	63	48	71	491	295	N	N	N	N	11
PGL1_unique_yersinia-CL8	yinte0001_12150	311	63	44	71	491	295	N	N	N	N	11
PGL1_unique_yersinia-CL8	yfred0001_15940	284	63	49	71	491	295	N	N	N	N	11
PGL1_unique_yersinia-CL8	ypseu0001X_2310	293	63	48	71	491	295	N	N	N	N	11
PGL1_unique_yersinia-CL8	yente0001X_2080	298	63	37	71	491	295	N	N	N	N	11
PGL1_unique_yersinia-CL8	yfred0001_1390	297	63	46	71	491	295	N	N	N	N	11
PGL1_unique_yersinia-CL8	ykris0001_36470	187	63	47	71	491	295	N	Y	N	N	11
PGL1_unique_yersinia-CL8	ypseu0001X_24770	297	63	49	71	491	295	N	N	N	N	11
PGL1_unique_yersinia-CL8	yruck0001_27610	279	63	48	71	491	295	N	N	N	N	11
PGL1_unique_yersinia-CL8	ymoll0001_32880	293	63	47	71	491	295	N	N	N	N	11
PGL1_unique_yersinia-CL8	yente0001X_12430	491	63	12	71	491	295	Y	N	Y	N	11
PGL1_unique_yersinia-CL8	yfred0001_15970	418	63	7	71	491	295	N	N	Y	N	11
PGL1_unique_yersinia-CL8	yente0001X_41740	295	63	48	71	491	295	N	N	N	N	11
PGL1_unique_yersinia-CL8	yaldo0001_34100	299	63	46	71	491	295	N	N	N	N	11
PGL1_unique_yersinia-CL8	yente0001X_24340	306	63	36	71	491	295	N	N	N	N	11
PGL1_unique_yersinia-CL8	ymoll0001_19020	299	63	49	71	491	295	N	N	N	N	11
PGL1_unique_yersinia-CL8	yberc0001_32380	293	63	47	71	491	295	N	N	N	N	11
PGL1_unique_yersinia-CL8	ykris0001_36480	115	63	11	71	491	295	N	Y	N	N	11
PGL1_unique_yersinia-CL8	yaldo0001_40620	302	63	47	71	491	295	N	N	N	N	11
PGL1_unique_yersinia-CL8	ypest0001X_17540	71	63	2	71	491	295	N	Y	N	N	11
PGL1_unique_yersinia-CL8	ykris0001_19330	306	63	49	71	491	295	N	N	N	N	11
PGL1_unique_yersinia-CL8	yfred0001_34140	297	63	46	71	491	295	N	N	N	N	11
PGL1_unique_yersinia-CL8	yrohd0001_18610	309	63	49	71	491	295	N	N	N	N	11
PGL1_unique_yersinia-CL8	yaldo0001_19140	307	63	49	71	491	295	N	N	N	N	11
PGL1_unique_yersinia-CL8	ykris0001_36390	293	63	47	71	491	295	N	N	N	N	11
PGL1_unique_yersinia-CL8	ymoll0001_33030	295	63	48	71	491	295	N	N	N	N	11
PGL1_unique_yersinia-CL8	yente0001X_22680	303	63	50	71	491	295	N	N	N	N	11
PGL1_unique_yersinia-CL8	ypest0001X_13870	266	63	7	71	491	295	N	N	N	N	11
PGL1_unique_yersinia-CL8	yinte0001_35380	293	63	47	71	491	295	N	N	N	N	11
PGL1_unique_yersinia-CL8	yaldo0001_33470	293	63	47	71	491	295	N	N	N	N	11
PGL1_unique_yersinia-CL8	yruck0001_27520	293	63	47	71	491	295	N	N	N	N	11
PGL1_unique_yersinia-CL8	yente0001X_41640	293	63	47	71	491	295	N	N	N	N	11
PGL1_unique_yersinia-CL8	yinte0001_39050	297	63	49	71	491	295	N	N	N	N	11
PGL1_unique_yersinia-CL8	yinte0001_1250	296	63	48	71	491	295	N	N	N	N	11
PGL1_unique_yersinia-CL8	ypest0001X_13840	284	63	49	71	491	295	N	N	N	N	11
PGL1_unique_yersinia-CL8	ymoll0001_13040	297	63	49	71	491	295	N	N	N	N	11
PGL1_unique_yersinia-CL8	ymoll0001_14110	310	63	37	71	491	295	N	N	N	N	11
PGL1_unique_yersinia-CL8	ypseu0001X_21880	292	63	39	71	491	295	N	N	N	N	11
PGL1_unique_yersinia-CL8	yfred0001_30610	293	63	47	71	491	295	N	N	N	N	11
PGL1_unique_yersinia-CL8	yaldo0001_14450	104	63	5	71	491	295	N	Y	N	N	11
PGL1_unique_yersinia-CL8	ypseu0001X_2440	293	63	47	71	491	295	N	N	N	N	11
PGL1_unique_yersinia-CL8	ypest0001X_42110	293	63	48	71	491	295	N	N	N	N	11
PGL1_unique_yersinia-CL8	ypest0001X_25310	219	63	36	71	491	295	N	Y	N	N	11
PGL1_unique_yersinia-CL8	yfred0001_34290	300	63	47	71	491	295	N	N	N	N	11
PGL1_unique_yersinia-CL8	yinte0001_14910	306	63	35	71	491	295	N	N	N	N	11
PGL1_unique_yersinia-CL8	yinte0001_35470	295	63	48	71	491	295	N	N	N	N	11
PGL1_unique_yersinia-CL9	yinte0001_35010	463	59	57	37	503	463	N	N	N	N	11
PGL1_unique_yersinia-CL9	yfred0001_30340	476	59	57	37	503	463	N	N	N	N	11
PGL1_unique_yersinia-CL9	yente0001X_29950	48	59	12	37	503	463	N	Y	N	N	11
PGL1_unique_yersinia-CL9	yente0001X_41370	463	59	57	37	503	463	N	N	N	N	11
PGL1_unique_yersinia-CL9	yfred0001_4680	454	59	57	37	503	463	N	N	N	N	11
PGL1_unique_yersinia-CL9	ykris0001_30470	482	59	57	37	503	463	N	N	N	N	11
PGL1_unique_yersinia-CL9	ykris0001_14650	80	59	56	37	503	463	N	Y	N	N	11
PGL1_unique_yersinia-CL9	ymoll0001_14830	463	59	57	37	503	463	N	N	N	N	11
PGL1_unique_yersinia-CL9	yaldo0001_10980	210	59	57	37	503	463	N	Y	N	N	11
PGL1_unique_yersinia-CL9	yente0001X_1260	446	59	57	37	503	463	N	N	N	N	11
PGL1_unique_yersinia-CL9	yaldo0001_34800	464	59	57	37	503	463	N	N	N	N	11
PGL1_unique_yersinia-CL9	ypest0001X_37150	465	59	57	37	503	463	N	N	N	N	11
PGL1_unique_yersinia-CL9	yinte0001_31590	454	59	57	37	503	463	N	N	N	N	11
PGL1_unique_yersinia-CL9	ypseu0001X_8440	465	59	57	37	503	463	N	N	N	N	11
PGL1_unique_yersinia-CL9	yberc0001_15210	463	59	57	37	503	463	N	N	N	N	11
PGL1_unique_yersinia-CL9	yrohd0001_30250	463	59	57	37	503	463	N	N	N	N	11
PGL1_unique_yersinia-CL9	ymoll0001_4690	454	59	57	37	503	463	N	N	N	N	11
PGL1_unique_yersinia-CL9	yfred0001_31530	490	59	57	37	503	463	N	N	N	N	11
PGL1_unique_yersinia-CL9	yruck0001_27320	423	59	57	37	503	463	N	N	N	N	11
PGL1_unique_yersinia-CL9	yfred0001_27510	463	59	57	37	503	463	N	N	N	N	11
PGL1_unique_yersinia-CL9	yrohd0001_23640	463	59	57	37	503	463	N	N	N	N	11
PGL1_unique_yersinia-CL9	ymoll0001_26640	463	59	57	37	503	463	N	N	N	N	11
PGL1_unique_yersinia-CL9	ypseu0001X_10790	463	59	57	37	503	463	N	N	N	N	11
PGL1_unique_yersinia-CL9	yruck0001_28150	464	59	57	37	503	463	N	N	N	N	11
PGL1_unique_yersinia-CL9	ypest0001X_19900	457	59	57	37	503	463	N	N	N	N	11
PGL1_unique_yersinia-CL9	yfred0001_13210	503	59	57	37	503	463	Y	N	N	N	11
PGL1_unique_yersinia-CL9	yberc0001_26260	463	59	58	37	503	463	N	N	N	N	11
PGL1_unique_yersinia-CL9	ypseu0001X_18490	490	59	57	37	503	463	N	N	N	N	11
PGL1_unique_yersinia-CL9	ypseu0001X_2830	463	59	57	37	503	463	N	N	N	N	11
PGL1_unique_yersinia-CL9	yberc0001_5130	454	59	57	37	503	463	N	N	N	N	11
PGL1_unique_yersinia-CL9	ypseu0001X_18080	37	59	9	37	503	463	N	Y	N	N	11
PGL1_unique_yersinia-CL9	ypest0001X_34780	463	59	57	37	503	463	N	N	N	N	11
PGL1_unique_yersinia-CL9	ymoll0001_32480	463	59	57	37	503	463	N	N	N	N	11
PGL1_unique_yersinia-CL9	yinte0001_36540	453	59	57	37	503	463	N	N	N	N	11
PGL1_unique_yersinia-CL9	yberc0001_32100	463	59	57	37	503	463	N	N	N	N	11
PGL1_unique_yersinia-CL9	yaldo0001_36810	470	59	57	37	503	463	N	N	N	N	11
PGL1_unique_yersinia-CL9	yente0001X_10830	463	59	57	37	503	463	N	N	N	N	11
PGL1_unique_yersinia-CL9	ykris0001_14660	366	59	56	37	503	463	N	Y	N	N	11
PGL1_unique_yersinia-CL9	yente0001X_36260	457	59	57	37	503	463	N	N	N	N	11
PGL1_unique_yersinia-CL9	yaldo0001_33160	463	59	57	37	503	463	N	N	N	N	11
PGL1_unique_yersinia-CL9	ypseu0001X_42650	448	59	57	37	503	463	N	N	N	N	11
PGL1_unique_yersinia-CL9	ykris0001_27570	463	59	57	37	503	463	N	N	N	N	11
PGL1_unique_yersinia-CL9	yente0001X_25360	496	59	57	37	503	463	N	N	N	N	11
PGL1_unique_yersinia-CL9	yberc0001_460	465	59	57	37	503	463	N	N	N	N	11
PGL1_unique_yersinia-CL9	yrohd0001_12310	476	59	57	37	503	463	N	N	N	N	11
PGL1_unique_yersinia-CL9	ykris0001_36060	473	59	57	37	503	463	N	N	N	N	11
PGL1_unique_yersinia-CL9	ymoll0001_420	463	59	57	37	503	463	N	N	N	N	11
PGL1_unique_yersinia-CL9	yaldo0001_28520	472	59	57	37	503	463	N	N	N	N	11
PGL1_unique_yersinia-CL9	yruck0001_23400	451	59	57	37	503	463	N	N	N	N	11
PGL1_unique_yersinia-CL9	ypest0001X_43200	448	59	57	37	503	463	N	N	N	N	11
PGL1_unique_yersinia-CL9	ypest0001X_41620	463	59	57	37	503	463	N	N	N	N	11
PGL1_unique_yersinia-CL9	yrohd0001_26050	454	59	57	37	503	463	N	N	N	N	11
PGL1_unique_yersinia-CL9	yrohd0001_30980	446	59	57	37	503	463	N	N	N	N	11
PGL1_unique_yersinia-CL9	ykris0001_43120	471	59	57	37	503	463	N	N	N	N	11
PGL1_unique_yersinia-CL9	yinte0001_28690	463	59	58	37	503	463	N	N	N	N	11
PGL1_unique_yersinia-CL9	yinte0001_41380	455	59	57	37	503	463	N	N	N	N	11
PGL1_unique_yersinia-CL9	yruck0001_21920	463	59	57	37	503	463	N	N	N	N	11
PGL1_unique_yersinia-CL9	yruck0001_11290	453	59	57	37	503	463	N	N	N	N	11
PGL1_unique_yersinia-CL9	yaldo0001_30860	458	59	57	37	503	463	N	N	N	N	11
PGL1_unique_yersinia-CL10	ypest0001X_37270	340	57	55	152	599	340	N	N	N	N	4
PGL1_unique_yersinia-CL10	ypest0001X_10280	340	57	55	152	599	340	N	N	N	N	4
PGL1_unique_yersinia-CL10	ypest0001X_40050	340	57	55	152	599	340	N	N	N	N	4
PGL1_unique_yersinia-CL10	ypest0001X_17560	340	57	55	152	599	340	N	N	N	N	4
PGL1_unique_yersinia-CL10	ypest0001X_40600	340	57	55	152	599	340	N	N	N	N	4
PGL1_unique_yersinia-CL10	ypest0001X_4460	340	57	55	152	599	340	N	N	N	N	4
PGL1_unique_yersinia-CL10	ypseu0001X_18090	333	57	55	152	599	340	N	N	N	N	4
PGL1_unique_yersinia-CL10	ypest0001X_32120	340	57	55	152	599	340	N	N	N	N	4
PGL1_unique_yersinia-CL10	ypest0001X_38850	340	57	55	152	599	340	N	N	N	N	4
PGL1_unique_yersinia-CL10	ypest0001X_27880	340	57	55	152	599	340	N	N	N	N	4
PGL1_unique_yersinia-CL10	ypest0001X_21530	340	57	55	152	599	340	N	N	N	N	4
PGL1_unique_yersinia-CL10	ypest0001X_1000	340	57	55	152	599	340	N	N	N	N	4
PGL1_unique_yersinia-CL10	ypest0001X_830	183	57	55	152	599	340	N	Y	N	N	4
PGL1_unique_yersinia-CL10	ypest0001X_23500	340	57	55	152	599	340	N	N	N	N	4
PGL1_unique_yersinia-CL10	ypest0001X_12980	340	57	55	152	599	340	N	N	N	N	4
PGL1_unique_yersinia-CL10	ypest0001X_38360	340	57	55	152	599	340	N	N	N	N	4
PGL1_unique_yersinia-CL10	ypseu0001X_4150	333	57	55	152	599	340	N	N	N	N	4
PGL1_unique_yersinia-CL10	ypest0001X_18620	340	57	55	152	599	340	N	N	N	N	4
PGL1_unique_yersinia-CL10	ypest0001X_40800	340	57	55	152	599	340	N	N	N	N	4
PGL1_unique_yersinia-CL10	ypest0001X_7760	340	57	55	152	599	340	N	N	N	N	4
PGL1_unique_yersinia-CL10	ypseu0001X_140	183	57	55	152	599	340	N	Y	N	N	4
PGL1_unique_yersinia-CL10	ypest0001X_7380	340	57	55	152	599	340	N	N	N	N	4
PGL1_unique_yersinia-CL10	ypest0001X_2310	340	57	55	152	599	340	N	N	N	N	4
PGL1_unique_yersinia-CL10	ypest0001X_22250	348	57	55	152	599	340	N	N	N	N	4
PGL1_unique_yersinia-CL10	ypseu0001X_13040	333	57	55	152	599	340	N	N	N	N	4
PGL1_unique_yersinia-CL10	ypest0001X_29220	340	57	55	152	599	340	N	N	N	N	4
PGL1_unique_yersinia-CL10	ypest0001X_26340	340	57	55	152	599	340	N	N	N	N	4
PGL1_unique_yersinia-CL10	ypest0001X_34030	599	57	55	152	599	340	Y	N	Y	N	4
PGL1_unique_yersinia-CL10	ypest0001X_8440	340	57	55	152	599	340	N	N	N	N	4
PGL1_unique_yersinia-CL10	ypest0001X_15620	340	57	55	152	599	340	N	N	N	N	4
PGL1_unique_yersinia-CL10	ypest0001X_30930	340	57	55	152	599	340	N	N	N	N	4
PGL1_unique_yersinia-CL10	ypest0001X_19960	340	57	55	152	599	340	N	N	N	N	4
PGL1_unique_yersinia-CL10	ypest0001X_1670	340	57	55	152	599	340	N	N	N	N	4
PGL1_unique_yersinia-CL10	ypest0001X_11270	340	57	55	152	599	340	N	N	N	N	4
PGL1_unique_yersinia-CL10	ypseu0001X_20610	333	57	55	152	599	340	N	N	N	N	4
PGL1_unique_yersinia-CL10	yente0001X_24730	328	57	1	152	599	340	N	N	N	N	4
PGL1_unique_yersinia-CL10	ypest0001X_13430	340	57	55	152	599	340	N	N	N	N	4
PGL1_unique_yersinia-CL10	ypest0001X_9850	340	57	55	152	599	340	N	N	N	N	4
PGL1_unique_yersinia-CL10	ypest0001X_43150	340	57	55	152	599	340	N	N	N	N	4
PGL1_unique_yersinia-CL10	ypest0001X_19360	340	57	55	152	599	340	N	N	N	N	4
PGL1_unique_yersinia-CL10	ypest0001X_16590	340	57	55	152	599	340	N	N	N	N	4
PGL1_unique_yersinia-CL10	ypest0001X_24410	340	57	55	152	599	340	N	N	N	N	4
PGL1_unique_yersinia-CL10	ypest0001X_26650	340	57	55	152	599	340	N	N	N	N	4
PGL1_unique_yersinia-CL10	ypseu0001X_42930	333	57	55	152	599	340	N	N	N	N	4
PGL1_unique_yersinia-CL10	ypest0001X_890	340	57	55	152	599	340	N	N	N	N	4
PGL1_unique_yersinia-CL10	ypest0001X_5890	340	57	55	152	599	340	N	N	N	N	4
PGL1_unique_yersinia-CL10	ypest0001X_22880	340	57	55	152	599	340	N	N	N	N	4
PGL1_unique_yersinia-CL10	ypest0001X_30050	340	57	55	152	599	340	N	N	N	N	4
PGL1_unique_yersinia-CL10	ypest0001X_35280	340	57	55	152	599	340	N	N	N	N	4
PGL1_unique_yersinia-CL10	ypest0001X_10	340	57	55	152	599	340	N	N	N	N	4
PGL1_unique_yersinia-CL10	ypest0001X_19750	340	57	55	152	599	340	N	N	N	N	4
PGL1_unique_yersinia-CL10	ypest0001X_2950	340	57	55	152	599	340	N	N	N	N	4
PGL1_unique_yersinia-CL10	ypest0001X_12220	340	57	55	152	599	340	N	N	N	N	4
PGL1_unique_yersinia-CL10	ypest0001X_34870	340	57	55	152	599	340	N	N	N	N	4
PGL1_unique_yersinia-CL10	ypest0001X_35620	340	57	55	152	599	340	N	N	N	N	4
PGL1_unique_yersinia-CL10	ykris0001_3040	152	57	55	152	599	340	N	Y	N	N	4
PGL1_unique_yersinia-CL10	ypest0001X_3710	340	57	55	152	599	340	N	N	N	N	4
PGL1_unique_yersinia-CL11	yaldo0001_34890	504	53	53	494	552	506	N	N	N	N	11
PGL1_unique_yersinia-CL11	yrohd0001_16330	494	53	53	494	552	506	N	N	N	N	11
PGL1_unique_yersinia-CL11	ypseu0001X_34660	502	53	53	494	552	506	N	N	N	N	11
PGL1_unique_yersinia-CL11	yinte0001_17610	494	53	53	494	552	506	N	N	N	N	11
PGL1_unique_yersinia-CL11	yberc0001_18640	552	53	53	494	552	506	Y	N	N	N	11
PGL1_unique_yersinia-CL11	yente0001X_43090	500	53	53	494	552	506	N	N	N	N	11
PGL1_unique_yersinia-CL11	ymoll0001_16800	494	53	53	494	552	506	N	N	N	N	11
PGL1_unique_yersinia-CL11	yente0001X_970	514	53	53	494	552	506	N	N	N	N	11
PGL1_unique_yersinia-CL11	ymoll0001_35680	506	53	53	494	552	506	N	N	N	N	11
PGL1_unique_yersinia-CL11	yrohd0001_36280	506	53	53	494	552	506	N	N	N	N	11
PGL1_unique_yersinia-CL11	yaldo0001_35960	500	53	53	494	552	506	N	N	N	N	11
PGL1_unique_yersinia-CL11	yruck0001_29130	501	53	53	494	552	506	N	N	N	N	11
PGL1_unique_yersinia-CL11	yfred0001_18830	549	53	53	494	552	506	N	N	N	N	11
PGL1_unique_yersinia-CL11	yente0001X_14690	506	53	53	494	552	506	N	N	N	N	11
PGL1_unique_yersinia-CL11	ypest0001X_10590	502	53	53	494	552	506	N	N	N	N	11
PGL1_unique_yersinia-CL11	yberc0001_12600	506	53	53	494	552	506	N	N	N	N	11
PGL1_unique_yersinia-CL11	ymoll0001_34530	510	53	53	494	552	506	N	N	N	N	11
PGL1_unique_yersinia-CL11	yfred0001_32860	506	53	53	494	552	506	N	N	N	N	11
PGL1_unique_yersinia-CL11	yrohd0001_18430	523	53	53	494	552	506	N	N	N	N	11
PGL1_unique_yersinia-CL11	yinte0001_130	505	53	53	494	552	506	N	N	N	N	11
PGL1_unique_yersinia-CL11	ypseu0001X_42160	507	53	53	494	552	506	N	N	N	N	11
PGL1_unique_yersinia-CL11	ypest0001X_25200	533	53	53	494	552	506	N	N	N	N	11
PGL1_unique_yersinia-CL11	ykris0001_37430	500	53	53	494	552	506	N	N	N	N	11
PGL1_unique_yersinia-CL11	ypseu0001X_43070	504	53	53	494	552	506	N	N	N	N	11
PGL1_unique_yersinia-CL11	yfred0001_21650	494	53	53	494	552	506	N	N	N	N	11
PGL1_unique_yersinia-CL11	ykris0001_16860	494	53	53	494	552	506	N	N	N	N	11
PGL1_unique_yersinia-CL11	yberc0001_34370	506	53	53	494	552	506	N	N	N	N	11
PGL1_unique_yersinia-CL11	ymoll0001_12130	506	53	53	494	552	506	N	N	N	N	11
PGL1_unique_yersinia-CL11	ypest0001X_27710	496	53	53	494	552	506	N	N	N	N	11
PGL1_unique_yersinia-CL11	yinte0001_36760	510	53	53	494	552	506	N	N	N	N	11
PGL1_unique_yersinia-CL11	yfred0001_31750	510	53	53	494	552	506	N	N	N	N	11
PGL1_unique_yersinia-CL11	yinte0001_12670	506	53	53	494	552	506	N	N	N	N	11
PGL1_unique_yersinia-CL11	yaldo0001_16850	494	53	53	494	552	506	N	N	N	N	11
PGL1_unique_yersinia-CL11	ykris0001_13070	506	53	53	494	552	506	N	N	N	N	11
PGL1_unique_yersinia-CL11	ypseu0001X_17380	506	53	53	494	552	506	N	N	N	N	11
PGL1_unique_yersinia-CL11	yrohd0001_32110	515	53	53	494	552	506	N	N	N	N	11
PGL1_unique_yersinia-CL11	ypest0001X_11640	499	53	53	494	552	506	N	N	N	N	11
PGL1_unique_yersinia-CL11	yinte0001_19660	523	53	53	494	552	506	N	N	N	N	11
PGL1_unique_yersinia-CL11	ypseu0001X_24610	533	53	53	494	552	506	N	N	N	N	11
PGL1_unique_yersinia-CL11	ypest0001X_42690	499	53	53	494	552	506	N	N	N	N	11
PGL1_unique_yersinia-CL11	yaldo0001_18960	523	53	53	494	552	506	N	N	N	N	11
PGL1_unique_yersinia-CL11	yente0001X_22890	533	53	53	494	552	506	N	N	N	N	11
PGL1_unique_yersinia-CL11	yfred0001_9260	506	53	53	494	552	506	N	N	N	N	11
PGL1_unique_yersinia-CL11	yrohd0001_31050	510	53	53	494	552	506	N	N	N	N	11
PGL1_unique_yersinia-CL11	ypest0001X_17420	506	53	53	494	552	506	N	N	N	N	11
PGL1_unique_yersinia-CL11	ykris0001_39690	508	53	53	494	552	506	N	N	N	N	11
PGL1_unique_yersinia-CL11	yberc0001_33320	510	53	53	494	552	506	N	N	N	N	11
PGL1_unique_yersinia-CL11	ymoll0001_18840	523	53	53	494	552	506	N	N	N	N	11
PGL1_unique_yersinia-CL11	ypseu0001X_28560	514	53	53	494	552	506	N	N	N	N	11
PGL1_unique_yersinia-CL11	yruck0001_8450	506	53	53	494	552	506	N	N	N	N	11
PGL1_unique_yersinia-CL11	yaldo0001_13320	506	53	53	494	552	506	N	N	N	N	11
PGL1_unique_yersinia-CL11	ypest0001X_43400	504	53	53	494	552	506	N	N	N	N	11
PGL1_unique_yersinia-CL11	ypseu0001X_36040	499	53	53	494	552	506	N	N	N	N	11
PGL1_unique_yersinia-CL12	ypseu0001X_19080	134	53	46	121	547	261	N	Y	N	N	11
PGL1_unique_yersinia-CL12	yinte0001_16030	134	53	42	121	547	261	N	Y	N	N	11
PGL1_unique_yersinia-CL12	yruck0001_12160	427	53	51	121	547	261	N	N	Y	N	11
PGL1_unique_yersinia-CL12	ymoll0001_15070	420	53	51	121	547	261	N	N	Y	N	11
PGL1_unique_yersinia-CL12	ymoll0001_15090	260	53	52	121	547	261	N	N	N	N	11
PGL1_unique_yersinia-CL12	yinte0001_16050	425	53	51	121	547	261	N	N	Y	N	11
PGL1_unique_yersinia-CL12	ymoll0001_5060	547	53	18	121	547	261	Y	N	Y	N	11
PGL1_unique_yersinia-CL12	yberc0001_5750	544	53	8	121	547	261	N	N	Y	N	11
PGL1_unique_yersinia-CL12	ymoll0001_15050	134	53	44	121	547	261	N	Y	N	N	11
PGL1_unique_yersinia-CL12	yinte0001_16070	260	53	52	121	547	261	N	N	N	N	11
PGL1_unique_yersinia-CL12	yberc0001_15400	134	53	44	121	547	261	N	Y	N	N	11
PGL1_unique_yersinia-CL12	ykris0001_37710	134	53	44	121	547	261	N	Y	N	N	11
PGL1_unique_yersinia-CL12	yente0001X_17380	419	53	51	121	547	261	N	N	Y	N	11
PGL1_unique_yersinia-CL12	yberc0001_15440	260	53	52	121	547	261	N	N	N	N	11
PGL1_unique_yersinia-CL12	yruck0001_12140	134	53	46	121	547	261	N	Y	N	N	11
PGL1_unique_yersinia-CL12	ypseu0001X_37170	414	53	49	121	547	261	N	N	Y	N	11
PGL1_unique_yersinia-CL12	ypest0001X_9390	453	53	26	121	547	261	N	N	Y	N	11
PGL1_unique_yersinia-CL12	ymoll0001_4980	121	53	46	121	547	261	N	Y	N	N	11
PGL1_unique_yersinia-CL12	yfred0001_14240	134	53	46	121	547	261	N	Y	N	N	11
PGL1_unique_yersinia-CL12	ypest0001X_20530	428	53	51	121	547	261	N	N	Y	N	11
PGL1_unique_yersinia-CL12	yente0001X_42030	400	53	3	121	547	261	N	N	Y	N	11
PGL1_unique_yersinia-CL12	ymoll0001_5020	260	53	52	121	547	261	N	N	N	N	11
PGL1_unique_yersinia-CL12	yberc0001_5710	260	53	52	121	547	261	N	N	N	N	11
PGL1_unique_yersinia-CL12	ypseu0001X_37110	453	53	26	121	547	261	N	N	Y	N	11
PGL1_unique_yersinia-CL12	ypest0001X_20550	232	53	49	121	547	261	N	N	N	N	11
PGL1_unique_yersinia-CL12	yberc0001_5670	121	53	48	121	547	261	N	Y	N	N	11
PGL1_unique_yersinia-CL12	yrohd0001_33830	260	53	52	121	547	261	N	N	N	N	11
PGL1_unique_yersinia-CL12	ypest0001X_9350	261	53	49	121	547	261	N	N	N	N	11
PGL1_unique_yersinia-CL12	yfred0001_14280	260	53	52	121	547	261	N	N	N	N	11
PGL1_unique_yersinia-CL12	yberc0001_15420	419	53	51	121	547	261	N	N	Y	N	11
PGL1_unique_yersinia-CL12	yaldo0001_15360	134	53	42	121	547	261	N	Y	N	N	11
PGL1_unique_yersinia-CL12	yrohd0001_33810	430	53	51	121	547	261	N	N	Y	N	11
PGL1_unique_yersinia-CL12	yrohd0001_33790	134	53	46	121	547	261	N	Y	N	N	11
PGL1_unique_yersinia-CL12	ykris0001_5500	463	53	6	121	547	261	N	N	Y	N	11
PGL1_unique_yersinia-CL12	yente0001X_17400	260	53	52	121	547	261	N	N	N	N	11
PGL1_unique_yersinia-CL12	ykris0001_5460	261	53	51	121	547	261	N	N	N	N	11
PGL1_unique_yersinia-CL12	yrohd0001_6770	411	53	52	121	547	261	N	N	Y	N	11
PGL1_unique_yersinia-CL12	ypest0001X_9310	413	53	49	121	547	261	N	N	Y	N	11
PGL1_unique_yersinia-CL12	ypest0001X_20510	134	53	46	121	547	261	N	Y	N	N	11
PGL1_unique_yersinia-CL12	ykris0001_37670	260	53	52	121	547	261	N	N	N	N	11
PGL1_unique_yersinia-CL12	yfred0001_14260	428	53	51	121	547	261	N	N	Y	N	11
PGL1_unique_yersinia-CL12	ykris0001_37690	437	53	51	121	547	261	N	N	Y	N	11
PGL1_unique_yersinia-CL12	yrohd0001_6790	261	53	51	121	547	261	N	N	N	N	11
PGL1_unique_yersinia-CL12	yrohd0001_6840	452	53	35	121	547	261	N	N	Y	N	11
PGL1_unique_yersinia-CL12	yaldo0001_15380	428	53	51	121	547	261	N	N	Y	N	11
PGL1_unique_yersinia-CL12	ypseu0001X_37150	261	53	49	121	547	261	N	N	N	N	11
PGL1_unique_yersinia-CL12	ykris0001_5440	397	53	52	121	547	261	N	N	Y	N	11
PGL1_unique_yersinia-CL12	yberc0001_5690	359	53	50	121	547	261	N	N	Y	N	11
PGL1_unique_yersinia-CL12	yaldo0001_15400	260	53	52	121	547	261	N	N	N	N	11
PGL1_unique_yersinia-CL12	ypseu0001X_19120	242	53	50	121	547	261	N	N	N	N	11
PGL1_unique_yersinia-CL12	ypseu0001X_19100	428	53	51	121	547	261	N	N	Y	N	11
PGL1_unique_yersinia-CL12	yruck0001_12180	260	53	52	121	547	261	N	N	N	N	11
PGL1_unique_yersinia-CL12	yente0001X_17360	134	53	44	121	547	261	N	Y	N	N	11
PGL1_unique_yersinia-CL13	ykris0001_15720	455	52	39	172	638	448.5	N	N	N	N	11
PGL1_unique_yersinia-CL13	yente0001X_43020	175	52	20	172	638	448.5	N	Y	N	N	11
PGL1_unique_yersinia-CL13	ypest0001X_3900	175	52	14	172	638	448.5	N	Y	N	N	11
PGL1_unique_yersinia-CL13	ykris0001_1880	638	52	13	172	638	448.5	N	N	Y	N	11
PGL1_unique_yersinia-CL13	ypseu0001X_19370	466	52	39	172	638	448.5	N	N	N	N	11
PGL1_unique_yersinia-CL13	yinte0001_2010	623	52	13	172	638	448.5	N	N	Y	N	11
PGL1_unique_yersinia-CL13	yaldo0001_15590	455	52	38	172	638	448.5	N	N	N	N	11
PGL1_unique_yersinia-CL13	yfred0001_10	175	52	20	172	638	448.5	N	Y	N	N	11
PGL1_unique_yersinia-CL13	yrohd0001_34000	454	52	39	172	638	448.5	N	N	N	N	11
PGL1_unique_yersinia-CL13	yfred0001_14430	454	52	39	172	638	448.5	N	N	N	N	11
PGL1_unique_yersinia-CL13	yinte0001_200	175	52	20	172	638	448.5	N	Y	N	N	11
PGL1_unique_yersinia-CL13	yruck0001_10	172	52	20	172	638	448.5	N	Y	N	N	11
PGL1_unique_yersinia-CL13	ykris0001_2730	446	52	27	172	638	448.5	N	N	N	N	11
PGL1_unique_yersinia-CL13	ypseu0001X_4360	445	52	39	172	638	448.5	N	N	N	N	11
PGL1_unique_yersinia-CL13	yaldo0001_1820	638	52	14	172	638	448.5	N	N	Y	N	11
PGL1_unique_yersinia-CL13	yfred0001_38560	424	52	27	172	638	448.5	N	N	N	N	11
PGL1_unique_yersinia-CL13	yberc0001_1750	638	52	14	172	638	448.5	N	N	Y	N	11
PGL1_unique_yersinia-CL13	ykris0001_10	178	52	20	172	638	448.5	N	Y	N	N	11
PGL1_unique_yersinia-CL13	yruck0001_2010	633	52	14	172	638	448.5	N	N	Y	N	11
PGL1_unique_yersinia-CL13	yfred0001_2140	638	52	12	172	638	448.5	N	N	Y	N	11
PGL1_unique_yersinia-CL13	ypseu0001X_41180	625	52	14	172	638	448.5	N	N	Y	N	11
PGL1_unique_yersinia-CL13	yberc0001_6040	460	52	38	172	638	448.5	N	N	N	N	11
PGL1_unique_yersinia-CL13	ypest0001X_9240	446	52	40	172	638	448.5	N	N	N	N	11
PGL1_unique_yersinia-CL13	yberc0001_38000	448	52	28	172	638	448.5	N	N	N	N	11
PGL1_unique_yersinia-CL13	ypseu0001X_1050	177	52	20	172	638	448.5	N	Y	N	N	11
PGL1_unique_yersinia-CL13	yinte0001_2920	445	52	27	172	638	448.5	N	N	N	N	11
PGL1_unique_yersinia-CL13	yinte0001_15420	508	52	1	172	638	448.5	N	N	N	N	11
PGL1_unique_yersinia-CL13	ypseu0001X_37250	446	52	40	172	638	448.5	N	N	N	N	11
PGL1_unique_yersinia-CL13	yrohd0001_2230	638	52	12	172	638	448.5	N	N	Y	N	11
PGL1_unique_yersinia-CL13	yente0001X_2900	638	52	12	172	638	448.5	N	N	Y	N	11
PGL1_unique_yersinia-CL13	ypest0001X_2120	185	52	20	172	638	448.5	N	Y	N	N	11
PGL1_unique_yersinia-CL13	yaldo0001_10	175	52	20	172	638	448.5	N	Y	N	N	11
PGL1_unique_yersinia-CL13	ymoll0001_5330	458	52	38	172	638	448.5	N	N	N	N	11
PGL1_unique_yersinia-CL13	yinte0001_16220	455	52	39	172	638	448.5	N	N	N	N	11
PGL1_unique_yersinia-CL13	ymoll0001_10	174	52	20	172	638	448.5	N	Y	N	N	11
PGL1_unique_yersinia-CL13	ykris0001_5350	449	52	39	172	638	448.5	N	N	N	N	11
PGL1_unique_yersinia-CL13	yrohd0001_6680	442	52	40	172	638	448.5	N	N	N	N	11
PGL1_unique_yersinia-CL13	ypest0001X_20790	484	52	39	172	638	448.5	N	N	N	N	11
PGL1_unique_yersinia-CL13	yfred0001_4160	234	52	1	172	638	448.5	N	Y	N	N	11
PGL1_unique_yersinia-CL13	ypest0001X_3890	459	52	13	172	638	448.5	N	N	N	N	11
PGL1_unique_yersinia-CL13	yente0001X_17560	455	52	39	172	638	448.5	N	N	N	N	11
PGL1_unique_yersinia-CL13	yberc0001_10	174	52	20	172	638	448.5	N	Y	N	N	11
PGL1_unique_yersinia-CL13	ymoll0001_37990	454	52	39	172	638	448.5	N	N	N	N	11
PGL1_unique_yersinia-CL13	yaldo0001_10250	440	52	39	172	638	448.5	N	N	N	N	11
PGL1_unique_yersinia-CL13	yrohd0001_3090	445	52	37	172	638	448.5	N	N	N	N	11
PGL1_unique_yersinia-CL13	yberc0001_15600	455	52	39	172	638	448.5	N	N	N	N	11
PGL1_unique_yersinia-CL13	yruck0001_12330	454	52	39	172	638	448.5	N	N	N	N	11
PGL1_unique_yersinia-CL13	ymoll0001_1250	638	52	13	172	638	448.5	Y	N	Y	N	11
PGL1_unique_yersinia-CL13	yrohd0001_10	175	52	20	172	638	448.5	N	Y	N	N	11
PGL1_unique_yersinia-CL13	ypest0001X_4660	445	52	39	172	638	448.5	N	N	N	N	11
PGL1_unique_yersinia-CL13	ypseu0001X_620	410	52	27	172	638	448.5	N	N	N	N	11
PGL1_unique_yersinia-CL13	ypest0001X_410	410	52	27	172	638	448.5	N	N	N	N	11
PGL1_unique_yersinia-CL14	yfred0001_18250	2300	52	51	50	2357	663	N	N	Y	N	10
PGL1_unique_yersinia-CL14	yaldo0001_23090	90	52	37	50	2357	663	N	Y	N	N	10
PGL1_unique_yersinia-CL14	yente0001X_18430	101	52	37	50	2357	663	N	Y	N	N	10
PGL1_unique_yersinia-CL14	yaldo0001_34850	281	52	12	50	2357	663	N	Y	N	N	10
PGL1_unique_yersinia-CL14	yfred0001_32990	248	52	40	50	2357	663	N	Y	N	Y	10
PGL1_unique_yersinia-CL14	yfred0001_16060	994	52	49	50	2357	663	N	N	Y	N	10
PGL1_unique_yersinia-CL14	yfred0001_38180	123	52	38	50	2357	663	N	Y	N	N	10
PGL1_unique_yersinia-CL14	yfred0001_32930	114	52	34	50	2357	663	N	Y	N	Y	10
PGL1_unique_yersinia-CL14	ykris0001_6440	2322	52	51	50	2357	663	N	N	Y	N	10
PGL1_unique_yersinia-CL14	ymoll0001_4820	137	52	38	50	2357	663	N	Y	N	N	10
PGL1_unique_yersinia-CL14	yaldo0001_6020	266	52	42	50	2357	663	N	Y	N	N	10
PGL1_unique_yersinia-CL14	yrohd0001_26120	602	52	50	50	2357	663	N	N	N	N	10
PGL1_unique_yersinia-CL14	yfred0001_32970	98	52	34	50	2357	663	N	Y	N	Y	10
PGL1_unique_yersinia-CL14	yrohd0001_32250	724	52	49	50	2357	663	N	N	N	N	10
PGL1_unique_yersinia-CL14	yaldo0001_34840	595	52	49	50	2357	663	N	N	N	N	10
PGL1_unique_yersinia-CL14	ypseu0001X_38590	940	52	48	50	2357	663	N	N	Y	N	10
PGL1_unique_yersinia-CL14	yfred0001_33020	93	52	39	50	2357	663	N	Y	N	Y	10
PGL1_unique_yersinia-CL14	ykris0001_18530	2356	52	51	50	2357	663	N	N	Y	N	10
PGL1_unique_yersinia-CL14	ykris0001_16160	593	52	49	50	2357	663	N	N	N	N	10
PGL1_unique_yersinia-CL14	yfred0001_25620	1006	52	48	50	2357	663	N	N	Y	N	10
PGL1_unique_yersinia-CL14	yberc0001_18060	2357	52	51	50	2357	663	Y	N	Y	N	10
PGL1_unique_yersinia-CL14	yfred0001_33630	230	52	44	50	2357	663	N	Y	N	N	10
PGL1_unique_yersinia-CL14	yfred0001_25550	261	52	45	50	2357	663	N	Y	N	N	10
PGL1_unique_yersinia-CL14	yfred0001_37510	851	52	43	50	2357	663	N	N	Y	Y	10
PGL1_unique_yersinia-CL14	yfred0001_7150	974	52	48	50	2357	663	N	N	Y	N	10
PGL1_unique_yersinia-CL14	yrohd0001_38580	65	52	38	50	2357	663	N	Y	N	N	10
PGL1_unique_yersinia-CL14	ymoll0001_25110	1019	52	49	50	2357	663	N	N	Y	N	10
PGL1_unique_yersinia-CL14	yfred0001_33280	1706	52	49	50	2357	663	N	N	Y	Y	10
PGL1_unique_yersinia-CL14	yfred0001_13000	876	52	50	50	2357	663	N	N	Y	N	10
PGL1_unique_yersinia-CL14	ymoll0001_35970	1046	52	48	50	2357	663	N	N	Y	N	10
PGL1_unique_yersinia-CL14	ymoll0001_18400	2305	52	51	50	2357	663	N	N	Y	N	10
PGL1_unique_yersinia-CL14	yfred0001_34470	90	52	37	50	2357	663	N	Y	N	N	10
PGL1_unique_yersinia-CL14	yaldo0001_31570	942	52	49	50	2357	663	N	N	Y	N	10
PGL1_unique_yersinia-CL14	yfred0001_11980	859	52	50	50	2357	663	N	N	Y	N	10
PGL1_unique_yersinia-CL14	ymoll0001_7430	50	52	33	50	2357	663	N	Y	N	N	10
PGL1_unique_yersinia-CL14	yfred0001_36500	123	52	38	50	2357	663	N	Y	N	N	10
PGL1_unique_yersinia-CL14	yrohd0001_39890	945	52	51	50	2357	663	N	N	Y	N	10
PGL1_unique_yersinia-CL14	yaldo0001_23110	142	52	13	50	2357	663	N	Y	N	N	10
PGL1_unique_yersinia-CL14	yfred0001_38160	477	52	36	50	2357	663	N	Y	N	Y	10
PGL1_unique_yersinia-CL14	ykris0001_17890	162	52	3	50	2357	663	N	Y	N	N	10
PGL1_unique_yersinia-CL14	yaldo0001_23100	501	52	28	50	2357	663	N	Y	N	N	10
PGL1_unique_yersinia-CL14	yfred0001_32950	94	52	39	50	2357	663	N	Y	N	Y	10
PGL1_unique_yersinia-CL14	yrohd0001_28060	846	52	50	50	2357	663	N	N	Y	N	10
PGL1_unique_yersinia-CL14	yruck0001_4550	440	52	47	50	2357	663	N	Y	N	N	10
PGL1_unique_yersinia-CL14	yfred0001_42340	116	52	39	50	2357	663	N	Y	N	N	10
PGL1_unique_yersinia-CL14	yaldo0001_19350	884	52	49	50	2357	663	N	N	Y	N	10
PGL1_unique_yersinia-CL14	yente0001X_22400	859	52	49	50	2357	663	N	N	Y	N	10
PGL1_unique_yersinia-CL14	ypest0001X_7970	937	52	48	50	2357	663	N	N	Y	N	10
PGL1_unique_yersinia-CL14	yfred0001_14480	1002	52	50	50	2357	663	N	N	Y	N	10
PGL1_unique_yersinia-CL14	yrohd0001_39090	966	52	49	50	2357	663	N	N	Y	N	10
PGL1_unique_yersinia-CL14	yfred0001_8250	843	52	50	50	2357	663	N	N	Y	N	10
PGL1_unique_yersinia-CL14	yberc0001_5570	782	52	47	50	2357	663	N	N	N	N	10
PGL1_unique_yersinia-CL15	yinte0001_11560	376	47	46	50	650	370	N	N	N	N	11
PGL1_unique_yersinia-CL15	yaldo0001_12020	382	47	46	50	650	370	N	N	N	N	11
PGL1_unique_yersinia-CL15	yrohd0001_9120	371	47	46	50	650	370	N	N	N	N	11
PGL1_unique_yersinia-CL15	ymoll0001_39700	371	47	46	50	650	370	N	N	N	N	11
PGL1_unique_yersinia-CL15	yente0001X_29130	367	47	46	50	650	370	N	N	N	N	11
PGL1_unique_yersinia-CL15	yruck0001_9750	366	47	46	50	650	370	N	N	N	N	11
PGL1_unique_yersinia-CL15	yfred0001_10960	366	47	47	50	650	370	N	N	N	N	11
PGL1_unique_yersinia-CL15	yruck0001_8180	365	47	46	50	650	370	N	N	N	N	11
PGL1_unique_yersinia-CL15	ypest0001X_14400	374	47	46	50	650	370	N	N	N	N	11
PGL1_unique_yersinia-CL15	ypseu0001X_22290	360	47	46	50	650	370	N	N	N	N	11
PGL1_unique_yersinia-CL15	ypest0001X_16440	360	47	46	50	650	370	N	N	N	N	11
PGL1_unique_yersinia-CL15	ykris0001_10180	367	47	46	50	650	370	N	N	N	N	11
PGL1_unique_yersinia-CL15	yberc0001_39760	650	47	4	50	650	370	Y	N	Y	N	11
PGL1_unique_yersinia-CL15	yente0001X_14230	371	47	46	50	650	370	N	N	N	N	11
PGL1_unique_yersinia-CL15	yaldo0001_12910	371	47	46	50	650	370	N	N	N	N	11
PGL1_unique_yersinia-CL15	ymoll0001_23220	372	47	46	50	650	370	N	N	N	N	11
PGL1_unique_yersinia-CL15	yaldo0001_16780	371	47	46	50	650	370	N	N	N	N	11
PGL1_unique_yersinia-CL15	yaldo0001_26230	371	47	46	50	650	370	N	N	N	N	11
PGL1_unique_yersinia-CL15	ymoll0001_11190	354	47	46	50	650	370	N	N	N	N	11
PGL1_unique_yersinia-CL15	yinte0001_9680	371	47	46	50	650	370	N	N	N	N	11
PGL1_unique_yersinia-CL15	yfred0001_36170	370	47	46	50	650	370	N	N	N	N	11
PGL1_unique_yersinia-CL15	yberc0001_9730	366	47	46	50	650	370	N	N	N	N	11
PGL1_unique_yersinia-CL15	ypest0001X_22240	315	47	45	50	650	370	N	N	N	N	11
PGL1_unique_yersinia-CL15	yberc0001_16580	360	47	46	50	650	370	N	N	N	N	11
PGL1_unique_yersinia-CL15	ypest0001X_14220	371	47	46	50	650	370	N	N	N	N	11
PGL1_unique_yersinia-CL15	yfred0001_21730	361	47	46	50	650	370	N	N	N	N	11
PGL1_unique_yersinia-CL15	ykris0001_9750	371	47	46	50	650	370	N	N	N	N	11
PGL1_unique_yersinia-CL15	yberc0001_11750	374	47	46	50	650	370	N	N	N	N	11
PGL1_unique_yersinia-CL15	yinte0001_17540	404	47	46	50	650	370	N	N	N	N	11
PGL1_unique_yersinia-CL15	ymoll0001_16730	360	47	46	50	650	370	N	N	N	N	11
PGL1_unique_yersinia-CL15	ykris0001_16780	360	47	46	50	650	370	N	N	N	N	11
PGL1_unique_yersinia-CL15	yruck0001_16790	368	47	46	50	650	370	N	N	N	N	11
PGL1_unique_yersinia-CL15	yinte0001_9820	368	47	46	50	650	370	N	N	N	N	11
PGL1_unique_yersinia-CL15	yberc0001_12190	371	47	46	50	650	370	N	N	N	N	11
PGL1_unique_yersinia-CL15	yrohd0001_16260	375	47	46	50	650	370	N	N	N	N	11
PGL1_unique_yersinia-CL15	ypest0001X_22270	50	47	45	50	650	370	N	Y	N	N	11
PGL1_unique_yersinia-CL15	yente0001X_18350	360	47	46	50	650	370	N	N	N	N	11
PGL1_unique_yersinia-CL15	ypseu0001X_16460	360	47	46	50	650	370	N	N	N	N	11
PGL1_unique_yersinia-CL15	yrohd0001_10730	366	47	46	50	650	370	N	N	N	N	11
PGL1_unique_yersinia-CL15	yruck0001_30400	365	47	46	50	650	370	N	N	N	N	11
PGL1_unique_yersinia-CL15	ypseu0001X_14260	371	47	46	50	650	370	N	N	N	N	11
PGL1_unique_yersinia-CL15	yrohd0001_35850	371	47	46	50	650	370	N	N	N	N	11
PGL1_unique_yersinia-CL15	yente0001X_27490	379	47	47	50	650	370	N	N	N	N	11
PGL1_unique_yersinia-CL15	ykris0001_12520	366	47	47	50	650	370	N	N	N	N	11
PGL1_unique_yersinia-CL15	yaldo0001_9880	367	47	46	50	650	370	N	N	N	N	11
PGL1_unique_yersinia-CL15	ypseu0001X_14430	371	47	46	50	650	370	N	N	N	N	11
PGL1_unique_yersinia-CL15	yfred0001_8790	371	47	46	50	650	370	N	N	N	N	11
PGL1_unique_yersinia-CL16	yente0001X_2010	331	45	45	65	378	334	N	N	N	N	11
PGL1_unique_yersinia-CL16	yente0001X_29540	330	45	45	65	378	334	N	N	N	N	11
PGL1_unique_yersinia-CL16	yruck0001_840	342	45	45	65	378	334	N	N	N	N	11
PGL1_unique_yersinia-CL16	yinte0001_1160	334	45	45	65	378	334	N	N	N	N	11
PGL1_unique_yersinia-CL16	yrohd0001_34600	256	45	44	65	378	334	N	Y	N	N	11
PGL1_unique_yersinia-CL16	ykris0001_14610	333	45	44	65	378	334	N	N	N	N	11
PGL1_unique_yersinia-CL16	yente0001X_22360	331	45	45	65	378	334	N	N	N	N	11
PGL1_unique_yersinia-CL16	yberc0001_39170	342	45	45	65	378	334	N	N	N	N	11
PGL1_unique_yersinia-CL16	ypseu0001X_42080	331	45	45	65	378	334	N	N	N	N	11
PGL1_unique_yersinia-CL16	ykris0001_9860	330	45	45	65	378	334	N	N	N	N	11
PGL1_unique_yersinia-CL16	ykris0001_40270	361	45	45	65	378	334	N	N	N	N	11
PGL1_unique_yersinia-CL16	ypest0001X_28420	378	45	45	65	378	334	N	N	N	N	11
PGL1_unique_yersinia-CL16	yfred0001_35540	369	45	45	65	378	334	N	N	N	N	11
PGL1_unique_yersinia-CL16	yfred0001_960	334	45	45	65	378	334	N	N	N	N	11
PGL1_unique_yersinia-CL16	ypseu0001X_28940	330	45	45	65	378	334	N	N	N	N	11
PGL1_unique_yersinia-CL16	ymoll0001_8630	370	45	45	65	378	334	N	N	N	N	11
PGL1_unique_yersinia-CL16	yente0001X_29880	364	45	45	65	378	334	N	N	N	N	11
PGL1_unique_yersinia-CL16	yberc0001_32860	343	45	45	65	378	334	N	N	N	N	11
PGL1_unique_yersinia-CL16	yrohd0001_900	334	45	45	65	378	334	N	N	N	N	11
PGL1_unique_yersinia-CL16	yinte0001_1180	331	45	45	65	378	334	N	N	N	N	11
PGL1_unique_yersinia-CL16	yberc0001_9520	370	45	45	65	378	334	N	N	N	N	11
PGL1_unique_yersinia-CL16	ykris0001_910	334	45	45	65	378	334	N	N	N	N	11
PGL1_unique_yersinia-CL16	yfred0001_1260	331	45	45	65	378	334	N	N	N	N	11
PGL1_unique_yersinia-CL16	ykris0001_15380	331	45	45	65	378	334	N	N	N	N	11
PGL1_unique_yersinia-CL16	yberc0001_20970	330	45	45	65	378	334	N	N	N	N	11
PGL1_unique_yersinia-CL16	yfred0001_35880	330	45	45	65	378	334	N	N	N	N	11
PGL1_unique_yersinia-CL16	yinte0001_23510	344	45	45	65	378	334	N	N	N	N	11
PGL1_unique_yersinia-CL16	ymoll0001_21320	315	45	45	65	378	334	N	N	N	N	11
PGL1_unique_yersinia-CL16	yrohd0001_34920	346	45	45	65	378	334	N	N	N	N	11
PGL1_unique_yersinia-CL16	yruck0001_17330	343	45	45	65	378	334	N	N	N	N	11
PGL1_unique_yersinia-CL16	ypest0001X_28090	330	45	45	65	378	334	N	N	N	N	11
PGL1_unique_yersinia-CL16	yruck0001_34760	331	45	45	65	378	334	N	N	N	N	11
PGL1_unique_yersinia-CL16	yente0001X_42110	334	45	45	65	378	334	N	N	N	N	11
PGL1_unique_yersinia-CL16	ymoll0001_33800	343	45	45	65	378	334	N	N	N	N	11
PGL1_unique_yersinia-CL16	yrohd0001_1450	331	45	45	65	378	334	N	N	N	N	11
PGL1_unique_yersinia-CL16	yaldo0001_25090	341	45	45	65	378	334	N	N	N	N	11
PGL1_unique_yersinia-CL16	ypest0001X_42600	331	45	45	65	378	334	N	N	N	N	11
PGL1_unique_yersinia-CL16	yinte0001_21490	346	45	45	65	378	334	N	N	N	N	11
PGL1_unique_yersinia-CL16	ypseu0001X_1970	334	45	45	65	378	334	N	N	N	N	11
PGL1_unique_yersinia-CL16	ypest0001X_3070	342	45	45	65	378	334	N	N	N	N	11
PGL1_unique_yersinia-CL16	ymoll0001_33490	334	45	45	65	378	334	N	N	N	N	11
PGL1_unique_yersinia-CL16	yaldo0001_34210	331	45	45	65	378	334	N	N	N	N	11
PGL1_unique_yersinia-CL16	ypseu0001X_29260	378	45	45	65	378	334	Y	N	N	N	11
PGL1_unique_yersinia-CL16	yaldo0001_1110	334	45	45	65	378	334	N	N	N	N	11
PGL1_unique_yersinia-CL16	yrohd0001_34590	65	45	44	65	378	334	N	Y	N	N	11
PGL1_unique_yersinia-CL17	yrohd0001_26870	707	45	33	349	878	706	N	N	N	N	11
PGL1_unique_yersinia-CL17	ykris0001_32630	706	45	33	349	878	706	N	N	N	N	11
PGL1_unique_yersinia-CL17	yberc0001_28800	706	45	33	349	878	706	N	N	N	N	11
PGL1_unique_yersinia-CL17	yfred0001_10730	557	45	44	349	878	706	N	Y	N	N	11
PGL1_unique_yersinia-CL17	yaldo0001_11800	557	45	44	349	878	706	N	Y	N	N	11
PGL1_unique_yersinia-CL17	yfred0001_39300	505	45	11	349	878	706	N	Y	N	N	11
PGL1_unique_yersinia-CL17	ypseu0001X_6010	663	45	33	349	878	706	N	N	N	N	11
PGL1_unique_yersinia-CL17	yente0001X_39330	842	45	35	349	878	706	N	N	N	N	11
PGL1_unique_yersinia-CL17	yinte0001_11350	557	45	44	349	878	706	N	Y	N	N	11
PGL1_unique_yersinia-CL17	yberc0001_1200	788	45	44	349	878	706	N	N	N	N	11
PGL1_unique_yersinia-CL17	yente0001X_38800	706	45	33	349	878	706	N	N	N	N	11
PGL1_unique_yersinia-CL17	yruck0001_3060	837	45	35	349	878	706	N	N	N	N	11
PGL1_unique_yersinia-CL17	yruck0001_24120	706	45	33	349	878	706	N	N	N	N	11
PGL1_unique_yersinia-CL17	yrohd0001_1740	793	45	44	349	878	706	N	N	N	N	11
PGL1_unique_yersinia-CL17	yinte0001_3770	824	45	35	349	878	706	N	N	N	N	11
PGL1_unique_yersinia-CL17	ypseu0001X_41700	791	45	44	349	878	706	N	N	N	N	11
PGL1_unique_yersinia-CL17	ymoll0001_40890	706	45	33	349	878	706	N	N	N	N	11
PGL1_unique_yersinia-CL17	ypest0001X_16230	557	45	44	349	878	706	N	Y	N	N	11
PGL1_unique_yersinia-CL17	yinte0001_42230	706	45	33	349	878	706	N	N	N	N	11
PGL1_unique_yersinia-CL17	ymoll0001_10960	557	45	44	349	878	706	N	Y	N	N	11
PGL1_unique_yersinia-CL17	ypseu0001X_5490	844	45	34	349	878	706	N	N	N	N	11
PGL1_unique_yersinia-CL17	ypest0001X_37850	664	45	33	349	878	706	N	N	N	N	11
PGL1_unique_yersinia-CL17	ykris0001_3530	848	45	35	349	878	706	N	N	Y	N	11
PGL1_unique_yersinia-CL17	yfred0001_39850	706	45	33	349	878	706	N	N	N	N	11
PGL1_unique_yersinia-CL17	ymoll0001_40360	878	45	34	349	878	706	Y	N	Y	N	11
PGL1_unique_yersinia-CL17	yrohd0001_27420	848	45	35	349	878	706	N	N	Y	N	11
PGL1_unique_yersinia-CL17	yrohd0001_10500	557	45	44	349	878	706	N	Y	N	N	11
PGL1_unique_yersinia-CL17	yruck0001_9550	557	45	44	349	878	706	N	Y	N	N	11
PGL1_unique_yersinia-CL17	yente0001X_2230	794	45	44	349	878	706	N	N	N	N	11
PGL1_unique_yersinia-CL17	ymoll0001_730	788	45	44	349	878	706	N	N	N	N	11
PGL1_unique_yersinia-CL17	yinte0001_1490	792	45	44	349	878	706	N	N	N	N	11
PGL1_unique_yersinia-CL17	yaldo0001_3220	850	45	35	349	878	706	N	N	Y	N	11
PGL1_unique_yersinia-CL17	yberc0001_3390	854	45	34	349	878	706	N	N	Y	N	11
PGL1_unique_yersinia-CL17	ypest0001X_3330	791	45	44	349	878	706	N	N	N	N	11
PGL1_unique_yersinia-CL17	yruck0001_1430	782	45	44	349	878	706	N	N	N	N	11
PGL1_unique_yersinia-CL17	yfred0001_39310	349	45	39	349	878	706	N	Y	N	N	11
PGL1_unique_yersinia-CL17	yaldo0001_1250	788	45	44	349	878	706	N	N	N	N	11
PGL1_unique_yersinia-CL17	yfred0001_1630	790	45	44	349	878	706	N	N	N	N	11
PGL1_unique_yersinia-CL17	ykris0001_1360	792	45	44	349	878	706	N	N	N	N	11
PGL1_unique_yersinia-CL17	yberc0001_11540	557	45	44	349	878	706	N	Y	N	N	11
PGL1_unique_yersinia-CL17	yente0001X_27730	557	45	44	349	878	706	N	Y	N	N	11
PGL1_unique_yersinia-CL17	ypest0001X_5830	844	45	34	349	878	706	N	N	N	N	11
PGL1_unique_yersinia-CL17	ykris0001_12300	557	45	44	349	878	706	N	Y	N	N	11
PGL1_unique_yersinia-CL17	yaldo0001_31500	706	45	33	349	878	706	N	N	N	N	11
PGL1_unique_yersinia-CL17	ypseu0001X_16260	557	45	44	349	878	706	N	Y	N	N	11
PGL1_unique_yersinia-CL18	yrohd0001_39550	222	45	19	139	528	377	N	Y	N	N	11
PGL1_unique_yersinia-CL18	yfred0001_28720	222	45	19	139	528	377	N	Y	N	N	11
PGL1_unique_yersinia-CL18	yaldo0001_13680	528	45	33	139	528	377	N	N	Y	N	11
PGL1_unique_yersinia-CL18	yrohd0001_36650	507	45	33	139	528	377	N	N	Y	N	11
PGL1_unique_yersinia-CL18	yaldo0001_36670	377	45	31	139	528	377	N	N	N	N	11
PGL1_unique_yersinia-CL18	yruck0001_8620	528	45	33	139	528	377	N	N	Y	N	11
PGL1_unique_yersinia-CL18	ymoll0001_13660	510	45	44	139	528	377	N	N	Y	N	11
PGL1_unique_yersinia-CL18	yberc0001_6990	241	45	31	139	528	377	N	Y	N	N	11
PGL1_unique_yersinia-CL18	ypest0001X_10570	411	45	13	139	528	377	N	N	N	N	11
PGL1_unique_yersinia-CL18	ypseu0001X_34640	411	45	13	139	528	377	N	N	N	N	11
PGL1_unique_yersinia-CL18	yinte0001_41000	280	45	7	139	528	377	N	Y	N	N	11
PGL1_unique_yersinia-CL18	ykris0001_34360	222	45	19	139	528	377	N	Y	N	N	11
PGL1_unique_yersinia-CL18	yinte0001_14520	510	45	44	139	528	377	N	N	Y	N	11
PGL1_unique_yersinia-CL18	yruck0001_6460	239	45	31	139	528	377	N	Y	N	N	11
PGL1_unique_yersinia-CL18	yrohd0001_8420	234	45	31	139	528	377	N	Y	N	N	11
PGL1_unique_yersinia-CL18	ypseu0001X_18650	510	45	43	139	528	377	N	N	Y	N	11
PGL1_unique_yersinia-CL18	ymoll0001_12300	528	45	34	139	528	377	N	N	Y	N	11
PGL1_unique_yersinia-CL18	yaldo0001_36660	139	45	33	139	528	377	N	Y	N	N	11
PGL1_unique_yersinia-CL18	ypest0001X_20060	458	45	43	139	528	377	N	N	Y	N	11
PGL1_unique_yersinia-CL18	yberc0001_12930	528	45	34	139	528	377	N	N	Y	N	11
PGL1_unique_yersinia-CL18	yfred0001_11690	343	45	32	139	528	377	N	N	N	N	11
PGL1_unique_yersinia-CL18	ymoll0001_30440	222	45	20	139	528	377	N	Y	N	N	11
PGL1_unique_yersinia-CL18	yaldo0001_38650	247	45	20	139	528	377	N	Y	N	N	11
PGL1_unique_yersinia-CL18	yinte0001_8410	244	45	31	139	528	377	N	Y	N	N	11
PGL1_unique_yersinia-CL18	ymoll0001_7700	241	45	31	139	528	377	N	Y	N	N	11
PGL1_unique_yersinia-CL18	yruck0001_11550	509	45	36	139	528	377	N	N	Y	N	11
PGL1_unique_yersinia-CL18	yente0001X_9310	238	45	31	139	528	377	N	Y	N	N	11
PGL1_unique_yersinia-CL18	ykris0001_13460	528	45	34	139	528	377	N	N	Y	N	11
PGL1_unique_yersinia-CL18	yfred0001_11680	179	45	22	139	528	377	N	Y	N	N	11
PGL1_unique_yersinia-CL18	ypest0001X_17630	528	45	33	139	528	377	N	N	Y	N	11
PGL1_unique_yersinia-CL18	yaldo0001_7220	241	45	31	139	528	377	N	Y	N	N	11
PGL1_unique_yersinia-CL18	yruck0001_25660	222	45	19	139	528	377	N	Y	N	N	11
PGL1_unique_yersinia-CL18	ykris0001_8030	238	45	31	139	528	377	N	Y	N	N	11
PGL1_unique_yersinia-CL18	ykris0001_43250	509	45	43	139	528	377	N	N	Y	N	11
PGL1_unique_yersinia-CL18	yfred0001_43590	205	45	31	139	528	377	N	Y	N	N	11
PGL1_unique_yersinia-CL18	yente0001X_25210	510	45	43	139	528	377	N	N	Y	N	11
PGL1_unique_yersinia-CL18	yberc0001_36130	511	45	44	139	528	377	N	N	Y	N	11
PGL1_unique_yersinia-CL18	yberc0001_30180	222	45	20	139	528	377	N	Y	N	N	11
PGL1_unique_yersinia-CL18	yinte0001_13030	528	45	34	139	528	377	N	N	Y	N	11
PGL1_unique_yersinia-CL18	yente0001X_15050	528	45	34	139	528	377	N	N	Y	N	11
PGL1_unique_yersinia-CL18	yfred0001_13360	510	45	35	139	528	377	N	N	Y	N	11
PGL1_unique_yersinia-CL18	ypseu0001X_17550	528	45	33	139	528	377	Y	N	Y	N	11
PGL1_unique_yersinia-CL18	yente0001X_3870	223	45	19	139	528	377	N	Y	N	N	11
PGL1_unique_yersinia-CL18	yinte0001_33130	222	45	19	139	528	377	N	Y	N	N	11
PGL1_unique_yersinia-CL18	yrohd0001_12450	510	45	44	139	528	377	N	N	Y	N	11
PGL1_unique_yersinia-CL19	yaldo0001_41620	313	44	43	41	418	402	N	Y	N	N	6
PGL1_unique_yersinia-CL19	ypest0001X_240	43	44	38	41	418	402	N	Y	N	N	6
PGL1_unique_yersinia-CL19	ypest0001X_1880	402	44	44	41	418	402	N	N	N	N	6
PGL1_unique_yersinia-CL19	ypest0001X_31460	402	44	44	41	418	402	N	N	N	N	6
PGL1_unique_yersinia-CL19	ypest0001X_23650	402	44	44	41	418	402	N	N	N	N	6
PGL1_unique_yersinia-CL19	ypest0001X_27170	402	44	44	41	418	402	N	N	N	N	6
PGL1_unique_yersinia-CL19	yruck0001_27650	276	44	43	41	418	402	N	Y	N	N	6
PGL1_unique_yersinia-CL19	ypest0001X_30720	402	44	44	41	418	402	N	N	N	N	6
PGL1_unique_yersinia-CL19	ypseu0001X_9170	402	44	44	41	418	402	N	N	N	N	6
PGL1_unique_yersinia-CL19	ypseu0001X_8370	402	44	44	41	418	402	N	N	N	N	6
PGL1_unique_yersinia-CL19	ypseu0001X_850	59	44	40	41	418	402	N	Y	N	N	6
PGL1_unique_yersinia-CL19	ypest0001X_17260	402	44	44	41	418	402	N	N	N	N	6
PGL1_unique_yersinia-CL19	ypseu0001X_23730	402	44	44	41	418	402	N	N	N	N	6
PGL1_unique_yersinia-CL19	yaldo0001_28890	319	44	43	41	418	402	N	Y	N	N	6
PGL1_unique_yersinia-CL19	ypest0001X_21390	286	44	37	41	418	402	N	Y	N	N	6
PGL1_unique_yersinia-CL19	ypest0001X_29350	402	44	44	41	418	402	N	N	N	N	6
PGL1_unique_yersinia-CL19	ypest0001X_22470	402	44	44	41	418	402	N	N	N	N	6
PGL1_unique_yersinia-CL19	yente0001X_28990	88	44	40	41	418	402	N	Y	N	N	6
PGL1_unique_yersinia-CL19	yaldo0001_15870	203	44	36	41	418	402	N	Y	N	N	6
PGL1_unique_yersinia-CL19	ypseu0001X_36930	402	44	44	41	418	402	N	N	N	N	6
PGL1_unique_yersinia-CL19	ypest0001X_2110	402	44	44	41	418	402	N	N	N	N	6
PGL1_unique_yersinia-CL19	ypest0001X_18000	402	44	44	41	418	402	N	N	N	N	6
PGL1_unique_yersinia-CL19	ypest0001X_41850	402	44	44	41	418	402	N	N	N	N	6
PGL1_unique_yersinia-CL19	ypest0001X_23960	402	44	44	41	418	402	N	N	N	N	6
PGL1_unique_yersinia-CL19	ypest0001X_30830	402	44	44	41	418	402	N	N	N	N	6
PGL1_unique_yersinia-CL19	ypseu0001X_21640	112	44	40	41	418	402	N	Y	N	N	6
PGL1_unique_yersinia-CL19	ypest0001X_18250	402	44	44	41	418	402	N	N	N	N	6
PGL1_unique_yersinia-CL19	ypest0001X_24300	402	44	44	41	418	402	N	N	N	N	6
PGL1_unique_yersinia-CL19	ypest0001X_24590	402	44	44	41	418	402	N	N	N	N	6
PGL1_unique_yersinia-CL19	ypseu0001X_450	71	44	40	41	418	402	N	Y	N	N	6
PGL1_unique_yersinia-CL19	ypest0001X_21400	112	44	40	41	418	402	N	Y	N	N	6
PGL1_unique_yersinia-CL19	yfred0001_16760	418	44	44	41	418	402	Y	N	N	N	6
PGL1_unique_yersinia-CL19	ypest0001X_28460	402	44	44	41	418	402	N	N	N	N	6
PGL1_unique_yersinia-CL19	ypest0001X_18300	402	44	44	41	418	402	N	N	N	N	6
PGL1_unique_yersinia-CL19	ypest0001X_19730	402	44	44	41	418	402	N	N	N	N	6
PGL1_unique_yersinia-CL19	ypseu0001X_2920	402	44	44	41	418	402	N	N	N	N	6
PGL1_unique_yersinia-CL19	yruck0001_34990	41	44	34	41	418	402	N	Y	N	Y	6
PGL1_unique_yersinia-CL19	yaldo0001_29540	389	44	44	41	418	402	N	N	N	N	6
PGL1_unique_yersinia-CL19	yaldo0001_3700	146	44	42	41	418	402	N	Y	N	N	6
PGL1_unique_yersinia-CL19	ypseu0001X_1040	395	44	43	41	418	402	N	N	N	N	6
PGL1_unique_yersinia-CL19	ypest0001X_18600	402	44	44	41	418	402	N	N	N	N	6
PGL1_unique_yersinia-CL19	ypest0001X_32210	402	44	44	41	418	402	N	N	N	N	6
PGL1_unique_yersinia-CL19	ypest0001X_640	59	44	40	41	418	402	N	Y	N	N	6
PGL1_unique_yersinia-CL19	ypseu0001X_21630	286	44	37	41	418	402	N	Y	N	N	6
PGL1_unique_yersinia-CL20	ymoll0001_9880	530	44	43	221	533	329.5	N	N	Y	N	11
PGL1_unique_yersinia-CL20	yfred0001_31300	316	44	43	221	533	329.5	N	N	N	N	11
PGL1_unique_yersinia-CL20	yberc0001_28450	238	44	43	221	533	329.5	N	Y	N	N	11
PGL1_unique_yersinia-CL20	yruck0001_31240	531	44	43	221	533	329.5	N	N	Y	N	11
PGL1_unique_yersinia-CL20	ypest0001X_24470	333	44	43	221	533	329.5	N	N	N	N	11
PGL1_unique_yersinia-CL20	yfred0001_9630	530	44	43	221	533	329.5	N	N	Y	N	11
PGL1_unique_yersinia-CL20	yaldo0001_34700	326	44	43	221	533	329.5	N	N	N	N	11
PGL1_unique_yersinia-CL20	ykris0001_10640	530	44	43	221	533	329.5	N	N	Y	N	11
PGL1_unique_yersinia-CL20	yinte0001_36420	326	44	43	221	533	329.5	N	N	N	N	11
PGL1_unique_yersinia-CL20	ykris0001_18280	339	44	43	221	533	329.5	N	N	N	N	11
PGL1_unique_yersinia-CL20	yente0001X_38290	238	44	43	221	533	329.5	N	Y	N	N	11
PGL1_unique_yersinia-CL20	ypest0001X_14890	530	44	43	221	533	329.5	N	N	Y	N	11
PGL1_unique_yersinia-CL20	ypseu0001X_23900	333	44	43	221	533	329.5	N	N	N	N	11
PGL1_unique_yersinia-CL20	yrohd0001_9350	530	44	43	221	533	329.5	N	N	Y	N	11
PGL1_unique_yersinia-CL20	yrohd0001_26620	246	44	43	221	533	329.5	N	Y	N	N	11
PGL1_unique_yersinia-CL20	yfred0001_40250	238	44	43	221	533	329.5	N	Y	N	N	11
PGL1_unique_yersinia-CL20	yberc0001_580	326	44	43	221	533	329.5	N	N	N	N	11
PGL1_unique_yersinia-CL20	ypseu0001X_6390	238	44	43	221	533	329.5	N	Y	N	N	11
PGL1_unique_yersinia-CL20	yaldo0001_18160	339	44	43	221	533	329.5	N	N	N	N	11
PGL1_unique_yersinia-CL20	yaldo0001_31180	238	44	43	221	533	329.5	N	Y	N	N	11
PGL1_unique_yersinia-CL20	yberc0001_10250	530	44	43	221	533	329.5	N	N	Y	N	11
PGL1_unique_yersinia-CL20	yaldo0001_10700	524	44	43	221	533	329.5	N	N	Y	N	11
PGL1_unique_yersinia-CL20	ykris0001_32300	246	44	43	221	533	329.5	N	Y	N	N	11
PGL1_unique_yersinia-CL20	ykris0001_14810	316	44	43	221	533	329.5	N	N	N	N	11
PGL1_unique_yersinia-CL20	ypest0001X_37460	238	44	43	221	533	329.5	N	Y	N	N	11
PGL1_unique_yersinia-CL20	yrohd0001_17650	333	44	43	221	533	329.5	N	N	N	N	11
PGL1_unique_yersinia-CL20	yente0001X_28840	530	44	43	221	533	329.5	N	N	Y	N	11
PGL1_unique_yersinia-CL20	ymoll0001_18140	347	44	43	221	533	329.5	N	N	N	N	11
PGL1_unique_yersinia-CL20	ypseu0001X_14920	530	44	43	221	533	329.5	N	N	Y	N	11
PGL1_unique_yersinia-CL20	yfred0001_12020	221	44	12	221	533	329.5	N	Y	N	N	11
PGL1_unique_yersinia-CL20	ymoll0001_28740	238	44	43	221	533	329.5	N	Y	N	N	11
PGL1_unique_yersinia-CL20	yruck0001_28050	326	44	43	221	533	329.5	N	N	N	N	11
PGL1_unique_yersinia-CL20	yinte0001_10350	533	44	43	221	533	329.5	Y	N	Y	N	11
PGL1_unique_yersinia-CL20	yinte0001_18930	339	44	43	221	533	329.5	N	N	N	N	11
PGL1_unique_yersinia-CL20	yinte0001_41960	238	44	43	221	533	329.5	N	Y	N	N	11
PGL1_unique_yersinia-CL20	ymoll0001_560	326	44	43	221	533	329.5	N	N	N	N	11
PGL1_unique_yersinia-CL20	ypest0001X_43060	326	44	43	221	533	329.5	N	N	N	N	11
PGL1_unique_yersinia-CL20	yruck0001_13960	333	44	43	221	533	329.5	N	N	N	N	11
PGL1_unique_yersinia-CL20	yente0001X_1400	326	44	43	221	533	329.5	N	N	N	N	11
PGL1_unique_yersinia-CL20	yente0001X_20570	333	44	43	221	533	329.5	N	N	N	N	11
PGL1_unique_yersinia-CL20	yfred0001_17990	339	44	43	221	533	329.5	N	N	N	N	11
PGL1_unique_yersinia-CL20	yrohd0001_30840	326	44	43	221	533	329.5	N	N	N	N	11
PGL1_unique_yersinia-CL20	yberc0001_17770	339	44	43	221	533	329.5	N	N	N	N	11
PGL1_unique_yersinia-CL20	ypseu0001X_42530	326	44	43	221	533	329.5	N	N	N	N	11
PGL1_unique_yersinia-CL21	ykris0001_12310	94	44	44	67	98	91	N	N	N	N	11
PGL1_unique_yersinia-CL21	yruck0001_21500	90	44	44	67	98	91	N	N	N	N	11
PGL1_unique_yersinia-CL21	ymoll0001_26230	90	44	44	67	98	91	N	N	N	N	11
PGL1_unique_yersinia-CL21	yrohd0001_23220	90	44	44	67	98	91	N	N	N	N	11
PGL1_unique_yersinia-CL21	yaldo0001_28110	90	44	44	67	98	91	N	N	N	N	11
PGL1_unique_yersinia-CL21	ymoll0001_10970	69	44	44	67	98	91	N	Y	N	N	11
PGL1_unique_yersinia-CL21	yfred0001_29180	90	44	44	67	98	91	N	N	N	N	11
PGL1_unique_yersinia-CL21	ykris0001_34870	91	44	44	67	98	91	N	N	N	N	11
PGL1_unique_yersinia-CL21	yberc0001_11550	94	44	44	67	98	91	N	N	N	N	11
PGL1_unique_yersinia-CL21	ypseu0001X_16270	78	44	44	67	98	91	N	N	N	N	11
PGL1_unique_yersinia-CL21	ypseu0001X_4050	91	44	44	67	98	91	N	N	N	N	11
PGL1_unique_yersinia-CL21	yfred0001_27060	90	44	44	67	98	91	N	N	N	N	11
PGL1_unique_yersinia-CL21	yaldo0001_31980	91	44	44	67	98	91	N	N	N	N	11
PGL1_unique_yersinia-CL21	yruck0001_16470	98	44	44	67	98	91	N	N	N	N	11
PGL1_unique_yersinia-CL21	yberc0001_35240	98	44	44	67	98	91	N	N	N	N	11
PGL1_unique_yersinia-CL21	ypseu0001X_11190	90	44	44	67	98	91	N	N	N	N	11
PGL1_unique_yersinia-CL21	yruck0001_26150	90	44	44	67	98	91	N	N	N	N	11
PGL1_unique_yersinia-CL21	yberc0001_30920	91	44	44	67	98	91	N	N	N	N	11
PGL1_unique_yersinia-CL21	yberc0001_25830	90	44	44	67	98	91	N	N	N	N	11
PGL1_unique_yersinia-CL21	ykris0001_21150	98	44	44	67	98	91	N	N	N	N	11
PGL1_unique_yersinia-CL21	yrohd0001_29070	67	44	44	67	98	91	N	Y	N	N	11
PGL1_unique_yersinia-CL21	yinte0001_11360	94	44	44	67	98	91	N	N	N	N	11
PGL1_unique_yersinia-CL21	yinte0001_33850	91	44	44	67	98	91	N	N	N	N	11
PGL1_unique_yersinia-CL21	yrohd0001_13540	98	44	44	67	98	91	N	N	N	N	11
PGL1_unique_yersinia-CL21	ypseu0001X_26310	98	44	44	67	98	91	N	N	N	N	11
PGL1_unique_yersinia-CL21	yfred0001_20790	98	44	44	67	98	91	N	N	N	N	11
PGL1_unique_yersinia-CL21	yaldo0001_11810	94	44	44	67	98	91	N	N	N	N	11
PGL1_unique_yersinia-CL21	yruck0001_9560	94	44	44	67	98	91	N	N	N	N	11
PGL1_unique_yersinia-CL21	ykris0001_27120	90	44	44	67	98	91	N	N	N	N	11
PGL1_unique_yersinia-CL21	yaldo0001_20860	98	44	44	67	98	91	N	N	N	N	11
PGL1_unique_yersinia-CL21	yinte0001_15510	98	44	44	67	98	91	N	N	N	N	11
PGL1_unique_yersinia-CL21	yente0001X_27720	69	44	44	67	98	91	N	Y	N	N	11
PGL1_unique_yersinia-CL21	yfred0001_10740	94	44	44	67	98	91	N	N	N	N	11
PGL1_unique_yersinia-CL21	yente0001X_40210	91	44	44	67	98	91	N	N	N	N	11
PGL1_unique_yersinia-CL21	yrohd0001_10510	69	44	44	67	98	91	N	Y	N	N	11
PGL1_unique_yersinia-CL21	yente0001X_11290	90	44	44	67	98	91	N	N	N	N	11
PGL1_unique_yersinia-CL21	yente0001X_23800	98	44	44	67	98	91	N	N	N	N	11
PGL1_unique_yersinia-CL21	ypest0001X_34330	90	44	44	67	98	91	N	N	N	N	11
PGL1_unique_yersinia-CL21	ymoll0001_31270	91	44	44	67	98	91	N	N	N	N	11
PGL1_unique_yersinia-CL21	ypest0001X_40370	91	44	44	67	98	91	N	N	N	N	11
PGL1_unique_yersinia-CL21	ymoll0001_17630	98	44	44	67	98	91	N	N	N	N	11
PGL1_unique_yersinia-CL21	yinte0001_28280	90	44	44	67	98	91	N	N	N	N	11
PGL1_unique_yersinia-CL21	ypest0001X_26970	98	44	44	67	98	91	Y	N	N	N	11
PGL1_unique_yersinia-CL21	ypest0001X_16240	78	44	44	67	98	91	N	N	N	N	11
PGL1_unique_yersinia-CL22	yberc0001_23830	456	43	43	103	489	471	N	N	N	N	11
PGL1_unique_yersinia-CL22	ypest0001X_10520	103	43	42	103	489	471	N	Y	N	N	11
PGL1_unique_yersinia-CL22	yaldo0001_4240	200	43	42	103	489	471	N	Y	N	N	11
PGL1_unique_yersinia-CL22	yruck0001_26100	489	43	43	103	489	471	Y	N	N	N	11
PGL1_unique_yersinia-CL22	yinte0001_24320	482	43	43	103	489	471	N	N	N	N	11
PGL1_unique_yersinia-CL22	yinte0001_13890	461	43	41	103	489	471	N	N	N	N	11
PGL1_unique_yersinia-CL22	yaldo0001_24260	456	43	43	103	489	471	N	N	N	N	11
PGL1_unique_yersinia-CL22	yberc0001_3750	444	43	43	103	489	471	N	N	N	N	11
PGL1_unique_yersinia-CL22	yrohd0001_11630	477	43	41	103	489	471	N	N	N	N	11
PGL1_unique_yersinia-CL22	ypseu0001X_27760	477	43	41	103	489	471	N	N	N	N	11
PGL1_unique_yersinia-CL22	yaldo0001_37380	477	43	39	103	489	471	N	N	N	N	11
PGL1_unique_yersinia-CL22	yente0001X_30680	485	43	43	103	489	471	N	N	N	N	11
PGL1_unique_yersinia-CL22	yruck0001_10430	430	43	41	103	489	471	N	N	N	N	11
PGL1_unique_yersinia-CL22	yruck0001_19230	455	43	43	103	489	471	N	N	N	N	11
PGL1_unique_yersinia-CL22	yente0001X_37690	456	43	43	103	489	471	N	N	N	N	11
PGL1_unique_yersinia-CL22	yberc0001_30870	471	43	43	103	489	471	N	N	N	N	11
PGL1_unique_yersinia-CL22	ymoll0001_15880	430	43	41	103	489	471	N	N	N	N	11
PGL1_unique_yersinia-CL22	yrohd0001_28560	202	43	28	103	489	471	N	Y	N	N	11
PGL1_unique_yersinia-CL22	yberc0001_37050	486	43	43	103	489	471	N	N	N	N	11
PGL1_unique_yersinia-CL22	yaldo0001_39420	471	43	43	103	489	471	N	N	N	N	11
PGL1_unique_yersinia-CL22	ymoll0001_3300	444	43	43	103	489	471	N	N	N	N	11
PGL1_unique_yersinia-CL22	ymoll0001_22650	456	43	43	103	489	471	N	N	N	N	11
PGL1_unique_yersinia-CL22	ymoll0001_9160	485	43	43	103	489	471	N	N	N	N	11
PGL1_unique_yersinia-CL22	yente0001X_4560	471	43	43	103	489	471	N	N	N	N	11
PGL1_unique_yersinia-CL22	yberc0001_14250	477	43	38	103	489	471	N	N	N	N	11
PGL1_unique_yersinia-CL22	ykris0001_42350	477	43	41	103	489	471	N	N	N	N	11
PGL1_unique_yersinia-CL22	ypseu0001X_39270	471	43	43	103	489	471	N	N	N	N	11
PGL1_unique_yersinia-CL22	yfred0001_3220	456	43	43	103	489	471	N	N	N	N	11
PGL1_unique_yersinia-CL22	yinte0001_4310	456	43	43	103	489	471	N	N	N	N	11
PGL1_unique_yersinia-CL22	yinte0001_32640	471	43	43	103	489	471	N	N	N	N	11
PGL1_unique_yersinia-CL22	ykris0001_25440	485	43	43	103	489	471	N	N	N	N	11
PGL1_unique_yersinia-CL22	ykris0001_34220	471	43	43	103	489	471	N	N	N	N	11
PGL1_unique_yersinia-CL22	yfred0001_36990	471	43	43	103	489	471	N	N	N	N	11
PGL1_unique_yersinia-CL22	yrohd0001_37890	483	43	43	103	489	471	N	N	N	N	11
PGL1_unique_yersinia-CL22	ymoll0001_37140	471	43	43	103	489	471	N	N	N	N	11
PGL1_unique_yersinia-CL22	yente0001X_26660	477	43	41	103	489	471	N	N	N	N	11
PGL1_unique_yersinia-CL22	ypest0001X_40010	483	43	43	103	489	471	N	N	N	N	11
PGL1_unique_yersinia-CL22	yfred0001_25610	485	43	43	103	489	471	N	N	N	N	11
PGL1_unique_yersinia-CL22	yfred0001_12570	477	43	41	103	489	471	N	N	N	N	11
PGL1_unique_yersinia-CL22	yrohd0001_28570	275	43	42	103	489	471	N	Y	N	N	11
PGL1_unique_yersinia-CL22	ypseu0001X_34590	103	43	42	103	489	471	N	Y	N	N	11
PGL1_unique_yersinia-CL22	yrohd0001_3680	456	43	43	103	489	471	N	N	N	N	11
PGL1_unique_yersinia-CL22	ypest0001X_18490	461	43	41	103	489	471	N	N	N	N	11
PGL1_unique_yersinia-CL23	ypest0001X_32810	678	43	43	119	680	237	N	N	Y	N	11
PGL1_unique_yersinia-CL23	ypseu0001X_15960	649	43	43	119	680	237	N	N	Y	N	11
PGL1_unique_yersinia-CL23	yrohd0001_15990	237	43	41	119	680	237	N	N	N	N	11
PGL1_unique_yersinia-CL23	ymoll0001_24520	664	43	43	119	680	237	N	N	Y	N	11
PGL1_unique_yersinia-CL23	ykris0001_12950	219	43	41	119	680	237	N	N	N	N	11
PGL1_unique_yersinia-CL23	ypest0001X_15940	649	43	43	119	680	237	N	N	Y	N	11
PGL1_unique_yersinia-CL23	yrohd0001_11770	234	43	40	119	680	237	N	N	N	N	11
PGL1_unique_yersinia-CL23	yente0001X_18060	230	43	41	119	680	237	N	N	N	N	11
PGL1_unique_yersinia-CL23	yfred0001_9130	201	43	41	119	680	237	N	N	N	N	11
PGL1_unique_yersinia-CL23	yfred0001_10460	649	43	43	119	680	237	N	N	Y	N	11
PGL1_unique_yersinia-CL23	ymoll0001_10730	649	43	43	119	680	237	N	N	Y	N	11
PGL1_unique_yersinia-CL23	yfred0001_23770	669	43	43	119	680	237	N	N	Y	N	11
PGL1_unique_yersinia-CL23	yinte0001_17250	230	43	41	119	680	237	N	N	N	N	11
PGL1_unique_yersinia-CL23	yaldo0001_13200	219	43	41	119	680	237	N	N	N	N	11
PGL1_unique_yersinia-CL23	ypseu0001X_30580	678	43	43	119	680	237	N	N	Y	N	11
PGL1_unique_yersinia-CL23	yrohd0001_21740	680	43	43	119	680	237	Y	N	Y	N	11
PGL1_unique_yersinia-CL23	ypest0001X_17300	186	43	42	119	680	237	N	Y	N	N	11
PGL1_unique_yersinia-CL23	yfred0001_12710	234	43	40	119	680	237	N	N	N	N	11
PGL1_unique_yersinia-CL23	yrohd0001_36140	219	43	41	119	680	237	N	N	N	N	11
PGL1_unique_yersinia-CL23	ypest0001X_22030	230	43	41	119	680	237	N	N	N	N	11
PGL1_unique_yersinia-CL23	yente0001X_28000	649	43	43	119	680	237	N	N	Y	N	11
PGL1_unique_yersinia-CL23	yberc0001_11280	649	43	43	119	680	237	N	N	Y	N	11
PGL1_unique_yersinia-CL23	ypseu0001X_17260	222	43	41	119	680	237	N	N	N	N	11
PGL1_unique_yersinia-CL23	yente0001X_14570	219	43	41	119	680	237	N	N	N	N	11
PGL1_unique_yersinia-CL23	ymoll0001_16490	230	43	41	119	680	237	N	N	N	N	11
PGL1_unique_yersinia-CL23	yberc0001_24480	664	43	43	119	680	237	N	N	Y	N	11
PGL1_unique_yersinia-CL23	yinte0001_11100	649	43	43	119	680	237	N	N	Y	N	11
PGL1_unique_yersinia-CL23	ykris0001_16440	237	43	41	119	680	237	N	N	N	N	11
PGL1_unique_yersinia-CL23	yaldo0001_16490	237	43	41	119	680	237	N	N	N	N	11
PGL1_unique_yersinia-CL23	yaldo0001_26880	660	43	43	119	680	237	N	N	Y	N	11
PGL1_unique_yersinia-CL23	yberc0001_12470	219	43	41	119	680	237	N	N	N	N	11
PGL1_unique_yersinia-CL23	yente0001X_31270	660	43	43	119	680	237	N	N	Y	N	11
PGL1_unique_yersinia-CL23	yinte0001_24980	660	43	43	119	680	237	N	N	Y	N	11
PGL1_unique_yersinia-CL23	yruck0001_9310	649	43	43	119	680	237	N	N	Y	N	11
PGL1_unique_yersinia-CL23	ymoll0001_12020	183	43	41	119	680	237	N	Y	N	N	11
PGL1_unique_yersinia-CL23	ykris0001_11900	649	43	43	119	680	237	N	N	Y	N	11
PGL1_unique_yersinia-CL23	yfred0001_22010	230	43	41	119	680	237	N	N	N	N	11
PGL1_unique_yersinia-CL23	ypseu0001X_22070	230	43	41	119	680	237	N	N	N	N	11
PGL1_unique_yersinia-CL23	yaldo0001_11520	543	43	42	119	680	237	N	N	Y	N	11
PGL1_unique_yersinia-CL23	yberc0001_16300	237	43	41	119	680	237	N	N	N	N	11
PGL1_unique_yersinia-CL23	yinte0001_12550	136	43	42	119	680	237	N	Y	N	N	11
PGL1_unique_yersinia-CL23	yaldo0001_11510	119	43	39	119	680	237	N	Y	N	N	11
PGL1_unique_yersinia-CL23	yrohd0001_10250	649	43	43	119	680	237	N	N	Y	N	11
PGL1_unique_yersinia-CL24	yaldo0001_35310	656	42	40	41	841	671	N	N	N	N	11
PGL1_unique_yersinia-CL24	yfred0001_32090	44	42	27	41	841	671	N	Y	N	N	11
PGL1_unique_yersinia-CL24	ykris0001_36680	725	42	40	41	841	671	N	N	N	N	11
PGL1_unique_yersinia-CL24	ykris0001_36670	586	42	36	41	841	671	N	N	N	N	11
PGL1_unique_yersinia-CL24	yfred0001_32080	663	42	40	41	841	671	N	N	N	N	11
PGL1_unique_yersinia-CL24	yinte0001_4910	803	42	40	41	841	671	N	N	N	N	11
PGL1_unique_yersinia-CL24	yruck0001_18860	815	42	40	41	841	671	N	N	Y	N	11
PGL1_unique_yersinia-CL24	yaldo0001_25800	266	42	31	41	841	671	N	Y	N	N	11
PGL1_unique_yersinia-CL24	yrohd0001_4200	799	42	40	41	841	671	N	N	N	N	11
PGL1_unique_yersinia-CL24	yinte0001_40070	804	42	40	41	841	671	N	N	N	N	11
PGL1_unique_yersinia-CL24	ypest0001X_6720	815	42	40	41	841	671	N	N	Y	N	11
PGL1_unique_yersinia-CL24	yruck0001_3820	766	42	40	41	841	671	N	N	N	N	11
PGL1_unique_yersinia-CL24	yberc0001_23390	423	42	35	41	841	671	N	Y	N	N	11
PGL1_unique_yersinia-CL24	yberc0001_4310	96	42	27	41	841	671	N	Y	N	N	11
PGL1_unique_yersinia-CL24	yaldo0001_25790	532	42	36	41	841	671	N	Y	N	N	11
PGL1_unique_yersinia-CL24	yente0001X_32590	841	42	40	41	841	671	Y	N	Y	N	11
PGL1_unique_yersinia-CL24	yente0001X_590	697	42	40	41	841	671	N	N	N	N	11
PGL1_unique_yersinia-CL24	yfred0001_24820	637	42	38	41	841	671	N	N	N	N	11
PGL1_unique_yersinia-CL24	yfred0001_32070	679	42	38	41	841	671	N	N	N	N	11
PGL1_unique_yersinia-CL24	ykris0001_44340	86	42	2	41	841	671	N	Y	N	Y	11
PGL1_unique_yersinia-CL24	yinte0001_37120	492	42	35	41	841	671	N	Y	N	N	11
PGL1_unique_yersinia-CL24	ypest0001X_31640	795	42	41	41	841	671	N	N	N	N	11
PGL1_unique_yersinia-CL24	yfred0001_35810	806	42	41	41	841	671	N	N	Y	N	11
PGL1_unique_yersinia-CL24	yaldo0001_7370	810	42	40	41	841	671	N	N	Y	N	11
PGL1_unique_yersinia-CL24	yente0001X_600	484	42	35	41	841	671	N	Y	N	N	11
PGL1_unique_yersinia-CL24	yaldo0001_35290	484	42	35	41	841	671	N	Y	N	N	11
PGL1_unique_yersinia-CL24	yfred0001_32100	642	42	37	41	841	671	N	N	N	N	11
PGL1_unique_yersinia-CL24	yrohd0001_31390	41	42	31	41	841	671	N	Y	N	N	11
PGL1_unique_yersinia-CL24	yberc0001_4300	622	42	38	41	841	671	N	N	N	N	11
PGL1_unique_yersinia-CL24	ypseu0001X_31910	795	42	40	41	841	671	N	N	N	N	11
PGL1_unique_yersinia-CL24	yfred0001_3810	121	42	34	41	841	671	N	Y	N	N	11
PGL1_unique_yersinia-CL24	yruck0001_28550	747	42	40	41	841	671	N	N	N	N	11
PGL1_unique_yersinia-CL24	ymoll0001_3830	620	42	38	41	841	671	N	N	N	N	11
PGL1_unique_yersinia-CL24	ykris0001_3820	370	42	32	41	841	671	N	Y	N	N	11
PGL1_unique_yersinia-CL24	ypseu0001X_7350	818	42	40	41	841	671	N	N	Y	N	11
PGL1_unique_yersinia-CL24	ykris0001_3810	448	42	35	41	841	671	N	Y	N	N	11
PGL1_unique_yersinia-CL24	yente0001X_37130	816	42	40	41	841	671	N	N	Y	N	11
PGL1_unique_yersinia-CL24	ykris0001_25010	821	42	41	41	841	671	N	N	Y	N	11
PGL1_unique_yersinia-CL24	yberc0001_23400	342	42	33	41	841	671	N	Y	N	N	11
PGL1_unique_yersinia-CL24	yfred0001_3820	691	42	39	41	841	671	N	N	N	N	11
PGL1_unique_yersinia-CL24	ymoll0001_41350	806	42	40	41	841	671	N	N	Y	N	11
PGL1_unique_yersinia-CL24	yinte0001_37130	720	42	41	41	841	671	N	N	N	N	11
PGL1_unique_yersinia-CL25	yfred0001_30220	303	41	34	40	396	303	N	N	N	N	11
PGL1_unique_yersinia-CL25	ykris0001_38320	334	41	40	40	396	303	N	N	N	N	11
PGL1_unique_yersinia-CL25	yfred0001_15190	334	41	40	40	396	303	N	N	N	N	11
PGL1_unique_yersinia-CL25	yinte0001_34910	303	41	34	40	396	303	N	N	N	N	11
PGL1_unique_yersinia-CL25	yberc0001_31990	303	41	34	40	396	303	N	N	N	N	11
PGL1_unique_yersinia-CL25	yrohd0001_9790	86	41	34	40	396	303	N	Y	N	N	11
PGL1_unique_yersinia-CL25	yberc0001_34950	256	41	32	40	396	303	N	N	N	N	11
PGL1_unique_yersinia-CL25	ypseu0001X_2980	303	41	34	40	396	303	N	N	N	N	11
PGL1_unique_yersinia-CL25	ypseu0001X_34930	327	41	39	40	396	303	N	N	N	N	11
PGL1_unique_yersinia-CL25	yinte0001_30670	291	41	32	40	396	303	N	N	N	N	11
PGL1_unique_yersinia-CL25	yberc0001_10790	342	41	40	40	396	303	N	N	N	N	11
PGL1_unique_yersinia-CL25	ykris0001_23310	396	41	21	40	396	303	Y	N	Y	N	11
PGL1_unique_yersinia-CL25	yruck0001_8900	175	41	35	40	396	303	N	Y	N	N	11
PGL1_unique_yersinia-CL25	yruck0001_8910	174	41	18	40	396	303	N	Y	N	N	11
PGL1_unique_yersinia-CL25	yente0001X_34700	332	41	39	40	396	303	N	N	N	N	11
PGL1_unique_yersinia-CL25	yaldo0001_740	284	41	37	40	396	303	N	N	N	N	11
PGL1_unique_yersinia-CL25	yrohd0001_30110	303	41	34	40	396	303	N	N	N	N	11
PGL1_unique_yersinia-CL25	ykris0001_11190	349	41	40	40	396	303	N	N	N	N	11
PGL1_unique_yersinia-CL25	ypseu0001X_21340	110	41	18	40	396	303	N	Y	N	N	11
PGL1_unique_yersinia-CL25	yruck0001_30680	88	41	18	40	396	303	N	Y	N	N	11
PGL1_unique_yersinia-CL25	ykris0001_35940	303	41	34	40	396	303	N	N	N	N	11
PGL1_unique_yersinia-CL25	yfred0001_22250	334	41	38	40	396	303	N	N	N	N	11
PGL1_unique_yersinia-CL25	yruck0001_30670	156	41	34	40	396	303	N	Y	N	N	11
PGL1_unique_yersinia-CL25	yruck0001_27210	303	41	34	40	396	303	N	N	N	N	11
PGL1_unique_yersinia-CL25	yrohd0001_660	71	41	33	40	396	303	N	Y	N	N	11
PGL1_unique_yersinia-CL25	yruck0001_29830	259	41	33	40	396	303	N	N	N	N	11
PGL1_unique_yersinia-CL25	ypest0001X_41500	303	41	34	40	396	303	N	N	N	N	11
PGL1_unique_yersinia-CL25	ymoll0001_14570	64	41	17	40	396	303	N	Y	N	N	11
PGL1_unique_yersinia-CL25	yente0001X_26150	327	41	39	40	396	303	N	N	N	N	11
PGL1_unique_yersinia-CL25	yaldo0001_33040	303	41	34	40	396	303	N	N	N	N	11
PGL1_unique_yersinia-CL25	yrohd0001_9800	246	41	19	40	396	303	N	N	N	N	11
PGL1_unique_yersinia-CL25	yruck0001_29880	234	41	3	40	396	303	N	Y	N	N	11
PGL1_unique_yersinia-CL25	ypseu0001X_20170	351	41	39	40	396	303	N	N	N	N	11
PGL1_unique_yersinia-CL25	yinte0001_940	40	41	31	40	396	303	N	Y	N	N	11
PGL1_unique_yersinia-CL25	yaldo0001_36310	345	41	39	40	396	303	N	N	N	N	11
PGL1_unique_yersinia-CL25	yente0001X_41260	303	41	34	40	396	303	N	N	N	N	11
PGL1_unique_yersinia-CL25	yruck0001_16380	95	41	33	40	396	303	N	Y	N	N	11
PGL1_unique_yersinia-CL25	ykris0001_38780	330	41	39	40	396	303	N	N	N	N	11
PGL1_unique_yersinia-CL25	ypseu0001X_21350	125	41	34	40	396	303	N	Y	N	N	11
PGL1_unique_yersinia-CL25	ypseu0001X_21320	139	41	18	40	396	303	N	Y	N	N	11
PGL1_unique_yersinia-CL25	ymoll0001_32370	303	41	34	40	396	303	N	N	N	N	11
PGL1_unique_yersinia-CL26	yaldo0001_40170	105	39	9	62	730	386	N	Y	N	N	11
PGL1_unique_yersinia-CL26	ykris0001_5300	386	39	37	62	730	386	N	N	N	N	11
PGL1_unique_yersinia-CL26	ypseu0001X_25650	342	39	38	62	730	386	N	N	N	N	11
PGL1_unique_yersinia-CL26	yfred0001_19930	342	39	38	62	730	386	N	N	N	N	11
PGL1_unique_yersinia-CL26	yinte0001_33710	305	39	36	62	730	386	N	Y	N	N	11
PGL1_unique_yersinia-CL26	yaldo0001_13340	719	39	37	62	730	386	N	N	Y	N	11
PGL1_unique_yersinia-CL26	yrohd0001_20750	445	39	37	62	730	386	N	N	N	N	11
PGL1_unique_yersinia-CL26	ypseu0001X_32220	445	39	37	62	730	386	N	N	N	N	11
PGL1_unique_yersinia-CL26	ypest0001X_31950	445	39	37	62	730	386	N	N	N	N	11
PGL1_unique_yersinia-CL26	yrohd0001_14410	342	39	38	62	730	386	N	N	N	N	11
PGL1_unique_yersinia-CL26	ykris0001_24200	288	39	36	62	730	386	N	Y	N	N	11
PGL1_unique_yersinia-CL26	yruck0001_12640	708	39	37	62	730	386	N	N	Y	N	11
PGL1_unique_yersinia-CL26	yberc0001_23720	445	39	37	62	730	386	N	N	N	N	11
PGL1_unique_yersinia-CL26	ymoll0001_20040	338	39	38	62	730	386	N	N	N	N	11
PGL1_unique_yersinia-CL26	yinte0001_40720	445	39	37	62	730	386	N	N	N	N	11
PGL1_unique_yersinia-CL26	yrohd0001_6630	347	39	37	62	730	386	N	N	N	N	11
PGL1_unique_yersinia-CL26	yfred0001_9290	719	39	37	62	730	386	N	N	Y	N	11
PGL1_unique_yersinia-CL26	ymoll0001_12150	720	39	37	62	730	386	N	N	Y	N	11
PGL1_unique_yersinia-CL26	yente0001X_14720	719	39	37	62	730	386	N	N	Y	N	11
PGL1_unique_yersinia-CL26	yaldo0001_20050	336	39	38	62	730	386	N	N	N	N	11
PGL1_unique_yersinia-CL26	yruck0001_15550	62	39	12	62	730	386	N	Y	N	N	11
PGL1_unique_yersinia-CL26	yberc0001_12620	720	39	37	62	730	386	N	N	Y	N	11
PGL1_unique_yersinia-CL26	ypest0001X_9190	342	39	37	62	730	386	N	N	N	N	11
PGL1_unique_yersinia-CL26	yinte0001_20870	336	39	38	62	730	386	N	N	N	N	11
PGL1_unique_yersinia-CL26	yente0001X_32880	445	39	37	62	730	386	N	N	N	N	11
PGL1_unique_yersinia-CL26	yruck0001_15540	244	39	37	62	730	386	N	Y	N	N	11
PGL1_unique_yersinia-CL26	ypseu0001X_37300	342	39	37	62	730	386	N	N	N	N	11
PGL1_unique_yersinia-CL26	ykris0001_24210	145	39	35	62	730	386	N	Y	N	N	11
PGL1_unique_yersinia-CL26	yrohd0001_36310	719	39	37	62	730	386	N	N	Y	N	11
PGL1_unique_yersinia-CL26	ykris0001_13110	719	39	37	62	730	386	N	N	Y	N	11
PGL1_unique_yersinia-CL26	yberc0001_19760	339	39	38	62	730	386	N	N	N	N	11
PGL1_unique_yersinia-CL26	yruck0001_19150	445	39	37	62	730	386	N	N	N	N	11
PGL1_unique_yersinia-CL26	yinte0001_12700	730	39	37	62	730	386	Y	N	Y	N	11
PGL1_unique_yersinia-CL26	yente0001X_21700	339	39	38	62	730	386	N	N	N	N	11
PGL1_unique_yersinia-CL26	yfred0001_25120	445	39	37	62	730	386	N	N	N	N	11
PGL1_unique_yersinia-CL26	ykris0001_20280	339	39	38	62	730	386	N	N	N	N	11
PGL1_unique_yersinia-CL26	ypest0001X_26210	342	39	38	62	730	386	N	N	N	N	11
PGL1_unique_yersinia-CL26	yaldo0001_24370	445	39	37	62	730	386	N	N	N	N	11
PGL1_unique_yersinia-CL26	ymoll0001_22760	445	39	37	62	730	386	N	N	N	N	11
PGL1_unique_yersinia-CL27	yfred0001_19460	508	39	11	438	693	472	N	N	N	N	11
PGL1_unique_yersinia-CL27	yruck0001_24610	472	39	37	438	693	472	N	N	N	N	11
PGL1_unique_yersinia-CL27	yente0001X_22130	508	39	11	438	693	472	N	N	N	N	11
PGL1_unique_yersinia-CL27	yrohd0001_28190	472	39	39	438	693	472	N	N	N	N	11
PGL1_unique_yersinia-CL27	yfred0001_38900	581	39	28	438	693	472	N	N	Y	N	11
PGL1_unique_yersinia-CL27	yberc0001_2990	680	39	28	438	693	472	N	N	Y	N	11
PGL1_unique_yersinia-CL27	ykris0001_19840	508	39	11	438	693	472	N	N	N	N	11
PGL1_unique_yersinia-CL27	ypseu0001X_5100	671	39	28	438	693	472	N	N	Y	N	11
PGL1_unique_yersinia-CL27	yfred0001_36620	472	39	39	438	693	472	N	N	N	N	11
PGL1_unique_yersinia-CL27	ymoll0001_19540	508	39	11	438	693	472	N	N	N	N	11
PGL1_unique_yersinia-CL27	yinte0001_31820	438	39	33	438	693	472	N	N	N	N	11
PGL1_unique_yersinia-CL27	ymoll0001_4460	438	39	35	438	693	472	N	N	N	N	11
PGL1_unique_yersinia-CL27	ykris0001_30720	444	39	33	438	693	472	N	N	N	N	11
PGL1_unique_yersinia-CL27	yaldo0001_19610	508	39	11	438	693	472	N	N	N	N	11
PGL1_unique_yersinia-CL27	yruck0001_23640	438	39	28	438	693	472	N	N	N	N	11
PGL1_unique_yersinia-CL27	ymoll0001_29800	472	39	39	438	693	472	N	N	N	N	11
PGL1_unique_yersinia-CL27	ypseu0001X_38920	472	39	39	438	693	472	N	N	N	N	11
PGL1_unique_yersinia-CL27	yaldo0001_39090	472	39	39	438	693	472	N	N	N	N	11
PGL1_unique_yersinia-CL27	yente0001X_36500	444	39	29	438	693	472	N	N	N	N	11
PGL1_unique_yersinia-CL27	ypest0001X_38510	472	39	39	438	693	472	N	N	N	N	11
PGL1_unique_yersinia-CL27	yinte0001_20490	508	39	11	438	693	472	N	N	N	N	11
PGL1_unique_yersinia-CL27	yinte0001_3340	674	39	28	438	693	472	N	N	Y	N	11
PGL1_unique_yersinia-CL27	yberc0001_19320	508	39	11	438	693	472	N	N	N	N	11
PGL1_unique_yersinia-CL27	ypest0001X_7620	438	39	37	438	693	472	N	N	N	N	11
PGL1_unique_yersinia-CL27	yrohd0001_14840	508	39	11	438	693	472	N	N	N	N	11
PGL1_unique_yersinia-CL27	yinte0001_32260	472	39	39	438	693	472	N	N	N	N	11
PGL1_unique_yersinia-CL27	yfred0001_4430	438	39	33	438	693	472	N	N	N	N	11
PGL1_unique_yersinia-CL27	yente0001X_4980	472	39	39	438	693	472	N	N	N	N	11
PGL1_unique_yersinia-CL27	ypest0001X_5430	671	39	28	438	693	472	N	N	Y	N	11
PGL1_unique_yersinia-CL27	yaldo0001_5660	444	39	33	438	693	472	N	N	N	N	11
PGL1_unique_yersinia-CL27	ypest0001X_25700	508	39	11	438	693	472	N	N	N	N	11
PGL1_unique_yersinia-CL27	ykris0001_33390	472	39	39	438	693	472	N	N	N	N	11
PGL1_unique_yersinia-CL27	ymoll0001_2840	693	39	28	438	693	472	Y	N	Y	N	11
PGL1_unique_yersinia-CL27	yruck0001_15110	509	39	11	438	693	472	N	N	N	N	11
PGL1_unique_yersinia-CL27	ypseu0001X_25180	508	39	11	438	693	472	N	N	N	N	11
PGL1_unique_yersinia-CL27	yberc0001_29410	472	39	39	438	693	472	N	N	N	N	11
PGL1_unique_yersinia-CL27	yberc0001_4900	438	39	33	438	693	472	N	N	N	N	11
PGL1_unique_yersinia-CL27	ypseu0001X_8190	438	39	37	438	693	472	N	N	N	N	11
PGL1_unique_yersinia-CL27	yrohd0001_4800	442	39	39	438	693	472	N	N	N	N	11
PGL1_unique_yersinia-CL28	ypseu0001X_27030	129	39	28	113	1195	229	N	Y	N	N	11
PGL1_unique_yersinia-CL28	ypseu0001X_38880	778	39	16	113	1195	229	N	N	Y	N	11
PGL1_unique_yersinia-CL28	yente0001X_13040	229	39	36	113	1195	229	N	N	N	N	11
PGL1_unique_yersinia-CL28	yrohd0001_28150	799	39	15	113	1195	229	N	N	Y	N	11
PGL1_unique_yersinia-CL28	yrohd0001_40220	1195	39	28	113	1195	229	Y	N	Y	N	11
PGL1_unique_yersinia-CL28	yrohd0001_32990	229	39	36	113	1195	229	N	N	N	N	11
PGL1_unique_yersinia-CL28	yaldo0001_39060	778	39	23	113	1195	229	N	N	Y	N	11
PGL1_unique_yersinia-CL28	yinte0001_32230	778	39	19	113	1195	229	N	N	Y	N	11
PGL1_unique_yersinia-CL28	ykris0001_33360	488	39	13	113	1195	229	N	N	Y	N	11
PGL1_unique_yersinia-CL28	yfred0001_36590	778	39	16	113	1195	229	N	N	Y	N	11
PGL1_unique_yersinia-CL28	yente0001X_17250	113	39	27	113	1195	229	N	Y	N	N	11
PGL1_unique_yersinia-CL28	yberc0001_21900	175	39	36	113	1195	229	N	Y	N	N	11
PGL1_unique_yersinia-CL28	ykris0001_37810	113	39	28	113	1195	229	N	Y	N	N	11
PGL1_unique_yersinia-CL28	yruck0001_18330	234	39	36	113	1195	229	N	N	N	N	11
PGL1_unique_yersinia-CL28	yfred0001_14130	113	39	27	113	1195	229	N	Y	N	N	11
PGL1_unique_yersinia-CL28	ypest0001X_29700	209	39	36	113	1195	229	N	N	N	N	11
PGL1_unique_yersinia-CL28	yaldo0001_15270	113	39	27	113	1195	229	N	Y	N	N	11
PGL1_unique_yersinia-CL28	ykris0001_22350	229	39	36	113	1195	229	N	N	N	N	11
PGL1_unique_yersinia-CL28	ymoll0001_29250	1131	39	24	113	1195	229	N	N	Y	N	11
PGL1_unique_yersinia-CL28	yberc0001_29380	778	39	16	113	1195	229	N	N	Y	N	11
PGL1_unique_yersinia-CL28	ymoll0001_5260	129	39	34	113	1195	229	N	Y	N	N	11
PGL1_unique_yersinia-CL28	yberc0001_5970	129	39	34	113	1195	229	N	Y	N	N	11
PGL1_unique_yersinia-CL28	ypseu0001X_32740	209	39	36	113	1195	229	N	N	N	N	11
PGL1_unique_yersinia-CL28	ymoll0001_14950	131	39	31	113	1195	229	N	Y	N	N	11
PGL1_unique_yersinia-CL28	ypest0001X_38480	778	39	16	113	1195	229	N	N	Y	N	11
PGL1_unique_yersinia-CL28	yinte0001_15930	113	39	27	113	1195	229	N	Y	N	N	11
PGL1_unique_yersinia-CL28	yaldo0001_22670	229	39	36	113	1195	229	N	N	N	N	11
PGL1_unique_yersinia-CL28	yberc0001_15300	113	39	28	113	1195	229	N	Y	N	N	11
PGL1_unique_yersinia-CL28	ymoll0001_38750	238	39	36	113	1195	229	N	N	N	N	11
PGL1_unique_yersinia-CL28	yfred0001_34670	229	39	36	113	1195	229	N	N	N	N	11
PGL1_unique_yersinia-CL28	yrohd0001_33670	113	39	27	113	1195	229	N	Y	N	N	11
PGL1_unique_yersinia-CL28	yinte0001_38330	449	39	29	113	1195	229	N	N	Y	N	11
PGL1_unique_yersinia-CL28	ypest0001X_19210	113	39	27	113	1195	229	N	Y	N	N	11
PGL1_unique_yersinia-CL28	yruck0001_24580	779	39	25	113	1195	229	N	N	Y	N	11
PGL1_unique_yersinia-CL28	yinte0001_5620	192	39	36	113	1195	229	N	N	N	N	11
PGL1_unique_yersinia-CL28	yruck0001_11960	129	39	28	113	1195	229	N	Y	N	N	11
PGL1_unique_yersinia-CL28	yente0001X_5010	778	39	23	113	1195	229	N	N	Y	N	11
PGL1_unique_yersinia-CL28	ymoll0001_29770	777	39	17	113	1195	229	N	N	Y	N	11
PGL1_unique_yersinia-CL28	ykris0001_33350	290	39	38	113	1195	229	N	N	Y	N	11
PGL1_unique_yersinia-CL29	yfred0001_45580	230	38	38	47	246	228	N	N	N	N	9
PGL1_unique_yersinia-CL29	yberc0001_270	234	38	38	47	246	228	N	N	N	N	9
PGL1_unique_yersinia-CL29	yfred0001_180	230	38	38	47	246	228	N	N	N	N	9
PGL1_unique_yersinia-CL29	yente0001X_42820	228	38	38	47	246	228	N	N	N	N	9
PGL1_unique_yersinia-CL29	yaldo0001_190	228	38	38	47	246	228	N	N	N	N	9
PGL1_unique_yersinia-CL29	ymoll0001_240	234	38	38	47	246	228	N	N	N	N	9
PGL1_unique_yersinia-CL29	ymoll0001_230	228	38	38	47	246	228	N	N	N	N	9
PGL1_unique_yersinia-CL29	yaldo0001_210	229	38	38	47	246	228	N	N	N	N	9
PGL1_unique_yersinia-CL29	yruck0001_29770	236	38	38	47	246	228	N	N	N	N	9
PGL1_unique_yersinia-CL29	yinte0001_430	178	38	38	47	246	228	N	Y	N	N	9
PGL1_unique_yersinia-CL29	yberc0001_290	229	38	38	47	246	228	N	N	N	N	9
PGL1_unique_yersinia-CL29	yente0001X_42790	228	38	38	47	246	228	N	N	N	N	9
PGL1_unique_yersinia-CL29	yfred0001_45600	104	38	36	47	246	228	N	Y	N	N	9
PGL1_unique_yersinia-CL29	yaldo0001_38710	178	38	38	47	246	228	N	Y	N	N	9
PGL1_unique_yersinia-CL29	yaldo0001_180	179	38	38	47	246	228	N	Y	N	N	9
PGL1_unique_yersinia-CL29	yente0001X_42810	178	38	38	47	246	228	N	Y	N	N	9
PGL1_unique_yersinia-CL29	ymoll0001_30500	235	38	38	47	246	228	N	N	N	N	9
PGL1_unique_yersinia-CL29	yberc0001_250	228	38	38	47	246	228	N	N	N	N	9
PGL1_unique_yersinia-CL29	ykris0001_190	228	38	38	47	246	228	N	N	N	N	9
PGL1_unique_yersinia-CL29	yrohd0001_200	228	38	38	47	246	228	N	N	N	N	9
PGL1_unique_yersinia-CL29	yaldo0001_230	53	38	36	47	246	228	N	Y	N	N	9
PGL1_unique_yersinia-CL29	yfred0001_45590	205	38	38	47	246	228	N	N	N	Y	9
PGL1_unique_yersinia-CL29	yberc0001_280	161	38	37	47	246	228	N	Y	N	Y	9
PGL1_unique_yersinia-CL29	yrohd0001_210	228	38	38	47	246	228	N	N	N	N	9
PGL1_unique_yersinia-CL29	yinte0001_410	241	38	38	47	246	228	N	N	N	N	9
PGL1_unique_yersinia-CL29	yfred0001_190	109	38	36	47	246	228	N	Y	N	Y	9
PGL1_unique_yersinia-CL29	yente0001X_42800	178	38	38	47	246	228	N	Y	N	N	9
PGL1_unique_yersinia-CL29	yente0001X_42830	228	38	38	47	246	228	N	N	N	N	9
PGL1_unique_yersinia-CL29	yberc0001_40780	110	38	37	47	246	228	N	Y	N	Y	9
PGL1_unique_yersinia-CL29	yberc0001_260	228	38	38	47	246	228	N	N	N	N	9
PGL1_unique_yersinia-CL29	yaldo0001_250	204	38	38	47	246	228	N	N	N	N	9
PGL1_unique_yersinia-CL29	yinte0001_420	230	38	38	47	246	228	N	N	N	N	9
PGL1_unique_yersinia-CL29	yaldo0001_240	47	38	34	47	246	228	N	Y	N	N	9
PGL1_unique_yersinia-CL29	yaldo0001_200	229	38	38	47	246	228	N	N	N	N	9
PGL1_unique_yersinia-CL29	ymoll0001_220	246	38	38	47	246	228	Y	N	N	N	9
PGL1_unique_yersinia-CL29	ykris0001_16140	229	38	38	47	246	228	N	N	N	N	9
PGL1_unique_yersinia-CL29	yberc0001_30220	235	38	38	47	246	228	N	N	N	N	9
PGL1_unique_yersinia-CL29	yaldo0001_220	229	38	38	47	246	228	N	N	N	N	9
PGL1_unique_yersinia-CL30	ypest0001X_16050	320	36	21	226	475	392.5	N	N	N	N	11
PGL1_unique_yersinia-CL30	ymoll0001_4750	475	36	36	226	475	392.5	N	N	Y	N	11
PGL1_unique_yersinia-CL30	yfred0001_10550	320	36	21	226	475	392.5	N	N	N	N	11
PGL1_unique_yersinia-CL30	ymoll0001_19200	377	36	8	226	475	392.5	N	N	N	N	11
PGL1_unique_yersinia-CL30	yente0001X_27920	324	36	22	226	475	392.5	N	N	N	N	11
PGL1_unique_yersinia-CL30	yente0001X_36200	475	36	36	226	475	392.5	N	N	Y	N	11
PGL1_unique_yersinia-CL30	ykris0001_43310	393	36	24	226	475	392.5	N	N	N	N	11
PGL1_unique_yersinia-CL30	yaldo0001_11620	320	36	22	226	475	392.5	N	N	N	N	11
PGL1_unique_yersinia-CL30	ypest0001X_37090	475	36	36	226	475	392.5	N	N	Y	N	11
PGL1_unique_yersinia-CL30	ykris0001_11990	320	36	22	226	475	392.5	N	N	N	N	11
PGL1_unique_yersinia-CL30	yente0001X_25150	393	36	24	226	475	392.5	N	N	N	N	11
PGL1_unique_yersinia-CL30	yinte0001_14580	392	36	24	226	475	392.5	N	N	N	N	11
PGL1_unique_yersinia-CL30	yruck0001_23340	475	36	36	226	475	392.5	N	N	Y	N	11
PGL1_unique_yersinia-CL30	ykris0001_30420	265	36	35	226	475	392.5	N	Y	N	N	11
PGL1_unique_yersinia-CL30	ypseu0001X_8490	475	36	36	226	475	392.5	N	N	Y	N	11
PGL1_unique_yersinia-CL30	yrohd0001_25980	475	36	36	226	475	392.5	N	N	Y	N	11
PGL1_unique_yersinia-CL30	yinte0001_31550	475	36	36	226	475	392.5	N	N	Y	N	11
PGL1_unique_yersinia-CL30	yinte0001_20100	381	36	36	226	475	392.5	N	N	N	N	11
PGL1_unique_yersinia-CL30	ypest0001X_20220	393	36	24	226	475	392.5	N	N	N	N	11
PGL1_unique_yersinia-CL30	yberc0001_36070	393	36	24	226	475	392.5	N	N	N	N	11
PGL1_unique_yersinia-CL30	yfred0001_13420	378	36	24	226	475	392.5	N	N	N	N	11
PGL1_unique_yersinia-CL30	yinte0001_11190	320	36	21	226	475	392.5	N	N	N	N	11
PGL1_unique_yersinia-CL30	ykris0001_30410	226	36	19	226	475	392.5	N	Y	N	N	11
PGL1_unique_yersinia-CL30	yaldo0001_36610	393	36	24	226	475	392.5	N	N	N	N	11
PGL1_unique_yersinia-CL30	yaldo0001_30810	475	36	36	226	475	392.5	N	N	Y	N	11
PGL1_unique_yersinia-CL30	yrohd0001_10330	320	36	21	226	475	392.5	N	N	N	N	11
PGL1_unique_yersinia-CL30	yberc0001_11390	320	36	21	226	475	392.5	N	N	N	N	11
PGL1_unique_yersinia-CL30	yrohd0001_12510	393	36	24	226	475	392.5	N	N	N	N	11
PGL1_unique_yersinia-CL30	yfred0001_4740	475	36	36	226	475	392.5	N	N	Y	N	11
PGL1_unique_yersinia-CL30	ymoll0001_13710	378	36	24	226	475	392.5	N	N	N	N	11
PGL1_unique_yersinia-CL30	ymoll0001_10810	320	36	21	226	475	392.5	N	N	N	N	11
PGL1_unique_yersinia-CL30	yruck0001_9390	320	36	21	226	475	392.5	N	N	N	N	11
PGL1_unique_yersinia-CL30	yruck0001_11600	393	36	24	226	475	392.5	N	N	N	N	11
PGL1_unique_yersinia-CL30	yberc0001_5190	475	36	36	226	475	392.5	Y	N	Y	N	11
PGL1_unique_yersinia-CL30	ypseu0001X_16070	320	36	21	226	475	392.5	N	N	N	N	11
PGL1_unique_yersinia-CL30	ypseu0001X_18810	393	36	24	226	475	392.5	N	N	N	N	11
PGL1_unique_yersinia-CL31	yrohd0001_2730	373	35	11	56	373	341	N	N	N	N	11
PGL1_unique_yersinia-CL31	yruck0001_29170	334	35	22	56	373	341	N	N	N	N	11
PGL1_unique_yersinia-CL31	ypseu0001X_34680	333	35	22	56	373	341	N	N	N	N	11
PGL1_unique_yersinia-CL31	ykris0001_37470	333	35	22	56	373	341	N	N	N	N	11
PGL1_unique_yersinia-CL31	yinte0001_21240	341	35	26	56	373	341	N	N	N	N	11
PGL1_unique_yersinia-CL31	ykris0001_20680	306	35	26	56	373	341	N	N	N	N	11
PGL1_unique_yersinia-CL31	yfred0001_20310	341	35	26	56	373	341	N	N	N	N	11
PGL1_unique_yersinia-CL31	yaldo0001_36000	333	35	22	56	373	341	N	N	N	N	11
PGL1_unique_yersinia-CL31	yberc0001_2230	373	35	22	56	373	341	N	N	N	N	11
PGL1_unique_yersinia-CL31	yberc0001_20140	341	35	26	56	373	341	N	N	N	N	11
PGL1_unique_yersinia-CL31	ypest0001X_10620	333	35	22	56	373	341	N	N	N	N	11
PGL1_unique_yersinia-CL31	yente0001X_43050	333	35	22	56	373	341	N	N	N	N	11
PGL1_unique_yersinia-CL31	ymoll0001_20370	341	35	26	56	373	341	N	N	N	N	11
PGL1_unique_yersinia-CL31	yinte0001_170	330	35	22	56	373	341	N	N	N	N	11
PGL1_unique_yersinia-CL31	ypest0001X_2070	56	35	11	56	373	341	N	Y	N	N	11
PGL1_unique_yersinia-CL31	ymoll0001_1710	373	35	22	56	373	341	N	N	N	N	11
PGL1_unique_yersinia-CL31	yruck0001_15950	341	35	26	56	373	341	N	N	N	N	11
PGL1_unique_yersinia-CL31	yaldo0001_20440	341	35	26	56	373	341	N	N	N	N	11
PGL1_unique_yersinia-CL31	yente0001X_21310	341	35	26	56	373	341	N	N	N	N	11
PGL1_unique_yersinia-CL31	yinte0001_2530	373	35	22	56	373	341	N	N	N	N	11
PGL1_unique_yersinia-CL31	ypest0001X_26560	341	35	26	56	373	341	N	N	N	N	11
PGL1_unique_yersinia-CL31	ypest0001X_4390	373	35	11	56	373	341	N	N	N	N	11
PGL1_unique_yersinia-CL31	ykris0001_2370	373	35	22	56	373	341	N	N	N	N	11
PGL1_unique_yersinia-CL31	ymoll0001_35720	333	35	22	56	373	341	N	N	N	N	11
PGL1_unique_yersinia-CL31	ypseu0001X_25950	341	35	26	56	373	341	N	N	N	N	11
PGL1_unique_yersinia-CL31	yaldo0001_2320	373	35	22	56	373	341	N	N	N	N	11
PGL1_unique_yersinia-CL31	ypseu0001X_990	67	35	14	56	373	341	N	Y	N	N	11
PGL1_unique_yersinia-CL31	yrohd0001_32150	333	35	24	56	373	341	N	N	N	N	11
PGL1_unique_yersinia-CL31	yruck0001_2510	373	35	22	56	373	341	N	N	N	N	11
PGL1_unique_yersinia-CL31	yfred0001_32900	330	35	22	56	373	341	N	N	N	N	11
PGL1_unique_yersinia-CL31	yente0001X_3410	373	35	22	56	373	341	N	N	N	N	11
PGL1_unique_yersinia-CL31	ypseu0001X_40700	373	35	11	56	373	341	N	N	N	N	11
PGL1_unique_yersinia-CL31	yrohd0001_14020	341	35	26	56	373	341	N	N	N	N	11
PGL1_unique_yersinia-CL31	yfred0001_2650	373	35	22	56	373	341	Y	N	N	N	11
PGL1_unique_yersinia-CL31	yberc0001_34410	333	35	22	56	373	341	N	N	N	N	11
PGL1_unique_yersinia-CL32	yberc0001_24030	127	35	35	127	810	760	N	Y	N	N	11
PGL1_unique_yersinia-CL32	ykris0001_23900	127	35	35	127	810	760	N	Y	N	N	11
PGL1_unique_yersinia-CL32	yente0001X_39810	764	35	35	127	810	760	N	N	N	N	11
PGL1_unique_yersinia-CL32	yinte0001_11270	760	35	35	127	810	760	N	N	N	N	11
PGL1_unique_yersinia-CL32	yruck0001_19430	127	35	35	127	810	760	N	Y	N	N	11
PGL1_unique_yersinia-CL32	ykris0001_12070	760	35	35	127	810	760	N	N	N	N	11
PGL1_unique_yersinia-CL32	yaldo0001_11720	760	35	35	127	810	760	N	N	N	N	11
PGL1_unique_yersinia-CL32	yruck0001_33240	764	35	35	127	810	760	N	N	N	N	11
PGL1_unique_yersinia-CL32	ypseu0001X_16160	760	35	35	127	810	760	N	N	N	N	11
PGL1_unique_yersinia-CL32	yaldo0001_5460	810	35	35	127	810	760	N	N	N	N	11
PGL1_unique_yersinia-CL32	yinte0001_23030	127	35	35	127	810	760	N	Y	N	N	11
PGL1_unique_yersinia-CL32	yberc0001_4700	810	35	35	127	810	760	N	N	N	N	11
PGL1_unique_yersinia-CL32	ymoll0001_22460	127	35	35	127	810	760	N	Y	N	N	11
PGL1_unique_yersinia-CL32	yfred0001_25450	127	35	35	127	810	760	N	Y	N	N	11
PGL1_unique_yersinia-CL32	ypest0001X_29870	127	35	35	127	810	760	N	Y	N	N	11
PGL1_unique_yersinia-CL32	yinte0001_32040	810	35	35	127	810	760	N	N	N	N	11
PGL1_unique_yersinia-CL32	yente0001X_33200	127	35	35	127	810	760	N	Y	N	N	11
PGL1_unique_yersinia-CL32	yaldo0001_2680	764	35	35	127	810	760	N	N	N	N	11
PGL1_unique_yersinia-CL32	yrohd0001_10410	760	35	35	127	810	760	N	N	N	N	11
PGL1_unique_yersinia-CL32	yinte0001_3160	764	35	35	127	810	760	N	N	N	N	11
PGL1_unique_yersinia-CL32	ymoll0001_4250	810	35	35	127	810	760	N	N	N	N	11
PGL1_unique_yersinia-CL32	yfred0001_4210	810	35	35	127	810	760	N	N	N	N	11
PGL1_unique_yersinia-CL32	yente0001X_36750	810	35	35	127	810	760	N	N	N	N	11
PGL1_unique_yersinia-CL32	yrohd0001_20470	127	35	35	127	810	760	N	Y	N	N	11
PGL1_unique_yersinia-CL32	yruck0001_9480	760	35	35	127	810	760	N	N	N	N	11
PGL1_unique_yersinia-CL32	ypseu0001X_32540	127	35	35	127	810	760	N	Y	N	N	11
PGL1_unique_yersinia-CL32	yente0001X_27810	760	35	35	127	810	760	N	N	N	N	11
PGL1_unique_yersinia-CL32	yaldo0001_24000	127	35	35	127	810	760	N	Y	N	N	11
PGL1_unique_yersinia-CL32	yrohd0001_4560	810	35	35	127	810	760	N	N	N	N	11
PGL1_unique_yersinia-CL32	ykris0001_7220	764	35	35	127	810	760	N	N	N	N	11
PGL1_unique_yersinia-CL32	ypest0001X_16140	760	35	35	127	810	760	N	N	N	N	11
PGL1_unique_yersinia-CL32	ymoll0001_10890	760	35	35	127	810	760	N	N	N	N	11
PGL1_unique_yersinia-CL32	yfred0001_10640	760	35	35	127	810	760	N	N	N	N	11
PGL1_unique_yersinia-CL32	yberc0001_11470	760	35	35	127	810	760	N	N	N	N	11
PGL1_unique_yersinia-CL32	ykris0001_30940	810	35	35	127	810	760	Y	N	N	N	11
PGL1_unique_yersinia-CL33	yaldo0001_17710	248	35	35	239	489	251	N	N	N	N	11
PGL1_unique_yersinia-CL33	yberc0001_20530	239	35	35	239	489	251	N	N	N	N	11
PGL1_unique_yersinia-CL33	yinte0001_5320	265	35	35	239	489	251	N	N	N	N	11
PGL1_unique_yersinia-CL33	ymoll0001_39140	284	35	35	239	489	251	N	N	N	N	11
PGL1_unique_yersinia-CL33	yente0001X_5240	285	35	35	239	489	251	N	N	N	N	11
PGL1_unique_yersinia-CL33	ykris0001_33100	263	35	35	239	489	251	N	N	N	N	11
PGL1_unique_yersinia-CL33	ypseu0001X_38680	264	35	35	239	489	251	N	N	N	N	11
PGL1_unique_yersinia-CL33	yfred0001_35280	489	35	35	239	489	251	Y	N	Y	N	11
PGL1_unique_yersinia-CL33	ypseu0001X_6350	241	35	35	239	489	251	N	N	N	N	11
PGL1_unique_yersinia-CL33	yrohd0001_17190	248	35	35	239	489	251	N	N	N	N	11
PGL1_unique_yersinia-CL33	yinte0001_42010	241	35	35	239	489	251	N	N	N	N	11
PGL1_unique_yersinia-CL33	yinte0001_18520	239	35	35	239	489	251	N	N	N	N	11
PGL1_unique_yersinia-CL33	ypest0001X_37500	241	35	35	239	489	251	N	N	N	N	11
PGL1_unique_yersinia-CL33	yfred0001_40900	266	35	35	239	489	251	N	N	N	N	11
PGL1_unique_yersinia-CL33	yruck0001_13500	239	35	35	239	489	251	N	N	N	N	11
PGL1_unique_yersinia-CL33	yaldo0001_5920	286	35	35	239	489	251	N	N	N	N	11
PGL1_unique_yersinia-CL33	yruck0001_4440	264	35	35	239	489	251	N	N	N	N	11
PGL1_unique_yersinia-CL33	ypseu0001X_23470	239	35	35	239	489	251	N	N	N	N	11
PGL1_unique_yersinia-CL33	yaldo0001_31240	251	35	35	239	489	251	N	N	N	N	11
PGL1_unique_yersinia-CL33	yente0001X_38420	251	35	35	239	489	251	N	N	N	N	11
PGL1_unique_yersinia-CL33	ymoll0001_28810	251	35	35	239	489	251	N	N	N	N	11
PGL1_unique_yersinia-CL33	yente0001X_30180	485	35	35	239	489	251	N	N	Y	N	11
PGL1_unique_yersinia-CL33	ymoll0001_20770	239	35	35	239	489	251	N	N	N	N	11
PGL1_unique_yersinia-CL33	ypest0001X_24030	239	35	35	239	489	251	N	N	N	N	11
PGL1_unique_yersinia-CL33	ykris0001_40570	488	35	27	239	489	251	N	N	Y	N	11
PGL1_unique_yersinia-CL33	yrohd0001_4980	269	35	35	239	489	251	N	N	N	N	11
PGL1_unique_yersinia-CL33	yfred0001_17550	239	35	35	239	489	251	N	N	N	N	11
PGL1_unique_yersinia-CL33	ykris0001_17680	239	35	35	239	489	251	N	N	N	N	11
PGL1_unique_yersinia-CL33	yinte0001_19740	272	35	35	239	489	251	N	N	N	N	11
PGL1_unique_yersinia-CL33	ypest0001X_7870	264	35	35	239	489	251	N	N	N	N	11
PGL1_unique_yersinia-CL33	yente0001X_20070	239	35	35	239	489	251	N	N	N	N	11
PGL1_unique_yersinia-CL33	yberc0001_28500	252	35	35	239	489	251	N	N	N	N	11
PGL1_unique_yersinia-CL33	yberc0001_5440	254	35	35	239	489	251	N	N	N	N	11
PGL1_unique_yersinia-CL33	yfred0001_40180	241	35	35	239	489	251	N	N	N	N	11
PGL1_unique_yersinia-CL33	ykris0001_32330	249	35	35	239	489	251	N	N	N	N	11
PGL1_unique_yersinia-CL34	ymoll0001_9050	580	35	28	123	601	403	N	N	Y	N	11
PGL1_unique_yersinia-CL34	yaldo0001_26420	580	35	21	123	601	403	N	N	Y	N	11
PGL1_unique_yersinia-CL34	ypseu0001X_22310	388	35	24	123	601	403	N	N	N	N	11
PGL1_unique_yersinia-CL34	yente0001X_18370	406	35	25	123	601	403	N	N	N	N	11
PGL1_unique_yersinia-CL34	yrohd0001_37730	600	35	22	123	601	403	N	N	Y	N	11
PGL1_unique_yersinia-CL34	yente0001X_12870	381	35	32	123	601	403	N	N	N	N	11
PGL1_unique_yersinia-CL34	ymoll0001_16750	405	35	30	123	601	403	N	N	N	N	11
PGL1_unique_yersinia-CL34	ypest0001X_29050	381	35	33	123	601	403	N	N	N	N	11
PGL1_unique_yersinia-CL34	yberc0001_16600	390	35	29	123	601	403	N	N	N	N	11
PGL1_unique_yersinia-CL34	yfred0001_21710	405	35	25	123	601	403	N	N	N	N	11
PGL1_unique_yersinia-CL34	yaldo0001_16800	403	35	25	123	601	403	N	N	N	N	11
PGL1_unique_yersinia-CL34	yberc0001_36950	580	35	27	123	601	403	N	N	Y	N	11
PGL1_unique_yersinia-CL34	yruck0001_30130	446	35	1	123	601	403	N	N	N	N	11
PGL1_unique_yersinia-CL34	yinte0001_24470	575	35	22	123	601	403	N	N	Y	N	11
PGL1_unique_yersinia-CL34	yinte0001_39960	381	35	32	123	601	403	N	N	N	N	11
PGL1_unique_yersinia-CL34	ymoll0001_38920	381	35	33	123	601	403	N	N	N	N	11
PGL1_unique_yersinia-CL34	ypest0001X_22290	431	35	24	123	601	403	N	N	N	N	11
PGL1_unique_yersinia-CL34	yruck0001_30380	397	35	29	123	601	403	N	N	N	N	11
PGL1_unique_yersinia-CL34	yaldo0001_38390	601	35	28	123	601	403	Y	N	Y	N	11
PGL1_unique_yersinia-CL34	ykris0001_16800	406	35	24	123	601	403	N	N	N	N	11
PGL1_unique_yersinia-CL34	yrohd0001_16280	388	35	25	123	601	403	N	N	N	N	11
PGL1_unique_yersinia-CL34	ykris0001_22170	383	35	32	123	601	403	N	N	N	N	11
PGL1_unique_yersinia-CL34	yfred0001_34840	383	35	32	123	601	403	N	N	N	N	11
PGL1_unique_yersinia-CL34	yaldo0001_37980	447	35	2	123	601	403	N	N	N	N	11
PGL1_unique_yersinia-CL34	yente0001X_30800	576	35	23	123	601	403	N	N	Y	N	11
PGL1_unique_yersinia-CL34	ypseu0001X_12890	381	35	33	123	601	403	N	N	N	N	11
PGL1_unique_yersinia-CL34	yaldo0001_22490	227	35	31	123	601	403	N	Y	N	N	11
PGL1_unique_yersinia-CL34	yberc0001_21720	381	35	32	123	601	403	N	N	N	N	11
PGL1_unique_yersinia-CL34	yrohd0001_33170	383	35	33	123	601	403	N	N	N	N	11
PGL1_unique_yersinia-CL34	yaldo0001_22500	154	35	12	123	601	403	N	Y	N	N	11
PGL1_unique_yersinia-CL34	yinte0001_17560	406	35	31	123	601	403	N	N	N	N	11
PGL1_unique_yersinia-CL34	ykris0001_25540	576	35	24	123	601	403	N	N	Y	N	11
PGL1_unique_yersinia-CL34	yfred0001_25810	575	35	25	123	601	403	N	N	Y	N	11
PGL1_unique_yersinia-CL34	yrohd0001_4970	123	35	8	123	601	403	N	Y	N	Y	11
PGL1_unique_yersinia-CL34	yruck0001_18170	379	35	33	123	601	403	N	N	N	N	11
PGL1_unique_yersinia-CL35	yrohd0001_1990	472	34	34	255	473	471	N	N	N	N	11
PGL1_unique_yersinia-CL35	yrohd0001_38350	255	34	34	255	473	471	N	Y	N	N	11
PGL1_unique_yersinia-CL35	ypest0001X_3570	470	34	34	255	473	471	N	N	N	N	11
PGL1_unique_yersinia-CL35	yaldo0001_10480	260	34	34	255	473	471	N	Y	N	N	11
PGL1_unique_yersinia-CL35	yinte0001_1720	470	34	34	255	473	471	N	N	N	N	11
PGL1_unique_yersinia-CL35	yberc0001_38760	472	34	34	255	473	471	N	N	N	N	11
PGL1_unique_yersinia-CL35	ypseu0001X_9040	463	34	34	255	473	471	N	N	N	N	11
PGL1_unique_yersinia-CL35	yente0001X_1830	260	34	34	255	473	471	N	Y	N	N	11
PGL1_unique_yersinia-CL35	yinte0001_31000	472	34	34	255	473	471	N	N	N	N	11
PGL1_unique_yersinia-CL35	yente0001X_2610	472	34	34	255	473	471	N	N	N	N	11
PGL1_unique_yersinia-CL35	ymoll0001_970	470	34	34	255	473	471	N	N	N	N	11
PGL1_unique_yersinia-CL35	yrohd0001_25350	463	34	34	255	473	471	N	N	N	N	11
PGL1_unique_yersinia-CL35	yruck0001_1700	473	34	34	255	473	471	N	N	N	N	11
PGL1_unique_yersinia-CL35	ymoll0001_28080	472	34	34	255	473	471	N	N	N	N	11
PGL1_unique_yersinia-CL35	ykris0001_29740	472	34	34	255	473	471	N	N	N	N	11
PGL1_unique_yersinia-CL35	yaldo0001_1570	472	34	34	255	473	471	N	N	N	N	11
PGL1_unique_yersinia-CL35	yente0001X_35600	472	34	34	255	473	471	N	N	N	N	11
PGL1_unique_yersinia-CL35	yaldo0001_30250	472	34	34	255	473	471	N	N	N	N	11
PGL1_unique_yersinia-CL35	ypseu0001X_41470	473	34	34	255	473	471	Y	N	N	N	11
PGL1_unique_yersinia-CL35	yinte0001_39510	258	34	34	255	473	471	N	Y	N	N	11
PGL1_unique_yersinia-CL35	yente0001X_15360	259	34	34	255	473	471	N	Y	N	N	11
PGL1_unique_yersinia-CL35	yruck0001_22820	472	34	34	255	473	471	N	N	N	N	11
PGL1_unique_yersinia-CL35	yfred0001_26200	255	34	34	255	473	471	N	Y	N	N	11
PGL1_unique_yersinia-CL35	yfred0001_1870	472	34	34	255	473	471	N	N	N	N	11
PGL1_unique_yersinia-CL35	yfred0001_12200	265	34	34	255	473	471	N	Y	N	N	11
PGL1_unique_yersinia-CL35	yfred0001_5350	472	34	34	255	473	471	N	N	N	N	11
PGL1_unique_yersinia-CL35	yinte0001_10060	260	34	34	255	473	471	N	Y	N	N	11
PGL1_unique_yersinia-CL35	ykris0001_1610	472	34	34	255	473	471	N	N	N	N	11
PGL1_unique_yersinia-CL35	ymoll0001_12590	260	34	34	255	473	471	N	Y	N	N	11
PGL1_unique_yersinia-CL35	ykris0001_13730	260	34	34	255	473	471	N	Y	N	N	11
PGL1_unique_yersinia-CL35	yaldo0001_13990	264	34	34	255	473	471	N	Y	N	N	11
PGL1_unique_yersinia-CL35	yberc0001_13350	260	34	34	255	473	471	N	Y	N	N	11
PGL1_unique_yersinia-CL35	yberc0001_1440	472	34	34	255	473	471	N	N	N	N	11
PGL1_unique_yersinia-CL35	ypest0001X_36510	472	34	34	255	473	471	N	N	N	N	11
PGL1_unique_yersinia-CL36	yruck0001_16180	348	34	34	43	361	350	N	N	N	N	11
PGL1_unique_yersinia-CL36	ypseu0001X_26150	348	34	34	43	361	350	N	N	N	N	11
PGL1_unique_yersinia-CL36	ykris0001_28660	361	34	34	43	361	350	N	N	N	N	11
PGL1_unique_yersinia-CL36	yberc0001_20370	348	34	34	43	361	350	N	N	N	N	11
PGL1_unique_yersinia-CL36	yrohd0001_13770	349	34	34	43	361	350	N	N	N	N	11
PGL1_unique_yersinia-CL36	ykris0001_9050	350	34	34	43	361	350	N	N	N	N	11
PGL1_unique_yersinia-CL36	yaldo0001_20670	348	34	34	43	361	350	N	N	N	N	11
PGL1_unique_yersinia-CL36	yrohd0001_35230	350	34	34	43	361	350	N	N	N	N	11
PGL1_unique_yersinia-CL36	yaldo0001_29380	361	34	34	43	361	350	N	N	N	N	11
PGL1_unique_yersinia-CL36	ymoll0001_20610	348	34	34	43	361	350	N	N	N	N	11
PGL1_unique_yersinia-CL36	ymoll0001_27360	361	34	34	43	361	350	N	N	N	N	11
PGL1_unique_yersinia-CL36	ymoll0001_8460	350	34	34	43	361	350	N	N	N	N	11
PGL1_unique_yersinia-CL36	yfred0001_8050	350	34	34	43	361	350	N	N	N	N	11
PGL1_unique_yersinia-CL36	yberc0001_27010	361	34	34	43	361	350	N	N	N	N	11
PGL1_unique_yersinia-CL36	yente0001X_21110	349	34	34	43	361	350	N	N	N	N	11
PGL1_unique_yersinia-CL36	ypseu0001X_13370	350	34	34	43	361	350	N	N	N	N	11
PGL1_unique_yersinia-CL36	ypest0001X_13410	338	34	33	43	361	350	N	N	N	N	11
PGL1_unique_yersinia-CL36	yinte0001_29510	361	34	34	43	361	350	N	N	N	N	11
PGL1_unique_yersinia-CL36	yente0001X_34730	361	34	34	43	361	350	N	N	N	N	11
PGL1_unique_yersinia-CL36	yfred0001_20590	349	34	34	43	361	350	N	N	N	N	11
PGL1_unique_yersinia-CL36	ypest0001X_13440	43	34	33	43	361	350	N	Y	N	N	11
PGL1_unique_yersinia-CL36	ypseu0001X_9860	358	34	34	43	361	350	N	N	N	N	11
PGL1_unique_yersinia-CL36	yrohd0001_24420	361	34	34	43	361	350	N	N	N	N	11
PGL1_unique_yersinia-CL36	yinte0001_6050	350	34	34	43	361	350	N	N	N	N	11
PGL1_unique_yersinia-CL36	ykris0001_20910	337	34	34	43	361	350	N	N	N	N	11
PGL1_unique_yersinia-CL36	ypest0001X_35660	358	34	34	43	361	350	N	N	N	N	11
PGL1_unique_yersinia-CL36	yruck0001_7530	350	34	34	43	361	350	N	N	N	N	11
PGL1_unique_yersinia-CL36	yruck0001_22500	361	34	34	43	361	350	N	N	N	N	11
PGL1_unique_yersinia-CL36	yberc0001_9340	350	34	34	43	361	350	N	N	N	N	11
PGL1_unique_yersinia-CL36	yfred0001_28430	361	34	34	43	361	350	Y	N	N	N	11
PGL1_unique_yersinia-CL36	ypest0001X_26800	334	34	34	43	361	350	N	N	N	N	11
PGL1_unique_yersinia-CL36	yente0001X_13480	350	34	34	43	361	350	N	N	N	N	11
PGL1_unique_yersinia-CL36	yaldo0001_9300	350	34	34	43	361	350	N	N	N	N	11
PGL1_unique_yersinia-CL36	yinte0001_15720	348	34	34	43	361	350	N	N	N	N	11
PGL1_unique_yersinia-CL37	ykris0001_28910	204	34	33	97	514	205	N	N	N	N	11
PGL1_unique_yersinia-CL37	ymoll0001_24090	205	34	33	97	514	205	N	N	N	N	11
PGL1_unique_yersinia-CL37	yrohd0001_37630	205	34	33	97	514	205	N	N	N	N	11
PGL1_unique_yersinia-CL37	yfred0001_34190	97	34	3	97	514	205	N	Y	N	N	11
PGL1_unique_yersinia-CL37	yfred0001_6330	205	34	33	97	514	205	N	N	N	N	11
PGL1_unique_yersinia-CL37	ykris0001_13250	215	34	33	97	514	205	N	N	N	N	11
PGL1_unique_yersinia-CL37	ypseu0001X_9480	184	34	33	97	514	205	N	N	N	N	11
PGL1_unique_yersinia-CL37	ykris0001_25640	123	34	33	97	514	205	N	Y	N	N	11
PGL1_unique_yersinia-CL37	ypseu0001X_30240	131	34	33	97	514	205	N	Y	N	N	11
PGL1_unique_yersinia-CL37	yente0001X_26950	244	34	33	97	514	205	N	N	N	N	11
PGL1_unique_yersinia-CL37	yberc0001_12750	283	34	33	97	514	205	N	N	Y	N	11
PGL1_unique_yersinia-CL37	yinte0001_24590	205	34	33	97	514	205	N	N	N	N	11
PGL1_unique_yersinia-CL37	yberc0001_27340	204	34	33	97	514	205	N	N	N	N	11
PGL1_unique_yersinia-CL37	yruck0001_30200	198	34	33	97	514	205	N	N	N	N	11
PGL1_unique_yersinia-CL37	yinte0001_29880	205	34	33	97	514	205	N	N	N	N	11
PGL1_unique_yersinia-CL37	yfred0001_42360	182	34	34	97	514	205	N	N	N	N	11
PGL1_unique_yersinia-CL37	ymoll0001_35870	195	34	33	97	514	205	N	N	N	N	11
PGL1_unique_yersinia-CL37	ykris0001_42050	244	34	33	97	514	205	N	N	N	N	11
PGL1_unique_yersinia-CL37	ypest0001X_36060	205	34	33	97	514	205	N	N	N	N	11
PGL1_unique_yersinia-CL37	yrohd0001_11330	244	34	33	97	514	205	N	N	N	N	11
[truncated: 40,907 more rows]
