# Supplementary material for: Genomic characterization of the Yersinia genus
Source: Genome Biol. 2010 Jan 4;11(1):R1. doi: 10.1186/gb-2010-11-1-r1 (PMC2847712; doi:10.1186/gb-2010-11-1-r1)
Supplement: Additional file 15 — The top level directory consists of a directory called Additional_cluster_files and 5010 directories, one for each multi-protein cluster family. (This top level directory has been split into three data files for uploading purposes (Additional files 15, 16, 17).) Within the directory are the following files: PGL1_unique_Yersinia_unclustered.out - list of all protein singletons that MCL did not group into a cluster (see Materials and Methods); PGL1_Yersinia_unique_locus_tags.txt - names of the 11 locus tag prefixes used for each genome; PGL1_unique_Yersinia.gff - mapping each Yersinia protein to a cluster in tab delimited GFF; PGL1_unique_Yersinia.sigfile - list of the longest protein in each cluster; PGL1_unique_Yersinia.summary - summary table of features of each of the clusters; PGL1_unique_Yersinia.table - summary table of each protein in the clusters. Within each cluster directory are the following files, where 'x' is the cluster name: PGL1_unique_Yersinia-x.faa - multifasta file of the proteins in the cluster; PGL1_unique_Yersinia-x.summary - summary of the properties of the proteins; PGL1_unique_Yersinia-x.matches - blast matches between the proteins of the cluster; PGL1_unique_Yersinia-x.muscle.fasta - muscle alignment of the proteins; PGL1_unique_Yersinia-x.muscle.fasta.gblo - gblocks output of muscle alignment (that is, auto-trimmed alignment); PGL1_unique_Yersinia-x.muscle.fasta.gblo.htm - as above in html format; PGL1_unique_Yersinia-x.muscle.tree - treefile from muscle alignment; PGL1_unique_Yersinia-x.sif - matches between proteins in simple interaction format for display on graphing software. [file gb-2010-11-1-r1-S15.zip › clusters/Additional_cluster_files/PGL1_unique_yersinia_unclustered.out]

Protein	Length	Description
ypest0002X_3960	256
ypest0002X_4770	291
ypest0002X_5580	273
ypest0002X_6390	174
ypest0002X_7920	238
ypest0002X_8730	140
ypest0002X_9540	128
ypest0003X_1880	58
ypest0003X_2690	57
ypest0003X_5840	345
ypest0003X_6650	393
ypest0003X_7460	607
ypest0003X_8270	103
ypest0003X_9080	262
ypest0003X_9800	141
ypest0004X_2950	42
ypest0004X_3760	202
ypest0004X_4570	218
ypest0004X_5380	249
ypest0004X_6190	893
ypest0004X_6910	238
ypest0004X_7720	561
ypest0004X_8530	45
ypest0004X_9340	220
ypest0005X_1680	698
ypest0005X_2490	103
ypest0005X_4830	165
ypest0005X_5640	310
ypest0005X_6450	152
ypest0005X_7260	133
ypest0005X_8070	548
ypest0005X_9600	163
ypest0006X_1940	161
ypest0006X_2750	474
ypest0006X_3560	209
ypest0006X_4370	220
ypest0006X_5180	264
ypest0006X_5900	454
ypest0006X_6710	329
ypest0006X_7520	334
ypest0006X_8330	1077
ypest0006X_9140	809
ypseu0002X_100	287
ypseu0002X_4850	217
ypseu0002X_5660	247
ypseu0002X_6470	152
ypseu0002X_7280	195
ypseu0002X_8090	438
ypseu0002X_8810	744
ypseu0002X_9620	188
yberc0001_39780	38
yente0001X_29440	42
yente0001X_38350	45
yfred0001_28660	40
yfred0001_37570	199
yfred0001_44860	70
yinte0001_15010	38
ykris0001_7610	40
ypest0002X_3880	851
ypest0002X_4690	178
ypest0002X_7840	90
ypest0002X_8650	356
ypest0002X_9460	413
ypest0002X_12000	104
ypest0002X_20100	135
ypest0003X_200	57
ypest0003X_4950	220
ypest0003X_5760	698
ypest0003X_6570	216
ypest0003X_7380	548
ypest0003X_8190	324
ypest0003X_8910	104
ypest0003X_9720	361
ypest0004X_2870	292
ypest0004X_3680	261
ypest0004X_4490	359
ypest0004X_6830	109
ypest0004X_7640	87
ypest0004X_8450	684
ypest0004X_9260	42
ypest0004X_10000	708
ypest0005X_3940	624
ypest0005X_4750	70
ypest0005X_5560	732
ypest0005X_6370	387
ypest0005X_7180	82
ypest0005X_7900	46
ypest0005X_8710	323
ypest0005X_9520	131
ypest0006X_1860	79
ypest0006X_2670	355
ypest0006X_3480	330
ypest0006X_4290	228
ypest0006X_5820	376
ypest0006X_6630	103
ypest0006X_7440	260
ypest0006X_8250	289
ypest0006X_9060	68
ypseu0002X_3960	270
ypseu0002X_4770	250
ypseu0002X_5580	55
ypseu0002X_6390	44
ypseu0002X_7920	456
ypseu0002X_8730	204
ypseu0002X_9540	314
yente0001X_14870	55
yente0001X_19640	130
yente0001X_40790	165
yfred0001_43970	38
yfred0001_44780	350
yinte0001_13310	50
ymoll0001_4880	278
ymoll0001_30100	48
yrohd0001_20090	41
yrohd0001_22430	928
yrohd0001_40250	46
yruck0001_20100	38
ypest0002X_2990	191
ypest0002X_6950	453
ypest0002X_7760	42
ypest0002X_8570	788
ypest0002X_9380	338
ypest0002X_10300	250
ypest0002X_11110	398
ypest0002X_20020	553
ypest0003X_120	143
ypest0003X_4870	119
ypest0003X_5680	323
ypest0003X_6490	243
ypest0003X_8830	170
ypest0003X_9640	463
ypest0003X_21000	349
ypest0004X_1980	205
ypest0004X_2790	720
ypest0004X_5940	962
ypest0004X_6750	98
ypest0004X_7560	550
ypest0004X_8370	527
ypest0004X_9180	383
ypest0004X_9900	39
ypest0005X_100	61
ypest0005X_3860	326
ypest0005X_4670	234
ypest0005X_5480	152
ypest0005X_6290	1197
ypest0005X_7820	947
ypest0005X_8630	175
ypest0005X_9440	43
ypest0006X_1780	411
ypest0006X_2590	147
ypest0006X_4930	377
ypest0006X_5740	48
ypest0006X_6550	232
ypest0006X_7360	169
ypest0006X_8170	43
ypest0006X_9700	367
ypseu0002X_3880	63
ypseu0002X_4690	43
ypseu0002X_7840	535
ypseu0002X_8650	826
ypseu0002X_9460	192
ypseu0002X_11100	194
ypseu0002X_20010	186
yfred0001_6200	272
ykris0001_7450	53
ymoll0001_3990	58
ymoll0001_7950	46
ypseu0001X_310	49
yrohd0001_31260	42
ypest0002X_410	42
ypest0002X_6870	367
ypest0002X_7680	284
ypest0002X_8490	280
ypest0002X_10220	251
ypest0002X_11030	129
ypest0002X_32000	263
ypest0002X_40100	466
ypest0003X_3980	78
ypest0003X_4790	465
ypest0003X_7940	460
ypest0003X_8750	503
ypest0003X_9560	304
ypest0003X_11200	246
ypest0003X_12010	314
ypest0003X_20110	41
ypest0004X_5860	746
ypest0004X_6670	340
ypest0004X_7480	211
ypest0004X_8290	192
ypest0004X_9820	280
ypest0004X_30000	236
ypest0005X_2970	207
ypest0005X_3780	112
ypest0005X_4590	559
ypest0005X_6930	234
ypest0005X_7740	172
ypest0005X_8550	246
ypest0005X_9360	178
ypest0005X_10010	187
ypest0006X_4850	169
ypest0006X_5660	90
ypest0006X_6470	169
ypest0006X_7280	84
ypest0006X_8090	327
ypest0006X_8810	270
ypest0006X_9620	236
ypseu0002X_2990	43
ypseu0002X_6950	529
ypseu0002X_7760	451
ypseu0002X_8570	159
ypseu0002X_9380	816
ypseu0002X_10210	37
ypseu0002X_11020	139
yaldo0001_28880	44
yberc0001_8600	37
yente0001X_19480	74
yinte0001_16300	37
yinte0001_22060	51
yinte0001_24400	39
yinte0001_41410	45
yruck0001_32000	45
ypest0002X_330	76
ypest0002X_5980	119
ypest0002X_6790	75
ypest0002X_9940	259
ypest0002X_10140	435
ypest0002X_14100	376
ypest0002X_22200	83
ypest0002X_23010	62
ypest0002X_30300	115
ypest0002X_31110	360
ypest0002X_40020	496
ypest0003X_7860	70
ypest0003X_8670	132
ypest0003X_9480	89
ypest0003X_10310	1050
ypest0003X_11120	334
ypest0003X_20030	431
ypest0003X_41000	53
ypest0004X_310	99
ypest0004X_4970	50
ypest0004X_5780	340
ypest0004X_6590	278
ypest0004X_8930	1140
ypest0004X_9740	107
ypest0004X_12100	282
ypest0004X_20200	295
ypest0004X_21010	348
ypest0005X_2890	307
ypest0005X_6850	778
ypest0005X_7660	41
ypest0005X_8470	75
ypest0005X_9280	741
ypest0006X_3960	260
ypest0006X_4770	95
ypest0006X_5580	153
ypest0006X_6390	106
ypest0006X_7920	273
ypest0006X_8730	393
ypest0006X_9540	276
ypest0006X_10100	66
ypseu0002X_500	456
ypseu0002X_6870	98
ypseu0002X_7680	327
ypseu0002X_8490	220
ypseu0002X_10130	386
ypseu0002X_23000	311
ypseu0002X_31100	308
ypseu0002X_40010	126
yaldo0001_1640	40
yaldo0001_2450	45
yberc0001_7710	37
yente0001X_39560	44
yfred0001_37970	135
yinte0001_12260	420
yinte0001_22700	41
ymoll0001_430	52
ymoll0001_6980	561
ypseu0001X_150	154
ypseu0001X_4990	47
yrohd0001_15620	47
yrohd0001_18050	277
yrohd0001_37400	125
yruck0001_31110	37
ypest0002X_250	101
ypest0002X_9860	42
ypest0002X_10060	283
ypest0002X_12400	103
ypest0002X_13210	375
ypest0002X_14020	87
ypest0002X_20500	187
ypest0002X_21310	431
ypest0002X_22120	103
ypest0002X_30220	549
ypest0002X_31030	207
ypest0003X_600	271
ypest0003X_6970	41
ypest0003X_7780	125
ypest0003X_8590	241
ypest0003X_10230	286
ypest0003X_11040	101
ypest0003X_15000	456
ypest0003X_23100	475
ypest0003X_31200	66
ypest0003X_32010	83
ypest0003X_40110	789
ypest0004X_230	158
ypest0004X_4890	352
ypest0004X_8850	257
ypest0004X_9660	136
ypest0004X_10400	260
ypest0004X_11210	294
ypest0004X_12020	113
ypest0004X_20120	1268
ypest0005X_5960	216
ypest0005X_6770	132
ypest0005X_7580	194
ypest0005X_8390	557
ypest0005X_9920	223
ypest0005X_13000	189
ypest0005X_21100	295
ypest0005X_30010	174
ypest0006X_210	39
ypest0006X_3880	153
ypest0006X_4690	87
ypest0006X_7840	652
ypest0006X_8650	180
ypest0006X_9460	186
ypest0006X_10020	162
ypseu0002X_420	329
ypseu0002X_5980	495
ypseu0002X_6790	331
ypseu0002X_9940	395
ypseu0002X_10050	317
ypseu0002X_13200	192
ypseu0002X_14010	243
ypseu0002X_21300	52
ypseu0002X_22110	634
ypseu0002X_30210	421
ypseu0002X_31020	243
yfred0001_2720	43
yinte0001_24240	64
ykris0001_5590	38
ypest0001X_10610	38
ypest0001X_21140	40
ypseu0001X_20320	108
yrohd0001_37320	70
ypest0002X_170	788
ypest0002X_8970	50
ypest0002X_9780	123
ypest0002X_10700	346
ypest0002X_11510	260
ypest0002X_12320	169
ypest0002X_13130	86
ypest0002X_20420	148
ypest0002X_21230	47
ypest0002X_22040	242
ypest0002X_26000	151
ypest0002X_30140	550
ypest0002X_34100	261
ypest0002X_42200	307
ypest0002X_43010	548
ypest0003X_520	410
ypest0003X_6890	194
ypest0003X_10150	567
ypest0003X_13300	45
ypest0003X_14110	297
ypest0003X_21400	310
ypest0003X_22210	183
ypest0003X_23020	206
ypest0003X_30310	277
ypest0003X_31120	200
ypest0003X_40030	200
ypest0004X_150	163
ypest0004X_7960	582
ypest0004X_8770	415
ypest0004X_9580	247
ypest0004X_10320	384
ypest0004X_11130	589
ypest0004X_20040	214
ypest0004X_24000	830
ypest0004X_32100	166
ypest0004X_40200	281
ypest0004X_41010	441
ypest0005X_500	47
ypest0005X_5880	66
ypest0005X_6690	84
ypest0005X_9840	38
ypest0005X_11300	93
ypest0005X_12110	235
ypest0005X_20210	305
ypest0005X_21020	434
ypest0006X_130	105
ypest0006X_2990	453
ypest0006X_6950	532
ypest0006X_7760	97
ypest0006X_8570	309
ypest0006X_9380	171
ypest0006X_22000	45
ypest0006X_30100	578
ypseu0002X_340	462
ypseu0002X_9860	857
ypseu0002X_11500	624
ypseu0002X_12310	648
ypseu0002X_13120	87
ypseu0002X_20410	358
ypseu0002X_21220	41
ypseu0002X_22030	320
ypseu0002X_30130	743
yaldo0001_7060	472
yinte0001_11290	50
yinte0001_24160	38
yinte0001_30640	279
yinte0001_36220	44
ykris0001_7850	179
ymoll0001_22320	59
ymoll0001_31230	41
ypseu0001X_20240	287
ypseu0001X_25010	43
yrohd0001_35620	53
yruck0001_9780	61
yruck0001_22040	225
ypest0002X_810	529
ypest0002X_8890	45
ypest0002X_10620	386
ypest0002X_11430	253
ypest0002X_12240	81
ypest0002X_13050	122
ypest0002X_16200	564
ypest0002X_17010	172
ypest0002X_20340	386
ypest0002X_21150	183
ypest0002X_24300	57
ypest0002X_25110	129
ypest0002X_30060	245
ypest0002X_32400	1050
ypest0002X_33210	185
ypest0002X_34020	255
ypest0002X_40500	340
ypest0002X_41310	366
ypest0002X_42120	689
ypest0003X_440	95
ypest0003X_9960	430
ypest0003X_10070	194
ypest0003X_11600	762
ypest0003X_12410	81
ypest0003X_13220	61
ypest0003X_14030	402
ypest0003X_20510	54
ypest0003X_21320	189
ypest0003X_22130	301
ypest0003X_30230	486
ypest0003X_31040	430
ypest0003X_35000	244
ypest0003X_43100	190
ypest0004X_7880	364
ypest0004X_8690	110
ypest0004X_10240	358
ypest0004X_11050	585
ypest0004X_14200	673
ypest0004X_15010	338
ypest0004X_22300	207
ypest0004X_23110	445
ypest0004X_30400	340
ypest0004X_31210	358
ypest0004X_32020	81
ypest0004X_40120	168
ypest0005X_420	222
ypest0005X_4990	851
ypest0005X_8950	788
ypest0005X_9760	319
ypest0005X_10410	122
ypest0005X_11220	348
ypest0005X_12030	460
ypest0005X_20130	268
ypest0005X_33000	117
ypest0005X_41100	253
ypest0006X_6870	273
ypest0006X_7680	241
ypest0006X_8490	815
ypest0006X_12200	833
ypest0006X_13010	562
ypest0006X_20300	134
ypest0006X_21110	288
ypest0006X_30020	250
ypseu0002X_260	442
ypseu0002X_8970	213
ypseu0002X_9780	358
ypseu0002X_10610	1229
ypseu0002X_11420	178
ypseu0002X_12230	83
ypseu0002X_13040	891
ypseu0002X_17000	262
ypseu0002X_20330	171
ypseu0002X_21140	456
ypseu0002X_25100	252
ypseu0002X_30050	428
ypseu0002X_33200	283
ypseu0002X_34010	319
ypseu0002X_41300	155
ypseu0002X_42110	702
yberc0001_10100	48
yente0001X_19880	45
yente0001X_28790	40
yinte0001_11930	442
yinte0001_16700	39
yinte0001_24080	382
yinte0001_24800	40
yinte0001_26420	301
yinte0001_41090	37
ymoll0001_10180	61
ymoll0001_23050	38
ymoll0001_34300	95
ypest0001X_23320	47
ypseu0001X_20160	292
yrohd0001_15380	37
yrohd0001_16190	39
ypest0002X_730	157
ypest0002X_10540	98
ypest0002X_11350	271
ypest0002X_12160	426
ypest0002X_14500	561
ypest0002X_15310	37
ypest0002X_16120	213
ypest0002X_20260	213
ypest0002X_21070	256
ypest0002X_22600	340
ypest0002X_23410	354
ypest0002X_24220	250
ypest0002X_25030	402
ypest0002X_30700	61
ypest0002X_31510	638
ypest0002X_32320	44
ypest0002X_33130	239
ypest0002X_40420	179
ypest0002X_41230	484
ypest0002X_42040	39
ypest0003X_360	388
ypest0003X_9880	306
ypest0003X_10710	263
ypest0003X_11520	384
ypest0003X_12330	39
ypest0003X_13140	364
ypest0003X_17100	247
ypest0003X_20430	402
ypest0003X_21240	120
ypest0003X_22050	226
ypest0003X_25200	252
ypest0003X_26010	424
ypest0003X_30150	169
ypest0003X_33300	190
ypest0003X_34110	78
ypest0003X_41400	457
ypest0003X_42210	37
ypest0003X_43020	228
ypest0004X_710	261
ypest0004X_6990	75
ypest0004X_10160	82
ypest0004X_12500	99
ypest0004X_13310	139
ypest0004X_14120	288
ypest0004X_20600	234
ypest0004X_21410	130
ypest0004X_22220	712
ypest0004X_23030	469
ypest0004X_30320	90
ypest0004X_31130	233
ypest0004X_40040	256
ypest0005X_340	151
ypest0005X_8870	152
ypest0005X_9680	765
ypest0005X_10330	41
ypest0005X_11140	733
ypest0005X_15100	41
ypest0005X_20050	436
ypest0005X_23200	63
ypest0005X_24010	201
ypest0005X_31300	148
ypest0005X_32110	793
ypest0005X_40210	457
ypest0005X_41020	88
ypest0006X_5980	377
ypest0006X_6790	315
ypest0006X_9940	44
ypest0006X_10500	284
ypest0006X_11310	480
ypest0006X_12120	157
ypest0006X_20220	169
ypest0006X_21030	131
ypest0006X_42000	42
ypseu0002X_180	295
ypseu0002X_900	316
ypseu0002X_8890	576
ypseu0002X_10530	43
ypseu0002X_11340	47
ypseu0002X_12150	726
ypseu0002X_15300	178
ypseu0002X_16110	236
ypseu0002X_20250	189
ypseu0002X_21060	505
ypseu0002X_23400	712
ypseu0002X_24210	330
ypseu0002X_25020	114
ypseu0002X_31500	59
ypseu0002X_32310	156
ypseu0002X_33120	435
ypseu0002X_40410	221
ypseu0002X_41220	334
ypseu0002X_42030	358
yente0001X_1910	42
yinte0001_25530	41
yinte0001_38400	39
ykris0001_21120	52
ymoll0001_11630	54
ypseu0001X_32140	60
yrohd0001_28170	48
yrohd0001_37800	39
yrohd0001_39420	44
yruck0001_23410	46
yruck0001_33130	39
ypest0002X_650	265
ypest0002X_10460	348
ypest0002X_11270	84
ypest0002X_12080	497
ypest0002X_12800	217
ypest0002X_13610	236
ypest0002X_14420	87
ypest0002X_15230	684
ypest0002X_16040	47
ypest0002X_20180	261
ypest0002X_20900	402
ypest0002X_21710	362
ypest0002X_22520	71
ypest0002X_23330	361
ypest0002X_24140	237
ypest0002X_28100	472
ypest0002X_30620	399
ypest0002X_31430	169
ypest0002X_32240	320
ypest0002X_33050	44
ypest0002X_36200	57
ypest0002X_37010	325
ypest0002X_40340	90
ypest0002X_41150	454
ypest0003X_280	37
ypest0003X_8990	170
ypest0003X_10630	415
ypest0003X_11440	311
ypest0003X_12250	592
ypest0003X_13060	410
ypest0003X_15400	353
ypest0003X_16210	412
ypest0003X_17020	359
ypest0003X_20350	430
ypest0003X_21160	260
ypest0003X_23500	147
ypest0003X_24310	106
ypest0003X_25120	60
ypest0003X_30070	132
ypest0003X_31600	377
ypest0003X_32410	189
ypest0003X_33220	275
ypest0003X_34030	166
ypest0003X_40510	400
ypest0003X_41320	178
ypest0003X_42130	1197
ypest0004X_630	84
ypest0004X_10080	59
ypest0004X_10800	122
ypest0004X_11610	216
ypest0004X_12420	283
ypest0004X_13230	334
ypest0004X_14040	131
ypest0004X_18000	250
ypest0004X_20520	223
ypest0004X_21330	274
ypest0004X_22140	38
ypest0004X_26100	248
ypest0004X_30240	261
ypest0004X_31050	284
ypest0004X_34200	129
ypest0004X_35010	129
ypest0004X_42300	206
ypest0004X_43110	531
ypest0005X_260	127
ypest0005X_7980	671
ypest0005X_8790	158
ypest0005X_10250	192
ypest0005X_11060	250
ypest0005X_13400	40
ypest0005X_14210	99
ypest0005X_15020	274
ypest0005X_21500	424
ypest0005X_22310	86
ypest0005X_23120	430
ypest0005X_30410	303
ypest0005X_31220	155
ypest0005X_32030	79
ypest0005X_40130	178
ypest0006X_610	59
ypest0006X_9860	113
ypest0006X_10420	286
ypest0006X_11230	1094
ypest0006X_12040	483
ypest0006X_16000	243
ypest0006X_20140	316
ypest0006X_24100	307
ypest0006X_32200	432
ypest0006X_33010	112
ypest0006X_40300	468
ypest0006X_41110	256
ypseu0002X_820	330
ypseu0002X_10450	534
ypseu0002X_11260	430
ypseu0002X_12070	297
ypseu0002X_13600	231
ypseu0002X_14410	85
ypseu0002X_15220	321
ypseu0002X_16030	58
ypseu0002X_20170	96
ypseu0002X_21700	278
ypseu0002X_22510	128
ypseu0002X_23320	297
ypseu0002X_24130	109
ypseu0002X_30610	46
ypseu0002X_31420	175
ypseu0002X_32230	285
ypseu0002X_33040	352
ypseu0002X_37000	185
ypseu0002X_40330	605
ypseu0002X_41140	487
yente0001X_7410	41
yinte0001_23830	41
yinte0001_26260	38
yinte0001_33550	38
yinte0001_43270	377
ymoll0001_17130	53
ypest0001X_35220	49
ypest0001X_42510	102
ypseu0001X_10280	39
yrohd0001_12790	79
yrohd0001_24850	49
yruck0001_13610	64
yruck0001_15230	48
yruck0001_22520	69
ypest0002X_570	117
ypest0002X_10380	733
ypest0002X_11190	262
ypest0002X_11910	430
ypest0002X_12720	169
ypest0002X_13530	414
ypest0002X_14340	550
ypest0002X_15150	583
ypest0002X_18300	139
ypest0002X_19110	155
ypest0002X_20820	39
ypest0002X_21630	128
ypest0002X_22440	81
ypest0002X_23250	135
ypest0002X_24060	455
ypest0002X_26400	178
ypest0002X_27210	218
ypest0002X_28020	227
ypest0002X_30540	110
ypest0002X_31350	169
ypest0002X_32160	447
ypest0002X_34500	547
ypest0002X_35310	80
ypest0002X_36120	292
ypest0002X_40260	80
ypest0002X_41070	391
ypest0002X_42600	354
ypest0003X_920	260
ypest0003X_10550	236
ypest0003X_11360	264
ypest0003X_12170	391
ypest0003X_13700	160
ypest0003X_14510	557
ypest0003X_15320	328
ypest0003X_16130	260
ypest0003X_20270	267
ypest0003X_21080	402
ypest0003X_21800	113
ypest0003X_22610	338
ypest0003X_23420	213
ypest0003X_24230	201
ypest0003X_25040	367
ypest0003X_29000	341
ypest0003X_30710	495
ypest0003X_31520	444
ypest0003X_32330	176
ypest0003X_33140	631
ypest0003X_37100	428
ypest0003X_40430	39
ypest0003X_41240	291
ypest0003X_42050	112
ypest0004X_550	86
ypest0004X_9980	49
ypest0004X_10720	437
ypest0004X_11530	39
ypest0004X_12340	104
ypest0004X_13150	225
ypest0004X_16300	55
ypest0004X_17110	69
ypest0004X_20440	347
ypest0004X_21250	448
ypest0004X_22060	325
ypest0004X_24400	571
ypest0004X_25210	540
ypest0004X_26020	215
ypest0004X_30160	187
ypest0004X_32500	218
ypest0004X_33310	582
ypest0004X_34120	373
ypest0004X_40600	529
ypest0004X_41410	478
ypest0004X_42220	133
ypest0004X_43030	260
ypest0005X_180	189
ypest0005X_900	365
ypest0005X_10170	289
ypest0005X_11700	368
ypest0005X_12510	192
ypest0005X_13320	391
ypest0005X_14130	175
ypest0005X_20610	225
ypest0005X_21420	462
ypest0005X_22230	196
ypest0005X_23040	455
ypest0005X_27000	226
ypest0005X_30330	215
ypest0005X_31140	141
ypest0005X_35100	261
ypest0005X_40050	291
ypest0006X_530	152
ypest0006X_8970	1028
ypest0006X_9780	261
ypest0006X_10340	42
ypest0006X_11150	105
ypest0006X_14300	150
ypest0006X_15110	246
ypest0006X_20060	401
ypest0006X_22400	248
ypest0006X_23210	74
ypest0006X_24020	305
ypest0006X_30500	336
ypest0006X_31310	1024
ypest0006X_32120	409
ypest0006X_40220	294
ypest0006X_41030	165
ypseu0002X_740	224
ypseu0002X_10370	331
ypseu0002X_11180	38
ypseu0002X_11900	164
ypseu0002X_12710	224
ypseu0002X_13520	338
ypseu0002X_14330	52
ypseu0002X_15140	253
ypseu0002X_19100	688
ypseu0002X_20090	74
ypseu0002X_20810	340
ypseu0002X_21620	360
ypseu0002X_22430	120
ypseu0002X_23240	676
ypseu0002X_24050	499
ypseu0002X_27200	390
ypseu0002X_28010	182
ypseu0002X_30530	375
ypseu0002X_31340	653
ypseu0002X_32150	178
ypseu0002X_35300	726
ypseu0002X_36110	446
ypseu0002X_40250	52
ypseu0002X_41060	240
yinte0001_26900	762
ykris0001_15200	37
ymoll0001_25150	445
ypest0001X_940	138
ypest0001X_25420	77
ypseu0001X_21450	446
yrohd0001_1300	52
yrohd0001_18290	37
yrohd0001_38450	489
yruck0001_12720	145
yruck0001_20820	40
ypest0002X_490	587
ypest0002X_11830	522
ypest0002X_12640	67
ypest0002X_13450	41
ypest0002X_14260	259
ypest0002X_15070	541
ypest0002X_16600	381
ypest0002X_17410	692
ypest0002X_18220	182
ypest0002X_19030	230
ypest0002X_20740	1167
ypest0002X_21550	846
ypest0002X_22360	69
ypest0002X_23170	217
ypest0002X_24700	177
ypest0002X_25510	300
ypest0002X_26320	40
ypest0002X_27130	408
ypest0002X_30460	58
ypest0002X_31270	271
ypest0002X_32080	433
ypest0002X_32800	56
ypest0002X_33610	340
ypest0002X_34420	269
ypest0002X_35230	98
ypest0002X_36040	431
ypest0002X_40180	830
ypest0002X_40900	382
ypest0002X_41710	156
ypest0002X_42520	456
ypest0003X_840	149
ypest0003X_10470	320
ypest0003X_11280	468
ypest0003X_12090	40
ypest0003X_12810	142
ypest0003X_13620	360
ypest0003X_14430	60
ypest0003X_15240	254
ypest0003X_16050	396
ypest0003X_19200	210
ypest0003X_20190	165
ypest0003X_20910	328
ypest0003X_21720	284
ypest0003X_22530	409
ypest0003X_23340	267
ypest0003X_24150	192
ypest0003X_27300	268
ypest0003X_28110	547
ypest0003X_30630	173
ypest0003X_31440	289
ypest0003X_32250	129
ypest0003X_33060	260
ypest0003X_35400	720
ypest0003X_36210	41
ypest0003X_37020	535
ypest0003X_40350	792
ypest0003X_41160	42
ypest0003X_43500	112
ypest0004X_470	39
ypest0004X_10640	56
ypest0004X_11450	214
ypest0004X_12260	328
ypest0004X_13070	43
ypest0004X_14600	86
ypest0004X_15410	420
ypest0004X_16220	306
ypest0004X_17030	81
ypest0004X_20360	299
ypest0004X_21170	41
ypest0004X_22700	258
ypest0004X_23510	328
ypest0004X_24320	169
ypest0004X_25130	448
ypest0004X_30080	276
ypest0004X_30800	159
ypest0004X_31610	200
ypest0004X_32420	296
ypest0004X_33230	439
ypest0004X_34040	59
ypest0004X_38000	246
ypest0004X_40520	259
ypest0004X_41330	118
ypest0004X_42140	73
ypest0005X_820	42
ypest0005X_10090	659
ypest0005X_10810	435
ypest0005X_11620	441
ypest0005X_12430	410
ypest0005X_13240	454
ypest0005X_14050	342
ypest0005X_17200	393
ypest0005X_18010	270
ypest0005X_20530	218
ypest0005X_21340	679
ypest0005X_22150	416
ypest0005X_25300	71
ypest0005X_26110	644
ypest0005X_30250	331
ypest0005X_31060	502
ypest0005X_33400	464
ypest0005X_34210	447
ypest0005X_35020	169
ypest0005X_41500	424
ypest0005X_42310	330
ypest0006X_450	354
ypest0006X_8890	145
ypest0006X_10260	789
ypest0006X_11070	390
ypest0006X_12600	155
ypest0006X_13410	825
ypest0006X_14220	935
ypest0006X_15030	433
ypest0006X_20700	1318
ypest0006X_21510	199
ypest0006X_22320	131
ypest0006X_23130	359
ypest0006X_30420	289
ypest0006X_31230	128
ypest0006X_32040	133
ypest0006X_36000	550
ypest0006X_40140	495
ypseu0002X_660	150
ypseu0002X_10290	246
ypseu0002X_11820	289
ypseu0002X_12630	172
ypseu0002X_13440	312
ypseu0002X_14250	310
ypseu0002X_15060	602
ypseu0002X_17400	66
ypseu0002X_18210	246
ypseu0002X_19020	251
ypseu0002X_20730	320
ypseu0002X_21540	196
ypseu0002X_22350	301
ypseu0002X_23160	100
ypseu0002X_25500	388
ypseu0002X_26310	304
ypseu0002X_27120	350
ypseu0002X_30450	515
ypseu0002X_31260	218
ypseu0002X_32070	132
ypseu0002X_33600	477
ypseu0002X_34410	1140
ypseu0002X_35220	40
ypseu0002X_36030	402
ypseu0002X_40170	208
ypseu0002X_41700	274
yaldo0001_7380	131
yaldo0001_8190	44
yinte0001_14760	194
yinte0001_22860	248
ymoll0001_25070	44
ymoll0001_29030	353
ypest0001X_18050	54
yrohd0001_18930	39
yrohd0001_39180	57
yruck0001_20740	566
yruck0001_21550	42
ypest0002X_10940	260
ypest0002X_11750	71
ypest0002X_12560	284
ypest0002X_13370	366
ypest0002X_14180	261
ypest0002X_14900	38
ypest0002X_15710	587
ypest0002X_16520	402
ypest0002X_17330	169
ypest0002X_18140	464
ypest0002X_20660	401
ypest0002X_21470	250
ypest0002X_22280	521
ypest0002X_23090	271
ypest0002X_23810	322
ypest0002X_24620	55
ypest0002X_25430	339
ypest0002X_26240	214
ypest0002X_27050	314
ypest0002X_30380	59
ypest0002X_31190	160
ypest0002X_31910	304
ypest0002X_32720	139
ypest0002X_33530	49
ypest0002X_34340	99
ypest0002X_35150	62
ypest0002X_38300	681
ypest0002X_39110	106
ypest0002X_40820	292
ypest0002X_41630	175
ypest0002X_42440	425
ypest0003X_760	59
ypest0003X_10390	44
ypest0003X_11920	82
ypest0003X_12730	350
ypest0003X_13540	207
ypest0003X_14350	169
ypest0003X_15160	369
ypest0003X_17500	49
ypest0003X_18310	40
ypest0003X_19120	520
ypest0003X_20830	85
ypest0003X_21640	39
ypest0003X_22450	499
ypest0003X_23260	200
ypest0003X_24070	260
ypest0003X_25600	169
ypest0003X_26410	247
ypest0003X_27220	305
ypest0003X_28030	115
ypest0003X_30550	296
ypest0003X_31360	230
ypest0003X_32170	340
ypest0003X_33700	141
ypest0003X_34510	132
ypest0003X_35320	66
ypest0003X_36130	162
ypest0003X_40270	172
ypest0003X_41080	54
ypest0003X_41800	324
ypest0003X_42610	329
ypest0003X_43420	214
ypest0004X_390	209
ypest0004X_10560	190
ypest0004X_11370	362
ypest0004X_12180	369
ypest0004X_12900	340
ypest0004X_13710	494
ypest0004X_14520	289
ypest0004X_15330	363
ypest0004X_16140	370
ypest0004X_20280	260
ypest0004X_21090	352
ypest0004X_21810	232
ypest0004X_22620	203
ypest0004X_23430	409
ypest0004X_24240	293
ypest0004X_25050	70
ypest0004X_28200	628
ypest0004X_29010	209
ypest0004X_30720	824
ypest0004X_31530	356
ypest0004X_32340	126
ypest0004X_33150	228
ypest0004X_36300	340
ypest0004X_37110	169
ypest0004X_40440	278
ypest0004X_41250	204
ypest0004X_42060	661
ypest0005X_740	187
ypest0005X_10730	226
ypest0005X_11540	143
ypest0005X_12350	364
ypest0005X_13160	284
ypest0005X_15500	550
ypest0005X_16310	164
ypest0005X_17120	336
ypest0005X_20450	225
ypest0005X_21260	105
ypest0005X_22070	434
ypest0005X_23600	273
ypest0005X_24410	467
ypest0005X_25220	329
ypest0005X_26030	616
ypest0005X_30170	180
ypest0005X_31700	85
ypest0005X_32510	162
ypest0005X_33320	430
ypest0005X_34130	601
ypest0005X_40610	265
ypest0005X_41420	139
ypest0005X_42230	514
ypest0006X_370	293
ypest0006X_10180	223
ypest0006X_10900	120
ypest0006X_11710	161
ypest0006X_12520	98
ypest0006X_13330	439
ypest0006X_14140	553
ypest0006X_18100	239
ypest0006X_20620	169
ypest0006X_21430	175
ypest0006X_22240	169
ypest0006X_23050	389
ypest0006X_26200	406
ypest0006X_27010	83
ypest0006X_30340	436
ypest0006X_31150	487
ypest0006X_34300	200
ypest0006X_35110	212
ypest0006X_40060	97
ypseu0002X_580	190
ypseu0002X_10930	56
ypseu0002X_11740	79
ypseu0002X_12550	348
ypseu0002X_13360	228
ypseu0002X_14170	422
ypseu0002X_15700	37
ypseu0002X_16510	182
ypseu0002X_17320	531
ypseu0002X_18130	446
ypseu0002X_20650	440
ypseu0002X_21460	363
ypseu0002X_22270	118
ypseu0002X_23080	324
ypseu0002X_23800	273
ypseu0002X_24610	155
ypseu0002X_25420	306
ypseu0002X_26230	210
ypseu0002X_27040	371
ypseu0002X_30370	266
ypseu0002X_31180	320
ypseu0002X_31900	147
ypseu0002X_32710	211
ypseu0002X_33520	404
ypseu0002X_34330	149
ypseu0002X_35140	42
ypseu0002X_39100	1529
ypseu0002X_40090	317
ypseu0002X_40810	251
ypseu0002X_41620	300
ypseu0002X_42430	488
yaldo0001_4870	38
yberc0001_40300	44
yfred0001_2880	38
yinte0001_21970	63
yinte0001_22780	507
yinte0001_25930	41
yinte0001_36460	40
ykris0001_23140	73
ykris0001_31240	53
ymoll0001_15270	44
ymoll0001_33090	38
ypseu0001X_12380	49
ypseu0001X_31730	62
ypseu0001X_36500	174
ypseu0001X_40640	42
yrohd0001_39820	45
yruck0001_15710	227
yruck0001_20660	108
yruck0001_34340	743
ypest0002X_10860	377
ypest0002X_11670	160
ypest0002X_12480	157
ypest0002X_13290	94
ypest0002X_14820	250
ypest0002X_15630	45
ypest0002X_16440	229
ypest0002X_17250	460
ypest0002X_18060	37
ypest0002X_20580	149
ypest0002X_21390	418
ypest0002X_22920	167
ypest0002X_23730	118
ypest0002X_24540	125
ypest0002X_25350	348
ypest0002X_26160	45
ypest0002X_28500	534
ypest0002X_29310	795
ypest0002X_31830	240
ypest0002X_32640	194
ypest0002X_33450	50
ypest0002X_34260	314
ypest0002X_35070	233
ypest0002X_36600	443
ypest0002X_37410	327
ypest0002X_38220	217
ypest0002X_39030	285
ypest0002X_40740	127
ypest0002X_41550	311
ypest0002X_42360	151
ypest0002X_43170	622
ypest0003X_680	85
ypest0003X_11840	358
ypest0003X_12650	272
ypest0003X_13460	515
ypest0003X_14270	39
ypest0003X_15080	48
ypest0003X_15800	55
ypest0003X_16610	424
ypest0003X_17420	293
ypest0003X_18230	37
ypest0003X_19040	106
ypest0003X_20750	177
ypest0003X_21560	121
ypest0003X_22370	73
ypest0003X_23180	196
ypest0003X_23900	555
ypest0003X_24710	107
ypest0003X_25520	243
ypest0003X_26330	151
ypest0003X_27140	422
ypest0003X_30470	430
ypest0003X_31280	394
ypest0003X_32090	202
ypest0003X_32810	310
ypest0003X_33620	347
ypest0003X_34430	376
ypest0003X_35240	454
ypest0003X_36050	88
ypest0003X_39200	42
ypest0003X_40190	205
ypest0003X_40910	326
ypest0003X_41720	362
ypest0003X_42530	70
ypest0003X_43340	387
ypest0004X_10480	85
ypest0004X_11290	271
ypest0004X_12820	393
ypest0004X_13630	253
ypest0004X_14440	294
ypest0004X_15250	363
ypest0004X_16060	228
ypest0004X_18400	313
ypest0004X_19210	301
ypest0004X_20920	41
ypest0004X_21730	260
ypest0004X_22540	407
ypest0004X_23350	411
ypest0004X_24160	225
ypest0004X_26500	305
ypest0004X_27310	309
ypest0004X_28120	586
ypest0004X_30640	204
ypest0004X_31450	250
ypest0004X_32260	136
ypest0004X_33070	303
ypest0004X_34600	591
ypest0004X_35410	183
ypest0004X_36220	729
ypest0004X_37030	469
ypest0004X_40360	471
ypest0004X_41170	428
ypest0004X_42700	297
ypest0004X_43510	37
ypest0005X_660	123
ypest0005X_10650	380
ypest0005X_11460	54
ypest0005X_12270	503
ypest0005X_13080	152
ypest0005X_13800	51
ypest0005X_14610	294
ypest0005X_15420	259
ypest0005X_16230	192
ypest0005X_17040	379
ypest0005X_20370	265
ypest0005X_21180	496
ypest0005X_21900	406
ypest0005X_22710	730
ypest0005X_23520	114
ypest0005X_24330	110
ypest0005X_25140	193
ypest0005X_29100	589
ypest0005X_30090	224
ypest0005X_30810	253
ypest0005X_31620	38
ypest0005X_32430	211
ypest0005X_33240	192
ypest0005X_34050	447
ypest0005X_37200	239
ypest0005X_38010	272
ypest0005X_40530	196
ypest0005X_41340	169
ypest0005X_42150	38
ypest0006X_290	306
ypest0006X_10820	206
ypest0006X_11630	169
ypest0006X_12440	150
ypest0006X_13250	288
ypest0006X_14060	556
ypest0006X_16400	561
ypest0006X_17210	209
ypest0006X_18020	151
ypest0006X_20540	113
ypest0006X_21350	176
ypest0006X_22160	224
ypest0006X_24500	261
ypest0006X_25310	320
ypest0006X_26120	470
ypest0006X_30260	162
ypest0006X_31070	136
ypest0006X_32600	652
ypest0006X_33410	198
ypest0006X_34220	491
ypest0006X_35030	238
ypest0006X_40700	149
ypest0006X_41510	396
ypseu0002X_10850	369
ypseu0002X_11660	468
ypseu0002X_12470	160
ypseu0002X_13280	388
ypseu0002X_14090	56
ypseu0002X_14810	378
ypseu0002X_15620	223
ypseu0002X_16430	250
ypseu0002X_17240	380
ypseu0002X_18050	434
ypseu0002X_20570	425
ypseu0002X_21380	301
ypseu0002X_22190	90
ypseu0002X_22910	104
ypseu0002X_23720	484
ypseu0002X_24530	196
ypseu0002X_25340	184
ypseu0002X_26150	285
ypseu0002X_29300	385
ypseu0002X_30290	445
ypseu0002X_31820	318
ypseu0002X_32630	718
ypseu0002X_33440	50
ypseu0002X_34250	319
ypseu0002X_35060	765
ypseu0002X_37400	3350
ypseu0002X_38210	152
ypseu0002X_39020	309
ypseu0002X_40730	428
ypseu0002X_41540	249
ypseu0002X_42350	402
yberc0001_10340	37
ykris0001_10190	67
ykris0001_18110	45
ykris0001_25400	163
ykris0001_26210	327
ykris0001_27020	39
ymoll0001_30580	39
ymoll0001_33730	39
ymoll0001_39310	43
ypest0001X_21940	42
ypest0001X_28330	38
ypseu0001X_17070	129
ypseu0001X_42900	44
yrohd0001_17960	39
yrohd0001_18770	39
yrohd0001_39740	38
yruck0001_29310	107
yruck0001_33450	229
yruck0001_34260	125
ypest0002X_970	98
ypest0002X_10780	156
ypest0002X_11590	66
ypest0002X_13930	45
ypest0002X_14740	78
ypest0002X_15550	163
ypest0002X_16360	355
ypest0002X_17170	455
ypest0002X_18700	420
ypest0002X_19510	144
ypest0002X_22840	1177
ypest0002X_23650	384
ypest0002X_24460	536
ypest0002X_25270	324
ypest0002X_26080	247
ypest0002X_26800	228
ypest0002X_27610	364
ypest0002X_28420	88
ypest0002X_29230	393
ypest0002X_30940	515
ypest0002X_31750	70
ypest0002X_32560	567
ypest0002X_33370	57
ypest0002X_34180	847
ypest0002X_34900	89
ypest0002X_35710	149
ypest0002X_36520	87
ypest0002X_37330	379
ypest0002X_38140	340
ypest0002X_40660	177
ypest0002X_41470	133
ypest0002X_42280	91
ypest0002X_43090	532
ypest0003X_10950	38
ypest0003X_11760	378
ypest0003X_12570	359
ypest0003X_13380	125
ypest0003X_14190	541
ypest0003X_14910	335
ypest0003X_15720	46
ypest0003X_16530	162
ypest0003X_17340	140
ypest0003X_18150	464
ypest0003X_20670	285
ypest0003X_21480	41
ypest0003X_22290	218
ypest0003X_23820	273
ypest0003X_24630	87
ypest0003X_25440	132
ypest0003X_26250	330
ypest0003X_27060	265
ypest0003X_29400	202
ypest0003X_30390	491
ypest0003X_31920	302
ypest0003X_32730	446
ypest0003X_33540	259
ypest0003X_34350	261
ypest0003X_35160	335
ypest0003X_37500	496
ypest0003X_38310	366
ypest0003X_39120	101
ypest0003X_40830	908
ypest0003X_41640	213
ypest0003X_42450	158
ypest0003X_43260	283
ypest0004X_950	312
ypest0004X_11930	662
ypest0004X_12740	268
ypest0004X_13550	38
ypest0004X_14360	176
ypest0004X_15170	278
ypest0004X_16700	323
ypest0004X_17510	205
ypest0004X_18320	64
ypest0004X_19130	348
ypest0004X_20840	268
ypest0004X_21650	258
ypest0004X_22460	336
ypest0004X_23270	258
ypest0004X_24080	391
ypest0004X_24800	459
ypest0004X_25610	89
ypest0004X_26420	554
ypest0004X_27230	329
ypest0004X_28040	47
ypest0004X_30560	744
ypest0004X_31370	708
ypest0004X_32180	193
ypest0004X_32900	157
ypest0004X_33710	45
ypest0004X_34520	95
ypest0004X_35330	260
ypest0004X_36140	345
ypest0004X_40280	40
ypest0004X_41090	246
ypest0004X_41810	685
ypest0004X_42620	195
ypest0004X_43430	66
ypest0005X_580	340
ypest0005X_10570	763
ypest0005X_11380	386
ypest0005X_12190	246
ypest0005X_12910	359
ypest0005X_13720	106
ypest0005X_14530	490
ypest0005X_15340	265
ypest0005X_16150	47
ypest0005X_19300	56
ypest0005X_20290	422
ypest0005X_21820	202
ypest0005X_22630	553
ypest0005X_23440	340
ypest0005X_24250	256
ypest0005X_25060	500
ypest0005X_27400	277
ypest0005X_28210	528
ypest0005X_29020	194
ypest0005X_30730	200
ypest0005X_31540	160
ypest0005X_32350	461
ypest0005X_33160	148
ypest0005X_35500	121
ypest0005X_36310	143
ypest0005X_37120	432
ypest0005X_40450	151
ypest0005X_41260	126
ypest0005X_42070	176
ypest0006X_930	330
ypest0006X_10740	465
ypest0006X_11550	131
ypest0006X_12360	197
ypest0006X_13170	809
ypest0006X_14700	296
ypest0006X_15510	362
ypest0006X_16320	578
ypest0006X_17130	435
ypest0006X_20460	570
ypest0006X_21270	600
ypest0006X_22080	43
ypest0006X_22800	571
ypest0006X_23610	338
ypest0006X_24420	213
ypest0006X_25230	720
ypest0006X_26040	192
ypest0006X_30180	106
ypest0006X_30900	255
ypest0006X_31710	375
ypest0006X_32520	126
ypest0006X_33330	152
ypest0006X_34140	193
ypest0006X_38100	122
ypest0006X_40620	132
ypest0006X_41430	466
ypest0006X_42240	127
ypseu0002X_10770	193
ypseu0002X_11580	427
ypseu0002X_12390	334
ypseu0002X_13920	303
ypseu0002X_14730	502
ypseu0002X_15540	328
ypseu0002X_16350	78
ypseu0002X_17160	73
ypseu0002X_19500	97
ypseu0002X_20490	45
ypseu0002X_22830	219
ypseu0002X_23640	124
ypseu0002X_24450	342
ypseu0002X_25260	227
ypseu0002X_26070	177
ypseu0002X_27600	642
ypseu0002X_28410	421
ypseu0002X_29220	328
ypseu0002X_30930	81
ypseu0002X_31740	123
ypseu0002X_32550	290
ypseu0002X_33360	719
ypseu0002X_34170	239
ypseu0002X_35700	318
ypseu0002X_36510	256
ypseu0002X_37320	203
ypseu0002X_38130	90
ypseu0002X_40650	357
ypseu0002X_41460	60
ypseu0002X_42270	207
yente0001X_7730	66
yfred0001_12010	610
yinte0001_16860	79
yinte0001_17670	40
yinte0001_24960	52
yinte0001_37830	51
ykris0001_13260	38
ykris0001_31800	129
ykris0001_39000	240
ykris0001_41520	208
ymoll0001_24740	40
ymoll0001_36800	37
ypest0001X_12950	40
ypest0001X_24290	41
ypseu0001X_16180	45
yrohd0001_39660	83
yruck0001_14740	45
yruck0001_24460	61
yruck0001_25270	44
yruck0001_29230	124
ypest0002X_10	111
ypest0002X_890	226
ypest0002X_13850	206
ypest0002X_14660	588
ypest0002X_15470	41
ypest0002X_16280	46
ypest0002X_17090	155
ypest0002X_17810	238
ypest0002X_18620	366
ypest0002X_19430	194
ypest0002X_21950	364
ypest0002X_22760	123
ypest0002X_23570	122
ypest0002X_24380	144
ypest0002X_25190	363
ypest0002X_25910	361
ypest0002X_26720	418
ypest0002X_27530	317
ypest0002X_28340	140
ypest0002X_29150	169
ypest0002X_30860	250
ypest0002X_31670	133
ypest0002X_32480	295
ypest0002X_33290	133
ypest0002X_34820	505
ypest0002X_35630	340
ypest0002X_36440	328
ypest0002X_37250	344
ypest0002X_38060	925
ypest0002X_40580	255
ypest0002X_41390	1300
ypest0002X_42920	52
ypest0003X_10870	240
ypest0003X_11680	726
ypest0003X_12490	189
ypest0003X_14830	315
ypest0003X_15640	316
ypest0003X_16450	410
ypest0003X_17260	39
ypest0003X_18070	182
ypest0003X_19600	292
ypest0003X_20590	210
ypest0003X_22930	73
ypest0003X_23740	403
ypest0003X_24550	548
ypest0003X_25360	297
ypest0003X_26170	2574
ypest0003X_27700	399
ypest0003X_28510	169
ypest0003X_29320	151
ypest0003X_31840	37
ypest0003X_32650	171
ypest0003X_33460	368
ypest0003X_34270	309
ypest0003X_35080	673
ypest0003X_35800	243
ypest0003X_36610	330
ypest0003X_37420	43
ypest0003X_38230	49
ypest0003X_39040	360
ypest0003X_40750	817
ypest0003X_41560	241
ypest0003X_42370	40
ypest0003X_43180	570
ypest0003X_43900	79
ypest0004X_870	340
ypest0004X_11850	273
ypest0004X_12660	458
ypest0004X_13470	203
ypest0004X_14280	600
ypest0004X_15090	154
ypest0004X_15810	173
ypest0004X_16620	159
ypest0004X_17430	242
ypest0004X_18240	632
ypest0004X_19050	248
ypest0004X_20760	260
ypest0004X_21570	313
ypest0004X_22380	190
ypest0004X_23190	339
ypest0004X_23910	309
ypest0004X_24720	214
ypest0004X_25530	80
ypest0004X_26340	473
ypest0004X_27150	53
ypest0004X_30480	606
ypest0004X_31290	236
ypest0004X_32820	284
ypest0004X_33630	459
ypest0004X_34440	340
ypest0004X_35250	690
ypest0004X_36060	299
ypest0004X_38400	498
ypest0004X_39210	137
ypest0004X_40920	398
ypest0004X_41730	345
ypest0004X_42540	155
ypest0004X_43350	484
ypest0005X_10490	310
ypest0005X_12830	338
ypest0005X_13640	533
ypest0005X_14450	235
ypest0005X_15260	38
ypest0005X_16070	596
ypest0005X_17600	229
ypest0005X_18410	165
ypest0005X_19220	266
ypest0005X_20930	288
ypest0005X_21740	402
ypest0005X_22550	165
ypest0005X_23360	642
ypest0005X_24170	450
ypest0005X_25700	73
ypest0005X_26510	160
ypest0005X_27320	565
ypest0005X_28130	242
ypest0005X_30650	248
ypest0005X_31460	157
ypest0005X_32270	38
ypest0005X_33080	607
ypest0005X_33800	185
ypest0005X_34610	186
ypest0005X_35420	472
ypest0005X_36230	419
ypest0005X_37040	126
ypest0005X_40370	188
ypest0005X_41180	295
ypest0005X_41900	293
ypest0005X_42710	298
ypest0006X_850	109
ypest0006X_10660	865
ypest0006X_11470	193
ypest0006X_12280	784
ypest0006X_13090	955
ypest0006X_13810	515
ypest0006X_14620	267
ypest0006X_15430	412
ypest0006X_16240	550
ypest0006X_17050	65
ypest0006X_20380	314
ypest0006X_21190	673
ypest0006X_21910	166
ypest0006X_22720	233
ypest0006X_23530	256
ypest0006X_24340	386
ypest0006X_25150	301
ypest0006X_28300	380
ypest0006X_29110	117
ypest0006X_30820	90
ypest0006X_31630	352
ypest0006X_32440	95
ypest0006X_33250	204
ypest0006X_34060	42
ypest0006X_36400	486
ypest0006X_37210	210
ypest0006X_38020	689
ypest0006X_40540	241
ypest0006X_41350	198
ypest0006X_42160	39
ypseu0002X_10690	439
ypseu0002X_13840	284
ypseu0002X_14650	141
ypseu0002X_15460	389
ypseu0002X_16270	588
ypseu0002X_17080	578
ypseu0002X_17800	296
ypseu0002X_18610	132
ypseu0002X_19420	169
ypseu0002X_21940	147
ypseu0002X_22750	486
ypseu0002X_23560	466
ypseu0002X_24370	137
ypseu0002X_25180	118
ypseu0002X_25900	272
ypseu0002X_26710	371
ypseu0002X_27520	285
ypseu0002X_28330	361
ypseu0002X_29140	409
ypseu0002X_30850	299
ypseu0002X_31660	268
ypseu0002X_32470	1220
ypseu0002X_33280	38
ypseu0002X_34090	184
ypseu0002X_34810	178
ypseu0002X_35620	410
ypseu0002X_36430	65
ypseu0002X_37240	328
ypseu0002X_38050	174
ypseu0002X_40570	463
ypseu0002X_41380	305
ypseu0002X_42190	314
yaldo0001_10050	378
yinte0001_37750	537
ykris0001_25240	262
ykris0001_40630	42
ymoll0001_18900	39
ymoll0001_25470	234
ymoll0001_27090	37
ymoll0001_35910	40
ypseu0001X_19250	185
yrohd0001_1620	44
yruck0001_26720	42
yruck0001_30860	199
yruck0001_32480	209
ypest0002X_12960	141
ypest0002X_13770	51
ypest0002X_14580	172
ypest0002X_15390	174
ypest0002X_16920	85
ypest0002X_17730	178
ypest0002X_18540	340
ypest0002X_19350	169
ypest0002X_21870	333
ypest0002X_22680	51
ypest0002X_23490	1018
ypest0002X_25830	169
ypest0002X_26640	164
ypest0002X_27450	402
ypest0002X_28260	299
ypest0002X_29070	248
ypest0002X_30780	45
ypest0002X_31590	542
ypest0002X_33930	340
ypest0002X_34740	203
ypest0002X_35550	154
ypest0002X_36360	607
ypest0002X_37170	715
ypest0002X_38700	88
ypest0002X_39510	246
ypest0002X_42840	260
ypest0003X_10790	304
ypest0003X_13940	81
ypest0003X_14750	72
ypest0003X_15560	178
ypest0003X_16370	257
ypest0003X_17180	275
ypest0003X_17900	112
ypest0003X_18710	243
ypest0003X_19520	50
ypest0003X_22850	333
ypest0003X_23660	342
ypest0003X_24470	353
ypest0003X_25280	65
ypest0003X_26090	462
ypest0003X_26810	847
ypest0003X_27620	766
ypest0003X_28430	296
ypest0003X_29240	218
ypest0003X_30950	340
ypest0003X_31760	145
ypest0003X_32570	331
ypest0003X_33380	149
ypest0003X_34190	487
ypest0003X_34910	153
ypest0003X_35720	285
ypest0003X_36530	331
ypest0003X_37340	331
ypest0003X_38150	45
ypest0003X_40670	462
ypest0003X_41480	311
ypest0003X_42290	347
ypest0003X_43820	609
ypest0004X_790	152
ypest0004X_10960	340
ypest0004X_11770	272
ypest0004X_12580	92
ypest0004X_13390	40
ypest0004X_14920	431
ypest0004X_15730	254
ypest0004X_16540	289
ypest0004X_17350	103
ypest0004X_18160	168
ypest0004X_20680	180
ypest0004X_21490	153
ypest0004X_23830	207
ypest0004X_24640	291
ypest0004X_25450	716
ypest0004X_26260	42
ypest0004X_27070	133
ypest0004X_28600	200
ypest0004X_29410	104
ypest0004X_31930	190
ypest0004X_32740	331
ypest0004X_33550	727
ypest0004X_34360	167
ypest0004X_35170	771
ypest0004X_36700	313
ypest0004X_37510	282
ypest0004X_38320	265
ypest0004X_39130	156
ypest0004X_40840	96
ypest0004X_41650	182
ypest0004X_42460	433
ypest0004X_43270	51
ypest0005X_11940	165
ypest0005X_12750	350
ypest0005X_13560	367
ypest0005X_14370	127
ypest0005X_15180	161
ypest0005X_15900	78
ypest0005X_16710	765
ypest0005X_17520	355
ypest0005X_18330	256
ypest0005X_19140	113
ypest0005X_20850	625
ypest0005X_21660	53
ypest0005X_22470	439
ypest0005X_23280	297
ypest0005X_24090	321
ypest0005X_24810	273
ypest0005X_25620	206
ypest0005X_26430	113
ypest0005X_27240	40
ypest0005X_28050	259
ypest0005X_30570	127
ypest0005X_31380	266
ypest0005X_32190	260
ypest0005X_32910	178
ypest0005X_33720	239
ypest0005X_34530	238
ypest0005X_35340	349
ypest0005X_36150	206
ypest0005X_39300	314
ypest0005X_40290	145
ypest0005X_41820	169
ypest0005X_42630	92
ypest0006X_770	62
ypest0006X_10580	169
ypest0006X_11390	169
ypest0006X_12920	337
ypest0006X_13730	106
ypest0006X_14540	231
ypest0006X_15350	233
ypest0006X_16160	259
ypest0006X_18500	187
ypest0006X_19310	230
ypest0006X_21830	71
ypest0006X_22640	82
ypest0006X_23450	396
ypest0006X_24260	148
ypest0006X_25070	221
ypest0006X_26600	227
ypest0006X_27410	339
ypest0006X_28220	77
ypest0006X_29030	149
ypest0006X_30740	346
ypest0006X_31550	239
ypest0006X_32360	684
ypest0006X_33170	414
ypest0006X_34700	260
ypest0006X_35510	491
ypest0006X_36320	243
ypest0006X_37130	255
ypest0006X_40460	193
ypest0006X_41270	239
ypest0006X_42080	245
ypseu0002X_980	335
ypseu0002X_12950	250
ypseu0002X_13760	81
ypseu0002X_14570	56
ypseu0002X_15380	273
ypseu0002X_16190	189
ypseu0002X_16910	248
ypseu0002X_17720	48
ypseu0002X_18530	265
ypseu0002X_19340	291
ypseu0002X_21860	42
ypseu0002X_22670	214
ypseu0002X_23480	349
ypseu0002X_24290	279
ypseu0002X_25820	409
ypseu0002X_26630	202
ypseu0002X_27440	434
ypseu0002X_28250	176
ypseu0002X_29060	411
[truncated: 27,453 more rows]
