# Supplementary material for: Genomic characterization of the Yersinia genus
Source: Genome Biol. 2010 Jan 4;11(1):R1. doi: 10.1186/gb-2010-11-1-r1 (PMC2847712; doi:10.1186/gb-2010-11-1-r1)
Supplement: Additional file 15 — The top level directory consists of a directory called Additional_cluster_files and 5010 directories, one for each multi-protein cluster family. (This top level directory has been split into three data files for uploading purposes (Additional files 15, 16, 17).) Within the directory are the following files: PGL1_unique_Yersinia_unclustered.out - list of all protein singletons that MCL did not group into a cluster (see Materials and Methods); PGL1_Yersinia_unique_locus_tags.txt - names of the 11 locus tag prefixes used for each genome; PGL1_unique_Yersinia.gff - mapping each Yersinia protein to a cluster in tab delimited GFF; PGL1_unique_Yersinia.sigfile - list of the longest protein in each cluster; PGL1_unique_Yersinia.summary - summary table of features of each of the clusters; PGL1_unique_Yersinia.table - summary table of each protein in the clusters. Within each cluster directory are the following files, where 'x' is the cluster name: PGL1_unique_Yersinia-x.faa - multifasta file of the proteins in the cluster; PGL1_unique_Yersinia-x.summary - summary of the properties of the proteins; PGL1_unique_Yersinia-x.matches - blast matches between the proteins of the cluster; PGL1_unique_Yersinia-x.muscle.fasta - muscle alignment of the proteins; PGL1_unique_Yersinia-x.muscle.fasta.gblo - gblocks output of muscle alignment (that is, auto-trimmed alignment); PGL1_unique_Yersinia-x.muscle.fasta.gblo.htm - as above in html format; PGL1_unique_Yersinia-x.muscle.tree - treefile from muscle alignment; PGL1_unique_Yersinia-x.sif - matches between proteins in simple interaction format for display on graphing software. [file gb-2010-11-1-r1-S15.zip › clusters/PGL1_unique_yersinia-CL0/PGL1_unique_yersinia-CL0.faa]

>yaldo0001_35590
MLKTTQARFTLLVSAFFILLLIITVVVIQLFVTPQLKQSESTIVGNSVDQIATAITAQMN
KVEAQARSITQAVAVMDSNTIDQLLPGLVDQYGDSNVFGGGIWPLPNKREQGVMKFSTFF
ARNGENKLTVNTHWNSPESQNYFEQPWYKEGLNAPKGFCAWAKAYQDDASPQPRTNCAMA
IYKGGEVYGVSTIDVTLGFFNRLVKEMEQKVNGTILIVEADGKIVGSSALADGKAELKNL
SDVAASSPMATETQRLLAQMKDQKSLESEFDVEGTSHTLFIRPIANSPWYLVTDLPTSLL
VKQSHGILLHLGLVQIPIMLLLLLFLVFSIRVFMKRLAALKENITALSAGGADLTQRLPQ
SSSPEFNAINQSFNDFIDYLQQMMRKVGESSLAIASASRQIASGNLDLSARTEDQASSIE
ETAASMDELTSTVKQNADNASHANQLAIDASTVAVKGSTVVKQVVDTMGSINHSSKKIVD
IISVIDSIAFQTNILALNAAVEAARAGEQGRGFAVVASEVRNLAQRSATSAREIKKLIED
SVADIATGTRLVADAGTTMDNLMGGVSNVATLMNEIMSSSREQSLGIDQVNLAINQLDNS
TQQNAALVEQVAAAAQAMQDQTLQLESVISGFKV
>yaldo0001_2440
MAIWLISMAVTAFFSYENTRQRLINELTNMAELRADLSNHQFEGAERDAASLINRWKNNQ
ATWPLFAVNTTSDDTIPFSLERCRRSQHKNDLQIIQAYGTVGQTYYLDSFIMRKNSDITL
FRPQKVSSQYLNQRRKELLLLPIFPTHNNVYWGAPAYTSKEGWHVSVAVCDKEGGLAGFA
LKINGLVSYNKPVEQRDINLWLDKNGDLLPMAQQSISSHQLHEILTQLKNTVLHDGWQQT
SDYLVLRKQLKGPGWQQLVIYPRIGFAWEAAKPALYQLPLALAILLLLTLVMSLLLRYYL
AIPLWNFVNIIGATGPQTMEPRLPIKRMDELGHIACAYNNLLDTLNEQYDTLEMKVKERT
LALAKSKQVAEQANQRKSEHLTTISHEIRTPLNGALGAVELLQNTPLSPEQMQLAETARQ
CSFSLLAIINNLLDFSRIESGQMTLSQEKTALLPLLDQAMLTIHSLVLNKPIALSTYVSS
DVPLELELDSQRLKQILINLLGNAVKFTQQGSISLHVCRKGQKLCFSVEDTGCGIDPQNQ
LRIFQPFVQNSDYAQGTGLGLTIADNLAGMMGGHLVLTSQTDRGSRFSLILPLSETAQGR
LFDGELCVPHSLHAQLSAWGITCQTPDDESSQRLPALFTDKELNYLPGRLYANVKRHLAG
NHQSGEYSQENASNVLANIPLQPWQMAVLLIDDMQTNRDITGMMLQQLGHQVTLAESGES
ALSLGRTQRFDLVLMDIRMPGMDGLLATQCWRNDTKNVDKHCMIMALSANASPDEKTRAY
ESGMGHYLSKPVTLWQLAGILDLTAQFQLERGLPLTPQISSPKPLLDLTNPQLNIELYRS
LQLLMQKIKEARQNLPLLSHLIHTLKGCAGQAGLIELYEAALQLETVLETHNIMTQQDIA
HLDKIIDLLFNPGAPATPPQSSC
>ypseu0001X_4220
MGKASSLVTRLTLLLGVTLTVIWLILIATTAFFSYENTRQILINELTHMASMRADLSNHQ
FEGAERDAASLISRRESLQSTSPLPEISIKHYDSCYIPFNLDSCNINQHKNDLWIIQAYG
TAGQTYYLDSFIIKQKEGIVLFPPQKSSSDYLNQRRKDLLLLPKFPTHNNIYWGAPTYTP
QGGWHVSVAVCDKVGTLAGFALKLNDLIAYNHPVEQRDINLLLDKNGELLPISQQATSSN
QLHEILNQLKNSKLHDGWQQTPDYLVLRTQLKGPGWQQLVIYPRIGFAWEALKPALYQLP
FALVILLLLTSVLSLLLRYYLAIPLWNFINIIGATGPQAMEPRLPINRIDELGHIARAYN
NLLDTLNEQYDTLEMKVKERTLALAKAKRAAEQANRRKSDHLTTISHEIRTPLNGALGAV
ELLQNTPLDAGQMRLAETAHQCSLSLLAIINNLLDFSRIESGQMTLSLEKTALLPLLDQA
MLTIHSQALSKSLALSTFISADIPLELELDTLRLRQILVNLLGNAVKFTPQGRIQLRVRR
QNQTLCFTVEDTGCGIDVQHQQTIFQPFMQTSDHEQGTGLGLAIADNLAKMMGGHLTVFS
EPGQGSCFSLCLPFNAITPPMPFHGELFAPQRLHAQLSAWGMTCQPELANQPSRYFVDNA
LCYLPGRLYANLKQYLQGAETEVLKSLPLQPWQMHILLVDDSETNRDITGMMLQQLGHQV
TLADSGTTALAIGRQHRFDLVLMDIRMPVLDGLATTARWRHDPANIDSHCMITALSANAS
PDEQIKTSQAGMNHYLSKPVTLGQLAEMLDLTAQFQLERGVDLSPQLSEPQPLLDLADSA
LSLKLYQSLQVLIQQAKDAIENLPVLSHTLHTIKGCAGQAGLIELQDAVIQLEHALDTHE
TLTQQDIIQLDEIIHVLLQPPTTCESTFIISQGQSLMVK
>ypest0001X_4540
MGVTLTVIWLILIATTAFFSYENTRQILINELTHMASMRADLSNHQFEGAERDAASLISR
RESLQSTSPLPEISIKHYDSYYIPFNLDSCNINQHKNDLWIIQAYGTAGQTYYLDSFIIK
QKEGIVLFPPQKSSSDYLNQRRKDLLLLPKFPTHNNIYWGAPTYTPQGGWHVSVAVCDKV
GTLAGFALKLNDLIAYNHPVEQRDINLLLDKNGELLPISQQATSSNQLHEILNQLKNSKL
HDGWQQTPDYLVLRTQLKGPGWQQLVIYPRMGFAWEALKPALYQLPFALAILLLLTSVLS
LLLRYYLAIPLWNFINIIGATGPQAMEPRLPINRIDELGHIARAYNNLLDTLNEQYDTLE
MKVKERTLALAEAKRAAEQANRRKSDHLTTISHEIRTPLNGALGAVELLQNTPLDAGQMR
LAETAHQCSLSLLAIINNLLDFSRIESGQMTLSLEKTALLPLLDQAMLTIHSQALSKSLA
LSTFISANIPLELELDTLRLRQILVNLLGNAVKFTPQGRIQLRVRRQNQTLCFTVEDTGC
GIDVQHQQTIFQPFMQTSDHEQGTGLGLAIADNLAKMMGGHLTVFSEPGQGSCFSLCLPF
NAITPPMPFHGELFAPQRLHAQLSAWGMTCQPELANQPSRHFVDNALCYLPGRLYAKLKQ
YLQGAETEALKSLPLQPWQMHILLVDDSETNRDITGMMLQQLGHQVTRADSGTTALAIGR
QHRFDLVLMDIRMPVLDGLATTARWRHDPANIDSHCMITALSANASPDEQIKTSQAGMNH
YLSKPVTLGQLAEMLDLTAQFQLERGVDLSPQLSEPQPLLDLADSALSLKLYQSLQVLIQ
QAKDAIENLPVLSHTLHTIKGCAGQAGLIELQDAVIQLEHALDTHETLTQQEIIQLDEII
HVLLQPPTTCESTFIISQGQSLMVK
>yrohd0001_2860
MENSSSLVTRLTLLLGITLTAIWLISIATTAFFSYEDTRQRLINELTLMASLRADLSNYQ
FEGAERDASSLISRQSHYQTSWRFAMPLQENNADINIPFNSVSCHTLQDKHDLQVTQAYA
TSGQTYYLDSFTINQKEGITIFKPQQVSREYLNQRRKELLLLPIFPTHNNIFWGMPTYAP
QSGWHVSVATCDQAGSLTGFSLKLNELVDNNQPIEQRDINLWLDKQGDLLPFSKNNIPSN
QLHEILSQLKQIQLHDGWQQTPDYLVLRTQLTGPGWQQLVIYPRIGFAWEAAKPALHQIP
FAFAILLLLTLILFLLLRYYLAIPLWNFVNIIGATGPQAMEPRLPIKRMDELGQIARAYN
NLLDALNEQYDTLEMKVKERTLALAKSKQAAEQANHRKSEHLTTISHEIRTPLNGALGAI
ELLQNTPLTSAQQRLAETARQCSYSLLAIINNLLDFSRIESGQLALAQERTALLPLLDQA
MLTIHSQVSNKPISLSTYVSAEVPLELELDSQRLKQILINLLGNAVKFTQQGNISLNVEH
KDQQLCFMVEDTGCGIDLQHQQTIFHPFIQTSDHGQGTGLGLTIADNLARMMGGNITLHS
QPNKGSRFTLILPLCGTVPAKLFKGEFAAPQSLHIQLSTWGINCLPSNNKSLNLPPAFLS
DKELCYLPGRLYTKVKNYLDDKSPPNLHQQVIKQHLPVQPWQMNILLVDDAETNRDITGM
MLRQLGHQVTLAESGETALHIGLAQRFDLVLMDIRMPNMDGLTTTRHWRNDAMNRDNRCM
ITALSANASSDEKIKAYQAGINNYLPKPVSFCQLAEVLDLTAQFQLERGITLSPQISIPK
PLLNLEDEELRLKLSQSLQELLQQIRNSLTHVPTLSDHLHTLKGCAGQAGLDALQDAVIE
LEIAIETQEIITQQDITRLEDLIHGLF
>ykris0001_2490
LTFLLGITLTAIWLISIATTAFFSYEDIRQRLVNELTHMASLRADLSNYQFEGAERDAIS
LINRQTRHQMNWGFPIPLKGENMDNTLVNSIICNTPQFKHDLKVTQAYGTSGQTYYLDSF
TIKRDQGITIFKPQDVSNDYLQQRRKELILLPVFPTHDNIFWGTPTYTKKSGWHVSVAAC
DQEGSLAGFSLKLNELVNNNQSIEQRDINLLLDKNGELLPLYQQNIPSNQLYEILRQLKD
SPLHDGWQQTPDYLVLRTQLKGPGWQQLVIYPRIGFAWEAAKPSLHQLPFALAILLLLTL
ALSLLLRYYLAIPLWNFVNIIGATGPHAMEPRLPIKRMDELGHIARAYNNLLDKLNEQYD
TLEMKVKERTLALAKSKLAAEQANHRKSIHLTTISHEIRTPLNGTLGAVELLQNTYLTPE
QYRLAETASQCSHSLLAIINNLLDFSRIESGQLTLSQDKTALLPLLDQAMLTIHSQVLSK
SIVLSTYVSSDVPLELELDSQRIKQILINLLGNSVKFTQQGRISLTVERKGQQLCFTVED
TGCGIDLQDQQKIFRPFIQTYDHGQGTGLGLTIADNLAKMMGGHITLYSKPNSGSRFSLT
LPFNGITPAIPFKGELYAPLSPLQAQLSAWGITCQSKNNQSDFLPLTLFAEKELCYLPGR
LYTKVKQYLDNKRHATPYQPEIRHTLPLQPWCMSILLVDDAETNRDITGMMLRQLGHNVT
LAESGEVALRIGQNQHFDLVLMDIRMPDMDGLMTTQRWRNDAINLDRRCMITALSANTNP
DEKIRAYHAGMNHYISKPVTFDQLAKVLDLTAQFQLERGIHLIPQITTPQPLLNLADGSL
RLKVLKSIQDLLQQSRNSLTHTPTLSDHLHTLKGCAGQAGLIELQDAVIQLEIAIEAKEV
ITQEDINRLDEITHWLFQP
>yberc0001_2350
VNELTHMASLRADLSNYQFEGAERDAASLINHQISYQSIWRLPIPHLESDTDNSVPFSSG
NCSVIQSRHNYPITQAYGNSGQTYYLDSFTINSKNGITLFRPQSVSINYLSQRRKELLLL
PIFPSHDNIFWGMPTYSAQNGWHVSVAACDQKGSLAGFSLKLNELFTDNQPIGQRDINIW
LDKNGELLPISQQNIPLSQLHDIVRQLKNIQLHDGWQQTSDYLVLRTQLKGPGWQQLVIY
PRVGFAWEAAKPALHQLPFAFAILLLLTLVLSLLLRYYLAIPLWNFVNIMAATGPKTMEP
RLPVKRMDELGQIACAYNHLLDALNEQYDTLEMKVKKRTLALAKSKQAAEQANRRKRMHL
TTISHEIRTPLNGALGAVELLQNTTLTTEQYQLAETARQCSQSLLAIINNLLDFSRIESG
QMTLSQEKTALLPLLDQAMLAVHSQVLSQSVILSTYVSSDVPLSLELDSQRLKQILINLL
GNAIKFTQQGHISLNIERQDKHLCFTVEDTGCGIDIQHQQAIFSPFVQTCDHRHGTGLGL
TIADNLARMMGGEITLFSQLGQGSRFTLSLPYQGITPAKPFKGELCAPSSLHPQLSAWGI
TCLPENNESLLSPSGPFTDKELNYLPGRLYTKVEKYLSDQNSPELSVHEIQQKLPLQPWH
MSILLVDDAETNRDITGMMLRQLGHQVTLAESGEVALHLGQTQRFDLVLMDIRMPGMDGL
TTTRCWREDIINRDNRCMITALSANTNPDEKIKAYQAGMNHYLSKPITICQLAEVLDLAA
QFQLERDITLSPHISIPRPLLNVDDNLLRLKLSQSLKVLVQQASESLTHIPSLSHIIHTL
KGCAGQAGLIELQNAAIQLEIAIEAKETITQQDLTRLDEIIHSLLA
>yfred0001_38320
MALLRTDLSNYQFEGAERDATSLINSQVNYQAGRPLPVSFKKNDINNNNLINSVNCNSPQ
SKHSLPITQAYGTAGQTYYLDSFTINRKDGITIFKPQEVSNDYLKQRRKELQLLPIFPTH
DNIFWGMPTYTPQSGWHISVAACDQTGALAGFSLKLNELVTYNQPIEQRDINLWLDQYGE
LLSMSTQNIPSSQLYEILKQLKNSKLHDGWQQTSDYLVFRTQLKGPGWQQLVIYPRIGFA
WEAAKPALHQLPFALAILLLLTLILFLLLRYYLAIPLWNFVNIIGATSPQAMEPRLPIKR
MDELGNIACAYNKLLDKLNEQYDTLEIKVKERTLALAKSKQAAEQANHRKSEHLTTISHE
IRTPLNGALGAIELLQNTPLTSAQNRLAETARQCSHSLLAIINNLLDFSRIESGQLELAQ
ERTAILPLLDQAMLTIHSQVLSKAITLSTYVSAEVPLQLVLDGQRLKQILINLLGNAVKF
TQQGHIRLNVEREDSQLCFTVEDTGCGIDLQHQQQIFRPFAQTSDYGQGTGLGLTIADNL
ARMMGGQITLYSQPNCGSRFVLILPFSGIAGATPFQGECYAPLPLHAQLSAWGVTCLTES
NQSLSMQQTLLTDNELCYLPGRLYTKVKKYLDIQNQLIPYQQETKQNLPLQPWQMAILLV
DDAETNRDIVGMMLQELGHQVTLAESGEVALSIGQTQRFDLVLMDIRMPGMDGLTTTRYW
RNDVANRDNCGMITALSANANPDEKIKAYQAGMNHYLSKPVTFCQLAEILDLAAQFQLER
GINLTPQISAPKPLLDLADPSLHLKLAQSLQLLLQQARNSLVHIPTLSEHLHTLKGCAGQ
AGLIVLHDAVIQLEIAIEAQETITQQDITRLDEIIHGLFQPRSLPDSI
>ymoll0001_1840
LWRTEKNSGDFMDTSSSLVTRLTLILGMTLMAIGLISISATALFSYEDTRQRRVNELTHK
ASLRANLSNDQFEGAERDAASFINHQTTYHLDSFTINSKDGITLFRSQSVSNDYLSQRHN
ELLLLPLFPTHGNIFWGRPTYSAQNGWHVSVAAGDQKGSLAGFSLKLNKLLTDNQPIGQR
DINLWLDKNGELLPISQQNIPLSQLHEILRQLKEIHLHDGWQQTSDYWVLRTQLKGPGWQ
QLVIYPSVGFAWEAAKPALHQLPFAFAILLLLTLVLSLLLRYYLAIPLWNFVNIIGATGP
QAMEPRLPVKRMDELGMIAMAYNKLLDALNEQYDTLEMKVEKRTLALAKSKQAAEQAHRR
KRVHLTTISHEIRTPLNGALGAVELLQNTALTPEQYRLAETARQCSHSLLAIINNLLDFS
RIESGQMTLSQEKTALLPLLDQAMLTIHSQALSQSLFLSTYVSSEVPLSVELDSQHLKQI
LINLLGNAIKFTQQGHISLNVECKDNQLCFTVEDTGSGIDSQHQQAIFSPFVQACDHRHG
TGLGLTIADNLARMMGGKITLSSQLGQGSRFTLSLPYHGVIPVKPFNSKLGAPPSLHPQL
SAWGIICPPANNESSLSPLGPFTDKELNYLPGRLYTKVEKYLSRHHAPVPSTQEISQNLP
LQPWHMSILLVDDAETNRDITGMMLQQLGHQVTLAESGEVALHLGQSQRFDLVLMDIRMP
GMDGLTTTRCWREDMINCDNRCMITALSANTNPDEKIKAYQAGMNHYLSKPITFCQLAEV
LDLAAQFQLERDISLSPHISIPRPLLNLDDDLLRLKLSQSLKVLVQQANESLTHLPSLSH
IIHTLKGCAGQAGLIELQNAAIQLEIAIEDQDTITSQDISRLDEIIHSLF
>yinte0001_2650
LHQLPFALAILLLLTLVLSLLLRYYLAIPLWNFINIIGATGPQAMEPRLPVKRMDELGQI
ARAYNNLLDTLNEQYDTLEMKVKERTLALAKSKQVAEQANRRKSVHLTTISHEIRTPLNG
TIGAIELLQNTPLTSEQYRLAETARQCSHSLLTIVNNLLDFSRIESGQMALSQEKSALLP
LLDQAMLTIHSQALSKAITLSTYVSSDVPLALELDKQRLQQILVNLLGNAVKFTQCGHIK
LTVVRKGQQLCFIVEDTGCGIDLQLQQEIFHPFIQTHEHGQGTGLGLTIADNLARMMGGN
ITLFSLPDHGSRFSLNLPFSGNTAVQLFKGEIYAPQPLHHQLSAWGITCQSVSSGSVHKQ
QETFSDKELCYLPGRLYSKVKKHLNGEDQHASSQPQIPHTLPLQPWHMSILLVDDAETNR
DITGMMLRQLGHQVTLAESGEIALRIGQTQHFDLVLMDIRMPGMDGLATTRYWRDDVNNQ
DNRCMITALSANTNPEEKIRASQAGMNHYLSKPVTFSQLAEVLDLAAQFQLERGVTLSPQ
LSTPRPLLNLADTSLRLKLSQSLQLLVQQGRESLTHTPTLSHQLHTLKGCAGQAGLIELQ
DAVIQLEIAIENNELITQQDIDHLGEIIHLLFQSRDPRDTISIIR
>yinte0001_2660
MENSSSLVTRLTLLLGMTLMAIWLISIAAMAFFSYEDTRQRLVNELTHMASLRADLSNYQ
FEGAERDAASLISRQTSYQATWRLPIRHTDDDPGNNIPFSSAICNAIQSRHDLRIAQAYG
TSGQTYYLDSFTIKRKEGITIFRPQAVSNNYLSQRRKELLLLPIFPTHDNIFWGMPTYNP
QKGWHVSVAACDHAGSLAGFSLKLNELVTDNQPVEQRDINLWLDKSGELLPISQQNIPSH
QLHEILRQLKDRNLHNGWQQTPDYLVLRTQLKGPGWQQLVIYPRVGFA
>ymoll0001_9480
MLDSIRSRILAACIIIVAGSLAINTYFNYSVANKYNSSAIDNTLTAVTASHGVGIADWVA
TKTQMIVSLKESALTADPTAALRQVAAAGNFINVYIGYANKTATFSNPDGIPAGYDPTGR
PWYLQAVKAGKPVVTPPYVDAGTNQLVVTFALPIIQDGSVKGVLAADVTMDSVIANVKSI
HPTDDSFGMLIDADGTIIAHLDAQLTLKPLSDIAPTLDLKTLLTATDPIVADIGDQSKLL
LAQAVPGTQWFTVVALDKAHATAGMRSLLTTSLVTLIVIIFIAVVIIGLITQRALLPLNH
VHKAMDAISSGTEDLTQRLPVEGRDEVAKIAESFNRFADKLSAVMAQIRDTSESVRIAAN
EIAAGNQDLSGRTESAAASLQQTSAALEQISATVAQSASAARQANTAVLSAANDASRGGE
VIAKVITTMESIEAASGKIGDITSVIDGIAFQTNILALNAAVEAARAGKQGRGFAVVAGE
VRTLAQRSAQAAKEIKTLIESTVSSVSSGSGQVRQASNTMTEIVSSVSDVTTIMSEITNA
ADEQMRGIHEINSAVAQLDTMVQQNAALVQESTAASAALQAQAADLTGAVNQFRI
>ymoll0001_7580
MFSRIRYFVIKVASNVKSLGLFTDGRLGILSGLIVVITLFSTLQLFSIGYLSYISGNTKV
NVERANYNHQQELLMDRARMELLIASDKLNRAGIYYMVDKETGSEGSWNSLLSEALQSMQ
QSQENYSQLSRLSAHDDRPEFIALKESYQQLYQGLAEIAQGLSKNNNIDVFFEVPIQGFQ
SDFTEKYYHYLQASENKRTLMDTQLLSSLSSAKQTVIAALVLLLCLAFSVWLGVTRWIIK
PLNNLILHINVIAAGDLSRPIEHQSFTSREVRQLAASICQMQQGLVALVSQVRGGAEVIL
TGINQIAVDSHRLSEQTQSQTQSLAATTQSMHQLTLRVKENSISADQANYLANKTKSIAS
QGGEMMSSVVSSMADISSGSREITEIITLIESVAFQTHILALNAAIEAAHAGEHGRGFSV
VAREVGMLAHKSGNSALNIKQLIHNSSSSISAGSSLVARSGDNLMEIIDAVKKVTDLMAE
ISAASHDQSEGIENITQQVGVINEVTRMNAELVEQSTRASEALQKQTFQLNQSVARFCLP
VMTRPAQQGNEQVAVNF
>yaldo0001_6750
MALLFLVIFLLLWGGVSIFTLFSLNQLTHSLQVSSNQQKSVSIINKGNDQYFRVATRLIR
AAIYRQNGAKADADRELTSAGAALKNTQEDLARFKLQSHVAIDPLLADKAIQSWSELLSK
GVEPMFKAVKEDRYEDFQRVFNHDYRSLSREFGSAVEGDNSAVDKATVRVALLVTWCQQA
LLAALVAGIIILFLTDRYWVNFLVRPLDLIKTHFKRLAEGQLGRPMAEFGRNHEQHYRKL
TPYCRYYRRNKQYCLPDKYSGVECRS
>ymoll0001_37360
VNFLKHITIRMALLSILVIFLLLWGGVSTFTLFSLNQLTHSLQLSSNQQKNINIINRGND
QYFRVVTRLSRAAAYRQSGATADADRELASAGVALKNTQEALAKFKLQTHEPMDPLLTDK
TIQSWSTLLSDGIEPMFKAVTDSRFDEYNTLFNKSYPPLSREFGAAVEKYNSTVDEATEA
ASLRVELLVTWCERALMAALMAGLIILLLTDRYIVHYLVRPLDAIKQHFKRMAEGQLGRP
MAEFGRNCVGQLIPYLREMQTSLVSTVSTIRSSTDAIYTGAGEIAAGNADLSSRTEQQAA
ALEETAASMEQLNATVKQNAENAHQASKLADNASVTAQNGGRIVNDVVATMSSITDSSRR
IADIIGVINSIAFQTNILALNAAVEAARAGEQGRGFAVVASEVRNLAQRSAQAAKEIEGL
ISESVSRVNIGSKQVSEAGETMNSIVQAVTNVTDIMGEIASASDEQSRGISQIGQAVAEM
DGVTQQNASLVQESAAAAASLEEQARQLTDAVSAFKLSDNMQTA
>yinte0001_6950
VNFLKHITIRMALLSILVIFLLLWGGVSTFTLFSLNQLTSSLHLSSNQQKNINIINRGND
QYFRVVTRLSRAAAYRQSGATANADRELASAGVALKNTQDNLAKFKLQSHESMDPILTDK
TIQSWSTLLSKGIEPMVKAVTENRFEDYNKLFNNDYPPLSREFGATVEKYNSAVDIATEA
ASLRVETLVDWCQRALFAALIAGVIILFLTDRYIVSYLVRPLESIKVHFKRLAEGQLGRP
MPEFGRNCVGQLIPYLREMQSSLVNTVSTIRNSTDAIYTGAGEIAAGNADLSSRTEQQAA
ALEETAASMEQLNATVKQNAENAHQASKLAENASATAKNGGRIVNDVVATMSSITESSRR
IADIIGVINSIAFQTNILALNAAVEAARAGEQGRGFAVVASEVRNLAQRSAQAAKEIEGL
ISESVSRVNIGSQQVSEAGETMNSIVQAVTNVTDIMGEIASASDEQSRGIGQIGQAVAEM
DGVTQQNASLVQESAAAAASLEEQARQLTEAVSVFNLSDNMQATHS
>yberc0001_8160
MALLSILVIFLLLWGGVSTFTLFSLNQLMHSLQLSSNQQKNINIINRGNDQYFRVVTRLS
RAAAYRQSGATAEADRELASAGVALKNTQDALAAFKLQIHEPMDPALTDKTIQSYSTLLS
QGIEPMFKAVAENRFDDYNKLFNQGYPPLSREFGAAVEKYNSTVDQATEAASVRVELLVT
WCVRALIAALIAGFIILLLTDRYIVHYLVRPLDSIKQHFKRMAEGQLGRPMAEFGRNCVG
QLIPYLREMQNSLVNTVSTIRSSTDAIYTGAGEIAAGNADLSSRTEQQAAALEETAASME
QLNATVKQNAENAHQASKLADNASVTAQNGGRIVNDVVATMSSITESSRRIADIIGVINS
IAFQTNILALNAAVEAARAGEQGRGFAVVASEVRNLAQRSAQAAKEIEGLISESVSRVNI
GSKQVSEAGETMNSIVQAVTNVTDIMGEIASASDEQSRGISQIGQAVAEMDGVTQQNASL
VQESAAAAASLEEQARQLTDAVSAFKLSDNMQEYNHN
>yfred0001_6650
MALLSILVIFLLLWGGVSAFTLFSLNQLTHSLQQSSSQQKNINIINRGNDQYFRVVTRLS
RAEAYRKNGAVADADRELASAGVALKNTQEALEKFKRQSHEGMDPSLTDKTIEVWSTLLS
KGIEPMFKAVSDNRIEDYNKLFNNVYPPFSREFGAAVEKYNSTINEATEAASVRVQLLVE
WCQRALLAALIAGVIILFLTDRYIVAYLVHPLNSIKLHFKRLAEGQLGRPMAEFGRNCVG
QLIPYLREMQNSLVNTVSTIRNSTDAIYTGAGEIAAGNADLSSRTEQQAAALEETAASME
QLNATVKQNAENAHQASKLAENASTTAQNGGRIVNDVVATMSSITDSSRRIADIIGVINS
IAFQTNILALNAAVEAARAGEQGRGFAVVASEVRNLAQRSAQAAKEIEGLISESVSRVNM
GSKQVSEAGETMNSIVQAVTNVTDIMGEIASASDEQSRGISQIGQAVAEMDGVTQQNASL
VQESAAAAASLEEQARQLTEAVSVFNLSDSAQVS
>yrohd0001_6540
LLLIGGCDLLYWFCAILIINPDNNILMWKLSAINTLKPQGNKLKIKYKGIDVNFLKNITI
RMALLSILVIFLLLWGGVSAFTLFSLNQLTDSLQQSSHQQKNIHILNQGNDQYFRAVTRL
SRAAAYRQAGAITDADRELKSAGAALKITKDALEKFTQQSPNGMDKQLTDDTIQRWSTLL
NKGIDPMFKAVTDNRFEDYSHLFNNVYPSFSREFGAAIDKYNSKANEETEAANIQVHLLV
KWCEWALLAALIAGGIILLFTDRYIVNYLVQPLNAIKSHFKLLAEGQLGHPMTEFGRNCV
GQLIPYLREMQNSLVNTVSTIRNSTDAIYTGAGEIAAGNADLSSRTEQQAAALEETAASM
EQLNATVKQNAENAHQASKLAENASITAQNGGKIVNNVVETMSSITESSRRIADIIGVIN
SIAFQTNILALNAAVEAARAGEQGRGFAVVASEVRNLAQRSAQAAKEIEGLISESVSRVN
IGSQQVSEAGKTMSTIVQAVTNVTDIMGEIASASDEQSRGIGQIGQAVAEMDGVTQQNAS
LVQESAAAAASLEEQARQLTQAVAVFNLSNNI
>yente0001X_6250
VVTRLTRAAAYRQNGAIADADRELASASVALKNTQEALQKFKLQSHEEMDTALTEKTIQS
WSTLLDKGIEPMFKAVSENRFEDYNRMFNNEYPQLSREFGATIEKYNSAVDKSTEAASLR
VESLVTWCERALLAALIAGIVILILTDRYIVSYLVRPLDSIKVHFRRLAQGQLGRPMAEF
GRNCVGQLIPYLQEMQNSLVNTVSTIRSSTDAIYTGAGEIAAGNADLSSRTEQQAAALEE
TAASMEQLNATVKQNAENAHQASKLAENASTTAQNGGRIVNDVVATMSSITESSRRIADI
IGVINSIAFQTNILALNAAVEAARAGEQGRGFAVVASEVRNLAQRSAQAAKEIEGLISES
VSRVNMGSQQVSRAGETMNSIVQAVTNVTDIMGEIASASDEQSRGISQIGQAVAEMDGVT
QQNASLVQESAAAAASLEEQARQLTEAVSAFNLSDNTQAA
>ypseu0001X_27060
MFGQIRISTSFFLLLMFLCAIQLISSGLSFTAFRSDYQNLNRVELSSQQRDALSLSWVSL
LQARNTLNRAATRSALNVPQEQVNALMGSARSALQKAELYFNQFQAVPRLDESESSGQLL
DATKNSYQNLRSALRELIDFLEAGDLQAFMDQPTQKTQDLFEADFIQYLQYANEVIADAG
QQNQQAYQLSIWIFSGAILMVITMAISSLIWLRNMFVRPLATMREHFGRIAQGDLSGQIS
VTGRNEISQMFASLCTMQQSLISTVSNVREGTESMLTGIQEISAGNNDLSARTEQQAASL
EQTAASMEQLTATVKQNADNAHQATVLAQEASGTAAKGGELTASVVTTMHAIATSSQKIG
AITSVIDGIAFQTNILALNAAVEAARAGEQGRGFAVVAGEVRNLAQRSAQAAKEIKGLID
ESVSRVRQGSTLVESAGTTMEEIVRSVARVTDIMGEIESASDEQSRGIEQISLAVTQMDQ
VTQQNASLVEEAAAAANALEEQASLLSDAVSVFRLGQGHDEQSVAGNSQQSLATHY
>ypest0001X_19170
MFGQIRISTSFFLLLMFLCAIQLISSGLSFTAFRSDYQNLNRVELSSQQRDALSLSWVSL
LQARNTLNRAATRSALNVPQEQVNALMGSARSALQKAELYFNQFQAVPRLDESESSGQLL
DATKNSYQNLRSALRELIDFLEAGDLQAFMDQPTQKTQDLFEADFIQYLQYANEVIADAG
QQNQQAYQLSIWIFSGAILMVITMAISSLIWLRNMFVRPLATMREHFGRIAQGDLSGQIS
VTGRNEISQMFASLRTMQQSLISTVSNVREGTESMLTGIQEISAGNNDLSARTEQQAASL
EQTAASMEQLTATVKQNADNAHQATVLAQEASGTAAKGGELTASVVTTMHAIATSSQKIG
AITSVIDGIAFQTNILALNAAVEAARAGEQGRGFAVVAGEVRNLA
>yaldo0001_15240
MFGRIRISTSFFLLLMFICSIQLISSGLSFTAFRSDYQNLNRVDLSSQQRDALSLSWVSL
LQARNTLNRAGTRSALKVPQEQVNALMGNARSSLQKADLYFNQFLAVPRLDASDTGAEML
EATQNSYQNLRTSLRQLIDFLEAGNLQGFMDQPTQKTQDLFEADFVQYLQYANDVIAKAG
TQNQQAYHLSMWIFGGAILMVIVMAISSLIWLRNMFMKPLTTMGQHFDRIAQGDLSGRIS
VSGRNEISQLFASLHIMQQSLITTVSHVRDGTESMLTGIQEISAGNNDLSARTEQQAASL
EQTAASMEQLTATVKQNADNARQATLLAKDASGTAARGGELTSSVVTTMHDIATSSQKIG
AITSVIDGIAFQTNILALNAAVEAARAGEQGRGFAVVAGEVRNLAQRSAQAAKEIKGLID
ESVSRVRQGSTLVENAGTTMEEIVRSVTRVTDIMGEIASASDEQSRGIEQVSLAVTQMDQ
VTQQNAALVEEAAAAANALEEQASMLSDAVSVFRLEQDSDSGEGQAADGRDKQRVVKATA
SKENPDCQTA
>ypseu0001X_27180
MKRGSAHKPLDMKIAPEPNKDTKVSFINNMRLVTLFIVILAGILLLFAAAIGTSGYFLKQ
SNQSLAQATQEIDIRQGLSNSSNHLRTARLILIQAASSARIGDATGYQQGLKNAEGRIAQ
SQQMFDLYYNRPTKSETDMALDVPLKKAYEQYRDDGMKPMLAATKEGHFEEVISLDAEKI
SLLDDGYNEPLLKAVKYRTEQANQINQSAHQEARLGYILMAGAFVLVILLTMIAFLVISK
VIINPINWLVTRIQRIAQGDLTQSPVSFGRNEIGVLGSNIQQMQDALAITVEAVRSSAES
IYQGSSEIALGNTDLSARTEQQAASLEQTAASMEQLTATVKQNAENAHHASQLAANASGK
AAQGGDIVSDVVSTMDKISLSSMKIAEITNVINSIAFQTNILALNAAVEAARAGEQGRGF
AVVASEVRHLAQRSADAAKEIESLIEASVDLIGDGSILVSNAGKTMNEIVTAVTHVTDIM
GEIASASDEQSRGISQVAQAVSEMDNVTQQNASLVQEASAAAASLEQQAEILTQAVAVFQ
LAGHSSIKEFKSPVSPPTGQNGSGINKKPTDGSLNWETF
>yruck0001_11920
MKVVTSLLLVLVLFGALQLVSGGLFFNSLKNDKENFAVLQVIRQQEASLGDSWVNLVQTR
NTLNRAGIRYMADANGTGSGTTLPELVTLAKETLVKAQKSYANFEKISLDSGQSPESTQR
MKQTYDAYVGALNELIQLMEAGKIKEFFDQPTTSFQDAFEKDYTDYRTLNDHLYTSVVED
SNQSFTFAIAVLIAILVAVVAVMLIVWFGIQHILINPLNRLIEHIKHIASGDLTQPIEVL
SRNEMGTLAASLSHMQSELIGTVTGVRMGADAIYSGASEIAAGNNDLSARTEQQAASLEE
TAASMEQLTATVKQNAENARQASQLALSASETAQKGGKVVANVVQTMHDIAGSSQKIADI
TSVIDGIAFQTNILALNAAVEAARAGEQGRGFAVVAGEVRNLAQRSAQAAKEIKGLIEDS
VNRVDMGSVLVESAGETMGDIVNAVTRVTDIMGEIASASDEQSRGIDQVGQAVTEMDRVT
QQNASLVEESASAAAALEEQASLLTQSMSVFILRMDNGSNSKDVRRVKQPTVEAVAKKAL
GSDLQDNWETF
>yente0001X_17080
LDIKITPEHHKDTKVFFVNNMRLVTLFIAILAGILLLFAAAIGTSGYFLKQSNQSLEEAT
QELDIRLGLSNSSNHLRTARLILIQAASSARIGDATGYQQGLKNAENRISQSQQMFNLYY
NRPIKSETDTALDGPLKKAYEQYRDDGMKLMLEATKEGHFEEVISLEAEKLNQLDDAYNE
PLLKAVKYRTERANEINQSAQQEARLGYMLMGGAFILAILLTLIAFLVISKVIIKPINRL
VARIQRIAQGDLTQHPAPFGRNEIGVLGNNIQQMQDSLSSTVEAVRSSAESIYQGSSEIA
LGNTDLSARTEQQAASLEQTAASMEQLTATVKQNAENAHHASQLAANASGKAAQGGDIVN
DVVSTMDKISLSSMKIAEITNVINSIAFQTNILALNAAVEAARAGEQGRGFAVVASEVRN
LAQRSADAAKEIESLIEVSVDLIGDGSILVSDAGKAMNEIVTAVTHVTDIMGEIASASDE
QSRGISQVAQAVSEMDNVTQQNASLVQEASAAAASLEQQAEILTQAVAVFHLNGRNPAPA
LKTPAPTSIGQNKTGGNKRPTDDSLNWETF
>yaldo0001_6760
LNAAVEAARAGEQGRGFAVVASEVRNLAQRSAQAAKEIEGLISDRCCGLMLAYDKLLKQE
KR
>yrohd0001_33070
MRFFKNITIRAALLWVLGAFCVLWGGVSANTLLSLNQLTESSNANAVLVENMNLVNQGTD
QYFRMVTRLARAVDYHQSGNMADADKELKSSNVALENLKEKLAEFKAIDHAQIDPVLVTG
VIDGWSGLIEQGVMPLYQAAMDNNSAAYQELAKKTVPALSRQYGSVAEAFNQAASHAIGV
AKDQFAQLTKMSSMTLIAALLTGLAILLATDRYLVVNLVRPLDDIRAHFRVIASGQLGQP
IVDFGHNCVGQLFPLLREVQTSLVNTVKAIRSSTDGIYQGAAEIAAGNTDLSSRTEQQAA
ALEETAASMEQLTATVKHNASNAHHASQLADNARATAKKGGVLVADVVNTMNEISASSRK
IADITTVINSIAFQTNILALNAAVEAARAGEQGRGFAVVASEVRNLAQRSAQAAKEIEGL
ISESVGRVSSGSALVESTGATMDEIVRSITNVTDLMSEIASASDEQSKGISQVGLAVAEM
DTVTQQNAALVQEASRAAASLEEQATQLNLAVAVFKLRSDDQRSKPVAKAKVLTKVTAPV
RVDSNDNWETF
>yruck0001_28370
MAAISNIFGSFENVNVGKKLGLSFFIMLLLVSIIAGTGAYHFSAIEDRAYKVDLSYQINE
EVNQAKYNRALYERSYNPQFMTTNAKHINNILTLLAQNESMNWDAENQKNINRIIEVIKA
YQLDQKDFLATVEKKDNVRKSWNISETQKYLNQLAQNFLNEGADTNSRILLAEMNQKLMA
VRYNARGLLLDRNKEAEASMITAIDVAQNAANAFLPVLSTEQQKLMLPVIDSLKAYKGNI
LAYLPAYEQEVAAGKRLENKAIELNSLISNLFAQELQGTHDEIDKAQMQMTLTAIIALLL
GLLIAWRITRQITVPLRTTLAMAERIATGDLTSATTSSRTDELGLLMNAVARMNENLRGM
IDEIRIGVSQVSHASGEIAAGNTDLSSRTEQQAAAVEETAASMEQLNATVKQNADNAHHA
NQLATEASDTAEQGGKLVNDVVRTMGDISSSSKRISEITSVINSIAFQTNILALNAAVEA
ARAGEQGRGFAVVASEVRNLAQRSAQAAKEIEGLIGESVSQVNKGTSLVQNAGQTMEDIV
RSVTHVRDIMAEIASASDEQSRGITQVSQAISEMDSTTQQNAALVEESAAAADSLAEQAI
LLAQAVAVFRLSESTESTKTTPTTKTTPPRMTAENVKLNQQDNWETF
>yrohd0001_31240
MAAFSKVFGNFENVKVGKKLGLSFFLMLLLVGIIAGTTAYHFSAIEKHAYKVDLSYKIND
EANQAKYNRALYERTYDLKYIKENSEHINEIKSLLTESEKLSWSAENHKIINSISDIAEE
YLQQQSNFVNAVAHKDDVRKSWNISETQKNLNELQQNFLNEGADTNTQILLAEMNQKLMT
VRYNARGLLLDRNQEAESSLITSINVANSAANAFMPVLSASQQQLMAPVISSLATYKDNV
LAYLPAYRQELEVGKVMEASANELNKLATQLFTQELQGTHLEINNAQWLLAIAALAALLC
GLLISWRMTRQITLPLRTTLAMAERIATGDLTTATKSNRTDELGLLMNAVARMNENLRAM
IDDIRVGVSQVSHASGEIAAGNTDLSSRTEQQAAAVEETAASMEQLNATVKQNADNAHHA
NQLATEASTTAQQGGKLVSDVVRTMNDISGSSKRISEITSVINSIAFQTNILALNAAVEA
ARAGEQGRGFAVVASEVRNLAQRSAQAAKEIEGLIGESVSQVSAGTLLVQNAGKTMDDIV
RSVTHVHDIMAEIASASDEQSRGITQVSQAIAEMDSTTQQNAALVEESAAAADSLAEQAI
LLAQAVAVFRLSESEAETPQHQHAEAVMARHVSASNSTAARQTSETRQNNQQDNWETF
>ypseu0001X_43460
MAVFSKIIGSFDNVKVGKKLGLSFFLMLLLVGVIAGTTAYHFSVIEEHAYKVELSYKINN
EANQAKYNRALYERTYDLKYITENTQHINNIKNLLTQSANLRWSVDNRKNIANINHVVEE
YQQQQTNFVNAVTNKDKVRQSWSISESLNNINALQQSLLNEGADTNTQILLAEMSQKLMT
VRYNARGLLLDRNKDAETALITSINIANSAANAFMPVLSAEQQKLLAPVAANLALYKDNV
LAYLPAYQQELEVGKVMEASANALNTLATQLFTQELQGTHNEINNAQYQLAIAAFVALLL
GLLIAWRMTRQITVPLRATLDMAERIATGDLTAATTSSRTDELGMLMNAVARMNENLRAM
IDEIRIGVSQVSHASGEIAAGNTDLSSRTEQQAAAVEETAASMEQLNATVKQNTDNAHHA
NQLATEASQTAQQGGKLVNDVVRTMNDISGSSKRISEITSVINSIAFQTNILALNAAVEA
ARAGEQGRGFAVVASEVRNLAQRSAQAAKEIEGLIGESVSQVNAGTSLVKNAGNTMEEIV
RSVSHVRDIMAEIASASDEQSRGITQVSLAISEMDSTTQQNAALVEESAAAADSLAEQAI
LLAQAVAVFRLSEDEGATDEGRVVTPKASNGRHTPEDHRINQQKSWETF
>ypest0001X_43700
MAVFSKIIGSFDNVKVGKKLGLSFFLMLLLVGVIAGTTAYHFSVIEEHAYKVELSYKIND
EANQAKYNRALYERTYDLKYITENTQHINNIKNLLTQSANLRWSVDNRKNIANINHVVEE
YQQQQTNFVNAVTNKDKVRQSWSISESLNNINALQQSLLNEGADTNTQILLAEMSQKLMT
VRYNARGLLLDRNKDAETALITSINIANSAANAFMPVLSAEQQKLLAPVAANLALYKDNV
LAYLPAYQQELEVGKVMEASANALNTLATQLFTQELQGTHNEINNAQYQLAIAALVALLL
GLLIAWRMTRQITVPLRATLDMAERIATGDLTAATTSSRTDELGMLMNAVARMNENLRAM
IDEIRIGVSQVSHASGEIAAGNTDLSSRTEQQAAAVEETAASMEQLNATVKQNTDNAHHA
NQLATEASQTAQQGGKLVNDVVRTMNDISGSSKRISEITSVINSIAFQTNILALNAAVEA
ARAGEQGRGFAVVASEVRNLAQRSAQAAKEIEGLIGESVSQVNAGTSLVKNAGNTMEEIV
RSVSHVRDIMAEIASASDEQSRGITQVSLAISEMDSTTQQNAALVEESAAAADSLAEQAI
LLAQAVAVFRLSEDEGATDEGRVVTPKASNGRHTPEDHRINQQKSWETF
>ymoll0001_34760
MAGFSKILGHFDNVKVGKKLGLSFFLMLLLVGIIAGTTAYHFSVIEEHAYKVDLSYKIND
EANQAKYNRALYERTYDLQYIKENSQHINNIKNLLTQSETLSWSESNRKTIGAIADVVEE
YLQQQSNFVNAVAHKDDVRKSWNISETQKNLNELQQSLLNEGADTNTQILLAEMNQKLMT
VRYNARGLLLDRNQEAESSLITSINIANSAANAFMPVLSPDQQRLLAPVITSLGTYKDNV
LAYLPAYQQELEVGKVMETSANELNKLATHLFTQELQGTHDEINNAQLQLAIAAVAALLL
GLLISWRMTRQITVPLRATLAMAERIATGDLTAAATSDRTDELGLLMNAVARMNENLRAM
IDEIRIGVSQVSHASGEIAAGNTDLSSRTEEQAAAVEETAASMEQLNATVKQNADNAHHA
NQLATEASQTAQQGGKLVSDVVRTMNDISGSSKRISEITSVINSIAFQTNILALNAAVEA
ARAGEQGRGFAVVASEVRNLAQRSAQAAKEIEGLIGESVSQVNAGTSLVQNAGQTMEEIV
RSVTHVRDIMAEIASASDEQSRGITQVSQAIAEMDSTTQQNAALVEESAAAADSLAEQAI
LLAQAVAVFRLSEAETQPVQHQPAATSASTPRSTPKANQATQQDNWETF
>ykris0001_39870
MAGFSKIFGNFENVKVGKKLGLSFFLMLLLVGIIAGTTAYHFSVIEEHAYKVDLSYKIND
EANQAKYNRALYERTYDLKYIEENSEHINKIKSLLDQSETLGWSADNRKTISSISDVVEE
YLQQQSNFVNAVAHKDDVRKSWNISETQKNLNELQQSLLNEGADTNTQILLAEMNQKLMT
VRYNARGLLLDRNQDAESSLITSINIANSAANAFMPVLSADQQKLLAPVISSLSAYKDNV
LAYLPAYQQELEVGKVMEDNANELNKLATHLFTQELQGTHDEIDNAQLQLTITVIAALLF
GLLISWRMTRQITVPLRTTLAMAERIANGDLTAETTSTRTDELGLLMNTVARMNENLRAM
IDEIRIGVSQVSHASGEIAAGNTDLSSRTEQQAAAVEETAASMEQLNATVKQNADNAHHA
NQLATEASQTAQQGGKLVNDVVRTMNDISGSSKRISEITSVINSIAFQTNILALNAAVEA
ARAGEQGRGFAVVASEVRNLAQRSAQAAKEIEGLIGESVSQVNAGTSLVQNAGQTMEDIV
RSVTHVRDIMAEIASASDEQSRGITQVSQAISEMDSTTQQNAALVEESAAAADSLAEQAI
LLEQAVAVFRLSEAEVETVQSNTSASRVATPRPAPDASRNDQQDNWETF
>yinte0001_36970
MAIFSNVFGRFENVRVGKKLGLSFFLMLLLVGIIAGTAAYHFSVIEEHAYKVDLSYKIND
EANQAKYNRALYERTYDLKYIKENSQHINNIKNLLTQSESLSWSENNRKTISSISDVVEE
YQQQRSNFVNAVAHKDDVRKSWNISETQKNLNELQQSLLNEGADTNTQILLAEMNQKLMT
VRYNARGLLLDRNQDAESSLITSINIANSAANAFMPVLSAEQQKLLAPVISSLSTYKDNV
LAYLPAYQQELEVGKVMESNANELSKLATHLFTQELQGTHAEINNAQLQLTIAAIAALLF
GLLISWRMTRQITVPLRTTLAMAERIATGDLTATTTSHRTDELGLLMNAVARMNENLRAM
IDEIRIGVSQVSHASGEIAAGNTDLSSRTEQQAAAVEETAASMEQLNATVKQNADNAHHA
NQLATEASDTAQQGGKLVSDVVRTMNDISGSSKRISEITSVINSIAFQTNILALNAAVEA
ARAGEQGRGFAVVASEVRNLAQRSAQAAKEIEGLIGESVTQVNAGTTLVQNAGQTMENIV
RSVTHVRDIMAEIASASDEQSRGITQVSQAISEMDSTTQQNAALVEESAAAADSLAEQAI
LLAQAVAVFRLSDAEVESAQKNTSASVVHKSTPTSRTGTESSRTAQQDNWETF
>yfred0001_31920
MAVFSKVFGNFENVKVGKKLGLSFFMMLLLVGIIAGTTAYHFSVIEEHAYKVDLSYKIND
EANQAKYNRALYERTYDLKYIKENSQHINNIKNLLTQSEGLSWSAENRKIIGGITDVVEE
YLQQQSNFVNAVAHKDDVRKSWNISETQKNLNELQQSLLNEGADTNTQILLAEMNQKLMT
VRYNARGLLLDRSQEAESSLITSINIANSAANAFMPVLSADQQKLLAPVISSLSAYKDNV
LAYLPAYQQELEVGIVMETNANELNKLATHLFTQELQGTHDEINNAQLQLTIAAIAALLF
GLLISWRMTRQITVPLRTTLAMAERIATGDLTAATTSNRTDELGLLMNAVARMNENLRAM
IDEIRIGVSQVSHASGEIAAGNTDLSSRTEQQAAAVEETAASMEQLNATVKQNADNAHHA
NQLATEASQTAQQGGKLVNDVVRTMNDISGSSKRISEITSVINSIAFQTNILALNAAVEA
ARAGEQGRGFAVVASEVRNLAQRSAQAAKEIEGLIGESVSQVNAGTSLVQNAGQTMEDIV
RSVTHVRDIMAEIASASDEQSRGITQVSQAISEMDSTTQQNAALVEESAAAADSLAEQAI
LLAQAVAVFRLSESEAETSQSHSVSSAPKNTPTPRPTPETRNSAPQDNWETF
>yente0001X_760
MAAFSKVFGHFENVKVGKKLGLSFFLMLLLVGIIAGTTAYHFSVIEEHAYKVDLSYKIND
EANQAKYNRALYERTYDLQYIKENSQHINNIKNLLTQSESLSWSENNRKTISSIADVVDE
YLQQQSNFVNAVAHKDDVRKSWNISETQKNLNELQQSLLNEGADTNTQILLAEMNQKLMT
VRYNARGLLLDRNQDAESSLITSINIANSAANAFMPVLSADQQKLLAPVISSLSIYKDNV
LAYLPAYQQELEVGKVMEENANELNKLATHLFTQELQGTHDEINNAQLQLAIAAIAALIL
GLLISWRMTRQITVPLRTTLAMAERIATGDLTAATTSNRTDELGLLMNAVARMNENLRAM
IDEIRIGVSQVSHASGEIAAGNTDLSSRTEQQAAAVEETAASMEQLNATVKQNADNAHHA
NQLATEASQTAQQGGKLVNDVVRTMNDISGSSKRISEITSVINSIAFQTNILALNAAVEA
ARAGEQGRGFAVVASEVRNLAQRSAQAAKEIEGLIGESVSQVNAGTSLVQNAGQTMEDIV
RSVTHVRDIMAEIASASDEQSRGITQVSQAISEMDSTTQQNAALVEESAAAADSLAEQAI
LLAQAVAVFRLSEAETESVQSETTTPRATTPRPAPEANRSQQQDNWETF
>yberc0001_33520
MAALSKVFGNFENVKVGKKLGLSFFLMLLLVGIIAGTTAYHFSVIEEHAYKVDLSYKIND
EANQAKYNRALYERTYDLKYIQENSQHINNIKNLLTQSEGLSWSEDNRKTIGSIADVVDE
YLQQQSNFVNAVAHKDDVRKSWNISETQKNLNELQQSLLNEGADTNTQILLAEMNQKLMT
VRYNARGLLLDRNQEAESSLITSINIANSAANAFMPVLSPDQQKLLAPVITSLGSYKENV
LAYLPAYQQELEVGKVMETNANELNKLATHLFTQELQGTHDEINNAQLQLAIAAIAALLF
GLLISWRMTRQITVPLRTTLAMAERIATGDLTAATTSNRTDELGLLMNAVARMNENLRAM
IDEIRIGVSQVSHASGEIAAGNTDLSSRTEEQAAAVEETAASMEQLNATVKQNADNAHHA
NQLATEASQTAQQGGKLVSDVVRTMNDISGSSKRISEITSVINSIAFQTNILALNAAVEA
ARAGEQGRGFAVVASEVRNLAQRSAQAAKEIEGLIGESVSQVNAGTSLVQNAGQTMEEIV
RSVTHVRDIMAEIASASDEQSRGITQVSQAISEMDSTTQQNAALVEESAAAADSLAEQAI
LLAQAVAVFRLSDAETHTAQGNIPAPATKNSASTPRPGPNISRANQQDNWETF
>yaldo0001_35130
MAAFSKVFSHFENAKVGKKLGLSFFLMLLLVGIIAGTTAYHFSVIEEHAYKVNLSYKIND
EANQAKYNRALYERTYDLKYIKENSGYINKIKTLLIQSEELDWSENNRKTINSIADVVEE
YLQQQSNFVNAVAHKDDVRKSWNISETQKNLNELQQNLLNEGADTHTQILLAEMNQKLMT
VRYNARGLLLDRNQDAESSLITSINIANSAANAFMPVLSADQQKLLAPVISSLSAYKDNV
LAYLPAYQQELAVGKVMEYNANELNKLATHLFTQELQGTHDEINNAQLQLTITAIVALLL
GLLISWRMTRQITVPLRTTLAMAERIATGDLTAAATSTRTDELGLLMNAVARMNENLRAM
IDEIRVGVSQVSHASGEIAAGNTDLSSRTEQQAAAVEETAASMEQLNATVKQNADNAHHA
NQLATEASDTAQQGGKLVNDVVRTMNDISGSSKRIAEITSVINSIAFQTNILALNAAVEA
ARAGEQGRGFAVVASEVRNLAQRSAQAAKEIEGLIGESVSQVNSGTTLVQNAGQTMENIV
RSVTHVRDIMAEIASASDEQSRGITQVSLAISEMDSTTQQNAALVEESAAAANSLAEQAI
LLAQAVAVFRLTDTETETVAAQHKGTPSPRTGSQSSRVTQQDNWETF
>ymoll0001_38830
MQFLKNITIRAALLWVLGAFCLLWGGVSAYTLLSLNQLTQSSNANSVLVDNMTLVNQGTD
QYFRMVTRLARAVDYRQSGNIADADKELKSSNIALENLKKRLAEFKAIDHAQIDPALVSR
VIDGWSGLIEQGVTPLYQAAMDNNTAAYQELAKKTVPALSRQYGSVAEGFNQAASKAIGV
AKEQFSQLTKVSSITLISALVAGLVILLATDRYLLANLVRPLDDIRAHFRVIASGQLGQP
IVDFGRNCVGQLFPLLRDVQTSLVNTVEAIRSSTDGIYHGAAEISAGNTDLSSRTEQQAA
ALEETAASMEQLTATVKHNADNAHHASQLAANASITAKKGGALVADVVHTMDEISASSRK
IADITTVINSIAFQTNILALNAAVEAARAGEQGRGFAVVASEVRNLAQRSAQAAKEIDGL
ITESVNRVKSGSALVESAGITMDEIVRSITNVTDLMGEIASASDEQSKGISQVGQAVAEM
DSVTQQNAALVQEASRAAASLEEQATQLNRAVAVFKLQSDDARAKPAMKPRANPLTLTPV
ATKADSNANWETF
>yinte0001_40830
MQFLKNITIRVALLWVLGAFCLLWGGVSAYTLLSLNQLTQSSNANSVLVENMNLVNQGTD
QYFRMVTRLSRSVDYRQNGNIADADKELKSSDVALENLKQKLAEFKAIDHAQLDPALVSG
VIDGWSGLIEQGVTPLYQAAMDNNSAAYQDLAKKTVPALSRQYGSVAEKFNQAASKAIGV
AKDQFSHLTKVSSITLISALVIGLLILLATDRYLVANLVRPLDDIRKHFLVIASGQLGHP
ITDFGRNCVGRLFPLLRDVQTSLVNTVQAIRSSTDGIYHGAAEISAGNTDLSSRTEQQAA
ALEETAASMEQLTATVKHNADNAHHASQLAANASATAKKGGVLVADVVNTMNEISASSRK
IADITTVINSIAFQTNILALNAAVEAARAGEQGRGFAVVASEVRNLAQRSAQAAKEIDGL
INESVSRVSSGSALVESAGITMDEIVRSITNVTDLMGEIASASDEQSKGISQVGQAVAEM
DSVTQQNAALVQQASRAAASLEEQATQLNQAVAVFKLKADDERAKPVVKMRANQRTTAPA
TAKADSNANWETF
>yberc0001_21820
MQFLKNITIRAALLWVLGAFCLLWGGVSAYTLLSLNQLTQSSNANTVLVENMNLVNQGTD
QYFRMVTRLARAVDYHQSGNLADADKELKSSSAALENLKKRLAEFKAIDHAQIDPALVAG
VIDGWSGLIEQGVMPLYQAAMDNNTAAYQDLAKKTVPALSRQYGAVAEGFNQAASKAIGV
AKVQFSQLTKVSSITLISALVAGLVILLATDRYLLANLVRPLDEIRAHFRVIASGQLGQP
IVDFGRNCVGQLFPLLRDVQTSLVNTVEAIRSSTDGIYHGAAEISAGNTDLSSRTEQQAA
ALEETAASMEQLTATVKHNADNAHHASQLAASASITAKKGGALVADVVHTMDEISASSRK
IADITTVINSIAFQTNILALNAAVEAARAGEQGRGFAVVASEVRNLAQRSAQAAKEIDGL
ITESVNRVKSGSALVESAGVTMDEIVRSITNVTDLMGEIASASDEQSKGISQVGQAVAEM
DSVTQQNAALVQEASRAAASLEEQATQLNRAVAVFKLQSDDARAKPAVKPRANPLKLAPV
AAKADSNANWETF
>yaldo0001_22600
MQFLKNISIRVALLWVLGIFCLLWGGVSAYTLLSLNQLTQSSNANSVLVENMNLVNQGTD
QYFRMVTRLARSVDYRQSGNIADADKELKSSNVALENLKKKLAEFKAVDHAQIDPVLVTG
VIDGWSGLIEQGVTPLYQAAMDNNSAAYQELAKKTVPALSRQYGSVAESFNQSASKAIGV
AKEQFSHLTKVSSVTLISALVAGLLILLATDRYLVANLVRPLDEIREHFRVIASGQLGQP
IADFGRNCVGRLFPLLRDVQTSLVNTVQTIRSSTDGIYHGAAEISAGNTDLSSRTEQQAA
ALEETAASMEQLTATVKHNADNAHHASQLAASASATAKKGGLLVADVVNTMNEISASSRK
IADITTVINSIAFQTNILALNAAVEAARAGEQGRGFAVVASEVRNLAQRSAQAAKEIDGL
INESVNRVSSGSALVESAGITMDEIVRSITNVTDLMGEIASASDEQSKGISQVGQAVAEM
DSVTQQNAALVQEASRAAASLEEQATQLNRAVAVFKLHLDDERVKPAVKPRAHPTAMAPV
TKVDNNANWETF
>yrohd0001_33620
MFKRMKVVTSLLLVLVLFGALQLVSGGLFFNSLKSDKENFAVLQVIRQQQSVLNESWVNL
LQTRNTLNRAGIRYMMDVSHTGSGPTVNDLLASAKGTLGVAAERFKAYEQIALDGQQDPE
SAKKLKQTYDQYFGALAELIQLMEAGKINEFFDQPTSSFQNAFEQDYNTYLTQNDRLYSS
AVENSNQSFNFALGVIVTVLIVVLAVIIFVWLGMQHILINPLKHLIEHIKHIANGDLTQT
IEVNSRNEMGVLAASLKNMQSELITTVSDVRLGADAIYSGASEIAAGNNDLSARTEQQAA
SLEETAASMEQLTATVKQNAENARQASQLALSASETAQKGGKVVANVVQTMHDIAGSSQK
IADITSVIDGIAFQTNILALNAAVEAARAGEQGRGFAVVAGEVRNLAQRSAQAAKEIKGL
IEDSVNRVDMGSVLVESAGETMGDIVNAVTRVTDIMGEIASASDEQSRGIDQVGQAVTEM
DRVTQQNASLVEESASAAAALEEQASMLTQSMSVFVLRMDNSSTSRNIKKTKQPAQDLGV
TAKKTLGSDLQENWETF
>ypseu0001X_27070
MKVVTSLLLVLVLFGALQLVSGGLFFKSLQNDQENFNVLQVIRQQQSVLNESWVYLLQTR
NTLNRAGVRYMMDINHTGSGPTVKDLISSAKGTLSVAEDRFKRYEKIPQNSSQDPEGAKK
LKQSYEEYFSALTELINLMETNKINEFFNHPTTSFQNEFEQNYNNYLTQNDGLYDSAVED
SNQSFSFAMGVVITVLVVVLVMMLLVWLGMQQILIHPLNHLIAHIKHIANGDLTQNIEVH
GRNEVGTLAASLKHMQSELVTIVGEVRVGADAIYSGASEIAAGNNDLSARTEQQAASLEE
TAASMEQLTATVKQNAENARQASQLALSASETAQKGGKVVADVVQTMHEIAGSSQKIADI
TSVIDGIAFQTNILALNAAVEAARAGEQGRGFAVVAGEVRNLAQRSAQAAKEIKGLIDDS
VNRVDLGSVLVESAGETMGDIVNAVTRVTDIMGEIASASDEQSRGIDQIGQAVAEMDRVT
QQNASLVEESASAAASLEEQASMLTQAMSVFVLSVDNSNSTSDVRKVKQPTQEMNSTAKK
ALGNNLQDNWETF
>ypest0001X_19160
MKVVTSLLLVLVLFGALQLVSGGLFFKSLQNDQENFNVLQVIRQQQSVLNESWVYLLQTR
NTLNRAGVRYMMDINHTGSGPTVKDLISSAKGTLSVAEDRFKRYEKIPQNSSQDPEGAKK
LKQSYEEYFSALTELINLMETNKINEFFNHPTTSFQNEFEQNYNNYLTQNDGLYDSAVED
SNQSFSFAMGVVITVLVVVLVMMLLVWLGMQQILIHPLNHLIAHIKHIANGDLTQNIEVH
GRNEVGTLAASLKHMQSELVTIVGEVRVGADAIYSGASEIAVGNNDLSARTEQQAASLEE
TAASMEQLTATVKQNAENARQASQLALSASETAQKGGKVVADVVQTMHEIAGSSQKIADI
TSVIDGIAFQTNILALNAAVEAARAGEQGRGFAVVAGEVRNLAQRSAQAAKEIKGLIDDS
VNRVDLGSVLVESAGETMGDIVNAVTRVTDIMGEIASASDEQSRGIDQIGQAVAEMDRVT
QQNASLVEESASAAASLEEQASMLTQAMSVFVLSVDNSNSTSDVRKVKQPTQEMNSTAKK
ALGNNLQDNWETF
>ymoll0001_37090
MKVVTSLLLVLVLFGALQLVSSGLFFNSLKNDKENFAVLQVIRQQQSVLNESWVNLLQTR
NTLNRAGIRYMMDVNHTGSGPTVNDLLASAKGTLGVAADRFKQYEQIPLDSQQDAESATK
LKQTYDQYFGALTELIQLMEAGKINEFFDQPTSSFQNAFEKDYNTYLTQNDRLYATAVED
SNQSFSFAMGVIVAVLIAVLAVIIVVWLGMQHILINPLKHLIEHIKHIANGDLTQNIDVH
SRNEMGTLAASLKHMQSELATTVNDVRLGADAIYSGASEIAAGNNDLSARTEQQAASLEE
TAASMEQLTATVKQNAENARQASQLALSASETAQKGGKVVANVVQTMHEIAGSSQKIADI
TSVIDGIAFQTNILALNAAVEAARAGEQGRGFAVVAGEVRNLAQRSAQAAKEIKGLIEDS
VNRVDMGSVLVESAGETMGDIVNAVTRVTDIMGEIASASDEQSRGIDQVGQAVTEMDRVT
QQNASLVEESASAAAALEEQASMLTQSMSVFVLRMDNGSSTRNVRKTKQPTQDTSGTAKK
TLGSDLQDNWETF
>ykris0001_37850
MKVVTSLLLVLVLFGALQLVSGGLFFNSLKNDKENFAVLQVIRQQQSVLNESWVNLLQTR
NTLNRAGIRYMMDVNHTGSGPTVNDLLASAKGTLGVAAERFKSYEQIPLDSKQDPESAKK
LKLTYDQYFAALTELIQLMQAGKINEFFDQPTSSFQNAFEQDYNTYLTQNDRLYASVVED
SNRSFTYAMSVIIFVLIAVFVVIVIVWLGMQHILINPLKHLIEHIKHIANGDLTQNIEVH
SRNEMGTLAASLKHMQSELITTVSDVRLGADAIYSGASEIAAGNNDLSARTEQQAASLEE
TAASMEQLTATVKQNAENARQASQLALSASETAQKGGKVVANVVQTMHEIAGSSQKIADI
TSVIDGIAFQTNILALNAAVEAARAGEQGRGFAVVAGEVRNLAQRSAQAAKEIKGLIEDS
VNRVDMGSVLVESAGETMGDIVNAVTRVTDIMGEIASASDEQSRGIDQVGQAVTEMDRVT
QQNASLVEESASAAAALEEQASILTQSMSVFVLHMDNDSTKKDVKKTKQPTQDKSGTAKK
TLGSDLQDNWETF
>yinte0001_40500
MRVVTSLLLVLVLFGALQLVSGGLFFNSLKNDKENFAVLQVIRQQQSVLNESWVNLLQTR
NTLNRAGIRYMMDVNHTGSGPTVNDLLASAKGTLGVAAERFKSYEQIPLDSQQDAESAKK
LKQTYDQYFGALTELIQLMEAGKINEFFDQPTSSFQNAFEQDYNTYLTQNDRLYAAAVED
SNQSFSFAMGVIITVLIVVCAVIIVVWLGMQHILINPLKHLIEHIKHIANGDLTQTIEVH
SRNEMGTLAASLKHMQTELITTVSDVRLGADAIYSGASEISAGNNDLSARTEQQAASLEE
TAASMEQLTATVKQNAENARQASQLALSASETAQKGGKVVANVVQTMHEIAGSSQKIADI
TSVIDGIAFQTNILALNAAVEAARAGEQGRGFAVVAGEVRNLAQRSAQAAKEIKGLIEDS
VSRVDMGSVLVESAGETMGDIVNAVTRVTDIMGEIASASDEQSRGIDQVGQAVTEMDRVT
QQNASLVEESASAAAALEEQASMLTQSMSVFVLRMDNGSTTRDARKIKQPAQDLSITAKK
TLGSDLQDNWETF
>yfred0001_14080
MKVVTSLLLVLVLFGALQLVSGGLFFNSLKNDKENFAVLQVIRQQQSVLNESWVNLLQTR
NTLNRAGIRYMMDVNHTGSGPTVNDLLASAKGTLGVAEERFKSYEQIPLDSRQDPESAKK
LKQTYDQYFGALTELIQLMEAGKINEFFDQPTSSFQNAFEHDYNTYLTQNDRLYASAVED
SNQSFSFAMGVIVTVLIVVLAVVIVVWLGMQHILINPLKHLIEHIKYIANGDLTQTIEVH
SRNEMGTLAASLKHMQSELVTTVSDVRLGADAIYSGASEIAAGNNDLSARTEQQAASLEE
TAASMEQLTATVKQNAENARQASQLALSASETAQKGGKVVANVVQTMHEIAGSSQKIADI
TSVIDGIAFQTNILALNAAVEAARAGEQGRGFAVVAGEVRNLAQRSAQAAKEIKGLIEDS
VSRVDMGSVLVESAGETMGDIVNAVTRVTDIMGEIASASDEQSRGIDQVGQAVTEMDRVT
QQNASLVEESASAAAALEEQASMLTQSMSVFILRMDNGSTTRDVRKPKQPTQDQSGAAKK
TLGSDLQENWETF
>yente0001X_17210
MFKRMKVVTSLLLVLVLFGALQLVSGGLFFNSLKNDKENFAVLQVIRQQQSVLNESWVNL
LQTRNTLNRAGIRYMMDVNHTGSGPTVNDLLASAKGTLGVAAERFKSYEQIPLDSQQDPE
SAKKLKQTYEQYFGALTELIQLMEAAKINEFFDQPTSSFQNAFEHDYNTYLTQNDRLYSG
AVEDSNRSFTYAMSVIVFVLIAVFVVIVGVWLGMQHILINPLKHLIEHIKHIANGDLTQN
IEVHSRNEMGTLAASLKHMQSELVTTVSDVRLGADAIYSGASEIAAGNNDLSARTEQQAA
SLEETAASMEQLTATVKQNAENARQASQLALSASETAQKGGKVVANVVQTMHDIAGSSQK
IADITSVIDGIAFQTNILALNAAVEAARAGEQGRGFAVVAGEVRNLAQRSAQAAKEIKGL
IEDSVNRVDMGSVLVESAGETMGDIVNAVTRVTDIMGEIASASDEQSRGIDQVGQAVTEM
DRVTQQNASLVEESASAAAALEEQASMLTQSMSVFILRMDNSSSKKDVRKTKQPTQDKSG
TAKKALGSDLQENWETF
>yberc0001_15260
MKVVTSLLLVLVLFGALQLVSSGLFFNSLKNDKENFAVLQVIRQQQSVLNESWVNLLQTR
NTLNRAGIRYMMDVNHTGSGPTVNDLLASAKGTLGVAADRFKNYEQIPLDSQQDAESAKK
LKQTYDQYFGALTELIQLMEAGKINEFFDQPTSSFQNAFEKDYNTYLTQNDRLYASAVED
SNHSFSFAMGVIVAVLIAVSAVIILVWLGMQHILINPLKHLIEHIKHIANGDLTQTIEVH
SRNEMGTLAASLKHMQSELATTVNDVRLGADAIYSGASEIAAGNNDLSARTEQQAASLEE
TAASMEQLTATVKQNAENARQASQLALSASETAQKGGKVVANVVQTMHEIAGSSQKIADI
TSVIDGIAFQTNILALNAAVEAARAGEQGRGFAVVAGEVRNLAQRSAQAAKEIKGLIEDS
VNRVDMGSVLVESAGETMGDIVNAVTRVTDIMGEIASASDEQSRGIDQVGQAVTEMDRVT
QQNASLVEESASAAAALEEQASMLTQSMSVFVLRMDNGSSTKSVRKIKQPTQDLSGTAKK
TLGSDLQDNWETF
>yaldo0001_15230
MKVVTSLLLVLVLFGALQLVSGGLFFNSLKNDKENFAVLQVIRQQQSVLNESWVSLLQTR
NTLNRAGIRYMMDVNHTGSGPTVNDLLASAKGTLGVAAERFKSYEQIPLDSQQNPDSAQK
LKQTYDQYFGALTELIQLMEAGKINEFFDQPTSSFQNAFEKDYNTYLVQNDRLYASAVED
SNQSFSFAMGVIIAVLIAVTTVIVIVWLGMQRILINPLKHLIGQIKHIANGDLTQNIEVH
SHNEMGTLAASLKHMQAELITTVSHVRLGADAIYSGASEIAAGNNDLSARTEQQAASLEE
TAASMEQLTATVKQNAENARQASQLALSASETAQKGGKVVANVVQTMHDIAGSSQKIADI
TSVIDGIAFQTNILALNAAVEAARAGEQGRGFAVVAGEVRNLAQRSAQAAKEIKGLIEDS
VNRVDMGSVLVESAGETMGDIVSAVTRVTDIMGEIASASDEQSRGIDQVGQAVTEMDRVT
QQNASLVEESASAAAALEEQASMLTQSMSVFVLRMDNGNSTKDVRKTKQPAQDLNITAKK
ILGSDLQDNWETF
>yruck0001_18270
MQFLKNITIRAALLWVFGAFSLLWGGVSAYTLFSLHELTDASNANSVLVENINLVNQGSD
QYFRTVTRLGRSVDHRLAGNIAEADRELKSSNKALENLKNSLAQFKAIDHAQLNPVLVNE
VISSWNGLVIQGVDPLYQAAVVNDNSAYQLLSKQTVPALSRQFGASAESFDKAASEQIGV
VKVQFAHLTKVSSITLISALIAGLLILLATDRFLVANLVRPLHQMRDHFKVIASGQLGHP
IVDFGRNCIGQLFPLLREVQTSLANTVKTIRDSTDSIYHGAAEIAAGNTDLSSRTEQQAA
ALEETAASMEQLTATVKHNADNAHHASQLAATASSTAKKGGELVADVVHTMADISASSKK
IAEITTVINSIAFQTNILALNAAVEAARAGEQGRGFAVVASEVRSLAQRSAQAAKEIDGL
INESVSRVISGSAQVESAGSTMNEIVRSITNVTDLIGEIASASDEQSKGISQVGQAVAEM
DSVTQQNAALVQEASRAAASLEDQAAKLNHAVAVFKLKDDKVTPAAKTKVTPVKAPMAPR
TDNNANWETF
>yruck0001_11930
MFGRIRISTSFFLLLIMICSIQLISSGLSFTAFRADYQNLNRVELSSQQRDALSLSWVSL
LQARNTLNRAGTRSALNVPQEKVNELMGNARSSLQKADLYFNQFLAIPRVNDNADELIAA
TQASYQNLRTSLRELIGFLEAGNLQAFMDQPTQKTQDLFEADFVQYLQHTTEIITDSSQE
NAQAYLLSKWIFAGAVVLVISMAISCVIWLKTMFVSPLAIMRDHFDRIAQGDLAGKISVS
GRNEISQLFASLRIMQQSLISTVSKVRDGTESMLTGIQEISAGNNDLSARTEQQAASLEE
TAASMEQLTATVKQNADNARQATLLAQEASATAAKGGMLAGDVVNTMHEIAASSHKIGAI
TSVIDGIAFQTNILALNAAVEAARAGEQGRGFAVVAGEVRNLAQRSAQAAKEIKGLIDES
VGRVRQGSTLVESSGTTMEEIVRSVTRVTDIMGEIASASDEQSRGIEQVSLAVTQMDQVT
QQNAALVEEAASAANALEEQAGYLSHAVSAFHLAQDGYDEDWQGTGKQSALKEISDC
>yrohd0001_33630
MFGRIRISTSFFLLLILICTIQLISSGLSFTAFRSDYQNLNRVDLSSQQRDALSLSWVSL
LQARNTLNRAGTRAALKVPQEQVNALMGNARSSLQKADLYFNQFLAVPPLEDSTTGSELS
DATQKSYQNLRTSLRELIGFLEAGNLQAFMDQPTQKTQDLFEADFVQYLQYANDVIAEAG
THNQQAYHLSMWIFGGAILMVIVMAISSLIWLRTMFVKPLKIMRSHFDRIAEGDLSGQIS
VSGRNEISEMFGSLHTMQQSLITTVSHVRDGTESMLTGIQEISAGNNDLSARTEQQAASL
EQTAASMEQLTATVKQNADNARQATLLAKEASGTAAKGGELTSSVVTTMHDIATSSQKIG
AITSVIDGIAFQTNILALNAAVEAARAGEQGRGFAVVAGEVRNLAQRSAQAAKEIKGLID
ESVSRVRQGSTLVESAGTTMEEIVRSVTRVTDIMGEIASASDEQSRGIEQVSLAVTQMDQ
VTQQNAALVEEAAAAANALEEQASMLSNAVSVFRLEQGSDNGDWQAAEGRGQQPAVKEFP
DCQRV
>ykris0001_37840
MFGRIRISTSFFLLLMLICSIQLISSGLSFTAFRSDYQNLNRVDLSSQQRDALSLSWVSL
LQARNTLNRAATRSALKVPQEQVNALMGNARSSLQKADLYFNQFLAVPRLDESDTGGELL
DATKNSYQNLRVSLRELIDFLEAGNLQSFMDQPTQKTQDLFEADFMQYLQYANEVVADAG
SQNQQAYHLSMWIFGGAILMVIVMAISALIWLRTMFVTPLKIMRAHFDRIAQGDLSGQIT
VSGRNEISQMFASLRTMQQSLITTVSHVRDGTESMLTGIQEISAGNNDLSARTEQQAASL
EQTAASMEQLTATVKQNADNARQATQLAQEASGTAAKGGELTGSVVKTMHDIATSSQKIG
AITSVIDGIAFQTNILALNAAVEAARAGEQGRGFAVVAGEVRNLAQRSAQAAKEIKGLID
ESVSRVRQGSTLVENAGTTMEEIVRSVTRVTDIMGEIASASDEQSRGIEQVSLAVTQMDQ
VTQQNAALVEEAAAAANALEEQAGMLSDAVSVFRLEQYSDGGEGQAAAGSGQQFVVKTAA
AKETPDCQTV
>ykris0001_22260
MQFLRDITIRAALLWVLGAFCLLWGGVSGYTLLSLNQLTQSSNANSVLVENMNLVNQGTD
QYFRMVTRLARSVDYRQSGNIVDADKELKSSNTALENLKKELAQFKAIDHAQIDPALVTG
VVNGWSGLIDQGVTPLFQAAMNNNDTVYEDLAKKTVPALSRQYGAVAENFNQAASKAIGV
AKEQFAHLTRVSSIILISALVAGLVILVVTDRYLIVNMVRPLDDIRAHFRAIASGQLGQP
ITDFGRNCVGQLFPLLRDVQASLANTVKAIRSSTDGIYHGAAEISAGNTDLSSRTEQQAA
ALEETAASMEQLTATVKHNADNAHHASQLAANASITAKKGGALVADVVHTMDEISASSRK
IAEITTVINSIAFQTNILALNAAVEAARAGEQGRGFAVVASEVRNLAQRSAQAAKEIDNL
ITESVSRVSSGSALVESAGITMDEIVRSITNVTDLMGEIASASDEQSKGITQVGQAVAEM
DSVTQQNAALVQQASRAAASLEEQAAQLNQAVAVFKLRSDDERAKPAAKPRARVLAATPT
SKVDNNTNWETF
>yinte0001_15900
MFGRIRISTSFFLLLILICSIQLISSGLSFTAFRSDYQNLNRVDLSSQQRDALSLSWVSL
LQARNTLNRAGTRSALKVPQEQVNALMGNARSSLQKADLYFNQFIAVPRLDESDNGSELL
DATKNSYQNLRTSLRQLIDFLEAGNLQGFMDQPTQKTQDLFEADFLQYLQYANEVIAEAG
TQNQQAYHLSMWIFGAAIVMVIAMAISSLVWLRTMFVTPLKIMRAHFDRIARGDLSAQIY
VSGRNEISEMFASLRIMQQSLITTVSHVRDGTEAMLTGIQEISAGNNDLSARTEQQAASL
EQTAASMEQLTATVKQNADNARQATLLAKDASGTAAKGGELAGSVVTTMHDIATSSQKIG
AITSVIDGIAFQTNILALNAAVEAARAGEQGRGFAVVAGEVRNLAQRSAQAAKEIKGLID
ESVSRVRQGSTLVENAGTTMEEIVRSVTRVTDIMGEIASASDEQSRGIEQVSLAVTQMDQ
VTQQNAALVEEAAAAANALEEQASRLSDAVSVFRLEQDSDSGEGQAADGSGKQPAVKEIP
DCQTA
>yfred0001_34740
VLGAFCLLWGSVSTYTLLSLNQLTQSSNANAVLVENMNLVNQGTDQYFRMVTRLARSVDY
RQNGNIADAEKELNSSNVALDNLKKKLAEFKTIDHAQIDPALVTGVIDGWSGLIDQGVTP
LYQAAMDNNSVAYQDLAKKTVPALSRQYGAVAETFNQAASKAIGVAKDQFSHLTKVSSIT
LISALVAGLVILLATDRYLVVNLVRPLDDIRAHFRVIASGQLGRPIVDFGRNCVGQLFPL
LRDVQTSLVNTVQAIRSSTDGIYHGAAEISAGNTDLSSRTEQQAAALEETAASMEQLTAT
VKHNADNAHHASQLAANASATAKKGGVLVADVVNTMNEISASSRKIADITTVINSIAFQT
NILALNAAVEAARAGEQGRGFAVVASEVRNLAQRSAQAAKEIDSLINESVSRVSSGSALV
ESAGVTMDEIVRSITNVTDLMGEIASASDEQSKGITQVGQAVAEMDSVTQQNAALVQEAS
RAAASLEEQATQLNLAVAVFKLQSDEERVKPAAKPRAKVSAATAVSKPDSNANWETF
>yfred0001_14090
VDLSSQQRDALSLSWVSLLQARNTLNRAGTRSALKVPQEQVNALMGNARSSLQKADLYFN
QFLAVPRLDESDTGGELLDATKNSYQNLRTSLRELIDFLEAGNLQGFMDQPTQKTQDLFE
ADFVQYLQYANEVIAEAGTQNQQAYHLSMWIFGGAILMVIAMAISSLVWLRTMFVTPLKI
MRAHFDRIAQGDLSGQIYVSGRNEISQMFASLRTMQRSLITTVSHVRDGTEAMLTGIQEI
SAGNNDLSARTEQQAASLEQTAASMEQLTATVKQNADNARQATLLAQDASGTAAKGGALA
GSVVTTMHDIATSSQKIGAITSVIDGIAFQTNILALNAAVEAARAGEQGRGFAVVAGEVR
NLAQRSAQAAKEIKGLIEESVSRVRQGSTLVENAGTTMEEIVRSVTRVTDIMGEIASASD
EQSRGIEQVSLAVTQMDQVTQQNAALVEEAAAAANALEEQASMLSNAVSVFRLEQGSDNE
EGQAADGSGKQSVVKATVAKENPDCQTA
>yente0001X_17220
MFGRIRISTSFFLLLMLICSIQLISSGLSFTAFRSDYQNLNRVDLSSQQRDALSLSWVSL
LQARNTLNRAATRSALKVPQEKVNELMGNARSSLQKADLYFNQFLAVPRLDESDTGGELL
DATKNSYQNLRSSLRELIDFLEAGNLQSFMDQPTQKTQDLFEADFLQYLQYANEVIAEAG
TQNQQAYHLAMWIFAGAILMVIAMAISSLIWLRTMFVSPLKTMRSHFDRIAKGDLSAQIS
VTGRNEISQMFASLRTMQQSLITTVSHVRDGTESMLTGIQEISAGNNDLSARTEQQAASL
EQTAASMEQLTATVKQNADNARQATQLAQDASGTAAKGGELAGSVVTTMHDIATSSQKIG
AITSVIDGIAFQTNILALNAAVEAARAGEQGRGFAVVAGEVRNLAQRSAQAAKEIKGLID
ESVSRVRQGSTLVENAGTTMEEIVRSVTRVTDIMGEIASASDEQSRGIEQVSLAVTQMDQ
VTQQNAALVEEAAAAANALEEQAGMLSDAVSVFRLEQDSDNGEGQSADRSSKQPAVKEIP
DCQTA
>yente0001X_12970
MQFLRNISIRAALLWVLGAFCLLWGGVSGYTLLSLNQLTQSSNANSVLVENMNLVNQGTD
QYFRMVTRLARSVDYRQSGNIADADKELKSSNAALENLKQKLAQFKAIDHAQIDPTLVNG
VIDGWSGLIDQGVTPLYQAAMANNSAAYQDLAKKTVPALSRQYGSVAENFNQAASKAIGV
AKEQFAHLTKVSSMTLISALVAGLVILLATDRYLLANLVRPLDDIRAHFRVIASGQLGQP
ITDFGRNCVGKLFPLLRDVQASLANTVKAIRSSTDGIYHGAAEISAGNTDLSSRTEQQAA
ALEETAASMEQLTATVKHNADNAHHASQLAANASITAKKGGALVADVVHTMDEISASSRK
IAEITTVINSIAFQTNILALNAAVEAARAGEQGRGFAVVASEVRNLAQRSAQAAKEIDSL
ITESVNRVSSGSALVESAGITMDEIVRSITNVTDLMGEIASASDEQSKGITQVGQAVAEM
DSVTQQNAALVQQASRAAAALEEQATQLNQAVAVFKLQSDDVRTKSVAKPRATVLTTAPI
AKVDNNANWETF
>ymoll0001_7110
MNLADIKLSHRFMALLAIMVLGFAAYGAWSFKVLNNLKVNGPVYQNIIQDKNLIADILPP
PQYIIESYLISLQLASASADERNELISNLKYKKKEFENHREFWTHSNLSNELKEQLLAAT
GKPAQEFYQIAFDQFIPALESGDNLAAAVALEAMKKHYGVHRHAIDKLVEQAAKLTETDE
ADAKTKIQTAMWSMSAILIAATVLVGLFLLAISRSLIKQLGGEPGYAVDIAGKISAGDLS
VSVDTKPNDQTSLLVAMKIMRDSLAKIVNEVRTGTETMVTSSCQIASGNQDLSSRTEQQA
SSLEETASSMEEFTSTVKQNADNARQANILATAASEVAIKGGSMVSQVVDTMGSIHSSSK
KIVDIIGVIDSIAFQTNILALNAAVEAARAGEQGRGFAVVASEVRNLAQRSASAAKEIKT
LIGDSVDQVNIGTGLVDQTGITMNEIVESIKQVSDIMEEINEANQEQTSGIQQINQAIIQ
MDNVTQQNAALVEESAAAAQSLQDQAENLSQVINIFNLNAAYTATATPTP
>ykris0001_38040
LDIKITPEHNKETKVLFVNNMRLVTLFIAILAGILLLFAAAIGTSGYFLKQSNQSLEEAT
QELDIRLGLSNSSNHLRTARLILIQAASSARIGDATGYQQGLKNAENRISQSQQMFDLYY
NRPTKSETDIALDSPLKKAYEQYRDDGMKLMLEATKEGHFEEVISLEAEKLNQLDDAYNE
PLLKAVKYRTELANQINQSAQQEAHLGYILMGGAFILAILLTVIAFLVISKVIIKPINWL
VVRIQRIAQGDLTQSPVAFGRNEIGVLGHNIQQMQDSLASTVEAVRSSAESIYQGSSEIA
LGNTDLSARTEQQAASLEQTAASMEQLTATVKQNAENAHHASQLAANASGKAAQGGDIVN
DVVDTMDKISLSSMKIAEITNVINSIAFQTNILALNAAVEAARAGEQGRGFAVVASEVRN
LAQRSADAAKEIESLIEVSVDLIGDGSILVSDAGKTMKEIVTAVTHVTDIMGEIASASDE
QSRGITQVAQAVSEMDNVTQQNASLVQEASAAAASLEQQAEILTQAVAVFHLNGRNPAPS
LKTPTPSSGGQNKTGGNKKSADDSLNWETF
>yinte0001_40380
MKRGSTHQPLDIKIAPEQNKDTKVLFINNMRLVTLFIAILAGILLLFAAAIGTSGYFLKQ
SNQSLEEATQELDIRLGLSNSSNHLRTARLILIQAASAARIGDTEGYQQGLKNAESRITQ
SQQMFDLYYNRPVKSQTDTALDVPLKKAYEQYRDEGMKIMLDATKEGHFEEVISLETEKL
NQLDDAYNEPLLKALKYRTEQANQINQAAQQEARLGYMLMGGAFILAILLTIVAFLVISK
VIIKPINWLVERIQRIAQGDLTQTSVSFGRNEIGVLGNNIQQMQDSLSITVGAVRSSAES
IYQGSSEIALGNTDLSARTEQQAASLEQTAASMEQLTATVKQNAENAHHASQLAADASGK
AAQGGDIVNDVVSTMDKISLSSMKIAEITNVINSIAFQTNILALNAAVEAARAGEQGRGF
AVVASEVRNLAQRSADAAKEIESLIEASVDLIGDGSILVSDAGKAMNQIVTAVTHVTDIM
GEIASASDEQSRGISQVAQAVSEMDNVTQQNASLVQEASAAAASLEQQAEILTQAVAVFH
LKGHNPAPSLKTPAPMSAMQNNAAKNKKSGDDALNWETF
>yfred0001_13960
MKRGSTHKSSDIKITPEHNKDTKVLFVNNMRLVTLFIAILAGILLLFAAAIGTSGYFLKQ
SNQSLEEATQELDIRLGLSNSSNHLRTARLILIQAASSARIGDTQGYQQGLKNAESLLSQ
SQQMFNLYYNRPIKSETDTALDAPLKKAYEEYRDDGMKLMLAATKEGHFEEVISLEAEKL
NQLDDAYNEPLLKAVKYRTERANQINLTAQQEARLGYILMGGAFILALLLTVIAFLVISK
VIIKPINWLVERIQRIAQGDLTQSSVSFGRNEIGVLGNNIQQMQDSLSLTVEAVRSSAES
IYQGSSEIALGNTDLSARTEQQAASLEQTAASMEQLTATVKQNAENAHHASQLAANASGK
AAQGGDIVNDVVSTMDKISLSSMKIAEITNVINSIAFQTNILALNAAVEAARAGEQGRGF
AVVASEVRNLAQRSADAAKEIESLIEASVDLIGDGSILVSDAGKTMKEIVTAVTHVTDIM
GEIASASDEQSRGISQVAQAVSEMDNVTQQNASLVQEASAAAASLEQQAEVLTQAVAVFH
LKGRNPSTTLKTPTPMSTGQNQTNLNKKSGDDSLNWETF
>yaldo0001_15110
MKSGSTHQPLDIKIAPEPNNTKVLFVNNLRLVTLFIAILAGILLLFAAAIGTSGYFLKQS
NQSLAQATQELDIRLGLSNSSNHLRTARLILIQAASSARIGDTTGYQQGLKNAAERIAQS
QQMFDLYYNRPIKSETDTALDVPLKKAYEQYRDDGIKPMLASTKEGHFEEVISLEAEKLN
PLDEAYDEPLLKAVKYRTEQANLINQTAQQEARLGYILMGSAFILAIVLTAIAFLVISKV
IINPINWLVERIQRIAQGDLTQACGSFGRNEIGVLGKNIQQMQDSLSTTVEAVRSSAESI
YKGSSEIALGNTDLSARTEQQAAALEQTAASMEQLTATVKQNAENAHHASQLAANASGKA
VQGGDIVNDVISTMDKISLSSMKIAEITNVINSIAFQTNILALNAAVEAARAGEQGRGFA
VVASEVRNLAQRSADAAKEIESLIEASVDLIGDGSILVSDAGKTMNEIVTAVIHVTDIMG
EIASASDEQSRGISQVAQAISEMDDVTQQNASLVQEASAAAASLEQQGEILTQAVAVFRL
NGHRPAPTVKQSTKLKSTSVNKKTDDDSFNWEKF
>ymoll0001_5160
LLSAISINKMVKFHLYIIVALFIVLAGLSLKTSSTSQQNFEDTIHLHGRVELVDQAMYKL
MVVRGNILLIKIAALENQPTDPELVSSINIKNKVIRETITKWVKEPKSTEQIQELSERTG
AMFIKILDSYMNNLDARQQGGEAINDTDELVPQLEVLVAEYLKFSADSMESFDVKNDYLH
SALVVTISIIIALFILLYFSLLKYITRFILNRLAEASQIFSEISMGLLSKRVPQYGTNEV
GKLFANIEEMRSGLVEIIAGVKEAASNIKHNAMEIAEGNDDLSSRTEEQASALQQTAASM
EQIKTTVENNTAHAHEANKLATDTKELADSGSLIMVDVVRSMDTIGSHANQISNIIKVID
GIASQTNILALNAAVEAARAGEQGRGFAVVATEVRNLAQRSADAAKEIRGLIEHSVHDTQ
AGSKRVDSAKNTMSEIVAMVNKVSDIMQDITQASEEQSMGIRQVAVAINEMDIVTQRNST
LVEESAAITVLMNEQTTIMEEMVSVFQIEVDRHHA
>yberc0001_5850
MFVLLTAIIIKVIRVVILLYIVSVKKMMRFYLGMIVLFFIFLAGLSLKMSSDARDNFSDT
VSLHTRVNLVQQAQYKLRTVRGELASLTMAAMSNQPIDPARVNAIRNHNKEVRSIVEQWI
REPKTSTYNQELSERAGAVFVKLLDNYMRSLDNLHQSAQIINESDALMHQLEGLNQEYLK
ISADLISSYENKTELLHRALIVSLVIISGLFILLYLSLFRYITRNVLDRLAEASTIFSEI
SKGQLAKKVPQYGSNEIGKLFVNIELMRKSLAEIISGVKEAATNIKNNSVEIAEGNNDLS
SRTEEQASALQETAASMEQIKTTVENNTTHAHEANKLAMDTKDMADSGSLIMVDVVHSMD
TIANHASQISNIIKVIDGIAGQTNILALNAAVEAARAGEQGRGFAVVATEVRNLAQRSAD
AAKEIRGLIEHSVHDTQTGSKRVDSAKNTMTEIVAMVSKVSGIMQDITQASEEQSMGIRQ
VAVAINEMDVVTQQNSALVEESATITALMNEQTMVMEEMVSVFQLNEAELSR
>yinte0001_37560
MLKTTQARFTLLVSAFFILLLIITVVVIQLFVTPQLKQSESTIVGNSVDQIATAITAQMN
KVEAQARSITQAVAIMDSNTIDQLLPGLVDQYGDSNVFGGGIWPLPNKREQGVIKFSTFF
ARNGENKLTVNTHWNSPESQNYFEQPWYKDGLNAPAGFCAWAKAYQDDASPQPRTNCAMA
IYKGDEAYGVSTIDVTLGFFNRLVKEMEQKVNGTILIVETDGKIVGSSALADGKAELKNL
SDFAANSPMAAETQRLLPQLKEQKALESEFDVDGTSHTLFIRPIANSPWYLVTDLPTSLL
VKQSHAILLHLGLVQIPIMLLLLLFLVFSIRVFMKRLAVLKENITALSAGGADLTQRLPE
SSSPEFNAINQSFNDFIDYLQQMMRQVGESSLAIASASRQIASGNLDLSARTEDQASSIE
QTAASMDELTSTVKQNADNASHANQLARDASTVAVKGGKVVKQVVDTMGSINHSSKKIVD
IISVIDSIAFQTNILALNAAVEAARAGEQGRGFAVVASEVRNLAQRSATSAREIKKLIED
SVADIAIGTDLVADAGTTMDDLMSGVSNVAALMNEIMSSSQEQSLGIEQVNLAINQLDNS
TQQNAALVEQVAAAAQAMQDQTLQLESVISGFKV
>yinte0001_3170
MRFIRNIKIRTALILILIAFSLLWAGASGFALYSLKQLNQELGVTHTQQQNGDIINGANA
QYYRAITAMERAMGGLGKNDTGVFDLEMKATLAELDSLKNGLSQFKAIDHGNLDSATIDA
IYNSSFNLYNSAVLPMFESAKAKNTNGFETIKADKYLPLRRDFSAAIDKYNAKIISLNEE
ANQRISQWLVWCQYILISGLLISVLIMLTTDRYLVNFLVKPLNRVKAHLESLAQGVLDHN
IVDQGKNCIGQLVPYINKMQDNWAKTVFEIRNSADSIYRGSSEISVGNTDLSSRTEEQAS
ALEETASSMEQLGSTVQQNADNAGQASTLANQATLEAQQGGVIVSGVIATMTKITSSSHK
IVDIIGVINSIAFQTNILALNAAVEAARAGEQGRGFAVVASEVRSLAQRSAQAAKEIDVL
INESVKNIKSGSEQVTRAGDAMDKIVSSVSNVNDIMSEIAAASTEQSKGISQIGTAVVQM
DSVTQQNAALVQQSAAAAASLEEQARQLTEIVSVFKIKGKAPDSSTGPLLRPKTRVKSAV
LAAEQGGWTKF
>yrohd0001_33510
LDIKITPEHNKDAKVLFVNNVRLVTLFIAILAGILLLFAAAIGTSGYFLKQSNQSLEEAT
QELDIRLGLSNSSDHLRTARLILIQAASSARIGDTQGYQQGLKNAESRIAQSQQMFDLYY
NRPIKSETDTALDAPLKKAYAEYRNDGMKPMLDATKEGHFEEVISLEAEKLNQLDGAYNE
PLLKALKYRTELANQINLSAKEEARLGYLLMGGAFILAILLTLIAFLVISKVIIKPINWL
VERIKRIAQGDLTQSAVLFGRNEIGVLGSNIQQMQDSLSSTVEAVRSSAESIYQGSSEIA
LGNTDLSARTEQQAASLEQTAASMEQLTATVKQNAENAHHASQLAANASGKAAQGGDIVN
DVVSTMDKISLSSMKIAEITNVINSIAFQTNILALNAAVEAARAGEQGRGFAVVASEVRN
LAQRSADAAKEIELLIEASVELIGDGSILVSDAGKTMKEIVTAVTHVTDIMGEIASASDE
QSRGISQVAQAVSEMDNVTQQNASLVQEASAAAASLEQQAEMLTQAVAVFHLKGRNSTAA
LKTPTLTAAGQNKANINKKPSDDSLNWETF
>ymoll0001_14920
VDLSSQQRDALSLSWVSLLQARNTLNRAGTRSALKVPQEQVNALMGNARSSLQKADLYFN
QFLAVPRLDESDTGGELLDATKNSYQNLRVSLRQLIDFLEAGNLQGFMDQPTQKTQDLFE
ADFLQYLQYANEVIAEAGTQNQQAYHLSMWIFGGAILMVILMAFSSLIWLRTMFVTPLKI
MRAHFDRIAQGDLSAQITVSGRNEISQMFASLRTMQHSLISTVSHVRDGTESMLTGIQEI
SAGNNDLSARTEQQAASLEQTAASMEQLTATVKQNADNARQATQLAQDASGTAAKGGELT
SSVVTTMHDIATSSKKIGAITSVIDGIAFQTNILALNAAVEAARAGEQGRGFAVVAGEVR
NLAQRSAQAAKEIKVLIDESVSRVSQGSTLVENAGTTMEEIVRSVTRVTDIMGEIASASD
EQSRGIEQVSLAVTQMDQVTQQNAALVEEAAAAANALEEQASRLSNAVSVFRLEQDSDSG
EGQGSSKQSVVKATVAKEIPDCQMT
>ymoll0001_13500
MRLVTLFIAILAGILLLFAAAIGTSGYFLKQSNQSLEEATQELDIRLGLSNSSNYLRTAR
LILIQAASSARIGDTEGYQQGLKSAEGWIAQSQQMFDLYYNRPIKSETDTALDGPLKKAY
EQYRDDGMKLMLDATKEGHFEEVISLEAEKLNQLDSAYNEPLLKAVKYRTERANQINQTA
QQEARLGYLLMGGAFILAILLTLIAFLVISKVIIKPINWLVERIQRIAQGDLTQMPVAFG
RNEIGVLGNNIQQMQDSLSTTVEAVRSSAESIYQGSSEIALGNTDLSARTEQQAASLEQT
AASMEQLTATVKQNAENAHHASQLAANASAKAAQGGDIVDDVVNTMDKISLSSMKIAEIT
NVINSIAFQTNILALNAAVEAARAGEQGRGFAVVASEVRNLAQRSADAAKEIELLIEASV
DLIGDGSILVSDAGKTMSEIVTAVTHVTDIMGEIASASDEQSRGISQVAQAVSEMDNVTQ
QNASLVQEASAAAASLEQQAEVLTQAVAVFHLNGHNPASKVKTSVPTSAPQNSKGVNKKS
GDDSLNWETF
>yberc0001_15270
VDLSSQQRDALSLSWVSLLQARNTLNRAGTRSALKVPQEQVNALMGNARSSLQKADLYFN
QFLAVPRLDESETGGELLNATKNSYQNLRLSLRQLIDFLEAGNLQGFMDQPTQKTQDLFE
ADFLQYLQYANEVIAEAGTENQQAYHLSIWIFGGAILMVILMALSSLVWLRTMFVNPLKI
MSAHFDRIAEGDLSAHIDVSGRNEISQLFASLRTMQRSLITTVSHVRDGTESMLTGIQEI
SAGNNDLSARTEQQAASLEQTAASMEQLTATVKQNADNARQATQLAQDASGTAAKGGELT
RGVVTTMHDIATSSKKIGAITSVIDGIAFQTNILALNAAVEAARAGEQGRGFAVVAGEVR
NLAQRSAQAAKEIKVLIDESVSRVSQGSTLVENAGTTMEEIVRSVTRVTDIMGEIASASD
EQSRGIEQVSLAVTQMDQVTQQNAALVEEAAAAANALEEQASMLSNAVSVFRLEQDSDSG
EGQSSSKQSVVKATVAKEIPDCQMT
>yberc0001_14860
MKRGSTHQPLDRKIMPEQSTNTKVLFVNNMRLVTLFIAILAGILLLFAAAIGTSGYFLKQ
SNQSLEEATQELDIRLGLSNSSNYLRTARLILIQAASSARIGDTEGYQQGLKSAEGWIAQ
SQQMFNLYYNRPVKSETDTALDGPLKKAYEQYRDDGMKLMLDATKEGHFEEVISLEAEKL
NQLDSAYNEPLLKAVKYRTERATQINQTAQQEARLGYILMGGAFILAILLTLIAFLVISR
VIIKPINWLVERIQRIAQGDLTQTPVAFGRNEIGVLGNNIQQMQDSLSTTVEAVRSSAES
IYQGSSEIALGNTDLSARTEQQAASLEQTAASMEQLTATVKQNAENAHHASQLAANASAK
AAQGGDIVDDVVNTMDKISLSSMKIAEITNVINSIAFQTNILALNAAVEAARAGEQGRGF
AVVASEVRNLAQRSADAAKEIELLIEASVDLIGDGSILVSDAGKTMSEIVTAVTHVTDIM
GEIASASDEQSRGISQVAQAVSEMDNVTQQNASLVQEASAAAASLEQQAEVLTQAVAVFH
LNGHNPAAKVKRSVLAPTGQNSKGANKKSGDDSLNWETF
>yruck0001_31650
MFERLKISQGLMGVLALFCIIQIFSGSWSILDASGTNDRLTQISLGFNQIMAMDNAYASV
TEIREEVLKDALMLATQPQDAKARQSLGELRQNLTEVDQQMEKFYQLSQSNQNEIERTKN
VKSLYEKARGDLLQLIISLENNDLVKFQSIMHNRSSTHFMSALDDASAYVANSIITPAAN
AAQVSYRQMLPLSLSFMFVFIVLTGAVLVWIRKYVLNKINQVIDYQAAIAHGNLSIEIDA
NGNNEIGKLMQGLKHMRDELANTVSAVRAGTQNIYTGVQEIAAGNSDLSSRTEEQASSLE
ETAASMEQLSATVKNNSDSANAATSLVKRASNSAVNGGEITRKMVITMSDIADSSRKIGD
ITSVIDGIAFQTNILALNAAVEAARAGEQGRGFAVVAGEVRNLAQRSAQAAKEIKTLIDA
SVLRVDQGNDLVENVSGAMTEIVTAIGQVTETMQEISNASEEQSRGITQIAQAVNEMDKV
TQQNAALVEQSASAASALEDQADRLNQTVAIFKLAASGSAPEKIRVQPDQGRLMAAN
>yruck0001_10900
MFINNIRLVTLFVAILTGILILFAVAIGTSSYFLKQSNQSLESATQELDIRLGLSNSSDY
LRAARLTLIQAASAARIGDTESYQTSLKEAENRLSESQKMFDVYSSRTAKDATDIALDVP
LKKAYEQYRNEGMRAMLDATQQGHFEEVISLEAEKLKRLDTAYNEPLLTALKYRTERANQ
INQAAQKETRLGYILMGGAFIFTVLLTLIAFIVISRVIIKPMNVLVTRIQRIAEGDLTQP
AIPFGSNEIGVLGSNIQQMQKSLSVTVASVRSSAESIYQGSSEIASGNIDLSARTEQQAA
SLEQTAASMEQLTATVKQNSENAHHASQLAANASGKASQGGDIVSDVVSTMDKISMSSMK
IADITNVINSIAFQTNILALNAAVEAARAGEQGRGFAVVASEVRHLAQRSADAAKEIESL
IEASVDLVGDGSILVSDAGKAMSEIVTAVTQVTDIMAEIASASDEQSRGISQVAQAVSEM
DNVTQQNASLVQEASAAAASLEQQAAMLTQAVAVFQLNGHSKTMTRSITAGDKKIANNLD
AKKAELNNENWETF
>yrohd0001_31660
MLKTTQARFTLLVSVFFIFLLIITLVVIQFFVTPQLKQSESTIIGNNVDQIATAITAQMN
KVEAQARSITQAVAIMDSNTIDTLLPGLVDQYGDSNVFGGGIWPLPNKREQGVIKFSTFF
ARNGENKLTVNTHWNSPESQNYFEQPWYKDGLQAPKGFCAWAKAYQDDASPQPRTNCAMA
IYKGDDIYGVSTIDVTLGFFNRLVKEMEQKVNGTILIVEADGKIVGSSALADGKAELKNL
SDIASNSPMAAETQRLLAQMKGQQSLESEFDSDGISHTLFIRPIANSPWYLVTDLPTSLL
VKQSHSILLHLGLVQIPIMLLLLLFLVFSIRVFMKRLAILKENITALSAGGADLTQRLPQ
SNSPEFNAVNQSFNDFIDYLQQMMRQVGESSLAIASASRQIASGNMDLSARTEDQASSIE
QTAASMDELTSTVKQNADNASHANQLAIDASTVAVKGSTVVKQVVNTMGSINSSSKKIVD
IISVIDSIAFQTNILALNAAVEAARAGEQGRGFAVVASEVRNLAQRSATSAREIKKLIED
SVADIAIGTGLVAEAGTTMDDLMSGVSNVAELMNEIMSSSQEQSLGIEQVNLAINQLDNS
TQQNAALVEQVAAAAQAMQDQTLQLEQVISGFKV
>yrohd0001_27170
MLKKITIKNGLIAQLSLMSLILLIVSVIGFNSIQESSRSLHIINQIQGEELGSLSNSFNA
TLSARTEAALAIHQLEIGLIDESLQTAKQAEAMLALSQTEMAHFVSAVSEQGEGQELADN
IQKSYKNYVDKGVIPMLAAIKAGYADEYYEVLEKSITDISTAFNNDVAAFRSYALNAGQL
KIAEANSAAKIKLAIIVIAGVITLLSAVLAWFALKYIILQPLEESIHQLEYIADGDLTHN
INSEGNTELARLAKALQTMQQSLVVSVSNVRDVGGQIGVGSRELAAGNHHLAARTEESAS
SLEQTAASMEQLTATVKMNAENSDQANRLAMSVSDIANKGSKAVSHVVDKMQAITTSSRR
ISDIIAVIDGIAFQTNILALNAAVEAARAGEQGRGFAVVAGEVRNLAQRSAQSAKEIKDL
IVESQLRVREGADMAESAGKTMNEIASEVSHVTALMREISAATYEQSSGIEQVNVAIAQM
DQVAQQNAALVEQAAAATHSLEEQADALSASVAVFKLQGDKLAGLA
>ymoll0001_40600
MLKKITIKNGLIAQLCLMSLILLIVSVIGINSIQESSRSLQIINQIQGEELGSLSNSFTA
TLSARTEAALAIHQLEIGLIDESLQTAKQAEGSLALSQKEMARFVSAVSDRGDGQELAIN
IQKSYKNYVDKGVLPMLAAIKAGYADEYYEVLEKSITDISKAFNNDVATFRSYALDAGQR
QIDGANSAAKIKLAIIVAAGVITLISALLAWFALKYIILQPLEQSIHQLEFIASGDLTHS
INSEGNTELARLAKALQVMQQSLVVSVSNVRDVGGQIGVGSRELAAGNTHLAERTEESAS
SLEQTAASMEQLTSTVKMNAENSDQANRLAMSVSDIANKGSEAVSHVVDKMQAITSSSRR
ISDIIAVIDGIAFQTNILALNAAVEAARAGEQGRGFAVVAGEVRNLAQRSAQSAKEIKDL
IVESQNRVREGADMAESAGKTMHEIASEVSRVTALMREISAASYEQSSGIEQVNVAIAQM
DQVAQQNATLVEQAAAATRSLEEQADALSASMAVFKLQGDKLALEV
>ymoll0001_35290
VVVIQLFVTPQLKQSESTIVGNSVDQIATAITAQMNKVEAQARSITQAVAIMDSNTIDSL
LPGLVDQYGDSNVFGGGIWPLPNKREQGVAKFSTFFARNGENKLTVNTHWNSPESQNYFE
QSWYKDGLNAPKGFCAWAKAYQDDASPQPRTNCAMAIYKGNEAYGVSTIDVTLGFFNRLV
KEMEQKVNGTILIVEADGKIVGSSALADGKAELKNLSDFASSLPMAAETQRLLPQMKDQK
SLESEFDVDGTSHTLFIRPIANSPWYLVTDLPTSLLVKQSHSILMHLGLVQIPIMLLLLL
FLVFSIRVFMKRLANLKENITALSAGGADLTQRLPESSSPEFNAINQSFNAFIDYLQQMM
RQVGESSLAIASASREIASGNLDLSARTEDQASSIEETAASMDELTSTVKQNADNASHAN
QLAMDASAVAVKGSTVVKQVVDTMGSINHSSKKIVDIISVIDSIAFQTNILALNAAVEAA
RAGEQGRGFAVVASEVRNLAQRSATSAREIKKLIEDSVSDIAIGTGLVADAGTTMDDLMS
GVSNVAALMNEIMSSSQEQSLGIEQVNLAINQLDNSTQQNAALVEQVAAAAQAMQDQTLQ
LESVISGFKV
>ykris0001_37060
VVVIQLFVTPQLKQSESTIVGNSVDQIATAITAQMNKVEAQARSITQAVAIMDSNTIDQL
LPGLVDQYGDSNVFGGGIWPLPHKREQGVIKFSTFFARNGENKLTVNTHWNSPESQNYFE
QPWYKEGLNAPKGFCAWAKAYQDDASPQPRTNCAMAIYKGDEIYGVSTIDVTLGFFNRLV
KDMEQKVNGTILIVEADGKIVGSSALADGKAELKNLSDFASSSPMAAETQRLLPQMKDQK
LLENEFDVDGTSHTLFIRPIANSPWYLVTDLPTSLLVKQSHSILLHLGLVQIPIMLLLLL
FLVFSIRVFMKRLAALKQNIMALSAGGADLTQRLPQSSSPEFNAINQSFNDFIDYLQQMM
RQVGESSLAIASASRQIASGNLDLSARTEDQASSIEETAASMDELTSTVKQNADNASHAN
KLAMDASSVAVKGSTVVKKVVDTMGSINHSSKKIVDIISVIDSIAFQTNILALNAAVEAA
RAGEQGRGFAVVASEVRNLAQRSATSAREIKKLIEDSVSDITIGTRLVADAGTTMDDLMS
GVSNVASLMNEIMSSSQEQSLGIEQVNLAINQLDNSTQQNAALVEQVAAAAQAMQDQTVQ
LESVISGFKV
>ykris0001_32930
MLKKITIKNGLIAQLSLMSLILLIVSIIGVNSIRESSRALQVINQIQGEELGSLSNSFNA
TLSARTEAALAIHQLEIGLIDESLETAKQAEESLALSQKEMAHFISAVSERGDGQTLATN
IQKSYKDYVDKGVTPMLVAIKAGHADEYYEVLEKSITAISKAFNNDVVAFRSYAQNAGHL
QIDKANSDASIKLTIIVVAGIITLTSAVLAWFALKYIILRPLEQSIHQLEYIAAGDLTHS
INSEGNTELARLARALETMQQSLVVSVSNVRDVGEQIGVGSRELAAGNNHLAARTEESAS
SLEQTAASMEQLTSTVKMNAENSDQANRLAMSVSDIANKGSKVVSHVVDKMQAITTSSRR
ISDIIAVIDGIAFQTNILALNAAVEAARAGEQGRGFAVVAGEVRNLAQRSAQSAKEIKDL
IIESQTRVREGADMAEFAGKTMHEIADEVSRVTALMREISAASYEQSSGIEQVNVAIAQM
DQVAQQNATLVEQAAAATRSLEEQADALSASMAVFKLQGDELAVIA
>yfred0001_32450
MLKTTQARFTLLVSAFFILLLIITVVVIQLFVTPQLKQSESTIIGNSVDQIATAITAQMN
KVEAQARSITQAVAIMDSNAIDQLLPGLVDQYGDSNVFGGGIWPLPNKREQGVIKFSTFF
ARNGENKLTVNTHWNSPEAQNYFEQPWYKDGLNAPKGFCAWAKAYQDDASPQPRTNCAMA
IYKGDDVYGVSTIDVTLGFFNRLVKEMEQKVNGTILIVEADGKIVGSSALADGKAELKNL
SDFAGSSPMAAETQRLLAQMKDQKSLESEFDVDGTSHTLFIRPIANSPWYLVTDLPTSLL
VKQSHSILMHLGLVQIPIMLLLLLFLVFSIRVFMKRLAVLKENITALSAGGADLTQRLPQ
STSPEFNAINQSFNDFIDYLQQMMRQVGESSLAIASASRQIASGNLDLSARTEDQASSIE
QTAASMDELTSTVKQNADNASHANQLAMDASTVAVKGSTVVKQVVDTMGSINHSSKKIVD
IISVIDSIAFQTNILALNAAVEAARAGEQGRGFAVVASEVRNLAQRSATSAREIKKLIED
SVADIAIGTGLVADAGTTMDDLMSGVSNVAALMNEIMASSQEQSLGIEQVNLAINQLDNS
TQQNAALVEQVAAAAQAMQDQTVQLETVISGFKV
>yente0001X_39090
MLKKITIKNGLIAQLSLMSLILLIVSVIGINSIQESSRALQAINQIQGEELGSLSNSFTA
TLSARTEAALAIHQLEIGLIDESLQTAKQAEESLALSQREMARFVSAVSERGEGQELATN
IQKSYKNYVDKGVIPMLTAIKAGYADEYYEVLEKSITDISKAFNNDVATFRSYELNAGHL
QIDKANSAAKIKLAIIVAAGIITLISAVLAWFALKYIILQPLEQSIHQLEYIADGDLTHN
INSEGNTELARLAKALQTMQQSLVASVSNVRDVGGQIGIGSRELAAGNNHLAERTEESAS
SLEQTAASMEQLTSTVKMNAENSDQANRLAMSVSDIASKGSKVVSHVVDKMQAITTSSRR
ISDIIAVIDGIAFQTNILALNAAVEAARAGEQGRGFAVVAGEVRNLAQRSAQSAKEIKDL
IVESQNRVREGADMAESAGKTMHEIADEVNRVTALMREISAASYEQSSGIEQVNVAIAQM
DQVAQQNATLVEQAAAATRSLEEQADALSASMAVFKLQGDELAVVA
>yente0001X_300
MLKTTQARFTLLVSAFFIFLLIITVVVIQLFVTPQLKQSESTIVSNSVDQIATAITAQMN
KVEAQARSITQAVAIMDSNTIDSLLPGLVDQYGDSNVFGGGIWPLPNKREQGVIKFSTFF
ARNGENKLTVNTHWNSPESQNYFEQPWYKDGLNAPKGFCAWAKAYQDDASPQPRTNCAMA
IYKGDEAYGVSTIDVTLGFFNRLVKEMEQKVNGTILIVEADGKIVGSSALADGKAELKNL
SDFAASSPMAAETQRLLAQMKDQKSLESEFDVDGTSHTLFIRPIANSPWYLVTDLPTSLL
VKQSHSILLHLGLVQIPIMLILLLFLVFSIRVFMKRLAALKENITALSAGGADLTQRLPQ
SSSPEFNAINQSFNDFIDYLQQMMRQVGESSLAIASASRQIASGNLDLSARTEDQASSIE
ETAASMDELTSTVKQNADNASHANQLAMDASTVAVKGSTVVKKVVDTMGSINHSSKKIVD
IISVIDSIAFQTNILALNAAVEAARAGEQGRGFAVVASEVRNLAQRSATSAREIKKLIED
SVADIAIGTSLVADAGTTMDDLMSGVSNVAALMNEIMSSSQEQSLGIEQVNLAINQLDNS
TQQNAALVEQVAAAAQAMQDQTLQLESVISGFKV
>yberc0001_34000
MLKTTQARFTLLVSVFFILLLIITLVVIQLFITPQLKQSESTIVGNSVDQIATAITAQMN
KVEAQARSITQAVAIMDSSTIDSLLPGLVDQYGDSNVFGGGIWPLPNKREQGVAKFSTFF
ARNGENKLTVNTHWNSPESQNYFEQSWYKDGLNAPKGFCAWAKAYQDDASPQPRTNCAMA
IYKGNEAYGVSTIDVTLGFFNRLVKEMEQKVNGTILIVEADGKIVGSSALADGKAELKNL
SDFAASLPMAAETQRLLPQMREQKSLESEFDVDGTSHTLFIRPIANSPWYLVTDLPTSLL
VKQSHSILMHLGLVQIPIMLLLLIFLVFSIRVFMKRLANLKENITALSAGGADLTQRLPE
SSSPEFNAINQSFNAFIDYLQQMMRQVGESSLAIASASREIASGNLDLSARTEDQASSIE
ETAASMDELTSTVKQNADNASHANQLAMDASAVAVKGSTVVKKVVDTMGSINHSSKKIVD
IISVIDSIAFQTNILALNAAVEAARAGEQGRGFAVVASEVRNLAQRSATSAREIKKLIED
SVSDIAIGTGLVADAGTTMDDLMSGVSNVAALMNEIMSSSQEQSLGIEQVNLAINQLDNA
TQQNAALVEQVAAAAQAMQDQTLQLESVISGFKV
>yberc0001_29090
MLKKITIKSGLIAQLCLMSLILLVVSVIGINSIQESSRSLQIINQIQGEELGSLSNSFTA
TLSARTEAALAIHQLEIGLIDESLQTAKQAEGSLALSQKEMARFVSAVSERGDGQELATN
IQKSYKNYVDKGVLPMLAAIKAGYADEYYEVLEKSITDISNAFNSDVATFRRYALDAGQL
QIDQANSAAKIKLAIIVAAGVITLISAVLAWFALKYIILQPLEQSIHQLEFIASGDLTHN
INSEGNTELARLAKALQVMQQSLVESVSNVRDVGGQIGIGSRELAAGNTHLAERTEESAS
SLEQTAASMEQLTSTVKMNAENSDQANRLAMSVSDIANKGSEAVSHVVDKMQAITSSSRR
ISDIIAVIDGIAFQTNILALNAAVEAARAGEQGRGFAVVAGEVRNLAQRSAQSAKEIKDL
IVESQNRVREGADMAESAGKTMHEIASEVSRVTALMREISAASYEQSSGIEQVNVAIAQM
DQVAQQNATLVEQAAAATRSLEEQADALSASMAVFKLHGDKLALEA
>yruck0001_28810
VSDMTMIKTTQARFTLLVSIFFILLLIITFMVIQSFITPQLKRSESTIIGNSVDQIATAI
STQMNKVEAQSRSMTQAVSLMDSSAIDSLLPGLVDQYGDSNVFGGGIWPLPNKRQEGTIK
FSTFYARDASNKLAVNTHWNSPESQNYFEQPWYKEGLKSAKGFCAWAKAYQDDASPQPRT
NCAMAIYKGNEVYGVSTIDVTLGFFNQLVSQMEQKIHGSILIVESDGKIVGSSLSSEGSS
GLQNLSDISASSPMAAETQRLLANIANQPVAEQEYYRDGQSHTLFIRPIANSPWYLVTDL
PTSLLVKQSNSILFHLGLVQIPIMLLLFLFLIFSIRIFMRRLAVLKQNITALSAGGADLT
QRLPASSSPEFNAINQSFNQFIDYLQQMMRQVGESSLAIASASRQIASGNLDLSARTEDQ
ASAIEQTAASMDQLTSTVKQNADNASHANQLAIDSSAVAVKGSTVVGQVISTMGSINHSS
KKIVDIISVIDSIAFQTNILALNAAVEAARAGEQGRGFAVVASEVRSLAQRSATSAREIK
KLIEDSVADIATGTDLVADAGHTMNDLMKGVSNVAELMNEIMSSSQEQSLGIEQVNIAIN
QLDNSTQQNAALVEQVAAAAQAMQEQTVQLEGVISGFKI
>ykris0001_22290
MSLSNWRIGYRLGGGFAFLVLMLFIVSLLAISKLSGFQQSASDIVEEVYPQTVDANALID
AVNSALVAYQRLLLVTDEAQEKKTIDMIADLRKDISTKLADLEAGVQDSKSKDVLREIQN
SRTDFLTSGDKILSLVLAGNREAAVTEFTDNMNITQAQYREHVRQLVAYQDQIMADSVDS
MAKVYTSTRNLLLAILLTSAVAGLLIAWAITRSVTQPIQQALDIANKVAQGDLTSSIVTN
RKDEAGLLLQSLDHMNTSLRQIVSKVRDGAETISTAASQIAAGNQDLSARTEEQASSLEQ
TASSMEQLTSTIKNTADNTHQATSIANKASETAKHSGEVMGSVTQKMRGIRDSSQRMSEI
IGVIDGIAFQTNILALNAAVEAARAGEQGRGFAVVASEVRSLAQRSATAAKEIKTLIDNS
VDKIQDGMRLVDSAEETLTELVGNVQDVNSIIGEISQASREQSDGINQINLAVGQIDTTT
QQNAALVEESAAAALSLQAQASTLTETVSAFKLHSTGSDDSRELANAAFLVTER
>ykris0001_10260
MLDSIRSRILAACIIIVAGSLAINTYFNYSVANKYNNSAIDNTLKAVTASHGVGIADWVA
MKTQMIVSLKESSLTADPIAALRQVAAAGNFINVYIGYANKTAIFSNPDGIPAGYDPTGR
PWYLQAVKAGSPVVTPPYIDAGTNQLVVTFALPIIQDGSVKGVLAADVTMDSVITNVKSI
HPTEGSFGMLIDTDGTIIAHPDAQLTLKPLSEIAPTLDLKTLLTASSPTAAEIDGSTKLL
LAQAVPGTQWFTVVALDKAHATAGMRSLLTTSLVTLIVIILIAVVIISLITQRALTPLTH
VHKAMDAISSGTEDLTQRLPVEGRDEVAKIAISFNNFADKLSSVMAQIRNTSESVSIAAN
EIAAGNQDLSGRTESAAASLQQTSAALEQISATVAQSASAARQANTAVLSAANDASRGGE
VIAKVITTMESIEAASGKIGDITSVIDGIAFQTNILALNAAVEAARAGEQGRGFAVVAGE
VRTLAQRSAQAAKEIKTLIDSTVSSVASGSGQVRQASNTMTEIVSSVSDVTTIMSEITNA
ADEQMRGIHEINSAVAQLDTMVQQNAALVQESTAASAALQAQAADLTGAVNQFRI
>yinte0001_10140
MLDSIRSRILAACIIIVAGSLAINTYFNYSVANKYNNSAIDNTLTAVTASHGVGIADWVA
SKTQMIVSLKDSALAADPIAALRQVAAAGNFINVYIGYANKTAIFSNPDGIPAGYDPTGR
PWYLQAVKAGKPMVTPPYIDAGTNQLVVTFALPIIQDGSVKGVLAADVTMDSVIANVKSI
HPTEDSFGMLIDADGTIIAHQDAKLTLKPLSDIAPTLDLKTLLTSTEPVAANIGDNSKLL
LAQPVPGTQWFTVVALDKAQATTGMRSLLTTSLVTLIIIILIAVVIISLITKRALAPLTH
VHKAMDAISSGSEDLTQRLPVEGNDEVAKIALSFNNFADKLSVVMAQIRDTSESVRIAAN
EIAAGNQDLSGRTESAAASLQQTSAALEQISATVAHSASAARQANTAVLSAASDASRGGD
VIAKVITTMESIEAASGKIGDITSVIDGIAFQTNILALNAAVEAARAGEQGRGFAVVAGE
VRTLAQRSAQAAKEIKTLIESTVSSVASGSGQVRQASNTMTEIVSSVSDVTTIMSEITNA
ADEQMRGIHEINSAVAQLDTMVQQNAALVQESTAASAALQAQATDLTSAVNQFRI
>yfred0001_36230
LQAVKAGKPVVTPPYVDAGTNQLVVTFALPIIEDGTVKGVLAADVTMDSVIANVKSIHPA
DDSFGMLIDADGTIIAHQDAQLTLKPLSEIAPTLDLKALLSATQPITADIGGSSKLLLAQ
AVPGTQWFTVVALDKAQSTAGMRSLLITSLVTLIVIILIAAIIIGLITQRALTPLTHVHK
AMDAISSGTEDLTQRLPVEGRDEVAKIALSFNNFADKLSAVMAQIRDTSESVRIAANEIA
AGNQDLSGRTESAAASLQQTSAALEQISATVAQSASAARQANTAVLSAANDASRGGDVIA
KVITTMESIEAASGKIGDITSVIDGIAFQTNILALNAAVEAARAGEQGRGFAVVAGEVRT
LAQRSAQAAKEIKTLIESTVSSVASGSGQVRQASNTMTEIVSSVSDVTTIMSEITNAADE
QMRGIHEINSAVAQLDTMVQQNAALVQESTAASAALQAQAADLTGAVNQFRI
>yente0001X_29060
MLDSIRSRILAACVIIVAGSLAINTYFNYSVANKYNSSAIDNTLKAVTASHGVGIADWVA
MKTQMIVSLKESALAADPIAALRQVAAAGNFINVYIGYANKTAVFSNPDGIPAGYDPTGR
PWYLQAVKAGSPVVTPPYIDAGTNQLVVTFALPIIQDGSVKGVLAADVTMDSVIANVKSI
HPTDDSFGMLIDADGTIIAHPDSQLTLKPLSEIAPTLDLKTLLTAISPTAAEIGGSTKLL
LAQAVPGTQWFTVVALDKAHATAGMRSLLTTSLVTLIVIILIAVVIISLITQRALTPLTH
VHKAMDAISSGTEDLTQRLPVEGHDEVAKIALSFNNFADKLSGVMAQIRNTSESVSIAAN
EIAAGNQDLSGRTESAAASLQQTSAALEQISATVAQSASAARQANTAVLSAANDASRGGE
VIAKVITTMESIEAASGKIGDITSVIDGIAFQTNILALNAAVEAARAGEQGRGFAVVAGE
VRTLAQRSAQAAKEIKTLIDSTVSSVASGSGQVRQASNTMTEIVSSVSDVTTIMSEITNA
ADEQMRGIHEINSAVTQLDTMVQQNAALVQESTAASAALQAQAADLTSAVNQFRI
>yberc0001_9790
MLDSIRSRILAACIIIVAGSLAINTYFNYSVANKYNSSAIDNTLTAVTASHGVGIAEWVA
TKTQMIVSLKDSALTADPTAALRQVAAAGNFINVYIGYANKTATFSNPDGIPAGYDPTGR
PWYLQAVKADKPVVTPPYVDAGTNQLVVTFALPIIQDGSVKGVLAADVTMDSVIANVKSI
HPTDDSFGMLIDADGTIIAHPDAQLTLKPLSEIAPTLELKTLLSATDPIVANIGDQSKLL
LAQSVPGTQWFTVVALDKTHATAGMRSLLTTSLVTLVVIILIAVVIISLITQRALLPLNH
VHKAMDAISSGAEDLTRRLPVEGRDEVAKIAQSFNQFADKLSAVMAQIRDTSESVRIAAN
EIAAGNQDLSGRTESAAASLQQTSAALEQISSTVAQSASAARQANTAVLSAANDASRGGE
VIAKVITTMESIEAASGKIGDITSVIDGIAFQTNILALNAAVEAARAGEQGRGFAVVAGE
VRTLAQRSAQAAKEIKTLIESTVSSVSSGSGQVRLASNTMTEIVSSVSDVTTIMSEITNA
ADEQMRGIHEINSAVAQLDTMVQQNAALVQESTAASAALQSQAGDLTEAVNQFRI
>ypseu0001X_14490
MLDSIRSRILAACIIIVAGSLAINTFLNYSVANKYNNSAIDNTLTALTVSHSVSIAEWVA
SKTQMIMSLKDSALTADPLAALKQVAAAGGFINVYIGYADKTAIFSNPDGIPADYDPTGR
PWYLQAVNAGKPVVTPPYIDAGTQQLVVTFAWSIVQDGVLKGVIAADVTMGSVIANVNAI
HPTDNSFGMLIGADGTIIAHPETLLTLKPLADIAPNLNLQTLLTATVPVSTDISGSSKLL
LAQAVPGTQWFTVVALDKSQATAGIHSLLTTSLVTLVIIIFISAGVIALITQRALTPLTH
IQQAMDAISSGSADLTQRLPIEGRDEVAQIARSFNQFADKLSLVMAQIRGTSESVRVAAN
EIAAGNQDLSGRTESAAASLQQTSAALEQISATVAQSASAARQANNAVFSASEDASRGGD
VITKVITTMESIEKASGKIGDITSVIDGIAFQTNILALNAAVEAARAGEQGRGFAVVAGE
VRILAQRSAQAAKEIKALIESTVSSVASGSSQVRQASNAMTDIVSSVSDVTTIMSEITNA
ADEQMRGIHEINSAVAQLDTMVQQNAALVQESTAASAALQAQAADLTDTVNQFKI
>ypest0001X_14470
MLDSIRSRILAACIIIVAGSLAINTFLNYSVANKYNNSAIDNTLTALTVSHSVSIAEWVA
SKTQMIMSLKDSALTADPLAALKQVAAAGGFINVYIGYADKTAIFSNPDGIPADYDPTGR
PWYLQAVNAGKPVVTPPYIDAGTQQLVVTFAWSIVQDGVLKGVIAADVTMGSVIANVNAI
HPTDNSFGMLIGADGTIIAHPETLLTLKPLADIAPNLNLQTLLTATVPVSTDISGSSKLL
LAQAVPGTQWFTVVALDKSQATAGIHSLLTTSLVTLVIIIFISAGVIALITQRALTPLTH
IQQAMDAISSGSADLTQRLPIEGRDEVAQIARSFNQFADKLSLVMAQIRGTSESVRVAAN
EIAAGNQDLSGRTESAAASLQQTSAALEQISATVAQSASAARQANNAVFSASEDASRGGD
VITKVITTMESIEKASGKIGDITSVIDGIAFQTNILALNAAVEAARAGEQGRGFAVVAGE
VRILAQRSAQAAKEIKALIESTVSSVASGSSQVRQASNAMTDIVSSVSDVTTIMSEITNA
ADEQMRGIHEINSAVAQLDTMVQQNAALVQESTAASAALQAQAADLTDTVNQFKI
>yruck0001_10760
MSVLARKNGTNIADITNNIVAINQSSEKISNIIGVIDSISFQSNILALNAAVEAARAGEA
GKGFAVVASEVRNLAQRSAVSAKEIKELIEDSVHKIKQGSDMAAHSSEDMKILLDEVDQV
KDFVGSIAMASDEQSRGIEQVNIAIAQLEQIAQQNAALVEEASAATDSLADQADTLDEVM
QIFTLSKTMQ
>ymoll0001_5080
MFKKMKISTGLSIVIATFMLFLAVITTFSVLHAISNKENFNRALNEARNTSVMGDAIFNL
NSGLAHVNALMLQASLNRPVKPESIDNAKNILAQAKSDMKIFMSTPFNSPKEKQVAVELN
THFERVLSLSLGKVNFIANPASLPDNIDSEMQERAALREQIQNYGQVASELDSGYSQQAE
ADYQSMITAAIIVVCCSIVMMFFARLWLKRTLVTRMAQTSLSIKKIASGDLSEEIHAGDQ
NELGLMLIELEKMRLSLTKIISGIRDGVSHIYGNAQEISLGNNDLSARTEEQASALQQTA
ASMEELKTTVRQNADNAHTARQLAENASLNARSGGDVMTNLEGIMQQITQSSRQIADING
VIDSIANQTNILALNAAVEAARAGEQGRGFAVVAGEVRNLAKRSADAAKEINQLITVCVA
NMSTGSQQVDVAGTVMKDIVNSVTQVTDIMGEITSASDEQSAGINQIAQAVNEMDQVTQQ
NAVMVEEAALAASNLETESEALDNIISEFVINKPIEDNGAERKRDKKSARFSSTSVKKEP
EIIKNTAEAEWETF
>yrohd0001_12010
VPMTLSNYCIYLLSGNSPFTEVIMRVNKPVSRQEYPIGSDITLQSTTDIHGNIAYANAAF
VRASGFEYQDLQGQPHNMVRHPDMPAAAFADMWQTLNDGLSWSSLVKNRRKNGDYYWVRA
NATPLRHQGRLTGYISVRIAPTREEVKQAETLYADFNSGKARQRRIALYRGLIVRTGCLS
LLSIFQTLPLRWRLRGASLVAALLPTVAAGVMGVTGLPLLTMGAVTLASSIITSFWLERQ
VARPIAAILQQAQDVSSGEAGDYVQLNRVDEIGYLMRSVNQLGLNLRSLTDDVSSQVDGI
STASREIAAGNRELKVRTEHATANLQHIVSATDQLVATVQNSANTANETTSLAEMSSHAA
EKGSELMHQVIETMGTINASSHRIVDIISVIEGIAFQTNILALNAAVEAARAGEQGRGFA
VVASEVRHLAQRSSTAAKEIKQLIETSVDRVRDGSALVQNAGATMDNIVKQAGQVSTLIN
EISTSTHEQTQALGQISQSIGQLDQMTHQNAAMVEQYAGAAEELAHRTLRLTRAIRIYRP
IK
>ypseu0001X_27330
MRVNKPVSRQEYPIERDITLQSTTDIHGNIAYANAAFVRASGFEYQELQGQPHNMVRHPD
MPPAAFADMWQTLNAGLSWSSLVKNRRKNGDYYWVRANATPLRHNGRLTGYISVRIAPTR
DEVKQAEALYTDFNTGKAKRRHIALYRGLIVRTGWLSPLSLFQTLPLRWRLRSALLSSAI
IPTAAASVMEVAGQPLLILGSVALTWSVLASLWLERQIARPIAAILQQAQDVSSGEAGDY
VQLNRVDEIGYLMRSVNQLGLNLRSLTDDVSGQVDGINTASNEIAAGNRELKVRTEQATD
NLQHIVSATEQLAATVQNSANSANETTSLAEMSSHAAEKGSELMHQVIETMGTINDSSHR
IVDIISVIEGIAFQTNILALNAAVEAARAGEQGRGFAVVASEVRHLAQRSSTAAKEIKHL
IETSVERVRDGSTLVQNAGATMDNIVKQASQVSTLISEISTSTHEQTQALGQIRQSISRL
DQMTYQNAAMVEQYAGAAEELAHRTLRLTAAVRIYRPLNNVGKLRD
>ypest0001X_18850
MRVNKPVSRQEYPIERDITLQSTTDIHGNIAYANAAFVRASGFEYQELQGQPHNMVRHPD
MPPAAFADMWQTLNAGLSWSSLVKNRRKNGDYYWVRANATPLRHNGRLTGYISVRIAPTR
DEVKQAEALYTDFNTGKAKRRHIALYRGLIVRTGWLSPLSLFQTLPLRWRLRSALLSSAI
IPTAAASVMEVAGQPLLILGSVALTWSVLASLWLERQIARPIAAILQQAQDVSSGEAGDY
VQLNRVDEIGYLMRSVNQLGLNLRSLTDDVSGQVDGINTASNEIAAGNRELKVRTEQATD
NLQHIVSATEQLAATVQNSANSANETTSLAEMSSHAAEKGSELMHQVIETMGTINDSSHR
IVDIISVIEGIAFQTNILALNAAVEAARAGEQGRGFAVVASEVRHLAQRSSTAAKEIKHL
IETSVERVRDGSTLVQSAGATMDNIVKQASQVSTLISEISTSTHEQTQALGQIRQSISRL
DQMTYQNAAMVEQYAGAAEELAHRTLRLTAAVRIYRPLNNVGKLRD
>ymoll0001_14640
VNKPVSRQEYPIDRDTTLQSTTDTHGNIAYANAAFVRASGFEYQDLLGQPHNIVRHPDMP
PAAFADMWQTLNAGLSWSSLVKNRRQNGDYYWVRANATPLRHNGRLTGYISVRIAPTREE
IKLAETLYADFNSGKAKQRRIGLYRGLIVRTGWLSWMSLFQTLPLRWRLRGALLGASLLP
TAAAGVMGITGLPLLTLGAVTLASSIITSFWLERQVARPIAAILQQAQDVSSGQAGDYVQ
LNRVDEIGYLMRSVNQLGLNLRSLTDDVSGQVDGINTASSEIAAGNRELKVRTEQATANL
QHIVSATEQLVATVQNSANSANETTSLAAMSSHAAEQGSELMHQVIETMGTINDSSHRIV
DIISVIEGIAFQTNILALNAAVEAARAGEQGRGFAVVASEVRHLAQRSSTAAKEIKHLIE
TSVERVRDGSALVQNAGATMDNIVKQAGQVSTLISEISTSTHEQTQALGQISQSIGQLDQ
MTHQNAAMVEQYAGAAEELAHRTLRLTAAVRIYRPVK
>ykris0001_42780
VNKPVSRQEYPIDRDTTLQSTTDIQGNITYANAAFVRASGFEYQNLLGQPHNVVRHPDMP
PAAFADMWRTLNAGLSWSSLVKNRRLNGDYYWVRANATPLLHKNRLTGYISVRIAPTREE
VKQAEALYADFNSGKAKQRRIALYRGLIVRTGVLSFLSLFQTLSLRWRLRGALLTAALLP
TLAAMGMGVTGLPLLGLGIATLFSSLITSFWLERQVARPIAAILQQAQDVSSGQAGDYVQ
LNRVDEIGYLMRSVNQLGLNLRSLTDDVSGQVDGINTASSEIAAGNRELKVRTEQATANL
QHIVSATEQLVATVQNSANSANETTSLATMSSHAAERGSELMHQVINTMGTINDSSHRIV
DIISVIEGIAFQTNILALNAAVEAARAGEQGRGFAVVASEVRHLAQRSSTAAKEIKHLIE
TSVERVRDGSKLVQNAGATMDNIVQQAGQVSTLIREISTSTYEQTQALGQISQSIGQLDQ
MTHQNSAMVEQYAGAAEELAHRTLRLTAAVRIYRPVK
>yinte0001_14220
VNKPVSRQEYPIDRDTTLQSTTDIHGNIAYANAAFVRASGFEYQDLLSQPHNVVRHPDMP
PAAFADMWQTLNAGLSWSSLVKNRRKNGDYYWVRANATPLRHDGRLTGYISVRIAPTREE
VKQAEALYADFNSGKAKQRHIALYRGLIVRTGWLSLLSLFQTLPLRWRLRGALLGAALLP
TVAAGVIGITGLPLLVLAAVTVASSVVASWWLERQVARPIAAILQQAQDVSSGQAGDYVQ
LNRVDEIGYLMRSVNQLGLNLRSLTDDVSGQVDGINTASSEIAAGNRELKVRTEQATANL
QHIVSATEQLVATVQHSANSANETTSLAAMSSHAAEQGSELMHQVIETMGTINASSHRIV
DIISVIEGIAFQTNILALNAAVEAARAGEQGRGFAVVASEVRHLAQRSSTAAKEIKQLIE
TSVERVRDGSALVQNAGATMDNIVKQAGQVSTLISEISTSTQEQTQALGQINQSIGQLDQ
MTHQNAAMVEQYAGAAEELAHRTLRLTAAVRIYRPVK
>yfred0001_12940
MRVNKPVSRQEYPIGSDTTLQSTTDIHGNIAYANAAFVRASGFEYQDLLGQPHNVVRHPE
MPPAAFADMWQTLHDGLSWSSLVKNRRKNGDYYWVRANATPLRHDGRLTGYISVRIAPTR
EEIKQAEALYADFNSGKAKQRHIALYRGLIVRTGWRSLFSIFQTLPLRWRLRGALFGAAV
LPTVAAGVMGMTAMPLLVMGGVTLASSIITSFWLERQVARPIAAILQQAQDVSSGQAGNY
VQLNRIDEIGYLMRSVNQLGLNLRSLTDDVGGQVDGINTASSEIAAGNRELKARTEQATA
NLQHIVSATEQLVATVQNSANTANETTSLAEMSSHAAEQGSELMHQVIETMGSINDSSHR
IVDIISVIEGIAFQTNILALNAAVEAARAGEQGRGFAVVASEVRHLAQRSSTAAKEIKHL
IETSVERVRDGSTLVQNAGATMDNIVKQAGQVSTLISEISTSTHEQTQALGQISQSISQL
DQMTHQNAAMVEQYAGAAEELAHRTLRLTAAVRIYRPVK
>yente0001X_25680
MRVNKPVSRQEYPIGRDTTLQSTTDIQGNITYANAAFVRASGFEYQNLLGQPHNMVRHPD
MPPAAFADMWQTLNAGLSWSSLVKNRRQNGDYYWVRANATPLRHDGRLTGYISVRIAPTR
EEVKQAEALYGDFNSGKAKQRRIALHRGLIVRTGWLSFRSLFQTLPLRWRLRGALLIAAL
LPTLAAKGMGIFGLPLLGLGATTLFSSLITSLWLERQVSRPIAAILQQAQDVSSGQAGDY
VQLNRVDEIGYLMRSVNQLGLNLRSLTDDVSGQVDGINTASSEIAAGNRELKVRTEQATA
NLQHIVSATEQLVATVQNSANSANETTSLAAMSSHAAEQGSELMHEVIKTMGTINDSSHR
IVDIISVIEGIAFQTNILALNAAVEAARAGEQGRGFAVVASEVRHLAQRSSTAAKEIKHL
IETSVERIRDGSALVQNAGATMDNIVKQAGQVSALISEISTSTHEQTQALGQISQSIGQL
DQMTHQNAAMVEQYAGAAEELAHRTLRLTAAVRIYRPVN
>yberc0001_15000
VNKPVSRQEYPIDRDTTLQSTTDTHGNIAYANAAFVRASGFEYQDLLGQPHNIVRHPDMP
PAAFADMWQTLNAGLSWSSLVKNRRQNGDYYWVRANATPLRHNGRLTGYISVRIAPTREE
VKQAEALYADFNSGKARQRHIRLYRGLIVRSGWLSWMSLFQTLSLRWRLRGALLTAALLP
TVAAGVMGMTGSPLVILGAVTLASSIITALWLERQVARPIAAILQQAQDVSSGQAGDYVQ
LNRVDEIGYLMRSVNQLGLNLRSLTDDVSGQVDGINTASSEIAAGNRELKVRTEQATANL
QHIVSATEQLVATVQNSANSANETTSLAAMSSHAAEQGSELMHQVIETMGTINDSSHRIV
DIISVIEGIAFQTNILALNAAVEAARAGEQGRGFAVVASEVRHLAQRSSTAAKEIKHLIE
TSVERVRDGSALVQNAGATMDNIVKQAGQVSTLISEISTSTHEQTQALGQISQSIGQLDQ
MTHQNAAMVEQYAGAAEELAHRTLRLTAAVRIYRPVK
>yberc0001_6170
MNNIPLLKVVKIIMSLLLIMMVLFAVHDIYSSQQGYQQTLFAEETKSQRDDIDRLHYNLA
SLRAIFNNQVIGSLTNVPLDKEEIKHFIELTTSSRELLASYIEAMENDRRYDATTAVLHK
NITAILDHMEDAANGFITGNINNDLSLREAYQQVNDSIAEFSAVNTDIYMSTLHSANTVK
KQSYVIAITLLLSYILITVVATTWFNKNIILKIKLACDIFDKISKGDLNSDISYKSKSEI
GFLFSCLEDMQNSLKKIISSVKGSTIIITRGSTEIADANFNLSSRIEQQASALQETAASM
EEIKTTVLSNAQNAQQTNQLSHTASLAAKNGADIMHKVVSTMADIETLTKKIAGITTVID
GIASQTNILALNAAVEAARAGEQGRGFAVVASEVRNLASRSSTSAREISVLINDAIDNIS
RGSQLVTNAGETMSDIVSSITNVSNIMQEISIASEEQSAGVNLIAVAINQMDTMTQQNAS
LVEETARNTRTLSNQTKELSATVSVFQIDNEDYQQKTVSSQEVEA
>yberc0001_5770
MFALSLSVIAVFSLFNSIESKDNFNRTIVSTSNMEGMQSSIFNLYSGLAQVNGLLLQSSL
NRTIDPQSIANAKDILANSKATMDSFMSTGFNSTEVEQAAIVLNKQFLRVLNTTLDKADY
ISNPAGMPDTLEKEMQERTILRENINAYQNIANHLNDNFIQGADSVYRQMVTMAIVVPII
SIVLLVLVRIWLKRTLTTRMSQTSASIKKIASGDLSEEIQVGDENELGLMLVELEKMRVS
LTGTVSNINDGVSRIYSNAQEIAQGNNDLSARTEEQASALQQTAASMEQLKTTVRQNADN
AHTARQLAESASLNARNGGNVMTNLDDIMQQITQSSRQIADINGVIDSIANQTNILALNA
AVEAARAGEQGRGFAVVAGEVRSLAKRSADAAKEISQLITTCVANMNTGSQQVDQAGTVM
KDIVSSVTQVTDIMGEITSASDEQSAGINQIAQAVNEMDQVTQQNAAMVEEAALAANNLE
MQSEELDSIISKFTINKNIGNRKTHRERDNGIERNRDKKTLRPGPVSAKQSEMNKSIAEE
QWETF
>yfred0001_15260
MMLLLGAVALSQLSSNNSRLEAYRDSWLPGVRYALEMRGVLAELRLQQVQYIASSTEKER
EGHRLEILQAVDNFRAAQNLFLKLPEGYNNSELFKKIISDFDHFAQANNIVIDAVNNNQL
AEASKISGDTSRKFRTQLMKDLAELVVLEVQGGEQAASEGQQSFNTAKNILIALLLFAVF
ISAVLAIVIARNLSRLLGGEPAYAVTIMGHIAAGNLSTEIKLRPGDNHSLLASLNTMNQQ
LKKTINEIMHGSESISVASHQIAQGNTDLSQRTEEQASSLIQTSANMQELTQTVRQNADN
ARQASELAINTAATATEGGIIVDEMLLRMQEISNSSKKIVDIIAVIEGIAFQTNILALNA
AVEAARAGNEGKGFAVVASEVRTLAQKSANAAKEIKQLIIGTVEKITAGSERADHASQAM
SEIVDSVGKVAHIVGEISTASQEQHIGIQEIGIAVEQMDQVTQQNAALVEQAAAAAQSLT
EQGAELRQVIRFFHINEPSVS
>yrohd0001_15520
MMLLIGAVALSQLSNNNSRLEAYRDSWLPGVRYTLEMRGFLAELRLQQVQYIASTTEKDR
ESHRLEILQAVDNFRNAQDLFLKLPEGYNNSELFKRIMSDFDHFSQANSIVINAVNNNQL
DEASKISGDTSRKYRTQLMKDLAELVVLEVQGGEKAAAEGQQSFNTAKNLLLTLLLFSVF
ISALLASMIARHLSRSLGGEPAYAVAIMGHIAAGNLSTEIKLRSGDTHSLLASLNTMNQQ
LKKTINEIMHGSESISVASNQIAQGNTDLSQRTEEQASSLIQTSANMQELTQTVRQNADN
ARLASELAINTAATATEGGIIVDEMLLRMQEISNSSKKIVDIIAVIEGIAFQTNILALNA
AVEAARAGTEGKGFAVVASEVRTLAQKSANAAKEIKQLIVGTVEKITAGSERADHASQAM
GEIVNSVGKVAHIIGEISTASQEQHIGIQEIGIAVEQMDHVTQQNAALVEEAAAAAQSLT
EQGAELRQVVRFFQINEPSVN
>yinte0001_16590
MFMKKFSDLSILTKLLSGFSVVIVMMLLLGAVALSQLSNNNSRLEAYRDSWLPGVRYALE
MRGVLAELRLQQVQYIASSTEKEREGHRLEILQAVDNFRAAQDRFIKLPEGYNHSMLFKR
ITSDFDHFSQANSLVIDAVNNNQLAEATKISGDTSRKYRTQLMKDLAELVVLEVQGGEQA
ATDGQQSFNTAKNVLIALLLFAVFISALLAVMIARNLSRLLGGEPAYAVAIMGHIAAGNL
STEIKLRPGDNHSLLASLNIMNQQLKKTINEIMHGSESISVASNQIAQGNADLSQRTEEQ
ASSLIQTSANMQELTQTVRQNADNARQASELAVNTAATATEGGAIVDEMLLRMQEITKSS
KKIVDIIAVIEGIAFQTNILALNAAVEAARAGTEGKGFAVVASEVRTLAQKSANAAKEIK
QLIVGTVEKINAGSERADHASQAMGEIVDSVGKVAHIVGEISTASHEQHIGIQEIGIAVE
QMDQVTQQNAALVEQAAAAAQSLTEQGAELRQIIRFFQINQPSLN
>ymoll0001_41560
MAMKKFSDLSILTKLLSGFSVVIVMMLLLGAVALSQLSSNNARLEAYRDSWLPGVRYALE
MRGVLAELRLQQVQYIASSTEKEREGHRLEILQAVDNFRAAQNRFLKLPEGYNDSVLFKR
IMSDFDNFSQANSIVIDAVNSNQLAEASKISGDTSRKYRTQLMKDLAELVVLEVQGGEKA
ATEGQQSFNTAKNLLIALLLFAILISALLAIIIARNLSRLLGGEPAYAVAIMGHIAAGNL
STEIKLRPGDQNSLLASLNTMNQQLKSTINEIMHGSESISVASNQIAQGNTDLSQRTEEQ
ASSLIQTSANMQELTQTVRQNADNARQASELAINTSATATEGGIIVDEMRLHMQEISNSS
KKIVDIIAVIEGIAFQTNILALNAAVEAARAGNEGKGFAVVASEVRTLAQKSANAAKEIK
LLIVGTVEKINAGSERADHASQAMGEIVDSVGKVAHIVGEISTASQEQHIGIQEIGIAVE
QMDQVTQQNAALVEEAAAAAQSLTEQGAELRQVIRFFQISGSTIS
>yberc0001_16020
MKKFAELSILTKLLSGFSVVIVMMLLLGAVALSQLSSNNARLEAYRDSWLPGVRYALEMR
GVLAELRLQQVQYIASSTEKEREGHRLEILQAVDNFRAAQNRFLKLPEGYNDSELFKRIM
SDFDNFSQANSFVIDAVNNNQLAEASKISGDTSRKYRTQLMKDLAELVVLEVQGGEKAAT
EGQQSFNTAKSLLLALLLFAVLISALLASMIARNLSRLLGGEPAYAVAIMGHIAAGNLST
EIKLRPGDKNSLLASLNTMNQQLKSTINEIMHGSESISVASNQIAQGNTDLSQRTEEQAS
SLIQTSANMQELTQTVRQNADNARQASELAVNTAATATEGGVIVDEMLLRMQEISNSSKK
IVDIIAVIEGIAFQTNILALNAAVEAARAGTEGKGFAVVASEVRTLAQKSANAAKEIKLL
IVGTVEKINAGSERADHASQAMGEIVDSVSKVAHIVGEISIASQEQHIGIQEIGIAVEQM
DQVTQQNAALVEEAAAAAQSLTEQGAELRQVIRFFQINGPAVS
>yfred0001_8890
MLFNFSSSHASPRAELTSIDNAVPMIIFKPDGTVKHANSLFLQAMGYQQDEVVGKHHKLF
CEPHYVLSDAYRRHWQLLNEGRPITDNIKRIRKDGSIIWLQGTYTPVLDSQGRVVEIIKL
ASDVTERILQSQEHQSLLAALNRSMGMITFTPQGTILDANDNLLKVIGYSLADIQHKPHQ
MLCTAEFAHSDEYRKHWQRLARGEFIIGRFERVNSRGERVWLEASYNPIMDNEGQIFKVV
KIAQDITPLMLQQEYEENLIRDVHHLSLTTDRSASQGAEIVQQAVRGMQEVESIARETSD
VVSDLGRCSKEIGTIVEAIRKISSQTNLLAINASIEAAHAGEHGKGFSVVASEVRMLAER
SRKAATEIEHMTKTIQNGVMAAIKGMDVCLEHAGGGVTLTQDAGEVINQVNIGMQDVVKL
MAAFAQVKNQQSLI
>ypest0001X_19000
MKIAPEPNKDTKVSFINNMRLVTLFIVILAGILLLFAAAIGTSGYFLKQSNQSLAQATQE
IDIRQGLSNSSNHLRTARLILIQAASSARIGDATGYQQGLKNAEGRIAQSQQMFDLYYNR
PTKSETDMALDVPLKKAYEQYRDDGMKPMLAATKEGHFEEVISLDAEKISLLDDGYNEPL
LKAVKYRTEQANQINQSAHQEARLGYILMAGAFVLVILLTMIAFLVISKVIINPINWLVT
RIQWIAQGDLTQSPVSFGRNEIGVLGSNIQQMQDALAITVEAVRSSAESIYQGSSEIALG
NTDLSARTEQQAASLEQTAASMEQLTATVKQNAENAHHASQLAANASGKAAQGGDIVSDV
VSTMDKISLSSMKIAEITNVINSIAFQTNILALNAAVEAARAGEQGRGFAVVASEVRHLA
QRRCRKRN
>ymoll0001_11800
MLFNFSSSHASSRAELTSIDNAVPMIIFKPDGTVKHANKLFLQAMGYQQDEVIGKHHKLF
CDPQYVLSDAYRRHWKLLNEGRPITDNIKRIRKDGSTIWLQGTYTPVLDNQGRVMEIIKI
AHDVTERILQSQEHQSLLKALNRSMGMITFSPEGIILEANDNLLSVIGYSLADIQHKSHQ
ILCTPEFAHSDQYRQHWQRLARGEFIIGRFERVNSRGQPVWLEASYNPIMDNEGQVIKVV
KIAQDITQLMLQQEHEENLIRDVHHLSLTTDRSASQGAEIVQQAVRGMQEVESIARETSD
VVSDLGRCSQEIGTMVEAIRKISSQTNLLAINASIEAAHAGEHGKGFSVVASEVRLLAEH
SRKAATEIEQMTKTIQRGVMAAMKGMGTCVEQAGGGVTLTQDAGEVINQVNIGMQDVVKL
MTAFAQVKNQQTHV
>ypseu0001X_28730
MLFNFRSSHAPWRAELTSIDNAVPMIIFKPDGTVIQVNKLFLAAMGYQEGEVIGKHHKIF
CDPQYAASDAYRRHWQLLNEGRPISDNIKRIRKDGSVIWLQGTYTPVVDRQGNVIEIIKI
ASDVTERILQSQEHQSLLEALNRSMGMITFTPQGIILAANDNLLNVIGYSLADIQHKSHQ
ILCLPEFAHSEEYHQHWQRLASGEFIIGRFERLNRRGERVWLEASYNPIMDNEGNVLKVV
KIAQDITALMLQQEQEENLIRDVHHLSLTTDRSASQGAEIVQQAVRGMQEVESIARETSD
VVSDLGRCSQEIGSIVEAIRKISSQTNLLAINASIEAAHAGEHGRGFSVVASEVRLLADQ
SRKAASEIEQMTKTIQNGVTAAIKGMGTCVEQAGGGVILTQDAGEVINLVNVGMQDVVKL
MTTFSQVKNQRAPV
>ypest0001X_27870
LGVDHYCTVRYTHAPWRAELTSIDNAVPMIIFKPDGTVVQVNKLFLAAMGYQKDEVIGKH
HKIFCDPQYAASDAYRRHWQLLNEGRPISDNIKRIRKDGNVIWLQGTYTPVVDRQGNVIE
IIKIASDVTERILQSQEHQSLLEALNRSMGMITFTPQGIILAANDNLLNVIGYSLADIQH
KSHQILCLPEFAHSEEYHQHWQRLARGEFIIGRFERLNRRGERVWLEASYNPIMDNEGNV
LKVVKIAQDITALMLQQEQEENLIRDVHHLSLTTDRSASQGAEIVQQAVRGMQEVESIAR
ETSDVVSDLGRCSQEIGSIVEAIRKISSQTNLLAINASIEAAHAGEHGRGFSVVASEVRL
LADQSRKAASEIEQMTKTIQNGVTAAIKGMGTCVEQAGGGVILTQDAGEVINLVNVGMQD
VVKLMTTFSQVKNQ
>ykris0001_12740
MLFNFSSSHASPRAELTSIDSAVPMIIFKPDGTVKHANVLFLQAMGYQWEEVLGKHHKLF
CDPHYVQSDAYRRHWQLLNEGRPITDNIKRIRKDGSIIWLQGTYTPVLDNQGRVVEIIKI
ASDVTERIVQSQEHQSLLAALNRSMGMITFTPQGIILDANDNLLHVIGYSLADIRHKSHQ
ILCPPEFAHSDEYRQHWQRLAQGEFIVGRFERVNSRGERVWLEASYNPIMDKEGQVLKVV
KIAQDITQLMLQQEHEENLIRDVHHLSLTTDRSASQGAEIVQQAVRGMQEVESVARETSG
VISELGRCSKEIGTIVEAIRKISSQTNLLAINASIEAAHAGEHGKGFSVVASEVRILAES
SRKAATEIEHMTKTIQNGVMAAIKGMGVCVEQAGGGVTLTQDAGEVIHQVNIGMQDVVKL
MTAFSQVKNQQTHV
>yente0001X_14340
MIIFKPDGTVKYANTLFLQAMGYQREEVVGQHHKLFCDPKYVQSDAYRRHWQLLNEGRAI
TDNIKRIRKDGSIIWLQGTYTPVLDSQGRVVEIIKLASDVTERMLQSQEHQSLLAALNRS
MGMITFTPQGIILDANDNLLNVIGYSLADIRHKSHQILCTPEFAHSDEYRQHWQRLARGE
FIVGRFERMNSRGQRVWLEASYNPIMDKEGQVLKVVKIAQDITPLMLQQEQEENLIRDVH
HLSLTTDRSASQGAEIVQQAVRGMQEVESVARETSDVISELGRCSNEIGTIVEAIRKISS
QTNLLAINASIEAAHAGEHGKGFSVVASEVRILAESSRKAATEIEHMTKTIQNGVMAAIK
GMGVCVEQAGGGVTLTQDAGEVIHQVNIGMQDVVKLMTAFSQVKNQQPHI
>yrohd0001_35950
MKLNLWPSQALWRSEMAAIDNAVPMIMFKPDGTVVQANKLFLQAMGYESEEVTGKHHSLF
CSPQYVATEAYRKHWQRLNAGRAITDNIKRVRKDGSIIWLQGTYTPVFDKYGKVIEIIKI
ASDVTERILQSQEHQSLLNALNRSMGLITFTPQGIILDANDNLLNLIGYSLADIQNKSHQ
ILCTPEFSQSDEYRQHWQRLARGEFIIGRFERVNRRGERVWLEASYNPIIDDDGKVLKVV
KIAQDITQLMLQQEHEENLFRNVHDLSLNTDRSASQGAAIVQQAVRGMQEVELIARETSD
VVSNLGRCSQEIGTIVEAIRKISSQTNLLAINASIEAAHAGEHGRGFSVVASEVRLLAEQ
SRKAAIEIEQMTKTIQSGVTAAIKGMGTCVQQAGGGVTLTQDAGDVINQVNIGMQDVVKL
MAEFAQAKNQQVLM
>ypseu0001X_34090
MFSRMNYVVKKYFGYIMSKLSLSESRLGILFGFTLVISLFSLLQIFSIGYLSHILKSTKA
NVEITHRNHQQEALMDRARMELLIASDKLNRAGIYYMEDKETGSEGSWQSLLNEALQSLQ
QSQDSYLQLQAVSAQDSRQELNELKESYHQLYQGLAEIAQGLAQKHNIDTFFDVPIQGFQ
SDFTEKYYRYLQESEKGSTAMDEQLLSSLSSAKQIIIGALAILLVLAFSAWLGVTRWMIA
PLNHLISRINKIAAGDLSHRIEDTSFACREIRQLTYSVRHMQEGLVALVSQVRGGAEVIL
TGVNQITADNHRLSEQTYSQTQSLAVTAQSMQQLTVRVKQNSMSAEQANHLVNEARDTAS
QGGEMMSNVVSSMADISTGSREISEIITLIESVAFQTNILALNAAIEAAHAGEHGRGFSV
VAREVGTLAHQSGHSAQNIKRLIQHSANSVSTGASLVNRSGENLQAIIDVVKKVTDLMAE
ITTASHYQSKGIEEMAAQVEMINGATKQNAALVEQSAHASEVLQQQTLQLNQSVARFHLP
VEKYSPLRLAKESTIAAIDSRVS
>ypest0001X_10040
MFSRMNYVVKKYFGYIMSKLSLSESRLGILFGFTLVISLFSLLQIFSIGYLSHILKSTKA
NVEITHRNHQQEALMDRARMELLIASDKLNRAGIYYMEDKETGSEGSWQSLLNEALQSLQ
QSQDSYLQLQAVSAQDSRQELNELKESYHQLYQGLAEIAQGLAQKHNIDTFFDVPIQGFQ
SDFTEKYYRYLQESEKGSTAMDEQLLSSLSSAKQIIIGALAILLVLAFSAWLGVTRWMIA
PLNHLISRINKIAAGDLSHRIEDTSFACREIRQLTYSVRHMQEGLVALVSQVRGGAEVIL
TGVNQITADNHRLSEQTHSQTQSLAVTAQSMQQLTVRVKQNSMSAEQANHLVNEARDTAS
QGGEMMSNVVSSMADISTGSREISEIITLIESVAFQTNILALNAAIEAAHAGEHGRGFSV
VAREVGTLSHQSGHSAQNIKRLIQHSANSVSTGASLVNRSGENLQAIIDVVKKVTDLMAE
ITTASHYQSKGIEEMAAQVEMINGATKQNAALVEQSAHASEVLQQQTLQLNQSVARFHLP
VEKYSPLRLAKESTIAAIDSRVS
>ykris0001_6100
MLFFEVPIQGFQSDFTEKYYRYLQESENNRMVMDSQLLSSLSLAKQAVIIALVILLCLAF
SVWLGVTRWVIRPLNYIISQIHVIAAGDLSRQIEHNAFTSREVRQLTDSIYQMQYGLVAL
VNQVRGGVDLILTGVNQIAADSHRISEQTQSQTLSLATTTLNMHQLTERVKQNSLSADQA
NHLAIEAKNIASQGGDMMSSVVSSMADISAGSQEIAEIITLIESVAFQTNILALNAAIEA
AHAGEHGRGFSVVAREVGMLAHQSGHSALNIKRLIENSSTYISAGAGLVGRSGDNLHAII
DAVIKVTDLMAEISAASHEQSKGIEDITARVGMINEVTKLNAELVGQSTRASEVLQQQIF
QLNQSVARFCLPTTIQPPQRINEEVAVSF
>yfred0001_43450
MFNVKSIYSFTNGKFGILFGLILVISLFSLLQLFSISFLSHILDSTKVNVEKTHQSHQQE
VLMDRARMELLIASDKLNRAGIYYMEDKETGSEGSWHSLLSEALQSLLRSQDDFHQLERL
SAQDKRPELVALKESYQQLYQGLTEVGQGLEKNNSIDAFFEVPIQGFQSDFTEKYYHYLQ
ESEKNRTVMDAQLLSSLSCAKQAVIIALVILLGLAFSVWLAVTRWVIRPLNYLISQIHVI
AAGDLSRQIGHNAFTSREVHQLADSISQMQQGLVTLVSQVRGGVDVILAGVNQIAADNHR
ISEQTQSQTQSLAATTLNMSQLTVRVKQNSLSADQANHLANEAKDIASHGGDMMSRVVNS
MADISTGSQEIAEIITLIESVAFQTNILALNAAIEAAHAGEHGRGFSVVAREVGILAHQS
GNSALNIKRLIDNSAKYISAGAGLVGRSGDNLRAIIDAVVKVTDLMAEISAASHEQSQGI
EDISVRVGIINEVTKLNAELVEQSTRASEVLQQQIFQLNQSVARFCLPGAVRPPQDIHEE
VFISI
>yente0001X_9160
LDNTKDNVEKTHHSHQQKVLMDRSRMELLIASDKLNRAGIYYMEDKETGSEGSWQSLLSE
ATKSIQQSQDDFRQLLLVSAHDNRPEFIALKESYLQLFQGLSEISQGLVKNSNIDAFFEV
PIQGFQSDFIEKYYRYLQESEENRTVRDSQLLSSLSSAKQAVIIALVILLCLAFSVWLGV
TRWVIRPLNYLIAQIHVIAAGDLSHQIEHNAFTSREVRLLAVSIYQMQQGLVVLVSQVRS
GVDVILTGVNQIAADSHRISEQTQSQTQSLAATTQNMYQLTERVKQNSKSADQANQLANE
AKNIASQGGDMMSGVVNSMADISAGSQEIAEIITLIESVAFQTNILALNAAIEAAHAGQH
GRGFSVVAREVGILAHQSGHSALNIKRLIGNSSKSISAGANLVGRSGDNLRAIIGSVIKV
TDLMTEISAASQEQSKGIEDITAQVGMINEVTRLNADLVDQSTQASEVLQKQIFQLNQSV
ARFCLPVTVRPLNILMRRSL
>yinte0001_8280
VKLTSYVRRLGSISDGKFGILFGLILVISLFSLLQLFSIGYLSHILDSTKVNVEKTHYSH
QQEVLMDRARMELLIASDKLNRAGIYYMEDKETGSEGSWHSLLNEALQSMQQSQQNYREL
LLLSAHDNRPEFVALKESYQQLYQGLTELGQGLSKNNNIDLFFEVPIQGFQSDFTEKYYH
YLQQSEDNRAVMDTQLLSSLSSAKQGVITALVILLCLAFSVWLGVTRLIIRPLNDLISHI
NVIAAGDLSRQMAYSSFTSREARQLADSICRMQQGLIALVGQVRVGAEVILTGVNQIAAD
SHRLAEQTQSQAESLAATTQSMHQLTSRVKQNSMSADQANLLANETSAIASEGGEMMSSV
VVSMADISAGSQEITAIITLIESVAFQTNILALNAAIEAAHVGEHGRGFSVVAREVGLLA
HQSGNSALNIKRLIHNSSSSISTGRGLVARSGDNLRAIIDAVKKVTDLMAEISAASHDQS
QGIEGITTQVGMINDVTKLNAELAQQSTCASEVLQKQASQLNESVARFCLPTTGRPAQGC
YEAASANF
>yaldo0001_6770
MNSIVQAVTNVTDIMGEIASASDEQSRGISQIGQAVAVLPSKMLH
>ypest0001X_18990
VKYATWRSADAAKEIESLIEASVDLIGDGSILVSNAGKTMNEIVTAVTHVTDIMGEIASA
SDEQSRGISQVAQAVSEMDNVTQQNASLVQEASAAAASLEQQAEILTQAVAVFQLAGHSS
IKEFKSPVSPPTGQNGSGINKKPTDGSLNWETF
>ypest0001X_19180
MEEIVRSVARVTDIMGEIESASDEQSRGIEQISLAVTQMDQVTQQNASLVEEAAAAANAL
EEQASMLSDAVSVFRLGQGHDEQSVAGNSQQSLATHY
>yaldo0001_37020
MRDGSTQVQHAGATMDNIVKQAGQVSTLISEISTSTHEQTQALGQINQSIGQLNQMTHQN
AAMTEQYAGAAEELAYRTLRLTAAMRISARQPINAVRSIASVDKPLTLKRR
>yfred0001_39550
LDQSIHQLEYIADGDLTHSINSEVSRMTVLMREISAAIYEQSSGIEQVNVVIAQTDQVAQ
HGGI
>yaldo0001_37010
LQSTTDTHGNITYANAAFVRASGFDYQDLLSKPHNMFAVVAGEVRNLAQR
>yberc0001_7120
LAVTRWIIRLLNYLISHINVIAAGALSHQHFDKEVAINF
>yfred0001_36240
MLDSIRSRILAACIIIVASSLAINTYFNYSVANKYNNSAIDNTLTAVTASHGVGIADWVT
SKTQMIVSLKDTALAADPTVALRQVAAAGNS
>ykris0001_6110
MELLIASDKLNRAGIYYMEDKETGSEGSWQSLLSEAMLSMQQSQDNYRQLLQLFAHDERP
EFIALKESYQQLYQGLTELGQGLLKNNNIDAFF
>yinte0001_26450
LRKSLKIIKSQAVFNNYLEYFRYETIFKNHDNIYKWKYNFTSGLSLTNNKIKTIF
>ykris0001_41300
MLFSDSIVEDAQALSLEDELFLLRARNLYTAENIGRWRTQLDDYGGENKDLQDKISAAEN
AMMRNTTRIESIEGTLASIRKIHADADYREVATEKLLRESDRERNELELEGLRLRNEKLR
TENEHLKKGAGGGTNEVIIHNSLSMPSGGGNVD
>yrohd0001_31880
MKKTLISSATVYFLLFTSYALQAEQLSYSYKDGPVVAHDNLSGNQFYGDMTLGQLKKNNQ
LLLELEKDVETLSQQNARYKDKIIELERNQSSLEKTVSTLEQNVKNLQDKIR
>yrohd0001_20110
MSDRFCRLSSFKYSKLFNQLVRGSSMAAIRDIVKSVDQSTEASAETKETLKILMDMVEAK
AELFENQIDNNLITGKTIDNLNVPITKVISRKKEYRAVTSNRSDIIEEIGKSFSELFAGD
ESVIKSISSIVGKAFQAMMGVGKGQEGVSEMYEVIAEYPAIVRFDFKFWYRNIESESIFK
YMENVFAVTAVKSVVDTSKLSFHDFIALYGPVLKEAFGDDKTKIKAFLGDAKEIYNLFQG
GDLHNAGDLIQDYIDNSSVFYSVKSKPFTLTQSRVIESYS
