# Supplementary material for: Genomic characterization of the Yersinia genus
Source: Genome Biol. 2010 Jan 4;11(1):R1. doi: 10.1186/gb-2010-11-1-r1 (PMC2847712; doi:10.1186/gb-2010-11-1-r1)
Supplement: Additional file 15 — The top level directory consists of a directory called Additional_cluster_files and 5010 directories, one for each multi-protein cluster family. (This top level directory has been split into three data files for uploading purposes (Additional files 15, 16, 17).) Within the directory are the following files: PGL1_unique_Yersinia_unclustered.out - list of all protein singletons that MCL did not group into a cluster (see Materials and Methods); PGL1_Yersinia_unique_locus_tags.txt - names of the 11 locus tag prefixes used for each genome; PGL1_unique_Yersinia.gff - mapping each Yersinia protein to a cluster in tab delimited GFF; PGL1_unique_Yersinia.sigfile - list of the longest protein in each cluster; PGL1_unique_Yersinia.summary - summary table of features of each of the clusters; PGL1_unique_Yersinia.table - summary table of each protein in the clusters. Within each cluster directory are the following files, where 'x' is the cluster name: PGL1_unique_Yersinia-x.faa - multifasta file of the proteins in the cluster; PGL1_unique_Yersinia-x.summary - summary of the properties of the proteins; PGL1_unique_Yersinia-x.matches - blast matches between the proteins of the cluster; PGL1_unique_Yersinia-x.muscle.fasta - muscle alignment of the proteins; PGL1_unique_Yersinia-x.muscle.fasta.gblo - gblocks output of muscle alignment (that is, auto-trimmed alignment); PGL1_unique_Yersinia-x.muscle.fasta.gblo.htm - as above in html format; PGL1_unique_Yersinia-x.muscle.tree - treefile from muscle alignment; PGL1_unique_Yersinia-x.sif - matches between proteins in simple interaction format for display on graphing software. [file gb-2010-11-1-r1-S15.zip › clusters/PGL1_unique_yersinia-CL0/PGL1_unique_yersinia-CL0.matches]

source	target	interaction	score
yaldo0001_35590	yberc0001_8160	pmatch	55.60
yaldo0001_35590	yente0001X_300	pmatch	96.37
yaldo0001_35590	yaldo0001_6770	pmatch	44.44
yaldo0001_35590	yrohd0001_15520	pmatch	49.37
yaldo0001_35590	yaldo0001_15240	pmatch	51.87
yaldo0001_35590	yfred0001_39550	pmatch	42.55
yaldo0001_35590	yrohd0001_33070	pmatch	58.11
yaldo0001_35590	yaldo0001_15230	pmatch	57.83
yaldo0001_35590	yfred0001_6650	pmatch	56.03
yaldo0001_35590	ykris0001_10260	pmatch	37.67
yaldo0001_35590	yinte0001_14220	pmatch	46.42
yaldo0001_35590	yberc0001_15270	pmatch	55.02
yaldo0001_35590	ypseu0001X_28730	pmatch	40.00
yaldo0001_35590	ypest0001X_19000	pmatch	58.62
yaldo0001_35590	yberc0001_6170	pmatch	49.40
yaldo0001_35590	yruck0001_10760	pmatch	57.43
yaldo0001_35590	yaldo0001_22600	pmatch	58.56
yaldo0001_35590	yruck0001_11930	pmatch	52.08
yaldo0001_35590	yente0001X_6250	pmatch	56.47
yaldo0001_35590	ymoll0001_11800	pmatch	27.50
yaldo0001_35590	yente0001X_17220	pmatch	51.70
yaldo0001_35590	ymoll0001_34760	pmatch	54.62
yaldo0001_35590	ymoll0001_41560	pmatch	50.64
yaldo0001_35590	yaldo0001_35590	pmatch	100.00
yaldo0001_35590	yaldo0001_37020	pmatch	40.74
yaldo0001_35590	ykris0001_12740	pmatch	30.95
yaldo0001_35590	yrohd0001_31660	pmatch	93.53
yaldo0001_35590	yaldo0001_35130	pmatch	55.42
yaldo0001_35590	ymoll0001_38830	pmatch	56.30
yaldo0001_35590	ymoll0001_5160	pmatch	46.42
yaldo0001_35590	yrohd0001_6540	pmatch	55.60
yaldo0001_35590	yberc0001_9790	pmatch	38.29
yaldo0001_35590	ymoll0001_9480	pmatch	37.64
yaldo0001_35590	ypseu0001X_27330	pmatch	46.42
yaldo0001_35590	ymoll0001_7110	pmatch	64.29
yaldo0001_35590	ypest0001X_10040	pmatch	38.26
yaldo0001_35590	yinte0001_8280	pmatch	39.34
yaldo0001_35590	yberc0001_15000	pmatch	46.04
yaldo0001_35590	yente0001X_14340	pmatch	29.65
yaldo0001_35590	ykris0001_42780	pmatch	46.04
yaldo0001_35590	yberc0001_14860	pmatch	54.10
yaldo0001_35590	yfred0001_13960	pmatch	54.10
yaldo0001_35590	yrohd0001_33620	pmatch	56.23
yaldo0001_35590	ykris0001_37850	pmatch	56.23
yaldo0001_35590	yfred0001_14090	pmatch	55.02
yaldo0001_35590	yrohd0001_12010	pmatch	47.55
yaldo0001_35590	yente0001X_760	pmatch	54.62
yaldo0001_35590	ypest0001X_18990	pmatch	46.34
yaldo0001_35590	yruck0001_28370	pmatch	55.42
yaldo0001_35590	yruck0001_11920	pmatch	56.23
yaldo0001_35590	yente0001X_25680	pmatch	45.66
yaldo0001_35590	yrohd0001_33510	pmatch	54.10
yaldo0001_35590	yberc0001_33520	pmatch	54.62
yaldo0001_35590	ymoll0001_40600	pmatch	51.33
yaldo0001_35590	yruck0001_18270	pmatch	57.21
yaldo0001_35590	yfred0001_15260	pmatch	50.87
yaldo0001_35590	ypseu0001X_43460	pmatch	55.42
yaldo0001_35590	yfred0001_36230	pmatch	38.67
yaldo0001_35590	ypest0001X_14470	pmatch	38.55
yaldo0001_35590	yberc0001_34000	pmatch	94.01
yaldo0001_35590	yaldo0001_6760	pmatch	76.92
yaldo0001_35590	yinte0001_15900	pmatch	54.62
yaldo0001_35590	yinte0001_40500	pmatch	55.85
yaldo0001_35590	yinte0001_3170	pmatch	49.63
yaldo0001_35590	ymoll0001_35290	pmatch	95.01
yaldo0001_35590	ykris0001_39870	pmatch	54.62
yaldo0001_35590	ypest0001X_19160	pmatch	56.63
yaldo0001_35590	ymoll0001_37090	pmatch	56.23
yaldo0001_35590	yrohd0001_31240	pmatch	55.42
yaldo0001_35590	yberc0001_5850	pmatch	47.92
yaldo0001_35590	yfred0001_43450	pmatch	37.78
yaldo0001_35590	yfred0001_32450	pmatch	95.43
yaldo0001_35590	yrohd0001_27170	pmatch	51.33
yaldo0001_35590	yfred0001_8890	pmatch	35.29
yaldo0001_35590	ypest0001X_19180	pmatch	44.19
yaldo0001_35590	yrohd0001_35950	pmatch	31.98
yaldo0001_35590	yaldo0001_15110	pmatch	54.58
yaldo0001_35590	yinte0001_37560	pmatch	95.27
yaldo0001_35590	yente0001X_17210	pmatch	56.23
yaldo0001_35590	yente0001X_39090	pmatch	51.33
yaldo0001_35590	yberc0001_16020	pmatch	50.21
yaldo0001_35590	ymoll0001_14920	pmatch	55.02
yaldo0001_35590	ykris0001_22260	pmatch	55.88
yaldo0001_35590	ymoll0001_5080	pmatch	47.37
yaldo0001_35590	ypest0001X_19170	pmatch	51.83
yaldo0001_35590	yberc0001_5770	pmatch	47.37
yaldo0001_35590	yinte0001_40380	pmatch	54.10
yaldo0001_35590	ypest0001X_18850	pmatch	46.42
yaldo0001_35590	ykris0001_22290	pmatch	53.41
yaldo0001_35590	yruck0001_31650	pmatch	49.40
yaldo0001_35590	yinte0001_10140	pmatch	38.29
yaldo0001_35590	ykris0001_37060	pmatch	95.01
yaldo0001_35590	ypest0001X_27870	pmatch	40.00
yaldo0001_35590	ypseu0001X_27070	pmatch	56.63
yaldo0001_35590	ypseu0001X_27180	pmatch	55.42
yaldo0001_35590	yberc0001_29090	pmatch	51.33
yaldo0001_35590	yfred0001_12940	pmatch	47.17
yaldo0001_35590	ypseu0001X_34090	pmatch	38.64
yaldo0001_35590	yberc0001_21820	pmatch	56.30
yaldo0001_35590	yruck0001_10900	pmatch	52.99
yaldo0001_35590	yinte0001_36970	pmatch	55.02
yaldo0001_35590	yente0001X_9160	pmatch	37.78
yaldo0001_35590	yente0001X_17080	pmatch	53.36
yaldo0001_35590	ymoll0001_14640	pmatch	46.04
yaldo0001_35590	ypest0001X_43700	pmatch	55.42
yaldo0001_35590	yrohd0001_33630	pmatch	51.12
yaldo0001_35590	yfred0001_14080	pmatch	56.23
yaldo0001_35590	ykris0001_32930	pmatch	52.09
yaldo0001_35590	yruck0001_28810	pmatch	85.02
yaldo0001_35590	yfred0001_34740	pmatch	56.30
yaldo0001_35590	yente0001X_29060	pmatch	37.67
yaldo0001_35590	yinte0001_40830	pmatch	58.56
yaldo0001_35590	yinte0001_6950	pmatch	54.25
yaldo0001_35590	ypseu0001X_14490	pmatch	38.55
yaldo0001_35590	yente0001X_12970	pmatch	58.11
yaldo0001_35590	ykris0001_6100	pmatch	38.85
yaldo0001_35590	ypseu0001X_27060	pmatch	51.12
yaldo0001_35590	yinte0001_16590	pmatch	50.43
yaldo0001_35590	yfred0001_31920	pmatch	54.62
yaldo0001_35590	yberc0001_15260	pmatch	56.23
yaldo0001_35590	ymoll0001_7580	pmatch	37.78
yaldo0001_35590	ymoll0001_13500	pmatch	54.10
yaldo0001_35590	ykris0001_38040	pmatch	56.63
yaldo0001_35590	ymoll0001_37360	pmatch	55.60
yaldo0001_35590	ykris0001_37840	pmatch	54.22
yaldo0001_2440	ypseu0001X_4220	pmatch	71.38
yaldo0001_2440	yrohd0001_120	pmatch	27.66
yaldo0001_2440	ymoll0001_1840	pmatch	66.15
yaldo0001_2440	ykris0001_2490	pmatch	69.37
yaldo0001_2440	yinte0001_2650	pmatch	69.71
yaldo0001_2440	yaldo0001_2440	pmatch	100.00
yaldo0001_2440	ypest0001X_4540	pmatch	70.72
yaldo0001_2440	yberc0001_2350	pmatch	68.81
yaldo0001_2440	yinte0001_2660	pmatch	69.89
yaldo0001_2440	yrohd0001_2860	pmatch	69.63
yaldo0001_2440	yfred0001_38320	pmatch	69.98
ypseu0001X_4220	ypseu0001X_4220	pmatch	100.00
ypseu0001X_4220	ymoll0001_1840	pmatch	65.96
ypseu0001X_4220	ykris0001_2490	pmatch	70.92
ypseu0001X_4220	yinte0001_2650	pmatch	71.88
ypseu0001X_4220	yaldo0001_2440	pmatch	71.43
ypseu0001X_4220	ypest0001X_4540	pmatch	98.90
ypseu0001X_4220	yberc0001_2350	pmatch	68.93
ypseu0001X_4220	yinte0001_2660	pmatch	72.03
ypseu0001X_4220	yrohd0001_2860	pmatch	69.87
ypseu0001X_4220	yfred0001_38320	pmatch	69.71
ypest0001X_4540	ypseu0001X_4220	pmatch	98.81
ypest0001X_4540	ymoll0001_1840	pmatch	65.57
ypest0001X_4540	ykris0001_2490	pmatch	70.67
ypest0001X_4540	yinte0001_2650	pmatch	70.65
ypest0001X_4540	yaldo0001_2440	pmatch	70.72
ypest0001X_4540	ypest0001X_4540	pmatch	100.00
ypest0001X_4540	yberc0001_2350	pmatch	68.70
ypest0001X_4540	yinte0001_2660	pmatch	71.12
ypest0001X_4540	yrohd0001_2860	pmatch	69.63
ypest0001X_4540	yfred0001_38320	pmatch	69.45
yrohd0001_2860	ypseu0001X_4220	pmatch	70.00
yrohd0001_2860	ymoll0001_1840	pmatch	71.84
yrohd0001_2860	ykris0001_2490	pmatch	77.63
yrohd0001_2860	yinte0001_2650	pmatch	76.25
yrohd0001_2860	yaldo0001_2440	pmatch	70.24
yrohd0001_2860	ypest0001X_4540	pmatch	69.67
yrohd0001_2860	yberc0001_2350	pmatch	75.90
yrohd0001_2860	yinte0001_2660	pmatch	77.78
yrohd0001_2860	yrohd0001_2860	pmatch	100.00
yrohd0001_2860	yfred0001_38320	pmatch	78.84
ykris0001_2490	ypseu0001X_4220	pmatch	71.12
ykris0001_2490	ymoll0001_1840	pmatch	71.65
ykris0001_2490	ykris0001_2490	pmatch	100.00
ykris0001_2490	yinte0001_2650	pmatch	78.48
ykris0001_2490	yaldo0001_2440	pmatch	69.37
ykris0001_2490	ypest0001X_4540	pmatch	70.67
ykris0001_2490	yberc0001_2350	pmatch	75.03
ykris0001_2490	yinte0001_2660	pmatch	76.98
ykris0001_2490	yrohd0001_2860	pmatch	77.89
ykris0001_2490	yfred0001_38320	pmatch	77.89
yberc0001_2350	ypseu0001X_4220	pmatch	68.93
yberc0001_2350	yrohd0001_120	pmatch	31.45
yberc0001_2350	ymoll0001_1840	pmatch	83.48
yberc0001_2350	ykris0001_2490	pmatch	75.03
yberc0001_2350	yinte0001_2650	pmatch	75.37
yberc0001_2350	yaldo0001_2440	pmatch	68.81
yberc0001_2350	ypest0001X_4540	pmatch	68.70
yberc0001_2350	yberc0001_2350	pmatch	100.00
yberc0001_2350	yinte0001_2660	pmatch	80.49
yberc0001_2350	yrohd0001_2860	pmatch	75.90
yberc0001_2350	yfred0001_38320	pmatch	75.97
yfred0001_38320	ypseu0001X_4220	pmatch	69.71
yfred0001_38320	yrohd0001_120	pmatch	29.84
yfred0001_38320	ymoll0001_1840	pmatch	71.98
yfred0001_38320	ykris0001_2490	pmatch	77.94
yfred0001_38320	yinte0001_2650	pmatch	76.43
yfred0001_38320	yaldo0001_2440	pmatch	69.72
yfred0001_38320	ypest0001X_4540	pmatch	69.45
yfred0001_38320	yberc0001_2350	pmatch	75.97
yfred0001_38320	yinte0001_2660	pmatch	74.58
yfred0001_38320	yrohd0001_2860	pmatch	78.84
yfred0001_38320	yfred0001_38320	pmatch	100.00
ymoll0001_1840	ypseu0001X_4220	pmatch	65.87
ymoll0001_1840	ymoll0001_1840	pmatch	100.00
ymoll0001_1840	ykris0001_2490	pmatch	71.65
ymoll0001_1840	yinte0001_2650	pmatch	74.92
ymoll0001_1840	yaldo0001_2440	pmatch	66.15
ymoll0001_1840	ypest0001X_4540	pmatch	65.57
ymoll0001_1840	yberc0001_2350	pmatch	83.48
ymoll0001_1840	yinte0001_2660	pmatch	67.01
ymoll0001_1840	yrohd0001_2860	pmatch	71.95
ymoll0001_1840	yfred0001_38320	pmatch	71.98
yinte0001_2650	ypseu0001X_4220	pmatch	70.98
yinte0001_2650	ymoll0001_1840	pmatch	74.92
yinte0001_2650	ykris0001_2490	pmatch	78.48
yinte0001_2650	yinte0001_2650	pmatch	100.00
yinte0001_2650	yaldo0001_2440	pmatch	69.56
yinte0001_2650	ypest0001X_4540	pmatch	70.65
yinte0001_2650	yberc0001_2350	pmatch	75.37
yinte0001_2650	yrohd0001_2860	pmatch	76.25
yinte0001_2650	yfred0001_38320	pmatch	76.43
yinte0001_2660	yrohd0001_2860	pmatch	76.87
yinte0001_2660	yinte0001_26450	pmatch	43.24
yinte0001_2660	ymoll0001_1840	pmatch	65.80
yinte0001_2660	yberc0001_2350	pmatch	80.49
yinte0001_2660	yaldo0001_2440	pmatch	69.89
yinte0001_2660	ypseu0001X_4220	pmatch	71.85
yinte0001_2660	ykris0001_2490	pmatch	77.24
yinte0001_2660	ypest0001X_4540	pmatch	71.85
yinte0001_2660	yinte0001_2660	pmatch	100.00
yinte0001_2660	yfred0001_38320	pmatch	74.58
ymoll0001_9480	yberc0001_8160	pmatch	50.18
ymoll0001_9480	yente0001X_300	pmatch	38.17
ymoll0001_9480	yaldo0001_6770	pmatch	56.41
ymoll0001_9480	yrohd0001_15520	pmatch	49.44
ymoll0001_9480	yaldo0001_15240	pmatch	56.73
ymoll0001_9480	yfred0001_39550	pmatch	43.90
ymoll0001_9480	yrohd0001_33070	pmatch	51.64
ymoll0001_9480	yaldo0001_15230	pmatch	55.16
ymoll0001_9480	yfred0001_6650	pmatch	50.55
ymoll0001_9480	ykris0001_10260	pmatch	94.12
ymoll0001_9480	yinte0001_14220	pmatch	46.49
ymoll0001_9480	yberc0001_15270	pmatch	56.36
ymoll0001_9480	ypseu0001X_28730	pmatch	37.61
ymoll0001_9480	ypest0001X_19000	pmatch	49.21
ymoll0001_9480	yberc0001_6170	pmatch	44.74
ymoll0001_9480	yruck0001_10760	pmatch	52.23
ymoll0001_9480	yaldo0001_22600	pmatch	51.27
ymoll0001_9480	yruck0001_11930	pmatch	54.55
ymoll0001_9480	yente0001X_6250	pmatch	53.82
ymoll0001_9480	ymoll0001_11800	pmatch	29.82
ymoll0001_9480	yente0001X_17220	pmatch	56.00
ymoll0001_9480	ymoll0001_34760	pmatch	49.82
ymoll0001_9480	ymoll0001_41560	pmatch	49.44
ymoll0001_9480	yaldo0001_35590	pmatch	37.95
ymoll0001_9480	yaldo0001_37020	pmatch	38.33
ymoll0001_9480	ymoll0001_1840	pmatch	35.29
ymoll0001_9480	ykris0001_12740	pmatch	31.58
ymoll0001_9480	yrohd0001_31660	pmatch	37.95
ymoll0001_9480	yaldo0001_35130	pmatch	49.47
ymoll0001_9480	ymoll0001_38830	pmatch	50.55
ymoll0001_9480	ymoll0001_5160	pmatch	46.69
ymoll0001_9480	yrohd0001_6540	pmatch	50.55
ymoll0001_9480	yfred0001_36240	pmatch	91.11
ymoll0001_9480	yberc0001_9790	pmatch	96.13
ymoll0001_9480	ymoll0001_9480	pmatch	100.00
ymoll0001_9480	ypseu0001X_27330	pmatch	45.76
ymoll0001_9480	ymoll0001_7110	pmatch	50.76
ymoll0001_9480	yinte0001_8280	pmatch	36.75
ymoll0001_9480	ypest0001X_10040	pmatch	38.16
ymoll0001_9480	yberc0001_15000	pmatch	45.76
ymoll0001_9480	yente0001X_14340	pmatch	31.07
ymoll0001_9480	ykris0001_42780	pmatch	45.39
ymoll0001_9480	yberc0001_14860	pmatch	50.91
ymoll0001_9480	yrohd0001_33620	pmatch	55.27
ymoll0001_9480	yfred0001_13960	pmatch	50.91
ymoll0001_9480	ykris0001_37850	pmatch	55.27
ymoll0001_9480	yfred0001_14090	pmatch	55.64
ymoll0001_9480	yrohd0001_12010	pmatch	45.39
ymoll0001_9480	yente0001X_760	pmatch	49.11
ymoll0001_9480	ypest0001X_18990	pmatch	51.65
ymoll0001_9480	yruck0001_28370	pmatch	48.75
ymoll0001_9480	yruck0001_11920	pmatch	55.64
ymoll0001_9480	yente0001X_25680	pmatch	45.02
ymoll0001_9480	yrohd0001_33510	pmatch	50.91
ymoll0001_9480	yberc0001_33520	pmatch	49.47
ymoll0001_9480	ymoll0001_40600	pmatch	48.01
ymoll0001_9480	yruck0001_18270	pmatch	51.27
ymoll0001_9480	yfred0001_15260	pmatch	52.30
ymoll0001_9480	ypseu0001X_43460	pmatch	49.82
ymoll0001_9480	ypest0001X_14470	pmatch	85.21
ymoll0001_9480	yfred0001_36230	pmatch	94.92
ymoll0001_9480	yberc0001_34000	pmatch	38.79
ymoll0001_9480	yaldo0001_6760	pmatch	84.38
ymoll0001_9480	yinte0001_15900	pmatch	55.64
ymoll0001_9480	yinte0001_40500	pmatch	55.27
ymoll0001_9480	ymoll0001_35290	pmatch	38.58
ymoll0001_9480	yinte0001_3170	pmatch	49.09
ymoll0001_9480	ykris0001_39870	pmatch	49.11
ymoll0001_9480	ypest0001X_19160	pmatch	56.36
ymoll0001_9480	ymoll0001_37090	pmatch	55.27
ymoll0001_9480	yrohd0001_31240	pmatch	50.18
ymoll0001_9480	yberc0001_5850	pmatch	44.48
ymoll0001_9480	yfred0001_43450	pmatch	35.69
ymoll0001_9480	yfred0001_32450	pmatch	38.38
ymoll0001_9480	yrohd0001_27170	pmatch	48.01
ymoll0001_9480	yfred0001_8890	pmatch	39.45
ymoll0001_9480	ypest0001X_19180	pmatch	59.62
ymoll0001_9480	yrohd0001_35950	pmatch	31.98
ymoll0001_9480	yaldo0001_15110	pmatch	50.55
ymoll0001_9480	yinte0001_37560	pmatch	37.77
ymoll0001_9480	ykris0001_2490	pmatch	25.86
ymoll0001_9480	yente0001X_17210	pmatch	55.27
ymoll0001_9480	yente0001X_39090	pmatch	48.01
ymoll0001_9480	yberc0001_16020	pmatch	50.19
ymoll0001_9480	ymoll0001_14920	pmatch	56.36
ymoll0001_9480	ykris0001_22260	pmatch	50.91
ymoll0001_9480	ymoll0001_5080	pmatch	48.11
ymoll0001_9480	ypest0001X_19170	pmatch	52.91
ymoll0001_9480	yberc0001_5770	pmatch	48.18
ymoll0001_9480	yinte0001_2650	pmatch	35.29
ymoll0001_9480	yinte0001_40380	pmatch	50.18
ymoll0001_9480	ypest0001X_18850	pmatch	45.76
ymoll0001_9480	yruck0001_31650	pmatch	51.62
ymoll0001_9480	ykris0001_22290	pmatch	48.53
ymoll0001_9480	ykris0001_37060	pmatch	38.20
ymoll0001_9480	yinte0001_10140	pmatch	93.61
ymoll0001_9480	ypest0001X_27870	pmatch	37.61
ymoll0001_9480	ypseu0001X_27070	pmatch	56.73
ymoll0001_9480	ypseu0001X_27180	pmatch	50.55
ymoll0001_9480	yberc0001_29090	pmatch	48.38
ymoll0001_9480	yfred0001_12940	pmatch	48.18
ymoll0001_9480	ypseu0001X_34090	pmatch	38.52
ymoll0001_9480	yberc0001_21820	pmatch	50.91
ymoll0001_9480	yruck0001_10900	pmatch	50.91
ymoll0001_9480	yinte0001_36970	pmatch	48.75
ymoll0001_9480	yente0001X_9160	pmatch	36.40
ymoll0001_9480	yente0001X_17080	pmatch	50.55
ymoll0001_9480	ymoll0001_14640	pmatch	45.76
ymoll0001_9480	ypest0001X_43700	pmatch	49.82
ymoll0001_9480	yrohd0001_33630	pmatch	56.00
ymoll0001_9480	yfred0001_14080	pmatch	55.64
ymoll0001_9480	ykris0001_32930	pmatch	47.65
ymoll0001_9480	yruck0001_28810	pmatch	36.48
ymoll0001_9480	yfred0001_34740	pmatch	50.91
ymoll0001_9480	yente0001X_29060	pmatch	94.29
ymoll0001_9480	yinte0001_6950	pmatch	50.55
ymoll0001_9480	yinte0001_40830	pmatch	50.91
ymoll0001_9480	yrohd0001_2860	pmatch	32.35
ymoll0001_9480	ypseu0001X_14490	pmatch	85.21
ymoll0001_9480	yente0001X_12970	pmatch	50.55
ymoll0001_9480	ykris0001_6100	pmatch	36.65
ymoll0001_9480	ypseu0001X_27060	pmatch	55.27
ymoll0001_9480	yinte0001_16590	pmatch	52.72
ymoll0001_9480	yfred0001_31920	pmatch	49.11
ymoll0001_9480	yberc0001_15260	pmatch	55.27
ymoll0001_9480	ymoll0001_7580	pmatch	36.49
ymoll0001_9480	ymoll0001_13500	pmatch	50.91
ymoll0001_9480	ykris0001_38040	pmatch	50.55
ymoll0001_9480	ymoll0001_37360	pmatch	50.18
ymoll0001_9480	ykris0001_37840	pmatch	55.64
ymoll0001_7580	yente0001X_300	pmatch	39.47
ymoll0001_7580	yberc0001_8160	pmatch	32.52
ymoll0001_7580	yaldo0001_6770	pmatch	52.78
ymoll0001_7580	yrohd0001_15520	pmatch	41.26
ymoll0001_7580	yaldo0001_15240	pmatch	36.61
ymoll0001_7580	yfred0001_39550	pmatch	38.30
ymoll0001_7580	yrohd0001_33070	pmatch	42.72
ymoll0001_7580	yaldo0001_15230	pmatch	39.11
ymoll0001_7580	ykris0001_10260	pmatch	36.69
ymoll0001_7580	yfred0001_6650	pmatch	32.50
ymoll0001_7580	yinte0001_14220	pmatch	34.45
ymoll0001_7580	yberc0001_15270	pmatch	37.13
ymoll0001_7580	ypseu0001X_28730	pmatch	56.45
ymoll0001_7580	ypest0001X_19000	pmatch	47.24
ymoll0001_7580	yberc0001_6170	pmatch	29.45
ymoll0001_7580	yruck0001_10760	pmatch	41.77
ymoll0001_7580	yaldo0001_22600	pmatch	42.38
ymoll0001_7580	yruck0001_11930	pmatch	36.10
ymoll0001_7580	yente0001X_6250	pmatch	33.84
ymoll0001_7580	ymoll0001_11800	pmatch	53.23
ymoll0001_7580	yente0001X_17220	pmatch	36.92
ymoll0001_7580	ymoll0001_34760	pmatch	41.07
ymoll0001_7580	ymoll0001_41560	pmatch	40.91
ymoll0001_7580	yaldo0001_35590	pmatch	38.49
ymoll0001_7580	yaldo0001_37020	pmatch	30.77
ymoll0001_7580	ykris0001_12740	pmatch	53.23
ymoll0001_7580	yrohd0001_31660	pmatch	39.07
ymoll0001_7580	yaldo0001_35130	pmatch	39.87
ymoll0001_7580	ymoll0001_38830	pmatch	42.38
ymoll0001_7580	ymoll0001_5160	pmatch	29.77
ymoll0001_7580	yrohd0001_6540	pmatch	31.42
ymoll0001_7580	yberc0001_9790	pmatch	38.31
ymoll0001_7580	ymoll0001_9480	pmatch	37.34
ymoll0001_7580	ypseu0001X_27330	pmatch	34.45
ymoll0001_7580	ymoll0001_7110	pmatch	42.36
ymoll0001_7580	yinte0001_8280	pmatch	79.56
ymoll0001_7580	ypest0001X_10040	pmatch	71.90
ymoll0001_7580	yberc0001_15000	pmatch	34.45
ymoll0001_7580	yente0001X_14340	pmatch	54.10
ymoll0001_7580	ykris0001_42780	pmatch	33.44
ymoll0001_7580	yberc0001_14860	pmatch	44.95
ymoll0001_7580	yrohd0001_33620	pmatch	38.88
ymoll0001_7580	yfred0001_13960	pmatch	45.10
ymoll0001_7580	ykris0001_37850	pmatch	38.72
ymoll0001_7580	yfred0001_14090	pmatch	37.34
ymoll0001_7580	yrohd0001_12010	pmatch	33.44
ymoll0001_7580	yente0001X_760	pmatch	40.85
ymoll0001_7580	ypest0001X_18990	pmatch	41.28
ymoll0001_7580	yruck0001_28370	pmatch	40.32
ymoll0001_7580	yruck0001_11920	pmatch	38.91
ymoll0001_7580	yente0001X_25680	pmatch	38.11
ymoll0001_7580	yrohd0001_33510	pmatch	44.77
ymoll0001_7580	yberc0001_33520	pmatch	41.01
ymoll0001_7580	ymoll0001_40600	pmatch	44.04
ymoll0001_7580	yruck0001_18270	pmatch	42.72
ymoll0001_7580	yfred0001_15260	pmatch	41.26
ymoll0001_7580	ypseu0001X_43460	pmatch	40.85
ymoll0001_7580	yfred0001_36230	pmatch	36.69
ymoll0001_7580	ypest0001X_14470	pmatch	37.66
ymoll0001_7580	yberc0001_34000	pmatch	39.47
ymoll0001_7580	yinte0001_15900	pmatch	36.42
ymoll0001_7580	yinte0001_40500	pmatch	38.91
ymoll0001_7580	ymoll0001_35290	pmatch	39.47
ymoll0001_7580	yinte0001_3170	pmatch	41.78
ymoll0001_7580	ykris0001_39870	pmatch	41.18
ymoll0001_7580	ypest0001X_19160	pmatch	38.95
ymoll0001_7580	ymoll0001_37090	pmatch	38.72
ymoll0001_7580	yrohd0001_31240	pmatch	41.18
ymoll0001_7580	yberc0001_7120	pmatch	69.70
ymoll0001_7580	yaldo0001_6750	pmatch	19.57
ymoll0001_7580	yfred0001_43450	pmatch	76.38
ymoll0001_7580	yberc0001_5850	pmatch	31.33
ymoll0001_7580	yrohd0001_27170	pmatch	43.38
ymoll0001_7580	yfred0001_32450	pmatch	39.07
ymoll0001_7580	yfred0001_8890	pmatch	54.84
ymoll0001_7580	ypest0001X_19180	pmatch	44.59
ymoll0001_7580	yrohd0001_35950	pmatch	37.70
ymoll0001_7580	yaldo0001_15110	pmatch	43.79
ymoll0001_7580	yinte0001_37560	pmatch	39.47
ymoll0001_7580	yente0001X_17210	pmatch	38.88
ymoll0001_7580	yente0001X_39090	pmatch	44.37
ymoll0001_7580	yberc0001_16020	pmatch	40.91
ymoll0001_7580	ymoll0001_14920	pmatch	37.97
ymoll0001_7580	ykris0001_22260	pmatch	43.38
ymoll0001_7580	ymoll0001_5080	pmatch	34.88
ymoll0001_7580	ypest0001X_19170	pmatch	33.66
ymoll0001_7580	yberc0001_5770	pmatch	38.14
ymoll0001_7580	yinte0001_40380	pmatch	44.77
ymoll0001_7580	ypest0001X_18850	pmatch	34.45
ymoll0001_7580	yruck0001_31650	pmatch	32.70
ymoll0001_7580	ykris0001_22290	pmatch	42.53
ymoll0001_7580	ykris0001_37060	pmatch	39.80
ymoll0001_7580	yinte0001_10140	pmatch	36.69
ymoll0001_7580	ypest0001X_27870	pmatch	56.45
ymoll0001_7580	ypseu0001X_27070	pmatch	38.76
ymoll0001_7580	ypseu0001X_27180	pmatch	45.28
ymoll0001_7580	yberc0001_29090	pmatch	44.04
ymoll0001_7580	yfred0001_12940	pmatch	33.78
ymoll0001_7580	ypseu0001X_34090	pmatch	72.09
ymoll0001_7580	yberc0001_21820	pmatch	42.38
ymoll0001_7580	yruck0001_10900	pmatch	35.16
ymoll0001_7580	yente0001X_9160	pmatch	78.32
ymoll0001_7580	yinte0001_36970	pmatch	39.44
ymoll0001_7580	yente0001X_17080	pmatch	43.89
ymoll0001_7580	ymoll0001_14640	pmatch	34.45
ymoll0001_7580	ypest0001X_43700	pmatch	40.85
ymoll0001_7580	yrohd0001_33630	pmatch	35.33
ymoll0001_7580	yfred0001_14080	pmatch	39.30
ymoll0001_7580	ykris0001_32930	pmatch	35.89
ymoll0001_7580	yruck0001_28810	pmatch	38.41
ymoll0001_7580	yfred0001_34740	pmatch	43.38
ymoll0001_7580	yente0001X_29060	pmatch	36.69
ymoll0001_7580	yinte0001_40830	pmatch	43.38
ymoll0001_7580	yinte0001_6950	pmatch	32.00
ymoll0001_7580	yente0001X_12970	pmatch	43.38
ymoll0001_7580	ypseu0001X_14490	pmatch	37.66
ymoll0001_7580	ykris0001_6100	pmatch	78.87
ymoll0001_7580	ypseu0001X_27060	pmatch	35.58
ymoll0001_7580	yinte0001_16590	pmatch	41.61
ymoll0001_7580	yfred0001_31920	pmatch	40.85
ymoll0001_7580	yberc0001_15260	pmatch	39.03
ymoll0001_7580	ymoll0001_7580	pmatch	100.00
ymoll0001_7580	ymoll0001_13500	pmatch	44.63
ymoll0001_7580	ykris0001_38040	pmatch	44.63
ymoll0001_7580	ykris0001_6110	pmatch	83.87
ymoll0001_7580	ymoll0001_37360	pmatch	32.20
ymoll0001_7580	ykris0001_37840	pmatch	36.03
yaldo0001_6750	yberc0001_8160	pmatch	69.62
yaldo0001_6750	yrohd0001_27170	pmatch	21.38
yaldo0001_6750	yberc0001_21820	pmatch	45.09
yaldo0001_6750	yaldo0001_15240	pmatch	37.50
yaldo0001_6750	yruck0001_10900	pmatch	19.55
yaldo0001_6750	yrohd0001_33070	pmatch	44.20
yaldo0001_6750	yfred0001_6650	pmatch	68.78
yaldo0001_6750	yente0001X_17080	pmatch	33.33
yaldo0001_6750	yberc0001_14860	pmatch	20.54
yaldo0001_6750	yfred0001_13960	pmatch	20.98
yaldo0001_6750	yrohd0001_33620	pmatch	25.42
yaldo0001_6750	ykris0001_37850	pmatch	22.51
yaldo0001_6750	yfred0001_14090	pmatch	41.38
yaldo0001_6750	yberc0001_15270	pmatch	37.50
yaldo0001_6750	yrohd0001_33630	pmatch	44.83
yaldo0001_6750	yfred0001_14080	pmatch	23.81
yaldo0001_6750	yruck0001_11920	pmatch	34.38
yaldo0001_6750	yente0001X_17210	pmatch	24.34
yaldo0001_6750	yente0001X_39090	pmatch	20.98
yaldo0001_6750	ykris0001_32930	pmatch	21.57
yaldo0001_6750	ymoll0001_14920	pmatch	41.38
yaldo0001_6750	ykris0001_22260	pmatch	43.30
yaldo0001_6750	yfred0001_34740	pmatch	44.20
yaldo0001_6750	yruck0001_11930	pmatch	41.38
yaldo0001_6750	yaldo0001_22600	pmatch	45.09
yaldo0001_6750	yente0001X_6250	pmatch	69.40
yaldo0001_6750	yrohd0001_33510	pmatch	18.83
yaldo0001_6750	yente0001X_17220	pmatch	41.38
yaldo0001_6750	ypest0001X_19170	pmatch	43.75
yaldo0001_6750	ymoll0001_40600	pmatch	24.43
yaldo0001_6750	yinte0001_6950	pmatch	70.04
yaldo0001_6750	yinte0001_40830	pmatch	44.64
yaldo0001_6750	yente0001X_12970	pmatch	45.54
yaldo0001_6750	yruck0001_18270	pmatch	40.62
yaldo0001_6750	ypseu0001X_27060	pmatch	43.75
yaldo0001_6750	yberc0001_15260	pmatch	24.55
yaldo0001_6750	ymoll0001_7580	pmatch	21.37
yaldo0001_6750	yinte0001_15900	pmatch	41.38
yaldo0001_6750	yinte0001_40500	pmatch	23.77
yaldo0001_6750	ypseu0001X_27070	pmatch	22.49
yaldo0001_6750	ypseu0001X_27180	pmatch	33.33
yaldo0001_6750	ymoll0001_13500	pmatch	20.54
yaldo0001_6750	yinte0001_3170	pmatch	33.04
yaldo0001_6750	ypest0001X_19160	pmatch	22.49
yaldo0001_6750	ymoll0001_38830	pmatch	45.54
yaldo0001_6750	yberc0001_29090	pmatch	22.38
yaldo0001_6750	yrohd0001_6540	pmatch	60.76
yaldo0001_6750	ymoll0001_37360	pmatch	70.46
yaldo0001_6750	ykris0001_37840	pmatch	41.38
yaldo0001_6750	yaldo0001_6750	pmatch	100.00
ymoll0001_37360	yente0001X_300	pmatch	48.94
ymoll0001_37360	yberc0001_8160	pmatch	94.99
ymoll0001_37360	yaldo0001_6770	pmatch	100.00
ymoll0001_37360	yrohd0001_15520	pmatch	47.65
ymoll0001_37360	yaldo0001_15240	pmatch	63.64
ymoll0001_37360	yaldo0001_15230	pmatch	68.52
ymoll0001_37360	yrohd0001_33070	pmatch	63.22
ymoll0001_37360	ykris0001_10260	pmatch	54.21
ymoll0001_37360	yfred0001_6650	pmatch	89.42
ymoll0001_37360	yinte0001_14220	pmatch	45.45
ymoll0001_37360	yberc0001_15270	pmatch	64.90
ymoll0001_37360	ypseu0001X_28730	pmatch	31.87
ymoll0001_37360	ypest0001X_19000	pmatch	43.14
ymoll0001_37360	yberc0001_6170	pmatch	51.74
ymoll0001_37360	yruck0001_10760	pmatch	53.44
ymoll0001_37360	yruck0001_11930	pmatch	65.23
ymoll0001_37360	yaldo0001_22600	pmatch	64.02
ymoll0001_37360	yente0001X_6250	pmatch	88.70
ymoll0001_37360	ymoll0001_11800	pmatch	31.87
ymoll0001_37360	yente0001X_17220	pmatch	65.25
ymoll0001_37360	ymoll0001_34760	pmatch	64.55
ymoll0001_37360	ymoll0001_41560	pmatch	54.66
ymoll0001_37360	yaldo0001_35590	pmatch	48.59
ymoll0001_37360	yaldo0001_37020	pmatch	36.84
ymoll0001_37360	ykris0001_12740	pmatch	30.63
ymoll0001_37360	yrohd0001_31660	pmatch	56.60
ymoll0001_37360	yaldo0001_35130	pmatch	64.55
ymoll0001_37360	ymoll0001_38830	pmatch	63.27
ymoll0001_37360	ymoll0001_5160	pmatch	51.81
ymoll0001_37360	yrohd0001_6540	pmatch	83.88
ymoll0001_37360	yberc0001_9790	pmatch	50.50
ymoll0001_37360	ymoll0001_9480	pmatch	50.17
ymoll0001_37360	ypseu0001X_27330	pmatch	45.09
ymoll0001_37360	ymoll0001_7110	pmatch	62.29
ymoll0001_37360	yinte0001_8280	pmatch	41.67
ymoll0001_37360	ypest0001X_10040	pmatch	41.67
ymoll0001_37360	yberc0001_15000	pmatch	45.68
ymoll0001_37360	yente0001X_14340	pmatch	30.82
ymoll0001_37360	ykris0001_42780	pmatch	46.40
ymoll0001_37360	yberc0001_14860	pmatch	50.43
ymoll0001_37360	yrohd0001_33620	pmatch	68.06
ymoll0001_37360	yfred0001_13960	pmatch	51.41
ymoll0001_37360	ykris0001_37850	pmatch	69.12
ymoll0001_37360	yfred0001_14090	pmatch	65.25
ymoll0001_37360	yrohd0001_12010	pmatch	44.60
ymoll0001_37360	yente0001X_760	pmatch	64.55
ymoll0001_37360	ypest0001X_18990	pmatch	69.83
ymoll0001_37360	yruck0001_28370	pmatch	62.26
ymoll0001_37360	yruck0001_11920	pmatch	52.51
ymoll0001_37360	yente0001X_25680	pmatch	45.32
ymoll0001_37360	yrohd0001_33510	pmatch	51.71
ymoll0001_37360	yberc0001_33520	pmatch	64.21
ymoll0001_37360	ymoll0001_40600	pmatch	43.42
ymoll0001_37360	yruck0001_18270	pmatch	60.80
ymoll0001_37360	yfred0001_15260	pmatch	53.39
ymoll0001_37360	ypseu0001X_43460	pmatch	63.67
ymoll0001_37360	yfred0001_36230	pmatch	53.85
ymoll0001_37360	ypest0001X_14470	pmatch	50.98
ymoll0001_37360	yberc0001_34000	pmatch	57.45
ymoll0001_37360	yaldo0001_6760	pmatch	96.15
ymoll0001_37360	yinte0001_40500	pmatch	52.59
ymoll0001_37360	yinte0001_15900	pmatch	64.90
ymoll0001_37360	ymoll0001_35290	pmatch	57.45
ymoll0001_37360	yinte0001_3170	pmatch	53.19
ymoll0001_37360	ykris0001_39870	pmatch	64.55
ymoll0001_37360	ypest0001X_19160	pmatch	70.76
ymoll0001_37360	ymoll0001_37090	pmatch	68.75
ymoll0001_37360	yrohd0001_31240	pmatch	64.00
ymoll0001_37360	yaldo0001_6750	pmatch	70.46
ymoll0001_37360	yberc0001_5850	pmatch	50.32
ymoll0001_37360	yfred0001_43450	pmatch	42.03
ymoll0001_37360	yrohd0001_27170	pmatch	45.12
ymoll0001_37360	yfred0001_32450	pmatch	55.74
ymoll0001_37360	yfred0001_8890	pmatch	33.12
ymoll0001_37360	ypest0001X_19180	pmatch	71.05
ymoll0001_37360	yrohd0001_35950	pmatch	33.96
ymoll0001_37360	yaldo0001_15110	pmatch	51.42
ymoll0001_37360	yinte0001_37560	pmatch	56.60
ymoll0001_37360	yente0001X_17210	pmatch	69.49
ymoll0001_37360	yente0001X_39090	pmatch	43.42
ymoll0001_37360	yberc0001_16020	pmatch	54.24
ymoll0001_37360	ykris0001_22260	pmatch	61.26
ymoll0001_37360	ymoll0001_14920	pmatch	64.57
ymoll0001_37360	ymoll0001_5080	pmatch	60.08
ymoll0001_37360	ypest0001X_19170	pmatch	61.54
ymoll0001_37360	yberc0001_5770	pmatch	61.24
ymoll0001_37360	yinte0001_40380	pmatch	50.54
ymoll0001_37360	ypest0001X_18850	pmatch	45.09
ymoll0001_37360	yruck0001_31650	pmatch	58.18
ymoll0001_37360	ykris0001_22290	pmatch	53.62
ymoll0001_37360	ykris0001_37060	pmatch	50.00
ymoll0001_37360	yinte0001_10140	pmatch	53.11
ymoll0001_37360	ypest0001X_27870	pmatch	32.28
ymoll0001_37360	ypseu0001X_27070	pmatch	71.10
ymoll0001_37360	ypseu0001X_27180	pmatch	50.33
ymoll0001_37360	yberc0001_29090	pmatch	43.42
ymoll0001_37360	yfred0001_12940	pmatch	46.04
ymoll0001_37360	ypseu0001X_34090	pmatch	42.03
ymoll0001_37360	yberc0001_21820	pmatch	63.08
ymoll0001_37360	yruck0001_10900	pmatch	50.00
ymoll0001_37360	yinte0001_36970	pmatch	64.21
ymoll0001_37360	yente0001X_9160	pmatch	40.94
ymoll0001_37360	yente0001X_17080	pmatch	52.95
ymoll0001_37360	ymoll0001_14640	pmatch	45.68
ymoll0001_37360	ypest0001X_43700	pmatch	63.67
ymoll0001_37360	yrohd0001_33630	pmatch	64.59
ymoll0001_37360	yfred0001_14080	pmatch	69.85
ymoll0001_37360	ykris0001_32930	pmatch	43.92
ymoll0001_37360	yruck0001_28810	pmatch	55.70
ymoll0001_37360	yfred0001_34740	pmatch	63.36
ymoll0001_37360	yente0001X_29060	pmatch	53.11
ymoll0001_37360	yinte0001_40830	pmatch	63.17
ymoll0001_37360	yinte0001_6950	pmatch	91.38
ymoll0001_37360	yente0001X_12970	pmatch	61.26
ymoll0001_37360	ypseu0001X_14490	pmatch	50.98
ymoll0001_37360	ykris0001_6100	pmatch	42.03
ymoll0001_37360	ypseu0001X_27060	pmatch	64.92
ymoll0001_37360	yinte0001_16590	pmatch	54.66
ymoll0001_37360	yfred0001_31920	pmatch	64.33
ymoll0001_37360	yberc0001_15260	pmatch	68.75
ymoll0001_37360	ymoll0001_7580	pmatch	42.03
ymoll0001_37360	ymoll0001_13500	pmatch	51.08
ymoll0001_37360	ykris0001_38040	pmatch	50.54
ymoll0001_37360	ymoll0001_37360	pmatch	100.00
ymoll0001_37360	ykris0001_37840	pmatch	65.55
yinte0001_6950	yente0001X_300	pmatch	49.15
yinte0001_6950	yberc0001_8160	pmatch	91.78
yinte0001_6950	yaldo0001_6770	pmatch	97.30
yinte0001_6950	yrohd0001_15520	pmatch	42.37
yinte0001_6950	yaldo0001_15240	pmatch	61.04
yinte0001_6950	yaldo0001_15230	pmatch	58.81
yinte0001_6950	yrohd0001_33070	pmatch	62.07
yinte0001_6950	ykris0001_10260	pmatch	47.32
yinte0001_6950	yfred0001_6650	pmatch	90.02
yinte0001_6950	yinte0001_14220	pmatch	45.56
yinte0001_6950	yberc0001_15270	pmatch	61.96
yinte0001_6950	ypseu0001X_28730	pmatch	31.74
yinte0001_6950	ypest0001X_19000	pmatch	50.18
yinte0001_6950	yberc0001_6170	pmatch	52.51
yinte0001_6950	yruck0001_10760	pmatch	53.44
yinte0001_6950	yruck0001_11930	pmatch	61.04
yinte0001_6950	yaldo0001_22600	pmatch	62.86
yinte0001_6950	yente0001X_6250	pmatch	90.63
yinte0001_6950	ymoll0001_11800	pmatch	31.74
yinte0001_6950	yente0001X_17220	pmatch	62.01
yinte0001_6950	ymoll0001_34760	pmatch	61.54
yinte0001_6950	ymoll0001_41560	pmatch	54.66
yinte0001_6950	yaldo0001_35590	pmatch	48.81
yinte0001_6950	yaldo0001_37020	pmatch	38.60
yinte0001_6950	ykris0001_12740	pmatch	30.00
yinte0001_6950	yrohd0001_31660	pmatch	49.49
yinte0001_6950	yaldo0001_35130	pmatch	61.35
yinte0001_6950	ymoll0001_38830	pmatch	62.40
yinte0001_6950	ymoll0001_5160	pmatch	50.00
yinte0001_6950	yrohd0001_6540	pmatch	84.84
yinte0001_6950	yberc0001_9790	pmatch	50.31
yinte0001_6950	ymoll0001_9480	pmatch	46.37
yinte0001_6950	ypseu0001X_27330	pmatch	43.64
yinte0001_6950	ymoll0001_7110	pmatch	51.73
yinte0001_6950	yinte0001_8280	pmatch	32.39
yinte0001_6950	ypest0001X_10040	pmatch	32.16
yinte0001_6950	yberc0001_15000	pmatch	43.64
yinte0001_6950	yente0001X_14340	pmatch	30.23
yinte0001_6950	ykris0001_42780	pmatch	44.44
yinte0001_6950	yberc0001_14860	pmatch	48.99
yinte0001_6950	yrohd0001_33620	pmatch	52.94
yinte0001_6950	yfred0001_13960	pmatch	50.87
yinte0001_6950	ykris0001_37850	pmatch	59.74
yinte0001_6950	yfred0001_14090	pmatch	62.01
yinte0001_6950	yrohd0001_12010	pmatch	43.73
yinte0001_6950	yente0001X_760	pmatch	62.15
yinte0001_6950	ypest0001X_18990	pmatch	69.83
yinte0001_6950	yruck0001_28370	pmatch	55.08
yinte0001_6950	yruck0001_11920	pmatch	53.86
yinte0001_6950	yente0001X_25680	pmatch	44.09
yinte0001_6950	yrohd0001_33510	pmatch	48.88
yinte0001_6950	yberc0001_33520	pmatch	61.54
yinte0001_6950	ymoll0001_40600	pmatch	45.04
yinte0001_6950	yruck0001_18270	pmatch	60.96
yinte0001_6950	yfred0001_15260	pmatch	53.81
yinte0001_6950	ypseu0001X_43460	pmatch	60.61
yinte0001_6950	yfred0001_36230	pmatch	46.69
yinte0001_6950	ypest0001X_14470	pmatch	48.82
yinte0001_6950	yberc0001_34000	pmatch	50.17
yinte0001_6950	yaldo0001_6760	pmatch	96.15
yinte0001_6950	yinte0001_40500	pmatch	59.84
yinte0001_6950	yinte0001_15900	pmatch	61.66
yinte0001_6950	ymoll0001_35290	pmatch	50.51
yinte0001_6950	yinte0001_3170	pmatch	53.00
yinte0001_6950	ykris0001_39870	pmatch	61.73
yinte0001_6950	ypest0001X_19160	pmatch	54.67
yinte0001_6950	ymoll0001_37090	pmatch	59.28
yinte0001_6950	yrohd0001_31240	pmatch	60.91
yinte0001_6950	yaldo0001_6750	pmatch	70.04
yinte0001_6950	yberc0001_5850	pmatch	49.11
yinte0001_6950	yfred0001_43450	pmatch	32.04
yinte0001_6950	yrohd0001_27170	pmatch	41.33
yinte0001_6950	yfred0001_32450	pmatch	54.40
yinte0001_6950	yfred0001_8890	pmatch	32.93
yinte0001_6950	ypest0001X_19180	pmatch	71.05
yinte0001_6950	yrohd0001_35950	pmatch	33.33
yinte0001_6950	yaldo0001_15110	pmatch	50.76
yinte0001_6950	yinte0001_37560	pmatch	49.49
yinte0001_6950	yente0001X_17210	pmatch	61.11
yinte0001_6950	yente0001X_39090	pmatch	45.84
yinte0001_6950	yberc0001_16020	pmatch	43.43
yinte0001_6950	ykris0001_22260	pmatch	61.26
yinte0001_6950	ymoll0001_14920	pmatch	61.18
yinte0001_6950	ymoll0001_5080	pmatch	55.03
yinte0001_6950	ypest0001X_19170	pmatch	57.75
yinte0001_6950	yberc0001_5770	pmatch	57.14
yinte0001_6950	yinte0001_40380	pmatch	49.78
yinte0001_6950	ypest0001X_18850	pmatch	43.64
yinte0001_6950	yruck0001_31650	pmatch	44.36
yinte0001_6950	ykris0001_22290	pmatch	51.24
yinte0001_6950	ykris0001_37060	pmatch	49.83
yinte0001_6950	yinte0001_10140	pmatch	46.67
yinte0001_6950	ypest0001X_27870	pmatch	32.12
yinte0001_6950	ypseu0001X_27070	pmatch	54.90
yinte0001_6950	ypseu0001X_27180	pmatch	56.63
yinte0001_6950	yberc0001_29090	pmatch	40.41
yinte0001_6950	yfred0001_12940	pmatch	44.33
yinte0001_6950	ypseu0001X_34090	pmatch	32.39
yinte0001_6950	yberc0001_21820	pmatch	62.21
yinte0001_6950	yruck0001_10900	pmatch	47.05
yinte0001_6950	yinte0001_36970	pmatch	61.54
yinte0001_6950	yente0001X_9160	pmatch	33.72
yinte0001_6950	yente0001X_17080	pmatch	55.95
yinte0001_6950	ymoll0001_14640	pmatch	44.44
yinte0001_6950	ypest0001X_43700	pmatch	60.30
yinte0001_6950	yrohd0001_33630	pmatch	61.40
yinte0001_6950	yfred0001_14080	pmatch	60.36
yinte0001_6950	ykris0001_32930	pmatch	44.47
yinte0001_6950	yruck0001_28810	pmatch	49.15
yinte0001_6950	yfred0001_34740	pmatch	62.72
yinte0001_6950	yente0001X_29060	pmatch	46.69
yinte0001_6950	yinte0001_40830	pmatch	63.06
yinte0001_6950	yinte0001_6950	pmatch	100.00
yinte0001_6950	yente0001X_12970	pmatch	60.46
yinte0001_6950	ypseu0001X_14490	pmatch	48.82
yinte0001_6950	ykris0001_6100	pmatch	40.40
yinte0001_6950	ypseu0001X_27060	pmatch	62.23
yinte0001_6950	yinte0001_16590	pmatch	55.08
yinte0001_6950	yfred0001_31920	pmatch	61.21
yinte0001_6950	yberc0001_15260	pmatch	59.79
yinte0001_6950	ymoll0001_7580	pmatch	32.30
yinte0001_6950	ymoll0001_13500	pmatch	48.89
yinte0001_6950	ykris0001_38040	pmatch	51.32
yinte0001_6950	ymoll0001_37360	pmatch	91.38
yinte0001_6950	ykris0001_37840	pmatch	61.92
yberc0001_8160	yente0001X_300	pmatch	56.60
yberc0001_8160	yberc0001_8160	pmatch	100.00
yberc0001_8160	yaldo0001_6770	pmatch	100.00
yberc0001_8160	yrohd0001_15520	pmatch	47.65
yberc0001_8160	yaldo0001_15240	pmatch	63.64
yberc0001_8160	yaldo0001_15230	pmatch	68.52
yberc0001_8160	yrohd0001_33070	pmatch	62.93
yberc0001_8160	ykris0001_10260	pmatch	49.67
yberc0001_8160	yfred0001_6650	pmatch	89.78
yberc0001_8160	yinte0001_14220	pmatch	44.73
yberc0001_8160	yberc0001_15270	pmatch	64.90
yberc0001_8160	ypseu0001X_28730	pmatch	31.87
yberc0001_8160	ypest0001X_19000	pmatch	46.22
yberc0001_8160	yberc0001_6170	pmatch	52.12
yberc0001_8160	yruck0001_10760	pmatch	53.44
yberc0001_8160	yruck0001_11930	pmatch	64.90
yberc0001_8160	yaldo0001_22600	pmatch	63.56
yberc0001_8160	yente0001X_6250	pmatch	89.52
yberc0001_8160	ymoll0001_11800	pmatch	31.87
yberc0001_8160	yente0001X_17220	pmatch	65.25
yberc0001_8160	ymoll0001_34760	pmatch	64.21
yberc0001_8160	ymoll0001_41560	pmatch	54.24
yberc0001_8160	yaldo0001_35590	pmatch	56.17
yberc0001_8160	yaldo0001_37020	pmatch	36.84
yberc0001_8160	ykris0001_12740	pmatch	30.63
yberc0001_8160	yrohd0001_31660	pmatch	56.60
yberc0001_8160	yaldo0001_35130	pmatch	64.03
yberc0001_8160	ymoll0001_38830	pmatch	62.98
yberc0001_8160	ymoll0001_5160	pmatch	51.81
yberc0001_8160	yrohd0001_6540	pmatch	82.93
yberc0001_8160	yberc0001_9790	pmatch	50.50
yberc0001_8160	ymoll0001_9480	pmatch	50.17
yberc0001_8160	ypseu0001X_27330	pmatch	44.00
yberc0001_8160	ymoll0001_7110	pmatch	62.29
yberc0001_8160	yinte0001_8280	pmatch	41.67
yberc0001_8160	ypest0001X_10040	pmatch	41.67
yberc0001_8160	yberc0001_15000	pmatch	44.60
yberc0001_8160	yente0001X_14340	pmatch	30.82
yberc0001_8160	ykris0001_42780	pmatch	45.32
yberc0001_8160	yberc0001_14860	pmatch	52.18
yberc0001_8160	yrohd0001_33620	pmatch	52.35
yberc0001_8160	yfred0001_13960	pmatch	51.41
yberc0001_8160	ykris0001_37850	pmatch	69.12
yberc0001_8160	yfred0001_14090	pmatch	65.25
yberc0001_8160	yrohd0001_12010	pmatch	43.88
yberc0001_8160	yente0001X_760	pmatch	64.55
yberc0001_8160	ypest0001X_18990	pmatch	69.83
yberc0001_8160	yruck0001_28370	pmatch	62.46
yberc0001_8160	yruck0001_11920	pmatch	53.27
yberc0001_8160	yente0001X_25680	pmatch	44.24
yberc0001_8160	yrohd0001_33510	pmatch	53.67
yberc0001_8160	yberc0001_33520	pmatch	64.21
yberc0001_8160	ymoll0001_40600	pmatch	43.02
yberc0001_8160	yruck0001_18270	pmatch	61.77
yberc0001_8160	yfred0001_15260	pmatch	53.39
yberc0001_8160	ypseu0001X_43460	pmatch	63.33
yberc0001_8160	yfred0001_36230	pmatch	48.27
yberc0001_8160	ypest0001X_14470	pmatch	50.98
yberc0001_8160	yberc0001_34000	pmatch	57.45
yberc0001_8160	yaldo0001_6760	pmatch	96.15
yberc0001_8160	yinte0001_40500	pmatch	53.33
yberc0001_8160	yinte0001_15900	pmatch	64.90
yberc0001_8160	ymoll0001_35290	pmatch	57.45
yberc0001_8160	yinte0001_3170	pmatch	53.64
yberc0001_8160	ykris0001_39870	pmatch	64.55
yberc0001_8160	ypest0001X_19160	pmatch	54.32
yberc0001_8160	ymoll0001_37090	pmatch	52.55
yberc0001_8160	yrohd0001_31240	pmatch	63.70
yberc0001_8160	yaldo0001_6750	pmatch	69.62
yberc0001_8160	yberc0001_5850	pmatch	50.32
yberc0001_8160	yfred0001_43450	pmatch	42.03
yberc0001_8160	yrohd0001_27170	pmatch	44.36
yberc0001_8160	yfred0001_32450	pmatch	55.74
yberc0001_8160	yfred0001_8890	pmatch	33.12
yberc0001_8160	ypest0001X_19180	pmatch	67.07
yberc0001_8160	yrohd0001_35950	pmatch	33.96
yberc0001_8160	yaldo0001_15110	pmatch	50.98
yberc0001_8160	yinte0001_37560	pmatch	56.60
yberc0001_8160	yente0001X_17210	pmatch	54.43
yberc0001_8160	yente0001X_39090	pmatch	42.56
yberc0001_8160	yberc0001_16020	pmatch	53.81
yberc0001_8160	ykris0001_22260	pmatch	62.15
yberc0001_8160	ymoll0001_14920	pmatch	64.24
yberc0001_8160	ymoll0001_5080	pmatch	58.15
yberc0001_8160	ypest0001X_19170	pmatch	61.03
yberc0001_8160	yberc0001_5770	pmatch	61.24
yberc0001_8160	yinte0001_40380	pmatch	50.98
yberc0001_8160	ypest0001X_18850	pmatch	44.00
yberc0001_8160	yruck0001_31650	pmatch	58.18
yberc0001_8160	ykris0001_22290	pmatch	52.23
yberc0001_8160	ykris0001_37060	pmatch	49.65
yberc0001_8160	yinte0001_10140	pmatch	53.11
yberc0001_8160	ypest0001X_27870	pmatch	32.28
yberc0001_8160	ypseu0001X_27070	pmatch	54.55
yberc0001_8160	ypseu0001X_27180	pmatch	52.95
yberc0001_8160	yberc0001_29090	pmatch	43.02
yberc0001_8160	yfred0001_12940	pmatch	44.96
yberc0001_8160	ypseu0001X_34090	pmatch	42.03
yberc0001_8160	yberc0001_21820	pmatch	62.98
yberc0001_8160	yruck0001_10900	pmatch	50.77
yberc0001_8160	yinte0001_36970	pmatch	64.21
yberc0001_8160	yente0001X_9160	pmatch	34.56
yberc0001_8160	yente0001X_17080	pmatch	52.95
yberc0001_8160	ymoll0001_14640	pmatch	44.60
yberc0001_8160	ypest0001X_43700	pmatch	63.33
yberc0001_8160	yrohd0001_33630	pmatch	64.59
yberc0001_8160	yfred0001_14080	pmatch	52.59
yberc0001_8160	ykris0001_32930	pmatch	42.79
yberc0001_8160	yruck0001_28810	pmatch	55.70
yberc0001_8160	yfred0001_34740	pmatch	62.93
yberc0001_8160	yente0001X_29060	pmatch	49.02
yberc0001_8160	yinte0001_40830	pmatch	63.56
yberc0001_8160	yinte0001_6950	pmatch	91.78
yberc0001_8160	yente0001X_12970	pmatch	61.37
yberc0001_8160	ypseu0001X_14490	pmatch	50.98
yberc0001_8160	ykris0001_6100	pmatch	42.03
yberc0001_8160	ypseu0001X_27060	pmatch	63.67
yberc0001_8160	yinte0001_16590	pmatch	54.66
yberc0001_8160	yfred0001_31920	pmatch	64.03
yberc0001_8160	yberc0001_15260	pmatch	51.85
yberc0001_8160	ymoll0001_7580	pmatch	42.03
yberc0001_8160	ymoll0001_13500	pmatch	51.30
yberc0001_8160	ykris0001_38040	pmatch	52.27
yberc0001_8160	ymoll0001_37360	pmatch	94.99
yberc0001_8160	ykris0001_37840	pmatch	65.55
yfred0001_6650	yente0001X_300	pmatch	56.60
yfred0001_6650	yberc0001_8160	pmatch	89.78
yfred0001_6650	yaldo0001_6770	pmatch	100.00
yfred0001_6650	yrohd0001_15520	pmatch	52.97
yfred0001_6650	yaldo0001_15240	pmatch	64.92
yfred0001_6650	yaldo0001_15230	pmatch	69.00
yfred0001_6650	yrohd0001_33070	pmatch	61.88
yfred0001_6650	ykris0001_10260	pmatch	53.91
yfred0001_6650	yfred0001_6650	pmatch	100.00
yfred0001_6650	yinte0001_14220	pmatch	44.81
yfred0001_6650	yberc0001_15270	pmatch	65.15
yfred0001_6650	ypseu0001X_28730	pmatch	31.87
yfred0001_6650	ypest0001X_19000	pmatch	63.54
yfred0001_6650	yberc0001_6170	pmatch	52.12
yfred0001_6650	yruck0001_10760	pmatch	52.91
yfred0001_6650	yruck0001_11930	pmatch	63.73
yfred0001_6650	yaldo0001_22600	pmatch	62.75
yfred0001_6650	yente0001X_6250	pmatch	88.70
yfred0001_6650	ymoll0001_11800	pmatch	31.87
yfred0001_6650	yente0001X_17220	pmatch	64.69
yfred0001_6650	ymoll0001_34760	pmatch	64.33
yfred0001_6650	ymoll0001_41560	pmatch	54.24
yfred0001_6650	yaldo0001_35590	pmatch	56.60
yfred0001_6650	yaldo0001_37020	pmatch	36.84
yfred0001_6650	ykris0001_12740	pmatch	30.63
yfred0001_6650	yrohd0001_31660	pmatch	56.60
yfred0001_6650	yaldo0001_35130	pmatch	64.67
yfred0001_6650	ymoll0001_38830	pmatch	62.20
yfred0001_6650	ymoll0001_5160	pmatch	50.65
yfred0001_6650	yrohd0001_6540	pmatch	86.12
yfred0001_6650	yberc0001_9790	pmatch	51.17
yfred0001_6650	ymoll0001_9480	pmatch	49.81
yfred0001_6650	ypseu0001X_27330	pmatch	43.73
yfred0001_6650	ymoll0001_7110	pmatch	61.05
yfred0001_6650	yinte0001_8280	pmatch	41.67
yfred0001_6650	ypest0001X_10040	pmatch	42.03
yfred0001_6650	yberc0001_15000	pmatch	44.09
yfred0001_6650	yente0001X_14340	pmatch	30.82
yfred0001_6650	ykris0001_42780	pmatch	44.80
yfred0001_6650	yberc0001_14860	pmatch	67.77
yfred0001_6650	yrohd0001_33620	pmatch	69.67
yfred0001_6650	yfred0001_13960	pmatch	68.33
yfred0001_6650	ykris0001_37850	pmatch	69.67
yfred0001_6650	yfred0001_14090	pmatch	65.02
yfred0001_6650	yrohd0001_12010	pmatch	43.01
yfred0001_6650	yente0001X_760	pmatch	64.67
yfred0001_6650	ypest0001X_18990	pmatch	67.77
yfred0001_6650	yruck0001_28370	pmatch	63.11
yfred0001_6650	yruck0001_11920	pmatch	70.00
yfred0001_6650	yente0001X_25680	pmatch	43.73
yfred0001_6650	yrohd0001_33510	pmatch	68.67
yfred0001_6650	yberc0001_33520	pmatch	64.33
yfred0001_6650	ymoll0001_40600	pmatch	41.15
yfred0001_6650	yruck0001_18270	pmatch	61.09
yfred0001_6650	yfred0001_15260	pmatch	53.39
yfred0001_6650	ypseu0001X_43460	pmatch	63.88
yfred0001_6650	yfred0001_36230	pmatch	53.50
yfred0001_6650	ypest0001X_14470	pmatch	50.56
yfred0001_6650	yberc0001_34000	pmatch	57.02
yfred0001_6650	yaldo0001_6760	pmatch	96.15
yfred0001_6650	yinte0001_40500	pmatch	69.67
yfred0001_6650	yinte0001_15900	pmatch	64.82
yfred0001_6650	ymoll0001_35290	pmatch	57.02
yfred0001_6650	yinte0001_3170	pmatch	53.61
yfred0001_6650	ykris0001_39870	pmatch	64.67
yfred0001_6650	ypest0001X_19160	pmatch	56.37
yfred0001_6650	ymoll0001_37090	pmatch	69.33
yfred0001_6650	yrohd0001_31240	pmatch	65.00
yfred0001_6650	yaldo0001_6750	pmatch	68.78
yfred0001_6650	yberc0001_5850	pmatch	50.81
yfred0001_6650	yfred0001_43450	pmatch	34.50
yfred0001_6650	yrohd0001_27170	pmatch	43.24
yfred0001_6650	yfred0001_32450	pmatch	55.74
yfred0001_6650	yfred0001_8890	pmatch	33.12
yfred0001_6650	ypest0001X_19180	pmatch	71.05
yfred0001_6650	yrohd0001_35950	pmatch	33.96
yfred0001_6650	yaldo0001_15110	pmatch	50.22
yfred0001_6650	yinte0001_37560	pmatch	56.60
yfred0001_6650	yente0001X_17210	pmatch	70.00
yfred0001_6650	yente0001X_39090	pmatch	41.15
yfred0001_6650	yberc0001_16020	pmatch	53.81
yfred0001_6650	ykris0001_22260	pmatch	60.73
yfred0001_6650	ymoll0001_14920	pmatch	64.50
yfred0001_6650	ymoll0001_5080	pmatch	57.14
yfred0001_6650	ypest0001X_19170	pmatch	62.43
yfred0001_6650	yberc0001_5770	pmatch	61.63
yfred0001_6650	yinte0001_40380	pmatch	67.42
yfred0001_6650	ypest0001X_18850	pmatch	43.73
yfred0001_6650	yruck0001_31650	pmatch	45.64
yfred0001_6650	ykris0001_22290	pmatch	55.40
yfred0001_6650	ykris0001_37060	pmatch	57.02
yfred0001_6650	yinte0001_10140	pmatch	52.67
yfred0001_6650	ypest0001X_27870	pmatch	32.28
yfred0001_6650	ypseu0001X_27070	pmatch	56.60
yfred0001_6650	ypseu0001X_27180	pmatch	66.34
yfred0001_6650	yberc0001_29090	pmatch	40.91
yfred0001_6650	yfred0001_12940	pmatch	44.80
yfred0001_6650	ypseu0001X_34090	pmatch	42.39
yfred0001_6650	yberc0001_21820	pmatch	62.20
yfred0001_6650	yruck0001_10900	pmatch	67.44
yfred0001_6650	yinte0001_36970	pmatch	64.33
yfred0001_6650	yente0001X_9160	pmatch	38.65
yfred0001_6650	yente0001X_17080	pmatch	68.44
yfred0001_6650	ymoll0001_14640	pmatch	44.09
yfred0001_6650	ypest0001X_43700	pmatch	63.88
yfred0001_6650	yrohd0001_33630	pmatch	64.36
yfred0001_6650	yfred0001_14080	pmatch	70.33
yfred0001_6650	ykris0001_32930	pmatch	43.15
yfred0001_6650	yruck0001_28810	pmatch	55.70
yfred0001_6650	yfred0001_34740	pmatch	61.88
yfred0001_6650	yente0001X_29060	pmatch	53.09
yfred0001_6650	yinte0001_40830	pmatch	62.96
yfred0001_6650	yinte0001_6950	pmatch	90.02
yfred0001_6650	yente0001X_12970	pmatch	60.53
yfred0001_6650	ypseu0001X_14490	pmatch	50.56
yfred0001_6650	ykris0001_6100	pmatch	42.03
yfred0001_6650	ypseu0001X_27060	pmatch	65.55
yfred0001_6650	yinte0001_16590	pmatch	54.66
yfred0001_6650	yfred0001_31920	pmatch	65.00
yfred0001_6650	yberc0001_15260	pmatch	69.33
yfred0001_6650	ymoll0001_7580	pmatch	42.75
yfred0001_6650	ymoll0001_13500	pmatch	67.77
yfred0001_6650	ykris0001_38040	pmatch	67.77
yfred0001_6650	ymoll0001_37360	pmatch	89.42
yfred0001_6650	ykris0001_37840	pmatch	65.55
yrohd0001_6540	yente0001X_300	pmatch	49.30
yrohd0001_6540	yberc0001_8160	pmatch	82.93
yrohd0001_6540	yaldo0001_6770	pmatch	91.89
yrohd0001_6540	yrohd0001_15520	pmatch	52.97
yrohd0001_6540	yaldo0001_15240	pmatch	62.99
yrohd0001_6540	yaldo0001_15230	pmatch	69.00
yrohd0001_6540	yrohd0001_33070	pmatch	61.15
yrohd0001_6540	ykris0001_10260	pmatch	53.91
yrohd0001_6540	yfred0001_6650	pmatch	86.12
yrohd0001_6540	yinte0001_14220	pmatch	45.09
yrohd0001_6540	yberc0001_15270	pmatch	64.57
yrohd0001_6540	ypseu0001X_28730	pmatch	44.33
yrohd0001_6540	ypest0001X_19000	pmatch	38.41
yrohd0001_6540	yberc0001_6170	pmatch	51.20
yrohd0001_6540	yruck0001_10760	pmatch	53.25
yrohd0001_6540	yruck0001_11930	pmatch	62.34
yrohd0001_6540	yaldo0001_22600	pmatch	62.28
yrohd0001_6540	yente0001X_6250	pmatch	83.74
yrohd0001_6540	ymoll0001_11800	pmatch	30.63
yrohd0001_6540	yente0001X_17220	pmatch	64.57
yrohd0001_6540	ymoll0001_34760	pmatch	65.77
yrohd0001_6540	ymoll0001_41560	pmatch	54.24
yrohd0001_6540	yaldo0001_35590	pmatch	48.94
yrohd0001_6540	yaldo0001_37020	pmatch	38.60
yrohd0001_6540	ykris0001_12740	pmatch	30.00
yrohd0001_6540	yrohd0001_31660	pmatch	56.60
yrohd0001_6540	yaldo0001_35130	pmatch	65.22
yrohd0001_6540	ymoll0001_38830	pmatch	62.31
yrohd0001_6540	ymoll0001_5160	pmatch	51.09
yrohd0001_6540	yrohd0001_6540	pmatch	100.00
yrohd0001_6540	yberc0001_9790	pmatch	49.81
yrohd0001_6540	ymoll0001_9480	pmatch	49.81
yrohd0001_6540	ypseu0001X_27330	pmatch	43.69
yrohd0001_6540	ymoll0001_7110	pmatch	61.42
yrohd0001_6540	yinte0001_8280	pmatch	31.34
yrohd0001_6540	ypest0001X_10040	pmatch	33.73
yrohd0001_6540	yberc0001_15000	pmatch	44.96
yrohd0001_6540	yente0001X_14340	pmatch	30.19
yrohd0001_6540	ykris0001_42780	pmatch	44.96
yrohd0001_6540	yberc0001_14860	pmatch	46.79
yrohd0001_6540	yrohd0001_33620	pmatch	69.67
yrohd0001_6540	yfred0001_13960	pmatch	46.20
yrohd0001_6540	ykris0001_37850	pmatch	69.67
yrohd0001_6540	yfred0001_14090	pmatch	65.22
yrohd0001_6540	yrohd0001_12010	pmatch	44.24
yrohd0001_6540	yente0001X_760	pmatch	65.77
yrohd0001_6540	ypest0001X_18990	pmatch	70.34
yrohd0001_6540	yruck0001_28370	pmatch	63.84
yrohd0001_6540	yruck0001_11920	pmatch	69.41
yrohd0001_6540	yente0001X_25680	pmatch	44.24
yrohd0001_6540	yrohd0001_33510	pmatch	46.75
yrohd0001_6540	yberc0001_33520	pmatch	64.88
yrohd0001_6540	ymoll0001_40600	pmatch	39.47
yrohd0001_6540	yruck0001_18270	pmatch	60.96
yrohd0001_6540	yfred0001_15260	pmatch	53.81
yrohd0001_6540	ypseu0001X_43460	pmatch	64.67
yrohd0001_6540	yfred0001_36230	pmatch	53.50
yrohd0001_6540	ypest0001X_14470	pmatch	49.64
yrohd0001_6540	yberc0001_34000	pmatch	57.45
yrohd0001_6540	yaldo0001_6760	pmatch	96.15
yrohd0001_6540	yinte0001_40500	pmatch	69.67
yrohd0001_6540	yinte0001_15900	pmatch	64.24
yrohd0001_6540	ymoll0001_35290	pmatch	57.45
yrohd0001_6540	yinte0001_3170	pmatch	53.77
yrohd0001_6540	ykris0001_39870	pmatch	65.77
yrohd0001_6540	ypest0001X_19160	pmatch	53.97
yrohd0001_6540	ymoll0001_37090	pmatch	69.33
yrohd0001_6540	yrohd0001_31240	pmatch	60.30
yrohd0001_6540	yaldo0001_6750	pmatch	60.76
yrohd0001_6540	yberc0001_5850	pmatch	51.09
yrohd0001_6540	yfred0001_43450	pmatch	42.45
yrohd0001_6540	yrohd0001_27170	pmatch	41.92
yrohd0001_6540	yfred0001_32450	pmatch	55.74
yrohd0001_6540	yfred0001_8890	pmatch	31.87
yrohd0001_6540	ypest0001X_19180	pmatch	69.74
yrohd0001_6540	yrohd0001_35950	pmatch	33.33
yrohd0001_6540	yaldo0001_15110	pmatch	46.31
yrohd0001_6540	yinte0001_37560	pmatch	57.02
yrohd0001_6540	yente0001X_17210	pmatch	70.00
yrohd0001_6540	yente0001X_39090	pmatch	41.12
yrohd0001_6540	yberc0001_16020	pmatch	53.81
yrohd0001_6540	ykris0001_22260	pmatch	60.77
yrohd0001_6540	ymoll0001_14920	pmatch	64.24
yrohd0001_6540	ymoll0001_5080	pmatch	57.71
yrohd0001_6540	ypest0001X_19170	pmatch	39.95
yrohd0001_6540	yberc0001_5770	pmatch	60.00
yrohd0001_6540	yinte0001_40380	pmatch	45.57
yrohd0001_6540	ypest0001X_18850	pmatch	43.69
yrohd0001_6540	yruck0001_31650	pmatch	58.17
yrohd0001_6540	ykris0001_22290	pmatch	38.92
yrohd0001_6540	ykris0001_37060	pmatch	50.00
yrohd0001_6540	yinte0001_10140	pmatch	52.67
yrohd0001_6540	ypest0001X_27870	pmatch	44.33
yrohd0001_6540	ypseu0001X_27070	pmatch	54.20
yrohd0001_6540	ypseu0001X_27180	pmatch	45.71
yrohd0001_6540	yberc0001_29090	pmatch	40.24
yrohd0001_6540	yfred0001_12940	pmatch	45.68
yrohd0001_6540	ypseu0001X_34090	pmatch	33.93
yrohd0001_6540	yberc0001_21820	pmatch	61.92
yrohd0001_6540	yruck0001_10900	pmatch	46.77
yrohd0001_6540	yinte0001_36970	pmatch	64.88
yrohd0001_6540	yente0001X_9160	pmatch	31.25
yrohd0001_6540	yente0001X_17080	pmatch	46.95
yrohd0001_6540	ymoll0001_14640	pmatch	44.96
yrohd0001_6540	ypest0001X_43700	pmatch	64.67
yrohd0001_6540	yrohd0001_33630	pmatch	64.88
yrohd0001_6540	yfred0001_14080	pmatch	70.33
yrohd0001_6540	ykris0001_32930	pmatch	39.27
yrohd0001_6540	yruck0001_28810	pmatch	55.27
yrohd0001_6540	yfred0001_34740	pmatch	61.17
yrohd0001_6540	yente0001X_29060	pmatch	53.09
yrohd0001_6540	yinte0001_40830	pmatch	63.06
yrohd0001_6540	yinte0001_6950	pmatch	84.84
yrohd0001_6540	yente0001X_12970	pmatch	60.77
yrohd0001_6540	ypseu0001X_14490	pmatch	49.64
yrohd0001_6540	ykris0001_6100	pmatch	42.03
yrohd0001_6540	ypseu0001X_27060	pmatch	46.59
yrohd0001_6540	yinte0001_16590	pmatch	54.66
yrohd0001_6540	yfred0001_31920	pmatch	65.33
yrohd0001_6540	yberc0001_15260	pmatch	69.33
yrohd0001_6540	ymoll0001_7580	pmatch	42.03
yrohd0001_6540	ymoll0001_13500	pmatch	47.98
yrohd0001_6540	ykris0001_38040	pmatch	46.30
yrohd0001_6540	ymoll0001_37360	pmatch	83.88
yrohd0001_6540	ykris0001_37840	pmatch	65.22
yente0001X_6250	yente0001X_300	pmatch	57.02
yente0001X_6250	yberc0001_8160	pmatch	89.52
yente0001X_6250	yaldo0001_6770	pmatch	100.00
yente0001X_6250	yrohd0001_15520	pmatch	52.97
yente0001X_6250	yaldo0001_15240	pmatch	62.70
yente0001X_6250	yaldo0001_15230	pmatch	68.52
yente0001X_6250	yrohd0001_33070	pmatch	62.65
yente0001X_6250	ykris0001_10260	pmatch	53.50
yente0001X_6250	yfred0001_6650	pmatch	88.70
yente0001X_6250	yinte0001_14220	pmatch	45.19
yente0001X_6250	yberc0001_15270	pmatch	62.38
yente0001X_6250	ypseu0001X_28730	pmatch	31.87
yente0001X_6250	ypest0001X_19000	pmatch	44.93
yente0001X_6250	yberc0001_6170	pmatch	52.51
yente0001X_6250	yruck0001_10760	pmatch	54.55
yente0001X_6250	yruck0001_11930	pmatch	63.64
yente0001X_6250	yaldo0001_22600	pmatch	62.88
yente0001X_6250	yente0001X_6250	pmatch	100.00
yente0001X_6250	ymoll0001_11800	pmatch	31.87
yente0001X_6250	yente0001X_17220	pmatch	63.34
yente0001X_6250	ymoll0001_34760	pmatch	64.21
yente0001X_6250	ymoll0001_41560	pmatch	54.24
yente0001X_6250	yaldo0001_35590	pmatch	57.02
yente0001X_6250	yaldo0001_37020	pmatch	36.84
yente0001X_6250	ykris0001_12740	pmatch	30.63
yente0001X_6250	yrohd0001_31660	pmatch	56.60
yente0001X_6250	yaldo0001_35130	pmatch	64.55
yente0001X_6250	ymoll0001_38830	pmatch	63.26
yente0001X_6250	ymoll0001_5160	pmatch	51.09
yente0001X_6250	yrohd0001_6540	pmatch	83.74
yente0001X_6250	yberc0001_9790	pmatch	50.84
yente0001X_6250	ymoll0001_9480	pmatch	53.09
yente0001X_6250	ypseu0001X_27330	pmatch	44.81
yente0001X_6250	ymoll0001_7110	pmatch	61.05
yente0001X_6250	yinte0001_8280	pmatch	42.03
yente0001X_6250	ypest0001X_10040	pmatch	41.67
yente0001X_6250	yberc0001_15000	pmatch	44.24
yente0001X_6250	yente0001X_14340	pmatch	30.82
yente0001X_6250	ykris0001_42780	pmatch	44.60
yente0001X_6250	yberc0001_14860	pmatch	52.05
yente0001X_6250	yfred0001_13960	pmatch	52.63
yente0001X_6250	yrohd0001_33620	pmatch	69.26
yente0001X_6250	ykris0001_37850	pmatch	69.26
yente0001X_6250	yfred0001_14090	pmatch	63.58
yente0001X_6250	yrohd0001_12010	pmatch	43.88
yente0001X_6250	yente0001X_760	pmatch	64.55
yente0001X_6250	ypest0001X_18990	pmatch	68.07
yente0001X_6250	yruck0001_28370	pmatch	62.58
yente0001X_6250	yruck0001_11920	pmatch	69.26
yente0001X_6250	yente0001X_25680	pmatch	43.88
yente0001X_6250	yrohd0001_33510	pmatch	52.17
yente0001X_6250	yberc0001_33520	pmatch	64.21
yente0001X_6250	ymoll0001_40600	pmatch	41.63
yente0001X_6250	yruck0001_18270	pmatch	60.66
yente0001X_6250	yfred0001_15260	pmatch	53.39
yente0001X_6250	ypseu0001X_43460	pmatch	64.51
yente0001X_6250	yfred0001_36230	pmatch	53.50
yente0001X_6250	ypest0001X_14470	pmatch	53.91
yente0001X_6250	yberc0001_34000	pmatch	57.45
yente0001X_6250	yaldo0001_6760	pmatch	96.15
yente0001X_6250	yinte0001_40500	pmatch	52.96
yente0001X_6250	yinte0001_15900	pmatch	62.38
yente0001X_6250	ymoll0001_35290	pmatch	57.45
yente0001X_6250	yinte0001_3170	pmatch	53.76
yente0001X_6250	ykris0001_39870	pmatch	64.55
yente0001X_6250	ypest0001X_19160	pmatch	56.47
yente0001X_6250	ymoll0001_37090	pmatch	68.89
yente0001X_6250	yrohd0001_31240	pmatch	64.33
yente0001X_6250	yaldo0001_6750	pmatch	69.40
yente0001X_6250	yberc0001_5850	pmatch	50.32
yente0001X_6250	yfred0001_43450	pmatch	42.39
yente0001X_6250	yrohd0001_27170	pmatch	42.75
yente0001X_6250	yfred0001_32450	pmatch	56.17
yente0001X_6250	yfred0001_8890	pmatch	33.12
yente0001X_6250	ypest0001X_19180	pmatch	69.74
yente0001X_6250	yrohd0001_35950	pmatch	33.96
yente0001X_6250	yaldo0001_15110	pmatch	51.85
yente0001X_6250	yinte0001_37560	pmatch	57.02
yente0001X_6250	yente0001X_17210	pmatch	69.63
yente0001X_6250	yente0001X_39090	pmatch	41.19
yente0001X_6250	yberc0001_16020	pmatch	53.81
yente0001X_6250	ykris0001_22260	pmatch	61.74
yente0001X_6250	ymoll0001_14920	pmatch	62.38
yente0001X_6250	ymoll0001_5080	pmatch	58.52
yente0001X_6250	ypest0001X_19170	pmatch	61.03
yente0001X_6250	yberc0001_5770	pmatch	59.26
yente0001X_6250	yinte0001_40380	pmatch	51.73
yente0001X_6250	ypest0001X_18850	pmatch	44.81
yente0001X_6250	yruck0001_31650	pmatch	58.18
yente0001X_6250	ykris0001_22290	pmatch	53.29
yente0001X_6250	ykris0001_37060	pmatch	57.45
yente0001X_6250	yinte0001_10140	pmatch	52.67
yente0001X_6250	ypest0001X_27870	pmatch	32.28
yente0001X_6250	ypseu0001X_27070	pmatch	56.71
yente0001X_6250	ypseu0001X_27180	pmatch	51.42
yente0001X_6250	yberc0001_29090	pmatch	42.58
yente0001X_6250	yfred0001_12940	pmatch	44.96
yente0001X_6250	ypseu0001X_34090	pmatch	42.03
yente0001X_6250	yberc0001_21820	pmatch	63.04
yente0001X_6250	yruck0001_10900	pmatch	50.87
yente0001X_6250	yinte0001_36970	pmatch	64.21
yente0001X_6250	yente0001X_9160	pmatch	34.26
yente0001X_6250	yente0001X_17080	pmatch	52.51
yente0001X_6250	ymoll0001_14640	pmatch	44.24
yente0001X_6250	ypest0001X_43700	pmatch	64.51
yente0001X_6250	yrohd0001_33630	pmatch	63.02
yente0001X_6250	yfred0001_14080	pmatch	70.00
yente0001X_6250	ykris0001_32930	pmatch	42.34
yente0001X_6250	yruck0001_28810	pmatch	56.12
yente0001X_6250	yfred0001_34740	pmatch	64.07
yente0001X_6250	yente0001X_29060	pmatch	52.67
yente0001X_6250	yinte0001_40830	pmatch	62.61
yente0001X_6250	yinte0001_6950	pmatch	90.63
yente0001X_6250	yente0001X_12970	pmatch	61.40
yente0001X_6250	ypseu0001X_14490	pmatch	53.91
yente0001X_6250	ykris0001_6100	pmatch	42.39
yente0001X_6250	ypseu0001X_27060	pmatch	64.59
yente0001X_6250	yinte0001_16590	pmatch	54.66
yente0001X_6250	yfred0001_31920	pmatch	64.33
yente0001X_6250	yberc0001_15260	pmatch	68.89
yente0001X_6250	ymoll0001_7580	pmatch	42.39
yente0001X_6250	ymoll0001_13500	pmatch	52.17
yente0001X_6250	ykris0001_38040	pmatch	51.95
yente0001X_6250	ymoll0001_37360	pmatch	88.70
yente0001X_6250	ykris0001_37840	pmatch	63.93
ypseu0001X_27060	yente0001X_300	pmatch	48.48
ypseu0001X_27060	yberc0001_8160	pmatch	46.03
ypseu0001X_27060	yaldo0001_6770	pmatch	72.22
ypseu0001X_27060	yrohd0001_15520	pmatch	45.56
ypseu0001X_27060	yaldo0001_15240	pmatch	86.49
ypseu0001X_27060	yfred0001_39550	pmatch	44.68
ypseu0001X_27060	yrohd0001_33070	pmatch	47.48
ypseu0001X_27060	yaldo0001_15230	pmatch	53.42
ypseu0001X_27060	ykris0001_10260	pmatch	53.82
ypseu0001X_27060	yfred0001_6650	pmatch	45.60
ypseu0001X_27060	yinte0001_14220	pmatch	44.95
ypseu0001X_27060	yberc0001_15270	pmatch	85.51
ypseu0001X_27060	ypseu0001X_28730	pmatch	31.80
ypseu0001X_27060	ypest0001X_19000	pmatch	39.76
ypseu0001X_27060	yberc0001_6170	pmatch	36.55
ypseu0001X_27060	yruck0001_10760	pmatch	55.70
ypseu0001X_27060	yaldo0001_22600	pmatch	48.88
ypseu0001X_27060	yruck0001_11930	pmatch	81.17
ypseu0001X_27060	yente0001X_6250	pmatch	61.61
ypseu0001X_27060	ymoll0001_11800	pmatch	26.56
ypseu0001X_27060	yente0001X_17220	pmatch	88.18
ypseu0001X_27060	ymoll0001_34760	pmatch	46.01
ypseu0001X_27060	ymoll0001_41560	pmatch	38.95
ypseu0001X_27060	yaldo0001_35590	pmatch	49.12
ypseu0001X_27060	yaldo0001_37020	pmatch	36.84
ypseu0001X_27060	ykris0001_12740	pmatch	27.76
ypseu0001X_27060	yrohd0001_31660	pmatch	48.82
ypseu0001X_27060	yaldo0001_35130	pmatch	46.14
ypseu0001X_27060	ymoll0001_38830	pmatch	47.32
ypseu0001X_27060	ymoll0001_5160	pmatch	36.02
ypseu0001X_27060	yrohd0001_6540	pmatch	46.30
ypseu0001X_27060	yberc0001_9790	pmatch	52.78
ypseu0001X_27060	ymoll0001_9480	pmatch	44.09
ypseu0001X_27060	ypseu0001X_27330	pmatch	44.52
ypseu0001X_27060	ymoll0001_7110	pmatch	46.03
ypseu0001X_27060	yinte0001_8280	pmatch	36.55
ypseu0001X_27060	ypest0001X_10040	pmatch	35.60
ypseu0001X_27060	yberc0001_15000	pmatch	45.64
ypseu0001X_27060	yente0001X_14340	pmatch	26.67
ypseu0001X_27060	ykris0001_42780	pmatch	46.13
ypseu0001X_27060	yberc0001_14860	pmatch	45.70
ypseu0001X_27060	yrohd0001_33620	pmatch	53.99
ypseu0001X_27060	yfred0001_13960	pmatch	46.12
ypseu0001X_27060	ykris0001_37850	pmatch	53.59
ypseu0001X_27060	yfred0001_14090	pmatch	86.82
ypseu0001X_27060	yrohd0001_12010	pmatch	44.52
ypseu0001X_27060	yente0001X_760	pmatch	45.90
ypseu0001X_27060	ypest0001X_18990	pmatch	62.18
ypseu0001X_27060	yruck0001_28370	pmatch	47.17
ypseu0001X_27060	yruck0001_11920	pmatch	52.55
ypseu0001X_27060	yente0001X_25680	pmatch	45.94
ypseu0001X_27060	yrohd0001_33510	pmatch	45.93
ypseu0001X_27060	yberc0001_33520	pmatch	46.25
ypseu0001X_27060	ymoll0001_40600	pmatch	40.93
ypseu0001X_27060	yruck0001_18270	pmatch	63.19
ypseu0001X_27060	yfred0001_15260	pmatch	46.83
ypseu0001X_27060	ypseu0001X_43460	pmatch	46.79
ypseu0001X_27060	ypest0001X_14470	pmatch	43.95
ypseu0001X_27060	yfred0001_36230	pmatch	45.93
ypseu0001X_27060	yberc0001_34000	pmatch	50.18
ypseu0001X_27060	yaldo0001_6760	pmatch	84.62
ypseu0001X_27060	yinte0001_40500	pmatch	54.45
ypseu0001X_27060	yinte0001_15900	pmatch	85.93
ypseu0001X_27060	ymoll0001_35290	pmatch	50.18
ypseu0001X_27060	yinte0001_3170	pmatch	42.17
ypseu0001X_27060	ykris0001_39870	pmatch	45.11
ypseu0001X_27060	ypest0001X_19160	pmatch	52.38
ypseu0001X_27060	ymoll0001_37090	pmatch	53.83
ypseu0001X_27060	yrohd0001_31240	pmatch	44.11
ypseu0001X_27060	yaldo0001_6750	pmatch	21.77
ypseu0001X_27060	yfred0001_43450	pmatch	37.68
ypseu0001X_27060	yberc0001_5850	pmatch	37.65
ypseu0001X_27060	yrohd0001_27170	pmatch	43.94
ypseu0001X_27060	yfred0001_32450	pmatch	49.47
ypseu0001X_27060	yfred0001_8890	pmatch	27.34
ypseu0001X_27060	ypest0001X_19180	pmatch	98.97
ypseu0001X_27060	yrohd0001_35950	pmatch	29.77
ypseu0001X_27060	yaldo0001_15110	pmatch	45.21
ypseu0001X_27060	yinte0001_37560	pmatch	50.18
ypseu0001X_27060	yente0001X_17210	pmatch	52.77
ypseu0001X_27060	yente0001X_39090	pmatch	41.06
ypseu0001X_27060	yberc0001_16020	pmatch	37.06
ypseu0001X_27060	ymoll0001_14920	pmatch	87.14
ypseu0001X_27060	ykris0001_22260	pmatch	47.25
ypseu0001X_27060	ymoll0001_5080	pmatch	40.70
ypseu0001X_27060	ypest0001X_19170	pmatch	99.75
ypseu0001X_27060	yberc0001_5770	pmatch	40.38
ypseu0001X_27060	yinte0001_40380	pmatch	45.87
ypseu0001X_27060	ypest0001X_18850	pmatch	44.88
ypseu0001X_27060	yruck0001_31650	pmatch	44.15
ypseu0001X_27060	ykris0001_22290	pmatch	41.22
ypseu0001X_27060	yinte0001_10140	pmatch	44.36
ypseu0001X_27060	ykris0001_37060	pmatch	42.82
ypseu0001X_27060	ypest0001X_27870	pmatch	31.80
ypseu0001X_27060	ypseu0001X_27070	pmatch	52.59
ypseu0001X_27060	ypseu0001X_27180	pmatch	45.21
ypseu0001X_27060	yberc0001_29090	pmatch	41.13
ypseu0001X_27060	yfred0001_12940	pmatch	45.58
ypseu0001X_27060	ypseu0001X_34090	pmatch	35.80
ypseu0001X_27060	yberc0001_21820	pmatch	49.90
ypseu0001X_27060	yruck0001_10900	pmatch	44.64
ypseu0001X_27060	yinte0001_36970	pmatch	45.75
ypseu0001X_27060	yente0001X_9160	pmatch	36.78
ypseu0001X_27060	yente0001X_17080	pmatch	45.44
ypseu0001X_27060	ymoll0001_14640	pmatch	44.88
ypseu0001X_27060	ypest0001X_43700	pmatch	46.68
ypseu0001X_27060	yrohd0001_33630	pmatch	86.30
ypseu0001X_27060	yfred0001_14080	pmatch	54.04
ypseu0001X_27060	ykris0001_32930	pmatch	42.11
ypseu0001X_27060	yruck0001_28810	pmatch	49.82
ypseu0001X_27060	yfred0001_34740	pmatch	46.85
ypseu0001X_27060	yente0001X_29060	pmatch	53.47
ypseu0001X_27060	yinte0001_6950	pmatch	46.44
ypseu0001X_27060	yinte0001_40830	pmatch	46.42
ypseu0001X_27060	yente0001X_12970	pmatch	47.07
ypseu0001X_27060	ypseu0001X_14490	pmatch	43.95
ypseu0001X_27060	ykris0001_6100	pmatch	40.94
ypseu0001X_27060	ypseu0001X_27060	pmatch	100.00
ypseu0001X_27060	yinte0001_16590	pmatch	45.76
ypseu0001X_27060	yfred0001_31920	pmatch	46.63
ypseu0001X_27060	yberc0001_15260	pmatch	53.42
ypseu0001X_27060	ymoll0001_7580	pmatch	35.25
ypseu0001X_27060	ymoll0001_13500	pmatch	45.63
ypseu0001X_27060	ykris0001_38040	pmatch	45.75
ypseu0001X_27060	ymoll0001_37360	pmatch	45.79
ypseu0001X_27060	ykris0001_37840	pmatch	88.56
ypest0001X_19170	yente0001X_300	pmatch	47.49
ypest0001X_19170	yberc0001_8160	pmatch	39.65
ypest0001X_19170	yrohd0001_15520	pmatch	43.46
ypest0001X_19170	yaldo0001_15240	pmatch	86.91
ypest0001X_19170	yrohd0001_33070	pmatch	42.74
ypest0001X_19170	yaldo0001_15230	pmatch	49.14
ypest0001X_19170	ykris0001_10260	pmatch	51.43
ypest0001X_19170	yfred0001_6650	pmatch	38.65
ypest0001X_19170	yinte0001_14220	pmatch	43.81
ypest0001X_19170	yberc0001_15270	pmatch	86.50
ypest0001X_19170	ypseu0001X_28730	pmatch	30.94
ypest0001X_19170	yberc0001_6170	pmatch	33.82
ypest0001X_19170	ypest0001X_19000	pmatch	39.46
ypest0001X_19170	yruck0001_10760	pmatch	64.79
ypest0001X_19170	yaldo0001_22600	pmatch	43.01
ypest0001X_19170	yruck0001_11930	pmatch	81.48
ypest0001X_19170	yente0001X_6250	pmatch	56.81
ypest0001X_19170	ymoll0001_11800	pmatch	29.67
ypest0001X_19170	yente0001X_17220	pmatch	89.38
ypest0001X_19170	ymoll0001_34760	pmatch	39.41
ypest0001X_19170	ymoll0001_41560	pmatch	35.88
ypest0001X_19170	yaldo0001_35590	pmatch	48.79
ypest0001X_19170	ykris0001_12740	pmatch	31.22
ypest0001X_19170	yrohd0001_31660	pmatch	47.95
ypest0001X_19170	yaldo0001_35130	pmatch	38.98
ypest0001X_19170	ymoll0001_38830	pmatch	41.50
ypest0001X_19170	ymoll0001_5160	pmatch	31.98
ypest0001X_19170	yrohd0001_6540	pmatch	39.85
ypest0001X_19170	yberc0001_9790	pmatch	50.48
ypest0001X_19170	ymoll0001_9480	pmatch	40.26
ypest0001X_19170	ypseu0001X_27330	pmatch	43.20
ypest0001X_19170	ymoll0001_7110	pmatch	43.00
ypest0001X_19170	ypest0001X_10040	pmatch	35.54
ypest0001X_19170	yinte0001_8280	pmatch	35.70
ypest0001X_19170	yberc0001_15000	pmatch	44.29
ypest0001X_19170	ykris0001_42780	pmatch	44.93
ypest0001X_19170	yberc0001_14860	pmatch	40.44
ypest0001X_19170	yrohd0001_33620	pmatch	49.88
ypest0001X_19170	yfred0001_13960	pmatch	40.89
ypest0001X_19170	ykris0001_37850	pmatch	49.39
ypest0001X_19170	yfred0001_14090	pmatch	88.15
ypest0001X_19170	yrohd0001_12010	pmatch	42.72
ypest0001X_19170	yente0001X_760	pmatch	39.25
ypest0001X_19170	yruck0001_28370	pmatch	40.23
ypest0001X_19170	yruck0001_11920	pmatch	48.18
ypest0001X_19170	yente0001X_25680	pmatch	45.15
ypest0001X_19170	yrohd0001_33510	pmatch	40.64
ypest0001X_19170	yberc0001_33520	pmatch	39.89
ypest0001X_19170	ymoll0001_40600	pmatch	36.84
ypest0001X_19170	yruck0001_18270	pmatch	61.11
ypest0001X_19170	yfred0001_15260	pmatch	44.66
ypest0001X_19170	ypseu0001X_43460	pmatch	39.33
ypest0001X_19170	ypest0001X_14470	pmatch	40.73
ypest0001X_19170	yfred0001_36230	pmatch	42.57
ypest0001X_19170	yberc0001_34000	pmatch	49.28
ypest0001X_19170	yinte0001_40500	pmatch	50.12
ypest0001X_19170	yinte0001_15900	pmatch	86.42
ypest0001X_19170	ymoll0001_35290	pmatch	49.28
ypest0001X_19170	yinte0001_3170	pmatch	37.10
ypest0001X_19170	ykris0001_39870	pmatch	38.98
ypest0001X_19170	ypest0001X_19160	pmatch	47.65
ypest0001X_19170	ymoll0001_37090	pmatch	49.63
ypest0001X_19170	yrohd0001_31240	pmatch	38.27
ypest0001X_19170	yaldo0001_6750	pmatch	21.77
ypest0001X_19170	yfred0001_43450	pmatch	36.80
ypest0001X_19170	yberc0001_5850	pmatch	33.92
ypest0001X_19170	yrohd0001_27170	pmatch	39.23
ypest0001X_19170	yfred0001_32450	pmatch	49.28
ypest0001X_19170	yfred0001_8890	pmatch	29.67
ypest0001X_19170	yrohd0001_35950	pmatch	32.80
ypest0001X_19170	yaldo0001_15110	pmatch	39.95
ypest0001X_19170	yinte0001_37560	pmatch	49.76
ypest0001X_19170	yente0001X_17210	pmatch	48.41
ypest0001X_19170	yente0001X_39090	pmatch	36.96
ypest0001X_19170	yberc0001_16020	pmatch	33.60
ypest0001X_19170	ymoll0001_14920	pmatch	88.43
ypest0001X_19170	ykris0001_22260	pmatch	42.05
ypest0001X_19170	ymoll0001_5080	pmatch	36.45
ypest0001X_19170	ypest0001X_19170	pmatch	100.00
ypest0001X_19170	yberc0001_5770	pmatch	35.90
ypest0001X_19170	yinte0001_40380	pmatch	41.13
ypest0001X_19170	ypest0001X_18850	pmatch	43.20
ypest0001X_19170	yruck0001_31650	pmatch	40.59
ypest0001X_19170	ykris0001_22290	pmatch	37.00
ypest0001X_19170	yinte0001_10140	pmatch	40.59
ypest0001X_19170	ykris0001_37060	pmatch	40.21
ypest0001X_19170	ypest0001X_27870	pmatch	30.94
ypest0001X_19170	ypseu0001X_27070	pmatch	47.90
ypest0001X_19170	ypseu0001X_27180	pmatch	39.71
ypest0001X_19170	yberc0001_29090	pmatch	37.08
ypest0001X_19170	yfred0001_12940	pmatch	43.69
ypest0001X_19170	ypseu0001X_34090	pmatch	35.78
ypest0001X_19170	yberc0001_21820	pmatch	44.33
ypest0001X_19170	yruck0001_10900	pmatch	39.41
ypest0001X_19170	yinte0001_36970	pmatch	39.62
ypest0001X_19170	yente0001X_9160	pmatch	35.90
ypest0001X_19170	yente0001X_17080	pmatch	40.25
ypest0001X_19170	ymoll0001_14640	pmatch	43.20
ypest0001X_19170	ypest0001X_43700	pmatch	39.15
ypest0001X_19170	yrohd0001_33630	pmatch	86.17
ypest0001X_19170	yfred0001_14080	pmatch	49.63
ypest0001X_19170	ykris0001_32930	pmatch	38.46
ypest0001X_19170	yruck0001_28810	pmatch	50.25
ypest0001X_19170	yfred0001_34740	pmatch	41.96
ypest0001X_19170	yente0001X_29060	pmatch	50.48
ypest0001X_19170	yinte0001_6950	pmatch	39.85
ypest0001X_19170	yinte0001_40830	pmatch	40.78
ypest0001X_19170	yente0001X_12970	pmatch	41.29
ypest0001X_19170	ypseu0001X_14490	pmatch	40.73
ypest0001X_19170	ykris0001_6100	pmatch	41.29
ypest0001X_19170	ypseu0001X_27060	pmatch	99.75
ypest0001X_19170	yinte0001_16590	pmatch	43.25
ypest0001X_19170	yfred0001_31920	pmatch	40.16
ypest0001X_19170	yberc0001_15260	pmatch	49.14
ypest0001X_19170	ymoll0001_7580	pmatch	33.66
ypest0001X_19170	ymoll0001_13500	pmatch	40.44
ypest0001X_19170	ykris0001_38040	pmatch	40.44
ypest0001X_19170	ymoll0001_37360	pmatch	38.90
ypest0001X_19170	ykris0001_37840	pmatch	89.63
yaldo0001_15240	yente0001X_300	pmatch	50.18
yaldo0001_15240	yberc0001_8160	pmatch	61.18
yaldo0001_15240	yaldo0001_6770	pmatch	75.00
yaldo0001_15240	yrohd0001_15520	pmatch	37.12
yaldo0001_15240	yaldo0001_15240	pmatch	100.00
yaldo0001_15240	yfred0001_39550	pmatch	46.81
yaldo0001_15240	yrohd0001_33070	pmatch	58.74
yaldo0001_15240	yaldo0001_15230	pmatch	53.14
yaldo0001_15240	ykris0001_10260	pmatch	53.44
yaldo0001_15240	yfred0001_6650	pmatch	56.47
yaldo0001_15240	yinte0001_14220	pmatch	43.54
yaldo0001_15240	yberc0001_15270	pmatch	90.51
yaldo0001_15240	ypseu0001X_28730	pmatch	31.70
yaldo0001_15240	ypest0001X_19000	pmatch	39.51
yaldo0001_15240	yberc0001_6170	pmatch	37.10
yaldo0001_15240	yruck0001_10760	pmatch	55.03
yaldo0001_15240	yaldo0001_22600	pmatch	56.60
yaldo0001_15240	yruck0001_11930	pmatch	81.72
yaldo0001_15240	yente0001X_6250	pmatch	61.23
yaldo0001_15240	ymoll0001_11800	pmatch	29.77
yaldo0001_15240	yente0001X_17220	pmatch	90.91
yaldo0001_15240	ymoll0001_34760	pmatch	50.93
yaldo0001_15240	ymoll0001_41560	pmatch	37.93
yaldo0001_15240	yaldo0001_35590	pmatch	49.82
yaldo0001_15240	yaldo0001_37020	pmatch	35.09
yaldo0001_15240	ykris0001_12740	pmatch	29.77
yaldo0001_15240	yrohd0001_31660	pmatch	50.53
yaldo0001_15240	yaldo0001_35130	pmatch	51.17
yaldo0001_15240	ymoll0001_38830	pmatch	60.17
yaldo0001_15240	ymoll0001_5160	pmatch	43.65
yaldo0001_15240	yrohd0001_6540	pmatch	56.70
yaldo0001_15240	yberc0001_9790	pmatch	54.06
yaldo0001_15240	ymoll0001_9480	pmatch	52.81
yaldo0001_15240	ypseu0001X_27330	pmatch	43.46
yaldo0001_15240	ymoll0001_7110	pmatch	46.28
yaldo0001_15240	yinte0001_8280	pmatch	37.17
yaldo0001_15240	ypest0001X_10040	pmatch	36.29
yaldo0001_15240	yberc0001_15000	pmatch	44.52
yaldo0001_15240	yente0001X_14340	pmatch	29.12
yaldo0001_15240	ykris0001_42780	pmatch	46.13
yaldo0001_15240	yberc0001_14860	pmatch	45.95
yaldo0001_15240	yrohd0001_33620	pmatch	53.28
yaldo0001_15240	yfred0001_13960	pmatch	46.12
yaldo0001_15240	ykris0001_37850	pmatch	52.95
yaldo0001_15240	yfred0001_14090	pmatch	92.32
yaldo0001_15240	yrohd0001_12010	pmatch	43.82
yaldo0001_15240	yente0001X_760	pmatch	49.77
yaldo0001_15240	ypest0001X_18990	pmatch	62.60
yaldo0001_15240	yruck0001_28370	pmatch	57.10
yaldo0001_15240	yruck0001_11920	pmatch	52.46
yaldo0001_15240	yente0001X_25680	pmatch	43.58
yaldo0001_15240	yrohd0001_33510	pmatch	46.12
yaldo0001_15240	yberc0001_33520	pmatch	49.34
yaldo0001_15240	ymoll0001_40600	pmatch	42.16
yaldo0001_15240	yruck0001_18270	pmatch	62.31
yaldo0001_15240	yfred0001_15260	pmatch	38.59
yaldo0001_15240	ypseu0001X_43460	pmatch	56.13
yaldo0001_15240	ypest0001X_14470	pmatch	52.80
yaldo0001_15240	yfred0001_36230	pmatch	52.80
yaldo0001_15240	yberc0001_34000	pmatch	49.33
yaldo0001_15240	yaldo0001_6760	pmatch	84.62
yaldo0001_15240	yinte0001_40500	pmatch	54.60
yaldo0001_15240	yinte0001_15900	pmatch	91.82
yaldo0001_15240	ymoll0001_35290	pmatch	49.33
yaldo0001_15240	yinte0001_3170	pmatch	41.61
yaldo0001_15240	ykris0001_39870	pmatch	50.12
yaldo0001_15240	ypest0001X_19160	pmatch	51.57
yaldo0001_15240	ymoll0001_37090	pmatch	53.69
yaldo0001_15240	yrohd0001_31240	pmatch	55.96
yaldo0001_15240	yaldo0001_6750	pmatch	31.11
yaldo0001_15240	yfred0001_43450	pmatch	37.73
yaldo0001_15240	yberc0001_5850	pmatch	43.38
yaldo0001_15240	yrohd0001_27170	pmatch	42.37
yaldo0001_15240	yfred0001_32450	pmatch	48.66
yaldo0001_15240	yfred0001_8890	pmatch	28.40
yaldo0001_15240	ypest0001X_19180	pmatch	81.91
yaldo0001_15240	yrohd0001_35950	pmatch	32.18
yaldo0001_15240	yaldo0001_15110	pmatch	43.53
yaldo0001_15240	yinte0001_37560	pmatch	49.33
yaldo0001_15240	yente0001X_17210	pmatch	53.11
yaldo0001_15240	yente0001X_39090	pmatch	41.59
yaldo0001_15240	yberc0001_16020	pmatch	38.81
yaldo0001_15240	ymoll0001_14920	pmatch	91.50
yaldo0001_15240	ykris0001_22260	pmatch	45.74
yaldo0001_15240	ymoll0001_5080	pmatch	39.64
yaldo0001_15240	ypest0001X_19170	pmatch	86.91
yaldo0001_15240	yberc0001_5770	pmatch	40.72
yaldo0001_15240	yinte0001_40380	pmatch	46.32
yaldo0001_15240	ypest0001X_18850	pmatch	43.11
yaldo0001_15240	yruck0001_31650	pmatch	45.23
yaldo0001_15240	ykris0001_22290	pmatch	41.83
yaldo0001_15240	yinte0001_10140	pmatch	54.06
yaldo0001_15240	ykris0001_37060	pmatch	50.88
yaldo0001_15240	ypest0001X_27870	pmatch	31.70
yaldo0001_15240	ypseu0001X_27070	pmatch	51.75
yaldo0001_15240	ypseu0001X_27180	pmatch	45.25
yaldo0001_15240	yberc0001_29090	pmatch	41.94
yaldo0001_15240	yfred0001_12940	pmatch	44.56
yaldo0001_15240	ypseu0001X_34090	pmatch	36.49
yaldo0001_15240	yberc0001_21820	pmatch	56.92
yaldo0001_15240	yruck0001_10900	pmatch	44.10
yaldo0001_15240	yinte0001_36970	pmatch	58.48
yaldo0001_15240	yente0001X_9160	pmatch	36.64
yaldo0001_15240	yente0001X_17080	pmatch	45.63
yaldo0001_15240	ymoll0001_14640	pmatch	44.52
yaldo0001_15240	ypest0001X_43700	pmatch	56.01
yaldo0001_15240	yrohd0001_33630	pmatch	91.06
yaldo0001_15240	yfred0001_14080	pmatch	54.88
yaldo0001_15240	ykris0001_32930	pmatch	41.78
yaldo0001_15240	yruck0001_28810	pmatch	49.12
yaldo0001_15240	yfred0001_34740	pmatch	57.56
yaldo0001_15240	yente0001X_29060	pmatch	53.44
yaldo0001_15240	yinte0001_6950	pmatch	61.04
yaldo0001_15240	yinte0001_40830	pmatch	45.16
yaldo0001_15240	yente0001X_12970	pmatch	47.36
yaldo0001_15240	ypseu0001X_14490	pmatch	52.80
yaldo0001_15240	ykris0001_6100	pmatch	39.82
yaldo0001_15240	ypseu0001X_27060	pmatch	86.49
yaldo0001_15240	yinte0001_16590	pmatch	47.45
yaldo0001_15240	yfred0001_31920	pmatch	55.83
yaldo0001_15240	yberc0001_15260	pmatch	53.68
yaldo0001_15240	ymoll0001_7580	pmatch	36.34
yaldo0001_15240	ymoll0001_13500	pmatch	45.95
yaldo0001_15240	ykris0001_38040	pmatch	46.14
yaldo0001_15240	ymoll0001_37360	pmatch	61.18
yaldo0001_15240	ykris0001_37840	pmatch	91.62
ypseu0001X_27180	yente0001X_300	pmatch	51.52
ypseu0001X_27180	yberc0001_8160	pmatch	52.95
ypseu0001X_27180	yaldo0001_6770	pmatch	83.78
ypseu0001X_27180	yrohd0001_15520	pmatch	47.96
ypseu0001X_27180	yaldo0001_15240	pmatch	46.86
ypseu0001X_27180	yrohd0001_33070	pmatch	52.74
ypseu0001X_27180	yaldo0001_15230	pmatch	50.21
ypseu0001X_27180	ykris0001_10260	pmatch	45.60
ypseu0001X_27180	yfred0001_6650	pmatch	46.88
ypseu0001X_27180	yinte0001_14220	pmatch	43.52
ypseu0001X_27180	yberc0001_15270	pmatch	48.76
ypseu0001X_27180	ypseu0001X_28730	pmatch	32.16
ypseu0001X_27180	yberc0001_6170	pmatch	47.90
ypseu0001X_27180	ypest0001X_19000	pmatch	99.76
ypseu0001X_27180	yruck0001_10760	pmatch	54.30
ypseu0001X_27180	yruck0001_11930	pmatch	47.11
ypseu0001X_27180	yaldo0001_22600	pmatch	53.81
ypseu0001X_27180	yente0001X_6250	pmatch	52.29
ypseu0001X_27180	ymoll0001_11800	pmatch	31.16
ypseu0001X_27180	yente0001X_17220	pmatch	47.58
ypseu0001X_27180	ymoll0001_34760	pmatch	49.11
ypseu0001X_27180	ymoll0001_41560	pmatch	47.08
ypseu0001X_27180	yaldo0001_35590	pmatch	51.51
ypseu0001X_27180	yaldo0001_37020	pmatch	34.48
ypseu0001X_27180	ykris0001_12740	pmatch	29.00
ypseu0001X_27180	yrohd0001_31660	pmatch	51.85
ypseu0001X_27180	yaldo0001_35130	pmatch	51.03
ypseu0001X_27180	ymoll0001_38830	pmatch	54.97
ypseu0001X_27180	ymoll0001_5160	pmatch	49.68
ypseu0001X_27180	yrohd0001_6540	pmatch	47.67
ypseu0001X_27180	yberc0001_9790	pmatch	47.75
ypseu0001X_27180	ymoll0001_9480	pmatch	45.60
ypseu0001X_27180	ypseu0001X_27330	pmatch	43.20
ypseu0001X_27180	ymoll0001_7110	pmatch	49.69
ypseu0001X_27180	yinte0001_8280	pmatch	42.96
ypseu0001X_27180	ypest0001X_10040	pmatch	41.61
ypseu0001X_27180	yberc0001_15000	pmatch	43.88
ypseu0001X_27180	yente0001X_14340	pmatch	30.81
ypseu0001X_27180	ykris0001_42780	pmatch	42.47
ypseu0001X_27180	yberc0001_14860	pmatch	87.05
ypseu0001X_27180	yfred0001_13960	pmatch	87.56
ypseu0001X_27180	yrohd0001_33620	pmatch	51.67
ypseu0001X_27180	ykris0001_37850	pmatch	50.64
ypseu0001X_27180	yfred0001_14090	pmatch	47.82
ypseu0001X_27180	yrohd0001_12010	pmatch	43.84
ypseu0001X_27180	yente0001X_760	pmatch	50.57
ypseu0001X_27180	ypest0001X_18990	pmatch	96.73
ypseu0001X_27180	yruck0001_28370	pmatch	55.61
ypseu0001X_27180	yruck0001_11920	pmatch	50.43
ypseu0001X_27180	yente0001X_25680	pmatch	43.84
ypseu0001X_27180	yrohd0001_33510	pmatch	87.19
ypseu0001X_27180	yberc0001_33520	pmatch	48.80
ypseu0001X_27180	ymoll0001_40600	pmatch	42.83
ypseu0001X_27180	yruck0001_18270	pmatch	58.02
ypseu0001X_27180	yfred0001_15260	pmatch	46.82
ypseu0001X_27180	ypseu0001X_43460	pmatch	49.45
ypseu0001X_27180	ypest0001X_14470	pmatch	47.75
ypseu0001X_27180	yfred0001_36230	pmatch	45.93
ypseu0001X_27180	yberc0001_34000	pmatch	51.52
ypseu0001X_27180	yaldo0001_6760	pmatch	87.50
ypseu0001X_27180	yinte0001_40500	pmatch	49.79
ypseu0001X_27180	yinte0001_15900	pmatch	45.81
ypseu0001X_27180	ymoll0001_35290	pmatch	51.52
ypseu0001X_27180	yinte0001_3170	pmatch	51.34
ypseu0001X_27180	ykris0001_39870	pmatch	49.89
ypseu0001X_27180	ypest0001X_19160	pmatch	50.31
ypseu0001X_27180	ymoll0001_37090	pmatch	50.64
ypseu0001X_27180	yrohd0001_31240	pmatch	51.82
ypseu0001X_27180	yaldo0001_6750	pmatch	20.31
ypseu0001X_27180	yberc0001_5850	pmatch	46.22
ypseu0001X_27180	yfred0001_43450	pmatch	43.34
ypseu0001X_27180	yrohd0001_27170	pmatch	44.21
ypseu0001X_27180	yfred0001_32450	pmatch	51.18
ypseu0001X_27180	yfred0001_8890	pmatch	32.96
ypseu0001X_27180	ypest0001X_19180	pmatch	67.50
ypseu0001X_27180	yrohd0001_35950	pmatch	33.33
ypseu0001X_27180	yaldo0001_15110	pmatch	86.18
ypseu0001X_27180	yinte0001_37560	pmatch	52.19
ypseu0001X_27180	yente0001X_17210	pmatch	51.46
ypseu0001X_27180	yente0001X_39090	pmatch	42.01
ypseu0001X_27180	yberc0001_16020	pmatch	47.85
ypseu0001X_27180	ykris0001_22260	pmatch	52.64
ypseu0001X_27180	ymoll0001_14920	pmatch	48.65
ypseu0001X_27180	ymoll0001_5080	pmatch	39.70
ypseu0001X_27180	ypest0001X_19170	pmatch	41.60
ypseu0001X_27180	yberc0001_5770	pmatch	38.99
ypseu0001X_27180	yinte0001_40380	pmatch	87.39
ypseu0001X_27180	ypest0001X_18850	pmatch	42.86
ypseu0001X_27180	yruck0001_31650	pmatch	45.34
ypseu0001X_27180	ykris0001_22290	pmatch	46.21
ypseu0001X_27180	ykris0001_37060	pmatch	51.18
ypseu0001X_27180	yinte0001_10140	pmatch	47.40
ypseu0001X_27180	ypest0001X_27870	pmatch	32.49
ypseu0001X_27180	ypseu0001X_27070	pmatch	50.31
ypseu0001X_27180	ypseu0001X_27180	pmatch	100.00
ypseu0001X_27180	yberc0001_29090	pmatch	42.62
ypseu0001X_27180	yfred0001_12940	pmatch	44.84
ypseu0001X_27180	ypseu0001X_34090	pmatch	41.93
ypseu0001X_27180	yberc0001_21820	pmatch	53.10
ypseu0001X_27180	yruck0001_10900	pmatch	78.20
ypseu0001X_27180	yinte0001_36970	pmatch	49.56
ypseu0001X_27180	yente0001X_9160	pmatch	41.30
ypseu0001X_27180	yente0001X_17080	pmatch	88.25
ypseu0001X_27180	ymoll0001_14640	pmatch	43.88
ypseu0001X_27180	ypest0001X_43700	pmatch	48.89
ypseu0001X_27180	yrohd0001_33630	pmatch	47.22
ypseu0001X_27180	yfred0001_14080	pmatch	51.04
ypseu0001X_27180	ykris0001_32930	pmatch	42.65
ypseu0001X_27180	yruck0001_28810	pmatch	51.88
ypseu0001X_27180	yfred0001_34740	pmatch	52.88
ypseu0001X_27180	yente0001X_29060	pmatch	45.28
ypseu0001X_27180	yinte0001_6950	pmatch	57.51
ypseu0001X_27180	yinte0001_40830	pmatch	52.35
ypseu0001X_27180	yente0001X_12970	pmatch	55.30
ypseu0001X_27180	ypseu0001X_14490	pmatch	47.75
ypseu0001X_27180	ykris0001_6100	pmatch	41.61
ypseu0001X_27180	ypseu0001X_27060	pmatch	47.03
ypseu0001X_27180	yinte0001_16590	pmatch	47.30
ypseu0001X_27180	yfred0001_31920	pmatch	51.13
ypseu0001X_27180	yberc0001_15260	pmatch	51.55
ypseu0001X_27180	ymoll0001_7580	pmatch	36.56
ypseu0001X_27180	ymoll0001_13500	pmatch	88.00
ypseu0001X_27180	ykris0001_38040	pmatch	88.95
ypseu0001X_27180	ymoll0001_37360	pmatch	50.33
ypseu0001X_27180	ykris0001_37840	pmatch	47.85
yruck0001_11920	yente0001X_300	pmatch	55.68
yruck0001_11920	yberc0001_8160	pmatch	68.98
yruck0001_11920	yaldo0001_6770	pmatch	83.33
yruck0001_11920	yrohd0001_15520	pmatch	53.31
yruck0001_11920	yaldo0001_15240	pmatch	52.94
yruck0001_11920	yfred0001_39550	pmatch	40.43
yruck0001_11920	yrohd0001_33070	pmatch	63.31
yruck0001_11920	yaldo0001_15230	pmatch	82.74
yruck0001_11920	ykris0001_10260	pmatch	54.61
yruck0001_11920	yfred0001_6650	pmatch	70.00
yruck0001_11920	yinte0001_14220	pmatch	44.89
yruck0001_11920	yberc0001_15270	pmatch	54.56
yruck0001_11920	ypseu0001X_28730	pmatch	33.53
yruck0001_11920	ypest0001X_19000	pmatch	66.84
yruck0001_11920	yberc0001_6170	pmatch	44.78
yruck0001_11920	yruck0001_10760	pmatch	56.29
yruck0001_11920	yaldo0001_22600	pmatch	64.79
yruck0001_11920	yruck0001_11930	pmatch	54.21
yruck0001_11920	yente0001X_6250	pmatch	69.26
yruck0001_11920	ymoll0001_11800	pmatch	29.00
yruck0001_11920	yente0001X_17220	pmatch	53.76
yruck0001_11920	ymoll0001_34760	pmatch	58.51
yruck0001_11920	ymoll0001_41560	pmatch	53.70
yruck0001_11920	yaldo0001_35590	pmatch	55.68
yruck0001_11920	yaldo0001_37020	pmatch	33.33
yruck0001_11920	ykris0001_12740	pmatch	28.00
yruck0001_11920	yrohd0001_31660	pmatch	54.95
yruck0001_11920	yaldo0001_35130	pmatch	58.81
yruck0001_11920	ymoll0001_38830	pmatch	64.31
yruck0001_11920	ymoll0001_5160	pmatch	51.82
yruck0001_11920	yrohd0001_6540	pmatch	69.41
yruck0001_11920	yberc0001_9790	pmatch	55.02
yruck0001_11920	ymoll0001_9480	pmatch	55.39
yruck0001_11920	ypseu0001X_27330	pmatch	44.53
yruck0001_11920	ymoll0001_7110	pmatch	58.98
yruck0001_11920	yinte0001_8280	pmatch	37.72
yruck0001_11920	ypest0001X_10040	pmatch	38.95
yruck0001_11920	yberc0001_15000	pmatch	44.89
yruck0001_11920	yente0001X_14340	pmatch	27.64
yruck0001_11920	ykris0001_42780	pmatch	44.93
yruck0001_11920	yberc0001_14860	pmatch	64.74
yruck0001_11920	yrohd0001_33620	pmatch	81.61
yruck0001_11920	yfred0001_13960	pmatch	63.22
yruck0001_11920	ykris0001_37850	pmatch	82.93
yruck0001_11920	yfred0001_14090	pmatch	53.53
yruck0001_11920	yrohd0001_12010	pmatch	44.20
yruck0001_11920	yente0001X_760	pmatch	59.70
yruck0001_11920	ypest0001X_18990	pmatch	54.43
yruck0001_11920	yruck0001_28370	pmatch	58.81
yruck0001_11920	yruck0001_11920	pmatch	100.00
yruck0001_11920	yente0001X_25680	pmatch	45.69
yruck0001_11920	yrohd0001_33510	pmatch	63.98
yruck0001_11920	yberc0001_33520	pmatch	57.48
yruck0001_11920	ymoll0001_40600	pmatch	47.56
yruck0001_11920	yruck0001_18270	pmatch	62.72
yruck0001_11920	yfred0001_15260	pmatch	52.92
yruck0001_11920	ypseu0001X_43460	pmatch	58.16
yruck0001_11920	ypest0001X_14470	pmatch	54.61
yruck0001_11920	yfred0001_36230	pmatch	54.98
yruck0001_11920	yberc0001_34000	pmatch	56.04
yruck0001_11920	yaldo0001_6760	pmatch	88.46
yruck0001_11920	yinte0001_15900	pmatch	53.44
yruck0001_11920	yinte0001_40500	pmatch	82.36
yruck0001_11920	ymoll0001_35290	pmatch	56.04
yruck0001_11920	yinte0001_3170	pmatch	58.46
yruck0001_11920	ykris0001_39870	pmatch	59.76
yruck0001_11920	ypest0001X_19160	pmatch	77.49
yruck0001_11920	ymoll0001_37090	pmatch	82.93
yruck0001_11920	yrohd0001_31240	pmatch	57.85
yruck0001_11920	yfred0001_43450	pmatch	38.43
yruck0001_11920	yberc0001_5850	pmatch	52.17
yruck0001_11920	yrohd0001_27170	pmatch	41.56
yruck0001_11920	yfred0001_32450	pmatch	54.58
yruck0001_11920	yfred0001_8890	pmatch	31.87
yruck0001_11920	ypest0001X_19180	pmatch	73.91
yruck0001_11920	yrohd0001_35950	pmatch	36.00
yruck0001_11920	yaldo0001_15110	pmatch	61.99
yruck0001_11920	yinte0001_37560	pmatch	56.04
yruck0001_11920	yente0001X_17210	pmatch	82.93
yruck0001_11920	yente0001X_39090	pmatch	47.33
yruck0001_11920	yberc0001_16020	pmatch	53.31
yruck0001_11920	ymoll0001_14920	pmatch	53.57
yruck0001_11920	ykris0001_22260	pmatch	62.43
yruck0001_11920	ymoll0001_5080	pmatch	52.74
yruck0001_11920	ypest0001X_19170	pmatch	48.85
yruck0001_11920	yberc0001_5770	pmatch	40.70
yruck0001_11920	yinte0001_40380	pmatch	63.16
yruck0001_11920	ypest0001X_18850	pmatch	44.89
yruck0001_11920	yruck0001_31650	pmatch	44.47
yruck0001_11920	ykris0001_22290	pmatch	54.26
yruck0001_11920	yinte0001_10140	pmatch	54.65
yruck0001_11920	ykris0001_37060	pmatch	54.95
yruck0001_11920	ypest0001X_27870	pmatch	33.53
yruck0001_11920	ypseu0001X_27070	pmatch	77.67
yruck0001_11920	ypseu0001X_27180	pmatch	61.96
yruck0001_11920	yberc0001_29090	pmatch	47.10
yruck0001_11920	yfred0001_12940	pmatch	45.29
yruck0001_11920	ypseu0001X_34090	pmatch	39.15
yruck0001_11920	yberc0001_21820	pmatch	64.20
yruck0001_11920	yruck0001_10900	pmatch	62.72
yruck0001_11920	yinte0001_36970	pmatch	58.11
yruck0001_11920	yente0001X_9160	pmatch	38.70
yruck0001_11920	yente0001X_17080	pmatch	62.82
yruck0001_11920	ymoll0001_14640	pmatch	44.93
yruck0001_11920	ypest0001X_43700	pmatch	58.16
yruck0001_11920	yrohd0001_33630	pmatch	53.38
yruck0001_11920	yfred0001_14080	pmatch	82.93
yruck0001_11920	ykris0001_32930	pmatch	46.33
yruck0001_11920	yruck0001_28810	pmatch	54.21
yruck0001_11920	yfred0001_34740	pmatch	62.83
yruck0001_11920	yente0001X_29060	pmatch	54.98
yruck0001_11920	yinte0001_6950	pmatch	69.33
yruck0001_11920	yinte0001_40830	pmatch	63.72
yruck0001_11920	yente0001X_12970	pmatch	63.72
yruck0001_11920	ypseu0001X_14490	pmatch	54.61
yruck0001_11920	ykris0001_6100	pmatch	42.52
yruck0001_11920	ypseu0001X_27060	pmatch	53.49
yruck0001_11920	yinte0001_16590	pmatch	53.31
yruck0001_11920	yfred0001_31920	pmatch	58.88
yruck0001_11920	yberc0001_15260	pmatch	83.49
yruck0001_11920	ymoll0001_7580	pmatch	38.82
yruck0001_11920	ymoll0001_13500	pmatch	63.48
yruck0001_11920	ykris0001_6110	pmatch	30.21
yruck0001_11920	ykris0001_38040	pmatch	62.82
yruck0001_11920	ymoll0001_37360	pmatch	68.98
yruck0001_11920	ykris0001_37840	pmatch	52.37
yente0001X_17080	yente0001X_300	pmatch	53.65
yente0001X_17080	yberc0001_8160	pmatch	53.18
yente0001X_17080	yaldo0001_6770	pmatch	83.78
yente0001X_17080	yrohd0001_15520	pmatch	42.31
yente0001X_17080	yaldo0001_15240	pmatch	50.12
yente0001X_17080	yrohd0001_33070	pmatch	63.02
yente0001X_17080	yaldo0001_15230	pmatch	50.31
yente0001X_17080	ykris0001_10260	pmatch	48.74
yente0001X_17080	yfred0001_6650	pmatch	47.79
yente0001X_17080	yinte0001_14220	pmatch	44.53
yente0001X_17080	yberc0001_15270	pmatch	51.97
yente0001X_17080	ypseu0001X_28730	pmatch	32.16
yente0001X_17080	yberc0001_6170	pmatch	51.28
yente0001X_17080	ypest0001X_19000	pmatch	89.34
yente0001X_17080	yruck0001_10760	pmatch	54.97
yente0001X_17080	yruck0001_11930	pmatch	49.65
yente0001X_17080	yaldo0001_22600	pmatch	63.64
yente0001X_17080	yente0001X_6250	pmatch	52.16
yente0001X_17080	ymoll0001_11800	pmatch	30.00
yente0001X_17080	yente0001X_17220	pmatch	46.77
yente0001X_17080	ymoll0001_34760	pmatch	48.09
yente0001X_17080	ymoll0001_41560	pmatch	43.42
yente0001X_17080	yaldo0001_35590	pmatch	53.65
yente0001X_17080	yaldo0001_37020	pmatch	32.76
yente0001X_17080	ykris0001_12740	pmatch	30.00
yente0001X_17080	yrohd0001_31660	pmatch	53.65
yente0001X_17080	yaldo0001_35130	pmatch	47.58
yente0001X_17080	ymoll0001_38830	pmatch	64.52
yente0001X_17080	ymoll0001_5160	pmatch	53.53
yente0001X_17080	yrohd0001_6540	pmatch	48.07
yente0001X_17080	yberc0001_9790	pmatch	48.74
yente0001X_17080	ymoll0001_9480	pmatch	48.74
yente0001X_17080	ypseu0001X_27330	pmatch	43.80
yente0001X_17080	ymoll0001_7110	pmatch	60.52
yente0001X_17080	yinte0001_8280	pmatch	43.48
yente0001X_17080	ypest0001X_10040	pmatch	44.12
yente0001X_17080	yberc0001_15000	pmatch	44.53
yente0001X_17080	yente0001X_14340	pmatch	31.31
yente0001X_17080	ykris0001_42780	pmatch	43.80
yente0001X_17080	yberc0001_14860	pmatch	90.70
yente0001X_17080	yfred0001_13960	pmatch	92.97
yente0001X_17080	yrohd0001_33620	pmatch	50.94
yente0001X_17080	ykris0001_37850	pmatch	50.74
yente0001X_17080	yfred0001_14090	pmatch	51.04
yente0001X_17080	yrohd0001_12010	pmatch	43.43
yente0001X_17080	yente0001X_760	pmatch	47.71
yente0001X_17080	ypest0001X_18990	pmatch	81.70
yente0001X_17080	yruck0001_28370	pmatch	58.96
yente0001X_17080	yruck0001_11920	pmatch	62.82
yente0001X_17080	yente0001X_25680	pmatch	44.89
yente0001X_17080	yrohd0001_33510	pmatch	91.05
yente0001X_17080	yberc0001_33520	pmatch	48.33
yente0001X_17080	ymoll0001_40600	pmatch	41.68
yente0001X_17080	yruck0001_18270	pmatch	63.45
yente0001X_17080	yfred0001_15260	pmatch	54.55
yente0001X_17080	ypseu0001X_43460	pmatch	48.10
yente0001X_17080	yfred0001_36230	pmatch	49.10
yente0001X_17080	ypest0001X_14470	pmatch	49.82
yente0001X_17080	yberc0001_34000	pmatch	54.01
yente0001X_17080	yaldo0001_6760	pmatch	91.67
yente0001X_17080	yinte0001_40500	pmatch	50.72
yente0001X_17080	yinte0001_15900	pmatch	48.15
yente0001X_17080	ymoll0001_35290	pmatch	54.01
yente0001X_17080	yinte0001_3170	pmatch	61.64
yente0001X_17080	ykris0001_39870	pmatch	58.19
yente0001X_17080	ypest0001X_19160	pmatch	51.05
yente0001X_17080	ymoll0001_37090	pmatch	50.83
yente0001X_17080	yrohd0001_31240	pmatch	46.56
yente0001X_17080	yberc0001_5850	pmatch	52.96
yente0001X_17080	yfred0001_43450	pmatch	44.34
yente0001X_17080	yrohd0001_27170	pmatch	42.51
yente0001X_17080	yfred0001_32450	pmatch	53.65
yente0001X_17080	yfred0001_8890	pmatch	34.48
yente0001X_17080	ypest0001X_19180	pmatch	68.42
yente0001X_17080	yrohd0001_35950	pmatch	33.86
yente0001X_17080	yaldo0001_15110	pmatch	87.72
yente0001X_17080	yinte0001_37560	pmatch	54.38
yente0001X_17080	yente0001X_17210	pmatch	51.14
yente0001X_17080	yente0001X_39090	pmatch	41.27
yente0001X_17080	yberc0001_16020	pmatch	49.52
yente0001X_17080	ykris0001_22260	pmatch	64.12
yente0001X_17080	ymoll0001_14920	pmatch	51.97
yente0001X_17080	ymoll0001_5080	pmatch	40.34
yente0001X_17080	ypest0001X_19170	pmatch	42.13
yente0001X_17080	yberc0001_5770	pmatch	56.20
yente0001X_17080	yinte0001_40380	pmatch	91.40
yente0001X_17080	ypest0001X_18850	pmatch	43.80
yente0001X_17080	yruck0001_31650	pmatch	44.49
yente0001X_17080	ykris0001_22290	pmatch	45.31
yente0001X_17080	ykris0001_37060	pmatch	53.28
yente0001X_17080	yinte0001_10140	pmatch	48.74
yente0001X_17080	ypest0001X_27870	pmatch	32.49
yente0001X_17080	ypseu0001X_27070	pmatch	51.05
[truncated: 13,909 more rows]
