# Supplementary material for: Genomic characterization of the Yersinia genus
Source: Genome Biol. 2010 Jan 4;11(1):R1. doi: 10.1186/gb-2010-11-1-r1 (PMC2847712; doi:10.1186/gb-2010-11-1-r1)
Supplement: Additional file 15 — The top level directory consists of a directory called Additional_cluster_files and 5010 directories, one for each multi-protein cluster family. (This top level directory has been split into three data files for uploading purposes (Additional files 15, 16, 17).) Within the directory are the following files: PGL1_unique_Yersinia_unclustered.out - list of all protein singletons that MCL did not group into a cluster (see Materials and Methods); PGL1_Yersinia_unique_locus_tags.txt - names of the 11 locus tag prefixes used for each genome; PGL1_unique_Yersinia.gff - mapping each Yersinia protein to a cluster in tab delimited GFF; PGL1_unique_Yersinia.sigfile - list of the longest protein in each cluster; PGL1_unique_Yersinia.summary - summary table of features of each of the clusters; PGL1_unique_Yersinia.table - summary table of each protein in the clusters. Within each cluster directory are the following files, where 'x' is the cluster name: PGL1_unique_Yersinia-x.faa - multifasta file of the proteins in the cluster; PGL1_unique_Yersinia-x.summary - summary of the properties of the proteins; PGL1_unique_Yersinia-x.matches - blast matches between the proteins of the cluster; PGL1_unique_Yersinia-x.muscle.fasta - muscle alignment of the proteins; PGL1_unique_Yersinia-x.muscle.fasta.gblo - gblocks output of muscle alignment (that is, auto-trimmed alignment); PGL1_unique_Yersinia-x.muscle.fasta.gblo.htm - as above in html format; PGL1_unique_Yersinia-x.muscle.tree - treefile from muscle alignment; PGL1_unique_Yersinia-x.sif - matches between proteins in simple interaction format for display on graphing software. [file gb-2010-11-1-r1-S15.zip › clusters/PGL1_unique_yersinia-CL0/PGL1_unique_yersinia-CL0.muscle.fasta]

>ykris0001_41300
------------------------------------------------------------
------------------------------------------------------------
------------------------------------------------------------
------------------------------------------------------------
---------------------------------------MLFSDSI--------------
--------------VEDAQAL---------------------------------SLEDEL
FLLRARNLYTAENI---------------------------------------------G
RWRTQLDDYGGENKDLQDKISAAENAMMRNTTRIESIEGT--------------------
-----------------LASI-------------------------RKIHADADYREVAT
EKLLRE---SDRERNELELEGLRLR--NEKLRTENEHLKKGAG-----------------
------------------------------------------------------------
----------------------------------GG------------------------
--------------TNEVIIHNS-----------------LSMPSGGG------------
-------------------------NVD--------------------------------
------------------------------------------------------------
------------------------------------------------------------
-----------------------------------
>yrohd0001_20110
------------------------------------------------------------
------------------------------------------------------------
------------------------------------------------------------
------------------------------------------------------------
------------------------------------------------------------
--------------MSDRFCR---------------------------------------
--------------------------------------------------LSS------F
KYSKLFNQLVRGSSMAAIRDIVKSVDQSTEASAETKETLKILMDMVEA------------
--------------KAELFENQIDNNLITGKTIDNLNVPITKVISRKKEYRAVTSNRSD-
-II-----------EEIGKSFSELFAGDESVIKSISSIVG--------------------
--------KAFQAMMGVGKGQEGVSEMYEVIAEYP----------------------AIV
RFDFKFWYRNIESESIFKYMENVFAVTA--------------------------------
--VKSVVDTSKLSFHDFIALYGP-------------------------------------
----------------------------------------VLKEAFGDDKTKIKAFLGDA
KEIYNLFQGGDLHNAGDLIQDYIDNSSVFYSVKSK-----------------------PF
TLTQSRVIESYS------------------------------------------------
-----------------------------------
>yaldo0001_2440
------------------------------MAIWLISMAVTAFFSYENTRQRLINELTNM
AELRADLSNHQFEGAERDAASLINRWKNNQATWPLFAVNTTSDDT--IPFSLERCRRSQH
KNDLQIIQAYGTVGQTYYLDSFIMRKNSDITLFRPQKVSSQYLNQRRKELLLLPIFPTHN
NVYWGAPAYTSKEGWHVSVAVCDKEGGLAGFALKINGLVSYNKPVEQRDINLWLDKNGDL
LPMAQQSISSHQLHEILTQLKNTVLHDGWQQTSDYLVLRKQLKGPGWQQLVIYPRIGFAW
EAAKPALYQ-----LPLALAILLLLTLVMSLLLRYYLAIPLWNFVNIIGATGPQTMEPRL
PIKRMDELGHIACAYNNL--LDTLNEQYDTLEMKVKERTLALAKSKQVAEQAN------Q
RKSEHLTTISHEIRTPLNGALGAVELLQNTPLSPEQMQLAETARQCSFSLLAIINNLLDF
SRIESGQMTLSQEKTALLPLLDQAMLTIHSLVLNKPIALSTYVSSDVPLELELDSQRLK-
-QILINLLGNAVKFTQQGSISLHVCRKGQKLCFSVEDTGCGIDPQNQLRIFQPFVQNSDY
AQGTGLGLTIADNLAGMMGGHLVLTSQTDRGSRFSLILPLSETAQGRLFDGELCVP-HSL
HAQLSAWGITCQTPDDESSQRLPALFTDKELNYLPGRLYANVKRHLAGNHQSGEYSQENA
SNVLANIPLQPWQ-MAVLLIDDMQTNRDITGMMLQQLGHQVTLAESGESALSLGRTQRFD
LVLMDIRMPGMDGLLATQCWRNDTKNVDKHCMIMALSANASPDEKTRAYESGMGHYLSKP
VTLWQL-AGILDLTAQFQLERGLPLTPQISSPKPLLDLTNPQLNIELYRSLQLLMQKIKE
ARQNLPLLSHLIHTLKGCAGQAGLIELYEAAL-QLE-----------TVLETHNIMTQQD
IAHLDKIIDLLFNPGAPATPPQSSC----------
>ypseu0001X_4220
-----------MGKASSLVTRLTLLLGVTLTVIWLILIATTAFFSYENTRQILINELTHM
ASMRADLSNHQFEGAERDAASLISRRESLQSTSPLPEISIKHYDSCYIPFNLDSCNINQH
KNDLWIIQAYGTAGQTYYLDSFIIKQKEGIVLFPPQKSSSDYLNQRRKDLLLLPKFPTHN
NIYWGAPTYTPQGGWHVSVAVCDKVGTLAGFALKLNDLIAYNHPVEQRDINLLLDKNGEL
LPISQQATSSNQLHEILNQLKNSKLHDGWQQTPDYLVLRTQLKGPGWQQLVIYPRIGFAW
EALKPALYQ-----LPFALVILLLLTSVLSLLLRYYLAIPLWNFINIIGATGPQAMEPRL
PINRIDELGHIARAYNNL--LDTLNEQYDTLEMKVKERTLALAKAKRAAEQAN------R
RKSDHLTTISHEIRTPLNGALGAVELLQNTPLDAGQMRLAETAHQCSLSLLAIINNLLDF
SRIESGQMTLSLEKTALLPLLDQAMLTIHSQALSKSLALSTFISADIPLELELDTLRLR-
-QILVNLLGNAVKFTPQGRIQLRVRRQNQTLCFTVEDTGCGIDVQHQQTIFQPFMQTSDH
EQGTGLGLAIADNLAKMMGGHLTVFSEPGQGSCFSLCLPFNAITPPMPFHGELFAP-QRL
HAQLSAWGMTCQPELANQPSRY---FVDNALCYLPGRLYANLKQYLQGAET---------
-EVLKSLPLQPWQ-MHILLVDDSETNRDITGMMLQQLGHQVTLADSGTTALAIGRQHRFD
LVLMDIRMPVLDGLATTARWRHDPANIDSHCMITALSANASPDEQIKTSQAGMNHYLSKP
VTLGQL-AEMLDLTAQFQLERGVDLSPQLSEPQPLLDLADSALSLKLYQSLQVLIQQAKD
AIENLPVLSHTLHTIKGCAGQAGLIELQDAVI-QLE-----------HALDTHETLTQQD
IIQLDEIIHVLLQPPTTCESTFIISQGQSLMVK--
>ypest0001X_4540
-------------------------MGVTLTVIWLILIATTAFFSYENTRQILINELTHM
ASMRADLSNHQFEGAERDAASLISRRESLQSTSPLPEISIKHYDSYYIPFNLDSCNINQH
KNDLWIIQAYGTAGQTYYLDSFIIKQKEGIVLFPPQKSSSDYLNQRRKDLLLLPKFPTHN
NIYWGAPTYTPQGGWHVSVAVCDKVGTLAGFALKLNDLIAYNHPVEQRDINLLLDKNGEL
LPISQQATSSNQLHEILNQLKNSKLHDGWQQTPDYLVLRTQLKGPGWQQLVIYPRMGFAW
EALKPALYQ-----LPFALAILLLLTSVLSLLLRYYLAIPLWNFINIIGATGPQAMEPRL
PINRIDELGHIARAYNNL--LDTLNEQYDTLEMKVKERTLALAEAKRAAEQAN------R
RKSDHLTTISHEIRTPLNGALGAVELLQNTPLDAGQMRLAETAHQCSLSLLAIINNLLDF
SRIESGQMTLSLEKTALLPLLDQAMLTIHSQALSKSLALSTFISANIPLELELDTLRLR-
-QILVNLLGNAVKFTPQGRIQLRVRRQNQTLCFTVEDTGCGIDVQHQQTIFQPFMQTSDH
EQGTGLGLAIADNLAKMMGGHLTVFSEPGQGSCFSLCLPFNAITPPMPFHGELFAP-QRL
HAQLSAWGMTCQPELANQPSRH---FVDNALCYLPGRLYAKLKQYLQGAETEA-------
---LKSLPLQPWQ-MHILLVDDSETNRDITGMMLQQLGHQVTRADSGTTALAIGRQHRFD
LVLMDIRMPVLDGLATTARWRHDPANIDSHCMITALSANASPDEQIKTSQAGMNHYLSKP
VTLGQL-AEMLDLTAQFQLERGVDLSPQLSEPQPLLDLADSALSLKLYQSLQVLIQQAKD
AIENLPVLSHTLHTIKGCAGQAGLIELQDAVI-QLE-----------HALDTHETLTQQE
IIQLDEIIHVLLQPPTTCESTFIISQGQSLMVK--
>yinte0001_2660
------------------------------------------------------------
------------------------------------------------------------
-------------------------------------MENSSSLVTRLTLLLGMTLMAIW
LISIAAMAFFSY------------------------------------------------
------------------------------------------------------------
-----------------------------------------------------EDTRQRL
VN----ELTHMASLRADL-----SNYQFEGAERDAASLI--------------------S
RQTSYQATWRLPIRHTDDDPGNNIPFSSAICNAIQSRHDLRIAQAYGTSG----------
----------------------------------QTYYLDSF------------------
-TIKRKE--GITIFRPQAVSNNYLSQRRKELLLL--------------------------
--------PIFPTHDNIFWG----------------------------------------
------------------------------------------------------------
--MPTYNPQKGWH-VSVAACDHA------------------------------GSLAGFS
LKLNE--------------------LVTDNQPVEQRDINLWLDKSGELL----------P
ISQQNI------------------PSHQLHEILRQLK--DRNLHNGWQQTPDYLVLRTQ-
--------------LKGPGWQQLVIYPRVGFA----------------------------
-----------------------------------
>yberc0001_2350
-----------------------------------------------------VNELTHM
ASLRADLSNYQFEGAERDAASLINHQISYQSIWRLPIPHLESDTDNSVPFSSGNCSVIQS
RHNYPITQAYGNSGQTYYLDSFTINSKNGITLFRPQSVSINYLSQRRKELLLLPIFPSHD
NIFWGMPTYSAQNGWHVSVAACDQKGSLAGFSLKLNELFTDNQPIGQRDINIWLDKNGEL
LPISQQNIPLSQLHDIVRQLKNIQLHDGWQQTSDYLVLRTQLKGPGWQQLVIYPRVGFAW
EAAKPALHQ-----LPFAFAILLLLTLVLSLLLRYYLAIPLWNFVNIMAATGPKTMEPRL
PVKRMDELGQIACAYNHL--LDALNEQYDTLEMKVKKRTLALAKSKQAAEQAN------R
RKRMHLTTISHEIRTPLNGALGAVELLQNTTLTTEQYQLAETARQCSQSLLAIINNLLDF
SRIESGQMTLSQEKTALLPLLDQAMLAVHSQVLSQSVILSTYVSSDVPLSLELDSQRLK-
-QILINLLGNAIKFTQQGHISLNIERQDKHLCFTVEDTGCGIDIQHQQAIFSPFVQTCDH
RHGTGLGLTIADNLARMMGGEITLFSQLGQGSRFTLSLPYQGITPAKPFKGELCAP-SSL
HPQLSAWGITCLPENNESLLSPSGPFTDKELNYLPGRLYTKVEKYLSDQNSPE----LSV
HEIQQKLPLQPWH-MSILLVDDAETNRDITGMMLRQLGHQVTLAESGEVALHLGQTQRFD
LVLMDIRMPGMDGLTTTRCWREDIINRDNRCMITALSANTNPDEKIKAYQAGMNHYLSKP
ITICQL-AEVLDLAAQFQLERDITLSPHISIPRPLLNVDDNLLRLKLSQSLKVLVQQASE
SLTHIPSLSHIIHTLKGCAGQAGLIELQNAAI-QLE-----------IAIEAKETITQQD
LTRLDEIIHSLLA----------------------
>ymoll0001_1840
LWRTEKNSGDFMDTSSSLVTRLTLILGMTLMAIGLISISATALFSYEDTRQRRVNELTHK
ASLRANLSNDQFEGAERDAASFINHQT---------------------------------
---------------TYHLDSFTINSKDGITLFRSQSVSNDYLSQRHNELLLLPLFPTHG
NIFWGRPTYSAQNGWHVSVAAGDQKGSLAGFSLKLNKLLTDNQPIGQRDINLWLDKNGEL
LPISQQNIPLSQLHEILRQLKEIHLHDGWQQTSDYWVLRTQLKGPGWQQLVIYPSVGFAW
EAAKPALHQ-----LPFAFAILLLLTLVLSLLLRYYLAIPLWNFVNIIGATGPQAMEPRL
PVKRMDELGMIAMAYNKL--LDALNEQYDTLEMKVEKRTLALAKSKQAAEQAH------R
RKRVHLTTISHEIRTPLNGALGAVELLQNTALTPEQYRLAETARQCSHSLLAIINNLLDF
SRIESGQMTLSQEKTALLPLLDQAMLTIHSQALSQSLFLSTYVSSEVPLSVELDSQHLK-
-QILINLLGNAIKFTQQGHISLNVECKDNQLCFTVEDTGSGIDSQHQQAIFSPFVQACDH
RHGTGLGLTIADNLARMMGGKITLSSQLGQGSRFTLSLPYHGVIPVKPFNSKLGAP-PSL
HPQLSAWGIICPPANNESSLSPLGPFTDKELNYLPGRLYTKVEKYLSRHHAPV----PST
QEISQNLPLQPWH-MSILLVDDAETNRDITGMMLQQLGHQVTLAESGEVALHLGQSQRFD
LVLMDIRMPGMDGLTTTRCWREDMINCDNRCMITALSANTNPDEKIKAYQAGMNHYLSKP
ITFCQL-AEVLDLAAQFQLERDISLSPHISIPRPLLNLDDDLLRLKLSQSLKVLVQQANE
SLTHLPSLSHIIHTLKGCAGQAGLIELQNAAI-QLE-----------IAIEDQDTITSQD
ISRLDEIIHSLF-----------------------
>ykris0001_2490
---------------------LTFLLGITLTAIWLISIATTAFFSYEDIRQRLVNELTHM
ASLRADLSNYQFEGAERDAISLINRQTRHQMNWGFP-IPLKGENMDNTLVNSIICNTPQF
KHDLKVTQAYGTSGQTYYLDSFTIKRDQGITIFKPQDVSNDYLQQRRKELILLPVFPTHD
NIFWGTPTYTKKSGWHVSVAACDQEGSLAGFSLKLNELVNNNQSIEQRDINLLLDKNGEL
LPLYQQNIPSNQLYEILRQLKDSPLHDGWQQTPDYLVLRTQLKGPGWQQLVIYPRIGFAW
EAAKPSLHQ-----LPFALAILLLLTLALSLLLRYYLAIPLWNFVNIIGATGPHAMEPRL
PIKRMDELGHIARAYNNL--LDKLNEQYDTLEMKVKERTLALAKSKLAAEQAN------H
RKSIHLTTISHEIRTPLNGTLGAVELLQNTYLTPEQYRLAETASQCSHSLLAIINNLLDF
SRIESGQLTLSQDKTALLPLLDQAMLTIHSQVLSKSIVLSTYVSSDVPLELELDSQRIK-
-QILINLLGNSVKFTQQGRISLTVERKGQQLCFTVEDTGCGIDLQDQQKIFRPFIQTYDH
GQGTGLGLTIADNLAKMMGGHITLYSKPNSGSRFSLTLPFNGITPAIPFKGELYAPLSPL
QAQLSAWGITCQSKNNQSDFLPLTLFAEKELCYLPGRLYTKVKQYLDNKRHAT----PYQ
PEIRHTLPLQPWC-MSILLVDDAETNRDITGMMLRQLGHNVTLAESGEVALRIGQNQHFD
LVLMDIRMPDMDGLMTTQRWRNDAINLDRRCMITALSANTNPDEKIRAYHAGMNHYISKP
VTFDQL-AKVLDLTAQFQLERGIHLIPQITTPQPLLNLADGSLRLKVLKSIQDLLQQSRN
SLTHTPTLSDHLHTLKGCAGQAGLIELQDAVI-QLE-----------IAIEAKEVITQED
INRLDEITHWLFQP---------------------
>yinte0001_2650
------------------------------------------------------------
------------------------------------------------------------
------------------------------------------LHQLPFALAILLLLTLVL
SLL---------------------------------------------------------
------------------------------------------------------------
--------------LRYYLAI------------------PLWNFINIIGATGPQAMEPRL
PVKRMDELGQIARAYNNL--LDTLNEQYDTLEMKVKERTLALAKSKQVAEQAN------R
RKSVHLTTISHEIRTPLNGTIGAIELLQNTPLTSEQYRLAETARQCSHSLLTIVNNLLDF
SRIESGQMALSQEKSALLPLLDQAMLTIHSQALSKAITLSTYVSSDVPLALELDKQRLQ-
-QILVNLLGNAVKFTQCGHIKLTVVRKGQQLCFIVEDTGCGIDLQLQQEIFHPFIQTHEH
GQGTGLGLTIADNLARMMGGNITLFSLPDHGSRFSLNLPFSGNTAVQLFKGEIYAP-QPL
HHQLSAWGITCQSVSSGSVHKQQETFSDKELCYLPGRLYSKVKKHLNGEDQHA----SSQ
PQIPHTLPLQPWH-MSILLVDDAETNRDITGMMLRQLGHQVTLAESGEIALRIGQTQHFD
LVLMDIRMPGMDGLATTRYWRDDVNNQDNRCMITALSANTNPEEKIRASQAGMNHYLSKP
VTFSQL-AEVLDLAAQFQLERGVTLSPQLSTPRPLLNLADTSLRLKLSQSLQLLVQQGRE
SLTHTPTLSHQLHTLKGCAGQAGLIELQDAVI-QLE-----------IAIENNELITQQD
IDHLGEIIHLLFQSRDPRDTISIIR----------
>yrohd0001_2860
-----------MENSSSLVTRLTLLLGITLTAIWLISIATTAFFSYEDTRQRLINELTLM
ASLRADLSNYQFEGAERDASSLISRQSHYQTSWRFAMPLQENNADINIPFNSVSCHTLQD
KHDLQVTQAYATSGQTYYLDSFTINQKEGITIFKPQQVSREYLNQRRKELLLLPIFPTHN
NIFWGMPTYAPQSGWHVSVATCDQAGSLTGFSLKLNELVDNNQPIEQRDINLWLDKQGDL
LPFSKNNIPSNQLHEILSQLKQIQLHDGWQQTPDYLVLRTQLTGPGWQQLVIYPRIGFAW
EAAKPALHQ-----IPFAFAILLLLTLILFLLLRYYLAIPLWNFVNIIGATGPQAMEPRL
PIKRMDELGQIARAYNNL--LDALNEQYDTLEMKVKERTLALAKSKQAAEQAN------H
RKSEHLTTISHEIRTPLNGALGAIELLQNTPLTSAQQRLAETARQCSYSLLAIINNLLDF
SRIESGQLALAQERTALLPLLDQAMLTIHSQVSNKPISLSTYVSAEVPLELELDSQRLK-
-QILINLLGNAVKFTQQGNISLNVEHKDQQLCFMVEDTGCGIDLQHQQTIFHPFIQTSDH
GQGTGLGLTIADNLARMMGGNITLHSQPNKGSRFTLILPLCGTVPAKLFKGEFAAP-QSL
HIQLSTWGINCLPSNNKSLNLPPAFLSDKELCYLPGRLYTKVKNYLDDKSPPN----LHQ
QVIKQHLPVQPWQ-MNILLVDDAETNRDITGMMLRQLGHQVTLAESGETALHIGLAQRFD
LVLMDIRMPNMDGLTTTRHWRNDAMNRDNRCMITALSANASSDEKIKAYQAGINNYLPKP
VSFCQL-AEVLDLTAQFQLERGITLSPQISIPKPLLNLEDEELRLKLSQSLQELLQQIRN
SLTHVPTLSDHLHTLKGCAGQAGLDALQDAVI-ELE-----------IAIETQEIITQQD
ITRLEDLIHGLF-----------------------
>yfred0001_38320
-----------------------------------------------------------M
ALLRTDLSNYQFEGAERDATSLINSQVNYQAGRPLPVSFKKNDINNNNLINSVNCNSPQS
KHSLPITQAYGTAGQTYYLDSFTINRKDGITIFKPQEVSNDYLKQRRKELQLLPIFPTHD
NIFWGMPTYTPQSGWHISVAACDQTGALAGFSLKLNELVTYNQPIEQRDINLWLDQYGEL
LSMSTQNIPSSQLYEILKQLKNSKLHDGWQQTSDYLVFRTQLKGPGWQQLVIYPRIGFAW
EAAKPALHQ-----LPFALAILLLLTLILFLLLRYYLAIPLWNFVNIIGATSPQAMEPRL
PIKRMDELGNIACAYNKL--LDKLNEQYDTLEIKVKERTLALAKSKQAAEQAN------H
RKSEHLTTISHEIRTPLNGALGAIELLQNTPLTSAQNRLAETARQCSHSLLAIINNLLDF
SRIESGQLELAQERTAILPLLDQAMLTIHSQVLSKAITLSTYVSAEVPLQLVLDGQRLK-
-QILINLLGNAVKFTQQGHIRLNVEREDSQLCFTVEDTGCGIDLQHQQQIFRPFAQTSDY
GQGTGLGLTIADNLARMMGGQITLYSQPNCGSRFVLILPFSGIAGATPFQGECYAP-LPL
HAQLSAWGVTCLTESNQSLSMQQTLLTDNELCYLPGRLYTKVKKYLDIQNQLI----PYQ
QETKQNLPLQPWQ-MAILLVDDAETNRDIVGMMLQELGHQVTLAESGEVALSIGQTQRFD
LVLMDIRMPGMDGLTTTRYWRNDVANRDNCGMITALSANANPDEKIKAYQAGMNHYLSKP
VTFCQL-AEILDLAAQFQLERGINLTPQISAPKPLLDLADPSLHLKLAQSLQLLLQQARN
SLVHIPTLSEHLHTLKGCAGQAGLIVLHDAVI-QLE-----------IAIEAQETITQQD
ITRLDEIIHGLFQPRSLPDSI--------------
>yinte0001_26450
------------------------------------------------------------
------------------------------------------------------------
------------------------------------------------------------
------------------------------------------------------------
------------------------------------------------------------
------------------------------------------------------------
------------------------------------------------------------
------------------------------------------------------------
------------------------------------------------LRKSLKIIKSQ-
---------------------AVFNNYLEYFRY---------------------------
------------------------------------------------------------
--------ETIFKNHDNIYK----------------------------------------
-----------WK-YN--------------------------------------FTSGLS
LTNNKIK-----------------------------------------------------
------------------------------------------------------------
-----------------------------TIF----------------------------
-----------------------------------
>yberc0001_7120
------------------------------------------------------------
------------------------------------------------------------
------------------------------------------------------------
------------------------------------------------------------
------------------------------------------------------------
------------------------------------------------------------
------------------------------------------------------------
------------------------------------------------------------
-------------------------------LAVTRWIIRLL----NYLISHINVIAAG-
------------------------------------------------------------
------------------------------------------------------------
------------------------------------------------------------
------------------------------------------------------------
-------------------------ALSHQHFDKEVAIN---------------------
------------------------------------------------------------
-------------------------------F----------------------------
-----------------------------------
>ypseu0001X_34090
------------------------------------------------------------
------------------------------------------------------------
---------------------MFSRMNYVVKKYFGYIMSKLSLSESRLGILFGFTLVISL
FSLLQIFSIGYL--------------------------------------SHILKSTKAN
VEITHRNHQQEAL------------MDRARME--LLIASDKLNRAG-IYYMEDKETGSEG
SWQSL---------LNEALQS-------------------------------LQQSQDSY
LQLQAVSAQDSRQE------LNELKESYHQLYQGLAEIAQGLAQK--------------H
NIDTFFDVPIQGFQ---SDFTEKYYRYLQESEKGSTAMDEQLLSSLSSAKQIIIGAL---
-----------------AILL---VLAFSAWLGVTRWMIAPL----NHLISRINKIAAG-
-DLSHRIEDTSFACREIRQLTYSVRHMQEGLVALVSQVRGGAE-----------------
--------VILTGVNQITADNHRLSEQTYSQTQSL----------------------AVT
AQSMQQLTVRVKQNSMSAEQANHLVNEARDTASQGGEMMSNVVSSMADISTGS----REI
SEIITLIESVAFQ-TNILALNAA-----------------IEAAHAGE------HGRGFS
VVAREVG------------------TLAHQSGHSAQNIKRLIQHSANSVSTGASLVNRSG
ENLQAI----------------IDVVKKVTDLMAEITTASHYQSKGIEEMAAQVEMINGA
TKQNAALVEQSAHASEVLQQQTLQLNQSVARF-HLP-----------VEKYSPLRLAKES
TIAAIDSRVS-------------------------
>ypest0001X_10040
------------------------------------------------------------
------------------------------------------------------------
---------------------MFSRMNYVVKKYFGYIMSKLSLSESRLGILFGFTLVISL
FSLLQIFSIGYL--------------------------------------SHILKSTKAN
VEITHRNHQQEAL------------MDRARME--LLIASDKLNRAG-IYYMEDKETGSEG
SWQSL---------LNEALQS-------------------------------LQQSQDSY
LQLQAVSAQDSRQE------LNELKESYHQLYQGLAEIAQGLAQK--------------H
NIDTFFDVPIQGFQS---DFTEKYYRYLQESEKGSTAMDEQLLSSLSSAKQIIIGAL---
-----------------AILL---VLAFSAWLGVTRWMIAPL----NHLISRINKIAAG-
-DLSHRIEDTSFACREIRQLTYSVRHMQEGLVALVSQVRGGAE-----------------
--------VILTGVNQITADNHRLSEQTHSQTQSL----------------------AVT
AQSMQQLTVRVKQNSMSAEQANHLVNEARDTASQGGEMMSNVVSSMADISTGS----REI
SEIITLIESVAFQ-TNILALNAA-----------------IEAAHAGE------HGRGFS
VVAREVG------------------TLSHQSGHSAQNIKRLIQHSANSVSTGASLVNRSG
ENLQAI----------------IDVVKKVTDLMAEITTASHYQSKGIEEMAAQVEMINGA
TKQNAALVEQSAHASEVLQQQTLQLNQSVARF-HLP-----------VEKYSPLRLAKES
TIAAIDSRVS-------------------------
>yente0001X_9160
------------------------------------------------------------
------------------------------------------------------------
------------------------------------------------------------
-----------------------------------------------------LDNTKDN
VEKTHHSHQQKVL------------MDRSRME--LLIASDKLNRAG-IYYMEDKETGSEG
SWQSL---------LSEATKS-------------------------------IQQSQDDF
RQLLLVSAHDNRPE------FIALKESYLQLFQGLSEISQGLVKN--------------S
NIDAFFEVPIQGFQ---SDFIEKYYRYLQESEENRTVRDSQLLSSLSSAKQAVIIAL---
-----------------VILL---CLAFSVWLGVTRWVIRPL----NYLIAQIHVIAAG-
-DLSHQIEHNAFTSREVRLLAVSIYQMQQGLVVLVSQVRSGVD-----------------
--------VILTGVNQIAADSHRISEQTQSQTQSL----------------------AAT
TQNMYQLTERVKQNSKSADQANQLANEAKNIASQGGDMMSGVVNSMADISAGS----QEI
AEIITLIESVAFQ-TNILALNAA-----------------IEAAHAGQ------HGRGFS
VVAREVG------------------ILAHQSGHSALNIKRLIGNSSKSISAGANLVGRSG
DNLRAI----------------IGSVIKVTDLMTEISAASQEQSKGIEDITAQVGMINEV
TRLNADLVDQSTQASEVLQKQIFQLNQSVARF-CLP-----------VTVRPLNILMRRS
L----------------------------------
>ykris0001_6100
------------------------------------------------------------
------------------------------------------------------------
------------------------------------------------------------
------------------------------------------------------------
------------------------------------------------------------
------------------------------------------------------------
------------------------------------------------------------
--MLFFEVPIQGFQ---SDFTEKYYRYLQESENNRMVMDSQLLSSLSLAKQAVIIAL---
-----------------VILL---CLAFSVWLGVTRWVIRPL----NYIISQIHVIAAG-
-DLSRQIEHNAFTSREVRQLTDSIYQMQYGLVALVNQVRGGVD-----------------
--------LILTGVNQIAADSHRISEQTQSQTLSL----------------------ATT
TLNMHQLTERVKQNSLSADQANHLAIEAKNIASQGGDMMSSVVSSMADISAGS----QEI
AEIITLIESVAFQ-TNILALNAA-----------------IEAAHAGE------HGRGFS
VVAREVG------------------MLAHQSGHSALNIKRLIENSSTYISAGAGLVGRSG
DNLHAI----------------IDAVIKVTDLMAEISAASHEQSKGIEDITARVGMINEV
TKLNAELVGQSTRASEVLQQQIFQLNQSVARF-CLP-----------TTIQPPQRINEEV
AVSF-------------------------------
>yfred0001_43450
------------------------------------------------------------
------------------------------------------------------------
---------------------------------MFNVKSIYSFTNGKFGILFGLILVISL
FSLLQLFSISFL--------------------------------------SHILDSTKVN
VEKTHQSHQQEVL------------MDRARME--LLIASDKLNRAG-IYYMEDKETGSEG
SWHSL---------LSEAL----------------------------------QSLLRSQ
DDFHQLERLSAQDKRPEL---VALKESYQQLYQGLTEVGQGLEKN--------------N
SIDAFFEVPIQGFQ---SDFTEKYYHYLQESEKNRTVMDAQLLSSLSCAKQAVIIAL---
-----------------VILL---GLAFSVWLAVTRWVIRPL----NYLISQIHVIAAG-
-DLSRQIGHNAFTSREVHQLADSISQMQQGLVTLVSQVRGGVD-----------------
--------VILAGVNQIAADNHRISEQTQSQTQSL----------------------AAT
TLNMSQLTVRVKQNSLSADQANHLANEAKDIASHGGDMMSRVVNSMADISTGS----QEI
AEIITLIESVAFQ-TNILALNAA-----------------IEAAHAGE------HGRGFS
VVAREVG------------------ILAHQSGNSALNIKRLIDNSAKYISAGAGLVGRSG
DNLRAI----------------IDAVVKVTDLMAEISAASHEQSQGIEDISVRVGIINEV
TKLNAELVEQSTRASEVLQQQIFQLNQSVARF-CLP-----------GAVRPPQDIHEEV
FISI-------------------------------
>ymoll0001_7580
------------------------------------------------------------
------------------------------------------------------------
---------------------MFSRIRYFVIKVASNVKSLGLFTDGRLGILSGLIVVITL
FSTLQLFSIGYL---------------------------------------SYISGNTKV
NVERANYNHQQEL-----------LMDRARME--LLIASDKLNRAG-IYYMVDKETGSEG
SWNSL---------LSEALQS----------------------------------MQQSQ
ENYSQLSRLSAHDDRPE---FIALKESYQQLYQGLAEIAQGLSKN--------------N
NIDVFFEVPIQGFQS---DFTEKYYHYLQASENKRTLMDTQLLSSLSSAKQTVIAAL---
-----------------VLLL---CLAFSVWLGVTRWIIKPL----NNLILHINVIAAG-
-DLSRPIEHQSFTSREVRQLAASICQMQQGLVALVSQVRGGAE-----------------
--------VILTGINQIAVDSHRLSEQTQSQTQSL----------------------AAT
TQSMHQLTLRVKENSISADQANYLANKTKSIASQGGEMMSSVVSSMADISSGS----REI
TEIITLIESVAFQ-THILALNAA-----------------IEAAHAGE------HGRGFS
VVAREVG------------------MLAHKSGNSALNIKQLIHNSSSSISAGSSLVARSG
DNLMEI----------------IDAVKKVTDLMAEISAASHDQSEGIENITQQVGVINEV
TRMNAELVEQSTRASEALQKQTFQLNQSVARF-CLP-----------VMTRPAQQGNEQV
AVNF-------------------------------
>yinte0001_8280
------------------------------------------------------------
------------------------------------------------------------
------------------------------VKLTSYVRRLGSISDGKFGILFGLILVISL
FSLLQLFSIGYL---------------------------------------SHILDSTKV
NVEKTHYSHQQEV-----------LMDRARME--LLIASDKLNRAG-IYYMEDKETGSEG
SWHSL---------LNEALQS----------------------------------MQQSQ
QNYRELLLLSAHDNRPE---FVALKESYQQLYQGLTELGQGLSKN--------------N
NIDLFFEVPIQGFQ---SDFTEKYYHYLQQSEDNRAVMDTQLLSSLSSAKQGVITAL---
-----------------VILL---CLAFSVWLGVTRLIIRPL----NDLISHINVIAAG-
-DLSRQMAYSSFTSREARQLADSICRMQQGLIALVGQVRVGAE-----------------
--------VILTGVNQIAADSHRLAEQTQSQAESL----------------------AAT
TQSMHQLTSRVKQNSMSADQANLLANETSAIASEGGEMMSSVVVSMADISAGS----QEI
TAIITLIESVAFQ-TNILALNAA-----------------IEAAHVGE------HGRGFS
VVAREVG------------------LLAHQSGNSALNIKRLIHNSSSSISTGRGLVARSG
DNLRAI----------------IDAVKKVTDLMAEISAASHDQSQGIEGITTQVGMINDV
TKLNAELAQQSTCASEVLQKQASQLNESVARF-CLP-----------TTGRPAQGCYEAA
SANF-------------------------------
>ykris0001_6110
------------------------------------------------------------
------------------------------------------------------------
------------------------------------------------------------
------------------------------------------------------------
--------------------------------MELLIASDKLNRAG--------------
------------------------------------------------------------
------------------------------------------------------------
------------------------------------------------------------
------------------------------------------------------------
-------------------------------IYYMEDKETGSE-----------------
---------------------------------------------------------GSW
QSLLSEAMLSMQQSQDNYRQLLQLFAHDER------------------------------
--------------PEFIALKES-------------------------------------
------------------------------------------------------------
---------------------------------------YQQLYQGLTELGQGLLKNNNI
----------------------------DAFF----------------------------
-----------------------------------
>yrohd0001_35950
------------------------------------------------------------
------------------------------------------------------------
-----------------------------------------------MKLNLWPSQALWR
SEMAAIDNAVPM---------------------------------------IMFKPDGTV
VQANKLFLQAMGY----------------ESEEVTGKHHSLFCSPQYVATEAYRKHWQRL
NAGRA---------ITDNIKR------------------------------VRKDGSIIW
LQGTYTPVFDKYGKVIEI----------IKIASDVTERILQS-----------------Q
EHQSLLNALNRSMGLITFTPQGIILDANDNLLNLIGYSLADIQNKSH-------------
-----------------------------------QILCTPEFSQSDEYRQHWQRLARG-
-EFIIGRFERVNRRGERVWLEASYNPIIDDDGKVLKVVKIAQD-----------------
--------------------ITQLMLQQEHE--------------------------ENL
FRNVHDLSLNTDRSASQGAAIVQQAVRGMQEVELIARETSDVVSNLGR---CS----QEI
GTIVEAIRKISSQ-TNLLAINAS-----------------IEAAHAGE------HGRGFS
VVASEVR------------------LLAEQSRKAAIEIEQM----TKTIQSG---VTAAI
KGMGTC----------------VQQAGGGVTLTQDAGDVINQVNIGMQDVVKLMAEFAQA
KNQQVLM-----------------------------------------------------
-----------------------------------
>ypseu0001X_28730
------------------------------------------------------------
------------------------------------------------------------
-------------------------------------------MLFNFRSSHAPWRAELT
SIDNAVPM-------------------------------------------IIFKPDGTV
IQVNKLFLAAMGY----------------QEGEVIGKHHKIFCDPQYAASDAYRRHWQLL
NEGRP---------ISDNIKR------------------------------IRKDGSVIW
LQGTYTPVVDRQGNVIEI----------IKIASDVTERILQS-----------------Q
EHQSLLEALNRSMGMITFTPQGIILAANDNLLNVIGYSLADIQHKSH-------------
-----------------------------------QILCLPEFAHSEEYHQHWQRLASG-
-EFIIGRFERLNRRGERVWLEASYNPIMDNEGNVLKVVKIAQD-----------------
--------------------ITALMLQQEQEENLI----------------------RDV
HHLSLTTDRSASQGAEIVQQAVRGMQEVESIARETSDVVSDL-------GRCS----QEI
GSIVEAIRKISSQ-TNLLAINAS-----------------IEAAHAGE------HGRGFS
VVASEVR------------------LLADQSRKAASEIEQM----TKTIQNG---VTAAI
KGMGTC----------------VEQAGGGVILTQDAGEVINLVNVGMQDVVKLMTTFSQV
KNQRAPV-----------------------------------------------------
-----------------------------------
>ypest0001X_27870
------------------------------------------------------------
------------------------------------------------------------
---------------------------------------LGVDHYCTVRYTHAPWRAELT
SIDNAVPM-------------------------------------------IIFKPDGTV
VQVNKLFLAAMGY----------------QKDEVIGKHHKIFCDPQYAASDAYRRHWQLL
NEGRP---------ISDNIKR---------------------------------------
-IRKDGNVIWLQGTYTPVVDRQGNVIEIIKIASDVTERILQS-----------------Q
EHQSLLEALNRSMGMITFTPQGIILAANDNLLNVIGYSLADIQHKSH-------------
-----------------------------------QILCLPEFAHSEEYHQHWQRLARG-
-EFIIGRFERLNRRGERVWLEASYNPIMDNEGNVLKVVKIAQD-----------------
--------------------ITALMLQQEQE--------------------------ENL
IRDVHHLSLTTDRSASQGAEIVQQAVRGMQEVESIARETSDVVSDLGRCS-------QEI
GSIVEAIRKISSQ-TNLLAINAS-----------------IEAAHAGE------HGRGFS
VVASEVR------------------LLADQSRKAASEIEQM----TKTIQNG---VTAAI
KGMGTC----------------VEQAGGGVILTQDAGEVINLVNVGMQDVVKLMTTFSQV
KNQ---------------------------------------------------------
-----------------------------------
>ymoll0001_11800
------------------------------------------------------------
------------------------------------------------------------
-----------------------------------------------MLFNFSSSHASSR
AELTSIDNAVPM---------------------------------------IIFKPDGTV
KHANKLFLQAMGY----------------QQDEVIGKHHKLFCDPQYVLSDAYRRHWKLL
NEGRP---------ITDNIKR------------------------------IRKDGSTIW
LQGTYTPVLDNQGRVMEI----------IKIAHDVTERILQS-----------------Q
EHQSLLKALNRSMGMITFSPEGIILEANDNLLSVIGYSLADIQHKSH-------------
-----------------------------------QILCTPEFAHSDQYRQHWQRLARG-
-EFIIGRFERVNSRGQPVWLEASYNPIMDNEGQVIKVVKIAQD-----------------
--------------------ITQLMLQQEHEENLI----------------------RDV
HHLSLTTDRSASQGAEIVQQAVRGMQEVESIARETSDVVSDL-------GRCS----QEI
GTMVEAIRKISSQ-TNLLAINAS-----------------IEAAHAGE------HGKGFS
VVASEVR------------------LLAEHSRKAATEIEQM----TKTIQRG---VMAAM
KGMGTC----------------VEQAGGGVTLTQDAGEVINQVNIGMQDVVKLMTAFAQV
KNQQTHV-----------------------------------------------------
-----------------------------------
>yfred0001_8890
------------------------------------------------------------
------------------------------------------------------------
-----------------------------------------------MLFNFSSSHASPR
AELTSIDNAVPM---------------------------------------IIFKPDGTV
KHANSLFLQAMGY----------------QQDEVVGKHHKLFCEPHYVLSDAYRRHWQLL
NEGRP---------ITDNIKR------------------------------IRKDGSIIW
LQGTYTPVLDSQGRVVEI----------IKLASDVTERILQS-----------------Q
EHQSLLAALNRSMGMITFTPQGTILDANDNLLKVIGYSLADIQHKPH-------------
-----------------------------------QMLCTAEFAHSDEYRKHWQRLARG-
-EFIIGRFERVNSRGERVWLEASYNPIMDNEGQIFKVVKIAQD-----------------
--------------------ITPLMLQQEYEENLI----------------------RDV
HHLSLTTDRSASQGAEIVQQAVRGMQEVESIARETSDVVSDL-------GRCS----KEI
GTIVEAIRKISSQ-TNLLAINAS-----------------IEAAHAGE------HGKGFS
VVASEVR------------------MLAERSRKAATEIEHM----TKTIQNG---VMAAI
KGMDVC----------------LEHAGGGVTLTQDAGEVINQVNIGMQDVVKLMAAFAQV
KNQQSLI-----------------------------------------------------
-----------------------------------
>ykris0001_12740
------------------------------------------------------------
------------------------------------------------------------
-----------------------------------------------MLFNFSSSHASPR
AELTSIDSAVPM---------------------------------------IIFKPDGTV
KHANVLFLQAMGY--------------QWEEV--LGKHHKLFCDPHYVQSDAYRRHWQLL
NEGRP---------ITDNIKR------------------------------IRKDGSIIW
LQGTYTPVLDNQGRVVEI----------IKIASDVTERIVQS-----------------Q
EHQSLLAALNRSMGMITFTPQGIILDANDNLLHVIGYSLADIRHKSH-------------
-----------------------------------QILCPPEFAHSDEYRQHWQRLAQG-
-EFIVGRFERVNSRGERVWLEASYNPIMDKEGQVLKVVKIAQD-----------------
--------------------ITQLMLQQEHEENLI----------------------RDV
HHLSLTTDRSASQGAEIVQQAVRGMQEVESVARETSGVISEL-------GRCS----KEI
GTIVEAIRKISSQ-TNLLAINAS-----------------IEAAHAGE------HGKGFS
VVASEVR------------------ILAESSRKAATEIEHM----TKTIQNG---VMAAI
KGMGVC----------------VEQAGGGVTLTQDAGEVIHQVNIGMQDVVKLMTAFSQV
KNQQTHV-----------------------------------------------------
-----------------------------------
>yente0001X_14340
------------------------------------------------------------
------------------------------------------------------------
------------------------------------------------------------
--------------------------------------------------MIIFKPDGTV
KYANTLFLQAMGY----------------QREEVVGQHHKLFCDPKYVQSDAYRRHWQL-
--------------LNEGRAI----------------------------------TDNIK
RIRKDGSIIWLQGTYTPVLDSQGRVVEIIKLASDVTERMLQS-----------------Q
EHQSLLAALNRSMGMITFTPQGIILDANDNLLNVIGYSLADIRHKSH-------------
-----------------------------------QILCTPEFAHSDEYRQHWQRLARG-
-EFIVGRFERMNSRGQRVWLEASYNPIMDKEGQVLKVVKIAQD-----------------
--------------------ITPLMLQQEQE--------------------------ENL
IRDVHHLSLTTDRSASQGAEIVQQAVRGMQEVESVARETSDVISELGRCS-------NEI
GTIVEAIRKISSQ-TNLLAINAS-----------------IEAAHAGE------HGKGFS
VVASEVR------------------ILAESSRKAATEIEHM----TKTIQNG---VMAAI
KGMGVC----------------VEQAGGGVTLTQDAGEVIHQVNIGMQDVVKLMTAFSQV
KNQQPHI-----------------------------------------------------
-----------------------------------
>yrohd0001_31880
------------------------------------------------------------
------------------------------------------------------------
-------------------------------------------MKKTLISSATVYFLLFT
SYALQAEQLSYS------------------------------------------------
------------------------------------------------------------
------------------------------------------------------------
--YKDGPVVAHDNLSGNQ------------------------------------------
------------------------------------------------------------
---------------------------------------------------FYGDMTLG-
-QLKKNN-----------QLLLELEKDVETLSQQ--------------------------
------------------------NARYKDKIIEL----------------------ERN
QSSLEKTVSTLEQNVKN-------------------------------------------
------------------------------------------------------------
-LQDKIR-----------------------------------------------------
------------------------------------------------------------
------------------------------------------------------------
-----------------------------------
>yrohd0001_15520
------------------------------------------------------------
------------------------------------------------------------
------------------------------------------------------------
--------------------------------------------------MMLLIGAVAL
SQLSNNNSRLEAY------------RDSWLPGVRYTLEMRGFLAELRLQQVQYIASTTEK
DRESHRLEI-----LQAVDNF--------------------------------RNAQDLF
LK------LPEGYNNSEL--FKRIMSDFDHFSQ-ANSIVINAVNN--------------N
QLDEASKISGDTSRKYRTQLMKDLAELVVLEVQGGEKAAAEGQQSFNTAKNLLLTLL---
-----------------LFSV---FISALLASMIARHLSRSLGGEPAYAVAIMGHIAAG-
-NLSTEI---KLRSGDTHSLLASLNTMNQQLKKTINEIMHGSE-----------------
--------SISVASNQIAQGNTDLSQRTEEQASSL----------------------IQT
SANMQELTQTVRQNADNARLASELAINTAATATEGGIIVDEMLLRMQEISNSS----KKI
VDIIAVIEGIAFQ-TNILALNAA-----------------VEAARAGT------EGKGFA
VVASEVR------------------TLAQKSANAAKEIKQLIVGTVEKITAGSERADHAS
QAMGEI----------------VNSVGKVAHIIGEISTASQEQHIGIQEIGIAVEQMDHV
TQQNAALVEEAAAAAQSLTEQGAELRQVVRFF-QIN------------------------
------------EPSVN------------------
>yfred0001_15260
------------------------------------------------------------
------------------------------------------------------------
------------------------------------------------------------
--------------------------------------------------MMLLLGAVAL
SQLSSNNSRLEAY------------RDSWLPGVRYALEMRGVLAELRLQQVQYIASSTEK
EREGHRLEI-----LQAVDNF--------------------------------RAAQNLF
LK------LPEGYNNSEL--FKKIISDFDHFAQ-ANNIVIDAVNN--------------N
QLAEASKISGDTSRKFRTQLMKDLAELVVLEVQGGEQAASEGQQSFNTAKNILIALL---
-----------------LFAV---FISAVLAIVIARNLSRLLGGEPAYAVTIMGHIAAG-
-NLSTEI---KLRPGDNHSLLASLNTMNQQLKKTINEIMHGSE-----------------
--------SISVASHQIAQGNTDLSQRTEEQASSL----------------------IQT
SANMQELTQTVRQNADNARQASELAINTAATATEGGIIVDEMLLRMQEISNSS----KKI
VDIIAVIEGIAFQ-TNILALNAA-----------------VEAARAGN------EGKGFA
VVASEVR------------------TLAQKSANAAKEIKQLIIGTVEKITAGSERADHAS
QAMSEI----------------VDSVGKVAHIVGEISTASQEQHIGIQEIGIAVEQMDQV
TQQNAALVEQAAAAAQSLTEQGAELRQVIRFF-HIN------------------------
------------EPSVS------------------
>yinte0001_16590
------------------------------------------------------------
------------------------------------------------------------
-----------------------------------------MFMKKFSDLSILTKLLSGF
SVVIVM---------------------------------------------MLLLGAVAL
SQLSNNNSRLEAY------------RDSWLPGVRYALEMRGVLAELRLQQVQYIASSTEK
EREGHRLEI-----LQAVDNF--------------------------------RAAQDRF
IK------LPEGYNHSML--FKRITSDFDHFSQ-ANSLVIDAVNN--------------N
QLAEATKISGDTSRKYRTQLMKDLAELVVLEVQGGEQAATDGQQSFNTAKNVLIALL---
-----------------LFAV---FISALLAVMIARNLSRLLGGEPAYAVAIMGHIAAG-
-NLSTEI---KLRPGDNHSLLASLNIMNQQLKKTINEIMHGSE-----------------
--------SISVASNQIAQGNADLSQRTEEQASSL----------------------IQT
SANMQELTQTVRQNADNARQASELAVNTAATATEGGAIVDEMLLRMQEITKSS----KKI
VDIIAVIEGIAFQ-TNILALNAA-----------------VEAARAGT------EGKGFA
VVASEVR------------------TLAQKSANAAKEIKQLIVGTVEKINAGSERADHAS
QAMGEI----------------VDSVGKVAHIVGEISTASHEQHIGIQEIGIAVEQMDQV
TQQNAALVEQAAAAAQSLTEQGAELRQIIRFF-QIN------------------------
------------QPSLN------------------
>ymoll0001_41560
------------------------------------------------------------
------------------------------------------------------------
-------------------------------------MAMKKFSDLSILTKLLSGFSVVI
VM-------------------------------------------------MLLLGAVAL
SQLSSNNARLEAY------------RDSWLPGVRYALEMRGVLAELRLQQVQYIASSTEK
EREGHRLEI-----LQAVDNF--------------------------------RAAQNRF
LK------LPEGYNDSVL--FKRIMSDFDNFSQ-ANSIVIDAVNS--------------N
QLAEASKISGDTSRKYRTQLMKDLAELVVLEVQGGEKAATEGQQSFNTAKNLLIALL---
-----------------LFAI---LISALLAIIIARNLSRLLGGEPAYAVAIMGHIAAG-
-NLSTEI---KLRPGDQNSLLASLNTMNQQLKSTINEIMHGSE-----------------
--------SISVASNQIAQGNTDLSQRTEEQASSL----------------------IQT
SANMQELTQTVRQNADNARQASELAINTSATATEGGIIVDEMRLHMQEISNSS----KKI
VDIIAVIEGIAFQ-TNILALNAA-----------------VEAARAGN------EGKGFA
VVASEVR------------------TLAQKSANAAKEIKLLIVGTVEKINAGSERADHAS
QAMGEI----------------VDSVGKVAHIVGEISTASQEQHIGIQEIGIAVEQMDQV
TQQNAALVEEAAAAAQSLTEQGAELRQVIRFF-QIS----------------GSTIS---
-----------------------------------
>yberc0001_16020
------------------------------------------------------------
------------------------------------------------------------
---------------------------------------MKKFAELSILTKLLSGFSVVI
VM-------------------------------------------------MLLLGAVAL
SQLSSNNARLEAY------------RDSWLPGVRYALEMRGVLAELRLQQVQYIASSTEK
EREGHRLEI-----LQAVDNF--------------------------------RAAQNRF
LK------LPEGYNDSEL--FKRIMSDFDNFSQ-ANSFVIDAVNN--------------N
QLAEASKISGDTSRKYRTQLMKDLAELVVLEVQGGEKAATEGQQSFNTAKSLLLALL---
-----------------LFAV---LISALLASMIARNLSRLLGGEPAYAVAIMGHIAAG-
-NLSTEI---KLRPGDKNSLLASLNTMNQQLKSTINEIMHGSE-----------------
--------SISVASNQIAQGNTDLSQRTEEQASSL----------------------IQT
SANMQELTQTVRQNADNARQASELAVNTAATATEGGVIVDEMLLRMQEISNSS----KKI
VDIIAVIEGIAFQ-TNILALNAA-----------------VEAARAGT------EGKGFA
VVASEVR------------------TLAQKSANAAKEIKLLIVGTVEKINAGSERADHAS
QAMGEI----------------VDSVSKVAHIVGEISIASQEQHIGIQEIGIAVEQMDQV
TQQNAALVEEAAAAAQSLTEQGAELRQVIRFF-QIN------------------------
------------GPAVS------------------
>yberc0001_5770
------------------------------------------------------------
------------------------------------------------------------
---------------------------------------------------------MFA
LSLSVIAVFSLF---------------------------------------NSIESKDNF
NRTIVSTSNMEGM----------------QSS--IFNLYSGLAQVN-GLLLQSSLNRTID
PQS-----------IANAKDI----------------L---------------ANSKATM
DSFM--STGFNSTEVEQA--AIVLNKQFLRVLNTTLDKADYISNP---------------
---AGMPDTLEKEMQERTILRENINAYQNIANHLNDNFIQGADSVYRQMVTMAIVVP---
-----------------IISI---VLLVLVRIWLKRTLTTRM----SQTSASIKKIASG-
-DLSEEI--QVGDENELGLMLVELEKMRVSLTGTVSNINDGVS-----------------
--------RIYSNAQEIAQGNNDLSARTEEQASAL----------------------QQT
AASMEQLKTTVRQNADNAHTARQLAESASLNARNGGNVMTNLDDIMQQITQSS----RQI
ADINGVIDSIANQ-TNILALNAA-----------------VEAARAGE------QGRGFA
VVAGEVR------------------SLAKRSADAAKEISQLITTCVANMNTGSQQVDQAG
TVMKDI----------------VSSVTQVTDIMGEITSASDEQSAGINQIAQAVNEMDQV
TQQNAAMVEEAALAANNLEMQSEELDSIISKF-TINKNIGNRKTHRERDNGIERNRDKKT
LRP---------GPVSA-KQSEMNKSIAEEQWETF
>ymoll0001_5080
------------------------------------------------------------
------------------------------------------------------------
-----------------------------------------MFKKMKISTGLSIVIATFM
LFLAVITTFSVL---------------------------------------HAISNKENF
NRALNEARNTSVMGDAIFN------LNSGLAHVNALMLQASLNRPV------------KP
ES------------IDNAKNI-------------------------------LAQAKSDM
KIFMSTPFNSPKEKQVAV--------ELNTHFERVLSLSLGKVNF--------------I
ANPASLPDNIDSEMQERAALREQIQNYGQVASELDSGYSQQAEADYQSMITAAIIVV---
-----------------CCSI---VMMFFARLWLKRTLVTRM----AQTSLSIKKIASG-
-DLSEEI--HAGDQNELGLMLIELEKMRLSLTKIISGIRDGVS-----------------
--------HIYGNAQEISLGNNDLSARTEEQASAL----------------------QQT
AASMEELKTTVRQNADNAHTARQLAENASLNARSGGDVMTNLEGIMQQITQSS----RQI
ADINGVIDSIANQ-TNILALNAA-----------------VEAARAGE------QGRGFA
VVAGEVR------------------NLAKRSADAAKEINQLITVCVANMSTGSQQVDVAG
TVMKDI----------------VNSVTQVTDIMGEITSASDEQSAGINQIAQAVNEMDQV
TQQNAVMVEEAALAASNLETESEALDNIISEF-VIN-----------KPIEDNGAERKRD
KKS------ARFSSTSVKKEPEIIKNTAEAEWETF
>yaldo0001_37020
------------------------------------------------------------
------------------------------------------------------------
------------------------------------------------------------
------------------------------------------------------------
------------------------------------------------------------
------------------------------------------------------------
------------------------------------------------------------
------------------------------------------------------------
------------------------------------------------------------
------------------------------------------------------------
------------------------------------------------------------
------------------------------------------------------------
------------------------------------------------------------
------------------------------------------------MRDGSTQVQHAG
ATMDNI----------------VKQAGQVSTLISEISTSTHEQTQALGQINQSIGQLNQM
THQNAAMTEQYAGAAEELAYRTLRLTAAMRIS----------------------------
------------ARQPINAVRSIASVDKPLTLKRR
>ypseu0001X_27330
------------------------------------------------------------
------------------------------------------------------------
---------------------------------------------------MRVNKPVSR
QEYPIERDITLQ---------------------------------------STTDIHGNI
AYANAAFVRASGF--------------EYQEL--QGQPHNMVRHPD-MPPAAFADMWQTL
NAGLS---------WSSLVKN------------------------------RRKNGDYYW
VRANATPLRHNGRLTGYI--SVRIAPTRDEVKQ-AEALYTDFNTG--------------K
AKRRHIALYRGLIVRTGWLSPLSLFQTLPLRWRLRSALLSSAIIPTAAASVMEVAGQ---
-----------PLLILGSVAL---TWSVLASLWLERQIARPI----AAILQQAQDVSSG-
-EAGDYV--QLNRVDEIGYLMRSVNQLGLNLRSLTDDVSGQVD-----------------
--------GINTASNEIAAGNRELKVRTEQATDNL----------------------QHI
VSATEQLAATVQNSANSANETTSLAEMSSHAAEKGSELMHQVIETMGTINDSS----HRI
VDIISVIEGIAFQ-TNILALNAA-----------------VEAARAGE------QGRGFA
VVASEVR------------------HLAQRSSTAAKEIKHLIETSVERVRDGSTLVQNAG
ATMDNI----------------VKQASQVSTLISEISTSTHEQTQALGQIRQSISRLDQM
TYQNAAMVEQYAGAAEELAHRTLRLTAAVRIY---R-----------PLNNVGKLRD---
-----------------------------------
>ypest0001X_18850
------------------------------------------------------------
------------------------------------------------------------
---------------------------------------------------MRVNKPVSR
QEYPIERDITLQ---------------------------------------STTDIHGNI
AYANAAFVRASGF--------------EYQEL--QGQPHNMVRHPD-MPPAAFADMWQTL
NAGLS---------WSSLVKN------------------------------RRKNGDYYW
VRANATPLRHNGRLTGYI--SVRIAPTRDEVKQ-AEALYTDFNTG--------------K
AKRRHIALYRGLIVRTGWLSPLSLFQTLPLRWRLRSALLSSAIIPTAAASVMEVAGQ---
-----------PLLILGSVAL---TWSVLASLWLERQIARPI----AAILQQAQDVSSG-
-EAGDYV--QLNRVDEIGYLMRSVNQLGLNLRSLTDDVSGQVD-----------------
--------GINTASNEIAAGNRELKVRTEQATDNL----------------------QHI
VSATEQLAATVQNSANSANETTSLAEMSSHAAEKGSELMHQVIETMGTINDSS----HRI
VDIISVIEGIAFQ-TNILALNAA-----------------VEAARAGE------QGRGFA
VVASEVR------------------HLAQRSSTAAKEIKHLIETSVERVRDGSTLVQSAG
ATMDNI----------------VKQASQVSTLISEISTSTHEQTQALGQIRQSISRLDQM
TYQNAAMVEQYAGAAEELAHRTLRLTAAVRIY---R-----------PLNNVGKLRD---
-----------------------------------
>yrohd0001_12010
------------------------------------------------------------
------------------------------------------------------------
----------------------------VPMTLSNYCIYLLSGNSPFTEVIMRVNKPVSR
QEYPIGSDITLQ---------------------------------------STTDIHGNI
AYANAAFVRASGF--------------EYQDL--QGQPHNMVRHPD-MPAAAFADMWQTL
NDGLS---------WSSLVKN------------------------------RRKNGDYYW
VRANATPLRHQGRLTGYI--SVRIAPTREEVKQ-AETLYADFNSG--------------K
ARQRRIALYRGLIVRTGCLSLLSIFQTLPLRWRLRGASLVAALLPTVAAGVMGVTGL---
-----------PLLTMGAVTL---ASSIITSFWLERQVARPI----AAILQQAQDVSSG-
-EAGDYV--QLNRVDEIGYLMRSVNQLGLNLRSLTDDVSSQVD-----------------
--------GISTASREIAAGNRELKVRTEHATANL----------------------QHI
VSATDQLVATVQNSANTANETTSLAEMSSHAAEKGSELMHQVIETMGTINASS----HRI
VDIISVIEGIAFQ-TNILALNAA-----------------VEAARAGE------QGRGFA
VVASEVR------------------HLAQRSSTAAKEIKQLIETSVDRVRDGSALVQNAG
ATMDNI----------------VKQAGQVSTLINEISTSTHEQTQALGQISQSIGQLDQM
THQNAAMVEQYAGAAEELAHRTLRLTRAIRIY---R-----------PIK----------
-----------------------------------
>yfred0001_12940
------------------------------------------------------------
------------------------------------------------------------
---------------------------------------------------MRVNKPVSR
QEYPIGSDTTLQ---------------------------------------STTDIHGNI
AYANAAFVRASGF--------------EYQDL--LGQPHNVVRHPE-MPPAAFADMWQTL
HDGLS---------WSSLVKN------------------------------RRKNGDYYW
VRANATPLRHDGRLTGYI--SVRIAPTREEIKQ-AEALYADFNSG--------------K
AKQRHIALYRGLIVRTGWRSLFSIFQTLPLRWRLRGALFGAAVLPTVAAGVMGMTAM---
-----------PLLVMGGVTL---ASSIITSFWLERQVARPI----AAILQQAQDVSSG-
-QAGNYV--QLNRIDEIGYLMRSVNQLGLNLRSLTDDVGGQVD-----------------
--------GINTASSEIAAGNRELKARTEQATANL----------------------QHI
VSATEQLVATVQNSANTANETTSLAEMSSHAAEQGSELMHQVIETMGSINDSS----HRI
VDIISVIEGIAFQ-TNILALNAA-----------------VEAARAGE------QGRGFA
VVASEVR------------------HLAQRSSTAAKEIKHLIETSVERVRDGSTLVQNAG
ATMDNI----------------VKQAGQVSTLISEISTSTHEQTQALGQISQSISQLDQM
THQNAAMVEQYAGAAEELAHRTLRLTAAVRIY---R-----------PVK----------
-----------------------------------
>yinte0001_14220
------------------------------------------------------------
------------------------------------------------------------
-----------------------------------------------------VNKPVSR
QEYPIDRDTTLQ---------------------------------------STTDIHGNI
AYANAAFVRASGF--------------EYQDL--LSQPHNVVRHPD-MPPAAFADMWQTL
NAGLS---------WSSLVKN------------------------------RRKNGDYYW
VRANATPLRHDGRLTGYI--SVRIAPTREEVKQ-AEALYADFNSG--------------K
AKQRHIALYRGLIVRTGWLSLLSLFQTLPLRWRLRGALLGAALLPTVAAGVIGITGL---
-----------PLLVLAAVTV---ASSVVASWWLERQVARPI----AAILQQAQDVSSG-
-QAGDYV--QLNRVDEIGYLMRSVNQLGLNLRSLTDDVSGQVD-----------------
--------GINTASSEIAAGNRELKVRTEQATANL----------------------QHI
VSATEQLVATVQHSANSANETTSLAAMSSHAAEQGSELMHQVIETMGTINASS----HRI
VDIISVIEGIAFQ-TNILALNAA-----------------VEAARAGE------QGRGFA
VVASEVR------------------HLAQRSSTAAKEIKQLIETSVERVRDGSALVQNAG
ATMDNI----------------VKQAGQVSTLISEISTSTQEQTQALGQINQSIGQLDQM
THQNAAMVEQYAGAAEELAHRTLRLTAAVRIY---R-----------PVK----------
-----------------------------------
>ymoll0001_14640
------------------------------------------------------------
------------------------------------------------------------
-----------------------------------------------------VNKPVSR
QEYPIDRDTTLQ---------------------------------------STTDTHGNI
AYANAAFVRASGF--------------EYQDL--LGQPHNIVRHPD-MPPAAFADMWQTL
NAGLS---------WSSLVKN------------------------------RRQNGDYYW
VRANATPLRHNGRLTGYI--SVRIAPTREEIKL-AETLYADFNSG--------------K
AKQRRIGLYRGLIVRTGWLSWMSLFQTLPLRWRLRGALLGASLLPTAAAGVMGITGL---
-----------PLLTLGAVTL---ASSIITSFWLERQVARPI----AAILQQAQDVSSG-
-QAGDYV--QLNRVDEIGYLMRSVNQLGLNLRSLTDDVSGQVD-----------------
--------GINTASSEIAAGNRELKVRTEQATANL----------------------QHI
VSATEQLVATVQNSANSANETTSLAAMSSHAAEQGSELMHQVIETMGTINDSS----HRI
VDIISVIEGIAFQ-TNILALNAA-----------------VEAARAGE------QGRGFA
VVASEVR------------------HLAQRSSTAAKEIKHLIETSVERVRDGSALVQNAG
ATMDNI----------------VKQAGQVSTLISEISTSTHEQTQALGQISQSIGQLDQM
THQNAAMVEQYAGAAEELAHRTLRLTAAVRIY---R-----------PVK----------
-----------------------------------
>yberc0001_15000
------------------------------------------------------------
------------------------------------------------------------
-----------------------------------------------------VNKPVSR
QEYPIDRDTTLQ---------------------------------------STTDTHGNI
AYANAAFVRASGF--------------EYQDL--LGQPHNIVRHPD-MPPAAFADMWQTL
NAGLS---------WSSLVKN------------------------------RRQNGDYYW
VRANATPLRHNGRLTGYI--SVRIAPTREEVKQ-AEALYADFNSG--------------K
ARQRHIRLYRGLIVRSGWLSWMSLFQTLSLRWRLRGALLTAALLPTVAAGVMGMTGS---
-----------PLVILGAVTL---ASSIITALWLERQVARPI----AAILQQAQDVSSG-
-QAGDYV--QLNRVDEIGYLMRSVNQLGLNLRSLTDDVSGQVD-----------------
--------GINTASSEIAAGNRELKVRTEQATANL----------------------QHI
VSATEQLVATVQNSANSANETTSLAAMSSHAAEQGSELMHQVIETMGTINDSS----HRI
VDIISVIEGIAFQ-TNILALNAA-----------------VEAARAGE------QGRGFA
VVASEVR------------------HLAQRSSTAAKEIKHLIETSVERVRDGSALVQNAG
ATMDNI----------------VKQAGQVSTLISEISTSTHEQTQALGQISQSIGQLDQM
THQNAAMVEQYAGAAEELAHRTLRLTAAVRIY---R-----------PVK----------
-----------------------------------
>ykris0001_42780
------------------------------------------------------------
------------------------------------------------------------
-----------------------------------------------------VNKPVSR
QEYPIDRDTTLQ---------------------------------------STTDIQGNI
TYANAAFVRASGF--------------EYQNL--LGQPHNVVRHPD-MPPAAFADMWRTL
NAGLS---------WSSLVKN------------------------------RRLNGDYYW
VRANATPLLHKNRLTGYI--SVRIAPTREEVKQ-AEALYADFNSG--------------K
AKQRRIALYRGLIVRTGVLSFLSLFQTLSLRWRLRGALLTAALLPTLAAMGMGVTGL---
-----------PLLGLGIATL---FSSLITSFWLERQVARPI----AAILQQAQDVSSG-
-QAGDYV--QLNRVDEIGYLMRSVNQLGLNLRSLTDDVSGQVD-----------------
--------GINTASSEIAAGNRELKVRTEQATANL----------------------QHI
VSATEQLVATVQNSANSANETTSLATMSSHAAERGSELMHQVINTMGTINDSS----HRI
VDIISVIEGIAFQ-TNILALNAA-----------------VEAARAGE------QGRGFA
VVASEVR------------------HLAQRSSTAAKEIKHLIETSVERVRDGSKLVQNAG
ATMDNI----------------VQQAGQVSTLIREISTSTYEQTQALGQISQSIGQLDQM
THQNSAMVEQYAGAAEELAHRTLRLTAAVRIY---R-----------PVK----------
-----------------------------------
>yente0001X_25680
------------------------------------------------------------
------------------------------------------------------------
---------------------------------------------------MRVNKPVSR
QEYPIGRDTTLQ---------------------------------------STTDIQGNI
TYANAAFVRASGF--------------EYQNL--LGQPHNMVRHPD-MPPAAFADMWQTL
NAGLS---------WSSLVKN------------------------------RRQNGDYYW
VRANATPLRHDGRLTGYI--SVRIAPTREEVKQ-AEALYGDFNSG--------------K
AKQRRIALHRGLIVRTGWLSFRSLFQTLPLRWRLRGALLIAALLPTLAAKGMGIFGL---
-----------PLLGLGATTL---FSSLITSLWLERQVSRPI----AAILQQAQDVSSG-
-QAGDYV--QLNRVDEIGYLMRSVNQLGLNLRSLTDDVSGQVD-----------------
--------GINTASSEIAAGNRELKVRTEQATANL----------------------QHI
VSATEQLVATVQNSANSANETTSLAAMSSHAAEQGSELMHEVIKTMGTINDSS----HRI
VDIISVIEGIAFQ-TNILALNAA-----------------VEAARAGE------QGRGFA
VVASEVR------------------HLAQRSSTAAKEIKHLIETSVERIRDGSALVQNAG
ATMDNI----------------VKQAGQVSALISEISTSTHEQTQALGQISQSIGQLDQM
THQNAAMVEQYAGAAEELAHRTLRLTAAVRIY---R-----------PVN----------
-----------------------------------
>yberc0001_5850
------------------------------------------------------------
------------------------------------------------------------
----------------------------------------MFVLLTAIIIKVIRVVILLY
IVSVKKMMRFYLGMIVL----------------------------------FFIFLAGLS
LKMSSDARDNFSDTVSLHTRVNLVQQAQYKLRTVRGELASLTMAAMSNQPIDPARVNAIR
NHNKE---------VRSIVEQ--------------------------------WIREPKT
STYNQELSERAGAVFVKL--LDNYMRSLDNL-----------------------------
HQSAQIINESDALMHQLEGLNQEYLKISADLISSYENKTELLHRALIVSLVIISGLFI--
------------------------LLYLSLFRYITRNVLDRL----AEASTIFSEISKG-
-QLAKKV--PQYGSNEIGKLFVNIELMRKSLAEIISGVKEAAT-----------------
--------NIKNNSVEIAEGNNDLSSRTEEQASAL----------------------QET
AASMEQIKTTVENNTTHAHEANKLAMDTKDMADSGSLIMVDVVHSMDTIANHA----SQI
SNIIKVIDGIAGQ-TNILALNAA-----------------VEAARAGE------QGRGFA
VVATEVR------------------NLAQRSADAAKEIRGLIEHSVHDTQTGSKRVDSAK
NTMTEI----------------VAMVSKVSGIMQDITQASEEQSMGIRQVAVAINEMDVV
TQQNSALVEESATITALMNEQTMVMEEMVSVF-QLN----------EAELSR--------
-----------------------------------
>ymoll0001_5160
------------------------------------------------------------
------------------------------------------------------------
-----------------------------------------LLSAISINKMVKFHLYIIV
ALFIVLAGLSLK---------------------------------------TSSTSQQNF
EDTIHLHGRVELV---------------------DQAMYKLMVVRGNILLIKIAALENQP
TDPE----------LVSSINI-----------------------------------KNKV
IRETITKWVKEPKSTEQI---QELSERTGAMFIKILDSYMNNLDA--------------R
QQGGEAINDTDELVPQLEVLVAEYLKFSADSMESFDVKNDYLHSALVVTISIIIALFI--
------------------------LLYFSLLKYITRFILNRL----AEASQIFSEISMG-
-LLSKRV--PQYGTNEVGKLFANIEEMRSGLVEIIAGVKEAAS-----------------
--------NIKHNAMEIAEGNDDLSSRTEEQASAL----------------------QQT
AASMEQIKTTVENNTAHAHEANKLATDTKELADSGSLIMVDVVRSMDTIGSHA----NQI
SNIIKVIDGIASQ-TNILALNAA-----------------VEAARAGE------QGRGFA
VVATEVR------------------NLAQRSADAAKEIRGLIEHSVHDTQAGSKRVDSAK
NTMSEI----------------VAMVNKVSDIMQDITQASEEQSMGIRQVAVAINEMDIV
TQRNSTLVEESAAITVLMNEQTTIMEEMVSVF-QIE-------------VDRHHA-----
-----------------------------------
>yberc0001_6170
------------------------------------------------------------
------------------------------------------------------------
---------------------------------------MNNIPLLKVVKIIMSLLLIMM
VLFAVHDIYSSQ------------------------------------------QGYQQT
LFAEETKSQRDDI-------------DRLHYN--LASLRAIFNNQVIGSLTNVPLDKEEI
KHFIE-----------------------------------------------LTTSSREL
LASYIEAMENDRRYDATTAVLHKNITAILDHMEDAANGFIT------------------G
NINNDL-----SLREAYQQVNDSIAEFSAVNTDIYMSTLHSANTVKKQSYVIAITLL---
-----------------LSYI---LITVVATTWFNKNIILKI----KLACDIFDKISKG-
-DLNSDI--SYKSKSEIGFLFSCLEDMQNSLKKIISSVKGSTI-----------------
--------IITRGSTEIADANFNLSSRIEQQASAL----------------------QET
AASMEEIKTTVLSNAQNAQQTNQLSHTASLAAKNGADIMHKVVSTMADIETLT----KKI
AGITTVIDGIASQ-TNILALNAA-----------------VEAARAGE------QGRGFA
VVASEVR------------------NLASRSSTSAREISVLINDAIDNISRGSQLVTNAG
ETMSDI----------------VSSITNVSNIMQEISIASEEQSAGVNLIAVAINQMDTM
TQQNASLVEETARNTRTLSNQTKELSATVSVF-QID-----------NEDYQQKTVSSQE
VEA--------------------------------
>yaldo0001_6750
------------------------------------------------------------
------------------------------------------------------------
---------------------------------------------------MALLFLVIF
LLLWGGVSIFTL---------------------------------------FSLNQLTHS
LQVSSNQQKSVSI------------INKGNDQ--YFRVATRLIRAA-----IYRQNGAKA
DADRE---------LTSAGAA-------------------------------LKNTQEDL
ARF---KLQSHVAIDPLL--ADKAIQSWSELLSKGVEPMFKAVKE--------------D
RYEDFQRVFNHDYRSLSREFGSAVEG----DNSAVDKATVRVALLVTWCQQALLAAL---
-----------------VAGI---IILFLTDRYWVNFLVRPL----DLIKTHFKRLAEG-
-QLGRPM--AEFGRNH--------------------------------------------
---------------------------------------------------------EQH
YRKLTPYCRYYRRNKQYC-----------------------LPDKYSGVECRS-------
------------------------------------------------------------
------------------------------------------------------------
------------------------------------------------------------
------------------------------------------------------------
-----------------------------------
>yfred0001_39550
------------------------------------------------------------
------------------------------------------------------------
------------------------------------------------------------
------------------------------------------------------------
------------------------------------------------------------
------------------------------------------------------------
------------------------------------------------------------
------------------------------------------------------------
-----------------------------------------L----DQSIHQLEYIADG-
-DLTHSI--NS-------------------------------------------------
------------------------------------------------------------
------------------------------------------------------------
------------------------------------------------------------
------------------------------------------------------------
------------------------EVSRMTVLMREISAAIYEQSSGIEQVNVVIAQTDQV
AQHGGI------------------------------------------------------
-----------------------------------
>yrohd0001_27170
------------------------------------------------------------
------------------------------------------------------------
-----------------------------------------MLKKITIKNGLIAQLSLMS
LILLIVSVIGFN---------------------------------------SIQESSRSL
HIINQIQGEELGS-----------LSNSFNAT-----LSARTEAALAIHQLEIGLIDESL
QTAKQ---------AEAMLAL----------------------------------SQTEM
AHFV--SAVSEQGEGQEL--ADNIQKSYKNYVDKGVIPMLAAIKA--------------G
YADEYYEVLEKSITDISTAFNNDVAAFRSYALNAGQLKIAEANSAAKIKLAIIVIAG---
-----------------VITL---LSAVLAWFALKYIILQPL----EESIHQLEYIADG-
-DLTHNI--NSEGNTELARLAKALQTMQQSLVVSVSNVRDVGG-----------------
--------QIGVGSRELAAGNHHLAARTEESASSL----------------------EQT
AASMEQLTATVKMNAENSDQANRLAMSVSDIANKGSKAVSHVVDKMQAITTSS----RRI
SDIIAVIDGIAFQ-TNILALNAA-----------------VEAARAGE------QGRGFA
VVAGEVR------------------NLAQRSAQSAKEIKDLIVESQLRVREGADMAESAG
KTMNEI----------------ASEVSHVTALMREISAATYEQSSGIEQVNVAIAQMDQV
AQQNAALVEQAAAATHSLEEQADALSASVAVF-KLQ-------------GDKLAGLA---
-----------------------------------
>ykris0001_32930
------------------------------------------------------------
------------------------------------------------------------
-----------------------------------------MLKKITIKNGLIAQLSLMS
LILLIVSIIGVN---------------------------------------SIRESSRAL
QVINQIQGEELGS-----------LSNSFNAT-----LSARTEAALAIHQLEIGLIDESL
ETAKQ---------AEESLAL----------------------------------SQKEM
AHFI--SAVSERGDGQTL--ATNIQKSYKDYVDKGVTPMLVAIKA--------------G
HADEYYEVLEKSITAISKAFNNDVVAFRSYAQNAGHLQIDKANSDASIKLTIIVVAG---
-----------------IITL---TSAVLAWFALKYIILRPL----EQSIHQLEYIAAG-
-DLTHSI--NSEGNTELARLARALETMQQSLVVSVSNVRDVGE-----------------
--------QIGVGSRELAAGNNHLAARTEESASSL----------------------EQT
AASMEQLTSTVKMNAENSDQANRLAMSVSDIANKGSKVVSHVVDKMQAITTSS----RRI
SDIIAVIDGIAFQ-TNILALNAA-----------------VEAARAGE------QGRGFA
VVAGEVR------------------NLAQRSAQSAKEIKDLIIESQTRVREGADMAEFAG
KTMHEI----------------ADEVSRVTALMREISAASYEQSSGIEQVNVAIAQMDQV
AQQNATLVEQAAAATRSLEEQADALSASMAVF-KLQ-------------GDELAVIA---
-----------------------------------
>yente0001X_39090
------------------------------------------------------------
------------------------------------------------------------
-----------------------------------------MLKKITIKNGLIAQLSLMS
LILLIVSVIGIN---------------------------------------SIQESSRAL
QAINQIQGEELGS-----------LSNSFTAT-----LSARTEAALAIHQLEIGLIDESL
QTAKQ---------AEESLAL----------------------------------SQREM
ARFV--SAVSERGEGQEL--ATNIQKSYKNYVDKGVIPMLTAIKA--------------G
YADEYYEVLEKSITDISKAFNNDVATFRSYELNAGHLQIDKANSAAKIKLAIIVAAG---
-----------------IITL---ISAVLAWFALKYIILQPL----EQSIHQLEYIADG-
-DLTHNI--NSEGNTELARLAKALQTMQQSLVASVSNVRDVGG-----------------
--------QIGIGSRELAAGNNHLAERTEESASSL----------------------EQT
AASMEQLTSTVKMNAENSDQANRLAMSVSDIASKGSKVVSHVVDKMQAITTSS----RRI
SDIIAVIDGIAFQ-TNILALNAA-----------------VEAARAGE------QGRGFA
VVAGEVR------------------NLAQRSAQSAKEIKDLIVESQNRVREGADMAESAG
KTMHEI----------------ADEVNRVTALMREISAASYEQSSGIEQVNVAIAQMDQV
AQQNATLVEQAAAATRSLEEQADALSASMAVF-KLQ-------------GDELAVVA---
-----------------------------------
>ymoll0001_40600
------------------------------------------------------------
------------------------------------------------------------
-----------------------------------------MLKKITIKNGLIAQLCLMS
LILLIVSVIGIN---------------------------------------SIQESSRSL
QIINQIQGEELGS-----------LSNSFTAT-----LSARTEAALAIHQLEIGLIDESL
QTAKQ---------AEGSLAL----------------------------------SQKEM
ARFV--SAVSDRGDGQEL--AINIQKSYKNYVDKGVLPMLAAIKA--------------G
YADEYYEVLEKSITDISKAFNNDVATFRSYALDAGQRQIDGANSAAKIKLAIIVAAG---
-----------------VITL---ISALLAWFALKYIILQPL----EQSIHQLEFIASG-
-DLTHSI--NSEGNTELARLAKALQVMQQSLVVSVSNVRDVGG-----------------
--------QIGVGSRELAAGNTHLAERTEESASSL----------------------EQT
AASMEQLTSTVKMNAENSDQANRLAMSVSDIANKGSEAVSHVVDKMQAITSSS----RRI
SDIIAVIDGIAFQ-TNILALNAA-----------------VEAARAGE------QGRGFA
VVAGEVR------------------NLAQRSAQSAKEIKDLIVESQNRVREGADMAESAG
KTMHEI----------------ASEVSRVTALMREISAASYEQSSGIEQVNVAIAQMDQV
AQQNATLVEQAAAATRSLEEQADALSASMAVF-KLQ-------------GDKLALEV---
-----------------------------------
>yberc0001_29090
------------------------------------------------------------
------------------------------------------------------------
-----------------------------------------MLKKITIKSGLIAQLCLMS
LILLVVSVIGIN---------------------------------------SIQESSRSL
QIINQIQGEELGS-----------LSNSFTAT-----LSARTEAALAIHQLEIGLIDESL
QTAKQ---------AEGSLAL----------------------------------SQKEM
ARFV--SAVSERGDGQEL--ATNIQKSYKNYVDKGVLPMLAAIKA--------------G
YADEYYEVLEKSITDISNAFNSDVATFRRYALDAGQLQIDQANSAAKIKLAIIVAAG---
-----------------VITL---ISAVLAWFALKYIILQPL----EQSIHQLEFIASG-
-DLTHNI--NSEGNTELARLAKALQVMQQSLVESVSNVRDVGG-----------------
--------QIGIGSRELAAGNTHLAERTEESASSL----------------------EQT
AASMEQLTSTVKMNAENSDQANRLAMSVSDIANKGSEAVSHVVDKMQAITSSS----RRI
SDIIAVIDGIAFQ-TNILALNAA-----------------VEAARAGE------QGRGFA
VVAGEVR------------------NLAQRSAQSAKEIKDLIVESQNRVREGADMAESAG
KTMHEI----------------ASEVSRVTALMREISAASYEQSSGIEQVNVAIAQMDQV
AQQNATLVEQAAAATRSLEEQADALSASMAVF-KLH-------------GDKLALEA---
-----------------------------------
>ypseu0001X_14490
------------------------------------------------------------
------------------------------------------------------------
-----------------------------------------MLDSIRSRILAACIIIVAG
SLAINTFLNYSV-------------ANKYNNSAIDNTLTALTVSHSVSIAEWVASKTQMI
MSLKDSALTADPLAALKQVAAAGGFINVYIG---YADKTAIFSNPD-GIPADYDPTGRPW
YLQA----------VNAGKPV--------------------------VTPPYIDAGTQQL
VVTFAWSIVQDGVLKGVI--AADVTMGSVIANVNAIHPTDNSFGMLIGADGTII-----A
HPETLLTLKPLADIAPNLNLQTLLTATVPVSTDISGSSKLLLAQAVPGTQWFTVVALDKS
QATAGIHSLLTTSLVTLVIII---FISAGVIALITQRALTPL----THIQQAMDAISSGS
ADLTQRL--PIEGRDEVAQIARSFNQFADKLSLVMAQIRGTSE-----------------
--------SVRVAANEIAAGNQDLSGRTESAAASL----------------------QQT
SAALEQISATVAQSASAARQANNAVFSASEDASRGGDVITKVITTMESIEKAS----GKI
GDITSVIDGIAFQ-TNILALNAA-----------------VEAARAGE------QGRGFA
VVAGEVR------------------ILAQRSAQAAKEIKALIESTVSSVASGSSQVRQAS
NAMTDI----------------VSSVSDVTTIMSEITNAADEQMRGIHEINSAVAQLDTM
VQQNAALVQESTAASAALQAQAADLTDTVNQF-KI-------------------------
-----------------------------------
>ypest0001X_14470
------------------------------------------------------------
------------------------------------------------------------
-----------------------------------------MLDSIRSRILAACIIIVAG
SLAINTFLNYSV-------------ANKYNNSAIDNTLTALTVSHSVSIAEWVASKTQMI
MSLKDSALTADPLAALKQVAAAGGFINVYIG---YADKTAIFSNPD-GIPADYDPTGRPW
YLQA----------VNAGKPV--------------------------VTPPYIDAGTQQL
VVTFAWSIVQDGVLKGVI--AADVTMGSVIANVNAIHPTDNSFGMLIGADGTII-----A
HPETLLTLKPLADIAPNLNLQTLLTATVPVSTDISGSSKLLLAQAVPGTQWFTVVALDKS
QATAGIHSLLTTSLVTLVIII---FISAGVIALITQRALTPL----THIQQAMDAISSGS
ADLTQRL--PIEGRDEVAQIARSFNQFADKLSLVMAQIRGTSE-----------------
--------SVRVAANEIAAGNQDLSGRTESAAASL----------------------QQT
SAALEQISATVAQSASAARQANNAVFSASEDASRGGDVITKVITTMESIEKAS----GKI
GDITSVIDGIAFQ-TNILALNAA-----------------VEAARAGE------QGRGFA
VVAGEVR------------------ILAQRSAQAAKEIKALIESTVSSVASGSSQVRQAS
NAMTDI----------------VSSVSDVTTIMSEITNAADEQMRGIHEINSAVAQLDTM
VQQNAALVQESTAASAALQAQAADLTDTVNQF-KI-------------------------
-----------------------------------
>yfred0001_36240
------------------------------------------------------------
------------------------------------------------------------
-----------------------------------------MLDSIRSRILAACIIIVAS
SLAINTYFNYSV------------------------------------------------
------------------------------------------------------------
------------------------------------------------------------
------------------------------------------------------------
-----------------------ANKYNNSAIDNTLTAVTASH-----------------
------------------------GVGIADWVTSKTQMIVSL------------------
------------------------------------------------------------
---------------------------------------------------------KDT
ALAAD-------------------------------------------------------
-------PTVALR-----------------------------------------------
------------------------------------------------------QVAAAG
NS----------------------------------------------------------
------------------------------------------------------------
-----------------------------------
>yinte0001_10140
------------------------------------------------------------
------------------------------------------------------------
-----------------------------------------MLDSIRSRILAACIIIVAG
SLAINTYFNYSV-------------ANKYNNSAIDNTLTAVTASHGVGIADWVASKTQMI
VSLKDSALAADPIAALRQVAAAGNFINVYIG---YANKTAIFSNPD-GIPAGYDPTGRPW
YLQA----------VKAGKPM--------------------------VTPPYIDAGTNQL
VVTFALPIIQDGSVKGVL--AADVTMDSVIANVKSIHPTEDSFGM-----LIDADGTIIA
HQDAKLTLKPLSDIAPTLDLKTLLTSTEPVAANIGDNSKLLLAQPVPGTQWFTVVALDKA
QATTGMRSLLTTSLVTLIIII---LIAVVIISLITKRALAPL----THVHKAMDAISSGS
EDLTQRL--PVEGNDEVAKIALSFNNFADKLSVVMAQIRDTSE-----------------
--------SVRIAANEIAAGNQDLSGRTESAAASL----------------------QQT
SAALEQISATVAHSASAARQANTAVLSAASDASRGGDVIAKVITTMESIEAAS----GKI
GDITSVIDGIAFQ-TNILALNAA-----------------VEAARAGE------QGRGFA
VVAGEVR------------------TLAQRSAQAAKEIKTLIESTVSSVASGSGQVRQAS
NTMTEI----------------VSSVSDVTTIMSEITNAADEQMRGIHEINSAVAQLDTM
VQQNAALVQESTAASAALQAQATDLTSAVNQF-RI-------------------------
-----------------------------------
>ykris0001_10260
------------------------------------------------------------
------------------------------------------------------------
-----------------------------------------MLDSIRSRILAACIIIVAG
SLAINTYFNYSV-------------ANKYNNSAIDNTLKAVTASHGVGIADWVAMKTQMI
VSLKESSLTADPIAALRQVAAAGNFINVYIG---YANKTAIFSNPD-GIPAGYDPTGRPW
YLQA----------VKAGSPV--------------------------VTPPYIDAGTNQL
VVTFALPIIQDGSVKGVL--AADVTMDSVITNVKSIHPTEGSFGM-----LIDTDGTIIA
HPDAQLTLKPLSEIAPTLDLKTLLTASSPTAAEIDGSTKLLLAQAVPGTQWFTVVALDKA
HATAGMRSLLTTSLVTLIVII---LIAVVIISLITQRALTPL----THVHKAMDAISSGT
EDLTQRL--PVEGRDEVAKIAISFNNFADKLSSVMAQIRNTSE-----------------
--------SVSIAANEIAAGNQDLSGRTESAAASL----------------------QQT
SAALEQISATVAQSASAARQANTAVLSAANDASRGGEVIAKVITTMESIEAAS----GKI
GDITSVIDGIAFQ-TNILALNAA-----------------VEAARAGE------QGRGFA
VVAGEVR------------------TLAQRSAQAAKEIKTLIDSTVSSVASGSGQVRQAS
NTMTEI----------------VSSVSDVTTIMSEITNAADEQMRGIHEINSAVAQLDTM
VQQNAALVQESTAASAALQAQAADLTGAVNQF-RI-------------------------
-----------------------------------
>yente0001X_29060
------------------------------------------------------------
------------------------------------------------------------
-----------------------------------------MLDSIRSRILAACVIIVAG
SLAINTYFNYSV-------------ANKYNSSAIDNTLKAVTASHGVGIADWVAMKTQMI
VSLKESALAADPIAALRQVAAAGNFINVYIG---YANKTAVFSNPD-GIPAGYDPTGRPW
YLQA----------VKAGSPV--------------------------VTPPYIDAGTNQL
VVTFALPIIQDGSVKGVL--AADVTMDSVIANVKSIHPTDDSFGMLIDAD-----GTIIA
HPDSQLTLKPLSEIAPTLDLKTLLTAISPTAAEIGGSTKLLLAQAVPGTQWFTVVALDKA
HATAGMRSLLTTSLVTLIVII---LIAVVIISLITQRALTPL----THVHKAMDAISSGT
EDLTQRL--PVEGHDEVAKIALSFNNFADKLSGVMAQIRNTSE-----------------
--------SVSIAANEIAAGNQDLSGRTESAAASL----------------------QQT
SAALEQISATVAQSASAARQANTAVLSAANDASRGGEVIAKVITTMESIEAAS----GKI
GDITSVIDGIAFQ-TNILALNAA-----------------VEAARAGE------QGRGFA
VVAGEVR------------------TLAQRSAQAAKEIKTLIDSTVSSVASGSGQVRQAS
NTMTEI----------------VSSVSDVTTIMSEITNAADEQMRGIHEINSAVTQLDTM
VQQNAALVQESTAASAALQAQAADLTSAVNQF-RI-------------------------
-----------------------------------
>yfred0001_36230
------------------------------------------------------------
------------------------------------------------------------
----------------------------------------------------------LQ
AVKAGKPVVTPP---------------------------------------YVDAGTNQL
VVTFALPIIEDGT-----------------------------------------------
--------------VKGVLAA---------------------------------------
----------DVTMDSVIANVKSIHPADDSFGM-----LIDADGTII------------A
HQDAQLTLKPLSEIAPTLDLKALLSATQPITADIGGSSKLLLAQAVPGTQWFTVVALDKA
QSTAGMRSLLITSLVTLIVII---LIAAIIIGLITQRALTPL----THVHKAMDAISSGT
EDLTQRL--PVEGRDEVAKIALSFNNFADKLSAVMAQIRDTSE-----------------
--------SVRIAANEIAAGNQDLSGRTESAAASL----------------------QQT
SAALEQISATVAQSASAARQANTAVLSAANDASRGGDVIAKVITTMESIEAAS----GKI
GDITSVIDGIAFQ-TNILALNAA-----------------VEAARAGE------QGRGFA
VVAGEVR------------------TLAQRSAQAAKEIKTLIESTVSSVASGSGQVRQAS
NTMTEI----------------VSSVSDVTTIMSEITNAADEQMRGIHEINSAVAQLDTM
VQQNAALVQESTAASAALQAQAADLTGAVNQF-RI-------------------------
-----------------------------------
>ymoll0001_9480
------------------------------------------------------------
------------------------------------------------------------
-----------------------------------------MLDSIRSRILAACIIIVAG
SLAINTYFNYSV-------------ANKYNSSAIDNTLTAVTASHGVGIADWVATKTQMI
VSLKESALTADPTAALRQVAAAGNFINVYIG---YANKTATFSNPD-GIPAGYDPTGRPW
YLQA----------VKAGKPV--------------------------VTPPYVDAGTNQL
VVTFALPIIQDGSVKGVL--AADVTMDSVIANVKSIHPTDDSFGM-----LIDADGTIIA
HLDAQLTLKPLSDIAPTLDLKTLLTATDPIVADIGDQSKLLLAQAVPGTQWFTVVALDKA
HATAGMRSLLTTSLVTLIVII---FIAVVIIGLITQRALLPL----NHVHKAMDAISSGT
EDLTQRL--PVEGRDEVAKIAESFNRFADKLSAVMAQIRDTSE-----------------
--------SVRIAANEIAAGNQDLSGRTESAAASL----------------------QQT
SAALEQISATVAQSASAARQANTAVLSAANDASRGGEVIAKVITTMESIEAAS----GKI
GDITSVIDGIAFQ-TNILALNAA-----------------VEAARAGK------QGRGFA
VVAGEVR------------------TLAQRSAQAAKEIKTLIESTVSSVSSGSGQVRQAS
NTMTEI----------------VSSVSDVTTIMSEITNAADEQMRGIHEINSAVAQLDTM
VQQNAALVQESTAASAALQAQAADLTGAVNQF-RI-------------------------
-----------------------------------
>yberc0001_9790
------------------------------------------------------------
------------------------------------------------------------
-----------------------------------------MLDSIRSRILAACIIIVAG
SLAINTYFNYSV-------------ANKYNSSAIDNTLTAVTASHGVGIAEWVATKTQMI
VSLKDSALTADPTAALRQVAAAGNFINVYIG---YANKTATFSNPD-GIPAGYDPTGRPW
YLQA----------VKADKPV--------------------------VTPPYVDAGTNQL
VVTFALPIIQDGSVKGVL--AADVTMDSVIANVKSIHPTDDSFGMLIDAD-----GTIIA
HPDAQLTLKPLSEIAPTLELKTLLSATDPIVANIGDQSKLLLAQSVPGTQWFTVVALDKT
HATAGMRSLLTTSLVTLVVII---LIAVVIISLITQRALLPL----NHVHKAMDAISSGA
EDLTRRL--PVEGRDEVAKIAQSFNQFADKLSAVMAQIRDTSE-----------------
--------SVRIAANEIAAGNQDLSGRTESAAASL----------------------QQT
SAALEQISSTVAQSASAARQANTAVLSAANDASRGGEVIAKVITTMESIEAAS----GKI
GDITSVIDGIAFQ-TNILALNAA-----------------VEAARAGE------QGRGFA
VVAGEVR------------------TLAQRSAQAAKEIKTLIESTVSSVSSGSGQVRLAS
NTMTEI----------------VSSVSDVTTIMSEITNAADEQMRGIHEINSAVAQLDTM
VQQNAALVQESTAASAALQSQAGDLTEAVNQF-RI-------------------------
-----------------------------------
>yruck0001_28810
------------------------------------------------------------
------------------------------------------------------------
----------------------------------VSDMTMIKTTQARFTLLVSIFFILLL
IITFMVIQSFITPQLKRSESTIIGNSVDQIATAISTQMNKVEAQSRSMTQAVSLMDSSAI
DSLLPGLVDQYGD-SNVFGGGIWPLPNKRQEG--TIKFSTFYARDA-SNKLAVNTHWNSP
ESQNYFEQPWYKEGLKSAKGF------------------CAWAKAYQDDASPQPRTNCAM
AIYKGNEVYGVSTIDVTLGFFNQLVSQMEQ-KIHGSILIVESDGKIVGSSLSSEGSSGLQ
NLSDISASSPMAAETQRLLANIANQPVAEQEYYRDGQSHTLFIRPIANSPWYLVTDLPTS
LLVKQSNSILFHLGLVQIPIM---LLLFLFLIFSIRIFMRRL----AVLKQNITALSAGG
ADLTQRL--PASSSPEFNAINQSFNQFIDYLQQMMRQVGESSL-----------------
--------AIASASRQIASGNLDLSARTEDQASAI----------------------EQT
AASMDQLTSTVKQNADNASHANQLAIDSSAVAVKGSTVVGQVISTMGSINHSS----KKI
VDIISVIDSIAFQ-TNILALNAA-----------------VEAARAGE------QGRGFA
VVASEVR------------------SLAQRSATSAREIKKLIEDSVADIATGTDLVADAG
HTMNDL----------------MKGVSNVAELMNEIMSSSQEQSLGIEQVNIAINQLDNS
TQQNAALVEQVAAAAQAMQEQTVQLEGVISGF-KI-------------------------
-----------------------------------
>yrohd0001_31660
------------------------------------------------------------
------------------------------------------------------------
---------------------------------------MLKTTQARFTLLVSVFFIFLL
IITLVVIQFFVTPQLKQSESTIIGNNVDQIATAITAQMNKVEAQARSITQAVAIMDSNTI
DTLLPGLVDQYGD-SNVFGGGIWPLPNKREQG--VIKFSTFFARNG-ENKLTVNTHWNSP
ESQNYFEQPWYKDGLQAPKGF------------------CAWAKAYQDDASPQPRTNCAM
AIYKGDDIYGVSTIDVTLGFFNRLVKEMEQ-KVNGTILIVEADGKIVGSSALADGKAELK
NLSDIASNSPMAAETQRLLAQMKGQQSLESEFDSDGISHTLFIRPIANSPWYLVTDLPTS
LLVKQSHSILLHLGLVQIPIM---LLLLLFLVFSIRVFMKRL----AILKENITALSAGG
ADLTQRL--PQSNSPEFNAVNQSFNDFIDYLQQMMRQVGESSL-----------------
--------AIASASRQIASGNMDLSARTEDQASSI----------------------EQT
AASMDELTSTVKQNADNASHANQLAIDASTVAVKGSTVVKQVVNTMGSINSSS----KKI
VDIISVIDSIAFQ-TNILALNAA-----------------VEAARAGE------QGRGFA
VVASEVR------------------NLAQRSATSAREIKKLIEDSVADIAIGTGLVAEAG
TTMDDL----------------MSGVSNVAELMNEIMSSSQEQSLGIEQVNLAINQLDNS
TQQNAALVEQVAAAAQAMQDQTLQLEQVISGF-KV-------------------------
-----------------------------------
>yaldo0001_35590
------------------------------------------------------------
------------------------------------------------------------
---------------------------------------MLKTTQARFTLLVSAFFILLL
IITVVVIQLFVTPQLKQSESTIVGNSVDQIATAITAQMNKVEAQARSITQAVAVMDSNTI
DQLLPGLVDQYGD-SNVFGGGIWPLPNKREQG--VMKFSTFFARNG-ENKLTVNTHWNSP
ESQNYFEQPWYKEGLNAPKGF------------------CAWAKAYQDDASPQPRTNCAM
AIYKGGEVYGVSTIDVTLGFFNRLVKEMEQ-KVNGTILIVEADGKIVGSSALADGKAELK
NLSDVAASSPMATETQRLLAQMKDQKSLESEFDVEGTSHTLFIRPIANSPWYLVTDLPTS
LLVKQSHGILLHLGLVQIPIM---LLLLLFLVFSIRVFMKRL----AALKENITALSAGG
ADLTQRL--PQSSSPEFNAINQSFNDFIDYLQQMMRKVGESSL-----------------
--------AIASASRQIASGNLDLSARTEDQASSI----------------------EET
AASMDELTSTVKQNADNASHANQLAIDASTVAVKGSTVVKQVVDTMGSINHSS----KKI
VDIISVIDSIAFQ-TNILALNAA-----------------VEAARAGE------QGRGFA
VVASEVR------------------NLAQRSATSAREIKKLIEDSVADIATGTRLVADAG
TTMDNL----------------MGGVSNVATLMNEIMSSSREQSLGIDQVNLAINQLDNS
TQQNAALVEQVAAAAQAMQDQTLQLESVISGF-KV-------------------------
-----------------------------------
>ykris0001_37060
------------------------------------------------------------
------------------------------------------------------------
------------------------------------------------------------
---VVVIQLFVTPQLKQSESTIVGNSVDQIATAITAQMNKVEAQARSITQAVAIMDSNTI
DQLLPGLVDQYGD-SNVFGGGIWPLPHKREQG--VIKFSTFFARNG-ENKLTVNTHWNSP
ESQNYFEQPWYKEGLNAPKGF------------------CAWAKAYQDDASPQPRTNCAM
AIYKGDEIYGVSTIDVTLGFFNRLVKDMEQ-KVNGTILIVEADGKIVGSSALADGKAELK
NLSDFASSSPMAAETQRLLPQMKDQKLLENEFDVDGTSHTLFIRPIANSPWYLVTDLPTS
LLVKQSHSILLHLGLVQIPIM---LLLLLFLVFSIRVFMKRL----AALKQNIMALSAGG
ADLTQRL--PQSSSPEFNAINQSFNDFIDYLQQMMRQVGESSL-----------------
--------AIASASRQIASGNLDLSARTEDQASSI----------------------EET
AASMDELTSTVKQNADNASHANKLAMDASSVAVKGSTVVKKVVDTMGSINHSS----KKI
VDIISVIDSIAFQ-TNILALNAA-----------------VEAARAGE------QGRGFA
VVASEVR------------------NLAQRSATSAREIKKLIEDSVSDITIGTRLVADAG
TTMDDL----------------MSGVSNVASLMNEIMSSSQEQSLGIEQVNLAINQLDNS
TQQNAALVEQVAAAAQAMQDQTVQLESVISGF-KV-------------------------
-----------------------------------
>yinte0001_37560
------------------------------------------------------------
------------------------------------------------------------
---------------------------------------MLKTTQARFTLLVSAFFILLL
IITVVVIQLFVTPQLKQSESTIVGNSVDQIATAITAQMNKVEAQARSITQAVAIMDSNTI
DQLLPGLVDQYGD-SNVFGGGIWPLPNKREQG--VIKFSTFFARNG-ENKLTVNTHWNSP
ESQNYFEQPWYKDGLNAPAGF------------------CAWAKAYQDDASPQPRTNCAM
AIYKGDEAYGVSTIDVTLGFFNRLVKEMEQ-KVNGTILIVETDGKIVGSSALADGKAELK
NLSDFAANSPMAAETQRLLPQLKEQKALESEFDVDGTSHTLFIRPIANSPWYLVTDLPTS
LLVKQSHAILLHLGLVQIPIM---LLLLLFLVFSIRVFMKRL----AVLKENITALSAGG
ADLTQRL--PESSSPEFNAINQSFNDFIDYLQQMMRQVGESSL-----------------
--------AIASASRQIASGNLDLSARTEDQASSI----------------------EQT
AASMDELTSTVKQNADNASHANQLARDASTVAVKGGKVVKQVVDTMGSINHSS----KKI
VDIISVIDSIAFQ-TNILALNAA-----------------VEAARAGE------QGRGFA
VVASEVR------------------NLAQRSATSAREIKKLIEDSVADIAIGTDLVADAG
TTMDDL----------------MSGVSNVAALMNEIMSSSQEQSLGIEQVNLAINQLDNS
TQQNAALVEQVAAAAQAMQDQTLQLESVISGF-KV-------------------------
-----------------------------------
>yfred0001_32450
------------------------------------------------------------
------------------------------------------------------------
---------------------------------------MLKTTQARFTLLVSAFFILLL
IITVVVIQLFVTPQLKQSESTIIGNSVDQIATAITAQMNKVEAQARSITQAVAIMDSNAI
DQLLPGLVDQYGD-SNVFGGGIWPLPNKREQG--VIKFSTFFARNG-ENKLTVNTHWNSP
EAQNYFEQPWYKDGLNAPKGF------------------CAWAKAYQDDASPQPRTNCAM
AIYKGDDVYGVSTIDVTLGFFNRLVKEMEQ-KVNGTILIVEADGKIVGSSALADGKAELK
NLSDFAGSSPMAAETQRLLAQMKDQKSLESEFDVDGTSHTLFIRPIANSPWYLVTDLPTS
LLVKQSHSILMHLGLVQIPIM---LLLLLFLVFSIRVFMKRL----AVLKENITALSAGG
ADLTQRL--PQSTSPEFNAINQSFNDFIDYLQQMMRQVGESSL-----------------
--------AIASASRQIASGNLDLSARTEDQASSI----------------------EQT
AASMDELTSTVKQNADNASHANQLAMDASTVAVKGSTVVKQVVDTMGSINHSS----KKI
VDIISVIDSIAFQ-TNILALNAA-----------------VEAARAGE------QGRGFA
VVASEVR------------------NLAQRSATSAREIKKLIEDSVADIAIGTGLVADAG
TTMDDL----------------MSGVSNVAALMNEIMASSQEQSLGIEQVNLAINQLDNS
TQQNAALVEQVAAAAQAMQDQTVQLETVISGF-KV-------------------------
-----------------------------------
>yente0001X_300
------------------------------------------------------------
------------------------------------------------------------
---------------------------------------MLKTTQARFTLLVSAFFIFLL
IITVVVIQLFVTPQLKQSESTIVSNSVDQIATAITAQMNKVEAQARSITQAVAIMDSNTI
DSLLPGLVDQYGD-SNVFGGGIWPLPNKREQG--VIKFSTFFARNG-ENKLTVNTHWNSP
ESQNYFEQPWYKDGLNAPKGF------------------CAWAKAYQDDASPQPRTNCAM
AIYKGDEAYGVSTIDVTLGFFNRLVKEMEQ-KVNGTILIVEADGKIVGSSALADGKAELK
NLSDFAASSPMAAETQRLLAQMKDQKSLESEFDVDGTSHTLFIRPIANSPWYLVTDLPTS
LLVKQSHSILLHLGLVQIPIM---LILLLFLVFSIRVFMKRL----AALKENITALSAGG
ADLTQRL--PQSSSPEFNAINQSFNDFIDYLQQMMRQVGESSL-----------------
--------AIASASRQIASGNLDLSARTEDQASSI----------------------EET
AASMDELTSTVKQNADNASHANQLAMDASTVAVKGSTVVKKVVDTMGSINHSS----KKI
VDIISVIDSIAFQ-TNILALNAA-----------------VEAARAGE------QGRGFA
VVASEVR------------------NLAQRSATSAREIKKLIEDSVADIAIGTSLVADAG
TTMDDL----------------MSGVSNVAALMNEIMSSSQEQSLGIEQVNLAINQLDNS
TQQNAALVEQVAAAAQAMQDQTLQLESVISGF-KV-------------------------
-----------------------------------
>ymoll0001_35290
------------------------------------------------------------
------------------------------------------------------------
------------------------------------------------------------
---VVVIQLFVTPQLKQSESTIVGNSVDQIATAITAQMNKVEAQARSITQAVAIMDSNTI
DSLLPGLVDQYGD-SNVFGGGIWPLPNKREQG--VAKFSTFFARNG-ENKLTVNTHWNSP
ESQNYFEQSWYKDGLNAPKGF------------------CAWAKAYQDDASPQPRTNCAM
AIYKGNEAYGVSTIDVTLGFFNRLVKEMEQ-KVNGTILIVEADGKIVGSSALADGKAELK
NLSDFASSLPMAAETQRLLPQMKDQKSLESEFDVDGTSHTLFIRPIANSPWYLVTDLPTS
LLVKQSHSILMHLGLVQIPIM---LLLLLFLVFSIRVFMKRL----ANLKENITALSAGG
ADLTQRL--PESSSPEFNAINQSFNAFIDYLQQMMRQVGESSL-----------------
--------AIASASREIASGNLDLSARTEDQASSI----------------------EET
AASMDELTSTVKQNADNASHANQLAMDASAVAVKGSTVVKQVVDTMGSINHSS----KKI
VDIISVIDSIAFQ-TNILALNAA-----------------VEAARAGE------QGRGFA
VVASEVR------------------NLAQRSATSAREIKKLIEDSVSDIAIGTGLVADAG
TTMDDL----------------MSGVSNVAALMNEIMSSSQEQSLGIEQVNLAINQLDNS
TQQNAALVEQVAAAAQAMQDQTLQLESVISGF-KV-------------------------
-----------------------------------
>yberc0001_34000
------------------------------------------------------------
------------------------------------------------------------
---------------------------------------MLKTTQARFTLLVSVFFILLL
IITLVVIQLFITPQLKQSESTIVGNSVDQIATAITAQMNKVEAQARSITQAVAIMDSSTI
DSLLPGLVDQYGD-SNVFGGGIWPLPNKREQG--VAKFSTFFARNG-ENKLTVNTHWNSP
ESQNYFEQSWYKDGLNAPKGF------------------CAWAKAYQDDASPQPRTNCAM
AIYKGNEAYGVSTIDVTLGFFNRLVKEMEQ-KVNGTILIVEADGKIVGSSALADGKAELK
NLSDFAASLPMAAETQRLLPQMREQKSLESEFDVDGTSHTLFIRPIANSPWYLVTDLPTS
LLVKQSHSILMHLGLVQIPIM---LLLLIFLVFSIRVFMKRL----ANLKENITALSAGG
ADLTQRL--PESSSPEFNAINQSFNAFIDYLQQMMRQVGESSL-----------------
--------AIASASREIASGNLDLSARTEDQASSI----------------------EET
AASMDELTSTVKQNADNASHANQLAMDASAVAVKGSTVVKKVVDTMGSINHSS----KKI
VDIISVIDSIAFQ-TNILALNAA-----------------VEAARAGE------QGRGFA
VVASEVR------------------NLAQRSATSAREIKKLIEDSVSDIAIGTGLVADAG
TTMDDL----------------MSGVSNVAALMNEIMSSSQEQSLGIEQVNLAINQLDNA
TQQNAALVEQVAAAAQAMQDQTLQLESVISGF-KV-------------------------
-----------------------------------
>ykris0001_22290
------------------------------------------------------------
------------------------------------------------------------
----------------------------------------MSLSNWRIGYRLGGGFAFLV
LMLFIVSLLAIS-----------------------------------KLSGFQQSASDIV
EEVYPQTVDANAL-----------------------------IDAVNSALVAYQRLLLVT
DEAQE---------KKTIDMI------------------------------ADLRKDIST
KLADLEAGVQDSKSKDVLREIQNSRTDFLTSGDKILSLVLA------------------G
NREAAVTEFTDNMNITQAQYREHVRQLVAYQDQIMADSVDSMAKVYTSTRNLLLAIL---
-----------------LTSA---VAGLLIAWAITRSVTQPI----QQALDIANKVAQG-
-DLTSSI--VTNRKDEAGLLLQSLDHMNTSLRQIVSKVRDGAE-----------------
--------TISTAASQIAAGNQDLSARTEEQASSL----------------------EQT
ASSMEQLTSTIKNTADNTHQATSIANKASETAKHSGEVMGSVTQKMRGIRDSS----QRM
SEIIGVIDGIAFQ-TNILALNAA-----------------VEAARAGE------QGRGFA
VVASEVR------------------SLAQRSATAAKEIKTLIDNSVDKIQDGMRLVDSAE
ETLTEL----------------VGNVQDVNSIIGEISQASREQSDGINQINLAVGQIDTT
TQQNAALVEESAAAALSLQAQASTLTETVSAF-KLH----------STGSDDSRELANAA
FLVTER-----------------------------
>yinte0001_3170
------------------------------------------------------------
------------------------------------------------------------
----------------------------------------MRFIRNIKIRTALILILIAF
SLLWAGASGFAL---------------------------------------YSLKQLNQE
LGVTHTQQQNGDI------------INGANAQ--YYRAITAMERAMGGLGKNDTGVFDLE
--------------MKATLAE-------------------------------LDSLKNGL
SQF---KAIDHGNLDSAT--IDAIYNSSFNLYNSAVLPMFESAKA--------------K
NTNGFETIKADKYLPLRRDFSAAIDKYNAKIISLNEEANQRISQWLVWCQYILISGL---
-----------------LISV---LIMLTTDRYLVNFLVKPL----NRVKAHLESLAQG-
-VLDHNI--VDQGKNCIGQLVPYINKMQDNWAKTVFEIRNSAD-----------------
--------SIYRGSSEISVGNTDLSSRTEEQASAL----------------------EET
ASSMEQLGSTVQQNADNAGQASTLANQATLEAQQGGVIVSGVIATMTKITSSS----HKI
VDIIGVINSIAFQ-TNILALNAA-----------------VEAARAGE------QGRGFA
VVASEVR------------------SLAQRSAQAAKEIDVLINESVKNIKSGSEQVTRAG
DAMDKI----------------VSSVSNVNDIMSEIAAASTEQSKGISQIGTAVVQMDSV
TQQNAALVQQSAAAAASLEEQARQLTEIVSVF-KIK-------------GKAPDSSTGP-
------------LLRPKTRVKSAVLAAEQGGWTKF
>yruck0001_31650
------------------------------------------------------------
------------------------------------------------------------
-----------------------------------------MFERLKISQGLMGVLALFC
IIQIFSGSWSIL---------------------------------------DASGTNDRL
TQISLGFNQIMAM------------DNAYASV--TEIREEVLKDAL-MLATQ----PQDA
KARQS---------LGELRQN----------------L---------------TEVDQQM
EKFY--QLSQSNQNEIER--TKNVKSLYEKARGDLLQLIISLEN---------------N
DLVKFQSIMHNRSSTHFMSALDDASAYV--ANSIITPAANAAQVSYRQMLPLSLSFM---
-----------------FVFI---VLTGAVLVWIRKYVLNKI----NQVIDYQAAIAHG-
-NLSIEI--DANGNNEIGKLMQGLKHMRDELANTVSAVRAGTQ-----------------
--------NIYTGVQEIAAGNSDLSSRTEEQASSL----------------------EET
AASMEQLSATVKNNSDSANAATSLVKRASNSAVNGGEITRKMVITMSDIADSS----RKI
GDITSVIDGIAFQ-TNILALNAA-----------------VEAARAGE------QGRGFA
VVAGEVR------------------NLAQRSAQAAKEIKTLIDASVLRVDQGNDLVENVS
GAMTEI----------------VTAIGQVTETMQEISNASEEQSRGITQIAQAVNEMDKV
TQQNAALVEQSASAASALEDQADRLNQTVAIF---K-----------LAASGSAPEKIRV
QPD---------QGRLMAAN---------------
>ymoll0001_7110
------------------------------------------------------------
------------------------------------------------------------
----------------------------------------MNLADIKLSHRFMALLAIMV
LGFAAYGAWSFK----------------------------------------VLNNLKVN
GPVYQNIIQDKNL------------IADILPPPQYIIE---------SYLISLQLASASA
DERNE---------LISNLKY-------------------------------KKKEFENH
REFWTHSNLSNELKEQLLAATGKPAQEFYQIAFDQFIPALESG----------------D
NLAAAVAL--EAMKKHYGVHRHAIDKLVEQAAKLTETDEADAKTKIQTAMWSMSAIL---
-----------------IAAT---VLVGLFLLAISRSLIKQLGGEPGYAVDIAGKISAG-
-DLSVSV---DTKPNDQTSLLVAMKIMRDSLAKIVNEVRTGTE-----------------
--------TMVTSSCQIASGNQDLSSRTEQQASSL----------------------EET
ASSMEEFTSTVKQNADNARQANILATAASEVAIKGGSMVSQVVDTMGSIHSSS----KKI
VDIIGVIDSIAFQ-TNILALNAA-----------------VEAARAGE------QGRGFA
VVASEVR------------------NLAQRSASAAKEIKTLIGDSVDQVNIGTGLVDQTG
ITMNEI----------------VESIKQVSDIMEEINEANQEQTSGIQQINQAIIQMDNV
TQQNAALVEESAAAAQSLQDQAENLSQVINIF-NLN-----------AAYTATATPTP--
-----------------------------------
>yruck0001_28370
------------------------------------------------------------
------------------------------------------------------------
--------------------------------MAAISNIFGSFENVNVGKKLGLSFFIML
LLVSIIAGTGAYHFSAIEDRAYKVDLSYQINEEVNQAKYNRALYERSYNPQFMTTNAKHI
NNILTLLAQNESMNWDAENQKNINRIIEVIKA--YQLDQKDFLATV-EKKDNVRKSWNIS
ETQKY---------LNQLAQN----------------FLNEGADTNSRILLAEMNQKLMA
VRYNARGLLLDRNKEAEA--SMITAIDVAQNAANAFLPVLSTEQQKLMLPVIDSLKAYKG
NILAYLPAYEQEV-AAGKRLENKAIELNSLISNLFAQELQGTHDEIDKAQMQMTLTA---
-----------------IIAL---LLGLLIAWRITRQITVPL----RTTLAMAERIATG-
-DLTSAT--TSSRTDELGLLMNAVARMNENLRGMIDEIRIGVS-----------------
--------QVSHASGEIAAGNTDLSSRTEQQAAAV----------------------EET
AASMEQLNATVKQNADNAHHANQLATEASDTAEQGGKLVNDVVRTMGDISSSS----KRI
SEITSVINSIAFQ-TNILALNAA-----------------VEAARAGE------QGRGFA
VVASEVR------------------NLAQRSAQAAKEIEGLIGESVSQVNKGTSLVQNAG
QTMEDI----------------VRSVTHVRDIMAEIASASDEQSRGITQVSQAISEMDST
TQQNAALVEESAAAADSLAEQAILLAQAVAVF-RLS-----------ESTESTKTTPTT-
------------KTTPPRMTAENVKLNQQDNWETF
>ypseu0001X_43460
------------------------------------------------------------
------------------------------------------------------------
--------------------------------MAVFSKIIGSFDNVKVGKKLGLSFFLML
LLVGVIAGTTAYHFSVIEEHAYKVELSYKINNEANQAKYNRALYERTYDLKYITENTQHI
NNIKNLLTQSANLRWSVDNRKNIANINHVVEE--YQQQQTNFVNAV-TNKDKVRQSWSIS
ESLNN---------INALQQS----------------LLNEGADTNTQILLAEMSQKLMT
VRYNARGLLLDRNKDAET--ALITSINIANSAANAFMPVLSAEQQKLLAPVAANLALYKD
NVLAYLPAYQQELE-VGKVMEASANALNTLATQLFTQELQGTHNEINNAQYQLAIAA---
-----------------FVAL---LLGLLIAWRMTRQITVPL----RATLDMAERIATG-
-DLTAAT--TSSRTDELGMLMNAVARMNENLRAMIDEIRIGVS-----------------
--------QVSHASGEIAAGNTDLSSRTEQQAAAV----------------------EET
AASMEQLNATVKQNTDNAHHANQLATEASQTAQQGGKLVNDVVRTMNDISGSS----KRI
SEITSVINSIAFQ-TNILALNAA-----------------VEAARAGE------QGRGFA
VVASEVR------------------NLAQRSAQAAKEIEGLIGESVSQVNAGTSLVKNAG
NTMEEI----------------VRSVSHVRDIMAEIASASDEQSRGITQVSLAISEMDST
TQQNAALVEESAAAADSLAEQAILLAQAVAVF-RLS-------------EDEGATDEGRV
VTP---------KASNGRHTPEDHRINQQKSWETF
>ypest0001X_43700
------------------------------------------------------------
------------------------------------------------------------
--------------------------------MAVFSKIIGSFDNVKVGKKLGLSFFLML
LLVGVIAGTTAYHFSVIEEHAYKVELSYKINDEANQAKYNRALYERTYDLKYITENTQHI
NNIKNLLTQSANLRWSVDNRKNIANINHVVEE--YQQQQTNFVNAV-TNKDKVRQSWSIS
ESLNN---------INALQQS----------------LLNEGADTNTQILLAEMSQKLMT
VRYNARGLLLDRNKDAET--ALITSINIANSAANAFMPVLSAEQQKLLAPVAANLALYKD
NVLAYLPAYQQELE-VGKVMEASANALNTLATQLFTQELQGTHNEINNAQYQLAIAA---
-----------------LVAL---LLGLLIAWRMTRQITVPL----RATLDMAERIATG-
-DLTAAT--TSSRTDELGMLMNAVARMNENLRAMIDEIRIGVS-----------------
--------QVSHASGEIAAGNTDLSSRTEQQAAAV----------------------EET
AASMEQLNATVKQNTDNAHHANQLATEASQTAQQGGKLVNDVVRTMNDISGSS----KRI
SEITSVINSIAFQ-TNILALNAA-----------------VEAARAGE------QGRGFA
VVASEVR------------------NLAQRSAQAAKEIEGLIGESVSQVNAGTSLVKNAG
NTMEEI----------------VRSVSHVRDIMAEIASASDEQSRGITQVSLAISEMDST
TQQNAALVEESAAAADSLAEQAILLAQAVAVF-RLS-------------EDEGATDEGRV
VTP---------KASNGRHTPEDHRINQQKSWETF
>yrohd0001_31240
------------------------------------------------------------
------------------------------------------------------------
--------------------------------MAAFSKVFGNFENVKVGKKLGLSFFLML
LLVGIIAGTTAYHFSAIEKHAYKVDLSYKINDEANQAKYNRALYERTYDLKYIKENSEHI
NEIKSLLTESEKLSWSAENHKIINSISDIAEE--YLQQQSNFVNAV-AHKDDVRKSWNIS
ETQKN---------LNELQQN----------------FLNEGADTNTQILLAEMNQKLMT
VRYNARGLLLDRNQEAES--SLITSINVANSAANAFMPVLSASQQQLMAPVISSLATYKD
NVLAYLPAYRQELE-VGKVMEASANELNKLATQLFTQELQGTHLEINNAQWLLAIAA---
-----------------LAAL---LCGLLISWRMTRQITLPL----RTTLAMAERIATG-
-DLTTAT--KSNRTDELGLLMNAVARMNENLRAMIDDIRVGVS-----------------
--------QVSHASGEIAAGNTDLSSRTEQQAAAV----------------------EET
AASMEQLNATVKQNADNAHHANQLATEASTTAQQGGKLVSDVVRTMNDISGSS----KRI
SEITSVINSIAFQ-TNILALNAA-----------------VEAARAGE------QGRGFA
VVASEVR------------------NLAQRSAQAAKEIEGLIGESVSQVSAGTLLVQNAG
KTMDDI----------------VRSVTHVHDIMAEIASASDEQSRGITQVSQAIAEMDST
TQQNAALVEESAAAADSLAEQAILLAQAVAVF-RLS-------------ESEAETPQHQH
AEAVMARHVSASNSTAARQTSETRQNNQQDNWETF
>yaldo0001_35130
------------------------------------------------------------
------------------------------------------------------------
--------------------------------MAAFSKVFSHFENAKVGKKLGLSFFLML
LLVGIIAGTTAYHFSVIEEHAYKVNLSYKINDEANQAKYNRALYERTYDLKYIKENSGYI
NKIKTLLIQSEELDWSENNRKTINSIADVVEE--YLQQQSNFVNAV-AHKDDVRKSWNIS
ETQKN---------LNELQQN----------------LLNEGADTHTQILLAEMNQKLMT
VRYNARGLLLDRNQDAES--SLITSINIANSAANAFMPVLSADQQKLLAPVISSLSAYKD
NVLAYLPAYQQELA-VGKVMEYNANELNKLATHLFTQELQGTHDEINNAQLQLTITA---
-----------------IVAL---LLGLLISWRMTRQITVPL----RTTLAMAERIATG-
-DLTAAA--TSTRTDELGLLMNAVARMNENLRAMIDEIRVGVS-----------------
--------QVSHASGEIAAGNTDLSSRTEQQAAAV----------------------EET
AASMEQLNATVKQNADNAHHANQLATEASDTAQQGGKLVNDVVRTMNDISGSS----KRI
AEITSVINSIAFQ-TNILALNAA-----------------VEAARAGE------QGRGFA
VVASEVR------------------NLAQRSAQAAKEIEGLIGESVSQVNSGTTLVQNAG
QTMENI----------------VRSVTHVRDIMAEIASASDEQSRGITQVSLAISEMDST
TQQNAALVEESAAAANSLAEQAILLAQAVAVF-RLT------------DTETETVAAQHK
------------GTPSPRTGSQSSRVTQQDNWETF
>yinte0001_36970
------------------------------------------------------------
------------------------------------------------------------
--------------------------------MAIFSNVFGRFENVRVGKKLGLSFFLML
LLVGIIAGTAAYHFSVIEEHAYKVDLSYKINDEANQAKYNRALYERTYDLKYIKENSQHI
NNIKNLLTQSESLSWSENNRKTISSISDVVEE--YQQQRSNFVNAV-AHKDDVRKSWNIS
ETQKN---------LNELQQS----------------LLNEGADTNTQILLAEMNQKLMT
VRYNARGLLLDRNQDAES--SLITSINIANSAANAFMPVLSAEQQKLLAPVISSLSTYKD
NVLAYLPAYQQELE-VGKVMESNANELSKLATHLFTQELQGTHAEINNAQLQLTIAA---
-----------------IAAL---LFGLLISWRMTRQITVPL----RTTLAMAERIATG-
-DLTATT--TSHRTDELGLLMNAVARMNENLRAMIDEIRIGVS-----------------
--------QVSHASGEIAAGNTDLSSRTEQQAAAV----------------------EET
AASMEQLNATVKQNADNAHHANQLATEASDTAQQGGKLVSDVVRTMNDISGSS----KRI
SEITSVINSIAFQ-TNILALNAA-----------------VEAARAGE------QGRGFA
VVASEVR------------------NLAQRSAQAAKEIEGLIGESVTQVNAGTTLVQNAG
QTMENI----------------VRSVTHVRDIMAEIASASDEQSRGITQVSQAISEMDST
TQQNAALVEESAAAADSLAEQAILLAQAVAVF-RLS----------DAEVESAQKNTSAS
VVHK--------STPTSRTGTESSRTAQQDNWETF
>ykris0001_39870
------------------------------------------------------------
------------------------------------------------------------
--------------------------------MAGFSKIFGNFENVKVGKKLGLSFFLML
LLVGIIAGTTAYHFSVIEEHAYKVDLSYKINDEANQAKYNRALYERTYDLKYIEENSEHI
NKIKSLLDQSETLGWSADNRKTISSISDVVEE--YLQQQSNFVNAV-AHKDDVRKSWNIS
ETQKN---------LNELQQS----------------LLNEGADTNTQILLAEMNQKLMT
VRYNARGLLLDRNQDAES--SLITSINIANSAANAFMPVLSADQQKLLAPVISSLSAYKD
NVLAYLPAYQQELE-VGKVMEDNANELNKLATHLFTQELQGTHDEIDNAQLQLTITV---
-----------------IAAL---LFGLLISWRMTRQITVPL----RTTLAMAERIANG-
-DLTAET--TSTRTDELGLLMNTVARMNENLRAMIDEIRIGVS-----------------
--------QVSHASGEIAAGNTDLSSRTEQQAAAV----------------------EET
AASMEQLNATVKQNADNAHHANQLATEASQTAQQGGKLVNDVVRTMNDISGSS----KRI
SEITSVINSIAFQ-TNILALNAA-----------------VEAARAGE------QGRGFA
VVASEVR------------------NLAQRSAQAAKEIEGLIGESVSQVNAGTSLVQNAG
QTMEDI----------------VRSVTHVRDIMAEIASASDEQSRGITQVSQAISEMDST
TQQNAALVEESAAAADSLAEQAILLEQAVAVF-RLS----------EAEVETVQSNTSAS
------------RVATPRPAPDASRNDQQDNWETF
>ymoll0001_34760
------------------------------------------------------------
------------------------------------------------------------
--------------------------------MAGFSKILGHFDNVKVGKKLGLSFFLML
LLVGIIAGTTAYHFSVIEEHAYKVDLSYKINDEANQAKYNRALYERTYDLQYIKENSQHI
NNIKNLLTQSETLSWSESNRKTIGAIADVVEE--YLQQQSNFVNAV-AHKDDVRKSWNIS
ETQKN---------LNELQQS----------------LLNEGADTNTQILLAEMNQKLMT
VRYNARGLLLDRNQEAES--SLITSINIANSAANAFMPVLSPDQQRLLAPVITSLGTYKD
NVLAYLPAYQQELE-VGKVMETSANELNKLATHLFTQELQGTHDEINNAQLQLAIAA---
-----------------VAAL---LLGLLISWRMTRQITVPL----RATLAMAERIATG-
-DLTAAA--TSDRTDELGLLMNAVARMNENLRAMIDEIRIGVS-----------------
--------QVSHASGEIAAGNTDLSSRTEEQAAAV----------------------EET
AASMEQLNATVKQNADNAHHANQLATEASQTAQQGGKLVSDVVRTMNDISGSS----KRI
SEITSVINSIAFQ-TNILALNAA-----------------VEAARAGE------QGRGFA
VVASEVR------------------NLAQRSAQAAKEIEGLIGESVSQVNAGTSLVQNAG
QTMEEI----------------VRSVTHVRDIMAEIASASDEQSRGITQVSQAIAEMDST
TQQNAALVEESAAAADSLAEQAILLAQAVAVF-RLS------------EAETQPVQHQPA
AT----------SASTPRSTPKANQATQQDNWETF
>yfred0001_31920
------------------------------------------------------------
------------------------------------------------------------
--------------------------------MAVFSKVFGNFENVKVGKKLGLSFFMML
LLVGIIAGTTAYHFSVIEEHAYKVDLSYKINDEANQAKYNRALYERTYDLKYIKENSQHI
NNIKNLLTQSEGLSWSAENRKIIGGITDVVEE--YLQQQSNFVNAV-AHKDDVRKSWNIS
ETQKN---------LNELQQS----------------LLNEGADTNTQILLAEMNQKLMT
VRYNARGLLLDRSQEAES--SLITSINIANSAANAFMPVLSADQQKLLAPVISSLSAYKD
NVLAYLPAYQQELE-VGIVMETNANELNKLATHLFTQELQGTHDEINNAQLQLTIAA---
-----------------IAAL---LFGLLISWRMTRQITVPL----RTTLAMAERIATG-
-DLTAAT--TSNRTDELGLLMNAVARMNENLRAMIDEIRIGVS-----------------
--------QVSHASGEIAAGNTDLSSRTEQQAAAV----------------------EET
AASMEQLNATVKQNADNAHHANQLATEASQTAQQGGKLVNDVVRTMNDISGSS----KRI
SEITSVINSIAFQ-TNILALNAA-----------------VEAARAGE------QGRGFA
VVASEVR------------------NLAQRSAQAAKEIEGLIGESVSQVNAGTSLVQNAG
QTMEDI----------------VRSVTHVRDIMAEIASASDEQSRGITQVSQAISEMDST
TQQNAALVEESAAAADSLAEQAILLAQAVAVF-RLS----------ESEAETSQSHSVSS
APK---------NTPTPRPTPETRNSAPQDNWETF
>yberc0001_33520
------------------------------------------------------------
------------------------------------------------------------
--------------------------------MAALSKVFGNFENVKVGKKLGLSFFLML
LLVGIIAGTTAYHFSVIEEHAYKVDLSYKINDEANQAKYNRALYERTYDLKYIQENSQHI
NNIKNLLTQSEGLSWSEDNRKTIGSIADVVDE--YLQQQSNFVNAV-AHKDDVRKSWNIS
ETQKN---------LNELQQS----------------LLNEGADTNTQILLAEMNQKLMT
VRYNARGLLLDRNQEAES--SLITSINIANSAANAFMPVLSPDQQKLLAPVITSLGSYKE
NVLAYLPAYQQELE-VGKVMETNANELNKLATHLFTQELQGTHDEINNAQLQLAIAA---
-----------------IAAL---LFGLLISWRMTRQITVPL----RTTLAMAERIATG-
-DLTAAT--TSNRTDELGLLMNAVARMNENLRAMIDEIRIGVS-----------------
--------QVSHASGEIAAGNTDLSSRTEEQAAAV----------------------EET
AASMEQLNATVKQNADNAHHANQLATEASQTAQQGGKLVSDVVRTMNDISGSS----KRI
SEITSVINSIAFQ-TNILALNAA-----------------VEAARAGE------QGRGFA
VVASEVR------------------NLAQRSAQAAKEIEGLIGESVSQVNAGTSLVQNAG
QTMEEI----------------VRSVTHVRDIMAEIASASDEQSRGITQVSQAISEMDST
TQQNAALVEESAAAADSLAEQAILLAQAVAVF-RLS----------DAETHTAQGNIPAP
ATKN--------SASTPRPGPNISRANQQDNWETF
>yente0001X_760
------------------------------------------------------------
------------------------------------------------------------
--------------------------------MAAFSKVFGHFENVKVGKKLGLSFFLML
LLVGIIAGTTAYHFSVIEEHAYKVDLSYKINDEANQAKYNRALYERTYDLQYIKENSQHI
NNIKNLLTQSESLSWSENNRKTISSIADVVDE--YLQQQSNFVNAV-AHKDDVRKSWNIS
ETQKN---------LNELQQS----------------LLNEGADTNTQILLAEMNQKLMT
VRYNARGLLLDRNQDAES--SLITSINIANSAANAFMPVLSADQQKLLAPVISSLSIYKD
NVLAYLPAYQQELE-VGKVMEENANELNKLATHLFTQELQGTHDEINNAQLQLAIAA---
-----------------IAAL---ILGLLISWRMTRQITVPL----RTTLAMAERIATG-
-DLTAAT--TSNRTDELGLLMNAVARMNENLRAMIDEIRIGVS-----------------
--------QVSHASGEIAAGNTDLSSRTEQQAAAV----------------------EET
AASMEQLNATVKQNADNAHHANQLATEASQTAQQGGKLVNDVVRTMNDISGSS----KRI
SEITSVINSIAFQ-TNILALNAA-----------------VEAARAGE------QGRGFA
VVASEVR------------------NLAQRSAQAAKEIEGLIGESVSQVNAGTSLVQNAG
QTMEDI----------------VRSVTHVRDIMAEIASASDEQSRGITQVSQAISEMDST
TQQNAALVEESAAAADSLAEQAILLAQAVAVF-RLS----------EAETESVQSETTTP
------------RATTPRPAPEANRSQQQDNWETF
>yruck0001_18270
------------------------------------------------------------
------------------------------------------------------------
----------------------------------------MQFLKNITIRAALLWVFGAF
SLLWGGVSAYTL---------------------------------------FSLHELTDA
SNANSVLVENINL------------VNQGSDQ--YFRTVTRLGRSV-----DHRLAGNIA
EADRE---------LKSSNKA-------------------------------LENLKNSL
AQF---KAIDHAQLNPVL--VNEVISSWNGLVIQGVDPLYQAAVV--------------N
DNSAYQLLSKQTVPALSRQFGASAESFDKAASEQIGVVKVQFAHLTKVSSITLISAL---
-----------------IAGL---LILLATDRFLVANLVRPL----HQMRDHFKVIASG-
-QLGHPI--VDFGRNCIGQLFPLLREVQTSLANTVKTIRDSTD-----------------
--------SIYHGAAEIAAGNTDLSSRTEQQAAAL----------------------EET
AASMEQLTATVKHNADNAHHASQLAATASSTAKKGGELVADVVHTMADISASS----KKI
AEITTVINSIAFQ-TNILALNAA-----------------VEAARAGE------QGRGFA
VVASEVR------------------SLAQRSAQAAKEIDGLINESVSRVISGSAQVESAG
STMNEI----------------VRSITNVTDLIGEIASASDEQSKGISQVGQAVAEMDSV
TQQNAALVQEASRAAASLEDQAAKLNHAVAVF-KLK-----------DDKVTPAAKTKV-
---------------TPVKAPMAPRTDNNANWETF
>yrohd0001_33070
------------------------------------------------------------
------------------------------------------------------------
----------------------------------------MRFFKNITIRAALLWVLGAF
CVLWGGVSANTL---------------------------------------LSLNQLTES
SNANAVLVENMNL------------VNQGTDQ--YFRMVTRLARAV-----DYHQSGNMA
DADKE---------LKSSNVA-------------------------------LENLKEKL
AEF---KAIDHAQIDPVL--VTGVIDGWSGLIEQGVMPLYQAAMD--------------N
NSAAYQELAKKTVPALSRQYGSVAEAFNQAASHAIGVAKDQFAQLTKMSSMTLIAAL---
-----------------LTGL---AILLATDRYLVVNLVRPL----DDIRAHFRVIASG-
-QLGQPI--VDFGHNCVGQLFPLLREVQTSLVNTVKAIRSSTD-----------------
--------GIYQGAAEIAAGNTDLSSRTEQQAAAL----------------------EET
AASMEQLTATVKHNASNAHHASQLADNARATAKKGGVLVADVVNTMNEISASS----RKI
ADITTVINSIAFQ-TNILALNAA-----------------VEAARAGE------QGRGFA
VVASEVR------------------NLAQRSAQAAKEIEGLISESVGRVSSGSALVESTG
ATMDEI----------------VRSITNVTDLMSEIASASDEQSKGISQVGLAVAEMDTV
TQQNAALVQEASRAAASLEEQATQLNLAVAVF-KLR-----------SDDQRSKPVA---
------------KAKVLTKVTAPVRVDSNDNWETF
>yfred0001_34740
------------------------------------------------------------
------------------------------------------------------------
-------------------------------------------------------VLGAF
CLLWGSVSTYTL---------------------------------------LSLNQLTQS
SNANAVLVENMNL------------VNQGTDQ--YFRMVTRLARSV-----DYRQNGNIA
DAEKE---------LNSSNVA-------------------------------LDNLKKKL
AEF---KTIDHAQIDPAL--VTGVIDGWSGLIDQGVTPLYQAAMD--------------N
NSVAYQDLAKKTVPALSRQYGAVAETFNQAASKAIGVAKDQFSHLTKVSSITLISAL---
-----------------VAGL---VILLATDRYLVVNLVRPL----DDIRAHFRVIASG-
-QLGRPI--VDFGRNCVGQLFPLLRDVQTSLVNTVQAIRSSTD-----------------
--------GIYHGAAEISAGNTDLSSRTEQQAAAL----------------------EET
AASMEQLTATVKHNADNAHHASQLAANASATAKKGGVLVADVVNTMNEISASS----RKI
ADITTVINSIAFQ-TNILALNAA-----------------VEAARAGE------QGRGFA
VVASEVR------------------NLAQRSAQAAKEIDSLINESVSRVSSGSALVESAG
VTMDEI----------------VRSITNVTDLMGEIASASDEQSKGITQVGQAVAEMDSV
TQQNAALVQEASRAAASLEEQATQLNLAVAVF-KLQ-----------SDEERVKPAAK--
------------PRAKVSAATAVSKPDSNANWETF
>yaldo0001_22600
------------------------------------------------------------
------------------------------------------------------------
----------------------------------------MQFLKNISIRVALLWVLGIF
CLLWGGVSAYTL---------------------------------------LSLNQLTQS
SNANSVLVENMNL------------VNQGTDQ--YFRMVTRLARSV-----DYRQSGNIA
DADKE---------LKSSNVA-------------------------------LENLKKKL
AEF---KAVDHAQIDPVL--VTGVIDGWSGLIEQGVTPLYQAAMD--------------N
NSAAYQELAKKTVPALSRQYGSVAESFNQSASKAIGVAKEQFSHLTKVSSVTLISAL---
-----------------VAGL---LILLATDRYLVANLVRPL----DEIREHFRVIASG-
-QLGQPI--ADFGRNCVGRLFPLLRDVQTSLVNTVQTIRSSTD-----------------
--------GIYHGAAEISAGNTDLSSRTEQQAAAL----------------------EET
AASMEQLTATVKHNADNAHHASQLAASASATAKKGGLLVADVVNTMNEISASS----RKI
ADITTVINSIAFQ-TNILALNAA-----------------VEAARAGE------QGRGFA
VVASEVR------------------NLAQRSAQAAKEIDGLINESVNRVSSGSALVESAG
ITMDEI----------------VRSITNVTDLMGEIASASDEQSKGISQVGQAVAEMDSV
TQQNAALVQEASRAAASLEEQATQLNRAVAVF-KLH-----------LDDERVKPAVK--
------------PRAHPTAMAPVTKVDNNANWETF
>yinte0001_40830
------------------------------------------------------------
------------------------------------------------------------
----------------------------------------MQFLKNITIRVALLWVLGAF
CLLWGGVSAYTL---------------------------------------LSLNQLTQS
SNANSVLVENMNL------------VNQGTDQ--YFRMVTRLSRSV-----DYRQNGNIA
DADKE---------LKSSDVA-------------------------------LENLKQKL
AEF---KAIDHAQLDPAL--VSGVIDGWSGLIEQGVTPLYQAAMD--------------N
NSAAYQDLAKKTVPALSRQYGSVAEKFNQAASKAIGVAKDQFSHLTKVSSITLISAL---
-----------------VIGL---LILLATDRYLVANLVRPL----DDIRKHFLVIASG-
-QLGHPI--TDFGRNCVGRLFPLLRDVQTSLVNTVQAIRSSTD-----------------
--------GIYHGAAEISAGNTDLSSRTEQQAAAL----------------------EET
AASMEQLTATVKHNADNAHHASQLAANASATAKKGGVLVADVVNTMNEISASS----RKI
ADITTVINSIAFQ-TNILALNAA-----------------VEAARAGE------QGRGFA
VVASEVR------------------NLAQRSAQAAKEIDGLINESVSRVSSGSALVESAG
ITMDEI----------------VRSITNVTDLMGEIASASDEQSKGISQVGQAVAEMDSV
TQQNAALVQQASRAAASLEEQATQLNQAVAVF-KLK-----------ADDERAKPVVKM-
------------RANQRTTAPATAKADSNANWETF
>ymoll0001_38830
------------------------------------------------------------
------------------------------------------------------------
----------------------------------------MQFLKNITIRAALLWVLGAF
CLLWGGVSAYTL---------------------------------------LSLNQLTQS
SNANSVLVDNMTL------------VNQGTDQ--YFRMVTRLARAV-----DYRQSGNIA
DADKE---------LKSSNIA-------------------------------LENLKKRL
AEF---KAIDHAQIDPAL--VSRVIDGWSGLIEQGVTPLYQAAMD--------------N
NTAAYQELAKKTVPALSRQYGSVAEGFNQAASKAIGVAKEQFSQLTKVSSITLISAL---
-----------------VAGL---VILLATDRYLLANLVRPL----DDIRAHFRVIASG-
-QLGQPI--VDFGRNCVGQLFPLLRDVQTSLVNTVEAIRSSTD-----------------
--------GIYHGAAEISAGNTDLSSRTEQQAAAL----------------------EET
AASMEQLTATVKHNADNAHHASQLAANASITAKKGGALVADVVHTMDEISASS----RKI
ADITTVINSIAFQ-TNILALNAA-----------------VEAARAGE------QGRGFA
VVASEVR------------------NLAQRSAQAAKEIDGLITESVNRVKSGSALVESAG
ITMDEI----------------VRSITNVTDLMGEIASASDEQSKGISQVGQAVAEMDSV
TQQNAALVQEASRAAASLEEQATQLNRAVAVF-KLQ-----------SDDARAKPAMKP-
------------RANPLTLTPVATKADSNANWETF
>yberc0001_21820
------------------------------------------------------------
------------------------------------------------------------
----------------------------------------MQFLKNITIRAALLWVLGAF
CLLWGGVSAYTL---------------------------------------LSLNQLTQS
SNANTVLVENMNL------------VNQGTDQ--YFRMVTRLARAV-----DYHQSGNLA
DADKE---------LKSSSAA-------------------------------LENLKKRL
AEF---KAIDHAQIDPAL--VAGVIDGWSGLIEQGVMPLYQAAMD--------------N
NTAAYQDLAKKTVPALSRQYGAVAEGFNQAASKAIGVAKVQFSQLTKVSSITLISAL---
-----------------VAGL---VILLATDRYLLANLVRPL----DEIRAHFRVIASG-
-QLGQPI--VDFGRNCVGQLFPLLRDVQTSLVNTVEAIRSSTD-----------------
--------GIYHGAAEISAGNTDLSSRTEQQAAAL----------------------EET
AASMEQLTATVKHNADNAHHASQLAASASITAKKGGALVADVVHTMDEISASS----RKI
ADITTVINSIAFQ-TNILALNAA-----------------VEAARAGE------QGRGFA
VVASEVR------------------NLAQRSAQAAKEIDGLITESVNRVKSGSALVESAG
VTMDEI----------------VRSITNVTDLMGEIASASDEQSKGISQVGQAVAEMDSV
TQQNAALVQEASRAAASLEEQATQLNRAVAVF-KLQ-----------SDDARAKPAVKP-
------------RANPLKLAPVAAKADSNANWETF
>ykris0001_22260
------------------------------------------------------------
------------------------------------------------------------
----------------------------------------MQFLRDITIRAALLWVLGAF
CLLWGGVSGYTL---------------------------------------LSLNQLTQS
SNANSVLVENMNL------------VNQGTDQ--YFRMVTRLARSV-----DYRQSGNIV
DADKE---------LKSSNTA-------------------------------LENLKKEL
AQF---KAIDHAQIDPAL--VTGVVNGWSGLIDQGVTPLFQAAMN--------------N
NDTVYEDLAKKTVPALSRQYGAVAENFNQAASKAIGVAKEQFAHLTRVSSIILISAL---
-----------------VAGL---VILVVTDRYLIVNMVRPL----DDIRAHFRAIASG-
-QLGQPI--TDFGRNCVGQLFPLLRDVQASLANTVKAIRSSTD-----------------
--------GIYHGAAEISAGNTDLSSRTEQQAAAL----------------------EET
AASMEQLTATVKHNADNAHHASQLAANASITAKKGGALVADVVHTMDEISASS----RKI
AEITTVINSIAFQ-TNILALNAA-----------------VEAARAGE------QGRGFA
VVASEVR------------------NLAQRSAQAAKEIDNLITESVSRVSSGSALVESAG
ITMDEI----------------VRSITNVTDLMGEIASASDEQSKGITQVGQAVAEMDSV
TQQNAALVQQASRAAASLEEQAAQLNQAVAVF-KLR-----------SDDERAKPAAK--
------------PRARVLAATPTSKVDNNTNWETF
>yente0001X_12970
------------------------------------------------------------
------------------------------------------------------------
----------------------------------------MQFLRNISIRAALLWVLGAF
CLLWGGVSGYTL---------------------------------------LSLNQLTQS
SNANSVLVENMNL------------VNQGTDQ--YFRMVTRLARSV-----DYRQSGNIA
DADKE---------LKSSNAA-------------------------------LENLKQKL
AQF---KAIDHAQIDPTL--VNGVIDGWSGLIDQGVTPLYQAAMA--------------N
NSAAYQDLAKKTVPALSRQYGSVAENFNQAASKAIGVAKEQFAHLTKVSSMTLISAL---
-----------------VAGL---VILLATDRYLLANLVRPL----DDIRAHFRVIASG-
-QLGQPI--TDFGRNCVGKLFPLLRDVQASLANTVKAIRSSTD-----------------
--------GIYHGAAEISAGNTDLSSRTEQQAAAL----------------------EET
AASMEQLTATVKHNADNAHHASQLAANASITAKKGGALVADVVHTMDEISASS----RKI
AEITTVINSIAFQ-TNILALNAA-----------------VEAARAGE------QGRGFA
VVASEVR------------------NLAQRSAQAAKEIDSLITESVNRVSSGSALVESAG
ITMDEI----------------VRSITNVTDLMGEIASASDEQSKGITQVGQAVAEMDSV
TQQNAALVQQASRAAAALEEQATQLNQAVAVF-KLQ-----------SDDVRTKSVAK--
------------PRATVLTTAPIAKVDNNANWETF
>yruck0001_11920
------------------------------------------------------------
------------------------------------------------------------
---------------------------------------------MKVVTSLLLVLVLFG
ALQLVSGGLFFN---------------------------------------SLKNDKENF
AVLQVIRQQEASL------------GDSWVN---LVQTRNTLNRAGIRYMADANGTGSGT
TLPEL---------VTLAKET-------------------------------LVKAQKSY
ANFE--KISLDSGQSPES--TQRMKQTYDAYVG-ALNELIQLMEA--------------G
KIKEFFDQPTTSFQ---DAFEKDYTDYRTLNDHLYTSVVEDSNQSFTFAIAVLIAIL---
-----------------VAVV---AVMLIVWFGIQHILINPL----NRLIEHIKHIASG-
-DLTQPI--EVLSRNEMGTLAASLSHMQSELIGTVTGVRMGAD-----------------
--------AIYSGASEIAAGNNDLSARTEQQAASL----------------------EET
AASMEQLTATVKQNAENARQASQLALSASETAQKGGKVVANVVQTMHDIAGSS----QKI
ADITSVIDGIAFQ-TNILALNAA-----------------VEAARAGE------QGRGFA
VVAGEVR------------------NLAQRSAQAAKEIKGLIEDSVNRVDMGSVLVESAG
ETMGDI----------------VNAVTRVTDIMGEIASASDEQSRGIDQVGQAVTEMDRV
TQQNASLVEESASAAAALEEQASLLTQSMSVF-ILR-----------MDNGSNSKDVRRV
K-----------QPTVEAVAKKALGSDLQDNWETF
>ypseu0001X_27070
------------------------------------------------------------
------------------------------------------------------------
---------------------------------------------MKVVTSLLLVLVLFG
ALQLVSGGLFFK---------------------------------------SLQNDQENF
NVLQVIRQQQSVL------------NESWVY---LLQTRNTLNRAGVRYMMDINHTGSGP
TVKDL---------ISSAKGT-------------------------------LSVAEDRF
KRYE--KIPQNSSQDPEG--AKKLKQSYEEYFS-ALTELINLMET--------------N
KINEFFNHPTTSFQ---NEFEQNYNNYLTQNDGLYDSAVEDSNQSFSFAMGVVITVL---
-----------------VVVL---VMMLLVWLGMQQILIHPL----NHLIAHIKHIANG-
-DLTQNI--EVHGRNEVGTLAASLKHMQSELVTIVGEVRVGAD-----------------
--------AIYSGASEIAAGNNDLSARTEQQAASL----------------------EET
AASMEQLTATVKQNAENARQASQLALSASETAQKGGKVVADVVQTMHEIAGSS----QKI
ADITSVIDGIAFQ-TNILALNAA-----------------VEAARAGE------QGRGFA
VVAGEVR------------------NLAQRSAQAAKEIKGLIDDSVNRVDLGSVLVESAG
ETMGDI----------------VNAVTRVTDIMGEIASASDEQSRGIDQIGQAVAEMDRV
TQQNASLVEESASAAASLEEQASMLTQAMSVF-VLS-----------VDNSNSTSDVRKV
KQP---------TQEMNSTAKKALGNNLQDNWETF
>ypest0001X_19160
------------------------------------------------------------
------------------------------------------------------------
---------------------------------------------MKVVTSLLLVLVLFG
ALQLVSGGLFFK---------------------------------------SLQNDQENF
NVLQVIRQQQSVL------------NESWVY---LLQTRNTLNRAGVRYMMDINHTGSGP
TVKDL---------ISSAKGT-------------------------------LSVAEDRF
KRYE--KIPQNSSQDPEG--AKKLKQSYEEYFS-ALTELINLMET--------------N
KINEFFNHPTTSFQ---NEFEQNYNNYLTQNDGLYDSAVEDSNQSFSFAMGVVITVL---
-----------------VVVL---VMMLLVWLGMQQILIHPL----NHLIAHIKHIANG-
-DLTQNI--EVHGRNEVGTLAASLKHMQSELVTIVGEVRVGAD-----------------
--------AIYSGASEIAVGNNDLSARTEQQAASL----------------------EET
AASMEQLTATVKQNAENARQASQLALSASETAQKGGKVVADVVQTMHEIAGSS----QKI
ADITSVIDGIAFQ-TNILALNAA-----------------VEAARAGE------QGRGFA
VVAGEVR------------------NLAQRSAQAAKEIKGLIDDSVNRVDLGSVLVESAG
ETMGDI----------------VNAVTRVTDIMGEIASASDEQSRGIDQIGQAVAEMDRV
TQQNASLVEESASAAASLEEQASMLTQAMSVF-VLS-----------VDNSNSTSDVRKV
KQP---------TQEMNSTAKKALGNNLQDNWETF
>yrohd0001_33620
------------------------------------------------------------
------------------------------------------------------------
-----------------------------------------MFKRMKVVTSLLLVLVLFG
ALQLVSGGLFFN---------------------------------------SLKSDKENF
AVLQVIRQQQSVL------------NESWVN---LLQTRNTLNRAGIRYMMDVSHTGSGP
TVNDL---------LASAKGT-------------------------------LGVAAERF
KAYE--QIALDGQQDPES--AKKLKQTYDQYFG-ALAELIQLMEA--------------G
KINEFFDQPTSSFQ---NAFEQDYNTYLTQNDRLYSSAVENSNQSFNFALGVIVTVL---
-----------------IVVL---AVIIFVWLGMQHILINPL----KHLIEHIKHIANG-
-DLTQTI--EVNSRNEMGVLAASLKNMQSELITTVSDVRLGAD-----------------
--------AIYSGASEIAAGNNDLSARTEQQAASL----------------------EET
AASMEQLTATVKQNAENARQASQLALSASETAQKGGKVVANVVQTMHDIAGSS----QKI
ADITSVIDGIAFQ-TNILALNAA-----------------VEAARAGE------QGRGFA
VVAGEVR------------------NLAQRSAQAAKEIKGLIEDSVNRVDMGSVLVESAG
ETMGDI----------------VNAVTRVTDIMGEIASASDEQSRGIDQVGQAVTEMDRV
TQQNASLVEESASAAAALEEQASMLTQSMSVF-VLR-----------MDNSSTSRNIKKT
KQP---------AQDLGVTAKKTLGSDLQENWETF
>yaldo0001_15230
------------------------------------------------------------
------------------------------------------------------------
---------------------------------------------MKVVTSLLLVLVLFG
ALQLVSGGLFFN---------------------------------------SLKNDKENF
AVLQVIRQQQSVL------------NESWVS---LLQTRNTLNRAGIRYMMDVNHTGSGP
TVNDL---------LASAKGT-------------------------------LGVAAERF
KSYE--QIPLDSQQNPDS--AQKLKQTYDQYFG-ALTELIQLMEA--------------G
KINEFFDQPTSSFQ---NAFEKDYNTYLVQNDRLYASAVEDSNQSFSFAMGVIIAVL---
-----------------IAVT---TVIVIVWLGMQRILINPL----KHLIGQIKHIANG-
-DLTQNI--EVHSHNEMGTLAASLKHMQAELITTVSHVRLGAD-----------------
--------AIYSGASEIAAGNNDLSARTEQQAASL----------------------EET
AASMEQLTATVKQNAENARQASQLALSASETAQKGGKVVANVVQTMHDIAGSS----QKI
ADITSVIDGIAFQ-TNILALNAA-----------------VEAARAGE------QGRGFA
VVAGEVR------------------NLAQRSAQAAKEIKGLIEDSVNRVDMGSVLVESAG
ETMGDI----------------VSAVTRVTDIMGEIASASDEQSRGIDQVGQAVTEMDRV
TQQNASLVEESASAAAALEEQASMLTQSMSVF-VLR-----------MDNGNSTKDVRKT
KQP---------AQDLNITAKKILGSDLQDNWETF
>ykris0001_37850
------------------------------------------------------------
------------------------------------------------------------
---------------------------------------------MKVVTSLLLVLVLFG
ALQLVSGGLFFN---------------------------------------SLKNDKENF
AVLQVIRQQQSVL------------NESWVN---LLQTRNTLNRAGIRYMMDVNHTGSGP
TVNDL---------LASAKGT-------------------------------LGVAAERF
KSYE--QIPLDSKQDPES--AKKLKLTYDQYFA-ALTELIQLMQA--------------G
KINEFFDQPTSSFQ---NAFEQDYNTYLTQNDRLYASVVEDSNRSFTYAMSVIIFVL---
-----------------IAVF---VVIVIVWLGMQHILINPL----KHLIEHIKHIANG-
-DLTQNI--EVHSRNEMGTLAASLKHMQSELITTVSDVRLGAD-----------------
--------AIYSGASEIAAGNNDLSARTEQQAASL----------------------EET
AASMEQLTATVKQNAENARQASQLALSASETAQKGGKVVANVVQTMHEIAGSS----QKI
ADITSVIDGIAFQ-TNILALNAA-----------------VEAARAGE------QGRGFA
VVAGEVR------------------NLAQRSAQAAKEIKGLIEDSVNRVDMGSVLVESAG
ETMGDI----------------VNAVTRVTDIMGEIASASDEQSRGIDQVGQAVTEMDRV
TQQNASLVEESASAAAALEEQASILTQSMSVF-VLH-----------MDNDSTKKDVKKT
KQP---------TQDKSGTAKKTLGSDLQDNWETF
>yente0001X_17210
------------------------------------------------------------
------------------------------------------------------------
-----------------------------------------MFKRMKVVTSLLLVLVLFG
ALQLVSGGLFFN---------------------------------------SLKNDKENF
AVLQVIRQQQSVL------------NESWVN---LLQTRNTLNRAGIRYMMDVNHTGSGP
TVNDL---------LASAKGT-------------------------------LGVAAERF
KSYE--QIPLDSQQDPES--AKKLKQTYEQYFG-ALTELIQLMEA--------------A
KINEFFDQPTSSFQ---NAFEHDYNTYLTQNDRLYSGAVEDSNRSFTYAMSVIVFVL---
-----------------IAVF---VVIVGVWLGMQHILINPL----KHLIEHIKHIANG-
-DLTQNI--EVHSRNEMGTLAASLKHMQSELVTTVSDVRLGAD-----------------
--------AIYSGASEIAAGNNDLSARTEQQAASL----------------------EET
AASMEQLTATVKQNAENARQASQLALSASETAQKGGKVVANVVQTMHDIAGSS----QKI
ADITSVIDGIAFQ-TNILALNAA-----------------VEAARAGE------QGRGFA
VVAGEVR------------------NLAQRSAQAAKEIKGLIEDSVNRVDMGSVLVESAG
ETMGDI----------------VNAVTRVTDIMGEIASASDEQSRGIDQVGQAVTEMDRV
TQQNASLVEESASAAAALEEQASMLTQSMSVF-ILR-----------MDNSSSKKDVRKT
KQP---------TQDKSGTAKKALGSDLQENWETF
>ymoll0001_37090
------------------------------------------------------------
------------------------------------------------------------
---------------------------------------------MKVVTSLLLVLVLFG
ALQLVSSGLFFN---------------------------------------SLKNDKENF
AVLQVIRQQQSVL------------NESWVN---LLQTRNTLNRAGIRYMMDVNHTGSGP
TVNDL---------LASAKGT-------------------------------LGVAADRF
KQYE--QIPLDSQQDAES--ATKLKQTYDQYFG-ALTELIQLMEA--------------G
KINEFFDQPTSSFQ---NAFEKDYNTYLTQNDRLYATAVEDSNQSFSFAMGVIVAVL---
-----------------IAVL---AVIIVVWLGMQHILINPL----KHLIEHIKHIANG-
-DLTQNI--DVHSRNEMGTLAASLKHMQSELATTVNDVRLGAD-----------------
--------AIYSGASEIAAGNNDLSARTEQQAASL----------------------EET
AASMEQLTATVKQNAENARQASQLALSASETAQKGGKVVANVVQTMHEIAGSS----QKI
ADITSVIDGIAFQ-TNILALNAA-----------------VEAARAGE------QGRGFA
VVAGEVR------------------NLAQRSAQAAKEIKGLIEDSVNRVDMGSVLVESAG
ETMGDI----------------VNAVTRVTDIMGEIASASDEQSRGIDQVGQAVTEMDRV
TQQNASLVEESASAAAALEEQASMLTQSMSVF-VLR-----------MDNGSSTRNVRKT
KQP---------TQDTSGTAKKTLGSDLQDNWETF
>yberc0001_15260
------------------------------------------------------------
------------------------------------------------------------
---------------------------------------------MKVVTSLLLVLVLFG
ALQLVSSGLFFN---------------------------------------SLKNDKENF
AVLQVIRQQQSVL------------NESWVN---LLQTRNTLNRAGIRYMMDVNHTGSGP
TVNDL---------LASAKGT-------------------------------LGVAADRF
KNYE--QIPLDSQQDAES--AKKLKQTYDQYFG-ALTELIQLMEA--------------G
KINEFFDQPTSSFQ---NAFEKDYNTYLTQNDRLYASAVEDSNHSFSFAMGVIVAVL---
-----------------IAVS---AVIILVWLGMQHILINPL----KHLIEHIKHIANG-
-DLTQTI--EVHSRNEMGTLAASLKHMQSELATTVNDVRLGAD-----------------
--------AIYSGASEIAAGNNDLSARTEQQAASL----------------------EET
AASMEQLTATVKQNAENARQASQLALSASETAQKGGKVVANVVQTMHEIAGSS----QKI
ADITSVIDGIAFQ-TNILALNAA-----------------VEAARAGE------QGRGFA
VVAGEVR------------------NLAQRSAQAAKEIKGLIEDSVNRVDMGSVLVESAG
ETMGDI----------------VNAVTRVTDIMGEIASASDEQSRGIDQVGQAVTEMDRV
TQQNASLVEESASAAAALEEQASMLTQSMSVF-VLR-----------MDNGSSTKSVRKI
KQP---------TQDLSGTAKKTLGSDLQDNWETF
>yinte0001_40500
------------------------------------------------------------
------------------------------------------------------------
---------------------------------------------MRVVTSLLLVLVLFG
ALQLVSGGLFFN---------------------------------------SLKNDKENF
AVLQVIRQQQSVL------------NESWVN---LLQTRNTLNRAGIRYMMDVNHTGSGP
TVNDL---------LASAKGT-------------------------------LGVAAERF
KSYE--QIPLDSQQDAES--AKKLKQTYDQYFG-ALTELIQLMEA--------------G
KINEFFDQPTSSFQ---NAFEQDYNTYLTQNDRLYAAAVEDSNQSFSFAMGVIITVL---
-----------------IVVC---AVIIVVWLGMQHILINPL----KHLIEHIKHIANG-
-DLTQTI--EVHSRNEMGTLAASLKHMQTELITTVSDVRLGAD-----------------
--------AIYSGASEISAGNNDLSARTEQQAASL----------------------EET
AASMEQLTATVKQNAENARQASQLALSASETAQKGGKVVANVVQTMHEIAGSS----QKI
ADITSVIDGIAFQ-TNILALNAA-----------------VEAARAGE------QGRGFA
VVAGEVR------------------NLAQRSAQAAKEIKGLIEDSVSRVDMGSVLVESAG
ETMGDI----------------VNAVTRVTDIMGEIASASDEQSRGIDQVGQAVTEMDRV
TQQNASLVEESASAAAALEEQASMLTQSMSVF-VLR-----------MDNGSTTRDARKI
KQP---------AQDLSITAKKTLGSDLQDNWETF
>yfred0001_14080
------------------------------------------------------------
------------------------------------------------------------
---------------------------------------------MKVVTSLLLVLVLFG
ALQLVSGGLFFN---------------------------------------SLKNDKENF
AVLQVIRQQQSVL------------NESWVN---LLQTRNTLNRAGIRYMMDVNHTGSGP
TVNDL---------LASAKGT-------------------------------LGVAEERF
KSYE--QIPLDSRQDPES--AKKLKQTYDQYFG-ALTELIQLMEA--------------G
KINEFFDQPTSSFQ---NAFEHDYNTYLTQNDRLYASAVEDSNQSFSFAMGVIVTVL---
-----------------IVVL---AVVIVVWLGMQHILINPL----KHLIEHIKYIANG-
-DLTQTI--EVHSRNEMGTLAASLKHMQSELVTTVSDVRLGAD-----------------
--------AIYSGASEIAAGNNDLSARTEQQAASL----------------------EET
AASMEQLTATVKQNAENARQASQLALSASETAQKGGKVVANVVQTMHEIAGSS----QKI
ADITSVIDGIAFQ-TNILALNAA-----------------VEAARAGE------QGRGFA
VVAGEVR------------------NLAQRSAQAAKEIKGLIEDSVSRVDMGSVLVESAG
ETMGDI----------------VNAVTRVTDIMGEIASASDEQSRGIDQVGQAVTEMDRV
TQQNASLVEESASAAAALEEQASMLTQSMSVF-ILR-----------MDNGSTTRDVRKP
KQP---------TQDQSGAAKKTLGSDLQENWETF
>yruck0001_11930
------------------------------------------------------------
------------------------------------------------------------
-----------------------------------------MFGRIRISTSFFLLLIMIC
SIQLISSGLSFT---------------------------------------AFRADYQNL
NRVELSSQQRDAL------------SLSWVS---LLQARNTLNRAGTRSALNVPQ----E
KVNEL---------MGNARSS-------------------------------LQKADLYF
NQFLAIPRVNDNADEL----IAATQASYQNLRT-SLRELIGFLEA--------------G
NLQAFMDQPTQKTQDL---FEADFVQYLQHTTEIITDSSQENAQAYLLSKWIFAGAV---
-----------------VLVI---SMAISCVIWLKTMFVSPL----AIMRDHFDRIAQG-
-DLAGKI--SVSGRNEISQLFASLRIMQQSLISTVSKVRDGTE-----------------
--------SMLTGIQEISAGNNDLSARTEQQAASL----------------------EET
AASMEQLTATVKQNADNARQATLLAQEASATAAKGGMLAGDVVNTMHEIAASS----HKI
GAITSVIDGIAFQ-TNILALNAA-----------------VEAARAGE------QGRGFA
VVAGEVR------------------NLAQRSAQAAKEIKGLIDESVGRVRQGSTLVESSG
TTMEEI----------------VRSVTRVTDIMGEIASASDEQSRGIEQVSLAVTQMDQV
TQQNAALVEEAASAANALEEQAGYLSHAVSAF-HLA-----------QDGYDEDWQGTGK
QSALKEISDC-------------------------
>yaldo0001_6760
------------------------------------------------------------
------------------------------------------------------------
------------------------------------------------------------
------------------------------------------------------------
------------------------------------------------------------
------------------------------------------------------------
------------------------------------------------------------
------------------------------------------------------------
------------------------------------------------------------
------------------------------------------------------------
------------------------------------------------------------
------------------------------------------------------------
-------------------LNAA-----------------VEAARAGE------QGRGFA
VVASEVR------------------NLAQRSAQAAKEIEGLISDRC----CGLMLAYDKL
LKQEKR------------------------------------------------------
------------------------------------------------------------
-----------------------------------
>ypest0001X_19180
------------------------------------------------------------
------------------------------------------------------------
------------------------------------------------------------
------------------------------------------------------------
------------------------------------------------------------
------------------------------------------------------------
------------------------------------------------------------
------------------------------------------------------------
------------------------------------------------------------
------------------------------------------------------------
------------------------------------------------------------
------------------------------------------------------------
------------------------------------------------------------
------------------------------------------------------------
--MEEI----------------VRSVARVTDIMGEIESASDEQSRGIEQISLAVTQMDQV
TQQNASLVEEAAAAANALEEQASMLSDAVSVF-RLG---------QGHDEQSVAGNSQQS
LATHY------------------------------
>ypest0001X_19170
------------------------------------------------------------
------------------------------------------------------------
-----------------------------------------MFGQIRISTSFFLLLMFLC
AIQLISSGLSFT---------------------------------------AFRSDYQNL
NRVELSSQQRDAL------------SLSWVS---LLQARNTLNRAATRSALNVPQ----E
QVNAL---------MGSARSA-------------------------------LQKAELYF
NQFQAVPRLDESESSGQL--LDATKNSYQNLRS-ALRELIDFLEA--------------G
DLQAFMDQPTQKTQDL---FEADFIQYLQYANEVIADAGQQNQQAYQLSIWIFSGAI---
-----------------LMVI---TMAISSLIWLRNMFVRPL----ATMREHFGRIAQG-
-DLSGQI--SVTGRNEISQMFASLRTMQQSLISTVSNVREGTE-----------------
--------SMLTGIQEISAGNNDLSARTEQQAASL----------------------EQT
AASMEQLTATVKQNADNAHQATVLAQEASGTAAKGGELTASVVTTMHAIATSS----QKI
GAITSVIDGIAFQ-TNILALNAA-----------------VEAARAGE------QGRGFA
VVAGEVR------------------NLA--------------------------------
------------------------------------------------------------
------------------------------------------------------------
-----------------------------------
>ypseu0001X_27060
------------------------------------------------------------
------------------------------------------------------------
-----------------------------------------MFGQIRISTSFFLLLMFLC
AIQLISSGLSFT---------------------------------------AFRSDYQNL
NRVELSSQQRDAL------------SLSWVS---LLQARNTLNRAATRSALNVPQ----E
QVNAL---------MGSARSA-------------------------------LQKAELYF
NQFQAVPRLDESESSGQL--LDATKNSYQNLRS-ALRELIDFLEA--------------G
DLQAFMDQPTQKTQDL---FEADFIQYLQYANEVIADAGQQNQQAYQLSIWIFSGAI---
-----------------LMVI---TMAISSLIWLRNMFVRPL----ATMREHFGRIAQG-
-DLSGQI--SVTGRNEISQMFASLCTMQQSLISTVSNVREGTE-----------------
--------SMLTGIQEISAGNNDLSARTEQQAASL----------------------EQT
AASMEQLTATVKQNADNAHQATVLAQEASGTAAKGGELTASVVTTMHAIATSS----QKI
GAITSVIDGIAFQ-TNILALNAA-----------------VEAARAGE------QGRGFA
VVAGEVR------------------NLAQRSAQAAKEIKGLIDESVSRVRQGSTLVESAG
TTMEEI----------------VRSVARVTDIMGEIESASDEQSRGIEQISLAVTQMDQV
TQQNASLVEEAAAAANALEEQASLLSDAVSVF-RLG---------QGHDEQSVAGNSQQS
LATHY------------------------------
>yrohd0001_33630
------------------------------------------------------------
------------------------------------------------------------
-----------------------------------------MFGRIRISTSFFLLLILIC
TIQLISSGLSFT---------------------------------------AFRSDYQNL
NRVDLSSQQRDAL------------SLSWVS---LLQARNTLNRAGTRAALKVPQ----E
QVNAL---------MGNARSS-------------------------------LQKADLYF
NQFLAVPPLEDSTTGSEL--SDATQKSYQNLRT-SLRELIGFLEA--------------G
NLQAFMDQPTQKTQDL---FEADFVQYLQYANDVIAEAGTHNQQAYHLSMWIFGGAI---
-----------------LMVI---VMAISSLIWLRTMFVKPL----KIMRSHFDRIAEG-
-DLSGQI--SVSGRNEISEMFGSLHTMQQSLITTVSHVRDGTE-----------------
--------SMLTGIQEISAGNNDLSARTEQQAASL----------------------EQT
AASMEQLTATVKQNADNARQATLLAKEASGTAAKGGELTSSVVTTMHDIATSS----QKI
GAITSVIDGIAFQ-TNILALNAA-----------------VEAARAGE------QGRGFA
VVAGEVR------------------NLAQRSAQAAKEIKGLIDESVSRVRQGSTLVESAG
TTMEEI----------------VRSVTRVTDIMGEIASASDEQSRGIEQVSLAVTQMDQV
TQQNAALVEEAAAAANALEEQASMLSNAVSVF-RLE-----------QGSDNGDWQAAEG
RG----------QQPAVKEFPDCQRV---------
>yaldo0001_15240
------------------------------------------------------------
------------------------------------------------------------
-----------------------------------------MFGRIRISTSFFLLLMFIC
SIQLISSGLSFT---------------------------------------AFRSDYQNL
NRVDLSSQQRDAL------------SLSWVS---LLQARNTLNRAGTRSALKVPQ----E
QVNAL---------MGNARSS-------------------------------LQKADLYF
NQFLAVPRLDASDTGAEM--LEATQNSYQNLRT-SLRQLIDFLEA--------------G
NLQGFMDQPTQKTQDL---FEADFVQYLQYANDVIAKAGTQNQQAYHLSMWIFGGAI---
-----------------LMVI---VMAISSLIWLRNMFMKPL----TTMGQHFDRIAQG-
-DLSGRI--SVSGRNEISQLFASLHIMQQSLITTVSHVRDGTE-----------------
--------SMLTGIQEISAGNNDLSARTEQQAASL----------------------EQT
AASMEQLTATVKQNADNARQATLLAKDASGTAARGGELTSSVVTTMHDIATSS----QKI
GAITSVIDGIAFQ-TNILALNAA-----------------VEAARAGE------QGRGFA
VVAGEVR------------------NLAQRSAQAAKEIKGLIDESVSRVRQGSTLVENAG
TTMEEI----------------VRSVTRVTDIMGEIASASDEQSRGIEQVSLAVTQMDQV
TQQNAALVEEAAAAANALEEQASMLSDAVSVF-RLE-----------QDSDSGEGQAADG
RDKQRVVKATASKENPDCQTA--------------
>ymoll0001_14920
------------------------------------------------------------
------------------------------------------------------------
------------------------------------------------------------
------------------------------------------------------------
--VDLSSQQRDAL------------SLSWVS---LLQARNTLNRAGTRSALKVPQ----E
QVNAL---------MGNARSS-------------------------------LQKADLYF
NQFLAVPRLDESDTGGEL--LDATKNSYQNLRV-SLRQLIDFLEA--------------G
NLQGFMDQPTQKTQDL---FEADFLQYLQYANEVIAEAGTQNQQAYHLSMWIFGGAI---
-----------------LMVI---LMAFSSLIWLRTMFVTPL----KIMRAHFDRIAQG-
-DLSAQI--TVSGRNEISQMFASLRTMQHSLISTVSHVRDGTE-----------------
--------SMLTGIQEISAGNNDLSARTEQQAASL----------------------EQT
AASMEQLTATVKQNADNARQATQLAQDASGTAAKGGELTSSVVTTMHDIATSS----KKI
GAITSVIDGIAFQ-TNILALNAA-----------------VEAARAGE------QGRGFA
VVAGEVR------------------NLAQRSAQAAKEIKVLIDESVSRVSQGSTLVENAG
TTMEEI----------------VRSVTRVTDIMGEIASASDEQSRGIEQVSLAVTQMDQV
TQQNAALVEEAAAAANALEEQASRLSNAVSVF-RLE-----------QDSDSGEGQGSSK
QSVV--------KATVAKEIPDCQMT---------
>yberc0001_15270
------------------------------------------------------------
------------------------------------------------------------
------------------------------------------------------------
------------------------------------------------------------
--VDLSSQQRDAL------------SLSWVS---LLQARNTLNRAGTRSALKVPQ----E
QVNAL---------MGNARSS-------------------------------LQKADLYF
NQFLAVPRLDESETGGEL--LNATKNSYQNLRL-SLRQLIDFLEA--------------G
NLQGFMDQPTQKTQDL---FEADFLQYLQYANEVIAEAGTENQQAYHLSIWIFGGAI---
-----------------LMVI---LMALSSLVWLRTMFVNPL----KIMSAHFDRIAEG-
-DLSAHI--DVSGRNEISQLFASLRTMQRSLITTVSHVRDGTE-----------------
--------SMLTGIQEISAGNNDLSARTEQQAASL----------------------EQT
AASMEQLTATVKQNADNARQATQLAQDASGTAAKGGELTRGVVTTMHDIATSS----KKI
GAITSVIDGIAFQ-TNILALNAA-----------------VEAARAGE------QGRGFA
VVAGEVR------------------NLAQRSAQAAKEIKVLIDESVSRVSQGSTLVENAG
TTMEEI----------------VRSVTRVTDIMGEIASASDEQSRGIEQVSLAVTQMDQV
TQQNAALVEEAAAAANALEEQASMLSNAVSVF-RLE-----------QDSDSGEGQSSSK
QSVV--------KATVAKEIPDCQMT---------
>yfred0001_14090
------------------------------------------------------------
------------------------------------------------------------
------------------------------------------------------------
------------------------------------------------------------
--VDLSSQQRDAL------------SLSWVS---LLQARNTLNRAGTRSALKVPQ----E
QVNAL---------MGNARSS-------------------------------LQKADLYF
NQFLAVPRLDESDTGGEL--LDATKNSYQNLRT-SLRELIDFLEA--------------G
NLQGFMDQPTQKTQDL---FEADFVQYLQYANEVIAEAGTQNQQAYHLSMWIFGGAI---
-----------------LMVI---AMAISSLVWLRTMFVTPL----KIMRAHFDRIAQG-
-DLSGQI--YVSGRNEISQMFASLRTMQRSLITTVSHVRDGTE-----------------
--------AMLTGIQEISAGNNDLSARTEQQAASL----------------------EQT
AASMEQLTATVKQNADNARQATLLAQDASGTAAKGGALAGSVVTTMHDIATSS----QKI
GAITSVIDGIAFQ-TNILALNAA-----------------VEAARAGE------QGRGFA
VVAGEVR------------------NLAQRSAQAAKEIKGLIEESVSRVRQGSTLVENAG
TTMEEI----------------VRSVTRVTDIMGEIASASDEQSRGIEQVSLAVTQMDQV
TQQNAALVEEAAAAANALEEQASMLSNAVSVF-RLE-----------QGSDNEEGQAADG
SGKQSVVKATVAKENPDCQTA--------------
>yinte0001_15900
------------------------------------------------------------
------------------------------------------------------------
-----------------------------------------MFGRIRISTSFFLLLILIC
SIQLISSGLSFT---------------------------------------AFRSDYQNL
NRVDLSSQQRDAL------------SLSWVS---LLQARNTLNRAGTRSALKVPQ----E
QVNAL---------MGNARSS-------------------------------LQKADLYF
NQFIAVPRLDESDNGSEL--LDATKNSYQNLRT-SLRQLIDFLEA--------------G
NLQGFMDQPTQKTQDL---FEADFLQYLQYANEVIAEAGTQNQQAYHLSMWIFGAAI---
-----------------VMVI---AMAISSLVWLRTMFVTPL----KIMRAHFDRIARG-
-DLSAQI--YVSGRNEISEMFASLRIMQQSLITTVSHVRDGTE-----------------
--------AMLTGIQEISAGNNDLSARTEQQAASL----------------------EQT
AASMEQLTATVKQNADNARQATLLAKDASGTAAKGGELAGSVVTTMHDIATSS----QKI
GAITSVIDGIAFQ-TNILALNAA-----------------VEAARAGE------QGRGFA
VVAGEVR------------------NLAQRSAQAAKEIKGLIDESVSRVRQGSTLVENAG
TTMEEI----------------VRSVTRVTDIMGEIASASDEQSRGIEQVSLAVTQMDQV
TQQNAALVEEAAAAANALEEQASRLSDAVSVF-RLE-----------QDSDSGEGQAADG
SG----------KQPAVKEIPDCQTA---------
>ykris0001_37840
------------------------------------------------------------
------------------------------------------------------------
-----------------------------------------MFGRIRISTSFFLLLMLIC
SIQLISSGLSFT---------------------------------------AFRSDYQNL
NRVDLSSQQRDAL------------SLSWVS---LLQARNTLNRAATRSALKVPQ----E
QVNAL---------MGNARSS-------------------------------LQKADLYF
NQFLAVPRLDESDTGGEL--LDATKNSYQNLRV-SLRELIDFLEA--------------G
NLQSFMDQPTQKTQDL---FEADFMQYLQYANEVVADAGSQNQQAYHLSMWIFGGAI---
-----------------LMVI---VMAISALIWLRTMFVTPL----KIMRAHFDRIAQG-
-DLSGQI--TVSGRNEISQMFASLRTMQQSLITTVSHVRDGTE-----------------
--------SMLTGIQEISAGNNDLSARTEQQAASL----------------------EQT
AASMEQLTATVKQNADNARQATQLAQEASGTAAKGGELTGSVVKTMHDIATSS----QKI
GAITSVIDGIAFQ-TNILALNAA-----------------VEAARAGE------QGRGFA
VVAGEVR------------------NLAQRSAQAAKEIKGLIDESVSRVRQGSTLVENAG
TTMEEI----------------VRSVTRVTDIMGEIASASDEQSRGIEQVSLAVTQMDQV
TQQNAALVEEAAAAANALEEQAGMLSDAVSVF-RLE-----------QYSDGGEGQAAAG
SGQQFVVKTAAAKETPDCQTV--------------
>yente0001X_17220
------------------------------------------------------------
------------------------------------------------------------
-----------------------------------------MFGRIRISTSFFLLLMLIC
SIQLISSGLSFT---------------------------------------AFRSDYQNL
NRVDLSSQQRDAL------------SLSWVS---LLQARNTLNRAATRSALKVPQ----E
KVNEL---------MGNARSS-------------------------------LQKADLYF
NQFLAVPRLDESDTGGEL--LDATKNSYQNLRS-SLRELIDFLEA--------------G
NLQSFMDQPTQKTQDL---FEADFLQYLQYANEVIAEAGTQNQQAYHLAMWIFAGAI---
-----------------LMVI---AMAISSLIWLRTMFVSPL----KTMRSHFDRIAKG-
-DLSAQI--SVTGRNEISQMFASLRTMQQSLITTVSHVRDGTE-----------------
--------SMLTGIQEISAGNNDLSARTEQQAASL----------------------EQT
AASMEQLTATVKQNADNARQATQLAQDASGTAAKGGELAGSVVTTMHDIATSS----QKI
GAITSVIDGIAFQ-TNILALNAA-----------------VEAARAGE------QGRGFA
VVAGEVR------------------NLAQRSAQAAKEIKGLIDESVSRVRQGSTLVENAG
TTMEEI----------------VRSVTRVTDIMGEIASASDEQSRGIEQVSLAVTQMDQV
TQQNAALVEEAAAAANALEEQAGMLSDAVSVF-RLE-----------QDSDNGEGQSADR
SS----------KQPAVKEIPDCQTA---------
>yruck0001_10900
------------------------------------------------------------
------------------------------------------------------------
----------------------------------------MFINNIRLVTLFVAILTGIL
ILFAVAIGTSSY---------------------------------------FLKQSNQSL
ESATQELDIRLGL----------------SNSSDYLRA----ARLTLIQAASAARIGDTE
SYQTS---------LKEAENR-------------------------------LSESQKMF
DVYSSRTAKDATDIALDV----PLKKAYEQYRNEGMRAMLDATQQ--------------G
HFEEVISLEAEKLKRLDTAYNEPLLTALKYRTERANQINQAAQKETRLGYILMGGAF---
-----------------IFTV---LLTLIAFIVISRVIIKPM----NVLVTRIQRIAEG-
-DLTQPA--IPFGSNEIGVLGSNIQQMQKSLSVTVASVRSSAE-----------------
--------SIYQGSSEIASGNIDLSARTEQQAASL----------------------EQT
AASMEQLTATVKQNSENAHHASQLAANASGKASQGGDIVSDVVSTMDKISMSS----MKI
ADITNVINSIAFQ-TNILALNAA-----------------VEAARAGE------QGRGFA
VVASEVR------------------HLAQRSADAAKEIESLIEASVDLVGDGSILVSDAG
KAMSEI----------------VTAVTQVTDIMAEIASASDEQSRGISQVAQAVSEMDNV
TQQNASLVQEASAAAASLEQQAAMLTQAVAVF-QLN-----------GHSKTMTRSITAG
------------DKKIANNLDAKKAELNNENWETF
>yaldo0001_6770
------------------------------------------------------------
------------------------------------------------------------
------------------------------------------------------------
------------------------------------------------------------
------------------------------------------------------------
------------------------------------------------------------
------------------------------------------------------------
------------------------------------------------------------
------------------------------------------------------------
------------------------------------------------------------
------------------------------------------------------------
------------------------------------------------------------
------------------------------------------------------------
------------------------------------------------------------
--MNSI----------------VQAVTNVTDIMGEIASASDEQSRGISQIGQAVAVLPSK
MLH---------------------------------------------------------
-----------------------------------
>yaldo0001_15110
------------------------------------------------------------
------------------------------------------------------------
-----------------MKSGSTHQPLDIKIAPEPNNTKVLFVNNLRLVTLFIAILAGIL
LLFAAAIGTSGY---------------------------------------FLKQSNQSL
AQATQELDIRLGL------------SNSSNHL--------RTARLILIQAASSARIGDTT
GYQQG---------LKNAAER-------------------------------IAQSQQMF
DLYYNRPIKSETDTALDV----PLKKAYEQYRDDGIKPMLASTKE--------------G
HFEEVISLEAEKLNPLDEAYDEPLLKAVKYRTEQANLINQTAQQEARLGYILMGSAF---
-----------------ILAI---VLTAIAFLVISKVIINPI----NWLVERIQRIAQG-
-DLTQAC--GSFGRNEIGVLGKNIQQMQDSLSTTVEAVRSSAE-----------------
--------SIYKGSSEIALGNTDLSARTEQQAAAL----------------------EQT
AASMEQLTATVKQNAENAHHASQLAANASGKAVQGGDIVNDVISTMDKISLSS----MKI
AEITNVINSIAFQ-TNILALNAA-----------------VEAARAGE------QGRGFA
VVASEVR------------------NLAQRSADAAKEIESLIEASVDLIGDGSILVSDAG
KTMNEI----------------VTAVIHVTDIMGEIASASDEQSRGISQVAQAISEMDDV
TQQNASLVQEASAAAASLEQQGEILTQAVAVF-RLN-------------GHRPAPTVKQ-
------------STKLKSTSVNKKTDDDSFNWEKF
>yinte0001_40380
------------------------------------------------------------
------------------------------------------------------------
----------------MKRGSTHQPLDIKIAPEQNKDTKVLFINNMRLVTLFIAILAGIL
LLFAAAIGTSGY---------------------------------------FLKQSNQSL
EEATQELDIRLGL------------SNSSNHL--------RTARLILIQAASAARIGDTE
GYQQG---------LKNAESR-------------------------------ITQSQQMF
DLYYNRPVKSQTDTALDV----PLKKAYEQYRDEGMKIMLDATKE--------------G
HFEEVISLETEKLNQLDDAYNEPLLKALKYRTEQANQINQAAQQEARLGYMLMGGAF---
-----------------ILAI---LLTIVAFLVISKVIIKPI----NWLVERIQRIAQG-
-DLTQTS--VSFGRNEIGVLGNNIQQMQDSLSITVGAVRSSAE-----------------
--------SIYQGSSEIALGNTDLSARTEQQAASL----------------------EQT
AASMEQLTATVKQNAENAHHASQLAADASGKAAQGGDIVNDVVSTMDKISLSS----MKI
AEITNVINSIAFQ-TNILALNAA-----------------VEAARAGE------QGRGFA
VVASEVR------------------NLAQRSADAAKEIESLIEASVDLIGDGSILVSDAG
KAMNQI----------------VTAVTHVTDIMGEIASASDEQSRGISQVAQAVSEMDNV
TQQNASLVQEASAAAASLEQQAEILTQAVAVF-HLK-----------GHNPAPSLKTPAP
M-----------SAMQNNAAKNKKSGDDALNWETF
>ymoll0001_13500
------------------------------------------------------------
------------------------------------------------------------
---------------------------------------------MRLVTLFIAILAGIL
LLFAAAIGTSGY---------------------------------------FLKQSNQSL
EEATQELDIRLGL----------------SNSSNYLRTARLIL----IQAASSARIGDTE
GYQQG---------LKSAEGW-------------------------------IAQSQQMF
DLYYNRPIKSETDTALDG----PLKKAYEQYRDDGMKLMLDATKE--------------G
HFEEVISLEAEKLNQLDSAYNEPLLKAVKYRTERANQINQTAQQEARLGYLLMGGAF---
-----------------ILAI---LLTLIAFLVISKVIIKPI----NWLVERIQRIAQG-
-DLTQMP--VAFGRNEIGVLGNNIQQMQDSLSTTVEAVRSSAE-----------------
--------SIYQGSSEIALGNTDLSARTEQQAASL----------------------EQT
AASMEQLTATVKQNAENAHHASQLAANASAKAAQGGDIVDDVVNTMDKISLSS----MKI
AEITNVINSIAFQ-TNILALNAA-----------------VEAARAGE------QGRGFA
VVASEVR------------------NLAQRSADAAKEIELLIEASVDLIGDGSILVSDAG
KTMSEI----------------VTAVTHVTDIMGEIASASDEQSRGISQVAQAVSEMDNV
TQQNASLVQEASAAAASLEQQAEVLTQAVAVF-HLN-----------GHNPASKVKTSVP
T-----------SAPQNSKGVNKKSGDDSLNWETF
>yberc0001_14860
------------------------------------------------------------
------------------------------------------------------------
----------------MKRGSTHQPLDRKIMPEQSTNTKVLFVNNMRLVTLFIAILAGIL
LLFAAAIGTSGY---------------------------------------FLKQSNQSL
EEATQELDIRLGL----------------SNSSNYLRTARLIL----IQAASSARIGDTE
GYQQG---------LKSAEGW-------------------------------IAQSQQMF
NLYYNRPVKSETDTALDG----PLKKAYEQYRDDGMKLMLDATKE--------------G
HFEEVISLEAEKLNQLDSAYNEPLLKAVKYRTERATQINQTAQQEARLGYILMGGAF---
-----------------ILAI---LLTLIAFLVISRVIIKPI----NWLVERIQRIAQG-
-DLTQTP--VAFGRNEIGVLGNNIQQMQDSLSTTVEAVRSSAE-----------------
--------SIYQGSSEIALGNTDLSARTEQQAASL----------------------EQT
AASMEQLTATVKQNAENAHHASQLAANASAKAAQGGDIVDDVVNTMDKISLSS----MKI
AEITNVINSIAFQ-TNILALNAA-----------------VEAARAGE------QGRGFA
VVASEVR------------------NLAQRSADAAKEIELLIEASVDLIGDGSILVSDAG
KTMSEI----------------VTAVTHVTDIMGEIASASDEQSRGISQVAQAVSEMDNV
TQQNASLVQEASAAAASLEQQAEVLTQAVAVF-HLN-------------GHNPAAKVKRS
VLA---------PTGQNSKGANKKSGDDSLNWETF
>yrohd0001_33510
------------------------------------------------------------
------------------------------------------------------------
-------------------------LDIKITPEHNKDAKVLFVNNVRLVTLFIAILAGIL
LLFAAAIGTSGY---------------------------------------FLKQSNQSL
EEATQELDIRLGL------------SNSSDHL--------RTARLILIQAASSARIGDTQ
GYQQG---------LKNAESR-------------------------------IAQSQQMF
DLYYNRPIKSETDTALDA----PLKKAYAEYRNDGMKPMLDATKE--------------G
HFEEVISLEAEKLNQLDGAYNEPLLKALKYRTELANQINLSAKEEARLGYLLMGGAF---
-----------------ILAI---LLTLIAFLVISKVIIKPI----NWLVERIKRIAQG-
-DLTQSA--VLFGRNEIGVLGSNIQQMQDSLSSTVEAVRSSAE-----------------
--------SIYQGSSEIALGNTDLSARTEQQAASL----------------------EQT
AASMEQLTATVKQNAENAHHASQLAANASGKAAQGGDIVNDVVSTMDKISLSS----MKI
AEITNVINSIAFQ-TNILALNAA-----------------VEAARAGE------QGRGFA
VVASEVR------------------NLAQRSADAAKEIELLIEASVELIGDGSILVSDAG
KTMKEI----------------VTAVTHVTDIMGEIASASDEQSRGISQVAQAVSEMDNV
TQQNASLVQEASAAAASLEQQAEMLTQAVAVF-HLK-----------GRNSTAALKTPTL
T-----------AAGQNKANINKKPSDDSLNWETF
>yfred0001_13960
------------------------------------------------------------
------------------------------------------------------------
----------------MKRGSTHKSSDIKITPEHNKDTKVLFVNNMRLVTLFIAILAGIL
LLFAAAIGTSGY---------------------------------------FLKQSNQSL
EEATQELDIRLGL------------SNSSNHL--------RTARLILIQAASSARIGDTQ
GYQQG---------LKNAESL-------------------------------LSQSQQMF
NLYYNRPIKSETDTALDA----PLKKAYEEYRDDGMKLMLAATKE--------------G
HFEEVISLEAEKLNQLDDAYNEPLLKAVKYRTERANQINLTAQQEARLGYILMGGAF---
-----------------ILAL---LLTVIAFLVISKVIIKPI----NWLVERIQRIAQG-
-DLTQSS--VSFGRNEIGVLGNNIQQMQDSLSLTVEAVRSSAE-----------------
--------SIYQGSSEIALGNTDLSARTEQQAASL----------------------EQT
AASMEQLTATVKQNAENAHHASQLAANASGKAAQGGDIVNDVVSTMDKISLSS----MKI
AEITNVINSIAFQ-TNILALNAA-----------------VEAARAGE------QGRGFA
VVASEVR------------------NLAQRSADAAKEIESLIEASVDLIGDGSILVSDAG
KTMKEI----------------VTAVTHVTDIMGEIASASDEQSRGISQVAQAVSEMDNV
TQQNASLVQEASAAAASLEQQAEVLTQAVAVF-HLK-----------GRNPSTTLKTPTP
M-----------STGQNQTNLNKKSGDDSLNWETF
>yente0001X_17080
------------------------------------------------------------
------------------------------------------------------------
-------------------------LDIKITPEHHKDTKVFFVNNMRLVTLFIAILAGIL
LLFAAAIGTSGY---------------------------------------FLKQSNQSL
EEATQELDIRLGL------------SNSSNHL--------RTARLILIQAASSARIGDAT
GYQQG---------LKNAENR-------------------------------ISQSQQMF
NLYYNRPIKSETDTALDG----PLKKAYEQYRDDGMKLMLEATKE--------------G
HFEEVISLEAEKLNQLDDAYNEPLLKAVKYRTERANEINQSAQQEARLGYMLMGGAF---
-----------------ILAI---LLTLIAFLVISKVIIKPI----NRLVARIQRIAQG-
-DLTQHP--APFGRNEIGVLGNNIQQMQDSLSSTVEAVRSSAE-----------------
--------SIYQGSSEIALGNTDLSARTEQQAASL----------------------EQT
AASMEQLTATVKQNAENAHHASQLAANASGKAAQGGDIVNDVVSTMDKISLSS----MKI
AEITNVINSIAFQ-TNILALNAA-----------------VEAARAGE------QGRGFA
VVASEVR------------------NLAQRSADAAKEIESLIEVSVDLIGDGSILVSDAG
KAMNEI----------------VTAVTHVTDIMGEIASASDEQSRGISQVAQAVSEMDNV
TQQNASLVQEASAAAASLEQQAEILTQAVAVF-HLN-----------GRNPAPALKTPAP
T-----------SIGQNKTGGNKRPTDDSLNWETF
>ykris0001_38040
------------------------------------------------------------
------------------------------------------------------------
-------------------------LDIKITPEHNKETKVLFVNNMRLVTLFIAILAGIL
LLFAAAIGTSGY---------------------------------------FLKQSNQSL
EEATQELDIRLGL------------SNSSNHL--RTARLILIQAAS------SARIGDAT
GYQQG---------LKNAENR---------------------------------ISQSQQ
MFDLYYNRPTKSETDIAL--DSPLKKAYEQYRDDGMKLMLEATKE--------------G
HFEEVISLEAEKLNQLDDAYNEPLLKAVKYRTELANQINQSAQQEAHLGYILMGGAF---
-----------------ILAI---LLTVIAFLVISKVIIKPI----NWLVVRIQRIAQG-
-DLTQSP--VAFGRNEIGVLGHNIQQMQDSLASTVEAVRSSAE-----------------
--------SIYQGSSEIALGNTDLSARTEQQAASL----------------------EQT
AASMEQLTATVKQNAENAHHASQLAANASGKAAQGGDIVNDVVDTMDKISLSS----MKI
AEITNVINSIAFQ-TNILALNAA-----------------VEAARAGE------QGRGFA
VVASEVR------------------NLAQRSADAAKEIESLIEVSVDLIGDGSILVSDAG
KTMKEI----------------VTAVTHVTDIMGEIASASDEQSRGITQVAQAVSEMDNV
TQQNASLVQEASAAAASLEQQAEILTQAVAVFH-LN-----------GRNPAPSLKTPTP
S-----------SGGQNKTGGNKKSADDSLNWETF
>yrohd0001_6540
------------------------------------------------------------
-------------------------------------------------LLLIGGCDLLY
WFCAILIINPDNNILMWKLSAINTLKPQGNKLKIKYKGIDVNFLKNITIRMALLSILVIF
LLLWGGVSAFTL---------------------------------------FSLNQLTDS
LQQSSHQQKNIHI------------LNQGNDQ--YFRAVTRLSRAA-----AYRQAGAIT
DADRE---------LKSAGAA-------------------------------LKITKDAL
EKF---TQQSPNGMDKQL--TDDTIQRWSTLLNKGIDPMFKAVTD--------------N
RFEDYSHLFNNVYPSFSREFGAAIDKYNSKANEETEAANIQVHLLVKWCEWALLAAL---
-----------------IAGG---IILLFTDRYIVNYLVQPL----NAIKSHFKLLAEG-
-QLGHPM--TEFGRNCVGQLIPYLREMQNSLVNTVSTIRNSTD-----------------
--------AIYTGAGEIAAGNADLSSRTEQQAAAL----------------------EET
AASMEQLNATVKQNAENAHQASKLAENASITAQNGGKIVNNVVETMSSITESS----RRI
ADIIGVINSIAFQ-TNILALNAA-----------------VEAARAGE------QGRGFA
VVASEVR------------------NLAQRSAQAAKEIEGLISESVSRVNIGSQQVSEAG
KTMSTI----------------VQAVTNVTDIMGEIASASDEQSRGIGQIGQAVAEMDGV
TQQNASLVQESAAAAASLEEQARQLTQAVAVF-NLS-----------NNI----------
-----------------------------------
>yente0001X_6250
------------------------------------------------------------
------------------------------------------------------------
------------------------------------------------------------
------------------------------------------------------------
-------------------------------------VVTRLTRAA-----AYRQNGAIA
DADRE---------LASASVA-------------------------------LKNTQEAL
QKF---KLQSHEEMDTAL--TEKTIQSWSTLLDKGIEPMFKAVSE--------------N
RFEDYNRMFNNEYPQLSREFGATIEKYNSAVDKSTEAASLRVESLVTWCERALLAAL---
-----------------IAGI---VILILTDRYIVSYLVRPL----DSIKVHFRRLAQG-
-QLGRPM--AEFGRNCVGQLIPYLQEMQNSLVNTVSTIRSSTD-----------------
--------AIYTGAGEIAAGNADLSSRTEQQAAAL----------------------EET
AASMEQLNATVKQNAENAHQASKLAENASTTAQNGGRIVNDVVATMSSITESS----RRI
ADIIGVINSIAFQ-TNILALNAA-----------------VEAARAGE------QGRGFA
VVASEVR------------------NLAQRSAQAAKEIEGLISESVSRVNMGSQQVSRAG
ETMNSI----------------VQAVTNVTDIMGEIASASDEQSRGISQIGQAVAEMDGV
TQQNASLVQESAAAAASLEEQARQLTEAVSAF-NLS-----------DNTQAA-------
-----------------------------------
>yruck0001_10760
------------------------------------------------------------
------------------------------------------------------------
------------------------------------------------------------
------------------------------------------------------------
------------------------------------------------------------
------------------------------------------------------------
------------------------------------------------------------
------------------------------------------------------------
------------------------------------------------------------
------------------------------------------------------------
------------------------------------------------------------
---------------------------MSVLARKNGTNIADITNNIVAINQSS----EKI
SNIIGVIDSISFQ-SNILALNAA-----------------VEAARAGE------AGKGFA
VVASEVR------------------NLAQRSAVSAKEIKELIEDSVHKIKQGSDMAAHSS
EDMKIL----------------LDEVDQVKDFVGSIAMASDEQSRGIEQVNIAIAQLEQI
AQQNAALVEEASAATDSLADQADTLDEVMQIF-TLS-----------KTMQ---------
-----------------------------------
>ypest0001X_19000
------------------------------------------------------------
------------------------------------------------------------
---------------------------MKIAPEPNKDTKVSFINNMRLVTLFIVILAGIL
LLFAAAIGTSGY---------------------------------------FLKQSNQSL
AQATQEIDIRQGL------------SNSSNHL--------RTARLILIQAASSARIGDAT
GYQQG---------LKNAEGR-------------------------------IAQSQQMF
DLYYNRPTKSETDMALDV----PLKKAYEQYRDDGMKPMLAATKE--------------G
HFEEVISLDAEKISLLDDGYNEPLLKAVKYRTEQANQINQSAHQEARLGYILMAGAF---
-----------------VLVI---LLTMIAFLVISKVIINPI----NWLVTRIQWIAQG-
-DLTQSP--VSFGRNEIGVLGSNIQQMQDALAITVEAVRSSAE-----------------
--------SIYQGSSEIALGNTDLSARTEQQAASL----------------------EQT
AASMEQLTATVKQNAENAHHASQLAANASGKAAQGGDIVSDVVSTMDKISLSS----MKI
AEITNVINSIAFQ-TNILALNAA-----------------VEAARAGE------QGRGFA
VVASEVR------------------HLAQRRCRKRN------------------------
------------------------------------------------------------
------------------------------------------------------------
-----------------------------------
>ypseu0001X_27180
------------------------------------------------------------
------------------------------------------------------------
----------------MKRGSAHKPLDMKIAPEPNKDTKVSFINNMRLVTLFIVILAGIL
LLFAAAIGTSGY---------------------------------------FLKQSNQSL
AQATQEIDIRQGL------------SNSSNHL--------RTARLILIQAASSARIGDAT
GYQQG---------LKNAEGR-------------------------------IAQSQQMF
DLYYNRPTKSETDMALDV----PLKKAYEQYRDDGMKPMLAATKE--------------G
HFEEVISLDAEKISLLDDGYNEPLLKAVKYRTEQANQINQSAHQEARLGYILMAGAF---
-----------------VLVI---LLTMIAFLVISKVIINPI----NWLVTRIQRIAQG-
-DLTQSP--VSFGRNEIGVLGSNIQQMQDALAITVEAVRSSAE-----------------
--------SIYQGSSEIALGNTDLSARTEQQAASL----------------------EQT
AASMEQLTATVKQNAENAHHASQLAANASGKAAQGGDIVSDVVSTMDKISLSS----MKI
AEITNVINSIAFQ-TNILALNAA-----------------VEAARAGE------QGRGFA
VVASEVR------------------HLAQRSADAAKEIESLIEASVDLIGDGSILVSNAG
KTMNEI----------------VTAVTHVTDIMGEIASASDEQSRGISQVAQAVSEMDNV
TQQNASLVQEASAAAASLEQQAEILTQAVAVF-QLA-------------GHSSIKEFKSP
VSP---------PTGQNGSGINKKPTDGSLNWETF
>yaldo0001_37010
------------------------------------------------------------
------------------------------------------------------------
------------------------------------------------------------
-------------------------------------------------LQSTTDTHGNI
TYANAAFVRASGF--------------DYQDL----------------------------
--------------LSKPHNM---------------------------------------
------------------------------------------------------------
------------------------------------------------------------
------------------------------------------------------------
------------------------------------------------------------
------------------------------------------------------------
------------------------------------------------------------
----------------------------------------------------------FA
VVAGEVR------------------NLAQR------------------------------
------------------------------------------------------------
------------------------------------------------------------
-----------------------------------
>ypest0001X_18990
------------------------------------------------------------
------------------------------------------------------------
------------------------------------------------------------
------------------------------------------------------------
------------------------------------------------------------
------------------------------------------------------------
------------------------------------------------------------
---------------------------------------------VKYATW---------
------------------------------------------------------------
------------------------------------------------------------
------------------------------------------------------------
------------------------------------------------------------
------------------------------------------------------------
-----------------------------RSADAAKEIESLIEASVDLIGDGSILVSNAG
KTMNEI----------------VTAVTHVTDIMGEIASASDEQSRGISQVAQAVSEMDNV
TQQNASLVQEASAAAASLEQQAEILTQAVAVF-QLA-------------GHSSIKEFKSP
VSP---------PTGQNGSGINKKPTDGSLNWETF
>yfred0001_6650
------------------------------------------------------------
------------------------------------------------------------
--------------------------------------------------MALLSILVIF
LLLWGGVSAFTL---------------------------------------FSLNQLTHS
LQQSSSQQKNINI------------INRGNDQ--YFRVVTRLSRAE-----AYRKNGAVA
DADRE---------LASAGVA-------------------------------LKNTQEAL
EKF---KRQSHEGMDPSL--TDKTIEVWSTLLSKGIEPMFKAVSD--------------N
RIEDYNKLFNNVYPPFSREFGAAVEKYNSTINEATEAASVRVQLLVEWCQRALLAAL---
-----------------IAGV---IILFLTDRYIVAYLVHPL----NSIKLHFKRLAEG-
-QLGRPM--AEFGRNCVGQLIPYLREMQNSLVNTVSTIRNSTD-----------------
--------AIYTGAGEIAAGNADLSSRTEQQAAAL----------------------EET
AASMEQLNATVKQNAENAHQASKLAENASTTAQNGGRIVNDVVATMSSITDSS----RRI
ADIIGVINSIAFQ-TNILALNAA-----------------VEAARAGE------QGRGFA
VVASEVR------------------NLAQRSAQAAKEIEGLISESVSRVNMGSKQVSEAG
ETMNSI----------------VQAVTNVTDIMGEIASASDEQSRGISQIGQAVAEMDGV
TQQNASLVQESAAAAASLEEQARQLTEAVSVF-NLS--------------DSAQVS----
-----------------------------------
>yinte0001_6950
------------------------------------------------------------
------------------------------------------------------------
----------------------------------------VNFLKHITIRMALLSILVIF
LLLWGGVSTFTL---------------------------------------FSLNQLTSS
LHLSSNQQKNINI------------INRGNDQ--YFRVVTRLSRAA-----AYRQSGATA
NADRE---------LASAGVA-------------------------------LKNTQDNL
AKF---KLQSHESMDPIL--TDKTIQSWSTLLSKGIEPMVKAVTE--------------N
RFEDYNKLFNNDYPPLSREFGATVEKYNSAVDIATEAASLRVETLVDWCQRALFAAL---
-----------------IAGV---IILFLTDRYIVSYLVRPL----ESIKVHFKRLAEG-
-QLGRPM--PEFGRNCVGQLIPYLREMQSSLVNTVSTIRNSTD-----------------
--------AIYTGAGEIAAGNADLSSRTEQQAAAL----------------------EET
AASMEQLNATVKQNAENAHQASKLAENASATAKNGGRIVNDVVATMSSITESS----RRI
ADIIGVINSIAFQ-TNILALNAA-----------------VEAARAGE------QGRGFA
VVASEVR------------------NLAQRSAQAAKEIEGLISESVSRVNIGSQQVSEAG
ETMNSI----------------VQAVTNVTDIMGEIASASDEQSRGIGQIGQAVAEMDGV
TQQNASLVQESAAAAASLEEQARQLTEAVSVF-NLS-----------DNMQATHS-----
-----------------------------------
>ymoll0001_37360
------------------------------------------------------------
------------------------------------------------------------
----------------------------------------VNFLKHITIRMALLSILVIF
LLLWGGVSTFTL---------------------------------------FSLNQLTHS
LQLSSNQQKNINI------------INRGNDQ--YFRVVTRLSRAA-----AYRQSGATA
DADRE---------LASAGVA-------------------------------LKNTQEAL
AKF---KLQTHEPMDPLL--TDKTIQSWSTLLSDGIEPMFKAVTD--------------S
RFDEYNTLFNKSYPPLSREFGAAVEKYNSTVDEATEAASLRVELLVTWCERALMAAL---
-----------------MAGL---IILLLTDRYIVHYLVRPL----DAIKQHFKRMAEG-
-QLGRPM--AEFGRNCVGQLIPYLREMQTSLVSTVSTIRSSTD-----------------
--------AIYTGAGEIAAGNADLSSRTEQQAAAL----------------------EET
AASMEQLNATVKQNAENAHQASKLADNASVTAQNGGRIVNDVVATMSSITDSS----RRI
ADIIGVINSIAFQ-TNILALNAA-----------------VEAARAGE------QGRGFA
VVASEVR------------------NLAQRSAQAAKEIEGLISESVSRVNIGSKQVSEAG
ETMNSI----------------VQAVTNVTDIMGEIASASDEQSRGISQIGQAVAEMDGV
TQQNASLVQESAAAAASLEEQARQLTDAVSAF-KLS-----------DNMQTA-------
-----------------------------------
>yberc0001_8160
------------------------------------------------------------
------------------------------------------------------------
--------------------------------------------------MALLSILVIF
LLLWGGVSTFTL---------------------------------------FSLNQLMHS
LQLSSNQQKNINI------------INRGNDQ--YFRVVTRLSRAA-----AYRQSGATA
EADRE---------LASAGVA-------------------------------LKNTQDAL
AAF---KLQIHEPMDPAL--TDKTIQSYSTLLSQGIEPMFKAVAE--------------N
RFDDYNKLFNQGYPPLSREFGAAVEKYNSTVDQATEAASVRVELLVTWCVRALIAAL---
-----------------IAGF---IILLLTDRYIVHYLVRPL----DSIKQHFKRMAEG-
-QLGRPM--AEFGRNCVGQLIPYLREMQNSLVNTVSTIRSSTD-----------------
--------AIYTGAGEIAAGNADLSSRTEQQAAAL----------------------EET
AASMEQLNATVKQNAENAHQASKLADNASVTAQNGGRIVNDVVATMSSITESS----RRI
ADIIGVINSIAFQ-TNILALNAA-----------------VEAARAGE------QGRGFA
VVASEVR------------------NLAQRSAQAAKEIEGLISESVSRVNIGSKQVSEAG
ETMNSI----------------VQAVTNVTDIMGEIASASDEQSRGISQIGQAVAEMDGV
TQQNASLVQESAAAAASLEEQARQLTDAVSAF-KLS-----------DNMQEYNHN----
-----------------------------------
