# Supplementary material for: Genomic characterization of the Yersinia genus
Source: Genome Biol. 2010 Jan 4;11(1):R1. doi: 10.1186/gb-2010-11-1-r1 (PMC2847712; doi:10.1186/gb-2010-11-1-r1)
Supplement: Additional file 15 — The top level directory consists of a directory called Additional_cluster_files and 5010 directories, one for each multi-protein cluster family. (This top level directory has been split into three data files for uploading purposes (Additional files 15, 16, 17).) Within the directory are the following files: PGL1_unique_Yersinia_unclustered.out - list of all protein singletons that MCL did not group into a cluster (see Materials and Methods); PGL1_Yersinia_unique_locus_tags.txt - names of the 11 locus tag prefixes used for each genome; PGL1_unique_Yersinia.gff - mapping each Yersinia protein to a cluster in tab delimited GFF; PGL1_unique_Yersinia.sigfile - list of the longest protein in each cluster; PGL1_unique_Yersinia.summary - summary table of features of each of the clusters; PGL1_unique_Yersinia.table - summary table of each protein in the clusters. Within each cluster directory are the following files, where 'x' is the cluster name: PGL1_unique_Yersinia-x.faa - multifasta file of the proteins in the cluster; PGL1_unique_Yersinia-x.summary - summary of the properties of the proteins; PGL1_unique_Yersinia-x.matches - blast matches between the proteins of the cluster; PGL1_unique_Yersinia-x.muscle.fasta - muscle alignment of the proteins; PGL1_unique_Yersinia-x.muscle.fasta.gblo - gblocks output of muscle alignment (that is, auto-trimmed alignment); PGL1_unique_Yersinia-x.muscle.fasta.gblo.htm - as above in html format; PGL1_unique_Yersinia-x.muscle.tree - treefile from muscle alignment; PGL1_unique_Yersinia-x.sif - matches between proteins in simple interaction format for display on graphing software. [file gb-2010-11-1-r1-S15.zip › clusters/PGL1_unique_yersinia-CL0/PGL1_unique_yersinia-CL0.muscle.fasta.gblo]

>ykris0001_41300
---------- ---------- ----VD---- ---------- ---------- 
>yrohd0001_20110
VKSVVDTSKL S--------- ---------- --------VL KEAFGDDKTK 
>yaldo0001_2440
VLANIPLQPW QRTQRFDLVL MDIRVDKHCM IMALSANASP DEKTRAYESG 
>ypseu0001X_4220
VLKSLPLQPW QRQHRFDLVL MDIRIDSHCM ITALSANASP DEQIKTSQAG 
>ypest0001X_4540
-LKSLPLQPW QRQHRFDLVL MDIRIDSHCM ITALSANASP DEQIKTSQAG 
>yinte0001_2660
MPTYNPQKGW HSLAGFSLKL NE--VTDNQP VEQRDINLWL DKSGELL--- 
>yberc0001_2350
IQQKLPLQPW HQTQRFDLVL MDIRRDNRCM ITALSANTNP DEKIKAYQAG 
>ymoll0001_1840
ISQNLPLQPW HQSQRFDLVL MDIRCDNRCM ITALSANTNP DEKIKAYQAG 
>ykris0001_2490
IRHTLPLQPW CQNQHFDLVL MDIRLDRRCM ITALSANTNP DEKIRAYHAG 
>yinte0001_2650
IPHTLPLQPW HQTQHFDLVL MDIRQDNRCM ITALSANTNP EEKIRASQAG 
>yrohd0001_2860
IKQHLPVQPW QLAQRFDLVL MDIRRDNRCM ITALSANASS DEKIKAYQAG 
>yfred0001_38320
TKQNLPLQPW QQTQRFDLVL MDIRRDNCGM ITALSANANP DEKIKAYQAG 
>yinte0001_26450
---------W KFTSGLSLTN NKIK------ ---------- ---------- 
>yberc0001_7120
---------- ---------- ----LSHQHF DKEVAIN--- ---------- 
>ypseu0001X_34090
IITLIESVAF QHGRGFSVVA REVGLAHQSG HSAQNIKRLI QHSANSVSTG 
>ypest0001X_10040
IITLIESVAF QHGRGFSVVA REVGLSHQSG HSAQNIKRLI QHSANSVSTG 
>yente0001X_9160
IITLIESVAF QHGRGFSVVA REVGLAHQSG HSALNIKRLI GNSSKSISAG 
>ykris0001_6100
IITLIESVAF QHGRGFSVVA REVGLAHQSG HSALNIKRLI ENSSTYISAG 
>yfred0001_43450
IITLIESVAF QHGRGFSVVA REVGLAHQSG NSALNIKRLI DNSAKYISAG 
>ymoll0001_7580
IITLIESVAF QHGRGFSVVA REVGLAHKSG NSALNIKQLI HNSSSSISAG 
>yinte0001_8280
IITLIESVAF QHGRGFSVVA REVGLAHQSG NSALNIKRLI HNSSSSISTG 
>ykris0001_6110
---------- ---------- ---------- ---------- ---------- 
>yrohd0001_35950
IVEAIRKISS QHGRGFSVVA SEVRLAEQSR KAAIEIEQM- ---TKTIQSG 
>ypseu0001X_28730
IVEAIRKISS QHGRGFSVVA SEVRLADQSR KAASEIEQM- ---TKTIQNG 
>ypest0001X_27870
IVEAIRKISS QHGRGFSVVA SEVRLADQSR KAASEIEQM- ---TKTIQNG 
>ymoll0001_11800
MVEAIRKISS QHGKGFSVVA SEVRLAEHSR KAATEIEQM- ---TKTIQRG 
>yfred0001_8890
IVEAIRKISS QHGKGFSVVA SEVRLAERSR KAATEIEHM- ---TKTIQNG 
>ykris0001_12740
IVEAIRKISS QHGKGFSVVA SEVRLAESSR KAATEIEHM- ---TKTIQNG 
>yente0001X_14340
IVEAIRKISS QHGKGFSVVA SEVRLAESSR KAATEIEHM- ---TKTIQNG 
>yrohd0001_31880
---------- --------LQ DKIR------ ---------- ---------- 
>yrohd0001_15520
IIAVIEGIAF QEGKGFAVVA SEVRLAQKSA NAAKEIKQLI VGTVEKITAG 
>yfred0001_15260
IIAVIEGIAF QEGKGFAVVA SEVRLAQKSA NAAKEIKQLI IGTVEKITAG 
>yinte0001_16590
IIAVIEGIAF QEGKGFAVVA SEVRLAQKSA NAAKEIKQLI VGTVEKINAG 
>ymoll0001_41560
IIAVIEGIAF QEGKGFAVVA SEVRLAQKSA NAAKEIKLLI VGTVEKINAG 
>yberc0001_16020
IIAVIEGIAF QEGKGFAVVA SEVRLAQKSA NAAKEIKLLI VGTVEKINAG 
>yberc0001_5770
INGVIDSIAN QQGRGFAVVA GEVRLAKRSA DAAKEISQLI TTCVANMNTG 
>ymoll0001_5080
INGVIDSIAN QQGRGFAVVA GEVRLAKRSA DAAKEINQLI TVCVANMSTG 
>yaldo0001_37020
---------- ---------- ---------- ---------- ------MRDG 
>ypseu0001X_27330
IISVIEGIAF QQGRGFAVVA SEVRLAQRSS TAAKEIKHLI ETSVERVRDG 
>ypest0001X_18850
IISVIEGIAF QQGRGFAVVA SEVRLAQRSS TAAKEIKHLI ETSVERVRDG 
>yrohd0001_12010
IISVIEGIAF QQGRGFAVVA SEVRLAQRSS TAAKEIKQLI ETSVDRVRDG 
>yfred0001_12940
IISVIEGIAF QQGRGFAVVA SEVRLAQRSS TAAKEIKHLI ETSVERVRDG 
>yinte0001_14220
IISVIEGIAF QQGRGFAVVA SEVRLAQRSS TAAKEIKQLI ETSVERVRDG 
>ymoll0001_14640
IISVIEGIAF QQGRGFAVVA SEVRLAQRSS TAAKEIKHLI ETSVERVRDG 
>yberc0001_15000
IISVIEGIAF QQGRGFAVVA SEVRLAQRSS TAAKEIKHLI ETSVERVRDG 
>ykris0001_42780
IISVIEGIAF QQGRGFAVVA SEVRLAQRSS TAAKEIKHLI ETSVERVRDG 
>yente0001X_25680
IISVIEGIAF QQGRGFAVVA SEVRLAQRSS TAAKEIKHLI ETSVERIRDG 
>yberc0001_5850
IIKVIDGIAG QQGRGFAVVA TEVRLAQRSA DAAKEIRGLI EHSVHDTQTG 
>ymoll0001_5160
IIKVIDGIAS QQGRGFAVVA TEVRLAQRSA DAAKEIRGLI EHSVHDTQAG 
>yberc0001_6170
ITTVIDGIAS QQGRGFAVVA SEVRLASRSS TSAREISVLI NDAIDNISRG 
>yaldo0001_6750
---------- ---------- ---------- ---------- ---------- 
>yfred0001_39550
---------- ---------- ---------- ---------- ---------- 
>yrohd0001_27170
IIAVIDGIAF QQGRGFAVVA GEVRLAQRSA QSAKEIKDLI VESQLRVREG 
>ykris0001_32930
IIAVIDGIAF QQGRGFAVVA GEVRLAQRSA QSAKEIKDLI IESQTRVREG 
>yente0001X_39090
IIAVIDGIAF QQGRGFAVVA GEVRLAQRSA QSAKEIKDLI VESQNRVREG 
>ymoll0001_40600
IIAVIDGIAF QQGRGFAVVA GEVRLAQRSA QSAKEIKDLI VESQNRVREG 
>yberc0001_29090
IIAVIDGIAF QQGRGFAVVA GEVRLAQRSA QSAKEIKDLI VESQNRVREG 
>ypseu0001X_14490
ITSVIDGIAF QQGRGFAVVA GEVRLAQRSA QAAKEIKALI ESTVSSVASG 
>ypest0001X_14470
ITSVIDGIAF QQGRGFAVVA GEVRLAQRSA QAAKEIKALI ESTVSSVASG 
>yfred0001_36240
-----PTVAL R--------- ---------- ---------- ---------- 
>yinte0001_10140
ITSVIDGIAF QQGRGFAVVA GEVRLAQRSA QAAKEIKTLI ESTVSSVASG 
>ykris0001_10260
ITSVIDGIAF QQGRGFAVVA GEVRLAQRSA QAAKEIKTLI DSTVSSVASG 
>yente0001X_29060
ITSVIDGIAF QQGRGFAVVA GEVRLAQRSA QAAKEIKTLI DSTVSSVASG 
>yfred0001_36230
ITSVIDGIAF QQGRGFAVVA GEVRLAQRSA QAAKEIKTLI ESTVSSVASG 
>ymoll0001_9480
ITSVIDGIAF QQGRGFAVVA GEVRLAQRSA QAAKEIKTLI ESTVSSVSSG 
>yberc0001_9790
ITSVIDGIAF QQGRGFAVVA GEVRLAQRSA QAAKEIKTLI ESTVSSVSSG 
>yruck0001_28810
IISVIDSIAF QQGRGFAVVA SEVRLAQRSA TSAREIKKLI EDSVADIATG 
>yrohd0001_31660
IISVIDSIAF QQGRGFAVVA SEVRLAQRSA TSAREIKKLI EDSVADIAIG 
>yaldo0001_35590
IISVIDSIAF QQGRGFAVVA SEVRLAQRSA TSAREIKKLI EDSVADIATG 
>ykris0001_37060
IISVIDSIAF QQGRGFAVVA SEVRLAQRSA TSAREIKKLI EDSVSDITIG 
>yinte0001_37560
IISVIDSIAF QQGRGFAVVA SEVRLAQRSA TSAREIKKLI EDSVADIAIG 
>yfred0001_32450
IISVIDSIAF QQGRGFAVVA SEVRLAQRSA TSAREIKKLI EDSVADIAIG 
>yente0001X_300
IISVIDSIAF QQGRGFAVVA SEVRLAQRSA TSAREIKKLI EDSVADIAIG 
>ymoll0001_35290
IISVIDSIAF QQGRGFAVVA SEVRLAQRSA TSAREIKKLI EDSVSDIAIG 
>yberc0001_34000
IISVIDSIAF QQGRGFAVVA SEVRLAQRSA TSAREIKKLI EDSVSDIAIG 
>ykris0001_22290
IIGVIDGIAF QQGRGFAVVA SEVRLAQRSA TAAKEIKTLI DNSVDKIQDG 
>yinte0001_3170
IIGVINSIAF QQGRGFAVVA SEVRLAQRSA QAAKEIDVLI NESVKNIKSG 
>yruck0001_31650
ITSVIDGIAF QQGRGFAVVA GEVRLAQRSA QAAKEIKTLI DASVLRVDQG 
>ymoll0001_7110
IIGVIDSIAF QQGRGFAVVA SEVRLAQRSA SAAKEIKTLI GDSVDQVNIG 
>yruck0001_28370
ITSVINSIAF QQGRGFAVVA SEVRLAQRSA QAAKEIEGLI GESVSQVNKG 
>ypseu0001X_43460
ITSVINSIAF QQGRGFAVVA SEVRLAQRSA QAAKEIEGLI GESVSQVNAG 
>ypest0001X_43700
ITSVINSIAF QQGRGFAVVA SEVRLAQRSA QAAKEIEGLI GESVSQVNAG 
>yrohd0001_31240
ITSVINSIAF QQGRGFAVVA SEVRLAQRSA QAAKEIEGLI GESVSQVSAG 
>yaldo0001_35130
ITSVINSIAF QQGRGFAVVA SEVRLAQRSA QAAKEIEGLI GESVSQVNSG 
>yinte0001_36970
ITSVINSIAF QQGRGFAVVA SEVRLAQRSA QAAKEIEGLI GESVTQVNAG 
>ykris0001_39870
ITSVINSIAF QQGRGFAVVA SEVRLAQRSA QAAKEIEGLI GESVSQVNAG 
>ymoll0001_34760
ITSVINSIAF QQGRGFAVVA SEVRLAQRSA QAAKEIEGLI GESVSQVNAG 
>yfred0001_31920
ITSVINSIAF QQGRGFAVVA SEVRLAQRSA QAAKEIEGLI GESVSQVNAG 
>yberc0001_33520
ITSVINSIAF QQGRGFAVVA SEVRLAQRSA QAAKEIEGLI GESVSQVNAG 
>yente0001X_760
ITSVINSIAF QQGRGFAVVA SEVRLAQRSA QAAKEIEGLI GESVSQVNAG 
>yruck0001_18270
ITTVINSIAF QQGRGFAVVA SEVRLAQRSA QAAKEIDGLI NESVSRVISG 
>yrohd0001_33070
ITTVINSIAF QQGRGFAVVA SEVRLAQRSA QAAKEIEGLI SESVGRVSSG 
>yfred0001_34740
ITTVINSIAF QQGRGFAVVA SEVRLAQRSA QAAKEIDSLI NESVSRVSSG 
>yaldo0001_22600
ITTVINSIAF QQGRGFAVVA SEVRLAQRSA QAAKEIDGLI NESVNRVSSG 
>yinte0001_40830
ITTVINSIAF QQGRGFAVVA SEVRLAQRSA QAAKEIDGLI NESVSRVSSG 
>ymoll0001_38830
ITTVINSIAF QQGRGFAVVA SEVRLAQRSA QAAKEIDGLI TESVNRVKSG 
>yberc0001_21820
ITTVINSIAF QQGRGFAVVA SEVRLAQRSA QAAKEIDGLI TESVNRVKSG 
>ykris0001_22260
ITTVINSIAF QQGRGFAVVA SEVRLAQRSA QAAKEIDNLI TESVSRVSSG 
>yente0001X_12970
ITTVINSIAF QQGRGFAVVA SEVRLAQRSA QAAKEIDSLI TESVNRVSSG 
>yruck0001_11920
ITSVIDGIAF QQGRGFAVVA GEVRLAQRSA QAAKEIKGLI EDSVNRVDMG 
>ypseu0001X_27070
ITSVIDGIAF QQGRGFAVVA GEVRLAQRSA QAAKEIKGLI DDSVNRVDLG 
>ypest0001X_19160
ITSVIDGIAF QQGRGFAVVA GEVRLAQRSA QAAKEIKGLI DDSVNRVDLG 
>yrohd0001_33620
ITSVIDGIAF QQGRGFAVVA GEVRLAQRSA QAAKEIKGLI EDSVNRVDMG 
>yaldo0001_15230
ITSVIDGIAF QQGRGFAVVA GEVRLAQRSA QAAKEIKGLI EDSVNRVDMG 
>ykris0001_37850
ITSVIDGIAF QQGRGFAVVA GEVRLAQRSA QAAKEIKGLI EDSVNRVDMG 
>yente0001X_17210
ITSVIDGIAF QQGRGFAVVA GEVRLAQRSA QAAKEIKGLI EDSVNRVDMG 
>ymoll0001_37090
ITSVIDGIAF QQGRGFAVVA GEVRLAQRSA QAAKEIKGLI EDSVNRVDMG 
>yberc0001_15260
ITSVIDGIAF QQGRGFAVVA GEVRLAQRSA QAAKEIKGLI EDSVNRVDMG 
>yinte0001_40500
ITSVIDGIAF QQGRGFAVVA GEVRLAQRSA QAAKEIKGLI EDSVSRVDMG 
>yfred0001_14080
ITSVIDGIAF QQGRGFAVVA GEVRLAQRSA QAAKEIKGLI EDSVSRVDMG 
>yruck0001_11930
ITSVIDGIAF QQGRGFAVVA GEVRLAQRSA QAAKEIKGLI DESVGRVRQG 
>yaldo0001_6760
---------- -QGRGFAVVA SEVRLAQRSA QAAKEIEGLI SDRC----CG 
>ypest0001X_19180
---------- ---------- ---------- ---------- ---------- 
>ypest0001X_19170
ITSVIDGIAF QQGRGFAVVA GEVRLA---- ---------- ---------- 
>ypseu0001X_27060
ITSVIDGIAF QQGRGFAVVA GEVRLAQRSA QAAKEIKGLI DESVSRVRQG 
>yrohd0001_33630
ITSVIDGIAF QQGRGFAVVA GEVRLAQRSA QAAKEIKGLI DESVSRVRQG 
>yaldo0001_15240
ITSVIDGIAF QQGRGFAVVA GEVRLAQRSA QAAKEIKGLI DESVSRVRQG 
>ymoll0001_14920
ITSVIDGIAF QQGRGFAVVA GEVRLAQRSA QAAKEIKVLI DESVSRVSQG 
>yberc0001_15270
ITSVIDGIAF QQGRGFAVVA GEVRLAQRSA QAAKEIKVLI DESVSRVSQG 
>yfred0001_14090
ITSVIDGIAF QQGRGFAVVA GEVRLAQRSA QAAKEIKGLI EESVSRVRQG 
>yinte0001_15900
ITSVIDGIAF QQGRGFAVVA GEVRLAQRSA QAAKEIKGLI DESVSRVRQG 
>ykris0001_37840
ITSVIDGIAF QQGRGFAVVA GEVRLAQRSA QAAKEIKGLI DESVSRVRQG 
>yente0001X_17220
ITSVIDGIAF QQGRGFAVVA GEVRLAQRSA QAAKEIKGLI DESVSRVRQG 
>yruck0001_10900
ITNVINSIAF QQGRGFAVVA SEVRLAQRSA DAAKEIESLI EASVDLVGDG 
>yaldo0001_6770
---------- ---------- ---------- ---------- ---------- 
>yaldo0001_15110
ITNVINSIAF QQGRGFAVVA SEVRLAQRSA DAAKEIESLI EASVDLIGDG 
>yinte0001_40380
ITNVINSIAF QQGRGFAVVA SEVRLAQRSA DAAKEIESLI EASVDLIGDG 
>ymoll0001_13500
ITNVINSIAF QQGRGFAVVA SEVRLAQRSA DAAKEIELLI EASVDLIGDG 
>yberc0001_14860
ITNVINSIAF QQGRGFAVVA SEVRLAQRSA DAAKEIELLI EASVDLIGDG 
>yrohd0001_33510
ITNVINSIAF QQGRGFAVVA SEVRLAQRSA DAAKEIELLI EASVELIGDG 
>yfred0001_13960
ITNVINSIAF QQGRGFAVVA SEVRLAQRSA DAAKEIESLI EASVDLIGDG 
>yente0001X_17080
ITNVINSIAF QQGRGFAVVA SEVRLAQRSA DAAKEIESLI EVSVDLIGDG 
>ykris0001_38040
ITNVINSIAF QQGRGFAVVA SEVRLAQRSA DAAKEIESLI EVSVDLIGDG 
>yrohd0001_6540
IIGVINSIAF QQGRGFAVVA SEVRLAQRSA QAAKEIEGLI SESVSRVNIG 
>yente0001X_6250
IIGVINSIAF QQGRGFAVVA SEVRLAQRSA QAAKEIEGLI SESVSRVNMG 
>yruck0001_10760
IIGVIDSISF QAGKGFAVVA SEVRLAQRSA VSAKEIKELI EDSVHKIKQG 
>ypest0001X_19000
ITNVINSIAF QQGRGFAVVA SEVRLAQRRC RKRN------ ---------- 
>ypseu0001X_27180
ITNVINSIAF QQGRGFAVVA SEVRLAQRSA DAAKEIESLI EASVDLIGDG 
>yaldo0001_37010
---------- -----FAVVA GEVRLAQR-- ---------- ---------- 
>ypest0001X_18990
---------- ---------- -------RSA DAAKEIESLI EASVDLIGDG 
>yfred0001_6650
IIGVINSIAF QQGRGFAVVA SEVRLAQRSA QAAKEIEGLI SESVSRVNMG 
>yinte0001_6950
IIGVINSIAF QQGRGFAVVA SEVRLAQRSA QAAKEIEGLI SESVSRVNIG 
>ymoll0001_37360
IIGVINSIAF QQGRGFAVVA SEVRLAQRSA QAAKEIEGLI SESVSRVNIG 
>yberc0001_8160
IIGVINSIAF QQGRGFAVVA SEVRLAQRSA QAAKEIEGLI SESVSRVNIG 
