# Supplementary material for: Genomic characterization of the Yersinia genus
Source: Genome Biol. 2010 Jan 4;11(1):R1. doi: 10.1186/gb-2010-11-1-r1 (PMC2847712; doi:10.1186/gb-2010-11-1-r1)
Supplement: Additional file 15 — The top level directory consists of a directory called Additional_cluster_files and 5010 directories, one for each multi-protein cluster family. (This top level directory has been split into three data files for uploading purposes (Additional files 15, 16, 17).) Within the directory are the following files: PGL1_unique_Yersinia_unclustered.out - list of all protein singletons that MCL did not group into a cluster (see Materials and Methods); PGL1_Yersinia_unique_locus_tags.txt - names of the 11 locus tag prefixes used for each genome; PGL1_unique_Yersinia.gff - mapping each Yersinia protein to a cluster in tab delimited GFF; PGL1_unique_Yersinia.sigfile - list of the longest protein in each cluster; PGL1_unique_Yersinia.summary - summary table of features of each of the clusters; PGL1_unique_Yersinia.table - summary table of each protein in the clusters. Within each cluster directory are the following files, where 'x' is the cluster name: PGL1_unique_Yersinia-x.faa - multifasta file of the proteins in the cluster; PGL1_unique_Yersinia-x.summary - summary of the properties of the proteins; PGL1_unique_Yersinia-x.matches - blast matches between the proteins of the cluster; PGL1_unique_Yersinia-x.muscle.fasta - muscle alignment of the proteins; PGL1_unique_Yersinia-x.muscle.fasta.gblo - gblocks output of muscle alignment (that is, auto-trimmed alignment); PGL1_unique_Yersinia-x.muscle.fasta.gblo.htm - as above in html format; PGL1_unique_Yersinia-x.muscle.tree - treefile from muscle alignment; PGL1_unique_Yersinia-x.sif - matches between proteins in simple interaction format for display on graphing software. [file gb-2010-11-1-r1-S15.zip › clusters/PGL1_unique_yersinia-CL0/PGL1_unique_yersinia-CL0.muscle.tree]

(
ykris0001_41300:1.35377
,
(
yrohd0001_20110:1.69929
,
(
(
yaldo0001_2440:0.180699
,
(
(
ypseu0001X_4220:0.0059959
,
ypest0001X_4540:0.0059959
):0.171288
,
(
(
yinte0001_2660:0.113593
,
(
yberc0001_2350:0.0645293
,
ymoll0001_1840:0.0645293
):0.0490638
):0.0205682
,
(
(
ykris0001_2490:0.12114
,
yinte0001_2650:0.12114
):0.0099638
,
(
yrohd0001_2860:0.125382
,
yfred0001_38320:0.125382
):0.00572194
):0.00305772
):0.0431224
):0.00341481
):0.967443
,
(
yinte0001_26450:1.33806
,
(
(
yberc0001_7120:0.305248
,
(
(
ypseu0001X_34090:0.00178062
,
ypest0001X_10040:0.00178062
):0.167558
,
(
(
yente0001X_9160:0.0817613
,
(
ykris0001_6100:0.0722489
,
yfred0001_43450:0.0722489
):0.00951241
):0.026919
,
(
ymoll0001_7580:0.0990653
,
(
yinte0001_8280:0.0775631
,
ykris0001_6110:0.0775631
):0.0215022
):0.00961497
):0.0606584
):0.135909
):0.394407
,
(
(
yrohd0001_35950:0.10003
,
(
(
ypseu0001X_28730:0.014232
,
ypest0001X_27870:0.014232
):0.0559051
,
(
ymoll0001_11800:0.0512268
,
(
yfred0001_8890:0.0493681
,
(
ykris0001_12740:0.0291997
,
yente0001X_14340:0.0291997
):0.0201684
):0.0018587
):0.0189103
):0.0298926
):0.971266
,
(
yrohd0001_31880:1.10764
,
(
(
yrohd0001_15520:0.0445759
,
(
yfred0001_15260:0.0400624
,
(
yinte0001_16590:0.0384909
,
(
ymoll0001_41560:0.0237084
,
yberc0001_16020:0.0237084
):0.0147825
):0.00157147
):0.0045135
):0.547528
,
(
(
yberc0001_5770:0.199407
,
ymoll0001_5080:0.199407
):0.371394
,
(
(
yaldo0001_37020:0.0811486
,
(
(
ypseu0001X_27330:0.000951842
,
ypest0001X_18850:0.000951842
):0.0543579
,
(
yrohd0001_12010:0.0421924
,
(
yfred0001_12940:0.0375121
,
(
(
yinte0001_14220:0.0272111
,
(
ymoll0001_14640:0.0168292
,
yberc0001_15000:0.0168292
):0.0103819
):0.00587169
,
(
ykris0001_42780:0.0323555
,
yente0001X_25680:0.0323555
):0.000727285
):0.00442929
):0.00468027
):0.0131174
):0.0258388
):0.496777
,
(
(
yberc0001_5850:0.200404
,
ymoll0001_5160:0.200404
):0.340942
,
(
yberc0001_6170:0.623394
,
(
yaldo0001_6750:0.983767
,
(
(
yfred0001_39550:0.0994085
,
(
yrohd0001_27170:0.0431201
,
(
ykris0001_32930:0.0408867
,
(
yente0001X_39090:0.0328682
,
(
ymoll0001_40600:0.0145495
,
yberc0001_29090:0.0145495
):0.0183187
):0.00801845
):0.00223336
):0.0562884
):0.306931
,
(
(
(
ypseu0001X_14490:-0
,
ypest0001X_14470:-0
):0.0829273
,
(
yfred0001_36240:0.0367314
,
(
yinte0001_10140:0.0335462
,
(
(
ykris0001_10260:0.0145778
,
yente0001X_29060:0.0145778
):0.0157518
,
(
yfred0001_36230:0.0269441
,
(
ymoll0001_9480:0.0198667
,
yberc0001_9790:0.0198667
):0.0070774
):0.00338551
):0.00321665
):0.00318515
):0.0461959
):0.343801
,
(
(
yruck0001_28810:0.0810399
,
(
yrohd0001_31660:0.0256486
,
(
yaldo0001_35590:0.0197666
,
(
ykris0001_37060:0.0176667
,
(
yinte0001_37560:0.0165004
,
(
yfred0001_32450:0.0155259
,
(
yente0001X_300:0.0144738
,
(
ymoll0001_35290:0.00745412
,
yberc0001_34000:0.00745412
):0.00701966
):0.0010521
):0.000974491
):0.00116629
):0.00209995
):0.00588197
):0.0553913
):0.331266
,
(
ykris0001_22290:0.392937
,
(
yinte0001_3170:0.346227
,
(
yruck0001_31650:0.326494
,
(
ymoll0001_7110:0.323097
,
(
(
yruck0001_28370:0.122646
,
(
(
ypseu0001X_43460:0.00154417
,
ypest0001X_43700:0.00154417
):0.0748647
,
(
yrohd0001_31240:0.058523
,
(
yaldo0001_35130:0.0449947
,
(
yinte0001_36970:0.0371734
,
(
ykris0001_39870:0.0335325
,
(
ymoll0001_34760:0.0313317
,
(
yfred0001_31920:0.0307767
,
(
yberc0001_33520:0.0288597
,
yente0001X_760:0.0288597
):0.00191698
):0.000554932
):0.00220085
):0.00364089
):0.00782135
):0.0135283
):0.0178859
):0.0462371
):0.133303
,
(
(
yruck0001_18270:0.114152
,
(
yrohd0001_33070:0.0687824
,
(
(
yfred0001_34740:0.0436343
,
(
yaldo0001_22600:0.0401956
,
yinte0001_40830:0.0401956
):0.00343864
):0.00162563
,
(
(
ymoll0001_38830:0.018554
,
yberc0001_21820:0.018554
):0.0256207
,
(
ykris0001_22260:0.0412085
,
yente0001X_12970:0.0412085
):0.00296621
):0.00108517
):0.0235225
):0.0453692
):0.112239
,
(
(
yruck0001_11920:0.0908692
,
(
(
ypseu0001X_27070:0.000905319
,
ypest0001X_19160:0.000905319
):0.080076
,
(
yrohd0001_33620:0.0324348
,
(
yaldo0001_15230:0.0314525
,
(
(
ykris0001_37850:0.021421
,
yente0001X_17210:0.021421
):0.00728628
,
(
(
ymoll0001_37090:0.0110175
,
yberc0001_15260:0.0110175
):0.0105911
,
(
yinte0001_40500:0.0195072
,
yfred0001_14080:0.0195072
):0.00210145
):0.0070987
):0.00274515
):0.000982314
):0.0485465
):0.00988795
):0.129873
,
(
(
yruck0001_11930:0.0895433
,
(
(
yaldo0001_6760:0.120021
,
(
ypest0001X_19180:0.259937
,
(
ypest0001X_19170:0.0012367
,
ypseu0001X_27060:0.0012367
):0.258701
):-0.139916
):-0.0511083
,
(
yrohd0001_33630:0.044882
,
(
yaldo0001_15240:0.0393147
,
(
(
(
ymoll0001_14920:0.019322
,
yberc0001_15270:0.019322
):0.00901517
,
(
yfred0001_14090:0.0246839
,
yinte0001_15900:0.0246839
):0.00365328
):0.00274313
,
(
ykris0001_37840:0.0306214
,
yente0001X_17220:0.0306214
):0.000458946
):0.00823439
):0.00556734
):0.0240308
):0.0206304
):0.0641613
,
(
yruck0001_10900:0.129936
,
(
yaldo0001_6770:0.124994
,
(
(
yaldo0001_15110:0.0583822
,
(
yinte0001_40380:0.0446577
,
(
(
ymoll0001_13500:0.0139022
,
yberc0001_14860:0.0139022
):0.0262881
,
(
yrohd0001_33510:0.0392536
,
(
yfred0001_13960:0.0351183
,
(
yente0001X_17080:0.0273261
,
ykris0001_38040:0.0273261
):0.00779221
):0.00413528
):0.00093675
):0.00446742
):0.0137244
):0.0675177
,
(
yrohd0001_6540:0.0787123
,
(
(
yente0001X_6250:0.10163
,
(
yruck0001_10760:0.0870089
,
(
ypest0001X_19000:0.0322643
,
(
ypseu0001X_27180:0.0374367
,
(
yaldo0001_37010:-0
,
ypest0001X_18990:-0
):0.0374367
):-0.00517246
):0.0547446
):0.0146207
):-0.0375551
,
(
yfred0001_6650:0.0534579
,
(
yinte0001_6950:0.0475759
,
(
ymoll0001_37360:0.0283213
,
yberc0001_8160:0.0283213
):0.0192546
):0.00588204
):0.0106165
):0.0146378
):0.0471876
):-0.000906169
):0.00494251
):0.0237684
):0.0670375
):0.00564885
):0.0295579
):0.0671481
):0.0033969
):0.0197331
):0.0467106
):0.0193681
):0.0144226
):-0.020389
):0.577428
):-0.360373
):-0.0820476
):0.0365785
):-0.00712436
):0.0213032
):0.515541
):-0.0363488
):-0.371641
):0.638403
):-0.189916
):0.551145
):-0.345517
)
;
