# Supplementary material for: Genomic characterization of the Yersinia genus
Source: Genome Biol. 2010 Jan 4;11(1):R1. doi: 10.1186/gb-2010-11-1-r1 (PMC2847712; doi:10.1186/gb-2010-11-1-r1)
Supplement: Additional file 15 — The top level directory consists of a directory called Additional_cluster_files and 5010 directories, one for each multi-protein cluster family. (This top level directory has been split into three data files for uploading purposes (Additional files 15, 16, 17).) Within the directory are the following files: PGL1_unique_Yersinia_unclustered.out - list of all protein singletons that MCL did not group into a cluster (see Materials and Methods); PGL1_Yersinia_unique_locus_tags.txt - names of the 11 locus tag prefixes used for each genome; PGL1_unique_Yersinia.gff - mapping each Yersinia protein to a cluster in tab delimited GFF; PGL1_unique_Yersinia.sigfile - list of the longest protein in each cluster; PGL1_unique_Yersinia.summary - summary table of features of each of the clusters; PGL1_unique_Yersinia.table - summary table of each protein in the clusters. Within each cluster directory are the following files, where 'x' is the cluster name: PGL1_unique_Yersinia-x.faa - multifasta file of the proteins in the cluster; PGL1_unique_Yersinia-x.summary - summary of the properties of the proteins; PGL1_unique_Yersinia-x.matches - blast matches between the proteins of the cluster; PGL1_unique_Yersinia-x.muscle.fasta - muscle alignment of the proteins; PGL1_unique_Yersinia-x.muscle.fasta.gblo - gblocks output of muscle alignment (that is, auto-trimmed alignment); PGL1_unique_Yersinia-x.muscle.fasta.gblo.htm - as above in html format; PGL1_unique_Yersinia-x.muscle.tree - treefile from muscle alignment; PGL1_unique_Yersinia-x.sif - matches between proteins in simple interaction format for display on graphing software. [file gb-2010-11-1-r1-S15.zip › clusters/PGL1_unique_yersinia-CL0/PGL1_unique_yersinia-CL0.sif]

yaldo0001_35590	pmatch	yberc0001_8160
yaldo0001_35590	pmatch	yente0001X_300
yaldo0001_35590	pmatch	yaldo0001_6770
yaldo0001_35590	pmatch	yrohd0001_15520
yaldo0001_35590	pmatch	yaldo0001_15240
yaldo0001_35590	pmatch	yfred0001_39550
yaldo0001_35590	pmatch	yrohd0001_33070
yaldo0001_35590	pmatch	yaldo0001_15230
yaldo0001_35590	pmatch	yfred0001_6650
yaldo0001_35590	pmatch	ykris0001_10260
yaldo0001_35590	pmatch	yinte0001_14220
yaldo0001_35590	pmatch	yberc0001_15270
yaldo0001_35590	pmatch	ypseu0001X_28730
yaldo0001_35590	pmatch	ypest0001X_19000
yaldo0001_35590	pmatch	yberc0001_6170
yaldo0001_35590	pmatch	yruck0001_10760
yaldo0001_35590	pmatch	yaldo0001_22600
yaldo0001_35590	pmatch	yruck0001_11930
yaldo0001_35590	pmatch	yente0001X_6250
yaldo0001_35590	pmatch	ymoll0001_11800
yaldo0001_35590	pmatch	yente0001X_17220
yaldo0001_35590	pmatch	ymoll0001_34760
yaldo0001_35590	pmatch	ymoll0001_41560
yaldo0001_35590	pmatch	yaldo0001_35590
yaldo0001_35590	pmatch	yaldo0001_37020
yaldo0001_35590	pmatch	ykris0001_12740
yaldo0001_35590	pmatch	yrohd0001_31660
yaldo0001_35590	pmatch	yaldo0001_35130
yaldo0001_35590	pmatch	ymoll0001_38830
yaldo0001_35590	pmatch	ymoll0001_5160
yaldo0001_35590	pmatch	yrohd0001_6540
yaldo0001_35590	pmatch	yberc0001_9790
yaldo0001_35590	pmatch	ymoll0001_9480
yaldo0001_35590	pmatch	ypseu0001X_27330
yaldo0001_35590	pmatch	ymoll0001_7110
yaldo0001_35590	pmatch	ypest0001X_10040
yaldo0001_35590	pmatch	yinte0001_8280
yaldo0001_35590	pmatch	yberc0001_15000
yaldo0001_35590	pmatch	yente0001X_14340
yaldo0001_35590	pmatch	ykris0001_42780
yaldo0001_35590	pmatch	yberc0001_14860
yaldo0001_35590	pmatch	yfred0001_13960
yaldo0001_35590	pmatch	yrohd0001_33620
yaldo0001_35590	pmatch	ykris0001_37850
yaldo0001_35590	pmatch	yfred0001_14090
yaldo0001_35590	pmatch	yrohd0001_12010
yaldo0001_35590	pmatch	yente0001X_760
yaldo0001_35590	pmatch	ypest0001X_18990
yaldo0001_35590	pmatch	yruck0001_28370
yaldo0001_35590	pmatch	yruck0001_11920
yaldo0001_35590	pmatch	yente0001X_25680
yaldo0001_35590	pmatch	yrohd0001_33510
yaldo0001_35590	pmatch	yberc0001_33520
yaldo0001_35590	pmatch	ymoll0001_40600
yaldo0001_35590	pmatch	yruck0001_18270
yaldo0001_35590	pmatch	yfred0001_15260
yaldo0001_35590	pmatch	ypseu0001X_43460
yaldo0001_35590	pmatch	yfred0001_36230
yaldo0001_35590	pmatch	ypest0001X_14470
yaldo0001_35590	pmatch	yberc0001_34000
yaldo0001_35590	pmatch	yaldo0001_6760
yaldo0001_35590	pmatch	yinte0001_15900
yaldo0001_35590	pmatch	yinte0001_40500
yaldo0001_35590	pmatch	yinte0001_3170
yaldo0001_35590	pmatch	ymoll0001_35290
yaldo0001_35590	pmatch	ykris0001_39870
yaldo0001_35590	pmatch	ypest0001X_19160
yaldo0001_35590	pmatch	ymoll0001_37090
yaldo0001_35590	pmatch	yrohd0001_31240
yaldo0001_35590	pmatch	yberc0001_5850
yaldo0001_35590	pmatch	yfred0001_43450
yaldo0001_35590	pmatch	yfred0001_32450
yaldo0001_35590	pmatch	yrohd0001_27170
yaldo0001_35590	pmatch	yfred0001_8890
yaldo0001_35590	pmatch	ypest0001X_19180
yaldo0001_35590	pmatch	yrohd0001_35950
yaldo0001_35590	pmatch	yaldo0001_15110
yaldo0001_35590	pmatch	yinte0001_37560
yaldo0001_35590	pmatch	yente0001X_17210
yaldo0001_35590	pmatch	yente0001X_39090
yaldo0001_35590	pmatch	yberc0001_16020
yaldo0001_35590	pmatch	ymoll0001_14920
yaldo0001_35590	pmatch	ykris0001_22260
yaldo0001_35590	pmatch	ymoll0001_5080
yaldo0001_35590	pmatch	ypest0001X_19170
yaldo0001_35590	pmatch	yberc0001_5770
yaldo0001_35590	pmatch	yinte0001_40380
yaldo0001_35590	pmatch	ypest0001X_18850
yaldo0001_35590	pmatch	ykris0001_22290
yaldo0001_35590	pmatch	yruck0001_31650
yaldo0001_35590	pmatch	yinte0001_10140
yaldo0001_35590	pmatch	ykris0001_37060
yaldo0001_35590	pmatch	ypest0001X_27870
yaldo0001_35590	pmatch	ypseu0001X_27070
yaldo0001_35590	pmatch	ypseu0001X_27180
yaldo0001_35590	pmatch	yberc0001_29090
yaldo0001_35590	pmatch	yfred0001_12940
yaldo0001_35590	pmatch	ypseu0001X_34090
yaldo0001_35590	pmatch	yberc0001_21820
yaldo0001_35590	pmatch	yruck0001_10900
yaldo0001_35590	pmatch	yinte0001_36970
yaldo0001_35590	pmatch	yente0001X_9160
yaldo0001_35590	pmatch	yente0001X_17080
yaldo0001_35590	pmatch	ymoll0001_14640
yaldo0001_35590	pmatch	ypest0001X_43700
yaldo0001_35590	pmatch	yrohd0001_33630
yaldo0001_35590	pmatch	yfred0001_14080
yaldo0001_35590	pmatch	ykris0001_32930
yaldo0001_35590	pmatch	yruck0001_28810
yaldo0001_35590	pmatch	yfred0001_34740
yaldo0001_35590	pmatch	yente0001X_29060
yaldo0001_35590	pmatch	yinte0001_40830
yaldo0001_35590	pmatch	yinte0001_6950
yaldo0001_35590	pmatch	ypseu0001X_14490
yaldo0001_35590	pmatch	yente0001X_12970
yaldo0001_35590	pmatch	ykris0001_6100
yaldo0001_35590	pmatch	ypseu0001X_27060
yaldo0001_35590	pmatch	yinte0001_16590
yaldo0001_35590	pmatch	yfred0001_31920
yaldo0001_35590	pmatch	yberc0001_15260
yaldo0001_35590	pmatch	ymoll0001_7580
yaldo0001_35590	pmatch	ymoll0001_13500
yaldo0001_35590	pmatch	ykris0001_38040
yaldo0001_35590	pmatch	ymoll0001_37360
yaldo0001_35590	pmatch	ykris0001_37840
yaldo0001_2440	pmatch	ypseu0001X_4220
yaldo0001_2440	pmatch	yrohd0001_120
yaldo0001_2440	pmatch	ymoll0001_1840
yaldo0001_2440	pmatch	ykris0001_2490
yaldo0001_2440	pmatch	yinte0001_2650
yaldo0001_2440	pmatch	yaldo0001_2440
yaldo0001_2440	pmatch	ypest0001X_4540
yaldo0001_2440	pmatch	yberc0001_2350
yaldo0001_2440	pmatch	yinte0001_2660
yaldo0001_2440	pmatch	yrohd0001_2860
yaldo0001_2440	pmatch	yfred0001_38320
ypseu0001X_4220	pmatch	ypseu0001X_4220
ypseu0001X_4220	pmatch	ymoll0001_1840
ypseu0001X_4220	pmatch	ykris0001_2490
ypseu0001X_4220	pmatch	yinte0001_2650
ypseu0001X_4220	pmatch	yaldo0001_2440
ypseu0001X_4220	pmatch	ypest0001X_4540
ypseu0001X_4220	pmatch	yberc0001_2350
ypseu0001X_4220	pmatch	yinte0001_2660
ypseu0001X_4220	pmatch	yrohd0001_2860
ypseu0001X_4220	pmatch	yfred0001_38320
ypest0001X_4540	pmatch	ypseu0001X_4220
ypest0001X_4540	pmatch	ymoll0001_1840
ypest0001X_4540	pmatch	ykris0001_2490
ypest0001X_4540	pmatch	yinte0001_2650
ypest0001X_4540	pmatch	yaldo0001_2440
ypest0001X_4540	pmatch	ypest0001X_4540
ypest0001X_4540	pmatch	yberc0001_2350
ypest0001X_4540	pmatch	yinte0001_2660
ypest0001X_4540	pmatch	yrohd0001_2860
ypest0001X_4540	pmatch	yfred0001_38320
yrohd0001_2860	pmatch	ypseu0001X_4220
yrohd0001_2860	pmatch	ymoll0001_1840
yrohd0001_2860	pmatch	ykris0001_2490
yrohd0001_2860	pmatch	yinte0001_2650
yrohd0001_2860	pmatch	yaldo0001_2440
yrohd0001_2860	pmatch	ypest0001X_4540
yrohd0001_2860	pmatch	yberc0001_2350
yrohd0001_2860	pmatch	yinte0001_2660
yrohd0001_2860	pmatch	yrohd0001_2860
yrohd0001_2860	pmatch	yfred0001_38320
ykris0001_2490	pmatch	ypseu0001X_4220
ykris0001_2490	pmatch	ymoll0001_1840
ykris0001_2490	pmatch	ykris0001_2490
ykris0001_2490	pmatch	yinte0001_2650
ykris0001_2490	pmatch	yaldo0001_2440
ykris0001_2490	pmatch	ypest0001X_4540
ykris0001_2490	pmatch	yberc0001_2350
ykris0001_2490	pmatch	yinte0001_2660
ykris0001_2490	pmatch	yrohd0001_2860
ykris0001_2490	pmatch	yfred0001_38320
yberc0001_2350	pmatch	ypseu0001X_4220
yberc0001_2350	pmatch	yrohd0001_120
yberc0001_2350	pmatch	ymoll0001_1840
yberc0001_2350	pmatch	ykris0001_2490
yberc0001_2350	pmatch	yinte0001_2650
yberc0001_2350	pmatch	yaldo0001_2440
yberc0001_2350	pmatch	ypest0001X_4540
yberc0001_2350	pmatch	yberc0001_2350
yberc0001_2350	pmatch	yinte0001_2660
yberc0001_2350	pmatch	yrohd0001_2860
yberc0001_2350	pmatch	yfred0001_38320
yfred0001_38320	pmatch	ypseu0001X_4220
yfred0001_38320	pmatch	yrohd0001_120
yfred0001_38320	pmatch	ymoll0001_1840
yfred0001_38320	pmatch	ykris0001_2490
yfred0001_38320	pmatch	yinte0001_2650
yfred0001_38320	pmatch	yaldo0001_2440
yfred0001_38320	pmatch	ypest0001X_4540
yfred0001_38320	pmatch	yberc0001_2350
yfred0001_38320	pmatch	yinte0001_2660
yfred0001_38320	pmatch	yrohd0001_2860
yfred0001_38320	pmatch	yfred0001_38320
ymoll0001_1840	pmatch	ypseu0001X_4220
ymoll0001_1840	pmatch	ymoll0001_1840
ymoll0001_1840	pmatch	ykris0001_2490
ymoll0001_1840	pmatch	yinte0001_2650
ymoll0001_1840	pmatch	yaldo0001_2440
ymoll0001_1840	pmatch	ypest0001X_4540
ymoll0001_1840	pmatch	yberc0001_2350
ymoll0001_1840	pmatch	yinte0001_2660
ymoll0001_1840	pmatch	yrohd0001_2860
ymoll0001_1840	pmatch	yfred0001_38320
yinte0001_2650	pmatch	ypseu0001X_4220
yinte0001_2650	pmatch	ymoll0001_1840
yinte0001_2650	pmatch	ykris0001_2490
yinte0001_2650	pmatch	yinte0001_2650
yinte0001_2650	pmatch	yaldo0001_2440
yinte0001_2650	pmatch	ypest0001X_4540
yinte0001_2650	pmatch	yberc0001_2350
yinte0001_2650	pmatch	yrohd0001_2860
yinte0001_2650	pmatch	yfred0001_38320
yinte0001_2660	pmatch	yrohd0001_2860
yinte0001_2660	pmatch	yinte0001_26450
yinte0001_2660	pmatch	ymoll0001_1840
yinte0001_2660	pmatch	yberc0001_2350
yinte0001_2660	pmatch	yaldo0001_2440
yinte0001_2660	pmatch	ypseu0001X_4220
yinte0001_2660	pmatch	ykris0001_2490
yinte0001_2660	pmatch	ypest0001X_4540
yinte0001_2660	pmatch	yinte0001_2660
yinte0001_2660	pmatch	yfred0001_38320
ymoll0001_9480	pmatch	yberc0001_8160
ymoll0001_9480	pmatch	yente0001X_300
ymoll0001_9480	pmatch	yaldo0001_6770
ymoll0001_9480	pmatch	yrohd0001_15520
ymoll0001_9480	pmatch	yaldo0001_15240
ymoll0001_9480	pmatch	yfred0001_39550
ymoll0001_9480	pmatch	yrohd0001_33070
ymoll0001_9480	pmatch	yaldo0001_15230
ymoll0001_9480	pmatch	yfred0001_6650
ymoll0001_9480	pmatch	ykris0001_10260
ymoll0001_9480	pmatch	yinte0001_14220
ymoll0001_9480	pmatch	yberc0001_15270
ymoll0001_9480	pmatch	ypseu0001X_28730
ymoll0001_9480	pmatch	ypest0001X_19000
ymoll0001_9480	pmatch	yberc0001_6170
ymoll0001_9480	pmatch	yruck0001_10760
ymoll0001_9480	pmatch	yaldo0001_22600
ymoll0001_9480	pmatch	yruck0001_11930
ymoll0001_9480	pmatch	yente0001X_6250
ymoll0001_9480	pmatch	ymoll0001_11800
ymoll0001_9480	pmatch	yente0001X_17220
ymoll0001_9480	pmatch	ymoll0001_34760
ymoll0001_9480	pmatch	ymoll0001_41560
ymoll0001_9480	pmatch	yaldo0001_35590
ymoll0001_9480	pmatch	yaldo0001_37020
ymoll0001_9480	pmatch	ymoll0001_1840
ymoll0001_9480	pmatch	ykris0001_12740
ymoll0001_9480	pmatch	yrohd0001_31660
ymoll0001_9480	pmatch	yaldo0001_35130
ymoll0001_9480	pmatch	ymoll0001_38830
ymoll0001_9480	pmatch	ymoll0001_5160
ymoll0001_9480	pmatch	yrohd0001_6540
ymoll0001_9480	pmatch	yfred0001_36240
ymoll0001_9480	pmatch	yberc0001_9790
ymoll0001_9480	pmatch	ymoll0001_9480
ymoll0001_9480	pmatch	ypseu0001X_27330
ymoll0001_9480	pmatch	ymoll0001_7110
ymoll0001_9480	pmatch	yinte0001_8280
ymoll0001_9480	pmatch	ypest0001X_10040
ymoll0001_9480	pmatch	yberc0001_15000
ymoll0001_9480	pmatch	yente0001X_14340
ymoll0001_9480	pmatch	ykris0001_42780
ymoll0001_9480	pmatch	yberc0001_14860
ymoll0001_9480	pmatch	yrohd0001_33620
ymoll0001_9480	pmatch	yfred0001_13960
ymoll0001_9480	pmatch	ykris0001_37850
ymoll0001_9480	pmatch	yfred0001_14090
ymoll0001_9480	pmatch	yrohd0001_12010
ymoll0001_9480	pmatch	yente0001X_760
ymoll0001_9480	pmatch	ypest0001X_18990
ymoll0001_9480	pmatch	yruck0001_28370
ymoll0001_9480	pmatch	yruck0001_11920
ymoll0001_9480	pmatch	yente0001X_25680
ymoll0001_9480	pmatch	yrohd0001_33510
ymoll0001_9480	pmatch	yberc0001_33520
ymoll0001_9480	pmatch	ymoll0001_40600
ymoll0001_9480	pmatch	yruck0001_18270
ymoll0001_9480	pmatch	yfred0001_15260
ymoll0001_9480	pmatch	ypseu0001X_43460
ymoll0001_9480	pmatch	ypest0001X_14470
ymoll0001_9480	pmatch	yfred0001_36230
ymoll0001_9480	pmatch	yberc0001_34000
ymoll0001_9480	pmatch	yaldo0001_6760
ymoll0001_9480	pmatch	yinte0001_15900
ymoll0001_9480	pmatch	yinte0001_40500
ymoll0001_9480	pmatch	ymoll0001_35290
ymoll0001_9480	pmatch	yinte0001_3170
ymoll0001_9480	pmatch	ykris0001_39870
ymoll0001_9480	pmatch	ypest0001X_19160
ymoll0001_9480	pmatch	ymoll0001_37090
ymoll0001_9480	pmatch	yrohd0001_31240
ymoll0001_9480	pmatch	yberc0001_5850
ymoll0001_9480	pmatch	yfred0001_43450
ymoll0001_9480	pmatch	yfred0001_32450
ymoll0001_9480	pmatch	yrohd0001_27170
ymoll0001_9480	pmatch	yfred0001_8890
ymoll0001_9480	pmatch	ypest0001X_19180
ymoll0001_9480	pmatch	yrohd0001_35950
ymoll0001_9480	pmatch	yaldo0001_15110
ymoll0001_9480	pmatch	yinte0001_37560
ymoll0001_9480	pmatch	ykris0001_2490
ymoll0001_9480	pmatch	yente0001X_17210
ymoll0001_9480	pmatch	yente0001X_39090
ymoll0001_9480	pmatch	yberc0001_16020
ymoll0001_9480	pmatch	ymoll0001_14920
ymoll0001_9480	pmatch	ykris0001_22260
ymoll0001_9480	pmatch	ymoll0001_5080
ymoll0001_9480	pmatch	ypest0001X_19170
ymoll0001_9480	pmatch	yberc0001_5770
ymoll0001_9480	pmatch	yinte0001_2650
ymoll0001_9480	pmatch	yinte0001_40380
ymoll0001_9480	pmatch	ypest0001X_18850
ymoll0001_9480	pmatch	yruck0001_31650
ymoll0001_9480	pmatch	ykris0001_22290
ymoll0001_9480	pmatch	ykris0001_37060
ymoll0001_9480	pmatch	yinte0001_10140
ymoll0001_9480	pmatch	ypest0001X_27870
ymoll0001_9480	pmatch	ypseu0001X_27070
ymoll0001_9480	pmatch	ypseu0001X_27180
ymoll0001_9480	pmatch	yberc0001_29090
ymoll0001_9480	pmatch	yfred0001_12940
ymoll0001_9480	pmatch	ypseu0001X_34090
ymoll0001_9480	pmatch	yberc0001_21820
ymoll0001_9480	pmatch	yruck0001_10900
ymoll0001_9480	pmatch	yinte0001_36970
ymoll0001_9480	pmatch	yente0001X_9160
ymoll0001_9480	pmatch	yente0001X_17080
ymoll0001_9480	pmatch	ymoll0001_14640
ymoll0001_9480	pmatch	ypest0001X_43700
ymoll0001_9480	pmatch	yrohd0001_33630
ymoll0001_9480	pmatch	yfred0001_14080
ymoll0001_9480	pmatch	ykris0001_32930
ymoll0001_9480	pmatch	yruck0001_28810
ymoll0001_9480	pmatch	yfred0001_34740
ymoll0001_9480	pmatch	yente0001X_29060
ymoll0001_9480	pmatch	yinte0001_6950
ymoll0001_9480	pmatch	yinte0001_40830
ymoll0001_9480	pmatch	yrohd0001_2860
ymoll0001_9480	pmatch	ypseu0001X_14490
ymoll0001_9480	pmatch	yente0001X_12970
ymoll0001_9480	pmatch	ykris0001_6100
ymoll0001_9480	pmatch	ypseu0001X_27060
ymoll0001_9480	pmatch	yinte0001_16590
ymoll0001_9480	pmatch	yfred0001_31920
ymoll0001_9480	pmatch	yberc0001_15260
ymoll0001_9480	pmatch	ymoll0001_7580
ymoll0001_9480	pmatch	ymoll0001_13500
ymoll0001_9480	pmatch	ykris0001_38040
ymoll0001_9480	pmatch	ymoll0001_37360
ymoll0001_9480	pmatch	ykris0001_37840
ymoll0001_7580	pmatch	yente0001X_300
ymoll0001_7580	pmatch	yberc0001_8160
ymoll0001_7580	pmatch	yaldo0001_6770
ymoll0001_7580	pmatch	yrohd0001_15520
ymoll0001_7580	pmatch	yaldo0001_15240
ymoll0001_7580	pmatch	yfred0001_39550
ymoll0001_7580	pmatch	yrohd0001_33070
ymoll0001_7580	pmatch	yaldo0001_15230
ymoll0001_7580	pmatch	ykris0001_10260
ymoll0001_7580	pmatch	yfred0001_6650
ymoll0001_7580	pmatch	yinte0001_14220
ymoll0001_7580	pmatch	yberc0001_15270
ymoll0001_7580	pmatch	ypseu0001X_28730
ymoll0001_7580	pmatch	ypest0001X_19000
ymoll0001_7580	pmatch	yberc0001_6170
ymoll0001_7580	pmatch	yruck0001_10760
ymoll0001_7580	pmatch	yaldo0001_22600
ymoll0001_7580	pmatch	yruck0001_11930
ymoll0001_7580	pmatch	yente0001X_6250
ymoll0001_7580	pmatch	ymoll0001_11800
ymoll0001_7580	pmatch	yente0001X_17220
ymoll0001_7580	pmatch	ymoll0001_34760
ymoll0001_7580	pmatch	ymoll0001_41560
ymoll0001_7580	pmatch	yaldo0001_35590
ymoll0001_7580	pmatch	yaldo0001_37020
ymoll0001_7580	pmatch	ykris0001_12740
ymoll0001_7580	pmatch	yrohd0001_31660
ymoll0001_7580	pmatch	yaldo0001_35130
ymoll0001_7580	pmatch	ymoll0001_38830
ymoll0001_7580	pmatch	ymoll0001_5160
ymoll0001_7580	pmatch	yrohd0001_6540
ymoll0001_7580	pmatch	yberc0001_9790
ymoll0001_7580	pmatch	ymoll0001_9480
ymoll0001_7580	pmatch	ypseu0001X_27330
ymoll0001_7580	pmatch	ymoll0001_7110
ymoll0001_7580	pmatch	yinte0001_8280
ymoll0001_7580	pmatch	ypest0001X_10040
ymoll0001_7580	pmatch	yberc0001_15000
ymoll0001_7580	pmatch	yente0001X_14340
ymoll0001_7580	pmatch	ykris0001_42780
ymoll0001_7580	pmatch	yberc0001_14860
ymoll0001_7580	pmatch	yrohd0001_33620
ymoll0001_7580	pmatch	yfred0001_13960
ymoll0001_7580	pmatch	ykris0001_37850
ymoll0001_7580	pmatch	yfred0001_14090
ymoll0001_7580	pmatch	yrohd0001_12010
ymoll0001_7580	pmatch	yente0001X_760
ymoll0001_7580	pmatch	ypest0001X_18990
ymoll0001_7580	pmatch	yruck0001_28370
ymoll0001_7580	pmatch	yruck0001_11920
ymoll0001_7580	pmatch	yente0001X_25680
ymoll0001_7580	pmatch	yrohd0001_33510
ymoll0001_7580	pmatch	yberc0001_33520
ymoll0001_7580	pmatch	ymoll0001_40600
ymoll0001_7580	pmatch	yruck0001_18270
ymoll0001_7580	pmatch	yfred0001_15260
ymoll0001_7580	pmatch	ypseu0001X_43460
ymoll0001_7580	pmatch	yfred0001_36230
ymoll0001_7580	pmatch	ypest0001X_14470
ymoll0001_7580	pmatch	yberc0001_34000
ymoll0001_7580	pmatch	yinte0001_15900
ymoll0001_7580	pmatch	yinte0001_40500
ymoll0001_7580	pmatch	ymoll0001_35290
ymoll0001_7580	pmatch	yinte0001_3170
ymoll0001_7580	pmatch	ykris0001_39870
ymoll0001_7580	pmatch	ypest0001X_19160
ymoll0001_7580	pmatch	ymoll0001_37090
ymoll0001_7580	pmatch	yrohd0001_31240
ymoll0001_7580	pmatch	yberc0001_7120
ymoll0001_7580	pmatch	yaldo0001_6750
ymoll0001_7580	pmatch	yfred0001_43450
ymoll0001_7580	pmatch	yberc0001_5850
ymoll0001_7580	pmatch	yrohd0001_27170
ymoll0001_7580	pmatch	yfred0001_32450
ymoll0001_7580	pmatch	yfred0001_8890
ymoll0001_7580	pmatch	ypest0001X_19180
ymoll0001_7580	pmatch	yrohd0001_35950
ymoll0001_7580	pmatch	yaldo0001_15110
ymoll0001_7580	pmatch	yinte0001_37560
ymoll0001_7580	pmatch	yente0001X_17210
ymoll0001_7580	pmatch	yente0001X_39090
ymoll0001_7580	pmatch	yberc0001_16020
ymoll0001_7580	pmatch	ymoll0001_14920
ymoll0001_7580	pmatch	ykris0001_22260
ymoll0001_7580	pmatch	ymoll0001_5080
ymoll0001_7580	pmatch	ypest0001X_19170
ymoll0001_7580	pmatch	yberc0001_5770
ymoll0001_7580	pmatch	yinte0001_40380
ymoll0001_7580	pmatch	ypest0001X_18850
ymoll0001_7580	pmatch	yruck0001_31650
ymoll0001_7580	pmatch	ykris0001_22290
ymoll0001_7580	pmatch	ykris0001_37060
ymoll0001_7580	pmatch	yinte0001_10140
ymoll0001_7580	pmatch	ypest0001X_27870
ymoll0001_7580	pmatch	ypseu0001X_27070
ymoll0001_7580	pmatch	ypseu0001X_27180
ymoll0001_7580	pmatch	yberc0001_29090
ymoll0001_7580	pmatch	yfred0001_12940
ymoll0001_7580	pmatch	ypseu0001X_34090
ymoll0001_7580	pmatch	yberc0001_21820
ymoll0001_7580	pmatch	yruck0001_10900
ymoll0001_7580	pmatch	yente0001X_9160
ymoll0001_7580	pmatch	yinte0001_36970
ymoll0001_7580	pmatch	yente0001X_17080
ymoll0001_7580	pmatch	ymoll0001_14640
ymoll0001_7580	pmatch	ypest0001X_43700
ymoll0001_7580	pmatch	yrohd0001_33630
ymoll0001_7580	pmatch	yfred0001_14080
ymoll0001_7580	pmatch	ykris0001_32930
ymoll0001_7580	pmatch	yruck0001_28810
ymoll0001_7580	pmatch	yfred0001_34740
ymoll0001_7580	pmatch	yente0001X_29060
ymoll0001_7580	pmatch	yinte0001_40830
ymoll0001_7580	pmatch	yinte0001_6950
ymoll0001_7580	pmatch	yente0001X_12970
ymoll0001_7580	pmatch	ypseu0001X_14490
ymoll0001_7580	pmatch	ykris0001_6100
ymoll0001_7580	pmatch	ypseu0001X_27060
ymoll0001_7580	pmatch	yinte0001_16590
ymoll0001_7580	pmatch	yfred0001_31920
ymoll0001_7580	pmatch	yberc0001_15260
ymoll0001_7580	pmatch	ymoll0001_7580
ymoll0001_7580	pmatch	ymoll0001_13500
ymoll0001_7580	pmatch	ykris0001_38040
ymoll0001_7580	pmatch	ykris0001_6110
ymoll0001_7580	pmatch	ymoll0001_37360
ymoll0001_7580	pmatch	ykris0001_37840
yaldo0001_6750	pmatch	yberc0001_8160
yaldo0001_6750	pmatch	yrohd0001_27170
yaldo0001_6750	pmatch	yberc0001_21820
yaldo0001_6750	pmatch	yaldo0001_15240
yaldo0001_6750	pmatch	yruck0001_10900
yaldo0001_6750	pmatch	yrohd0001_33070
yaldo0001_6750	pmatch	yfred0001_6650
yaldo0001_6750	pmatch	yente0001X_17080
yaldo0001_6750	pmatch	yberc0001_14860
yaldo0001_6750	pmatch	yfred0001_13960
yaldo0001_6750	pmatch	yrohd0001_33620
yaldo0001_6750	pmatch	ykris0001_37850
yaldo0001_6750	pmatch	yfred0001_14090
yaldo0001_6750	pmatch	yberc0001_15270
yaldo0001_6750	pmatch	yrohd0001_33630
yaldo0001_6750	pmatch	yfred0001_14080
yaldo0001_6750	pmatch	yruck0001_11920
yaldo0001_6750	pmatch	yente0001X_17210
yaldo0001_6750	pmatch	yente0001X_39090
yaldo0001_6750	pmatch	ykris0001_32930
yaldo0001_6750	pmatch	ymoll0001_14920
yaldo0001_6750	pmatch	ykris0001_22260
yaldo0001_6750	pmatch	yfred0001_34740
yaldo0001_6750	pmatch	yruck0001_11930
yaldo0001_6750	pmatch	yaldo0001_22600
yaldo0001_6750	pmatch	yente0001X_6250
yaldo0001_6750	pmatch	yrohd0001_33510
yaldo0001_6750	pmatch	yente0001X_17220
yaldo0001_6750	pmatch	ypest0001X_19170
yaldo0001_6750	pmatch	ymoll0001_40600
yaldo0001_6750	pmatch	yinte0001_6950
yaldo0001_6750	pmatch	yinte0001_40830
yaldo0001_6750	pmatch	yente0001X_12970
yaldo0001_6750	pmatch	yruck0001_18270
yaldo0001_6750	pmatch	ypseu0001X_27060
yaldo0001_6750	pmatch	yberc0001_15260
yaldo0001_6750	pmatch	ymoll0001_7580
yaldo0001_6750	pmatch	yinte0001_15900
yaldo0001_6750	pmatch	yinte0001_40500
yaldo0001_6750	pmatch	ypseu0001X_27070
yaldo0001_6750	pmatch	ypseu0001X_27180
yaldo0001_6750	pmatch	ymoll0001_13500
yaldo0001_6750	pmatch	yinte0001_3170
yaldo0001_6750	pmatch	ypest0001X_19160
yaldo0001_6750	pmatch	ymoll0001_38830
yaldo0001_6750	pmatch	yberc0001_29090
yaldo0001_6750	pmatch	yrohd0001_6540
yaldo0001_6750	pmatch	ymoll0001_37360
yaldo0001_6750	pmatch	ykris0001_37840
yaldo0001_6750	pmatch	yaldo0001_6750
ymoll0001_37360	pmatch	yente0001X_300
ymoll0001_37360	pmatch	yberc0001_8160
ymoll0001_37360	pmatch	yaldo0001_6770
ymoll0001_37360	pmatch	yrohd0001_15520
ymoll0001_37360	pmatch	yaldo0001_15240
ymoll0001_37360	pmatch	yaldo0001_15230
ymoll0001_37360	pmatch	yrohd0001_33070
ymoll0001_37360	pmatch	ykris0001_10260
ymoll0001_37360	pmatch	yfred0001_6650
ymoll0001_37360	pmatch	yinte0001_14220
ymoll0001_37360	pmatch	yberc0001_15270
ymoll0001_37360	pmatch	ypseu0001X_28730
ymoll0001_37360	pmatch	ypest0001X_19000
ymoll0001_37360	pmatch	yberc0001_6170
ymoll0001_37360	pmatch	yruck0001_10760
ymoll0001_37360	pmatch	yruck0001_11930
ymoll0001_37360	pmatch	yaldo0001_22600
ymoll0001_37360	pmatch	yente0001X_6250
ymoll0001_37360	pmatch	ymoll0001_11800
ymoll0001_37360	pmatch	yente0001X_17220
ymoll0001_37360	pmatch	ymoll0001_34760
ymoll0001_37360	pmatch	ymoll0001_41560
ymoll0001_37360	pmatch	yaldo0001_35590
ymoll0001_37360	pmatch	yaldo0001_37020
ymoll0001_37360	pmatch	ykris0001_12740
ymoll0001_37360	pmatch	yrohd0001_31660
ymoll0001_37360	pmatch	yaldo0001_35130
ymoll0001_37360	pmatch	ymoll0001_38830
ymoll0001_37360	pmatch	ymoll0001_5160
ymoll0001_37360	pmatch	yrohd0001_6540
ymoll0001_37360	pmatch	yberc0001_9790
ymoll0001_37360	pmatch	ymoll0001_9480
ymoll0001_37360	pmatch	ypseu0001X_27330
ymoll0001_37360	pmatch	ymoll0001_7110
ymoll0001_37360	pmatch	yinte0001_8280
ymoll0001_37360	pmatch	ypest0001X_10040
ymoll0001_37360	pmatch	yberc0001_15000
ymoll0001_37360	pmatch	yente0001X_14340
ymoll0001_37360	pmatch	ykris0001_42780
ymoll0001_37360	pmatch	yberc0001_14860
ymoll0001_37360	pmatch	yrohd0001_33620
ymoll0001_37360	pmatch	yfred0001_13960
ymoll0001_37360	pmatch	ykris0001_37850
ymoll0001_37360	pmatch	yfred0001_14090
ymoll0001_37360	pmatch	yrohd0001_12010
ymoll0001_37360	pmatch	yente0001X_760
ymoll0001_37360	pmatch	ypest0001X_18990
ymoll0001_37360	pmatch	yruck0001_28370
ymoll0001_37360	pmatch	yruck0001_11920
ymoll0001_37360	pmatch	yente0001X_25680
ymoll0001_37360	pmatch	yrohd0001_33510
ymoll0001_37360	pmatch	yberc0001_33520
ymoll0001_37360	pmatch	ymoll0001_40600
ymoll0001_37360	pmatch	yruck0001_18270
ymoll0001_37360	pmatch	yfred0001_15260
ymoll0001_37360	pmatch	ypseu0001X_43460
ymoll0001_37360	pmatch	yfred0001_36230
ymoll0001_37360	pmatch	ypest0001X_14470
ymoll0001_37360	pmatch	yberc0001_34000
ymoll0001_37360	pmatch	yaldo0001_6760
ymoll0001_37360	pmatch	yinte0001_40500
ymoll0001_37360	pmatch	yinte0001_15900
ymoll0001_37360	pmatch	ymoll0001_35290
ymoll0001_37360	pmatch	yinte0001_3170
ymoll0001_37360	pmatch	ykris0001_39870
ymoll0001_37360	pmatch	ypest0001X_19160
ymoll0001_37360	pmatch	ymoll0001_37090
ymoll0001_37360	pmatch	yrohd0001_31240
ymoll0001_37360	pmatch	yaldo0001_6750
ymoll0001_37360	pmatch	yberc0001_5850
ymoll0001_37360	pmatch	yfred0001_43450
ymoll0001_37360	pmatch	yrohd0001_27170
ymoll0001_37360	pmatch	yfred0001_32450
ymoll0001_37360	pmatch	yfred0001_8890
ymoll0001_37360	pmatch	ypest0001X_19180
ymoll0001_37360	pmatch	yrohd0001_35950
ymoll0001_37360	pmatch	yaldo0001_15110
ymoll0001_37360	pmatch	yinte0001_37560
ymoll0001_37360	pmatch	yente0001X_17210
ymoll0001_37360	pmatch	yente0001X_39090
ymoll0001_37360	pmatch	yberc0001_16020
ymoll0001_37360	pmatch	ykris0001_22260
ymoll0001_37360	pmatch	ymoll0001_14920
ymoll0001_37360	pmatch	ymoll0001_5080
ymoll0001_37360	pmatch	ypest0001X_19170
ymoll0001_37360	pmatch	yberc0001_5770
ymoll0001_37360	pmatch	yinte0001_40380
ymoll0001_37360	pmatch	ypest0001X_18850
ymoll0001_37360	pmatch	yruck0001_31650
ymoll0001_37360	pmatch	ykris0001_22290
ymoll0001_37360	pmatch	ykris0001_37060
ymoll0001_37360	pmatch	yinte0001_10140
ymoll0001_37360	pmatch	ypest0001X_27870
ymoll0001_37360	pmatch	ypseu0001X_27070
ymoll0001_37360	pmatch	ypseu0001X_27180
ymoll0001_37360	pmatch	yberc0001_29090
ymoll0001_37360	pmatch	yfred0001_12940
ymoll0001_37360	pmatch	ypseu0001X_34090
ymoll0001_37360	pmatch	yberc0001_21820
ymoll0001_37360	pmatch	yruck0001_10900
ymoll0001_37360	pmatch	yinte0001_36970
ymoll0001_37360	pmatch	yente0001X_9160
ymoll0001_37360	pmatch	yente0001X_17080
ymoll0001_37360	pmatch	ymoll0001_14640
ymoll0001_37360	pmatch	ypest0001X_43700
ymoll0001_37360	pmatch	yrohd0001_33630
ymoll0001_37360	pmatch	yfred0001_14080
ymoll0001_37360	pmatch	ykris0001_32930
ymoll0001_37360	pmatch	yruck0001_28810
ymoll0001_37360	pmatch	yfred0001_34740
ymoll0001_37360	pmatch	yente0001X_29060
ymoll0001_37360	pmatch	yinte0001_40830
ymoll0001_37360	pmatch	yinte0001_6950
ymoll0001_37360	pmatch	yente0001X_12970
ymoll0001_37360	pmatch	ypseu0001X_14490
ymoll0001_37360	pmatch	ykris0001_6100
ymoll0001_37360	pmatch	ypseu0001X_27060
ymoll0001_37360	pmatch	yinte0001_16590
ymoll0001_37360	pmatch	yfred0001_31920
ymoll0001_37360	pmatch	yberc0001_15260
ymoll0001_37360	pmatch	ymoll0001_7580
ymoll0001_37360	pmatch	ymoll0001_13500
ymoll0001_37360	pmatch	ykris0001_38040
ymoll0001_37360	pmatch	ymoll0001_37360
ymoll0001_37360	pmatch	ykris0001_37840
yinte0001_6950	pmatch	yente0001X_300
yinte0001_6950	pmatch	yberc0001_8160
yinte0001_6950	pmatch	yaldo0001_6770
yinte0001_6950	pmatch	yrohd0001_15520
yinte0001_6950	pmatch	yaldo0001_15240
yinte0001_6950	pmatch	yaldo0001_15230
yinte0001_6950	pmatch	yrohd0001_33070
yinte0001_6950	pmatch	ykris0001_10260
yinte0001_6950	pmatch	yfred0001_6650
yinte0001_6950	pmatch	yinte0001_14220
yinte0001_6950	pmatch	yberc0001_15270
yinte0001_6950	pmatch	ypseu0001X_28730
yinte0001_6950	pmatch	ypest0001X_19000
yinte0001_6950	pmatch	yberc0001_6170
yinte0001_6950	pmatch	yruck0001_10760
yinte0001_6950	pmatch	yruck0001_11930
yinte0001_6950	pmatch	yaldo0001_22600
yinte0001_6950	pmatch	yente0001X_6250
yinte0001_6950	pmatch	ymoll0001_11800
yinte0001_6950	pmatch	yente0001X_17220
yinte0001_6950	pmatch	ymoll0001_34760
yinte0001_6950	pmatch	ymoll0001_41560
yinte0001_6950	pmatch	yaldo0001_35590
yinte0001_6950	pmatch	yaldo0001_37020
yinte0001_6950	pmatch	ykris0001_12740
yinte0001_6950	pmatch	yrohd0001_31660
yinte0001_6950	pmatch	yaldo0001_35130
yinte0001_6950	pmatch	ymoll0001_38830
yinte0001_6950	pmatch	ymoll0001_5160
yinte0001_6950	pmatch	yrohd0001_6540
yinte0001_6950	pmatch	yberc0001_9790
yinte0001_6950	pmatch	ymoll0001_9480
yinte0001_6950	pmatch	ypseu0001X_27330
yinte0001_6950	pmatch	ymoll0001_7110
yinte0001_6950	pmatch	yinte0001_8280
yinte0001_6950	pmatch	ypest0001X_10040
yinte0001_6950	pmatch	yberc0001_15000
yinte0001_6950	pmatch	yente0001X_14340
yinte0001_6950	pmatch	ykris0001_42780
yinte0001_6950	pmatch	yberc0001_14860
yinte0001_6950	pmatch	yrohd0001_33620
yinte0001_6950	pmatch	yfred0001_13960
yinte0001_6950	pmatch	ykris0001_37850
yinte0001_6950	pmatch	yfred0001_14090
yinte0001_6950	pmatch	yrohd0001_12010
yinte0001_6950	pmatch	yente0001X_760
yinte0001_6950	pmatch	ypest0001X_18990
yinte0001_6950	pmatch	yruck0001_28370
yinte0001_6950	pmatch	yruck0001_11920
yinte0001_6950	pmatch	yente0001X_25680
yinte0001_6950	pmatch	yrohd0001_33510
yinte0001_6950	pmatch	yberc0001_33520
yinte0001_6950	pmatch	ymoll0001_40600
yinte0001_6950	pmatch	yruck0001_18270
yinte0001_6950	pmatch	yfred0001_15260
yinte0001_6950	pmatch	ypseu0001X_43460
yinte0001_6950	pmatch	yfred0001_36230
yinte0001_6950	pmatch	ypest0001X_14470
yinte0001_6950	pmatch	yberc0001_34000
yinte0001_6950	pmatch	yaldo0001_6760
yinte0001_6950	pmatch	yinte0001_40500
yinte0001_6950	pmatch	yinte0001_15900
yinte0001_6950	pmatch	ymoll0001_35290
yinte0001_6950	pmatch	yinte0001_3170
yinte0001_6950	pmatch	ykris0001_39870
yinte0001_6950	pmatch	ypest0001X_19160
yinte0001_6950	pmatch	ymoll0001_37090
yinte0001_6950	pmatch	yrohd0001_31240
yinte0001_6950	pmatch	yaldo0001_6750
yinte0001_6950	pmatch	yberc0001_5850
yinte0001_6950	pmatch	yfred0001_43450
yinte0001_6950	pmatch	yrohd0001_27170
yinte0001_6950	pmatch	yfred0001_32450
yinte0001_6950	pmatch	yfred0001_8890
yinte0001_6950	pmatch	ypest0001X_19180
yinte0001_6950	pmatch	yrohd0001_35950
yinte0001_6950	pmatch	yaldo0001_15110
yinte0001_6950	pmatch	yinte0001_37560
yinte0001_6950	pmatch	yente0001X_17210
yinte0001_6950	pmatch	yente0001X_39090
yinte0001_6950	pmatch	yberc0001_16020
yinte0001_6950	pmatch	ykris0001_22260
yinte0001_6950	pmatch	ymoll0001_14920
yinte0001_6950	pmatch	ymoll0001_5080
yinte0001_6950	pmatch	ypest0001X_19170
yinte0001_6950	pmatch	yberc0001_5770
yinte0001_6950	pmatch	yinte0001_40380
yinte0001_6950	pmatch	ypest0001X_18850
yinte0001_6950	pmatch	yruck0001_31650
yinte0001_6950	pmatch	ykris0001_22290
yinte0001_6950	pmatch	ykris0001_37060
yinte0001_6950	pmatch	yinte0001_10140
yinte0001_6950	pmatch	ypest0001X_27870
yinte0001_6950	pmatch	ypseu0001X_27070
yinte0001_6950	pmatch	ypseu0001X_27180
yinte0001_6950	pmatch	yberc0001_29090
yinte0001_6950	pmatch	yfred0001_12940
yinte0001_6950	pmatch	ypseu0001X_34090
yinte0001_6950	pmatch	yberc0001_21820
yinte0001_6950	pmatch	yruck0001_10900
yinte0001_6950	pmatch	yinte0001_36970
yinte0001_6950	pmatch	yente0001X_9160
yinte0001_6950	pmatch	yente0001X_17080
yinte0001_6950	pmatch	ymoll0001_14640
yinte0001_6950	pmatch	ypest0001X_43700
yinte0001_6950	pmatch	yrohd0001_33630
yinte0001_6950	pmatch	yfred0001_14080
yinte0001_6950	pmatch	ykris0001_32930
yinte0001_6950	pmatch	yruck0001_28810
yinte0001_6950	pmatch	yfred0001_34740
yinte0001_6950	pmatch	yente0001X_29060
yinte0001_6950	pmatch	yinte0001_40830
yinte0001_6950	pmatch	yinte0001_6950
yinte0001_6950	pmatch	yente0001X_12970
yinte0001_6950	pmatch	ypseu0001X_14490
yinte0001_6950	pmatch	ykris0001_6100
yinte0001_6950	pmatch	ypseu0001X_27060
yinte0001_6950	pmatch	yinte0001_16590
yinte0001_6950	pmatch	yfred0001_31920
yinte0001_6950	pmatch	yberc0001_15260
yinte0001_6950	pmatch	ymoll0001_7580
yinte0001_6950	pmatch	ymoll0001_13500
yinte0001_6950	pmatch	ykris0001_38040
yinte0001_6950	pmatch	ymoll0001_37360
yinte0001_6950	pmatch	ykris0001_37840
yberc0001_8160	pmatch	yente0001X_300
yberc0001_8160	pmatch	yberc0001_8160
yberc0001_8160	pmatch	yaldo0001_6770
yberc0001_8160	pmatch	yrohd0001_15520
yberc0001_8160	pmatch	yaldo0001_15240
yberc0001_8160	pmatch	yaldo0001_15230
yberc0001_8160	pmatch	yrohd0001_33070
yberc0001_8160	pmatch	ykris0001_10260
yberc0001_8160	pmatch	yfred0001_6650
yberc0001_8160	pmatch	yinte0001_14220
yberc0001_8160	pmatch	yberc0001_15270
yberc0001_8160	pmatch	ypseu0001X_28730
yberc0001_8160	pmatch	ypest0001X_19000
yberc0001_8160	pmatch	yberc0001_6170
yberc0001_8160	pmatch	yruck0001_10760
yberc0001_8160	pmatch	yruck0001_11930
yberc0001_8160	pmatch	yaldo0001_22600
yberc0001_8160	pmatch	yente0001X_6250
yberc0001_8160	pmatch	ymoll0001_11800
yberc0001_8160	pmatch	yente0001X_17220
yberc0001_8160	pmatch	ymoll0001_34760
yberc0001_8160	pmatch	ymoll0001_41560
yberc0001_8160	pmatch	yaldo0001_35590
yberc0001_8160	pmatch	yaldo0001_37020
yberc0001_8160	pmatch	ykris0001_12740
yberc0001_8160	pmatch	yrohd0001_31660
yberc0001_8160	pmatch	yaldo0001_35130
yberc0001_8160	pmatch	ymoll0001_38830
yberc0001_8160	pmatch	ymoll0001_5160
yberc0001_8160	pmatch	yrohd0001_6540
yberc0001_8160	pmatch	yberc0001_9790
yberc0001_8160	pmatch	ymoll0001_9480
yberc0001_8160	pmatch	ypseu0001X_27330
yberc0001_8160	pmatch	ymoll0001_7110
yberc0001_8160	pmatch	yinte0001_8280
yberc0001_8160	pmatch	ypest0001X_10040
yberc0001_8160	pmatch	yberc0001_15000
yberc0001_8160	pmatch	yente0001X_14340
yberc0001_8160	pmatch	ykris0001_42780
yberc0001_8160	pmatch	yberc0001_14860
yberc0001_8160	pmatch	yrohd0001_33620
yberc0001_8160	pmatch	yfred0001_13960
yberc0001_8160	pmatch	ykris0001_37850
yberc0001_8160	pmatch	yfred0001_14090
yberc0001_8160	pmatch	yrohd0001_12010
yberc0001_8160	pmatch	yente0001X_760
yberc0001_8160	pmatch	ypest0001X_18990
yberc0001_8160	pmatch	yruck0001_28370
yberc0001_8160	pmatch	yruck0001_11920
yberc0001_8160	pmatch	yente0001X_25680
yberc0001_8160	pmatch	yrohd0001_33510
yberc0001_8160	pmatch	yberc0001_33520
yberc0001_8160	pmatch	ymoll0001_40600
yberc0001_8160	pmatch	yruck0001_18270
yberc0001_8160	pmatch	yfred0001_15260
yberc0001_8160	pmatch	ypseu0001X_43460
yberc0001_8160	pmatch	yfred0001_36230
yberc0001_8160	pmatch	ypest0001X_14470
yberc0001_8160	pmatch	yberc0001_34000
yberc0001_8160	pmatch	yaldo0001_6760
yberc0001_8160	pmatch	yinte0001_40500
yberc0001_8160	pmatch	yinte0001_15900
yberc0001_8160	pmatch	ymoll0001_35290
yberc0001_8160	pmatch	yinte0001_3170
yberc0001_8160	pmatch	ykris0001_39870
yberc0001_8160	pmatch	ypest0001X_19160
yberc0001_8160	pmatch	ymoll0001_37090
yberc0001_8160	pmatch	yrohd0001_31240
yberc0001_8160	pmatch	yaldo0001_6750
yberc0001_8160	pmatch	yberc0001_5850
yberc0001_8160	pmatch	yfred0001_43450
yberc0001_8160	pmatch	yrohd0001_27170
yberc0001_8160	pmatch	yfred0001_32450
yberc0001_8160	pmatch	yfred0001_8890
yberc0001_8160	pmatch	ypest0001X_19180
yberc0001_8160	pmatch	yrohd0001_35950
yberc0001_8160	pmatch	yaldo0001_15110
yberc0001_8160	pmatch	yinte0001_37560
yberc0001_8160	pmatch	yente0001X_17210
yberc0001_8160	pmatch	yente0001X_39090
yberc0001_8160	pmatch	yberc0001_16020
yberc0001_8160	pmatch	ykris0001_22260
yberc0001_8160	pmatch	ymoll0001_14920
yberc0001_8160	pmatch	ymoll0001_5080
yberc0001_8160	pmatch	ypest0001X_19170
yberc0001_8160	pmatch	yberc0001_5770
yberc0001_8160	pmatch	yinte0001_40380
yberc0001_8160	pmatch	ypest0001X_18850
yberc0001_8160	pmatch	yruck0001_31650
yberc0001_8160	pmatch	ykris0001_22290
yberc0001_8160	pmatch	ykris0001_37060
yberc0001_8160	pmatch	yinte0001_10140
yberc0001_8160	pmatch	ypest0001X_27870
yberc0001_8160	pmatch	ypseu0001X_27070
yberc0001_8160	pmatch	ypseu0001X_27180
yberc0001_8160	pmatch	yberc0001_29090
yberc0001_8160	pmatch	yfred0001_12940
yberc0001_8160	pmatch	ypseu0001X_34090
yberc0001_8160	pmatch	yberc0001_21820
yberc0001_8160	pmatch	yruck0001_10900
yberc0001_8160	pmatch	yinte0001_36970
yberc0001_8160	pmatch	yente0001X_9160
yberc0001_8160	pmatch	yente0001X_17080
yberc0001_8160	pmatch	ymoll0001_14640
yberc0001_8160	pmatch	ypest0001X_43700
yberc0001_8160	pmatch	yrohd0001_33630
yberc0001_8160	pmatch	yfred0001_14080
yberc0001_8160	pmatch	ykris0001_32930
yberc0001_8160	pmatch	yruck0001_28810
yberc0001_8160	pmatch	yfred0001_34740
yberc0001_8160	pmatch	yente0001X_29060
yberc0001_8160	pmatch	yinte0001_40830
yberc0001_8160	pmatch	yinte0001_6950
yberc0001_8160	pmatch	yente0001X_12970
yberc0001_8160	pmatch	ypseu0001X_14490
yberc0001_8160	pmatch	ykris0001_6100
yberc0001_8160	pmatch	ypseu0001X_27060
yberc0001_8160	pmatch	yinte0001_16590
yberc0001_8160	pmatch	yfred0001_31920
yberc0001_8160	pmatch	yberc0001_15260
yberc0001_8160	pmatch	ymoll0001_7580
yberc0001_8160	pmatch	ymoll0001_13500
yberc0001_8160	pmatch	ykris0001_38040
yberc0001_8160	pmatch	ymoll0001_37360
yberc0001_8160	pmatch	ykris0001_37840
yfred0001_6650	pmatch	yente0001X_300
yfred0001_6650	pmatch	yberc0001_8160
yfred0001_6650	pmatch	yaldo0001_6770
yfred0001_6650	pmatch	yrohd0001_15520
yfred0001_6650	pmatch	yaldo0001_15240
yfred0001_6650	pmatch	yaldo0001_15230
yfred0001_6650	pmatch	yrohd0001_33070
yfred0001_6650	pmatch	ykris0001_10260
yfred0001_6650	pmatch	yfred0001_6650
yfred0001_6650	pmatch	yinte0001_14220
yfred0001_6650	pmatch	yberc0001_15270
yfred0001_6650	pmatch	ypseu0001X_28730
yfred0001_6650	pmatch	ypest0001X_19000
yfred0001_6650	pmatch	yberc0001_6170
yfred0001_6650	pmatch	yruck0001_10760
yfred0001_6650	pmatch	yruck0001_11930
yfred0001_6650	pmatch	yaldo0001_22600
yfred0001_6650	pmatch	yente0001X_6250
yfred0001_6650	pmatch	ymoll0001_11800
yfred0001_6650	pmatch	yente0001X_17220
yfred0001_6650	pmatch	ymoll0001_34760
yfred0001_6650	pmatch	ymoll0001_41560
yfred0001_6650	pmatch	yaldo0001_35590
yfred0001_6650	pmatch	yaldo0001_37020
yfred0001_6650	pmatch	ykris0001_12740
yfred0001_6650	pmatch	yrohd0001_31660
yfred0001_6650	pmatch	yaldo0001_35130
yfred0001_6650	pmatch	ymoll0001_38830
yfred0001_6650	pmatch	ymoll0001_5160
yfred0001_6650	pmatch	yrohd0001_6540
yfred0001_6650	pmatch	yberc0001_9790
yfred0001_6650	pmatch	ymoll0001_9480
yfred0001_6650	pmatch	ypseu0001X_27330
yfred0001_6650	pmatch	ymoll0001_7110
yfred0001_6650	pmatch	yinte0001_8280
yfred0001_6650	pmatch	ypest0001X_10040
yfred0001_6650	pmatch	yberc0001_15000
yfred0001_6650	pmatch	yente0001X_14340
yfred0001_6650	pmatch	ykris0001_42780
yfred0001_6650	pmatch	yberc0001_14860
yfred0001_6650	pmatch	yrohd0001_33620
yfred0001_6650	pmatch	yfred0001_13960
yfred0001_6650	pmatch	ykris0001_37850
yfred0001_6650	pmatch	yfred0001_14090
yfred0001_6650	pmatch	yrohd0001_12010
yfred0001_6650	pmatch	yente0001X_760
yfred0001_6650	pmatch	ypest0001X_18990
yfred0001_6650	pmatch	yruck0001_28370
yfred0001_6650	pmatch	yruck0001_11920
yfred0001_6650	pmatch	yente0001X_25680
yfred0001_6650	pmatch	yrohd0001_33510
yfred0001_6650	pmatch	yberc0001_33520
yfred0001_6650	pmatch	ymoll0001_40600
yfred0001_6650	pmatch	yruck0001_18270
yfred0001_6650	pmatch	yfred0001_15260
yfred0001_6650	pmatch	ypseu0001X_43460
yfred0001_6650	pmatch	yfred0001_36230
yfred0001_6650	pmatch	ypest0001X_14470
yfred0001_6650	pmatch	yberc0001_34000
yfred0001_6650	pmatch	yaldo0001_6760
yfred0001_6650	pmatch	yinte0001_40500
yfred0001_6650	pmatch	yinte0001_15900
yfred0001_6650	pmatch	ymoll0001_35290
yfred0001_6650	pmatch	yinte0001_3170
yfred0001_6650	pmatch	ykris0001_39870
yfred0001_6650	pmatch	ypest0001X_19160
yfred0001_6650	pmatch	ymoll0001_37090
yfred0001_6650	pmatch	yrohd0001_31240
yfred0001_6650	pmatch	yaldo0001_6750
yfred0001_6650	pmatch	yberc0001_5850
yfred0001_6650	pmatch	yfred0001_43450
yfred0001_6650	pmatch	yrohd0001_27170
yfred0001_6650	pmatch	yfred0001_32450
yfred0001_6650	pmatch	yfred0001_8890
yfred0001_6650	pmatch	ypest0001X_19180
yfred0001_6650	pmatch	yrohd0001_35950
yfred0001_6650	pmatch	yaldo0001_15110
yfred0001_6650	pmatch	yinte0001_37560
yfred0001_6650	pmatch	yente0001X_17210
yfred0001_6650	pmatch	yente0001X_39090
yfred0001_6650	pmatch	yberc0001_16020
yfred0001_6650	pmatch	ykris0001_22260
yfred0001_6650	pmatch	ymoll0001_14920
yfred0001_6650	pmatch	ymoll0001_5080
yfred0001_6650	pmatch	ypest0001X_19170
yfred0001_6650	pmatch	yberc0001_5770
yfred0001_6650	pmatch	yinte0001_40380
yfred0001_6650	pmatch	ypest0001X_18850
yfred0001_6650	pmatch	yruck0001_31650
yfred0001_6650	pmatch	ykris0001_22290
yfred0001_6650	pmatch	ykris0001_37060
yfred0001_6650	pmatch	yinte0001_10140
yfred0001_6650	pmatch	ypest0001X_27870
yfred0001_6650	pmatch	ypseu0001X_27070
yfred0001_6650	pmatch	ypseu0001X_27180
yfred0001_6650	pmatch	yberc0001_29090
yfred0001_6650	pmatch	yfred0001_12940
yfred0001_6650	pmatch	ypseu0001X_34090
yfred0001_6650	pmatch	yberc0001_21820
yfred0001_6650	pmatch	yruck0001_10900
yfred0001_6650	pmatch	yinte0001_36970
yfred0001_6650	pmatch	yente0001X_9160
yfred0001_6650	pmatch	yente0001X_17080
yfred0001_6650	pmatch	ymoll0001_14640
yfred0001_6650	pmatch	ypest0001X_43700
yfred0001_6650	pmatch	yrohd0001_33630
yfred0001_6650	pmatch	yfred0001_14080
yfred0001_6650	pmatch	ykris0001_32930
yfred0001_6650	pmatch	yruck0001_28810
yfred0001_6650	pmatch	yfred0001_34740
yfred0001_6650	pmatch	yente0001X_29060
yfred0001_6650	pmatch	yinte0001_40830
yfred0001_6650	pmatch	yinte0001_6950
yfred0001_6650	pmatch	yente0001X_12970
yfred0001_6650	pmatch	ypseu0001X_14490
yfred0001_6650	pmatch	ykris0001_6100
yfred0001_6650	pmatch	ypseu0001X_27060
yfred0001_6650	pmatch	yinte0001_16590
yfred0001_6650	pmatch	yfred0001_31920
yfred0001_6650	pmatch	yberc0001_15260
yfred0001_6650	pmatch	ymoll0001_7580
yfred0001_6650	pmatch	ymoll0001_13500
yfred0001_6650	pmatch	ykris0001_38040
yfred0001_6650	pmatch	ymoll0001_37360
yfred0001_6650	pmatch	ykris0001_37840
yrohd0001_6540	pmatch	yente0001X_300
yrohd0001_6540	pmatch	yberc0001_8160
yrohd0001_6540	pmatch	yaldo0001_6770
yrohd0001_6540	pmatch	yrohd0001_15520
yrohd0001_6540	pmatch	yaldo0001_15240
yrohd0001_6540	pmatch	yaldo0001_15230
yrohd0001_6540	pmatch	yrohd0001_33070
yrohd0001_6540	pmatch	ykris0001_10260
yrohd0001_6540	pmatch	yfred0001_6650
yrohd0001_6540	pmatch	yinte0001_14220
yrohd0001_6540	pmatch	yberc0001_15270
yrohd0001_6540	pmatch	ypseu0001X_28730
yrohd0001_6540	pmatch	ypest0001X_19000
yrohd0001_6540	pmatch	yberc0001_6170
yrohd0001_6540	pmatch	yruck0001_10760
yrohd0001_6540	pmatch	yruck0001_11930
yrohd0001_6540	pmatch	yaldo0001_22600
yrohd0001_6540	pmatch	yente0001X_6250
yrohd0001_6540	pmatch	ymoll0001_11800
yrohd0001_6540	pmatch	yente0001X_17220
yrohd0001_6540	pmatch	ymoll0001_34760
yrohd0001_6540	pmatch	ymoll0001_41560
yrohd0001_6540	pmatch	yaldo0001_35590
yrohd0001_6540	pmatch	yaldo0001_37020
yrohd0001_6540	pmatch	ykris0001_12740
yrohd0001_6540	pmatch	yrohd0001_31660
yrohd0001_6540	pmatch	yaldo0001_35130
yrohd0001_6540	pmatch	ymoll0001_38830
yrohd0001_6540	pmatch	ymoll0001_5160
yrohd0001_6540	pmatch	yrohd0001_6540
yrohd0001_6540	pmatch	yberc0001_9790
yrohd0001_6540	pmatch	ymoll0001_9480
yrohd0001_6540	pmatch	ypseu0001X_27330
yrohd0001_6540	pmatch	ymoll0001_7110
yrohd0001_6540	pmatch	yinte0001_8280
yrohd0001_6540	pmatch	ypest0001X_10040
yrohd0001_6540	pmatch	yberc0001_15000
yrohd0001_6540	pmatch	yente0001X_14340
yrohd0001_6540	pmatch	ykris0001_42780
yrohd0001_6540	pmatch	yberc0001_14860
yrohd0001_6540	pmatch	yrohd0001_33620
yrohd0001_6540	pmatch	yfred0001_13960
yrohd0001_6540	pmatch	ykris0001_37850
yrohd0001_6540	pmatch	yfred0001_14090
yrohd0001_6540	pmatch	yrohd0001_12010
yrohd0001_6540	pmatch	yente0001X_760
yrohd0001_6540	pmatch	ypest0001X_18990
yrohd0001_6540	pmatch	yruck0001_28370
yrohd0001_6540	pmatch	yruck0001_11920
yrohd0001_6540	pmatch	yente0001X_25680
yrohd0001_6540	pmatch	yrohd0001_33510
yrohd0001_6540	pmatch	yberc0001_33520
yrohd0001_6540	pmatch	ymoll0001_40600
yrohd0001_6540	pmatch	yruck0001_18270
yrohd0001_6540	pmatch	yfred0001_15260
yrohd0001_6540	pmatch	ypseu0001X_43460
yrohd0001_6540	pmatch	yfred0001_36230
yrohd0001_6540	pmatch	ypest0001X_14470
yrohd0001_6540	pmatch	yberc0001_34000
yrohd0001_6540	pmatch	yaldo0001_6760
yrohd0001_6540	pmatch	yinte0001_40500
yrohd0001_6540	pmatch	yinte0001_15900
yrohd0001_6540	pmatch	ymoll0001_35290
yrohd0001_6540	pmatch	yinte0001_3170
yrohd0001_6540	pmatch	ykris0001_39870
yrohd0001_6540	pmatch	ypest0001X_19160
yrohd0001_6540	pmatch	ymoll0001_37090
yrohd0001_6540	pmatch	yrohd0001_31240
yrohd0001_6540	pmatch	yaldo0001_6750
yrohd0001_6540	pmatch	yberc0001_5850
yrohd0001_6540	pmatch	yfred0001_43450
yrohd0001_6540	pmatch	yrohd0001_27170
yrohd0001_6540	pmatch	yfred0001_32450
yrohd0001_6540	pmatch	yfred0001_8890
yrohd0001_6540	pmatch	ypest0001X_19180
yrohd0001_6540	pmatch	yrohd0001_35950
yrohd0001_6540	pmatch	yaldo0001_15110
yrohd0001_6540	pmatch	yinte0001_37560
yrohd0001_6540	pmatch	yente0001X_17210
yrohd0001_6540	pmatch	yente0001X_39090
yrohd0001_6540	pmatch	yberc0001_16020
yrohd0001_6540	pmatch	ykris0001_22260
yrohd0001_6540	pmatch	ymoll0001_14920
yrohd0001_6540	pmatch	ymoll0001_5080
yrohd0001_6540	pmatch	ypest0001X_19170
yrohd0001_6540	pmatch	yberc0001_5770
yrohd0001_6540	pmatch	yinte0001_40380
yrohd0001_6540	pmatch	ypest0001X_18850
yrohd0001_6540	pmatch	yruck0001_31650
yrohd0001_6540	pmatch	ykris0001_22290
yrohd0001_6540	pmatch	ykris0001_37060
yrohd0001_6540	pmatch	yinte0001_10140
yrohd0001_6540	pmatch	ypest0001X_27870
yrohd0001_6540	pmatch	ypseu0001X_27070
yrohd0001_6540	pmatch	ypseu0001X_27180
yrohd0001_6540	pmatch	yberc0001_29090
yrohd0001_6540	pmatch	yfred0001_12940
yrohd0001_6540	pmatch	ypseu0001X_34090
yrohd0001_6540	pmatch	yberc0001_21820
yrohd0001_6540	pmatch	yruck0001_10900
yrohd0001_6540	pmatch	yinte0001_36970
yrohd0001_6540	pmatch	yente0001X_9160
yrohd0001_6540	pmatch	yente0001X_17080
yrohd0001_6540	pmatch	ymoll0001_14640
yrohd0001_6540	pmatch	ypest0001X_43700
yrohd0001_6540	pmatch	yrohd0001_33630
yrohd0001_6540	pmatch	yfred0001_14080
yrohd0001_6540	pmatch	ykris0001_32930
yrohd0001_6540	pmatch	yruck0001_28810
yrohd0001_6540	pmatch	yfred0001_34740
yrohd0001_6540	pmatch	yente0001X_29060
yrohd0001_6540	pmatch	yinte0001_40830
yrohd0001_6540	pmatch	yinte0001_6950
yrohd0001_6540	pmatch	yente0001X_12970
yrohd0001_6540	pmatch	ypseu0001X_14490
yrohd0001_6540	pmatch	ykris0001_6100
yrohd0001_6540	pmatch	ypseu0001X_27060
yrohd0001_6540	pmatch	yinte0001_16590
yrohd0001_6540	pmatch	yfred0001_31920
yrohd0001_6540	pmatch	yberc0001_15260
yrohd0001_6540	pmatch	ymoll0001_7580
yrohd0001_6540	pmatch	ymoll0001_13500
yrohd0001_6540	pmatch	ykris0001_38040
yrohd0001_6540	pmatch	ymoll0001_37360
yrohd0001_6540	pmatch	ykris0001_37840
yente0001X_6250	pmatch	yente0001X_300
yente0001X_6250	pmatch	yberc0001_8160
yente0001X_6250	pmatch	yaldo0001_6770
yente0001X_6250	pmatch	yrohd0001_15520
yente0001X_6250	pmatch	yaldo0001_15240
yente0001X_6250	pmatch	yaldo0001_15230
yente0001X_6250	pmatch	yrohd0001_33070
yente0001X_6250	pmatch	ykris0001_10260
yente0001X_6250	pmatch	yfred0001_6650
yente0001X_6250	pmatch	yinte0001_14220
yente0001X_6250	pmatch	yberc0001_15270
yente0001X_6250	pmatch	ypseu0001X_28730
yente0001X_6250	pmatch	ypest0001X_19000
yente0001X_6250	pmatch	yberc0001_6170
yente0001X_6250	pmatch	yruck0001_10760
yente0001X_6250	pmatch	yruck0001_11930
yente0001X_6250	pmatch	yaldo0001_22600
yente0001X_6250	pmatch	yente0001X_6250
yente0001X_6250	pmatch	ymoll0001_11800
yente0001X_6250	pmatch	yente0001X_17220
yente0001X_6250	pmatch	ymoll0001_34760
yente0001X_6250	pmatch	ymoll0001_41560
yente0001X_6250	pmatch	yaldo0001_35590
yente0001X_6250	pmatch	yaldo0001_37020
yente0001X_6250	pmatch	ykris0001_12740
yente0001X_6250	pmatch	yrohd0001_31660
yente0001X_6250	pmatch	yaldo0001_35130
yente0001X_6250	pmatch	ymoll0001_38830
yente0001X_6250	pmatch	ymoll0001_5160
yente0001X_6250	pmatch	yrohd0001_6540
yente0001X_6250	pmatch	yberc0001_9790
yente0001X_6250	pmatch	ymoll0001_9480
yente0001X_6250	pmatch	ypseu0001X_27330
yente0001X_6250	pmatch	ymoll0001_7110
yente0001X_6250	pmatch	yinte0001_8280
yente0001X_6250	pmatch	ypest0001X_10040
yente0001X_6250	pmatch	yberc0001_15000
yente0001X_6250	pmatch	yente0001X_14340
yente0001X_6250	pmatch	ykris0001_42780
yente0001X_6250	pmatch	yberc0001_14860
yente0001X_6250	pmatch	yfred0001_13960
yente0001X_6250	pmatch	yrohd0001_33620
yente0001X_6250	pmatch	ykris0001_37850
yente0001X_6250	pmatch	yfred0001_14090
yente0001X_6250	pmatch	yrohd0001_12010
yente0001X_6250	pmatch	yente0001X_760
yente0001X_6250	pmatch	ypest0001X_18990
yente0001X_6250	pmatch	yruck0001_28370
yente0001X_6250	pmatch	yruck0001_11920
yente0001X_6250	pmatch	yente0001X_25680
yente0001X_6250	pmatch	yrohd0001_33510
yente0001X_6250	pmatch	yberc0001_33520
yente0001X_6250	pmatch	ymoll0001_40600
yente0001X_6250	pmatch	yruck0001_18270
yente0001X_6250	pmatch	yfred0001_15260
yente0001X_6250	pmatch	ypseu0001X_43460
yente0001X_6250	pmatch	yfred0001_36230
yente0001X_6250	pmatch	ypest0001X_14470
yente0001X_6250	pmatch	yberc0001_34000
yente0001X_6250	pmatch	yaldo0001_6760
yente0001X_6250	pmatch	yinte0001_40500
yente0001X_6250	pmatch	yinte0001_15900
yente0001X_6250	pmatch	ymoll0001_35290
yente0001X_6250	pmatch	yinte0001_3170
yente0001X_6250	pmatch	ykris0001_39870
yente0001X_6250	pmatch	ypest0001X_19160
yente0001X_6250	pmatch	ymoll0001_37090
yente0001X_6250	pmatch	yrohd0001_31240
yente0001X_6250	pmatch	yaldo0001_6750
yente0001X_6250	pmatch	yberc0001_5850
yente0001X_6250	pmatch	yfred0001_43450
yente0001X_6250	pmatch	yrohd0001_27170
yente0001X_6250	pmatch	yfred0001_32450
yente0001X_6250	pmatch	yfred0001_8890
yente0001X_6250	pmatch	ypest0001X_19180
yente0001X_6250	pmatch	yrohd0001_35950
yente0001X_6250	pmatch	yaldo0001_15110
yente0001X_6250	pmatch	yinte0001_37560
yente0001X_6250	pmatch	yente0001X_17210
yente0001X_6250	pmatch	yente0001X_39090
yente0001X_6250	pmatch	yberc0001_16020
yente0001X_6250	pmatch	ykris0001_22260
yente0001X_6250	pmatch	ymoll0001_14920
yente0001X_6250	pmatch	ymoll0001_5080
yente0001X_6250	pmatch	ypest0001X_19170
yente0001X_6250	pmatch	yberc0001_5770
yente0001X_6250	pmatch	yinte0001_40380
yente0001X_6250	pmatch	ypest0001X_18850
yente0001X_6250	pmatch	yruck0001_31650
yente0001X_6250	pmatch	ykris0001_22290
yente0001X_6250	pmatch	ykris0001_37060
yente0001X_6250	pmatch	yinte0001_10140
yente0001X_6250	pmatch	ypest0001X_27870
yente0001X_6250	pmatch	ypseu0001X_27070
yente0001X_6250	pmatch	ypseu0001X_27180
yente0001X_6250	pmatch	yberc0001_29090
yente0001X_6250	pmatch	yfred0001_12940
yente0001X_6250	pmatch	ypseu0001X_34090
yente0001X_6250	pmatch	yberc0001_21820
yente0001X_6250	pmatch	yruck0001_10900
yente0001X_6250	pmatch	yinte0001_36970
yente0001X_6250	pmatch	yente0001X_9160
yente0001X_6250	pmatch	yente0001X_17080
yente0001X_6250	pmatch	ymoll0001_14640
yente0001X_6250	pmatch	ypest0001X_43700
yente0001X_6250	pmatch	yrohd0001_33630
yente0001X_6250	pmatch	yfred0001_14080
yente0001X_6250	pmatch	ykris0001_32930
yente0001X_6250	pmatch	yruck0001_28810
yente0001X_6250	pmatch	yfred0001_34740
yente0001X_6250	pmatch	yente0001X_29060
yente0001X_6250	pmatch	yinte0001_40830
yente0001X_6250	pmatch	yinte0001_6950
yente0001X_6250	pmatch	yente0001X_12970
yente0001X_6250	pmatch	ypseu0001X_14490
yente0001X_6250	pmatch	ykris0001_6100
yente0001X_6250	pmatch	ypseu0001X_27060
yente0001X_6250	pmatch	yinte0001_16590
yente0001X_6250	pmatch	yfred0001_31920
yente0001X_6250	pmatch	yberc0001_15260
yente0001X_6250	pmatch	ymoll0001_7580
yente0001X_6250	pmatch	ymoll0001_13500
yente0001X_6250	pmatch	ykris0001_38040
yente0001X_6250	pmatch	ymoll0001_37360
yente0001X_6250	pmatch	ykris0001_37840
ypseu0001X_27060	pmatch	yente0001X_300
ypseu0001X_27060	pmatch	yberc0001_8160
ypseu0001X_27060	pmatch	yaldo0001_6770
ypseu0001X_27060	pmatch	yrohd0001_15520
ypseu0001X_27060	pmatch	yaldo0001_15240
ypseu0001X_27060	pmatch	yfred0001_39550
ypseu0001X_27060	pmatch	yrohd0001_33070
ypseu0001X_27060	pmatch	yaldo0001_15230
ypseu0001X_27060	pmatch	ykris0001_10260
ypseu0001X_27060	pmatch	yfred0001_6650
ypseu0001X_27060	pmatch	yinte0001_14220
ypseu0001X_27060	pmatch	yberc0001_15270
ypseu0001X_27060	pmatch	ypseu0001X_28730
ypseu0001X_27060	pmatch	ypest0001X_19000
ypseu0001X_27060	pmatch	yberc0001_6170
ypseu0001X_27060	pmatch	yruck0001_10760
ypseu0001X_27060	pmatch	yaldo0001_22600
ypseu0001X_27060	pmatch	yruck0001_11930
ypseu0001X_27060	pmatch	yente0001X_6250
ypseu0001X_27060	pmatch	ymoll0001_11800
ypseu0001X_27060	pmatch	yente0001X_17220
ypseu0001X_27060	pmatch	ymoll0001_34760
ypseu0001X_27060	pmatch	ymoll0001_41560
ypseu0001X_27060	pmatch	yaldo0001_35590
ypseu0001X_27060	pmatch	yaldo0001_37020
ypseu0001X_27060	pmatch	ykris0001_12740
ypseu0001X_27060	pmatch	yrohd0001_31660
ypseu0001X_27060	pmatch	yaldo0001_35130
ypseu0001X_27060	pmatch	ymoll0001_38830
ypseu0001X_27060	pmatch	ymoll0001_5160
ypseu0001X_27060	pmatch	yrohd0001_6540
ypseu0001X_27060	pmatch	yberc0001_9790
ypseu0001X_27060	pmatch	ymoll0001_9480
ypseu0001X_27060	pmatch	ypseu0001X_27330
ypseu0001X_27060	pmatch	ymoll0001_7110
ypseu0001X_27060	pmatch	yinte0001_8280
ypseu0001X_27060	pmatch	ypest0001X_10040
ypseu0001X_27060	pmatch	yberc0001_15000
ypseu0001X_27060	pmatch	yente0001X_14340
ypseu0001X_27060	pmatch	ykris0001_42780
ypseu0001X_27060	pmatch	yberc0001_14860
ypseu0001X_27060	pmatch	yrohd0001_33620
ypseu0001X_27060	pmatch	yfred0001_13960
ypseu0001X_27060	pmatch	ykris0001_37850
ypseu0001X_27060	pmatch	yfred0001_14090
ypseu0001X_27060	pmatch	yrohd0001_12010
ypseu0001X_27060	pmatch	yente0001X_760
ypseu0001X_27060	pmatch	ypest0001X_18990
ypseu0001X_27060	pmatch	yruck0001_28370
ypseu0001X_27060	pmatch	yruck0001_11920
ypseu0001X_27060	pmatch	yente0001X_25680
ypseu0001X_27060	pmatch	yrohd0001_33510
ypseu0001X_27060	pmatch	yberc0001_33520
ypseu0001X_27060	pmatch	ymoll0001_40600
ypseu0001X_27060	pmatch	yruck0001_18270
ypseu0001X_27060	pmatch	yfred0001_15260
ypseu0001X_27060	pmatch	ypseu0001X_43460
ypseu0001X_27060	pmatch	ypest0001X_14470
ypseu0001X_27060	pmatch	yfred0001_36230
ypseu0001X_27060	pmatch	yberc0001_34000
ypseu0001X_27060	pmatch	yaldo0001_6760
ypseu0001X_27060	pmatch	yinte0001_40500
ypseu0001X_27060	pmatch	yinte0001_15900
ypseu0001X_27060	pmatch	ymoll0001_35290
ypseu0001X_27060	pmatch	yinte0001_3170
ypseu0001X_27060	pmatch	ykris0001_39870
ypseu0001X_27060	pmatch	ypest0001X_19160
ypseu0001X_27060	pmatch	ymoll0001_37090
ypseu0001X_27060	pmatch	yrohd0001_31240
ypseu0001X_27060	pmatch	yaldo0001_6750
ypseu0001X_27060	pmatch	yfred0001_43450
ypseu0001X_27060	pmatch	yberc0001_5850
ypseu0001X_27060	pmatch	yrohd0001_27170
ypseu0001X_27060	pmatch	yfred0001_32450
ypseu0001X_27060	pmatch	yfred0001_8890
ypseu0001X_27060	pmatch	ypest0001X_19180
ypseu0001X_27060	pmatch	yrohd0001_35950
ypseu0001X_27060	pmatch	yaldo0001_15110
ypseu0001X_27060	pmatch	yinte0001_37560
ypseu0001X_27060	pmatch	yente0001X_17210
ypseu0001X_27060	pmatch	yente0001X_39090
ypseu0001X_27060	pmatch	yberc0001_16020
ypseu0001X_27060	pmatch	ymoll0001_14920
ypseu0001X_27060	pmatch	ykris0001_22260
ypseu0001X_27060	pmatch	ymoll0001_5080
ypseu0001X_27060	pmatch	ypest0001X_19170
ypseu0001X_27060	pmatch	yberc0001_5770
ypseu0001X_27060	pmatch	yinte0001_40380
ypseu0001X_27060	pmatch	ypest0001X_18850
ypseu0001X_27060	pmatch	yruck0001_31650
ypseu0001X_27060	pmatch	ykris0001_22290
ypseu0001X_27060	pmatch	yinte0001_10140
ypseu0001X_27060	pmatch	ykris0001_37060
ypseu0001X_27060	pmatch	ypest0001X_27870
ypseu0001X_27060	pmatch	ypseu0001X_27070
ypseu0001X_27060	pmatch	ypseu0001X_27180
ypseu0001X_27060	pmatch	yberc0001_29090
ypseu0001X_27060	pmatch	yfred0001_12940
ypseu0001X_27060	pmatch	ypseu0001X_34090
ypseu0001X_27060	pmatch	yberc0001_21820
ypseu0001X_27060	pmatch	yruck0001_10900
ypseu0001X_27060	pmatch	yinte0001_36970
ypseu0001X_27060	pmatch	yente0001X_9160
ypseu0001X_27060	pmatch	yente0001X_17080
ypseu0001X_27060	pmatch	ymoll0001_14640
ypseu0001X_27060	pmatch	ypest0001X_43700
ypseu0001X_27060	pmatch	yrohd0001_33630
ypseu0001X_27060	pmatch	yfred0001_14080
ypseu0001X_27060	pmatch	ykris0001_32930
ypseu0001X_27060	pmatch	yruck0001_28810
ypseu0001X_27060	pmatch	yfred0001_34740
ypseu0001X_27060	pmatch	yente0001X_29060
ypseu0001X_27060	pmatch	yinte0001_6950
ypseu0001X_27060	pmatch	yinte0001_40830
ypseu0001X_27060	pmatch	yente0001X_12970
ypseu0001X_27060	pmatch	ypseu0001X_14490
ypseu0001X_27060	pmatch	ykris0001_6100
ypseu0001X_27060	pmatch	ypseu0001X_27060
ypseu0001X_27060	pmatch	yinte0001_16590
ypseu0001X_27060	pmatch	yfred0001_31920
ypseu0001X_27060	pmatch	yberc0001_15260
ypseu0001X_27060	pmatch	ymoll0001_7580
ypseu0001X_27060	pmatch	ymoll0001_13500
ypseu0001X_27060	pmatch	ykris0001_38040
ypseu0001X_27060	pmatch	ymoll0001_37360
ypseu0001X_27060	pmatch	ykris0001_37840
ypest0001X_19170	pmatch	yente0001X_300
ypest0001X_19170	pmatch	yberc0001_8160
ypest0001X_19170	pmatch	yrohd0001_15520
ypest0001X_19170	pmatch	yaldo0001_15240
ypest0001X_19170	pmatch	yrohd0001_33070
ypest0001X_19170	pmatch	yaldo0001_15230
ypest0001X_19170	pmatch	ykris0001_10260
ypest0001X_19170	pmatch	yfred0001_6650
ypest0001X_19170	pmatch	yinte0001_14220
ypest0001X_19170	pmatch	yberc0001_15270
ypest0001X_19170	pmatch	ypseu0001X_28730
ypest0001X_19170	pmatch	yberc0001_6170
ypest0001X_19170	pmatch	ypest0001X_19000
ypest0001X_19170	pmatch	yruck0001_10760
ypest0001X_19170	pmatch	yaldo0001_22600
ypest0001X_19170	pmatch	yruck0001_11930
ypest0001X_19170	pmatch	yente0001X_6250
ypest0001X_19170	pmatch	ymoll0001_11800
ypest0001X_19170	pmatch	yente0001X_17220
ypest0001X_19170	pmatch	ymoll0001_34760
ypest0001X_19170	pmatch	ymoll0001_41560
ypest0001X_19170	pmatch	yaldo0001_35590
ypest0001X_19170	pmatch	ykris0001_12740
ypest0001X_19170	pmatch	yrohd0001_31660
ypest0001X_19170	pmatch	yaldo0001_35130
ypest0001X_19170	pmatch	ymoll0001_38830
ypest0001X_19170	pmatch	ymoll0001_5160
ypest0001X_19170	pmatch	yrohd0001_6540
ypest0001X_19170	pmatch	yberc0001_9790
ypest0001X_19170	pmatch	ymoll0001_9480
ypest0001X_19170	pmatch	ypseu0001X_27330
ypest0001X_19170	pmatch	ymoll0001_7110
ypest0001X_19170	pmatch	ypest0001X_10040
ypest0001X_19170	pmatch	yinte0001_8280
ypest0001X_19170	pmatch	yberc0001_15000
ypest0001X_19170	pmatch	ykris0001_42780
ypest0001X_19170	pmatch	yberc0001_14860
ypest0001X_19170	pmatch	yrohd0001_33620
ypest0001X_19170	pmatch	yfred0001_13960
ypest0001X_19170	pmatch	ykris0001_37850
ypest0001X_19170	pmatch	yfred0001_14090
ypest0001X_19170	pmatch	yrohd0001_12010
ypest0001X_19170	pmatch	yente0001X_760
ypest0001X_19170	pmatch	yruck0001_28370
ypest0001X_19170	pmatch	yruck0001_11920
ypest0001X_19170	pmatch	yente0001X_25680
ypest0001X_19170	pmatch	yrohd0001_33510
ypest0001X_19170	pmatch	yberc0001_33520
ypest0001X_19170	pmatch	ymoll0001_40600
ypest0001X_19170	pmatch	yruck0001_18270
ypest0001X_19170	pmatch	yfred0001_15260
ypest0001X_19170	pmatch	ypseu0001X_43460
ypest0001X_19170	pmatch	ypest0001X_14470
ypest0001X_19170	pmatch	yfred0001_36230
ypest0001X_19170	pmatch	yberc0001_34000
ypest0001X_19170	pmatch	yinte0001_40500
ypest0001X_19170	pmatch	yinte0001_15900
ypest0001X_19170	pmatch	ymoll0001_35290
ypest0001X_19170	pmatch	yinte0001_3170
ypest0001X_19170	pmatch	ykris0001_39870
ypest0001X_19170	pmatch	ypest0001X_19160
ypest0001X_19170	pmatch	ymoll0001_37090
ypest0001X_19170	pmatch	yrohd0001_31240
ypest0001X_19170	pmatch	yaldo0001_6750
ypest0001X_19170	pmatch	yfred0001_43450
ypest0001X_19170	pmatch	yberc0001_5850
ypest0001X_19170	pmatch	yrohd0001_27170
ypest0001X_19170	pmatch	yfred0001_32450
ypest0001X_19170	pmatch	yfred0001_8890
ypest0001X_19170	pmatch	yrohd0001_35950
ypest0001X_19170	pmatch	yaldo0001_15110
ypest0001X_19170	pmatch	yinte0001_37560
ypest0001X_19170	pmatch	yente0001X_17210
ypest0001X_19170	pmatch	yente0001X_39090
ypest0001X_19170	pmatch	yberc0001_16020
ypest0001X_19170	pmatch	ymoll0001_14920
ypest0001X_19170	pmatch	ykris0001_22260
ypest0001X_19170	pmatch	ymoll0001_5080
ypest0001X_19170	pmatch	ypest0001X_19170
ypest0001X_19170	pmatch	yberc0001_5770
ypest0001X_19170	pmatch	yinte0001_40380
ypest0001X_19170	pmatch	ypest0001X_18850
ypest0001X_19170	pmatch	yruck0001_31650
ypest0001X_19170	pmatch	ykris0001_22290
ypest0001X_19170	pmatch	yinte0001_10140
ypest0001X_19170	pmatch	ykris0001_37060
ypest0001X_19170	pmatch	ypest0001X_27870
ypest0001X_19170	pmatch	ypseu0001X_27070
ypest0001X_19170	pmatch	ypseu0001X_27180
ypest0001X_19170	pmatch	yberc0001_29090
ypest0001X_19170	pmatch	yfred0001_12940
ypest0001X_19170	pmatch	ypseu0001X_34090
ypest0001X_19170	pmatch	yberc0001_21820
ypest0001X_19170	pmatch	yruck0001_10900
ypest0001X_19170	pmatch	yinte0001_36970
ypest0001X_19170	pmatch	yente0001X_9160
ypest0001X_19170	pmatch	yente0001X_17080
ypest0001X_19170	pmatch	ymoll0001_14640
ypest0001X_19170	pmatch	ypest0001X_43700
ypest0001X_19170	pmatch	yrohd0001_33630
ypest0001X_19170	pmatch	yfred0001_14080
ypest0001X_19170	pmatch	ykris0001_32930
ypest0001X_19170	pmatch	yruck0001_28810
ypest0001X_19170	pmatch	yfred0001_34740
ypest0001X_19170	pmatch	yente0001X_29060
ypest0001X_19170	pmatch	yinte0001_6950
ypest0001X_19170	pmatch	yinte0001_40830
ypest0001X_19170	pmatch	yente0001X_12970
ypest0001X_19170	pmatch	ypseu0001X_14490
ypest0001X_19170	pmatch	ykris0001_6100
ypest0001X_19170	pmatch	ypseu0001X_27060
ypest0001X_19170	pmatch	yinte0001_16590
ypest0001X_19170	pmatch	yfred0001_31920
ypest0001X_19170	pmatch	yberc0001_15260
ypest0001X_19170	pmatch	ymoll0001_7580
ypest0001X_19170	pmatch	ymoll0001_13500
ypest0001X_19170	pmatch	ykris0001_38040
ypest0001X_19170	pmatch	ymoll0001_37360
ypest0001X_19170	pmatch	ykris0001_37840
yaldo0001_15240	pmatch	yente0001X_300
yaldo0001_15240	pmatch	yberc0001_8160
yaldo0001_15240	pmatch	yaldo0001_6770
yaldo0001_15240	pmatch	yrohd0001_15520
yaldo0001_15240	pmatch	yaldo0001_15240
yaldo0001_15240	pmatch	yfred0001_39550
yaldo0001_15240	pmatch	yrohd0001_33070
yaldo0001_15240	pmatch	yaldo0001_15230
yaldo0001_15240	pmatch	ykris0001_10260
yaldo0001_15240	pmatch	yfred0001_6650
yaldo0001_15240	pmatch	yinte0001_14220
yaldo0001_15240	pmatch	yberc0001_15270
yaldo0001_15240	pmatch	ypseu0001X_28730
yaldo0001_15240	pmatch	ypest0001X_19000
yaldo0001_15240	pmatch	yberc0001_6170
yaldo0001_15240	pmatch	yruck0001_10760
yaldo0001_15240	pmatch	yaldo0001_22600
yaldo0001_15240	pmatch	yruck0001_11930
yaldo0001_15240	pmatch	yente0001X_6250
yaldo0001_15240	pmatch	ymoll0001_11800
yaldo0001_15240	pmatch	yente0001X_17220
yaldo0001_15240	pmatch	ymoll0001_34760
yaldo0001_15240	pmatch	ymoll0001_41560
yaldo0001_15240	pmatch	yaldo0001_35590
yaldo0001_15240	pmatch	yaldo0001_37020
yaldo0001_15240	pmatch	ykris0001_12740
yaldo0001_15240	pmatch	yrohd0001_31660
yaldo0001_15240	pmatch	yaldo0001_35130
yaldo0001_15240	pmatch	ymoll0001_38830
yaldo0001_15240	pmatch	ymoll0001_5160
yaldo0001_15240	pmatch	yrohd0001_6540
yaldo0001_15240	pmatch	yberc0001_9790
yaldo0001_15240	pmatch	ymoll0001_9480
yaldo0001_15240	pmatch	ypseu0001X_27330
yaldo0001_15240	pmatch	ymoll0001_7110
yaldo0001_15240	pmatch	yinte0001_8280
yaldo0001_15240	pmatch	ypest0001X_10040
yaldo0001_15240	pmatch	yberc0001_15000
yaldo0001_15240	pmatch	yente0001X_14340
yaldo0001_15240	pmatch	ykris0001_42780
yaldo0001_15240	pmatch	yberc0001_14860
yaldo0001_15240	pmatch	yrohd0001_33620
yaldo0001_15240	pmatch	yfred0001_13960
yaldo0001_15240	pmatch	ykris0001_37850
yaldo0001_15240	pmatch	yfred0001_14090
yaldo0001_15240	pmatch	yrohd0001_12010
yaldo0001_15240	pmatch	yente0001X_760
yaldo0001_15240	pmatch	ypest0001X_18990
yaldo0001_15240	pmatch	yruck0001_28370
yaldo0001_15240	pmatch	yruck0001_11920
yaldo0001_15240	pmatch	yente0001X_25680
yaldo0001_15240	pmatch	yrohd0001_33510
yaldo0001_15240	pmatch	yberc0001_33520
yaldo0001_15240	pmatch	ymoll0001_40600
yaldo0001_15240	pmatch	yruck0001_18270
yaldo0001_15240	pmatch	yfred0001_15260
yaldo0001_15240	pmatch	ypseu0001X_43460
yaldo0001_15240	pmatch	ypest0001X_14470
yaldo0001_15240	pmatch	yfred0001_36230
yaldo0001_15240	pmatch	yberc0001_34000
yaldo0001_15240	pmatch	yaldo0001_6760
yaldo0001_15240	pmatch	yinte0001_40500
yaldo0001_15240	pmatch	yinte0001_15900
yaldo0001_15240	pmatch	ymoll0001_35290
yaldo0001_15240	pmatch	yinte0001_3170
yaldo0001_15240	pmatch	ykris0001_39870
yaldo0001_15240	pmatch	ypest0001X_19160
yaldo0001_15240	pmatch	ymoll0001_37090
yaldo0001_15240	pmatch	yrohd0001_31240
yaldo0001_15240	pmatch	yaldo0001_6750
yaldo0001_15240	pmatch	yfred0001_43450
yaldo0001_15240	pmatch	yberc0001_5850
yaldo0001_15240	pmatch	yrohd0001_27170
yaldo0001_15240	pmatch	yfred0001_32450
yaldo0001_15240	pmatch	yfred0001_8890
yaldo0001_15240	pmatch	ypest0001X_19180
yaldo0001_15240	pmatch	yrohd0001_35950
yaldo0001_15240	pmatch	yaldo0001_15110
yaldo0001_15240	pmatch	yinte0001_37560
yaldo0001_15240	pmatch	yente0001X_17210
yaldo0001_15240	pmatch	yente0001X_39090
yaldo0001_15240	pmatch	yberc0001_16020
yaldo0001_15240	pmatch	ymoll0001_14920
yaldo0001_15240	pmatch	ykris0001_22260
yaldo0001_15240	pmatch	ymoll0001_5080
yaldo0001_15240	pmatch	ypest0001X_19170
yaldo0001_15240	pmatch	yberc0001_5770
yaldo0001_15240	pmatch	yinte0001_40380
yaldo0001_15240	pmatch	ypest0001X_18850
yaldo0001_15240	pmatch	yruck0001_31650
yaldo0001_15240	pmatch	ykris0001_22290
yaldo0001_15240	pmatch	yinte0001_10140
yaldo0001_15240	pmatch	ykris0001_37060
yaldo0001_15240	pmatch	ypest0001X_27870
yaldo0001_15240	pmatch	ypseu0001X_27070
yaldo0001_15240	pmatch	ypseu0001X_27180
yaldo0001_15240	pmatch	yberc0001_29090
yaldo0001_15240	pmatch	yfred0001_12940
yaldo0001_15240	pmatch	ypseu0001X_34090
yaldo0001_15240	pmatch	yberc0001_21820
yaldo0001_15240	pmatch	yruck0001_10900
yaldo0001_15240	pmatch	yinte0001_36970
yaldo0001_15240	pmatch	yente0001X_9160
yaldo0001_15240	pmatch	yente0001X_17080
yaldo0001_15240	pmatch	ymoll0001_14640
yaldo0001_15240	pmatch	ypest0001X_43700
yaldo0001_15240	pmatch	yrohd0001_33630
yaldo0001_15240	pmatch	yfred0001_14080
yaldo0001_15240	pmatch	ykris0001_32930
yaldo0001_15240	pmatch	yruck0001_28810
yaldo0001_15240	pmatch	yfred0001_34740
yaldo0001_15240	pmatch	yente0001X_29060
yaldo0001_15240	pmatch	yinte0001_6950
yaldo0001_15240	pmatch	yinte0001_40830
yaldo0001_15240	pmatch	yente0001X_12970
yaldo0001_15240	pmatch	ypseu0001X_14490
yaldo0001_15240	pmatch	ykris0001_6100
yaldo0001_15240	pmatch	ypseu0001X_27060
yaldo0001_15240	pmatch	yinte0001_16590
yaldo0001_15240	pmatch	yfred0001_31920
yaldo0001_15240	pmatch	yberc0001_15260
yaldo0001_15240	pmatch	ymoll0001_7580
yaldo0001_15240	pmatch	ymoll0001_13500
yaldo0001_15240	pmatch	ykris0001_38040
yaldo0001_15240	pmatch	ymoll0001_37360
yaldo0001_15240	pmatch	ykris0001_37840
ypseu0001X_27180	pmatch	yente0001X_300
ypseu0001X_27180	pmatch	yberc0001_8160
ypseu0001X_27180	pmatch	yaldo0001_6770
ypseu0001X_27180	pmatch	yrohd0001_15520
ypseu0001X_27180	pmatch	yaldo0001_15240
ypseu0001X_27180	pmatch	yrohd0001_33070
ypseu0001X_27180	pmatch	yaldo0001_15230
ypseu0001X_27180	pmatch	ykris0001_10260
ypseu0001X_27180	pmatch	yfred0001_6650
ypseu0001X_27180	pmatch	yinte0001_14220
ypseu0001X_27180	pmatch	yberc0001_15270
ypseu0001X_27180	pmatch	ypseu0001X_28730
ypseu0001X_27180	pmatch	yberc0001_6170
ypseu0001X_27180	pmatch	ypest0001X_19000
ypseu0001X_27180	pmatch	yruck0001_10760
ypseu0001X_27180	pmatch	yruck0001_11930
ypseu0001X_27180	pmatch	yaldo0001_22600
ypseu0001X_27180	pmatch	yente0001X_6250
ypseu0001X_27180	pmatch	ymoll0001_11800
ypseu0001X_27180	pmatch	yente0001X_17220
ypseu0001X_27180	pmatch	ymoll0001_34760
ypseu0001X_27180	pmatch	ymoll0001_41560
ypseu0001X_27180	pmatch	yaldo0001_35590
ypseu0001X_27180	pmatch	yaldo0001_37020
ypseu0001X_27180	pmatch	ykris0001_12740
ypseu0001X_27180	pmatch	yrohd0001_31660
ypseu0001X_27180	pmatch	yaldo0001_35130
ypseu0001X_27180	pmatch	ymoll0001_38830
ypseu0001X_27180	pmatch	ymoll0001_5160
ypseu0001X_27180	pmatch	yrohd0001_6540
ypseu0001X_27180	pmatch	yberc0001_9790
ypseu0001X_27180	pmatch	ymoll0001_9480
ypseu0001X_27180	pmatch	ypseu0001X_27330
ypseu0001X_27180	pmatch	ymoll0001_7110
ypseu0001X_27180	pmatch	yinte0001_8280
ypseu0001X_27180	pmatch	ypest0001X_10040
ypseu0001X_27180	pmatch	yberc0001_15000
ypseu0001X_27180	pmatch	yente0001X_14340
ypseu0001X_27180	pmatch	ykris0001_42780
ypseu0001X_27180	pmatch	yberc0001_14860
ypseu0001X_27180	pmatch	yfred0001_13960
ypseu0001X_27180	pmatch	yrohd0001_33620
ypseu0001X_27180	pmatch	ykris0001_37850
ypseu0001X_27180	pmatch	yfred0001_14090
ypseu0001X_27180	pmatch	yrohd0001_12010
ypseu0001X_27180	pmatch	yente0001X_760
ypseu0001X_27180	pmatch	ypest0001X_18990
ypseu0001X_27180	pmatch	yruck0001_28370
ypseu0001X_27180	pmatch	yruck0001_11920
ypseu0001X_27180	pmatch	yente0001X_25680
ypseu0001X_27180	pmatch	yrohd0001_33510
ypseu0001X_27180	pmatch	yberc0001_33520
ypseu0001X_27180	pmatch	ymoll0001_40600
ypseu0001X_27180	pmatch	yruck0001_18270
ypseu0001X_27180	pmatch	yfred0001_15260
ypseu0001X_27180	pmatch	ypseu0001X_43460
ypseu0001X_27180	pmatch	ypest0001X_14470
ypseu0001X_27180	pmatch	yfred0001_36230
ypseu0001X_27180	pmatch	yberc0001_34000
ypseu0001X_27180	pmatch	yaldo0001_6760
ypseu0001X_27180	pmatch	yinte0001_40500
ypseu0001X_27180	pmatch	yinte0001_15900
ypseu0001X_27180	pmatch	ymoll0001_35290
ypseu0001X_27180	pmatch	yinte0001_3170
ypseu0001X_27180	pmatch	ykris0001_39870
ypseu0001X_27180	pmatch	ypest0001X_19160
ypseu0001X_27180	pmatch	ymoll0001_37090
ypseu0001X_27180	pmatch	yrohd0001_31240
ypseu0001X_27180	pmatch	yaldo0001_6750
ypseu0001X_27180	pmatch	yberc0001_5850
ypseu0001X_27180	pmatch	yfred0001_43450
ypseu0001X_27180	pmatch	yrohd0001_27170
ypseu0001X_27180	pmatch	yfred0001_32450
ypseu0001X_27180	pmatch	yfred0001_8890
ypseu0001X_27180	pmatch	ypest0001X_19180
ypseu0001X_27180	pmatch	yrohd0001_35950
ypseu0001X_27180	pmatch	yaldo0001_15110
ypseu0001X_27180	pmatch	yinte0001_37560
ypseu0001X_27180	pmatch	yente0001X_17210
ypseu0001X_27180	pmatch	yente0001X_39090
ypseu0001X_27180	pmatch	yberc0001_16020
ypseu0001X_27180	pmatch	ykris0001_22260
ypseu0001X_27180	pmatch	ymoll0001_14920
ypseu0001X_27180	pmatch	ymoll0001_5080
ypseu0001X_27180	pmatch	ypest0001X_19170
ypseu0001X_27180	pmatch	yberc0001_5770
ypseu0001X_27180	pmatch	yinte0001_40380
ypseu0001X_27180	pmatch	ypest0001X_18850
ypseu0001X_27180	pmatch	yruck0001_31650
ypseu0001X_27180	pmatch	ykris0001_22290
ypseu0001X_27180	pmatch	ykris0001_37060
ypseu0001X_27180	pmatch	yinte0001_10140
ypseu0001X_27180	pmatch	ypest0001X_27870
ypseu0001X_27180	pmatch	ypseu0001X_27070
ypseu0001X_27180	pmatch	ypseu0001X_27180
ypseu0001X_27180	pmatch	yberc0001_29090
ypseu0001X_27180	pmatch	yfred0001_12940
ypseu0001X_27180	pmatch	ypseu0001X_34090
ypseu0001X_27180	pmatch	yberc0001_21820
ypseu0001X_27180	pmatch	yruck0001_10900
ypseu0001X_27180	pmatch	yinte0001_36970
ypseu0001X_27180	pmatch	yente0001X_9160
ypseu0001X_27180	pmatch	yente0001X_17080
ypseu0001X_27180	pmatch	ymoll0001_14640
ypseu0001X_27180	pmatch	ypest0001X_43700
ypseu0001X_27180	pmatch	yrohd0001_33630
ypseu0001X_27180	pmatch	yfred0001_14080
ypseu0001X_27180	pmatch	ykris0001_32930
ypseu0001X_27180	pmatch	yruck0001_28810
ypseu0001X_27180	pmatch	yfred0001_34740
ypseu0001X_27180	pmatch	yente0001X_29060
ypseu0001X_27180	pmatch	yinte0001_6950
ypseu0001X_27180	pmatch	yinte0001_40830
ypseu0001X_27180	pmatch	yente0001X_12970
ypseu0001X_27180	pmatch	ypseu0001X_14490
ypseu0001X_27180	pmatch	ykris0001_6100
ypseu0001X_27180	pmatch	ypseu0001X_27060
ypseu0001X_27180	pmatch	yinte0001_16590
ypseu0001X_27180	pmatch	yfred0001_31920
ypseu0001X_27180	pmatch	yberc0001_15260
ypseu0001X_27180	pmatch	ymoll0001_7580
ypseu0001X_27180	pmatch	ymoll0001_13500
ypseu0001X_27180	pmatch	ykris0001_38040
ypseu0001X_27180	pmatch	ymoll0001_37360
ypseu0001X_27180	pmatch	ykris0001_37840
yruck0001_11920	pmatch	yente0001X_300
yruck0001_11920	pmatch	yberc0001_8160
yruck0001_11920	pmatch	yaldo0001_6770
yruck0001_11920	pmatch	yrohd0001_15520
yruck0001_11920	pmatch	yaldo0001_15240
yruck0001_11920	pmatch	yfred0001_39550
yruck0001_11920	pmatch	yrohd0001_33070
yruck0001_11920	pmatch	yaldo0001_15230
yruck0001_11920	pmatch	ykris0001_10260
yruck0001_11920	pmatch	yfred0001_6650
yruck0001_11920	pmatch	yinte0001_14220
yruck0001_11920	pmatch	yberc0001_15270
yruck0001_11920	pmatch	ypseu0001X_28730
yruck0001_11920	pmatch	ypest0001X_19000
yruck0001_11920	pmatch	yberc0001_6170
yruck0001_11920	pmatch	yruck0001_10760
yruck0001_11920	pmatch	yaldo0001_22600
yruck0001_11920	pmatch	yruck0001_11930
yruck0001_11920	pmatch	yente0001X_6250
yruck0001_11920	pmatch	ymoll0001_11800
yruck0001_11920	pmatch	yente0001X_17220
yruck0001_11920	pmatch	ymoll0001_34760
yruck0001_11920	pmatch	ymoll0001_41560
yruck0001_11920	pmatch	yaldo0001_35590
yruck0001_11920	pmatch	yaldo0001_37020
yruck0001_11920	pmatch	ykris0001_12740
yruck0001_11920	pmatch	yrohd0001_31660
yruck0001_11920	pmatch	yaldo0001_35130
yruck0001_11920	pmatch	ymoll0001_38830
yruck0001_11920	pmatch	ymoll0001_5160
yruck0001_11920	pmatch	yrohd0001_6540
yruck0001_11920	pmatch	yberc0001_9790
yruck0001_11920	pmatch	ymoll0001_9480
yruck0001_11920	pmatch	ypseu0001X_27330
yruck0001_11920	pmatch	ymoll0001_7110
yruck0001_11920	pmatch	yinte0001_8280
yruck0001_11920	pmatch	ypest0001X_10040
yruck0001_11920	pmatch	yberc0001_15000
yruck0001_11920	pmatch	yente0001X_14340
yruck0001_11920	pmatch	ykris0001_42780
yruck0001_11920	pmatch	yberc0001_14860
yruck0001_11920	pmatch	yrohd0001_33620
yruck0001_11920	pmatch	yfred0001_13960
yruck0001_11920	pmatch	ykris0001_37850
yruck0001_11920	pmatch	yfred0001_14090
yruck0001_11920	pmatch	yrohd0001_12010
yruck0001_11920	pmatch	yente0001X_760
yruck0001_11920	pmatch	ypest0001X_18990
yruck0001_11920	pmatch	yruck0001_28370
yruck0001_11920	pmatch	yruck0001_11920
yruck0001_11920	pmatch	yente0001X_25680
yruck0001_11920	pmatch	yrohd0001_33510
yruck0001_11920	pmatch	yberc0001_33520
yruck0001_11920	pmatch	ymoll0001_40600
yruck0001_11920	pmatch	yruck0001_18270
yruck0001_11920	pmatch	yfred0001_15260
yruck0001_11920	pmatch	ypseu0001X_43460
yruck0001_11920	pmatch	ypest0001X_14470
yruck0001_11920	pmatch	yfred0001_36230
yruck0001_11920	pmatch	yberc0001_34000
yruck0001_11920	pmatch	yaldo0001_6760
yruck0001_11920	pmatch	yinte0001_15900
yruck0001_11920	pmatch	yinte0001_40500
yruck0001_11920	pmatch	ymoll0001_35290
yruck0001_11920	pmatch	yinte0001_3170
yruck0001_11920	pmatch	ykris0001_39870
yruck0001_11920	pmatch	ypest0001X_19160
yruck0001_11920	pmatch	ymoll0001_37090
yruck0001_11920	pmatch	yrohd0001_31240
yruck0001_11920	pmatch	yfred0001_43450
yruck0001_11920	pmatch	yberc0001_5850
yruck0001_11920	pmatch	yrohd0001_27170
yruck0001_11920	pmatch	yfred0001_32450
yruck0001_11920	pmatch	yfred0001_8890
yruck0001_11920	pmatch	ypest0001X_19180
yruck0001_11920	pmatch	yrohd0001_35950
yruck0001_11920	pmatch	yaldo0001_15110
yruck0001_11920	pmatch	yinte0001_37560
yruck0001_11920	pmatch	yente0001X_17210
yruck0001_11920	pmatch	yente0001X_39090
yruck0001_11920	pmatch	yberc0001_16020
yruck0001_11920	pmatch	ymoll0001_14920
yruck0001_11920	pmatch	ykris0001_22260
yruck0001_11920	pmatch	ymoll0001_5080
yruck0001_11920	pmatch	ypest0001X_19170
yruck0001_11920	pmatch	yberc0001_5770
yruck0001_11920	pmatch	yinte0001_40380
yruck0001_11920	pmatch	ypest0001X_18850
yruck0001_11920	pmatch	yruck0001_31650
yruck0001_11920	pmatch	ykris0001_22290
yruck0001_11920	pmatch	yinte0001_10140
yruck0001_11920	pmatch	ykris0001_37060
yruck0001_11920	pmatch	ypest0001X_27870
yruck0001_11920	pmatch	ypseu0001X_27070
yruck0001_11920	pmatch	ypseu0001X_27180
yruck0001_11920	pmatch	yberc0001_29090
yruck0001_11920	pmatch	yfred0001_12940
yruck0001_11920	pmatch	ypseu0001X_34090
yruck0001_11920	pmatch	yberc0001_21820
yruck0001_11920	pmatch	yruck0001_10900
yruck0001_11920	pmatch	yinte0001_36970
yruck0001_11920	pmatch	yente0001X_9160
yruck0001_11920	pmatch	yente0001X_17080
yruck0001_11920	pmatch	ymoll0001_14640
yruck0001_11920	pmatch	ypest0001X_43700
yruck0001_11920	pmatch	yrohd0001_33630
yruck0001_11920	pmatch	yfred0001_14080
yruck0001_11920	pmatch	ykris0001_32930
yruck0001_11920	pmatch	yruck0001_28810
yruck0001_11920	pmatch	yfred0001_34740
yruck0001_11920	pmatch	yente0001X_29060
yruck0001_11920	pmatch	yinte0001_6950
yruck0001_11920	pmatch	yinte0001_40830
yruck0001_11920	pmatch	yente0001X_12970
yruck0001_11920	pmatch	ypseu0001X_14490
yruck0001_11920	pmatch	ykris0001_6100
yruck0001_11920	pmatch	ypseu0001X_27060
yruck0001_11920	pmatch	yinte0001_16590
yruck0001_11920	pmatch	yfred0001_31920
yruck0001_11920	pmatch	yberc0001_15260
yruck0001_11920	pmatch	ymoll0001_7580
yruck0001_11920	pmatch	ymoll0001_13500
yruck0001_11920	pmatch	ykris0001_6110
yruck0001_11920	pmatch	ykris0001_38040
yruck0001_11920	pmatch	ymoll0001_37360
yruck0001_11920	pmatch	ykris0001_37840
yente0001X_17080	pmatch	yente0001X_300
yente0001X_17080	pmatch	yberc0001_8160
yente0001X_17080	pmatch	yaldo0001_6770
yente0001X_17080	pmatch	yrohd0001_15520
yente0001X_17080	pmatch	yaldo0001_15240
yente0001X_17080	pmatch	yrohd0001_33070
yente0001X_17080	pmatch	yaldo0001_15230
yente0001X_17080	pmatch	ykris0001_10260
yente0001X_17080	pmatch	yfred0001_6650
yente0001X_17080	pmatch	yinte0001_14220
yente0001X_17080	pmatch	yberc0001_15270
yente0001X_17080	pmatch	ypseu0001X_28730
yente0001X_17080	pmatch	yberc0001_6170
yente0001X_17080	pmatch	ypest0001X_19000
yente0001X_17080	pmatch	yruck0001_10760
yente0001X_17080	pmatch	yruck0001_11930
yente0001X_17080	pmatch	yaldo0001_22600
yente0001X_17080	pmatch	yente0001X_6250
yente0001X_17080	pmatch	ymoll0001_11800
yente0001X_17080	pmatch	yente0001X_17220
yente0001X_17080	pmatch	ymoll0001_34760
yente0001X_17080	pmatch	ymoll0001_41560
yente0001X_17080	pmatch	yaldo0001_35590
yente0001X_17080	pmatch	yaldo0001_37020
yente0001X_17080	pmatch	ykris0001_12740
yente0001X_17080	pmatch	yrohd0001_31660
yente0001X_17080	pmatch	yaldo0001_35130
yente0001X_17080	pmatch	ymoll0001_38830
yente0001X_17080	pmatch	ymoll0001_5160
yente0001X_17080	pmatch	yrohd0001_6540
yente0001X_17080	pmatch	yberc0001_9790
yente0001X_17080	pmatch	ymoll0001_9480
yente0001X_17080	pmatch	ypseu0001X_27330
yente0001X_17080	pmatch	ymoll0001_7110
yente0001X_17080	pmatch	yinte0001_8280
yente0001X_17080	pmatch	ypest0001X_10040
yente0001X_17080	pmatch	yberc0001_15000
yente0001X_17080	pmatch	yente0001X_14340
yente0001X_17080	pmatch	ykris0001_42780
yente0001X_17080	pmatch	yberc0001_14860
yente0001X_17080	pmatch	yfred0001_13960
yente0001X_17080	pmatch	yrohd0001_33620
yente0001X_17080	pmatch	ykris0001_37850
yente0001X_17080	pmatch	yfred0001_14090
yente0001X_17080	pmatch	yrohd0001_12010
yente0001X_17080	pmatch	yente0001X_760
yente0001X_17080	pmatch	ypest0001X_18990
yente0001X_17080	pmatch	yruck0001_28370
yente0001X_17080	pmatch	yruck0001_11920
yente0001X_17080	pmatch	yente0001X_25680
yente0001X_17080	pmatch	yrohd0001_33510
yente0001X_17080	pmatch	yberc0001_33520
yente0001X_17080	pmatch	ymoll0001_40600
yente0001X_17080	pmatch	yruck0001_18270
yente0001X_17080	pmatch	yfred0001_15260
yente0001X_17080	pmatch	ypseu0001X_43460
yente0001X_17080	pmatch	yfred0001_36230
yente0001X_17080	pmatch	ypest0001X_14470
yente0001X_17080	pmatch	yberc0001_34000
yente0001X_17080	pmatch	yaldo0001_6760
yente0001X_17080	pmatch	yinte0001_40500
yente0001X_17080	pmatch	yinte0001_15900
yente0001X_17080	pmatch	ymoll0001_35290
yente0001X_17080	pmatch	yinte0001_3170
yente0001X_17080	pmatch	ykris0001_39870
yente0001X_17080	pmatch	ypest0001X_19160
yente0001X_17080	pmatch	ymoll0001_37090
yente0001X_17080	pmatch	yrohd0001_31240
yente0001X_17080	pmatch	yberc0001_5850
yente0001X_17080	pmatch	yfred0001_43450
yente0001X_17080	pmatch	yrohd0001_27170
yente0001X_17080	pmatch	yfred0001_32450
yente0001X_17080	pmatch	yfred0001_8890
yente0001X_17080	pmatch	ypest0001X_19180
yente0001X_17080	pmatch	yrohd0001_35950
yente0001X_17080	pmatch	yaldo0001_15110
yente0001X_17080	pmatch	yinte0001_37560
yente0001X_17080	pmatch	yente0001X_17210
yente0001X_17080	pmatch	yente0001X_39090
yente0001X_17080	pmatch	yberc0001_16020
yente0001X_17080	pmatch	ykris0001_22260
yente0001X_17080	pmatch	ymoll0001_14920
yente0001X_17080	pmatch	ymoll0001_5080
yente0001X_17080	pmatch	ypest0001X_19170
yente0001X_17080	pmatch	yberc0001_5770
yente0001X_17080	pmatch	yinte0001_40380
yente0001X_17080	pmatch	ypest0001X_18850
yente0001X_17080	pmatch	yruck0001_31650
yente0001X_17080	pmatch	ykris0001_22290
yente0001X_17080	pmatch	ykris0001_37060
yente0001X_17080	pmatch	yinte0001_10140
yente0001X_17080	pmatch	ypest0001X_27870
yente0001X_17080	pmatch	ypseu0001X_27070
yente0001X_17080	pmatch	ypseu0001X_27180
[truncated: 13,908 more rows]
