# Supplementary material for: Genomic characterization of the Yersinia genus
Source: Genome Biol. 2010 Jan 4;11(1):R1. doi: 10.1186/gb-2010-11-1-r1 (PMC2847712; doi:10.1186/gb-2010-11-1-r1)
Supplement: Additional file 15 — The top level directory consists of a directory called Additional_cluster_files and 5010 directories, one for each multi-protein cluster family. (This top level directory has been split into three data files for uploading purposes (Additional files 15, 16, 17).) Within the directory are the following files: PGL1_unique_Yersinia_unclustered.out - list of all protein singletons that MCL did not group into a cluster (see Materials and Methods); PGL1_Yersinia_unique_locus_tags.txt - names of the 11 locus tag prefixes used for each genome; PGL1_unique_Yersinia.gff - mapping each Yersinia protein to a cluster in tab delimited GFF; PGL1_unique_Yersinia.sigfile - list of the longest protein in each cluster; PGL1_unique_Yersinia.summary - summary table of features of each of the clusters; PGL1_unique_Yersinia.table - summary table of each protein in the clusters. Within each cluster directory are the following files, where 'x' is the cluster name: PGL1_unique_Yersinia-x.faa - multifasta file of the proteins in the cluster; PGL1_unique_Yersinia-x.summary - summary of the properties of the proteins; PGL1_unique_Yersinia-x.matches - blast matches between the proteins of the cluster; PGL1_unique_Yersinia-x.muscle.fasta - muscle alignment of the proteins; PGL1_unique_Yersinia-x.muscle.fasta.gblo - gblocks output of muscle alignment (that is, auto-trimmed alignment); PGL1_unique_Yersinia-x.muscle.fasta.gblo.htm - as above in html format; PGL1_unique_Yersinia-x.muscle.tree - treefile from muscle alignment; PGL1_unique_Yersinia-x.sif - matches between proteins in simple interaction format for display on graphing software. [file gb-2010-11-1-r1-S15.zip › clusters/PGL1_unique_yersinia-CL0/PGL1_unique_yersinia-CL0.summary]

Protein	Length	Out_edges	Description
yaldo0001_35590	634	125
yaldo0001_2440	923	11
ypseu0001X_4220	939	10
ypest0001X_4540	925	10
yrohd0001_2860	927	10
ykris0001_2490	919	10
yberc0001_2350	886	11
yfred0001_38320	888	11
ymoll0001_1840	890	10
yinte0001_2650	645	9
yinte0001_2660	288	10
ymoll0001_9480	595	130
ymoll0001_7580	557	127
yaldo0001_6750	266	50
ymoll0001_37360	524	125
yinte0001_6950	526	125
yberc0001_8160	517	125
yfred0001_6650	514	125
yrohd0001_6540	572	125
yente0001X_6250	460	125
ypseu0001X_27060	536	126
ypest0001X_19170	405	119
yaldo0001_15240	550	126
ypseu0001X_27180	579	125
yruck0001_11920	551	126
yente0001X_17080	570	124
yaldo0001_6760	62	121
yrohd0001_33070	551	125
yruck0001_28370	647	124
yrohd0001_31240	658	124
ypseu0001X_43460	649	130
ypest0001X_43700	649	124
ymoll0001_34760	649	124
ykris0001_39870	649	124
yinte0001_36970	653	124
yfred0001_31920	652	124
yente0001X_760	649	124
yberc0001_33520	653	124
yaldo0001_35130	647	124
ymoll0001_38830	553	125
yinte0001_40830	553	125
yberc0001_21820	553	125
yaldo0001_22600	552	125
yrohd0001_33620	557	126
ypseu0001X_27070	553	126
ypest0001X_19160	553	126
ymoll0001_37090	553	126
ykris0001_37850	553	126
yinte0001_40500	553	126
yfred0001_14080	553	126
yente0001X_17210	557	126
yberc0001_15260	553	126
yaldo0001_15230	553	126
yruck0001_18270	550	125
yruck0001_11930	537	126
yrohd0001_33630	545	126
ykris0001_37840	550	126
ykris0001_22260	552	125
yinte0001_15900	545	125
yfred0001_34740	537	125
yfred0001_14090	508	126
yente0001X_17220	545	126
yente0001X_12970	552	125
ymoll0001_7110	530	125
ykris0001_38040	570	125
yinte0001_40380	579	124
yfred0001_13960	579	125
yaldo0001_15110	574	125
ymoll0001_5160	515	123
yberc0001_5850	532	122
yinte0001_37560	634	123
yinte0001_3170	551	126
yrohd0001_33510	570	124
ymoll0001_14920	505	126
ymoll0001_13500	550	125
yberc0001_15270	505	126
yberc0001_14860	579	125
yruck0001_31650	537	125
yruck0001_10900	554	125
yrohd0001_31660	634	125
yrohd0001_27170	526	126
ymoll0001_40600	526	126
ymoll0001_35290	610	125
ykris0001_37060	610	125
ykris0001_32930	526	126
yfred0001_32450	634	125
yente0001X_39090	526	126
yente0001X_300	634	125
yberc0001_34000	634	125
yberc0001_29090	526	126
yruck0001_28810	639	125
ykris0001_22290	534	125
ykris0001_10260	595	133
yinte0001_10140	595	134
yfred0001_36230	472	134
yente0001X_29060	595	133
yberc0001_9790	595	130
ypseu0001X_14490	595	132
ypest0001X_14470	595	132
yruck0001_10760	190	124
ymoll0001_5080	554	125
yrohd0001_12010	542	127
ypseu0001X_27330	526	127
ypest0001X_18850	526	127
ymoll0001_14640	517	130
ykris0001_42780	517	130
yinte0001_14220	517	126
yfred0001_12940	519	128
yente0001X_25680	519	130
yberc0001_15000	517	130
yberc0001_6170	525	125
yberc0001_5770	545	125
yfred0001_15260	501	123
yrohd0001_15520	501	123
yinte0001_16590	525	125
ymoll0001_41560	525	123
yberc0001_16020	523	123
yfred0001_8890	434	122
ypest0001X_19000	428	117
ymoll0001_11800	434	120
ypseu0001X_28730	434	120
ypest0001X_27870	434	120
ykris0001_12740	434	121
yente0001X_14340	410	120
yrohd0001_35950	434	120
ypseu0001X_34090	563	126
ypest0001X_10040	563	126
ykris0001_6100	389	126
yfred0001_43450	545	126
yente0001X_9160	500	127
yinte0001_8280	548	128
yaldo0001_6770	45	104
ypest0001X_18990	153	116
ypest0001X_19180	97	115
yaldo0001_37020	111	114
yfred0001_39550	64	74
yaldo0001_37010	50	106
yberc0001_7120	39	8
yfred0001_36240	91	8
ykris0001_6110	93	18
yinte0001_26450	55	2
ykris0001_41300	153	7
yrohd0001_31880	112	22
yrohd0001_20110	280	11
