# Supplementary material for: Genomic characterization of the Yersinia genus
Source: Genome Biol. 2010 Jan 4;11(1):R1. doi: 10.1186/gb-2010-11-1-r1 (PMC2847712; doi:10.1186/gb-2010-11-1-r1)
Supplement: Additional file 15 — The top level directory consists of a directory called Additional_cluster_files and 5010 directories, one for each multi-protein cluster family. (This top level directory has been split into three data files for uploading purposes (Additional files 15, 16, 17).) Within the directory are the following files: PGL1_unique_Yersinia_unclustered.out - list of all protein singletons that MCL did not group into a cluster (see Materials and Methods); PGL1_Yersinia_unique_locus_tags.txt - names of the 11 locus tag prefixes used for each genome; PGL1_unique_Yersinia.gff - mapping each Yersinia protein to a cluster in tab delimited GFF; PGL1_unique_Yersinia.sigfile - list of the longest protein in each cluster; PGL1_unique_Yersinia.summary - summary table of features of each of the clusters; PGL1_unique_Yersinia.table - summary table of each protein in the clusters. Within each cluster directory are the following files, where 'x' is the cluster name: PGL1_unique_Yersinia-x.faa - multifasta file of the proteins in the cluster; PGL1_unique_Yersinia-x.summary - summary of the properties of the proteins; PGL1_unique_Yersinia-x.matches - blast matches between the proteins of the cluster; PGL1_unique_Yersinia-x.muscle.fasta - muscle alignment of the proteins; PGL1_unique_Yersinia-x.muscle.fasta.gblo - gblocks output of muscle alignment (that is, auto-trimmed alignment); PGL1_unique_Yersinia-x.muscle.fasta.gblo.htm - as above in html format; PGL1_unique_Yersinia-x.muscle.tree - treefile from muscle alignment; PGL1_unique_Yersinia-x.sif - matches between proteins in simple interaction format for display on graphing software. [file gb-2010-11-1-r1-S15.zip › clusters/PGL1_unique_yersinia-CL1/PGL1_unique_yersinia-CL1.matches]

source	target	interaction	score
ymoll0001_35980	ypest0001X_27580	pmatch	69.09
ymoll0001_35980	ykris0001_41250	pmatch	61.96
ymoll0001_35980	ypseu0001X_38430	pmatch	87.27
ymoll0001_35980	yfred0001_40710	pmatch	58.44
ymoll0001_35980	yinte0001_5480	pmatch	64.29
ymoll0001_35980	ypest0001X_27610	pmatch	68.18
ymoll0001_35980	yrohd0001_40280	pmatch	74.32
ymoll0001_35980	yfred0001_34080	pmatch	89.09
ymoll0001_35980	ypseu0001X_28460	pmatch	68.18
ymoll0001_35980	yruck0001_4660	pmatch	67.12
ymoll0001_35980	yfred0001_38200	pmatch	68.42
ymoll0001_35980	ykris0001_32060	pmatch	68.85
ymoll0001_35980	ykris0001_21250	pmatch	93.18
ymoll0001_35980	ypseu0001X_38440	pmatch	88.18
ymoll0001_35980	ypest0001X_8080	pmatch	88.18
ymoll0001_35980	yrohd0001_18860	pmatch	53.06
ymoll0001_35980	ypseu0001X_38480	pmatch	86.36
ymoll0001_35980	yinte0001_41760	pmatch	68.85
ymoll0001_35980	ypseu0001X_38410	pmatch	87.27
ymoll0001_35980	yaldo0001_38920	pmatch	73.33
ymoll0001_35980	yberc0001_36600	pmatch	52.17
ymoll0001_35980	ypseu0001X_28430	pmatch	74.19
ymoll0001_35980	ymoll0001_35980	pmatch	100.00
ymoll0001_35980	yente0001X_8000	pmatch	69.09
ymoll0001_35980	yaldo0001_3710	pmatch	80.00
yfred0001_34080	ypest0001X_27580	pmatch	56.88
yfred0001_34080	ykris0001_41250	pmatch	79.59
yfred0001_34080	ypseu0001X_38430	pmatch	77.19
yfred0001_34080	yfred0001_40710	pmatch	62.27
yfred0001_34080	yberc0001_20820	pmatch	95.45
yfred0001_34080	yinte0001_5480	pmatch	81.42
yfred0001_34080	yrohd0001_40280	pmatch	74.00
yfred0001_34080	ypseu0001X_28460	pmatch	67.27
yfred0001_34080	yrohd0001_38400	pmatch	63.49
yfred0001_34080	ykris0001_32060	pmatch	52.28
yfred0001_34080	ykris0001_21250	pmatch	86.13
yfred0001_34080	yfred0001_34090	pmatch	69.05
yfred0001_34080	ypest0001X_8080	pmatch	80.41
yfred0001_34080	yrohd0001_32220	pmatch	77.36
yfred0001_34080	ypseu0001X_38410	pmatch	81.06
yfred0001_34080	yaldo0001_38920	pmatch	90.23
yfred0001_34080	yberc0001_36600	pmatch	60.10
yfred0001_34080	ypseu0001X_28430	pmatch	67.95
yfred0001_34080	ymoll0001_21160	pmatch	96.97
yfred0001_34080	yaldo0001_6040	pmatch	93.26
yfred0001_34080	yrohd0001_32190	pmatch	86.13
yfred0001_34080	yberc0001_40130	pmatch	95.32
yfred0001_34080	ypest0001X_27610	pmatch	67.27
yfred0001_34080	yfred0001_45620	pmatch	60.27
yfred0001_34080	yfred0001_34080	pmatch	100.00
yfred0001_34080	yruck0001_35040	pmatch	76.00
yfred0001_34080	yruck0001_4660	pmatch	84.42
yfred0001_34080	yrohd0001_40100	pmatch	81.58
yfred0001_34080	yfred0001_38200	pmatch	36.70
yfred0001_34080	yruck0001_4650	pmatch	91.00
yfred0001_34080	yfred0001_34100	pmatch	84.21
yfred0001_34080	ypseu0001X_38440	pmatch	78.79
yfred0001_34080	yfred0001_38190	pmatch	65.48
yfred0001_34080	yrohd0001_18860	pmatch	56.74
yfred0001_34080	ypseu0001X_38480	pmatch	79.73
yfred0001_34080	ypest0001X_8110	pmatch	77.27
yfred0001_34080	yinte0001_41760	pmatch	59.82
yfred0001_34080	ypest0001X_27540	pmatch	60.24
yfred0001_34080	ymoll0001_35980	pmatch	89.09
yfred0001_34080	yente0001X_8000	pmatch	69.07
yfred0001_34080	yaldo0001_3710	pmatch	90.95
yfred0001_34080	ypest0001X_8100	pmatch	80.00
yaldo0001_3710	ypest0001X_27580	pmatch	67.02
yaldo0001_3710	ypest0001X_8090	pmatch	70.27
yaldo0001_3710	ykris0001_41250	pmatch	94.44
yaldo0001_3710	ypseu0001X_38430	pmatch	74.28
yaldo0001_3710	yberc0001_20820	pmatch	100.00
yaldo0001_3710	yfred0001_33270	pmatch	81.83
yaldo0001_3710	ypseu0001X_28460	pmatch	74.06
yaldo0001_3710	yfred0001_33010	pmatch	60.00
yaldo0001_3710	yruck0001_34980	pmatch	60.34
yaldo0001_3710	yruck0001_13030	pmatch	33.33
yaldo0001_3710	yrohd0001_38400	pmatch	63.82
yaldo0001_3710	yrohd0001_18890	pmatch	89.13
yaldo0001_3710	ykris0001_32060	pmatch	32.81
yaldo0001_3710	ykris0001_21250	pmatch	85.42
yaldo0001_3710	yfred0001_34090	pmatch	67.86
yaldo0001_3710	yinte0001_17980	pmatch	21.62
yaldo0001_3710	yrohd0001_32220	pmatch	79.25
yaldo0001_3710	ypseu0001X_38410	pmatch	81.63
yaldo0001_3710	yaldo0001_38920	pmatch	96.99
yaldo0001_3710	yruck0001_25350	pmatch	23.51
yaldo0001_3710	ypseu0001X_28430	pmatch	67.02
yaldo0001_3710	ypest0001X_8130	pmatch	65.86
yaldo0001_3710	yrohd0001_40320	pmatch	83.04
yaldo0001_3710	ymoll0001_21160	pmatch	97.14
yaldo0001_3710	yrohd0001_38410	pmatch	79.68
yaldo0001_3710	yrohd0001_32190	pmatch	85.53
yaldo0001_3710	yfred0001_45640	pmatch	67.27
yaldo0001_3710	ypseu0001X_38370	pmatch	80.60
yaldo0001_3710	ymoll0001_36970	pmatch	76.93
yaldo0001_3710	yberc0001_40160	pmatch	85.71
yaldo0001_3710	ypest0001X_27610	pmatch	74.34
yaldo0001_3710	ykris0001_41280	pmatch	86.46
yaldo0001_3710	yfred0001_34080	pmatch	90.95
yaldo0001_3710	ykris0001_26670	pmatch	85.14
yaldo0001_3710	yruck0001_4660	pmatch	83.33
yaldo0001_3710	yfred0001_38200	pmatch	62.16
yaldo0001_3710	yruck0001_4630	pmatch	76.92
yaldo0001_3710	yruck0001_4650	pmatch	75.87
yaldo0001_3710	yrohd0001_32210	pmatch	59.56
yaldo0001_3710	ypseu0001X_38440	pmatch	76.00
yaldo0001_3710	yrohd0001_18860	pmatch	61.40
yaldo0001_3710	ypseu0001X_38480	pmatch	66.16
yaldo0001_3710	yinte0001_41760	pmatch	31.42
yaldo0001_3710	yruck0001_4640	pmatch	68.75
yaldo0001_3710	yberc0001_8630	pmatch	80.50
yaldo0001_3710	yaldo0001_3710	pmatch	100.00
yaldo0001_3710	yberc0001_40750	pmatch	67.29
yaldo0001_3710	yruck0001_4610	pmatch	85.24
yaldo0001_3710	ypest0001X_8100	pmatch	75.00
yaldo0001_3710	yrohd0001_18880	pmatch	83.33
yaldo0001_3710	yfred0001_40710	pmatch	64.09
yaldo0001_3710	yrohd0001_18870	pmatch	90.79
yaldo0001_3710	yinte0001_5480	pmatch	84.71
yaldo0001_3710	yfred0001_33200	pmatch	79.64
yaldo0001_3710	yruck0001_4620	pmatch	74.74
yaldo0001_3710	yaldo0001_30990	pmatch	59.48
yaldo0001_3710	yrohd0001_40280	pmatch	73.81
yaldo0001_3710	ypest0001X_8080	pmatch	67.13
yaldo0001_3710	yfred0001_38220	pmatch	84.88
yaldo0001_3710	ypest0001X_8140	pmatch	79.55
yaldo0001_3710	yfred0001_33210	pmatch	60.00
yaldo0001_3710	yrohd0001_39710	pmatch	88.24
yaldo0001_3710	yberc0001_34750	pmatch	23.64
yaldo0001_3710	yfred0001_32960	pmatch	94.85
yaldo0001_3710	yfred0001_45620	pmatch	57.80
yaldo0001_3710	yrohd0001_40100	pmatch	84.21
yaldo0001_3710	yfred0001_34100	pmatch	60.38
yaldo0001_3710	yrohd0001_40080	pmatch	83.91
yaldo0001_3710	yfred0001_38190	pmatch	65.48
yaldo0001_3710	ypest0001X_27540	pmatch	63.86
yaldo0001_3710	yente0001X_8000	pmatch	63.67
yaldo0001_3710	yfred0001_33220	pmatch	80.43
yinte0001_5480	ypest0001X_27580	pmatch	59.86
yinte0001_5480	ypest0001X_8090	pmatch	69.44
yinte0001_5480	ykris0001_41250	pmatch	84.32
yinte0001_5480	ypseu0001X_38430	pmatch	70.57
yinte0001_5480	yberc0001_20820	pmatch	95.45
yinte0001_5480	yfred0001_33270	pmatch	80.53
yinte0001_5480	yaldo0001_38900	pmatch	67.86
yinte0001_5480	ypseu0001X_28460	pmatch	66.70
yinte0001_5480	yruck0001_34980	pmatch	60.34
yinte0001_5480	yruck0001_13030	pmatch	23.35
yinte0001_5480	yrohd0001_38400	pmatch	57.88
yinte0001_5480	yrohd0001_18890	pmatch	92.39
yinte0001_5480	ykris0001_32060	pmatch	33.06
yinte0001_5480	ykris0001_21250	pmatch	83.82
yinte0001_5480	yfred0001_34090	pmatch	65.48
yinte0001_5480	yinte0001_17980	pmatch	40.00
yinte0001_5480	yrohd0001_32220	pmatch	76.92
yinte0001_5480	ypseu0001X_38410	pmatch	55.85
yinte0001_5480	yaldo0001_38920	pmatch	87.88
yinte0001_5480	yberc0001_36600	pmatch	52.45
yinte0001_5480	yruck0001_25350	pmatch	38.71
yinte0001_5480	ypseu0001X_28430	pmatch	65.20
yinte0001_5480	ypest0001X_8130	pmatch	68.27
yinte0001_5480	yrohd0001_40320	pmatch	81.74
yinte0001_5480	ymoll0001_21160	pmatch	88.24
yinte0001_5480	yaldo0001_6040	pmatch	98.88
yinte0001_5480	yrohd0001_38410	pmatch	81.83
yinte0001_5480	yrohd0001_32190	pmatch	79.06
yinte0001_5480	yfred0001_45640	pmatch	72.88
yinte0001_5480	ypseu0001X_38370	pmatch	74.71
yinte0001_5480	ymoll0001_36970	pmatch	69.88
yinte0001_5480	yberc0001_40160	pmatch	85.00
yinte0001_5480	ypest0001X_27610	pmatch	66.59
yinte0001_5480	ykris0001_41280	pmatch	78.12
yinte0001_5480	yfred0001_34080	pmatch	81.42
yinte0001_5480	ykris0001_26670	pmatch	79.73
yinte0001_5480	yruck0001_4660	pmatch	69.61
yinte0001_5480	yfred0001_38200	pmatch	50.00
yinte0001_5480	yruck0001_4630	pmatch	76.92
yinte0001_5480	yruck0001_4650	pmatch	73.43
yinte0001_5480	yrohd0001_32210	pmatch	58.36
yinte0001_5480	ypseu0001X_38440	pmatch	68.09
yinte0001_5480	yrohd0001_18860	pmatch	66.25
yinte0001_5480	ypseu0001X_38480	pmatch	63.69
yinte0001_5480	yinte0001_41760	pmatch	33.58
yinte0001_5480	yruck0001_4640	pmatch	73.53
yinte0001_5480	yberc0001_8630	pmatch	81.62
yinte0001_5480	yaldo0001_3710	pmatch	84.94
yinte0001_5480	yberc0001_40750	pmatch	61.54
yinte0001_5480	yruck0001_4610	pmatch	86.90
yinte0001_5480	ypest0001X_8100	pmatch	80.00
yinte0001_5480	yrohd0001_18880	pmatch	88.37
yinte0001_5480	yfred0001_40710	pmatch	60.39
yinte0001_5480	yrohd0001_18870	pmatch	84.21
yinte0001_5480	yinte0001_5480	pmatch	100.00
yinte0001_5480	yfred0001_33200	pmatch	79.18
yinte0001_5480	yruck0001_4620	pmatch	70.53
yinte0001_5480	yaldo0001_30990	pmatch	59.14
yinte0001_5480	yrohd0001_40280	pmatch	68.00
yinte0001_5480	ypest0001X_8080	pmatch	65.74
yinte0001_5480	yfred0001_38220	pmatch	79.31
yinte0001_5480	ypest0001X_8140	pmatch	72.73
yinte0001_5480	yrohd0001_39710	pmatch	87.39
yinte0001_5480	yberc0001_34750	pmatch	20.07
yinte0001_5480	yfred0001_32960	pmatch	83.82
yinte0001_5480	yfred0001_45620	pmatch	57.80
yinte0001_5480	yruck0001_35040	pmatch	76.00
yinte0001_5480	yrohd0001_40100	pmatch	81.58
yinte0001_5480	yfred0001_34100	pmatch	59.62
yinte0001_5480	yrohd0001_40080	pmatch	82.17
yinte0001_5480	yfred0001_38190	pmatch	63.10
yinte0001_5480	ypest0001X_27540	pmatch	57.95
yinte0001_5480	ymoll0001_35980	pmatch	64.29
yinte0001_5480	yente0001X_8000	pmatch	50.79
yinte0001_5480	yfred0001_33220	pmatch	82.71
yberc0001_8630	ypest0001X_27580	pmatch	25.24
yberc0001_8630	ypseu0001X_38430	pmatch	76.40
yberc0001_8630	yfred0001_33270	pmatch	76.86
yberc0001_8630	ypseu0001X_28460	pmatch	67.39
yberc0001_8630	yfred0001_33010	pmatch	69.23
yberc0001_8630	yruck0001_34980	pmatch	60.71
yberc0001_8630	yruck0001_13030	pmatch	20.51
yberc0001_8630	yrohd0001_38400	pmatch	64.08
yberc0001_8630	yrohd0001_18890	pmatch	86.96
yberc0001_8630	ykris0001_32060	pmatch	28.98
yberc0001_8630	yinte0001_17980	pmatch	24.83
yberc0001_8630	yruck0001_25350	pmatch	23.92
yberc0001_8630	ypest0001X_8130	pmatch	66.27
yberc0001_8630	yrohd0001_40320	pmatch	81.30
yberc0001_8630	yrohd0001_38410	pmatch	86.64
yberc0001_8630	yrohd0001_32190	pmatch	72.78
yberc0001_8630	yfred0001_45640	pmatch	70.28
yberc0001_8630	ypseu0001X_38370	pmatch	71.26
yberc0001_8630	ymoll0001_36970	pmatch	72.15
yberc0001_8630	yberc0001_40160	pmatch	84.62
yberc0001_8630	ypest0001X_27610	pmatch	67.46
yberc0001_8630	ykris0001_41280	pmatch	32.61
yberc0001_8630	yfred0001_34080	pmatch	23.19
yberc0001_8630	ykris0001_26670	pmatch	83.61
yberc0001_8630	yruck0001_4630	pmatch	66.67
yberc0001_8630	yruck0001_4650	pmatch	69.66
yberc0001_8630	yrohd0001_32210	pmatch	62.49
yberc0001_8630	ypseu0001X_38440	pmatch	20.66
yberc0001_8630	yrohd0001_18860	pmatch	72.59
yberc0001_8630	ypseu0001X_38480	pmatch	65.53
yberc0001_8630	yinte0001_41760	pmatch	27.80
yberc0001_8630	yruck0001_4640	pmatch	65.82
yberc0001_8630	yberc0001_8630	pmatch	100.00
yberc0001_8630	yaldo0001_3710	pmatch	80.59
yberc0001_8630	yberc0001_40750	pmatch	57.89
yberc0001_8630	yruck0001_4610	pmatch	86.69
yberc0001_8630	yrohd0001_18880	pmatch	85.71
yberc0001_8630	yfred0001_40710	pmatch	61.74
yberc0001_8630	yrohd0001_18870	pmatch	81.58
yberc0001_8630	yinte0001_5480	pmatch	81.87
yberc0001_8630	yfred0001_33200	pmatch	76.11
yberc0001_8630	yruck0001_4620	pmatch	70.53
yberc0001_8630	yaldo0001_30990	pmatch	62.37
yberc0001_8630	ypest0001X_8080	pmatch	65.14
yberc0001_8630	yfred0001_38220	pmatch	87.21
yberc0001_8630	ypest0001X_8140	pmatch	70.45
yberc0001_8630	yfred0001_33210	pmatch	69.23
yberc0001_8630	yrohd0001_39710	pmatch	82.81
yberc0001_8630	yberc0001_34750	pmatch	21.99
yberc0001_8630	yfred0001_32960	pmatch	82.61
yberc0001_8630	yrohd0001_40080	pmatch	81.30
yberc0001_8630	yente0001X_8000	pmatch	23.33
yberc0001_8630	yfred0001_33220	pmatch	87.51
ypest0001X_8080	ypest0001X_27580	pmatch	64.40
ypest0001X_8080	ypest0001X_8090	pmatch	69.44
ypest0001X_8080	ykris0001_41250	pmatch	69.38
ypest0001X_8080	ypseu0001X_38430	pmatch	96.96
ypest0001X_8080	yberc0001_20820	pmatch	72.22
ypest0001X_8080	yfred0001_33270	pmatch	71.06
ypest0001X_8080	ypseu0001X_28460	pmatch	65.18
ypest0001X_8080	yruck0001_34980	pmatch	68.42
ypest0001X_8080	yruck0001_13030	pmatch	27.78
ypest0001X_8080	yrohd0001_38400	pmatch	50.34
ypest0001X_8080	yrohd0001_18890	pmatch	79.12
ypest0001X_8080	ykris0001_32060	pmatch	33.32
ypest0001X_8080	ykris0001_21250	pmatch	78.03
ypest0001X_8080	yfred0001_34090	pmatch	61.62
ypest0001X_8080	yinte0001_17980	pmatch	41.03
ypest0001X_8080	yrohd0001_32220	pmatch	71.15
ypest0001X_8080	ypseu0001X_38410	pmatch	97.98
ypest0001X_8080	yaldo0001_38920	pmatch	81.06
ypest0001X_8080	yberc0001_36600	pmatch	56.73
ypest0001X_8080	yruck0001_25350	pmatch	34.25
ypest0001X_8080	ypseu0001X_28430	pmatch	65.24
ypest0001X_8080	ypest0001X_8130	pmatch	98.80
ypest0001X_8080	yrohd0001_40320	pmatch	76.09
ypest0001X_8080	yaldo0001_6040	pmatch	84.27
ypest0001X_8080	ymoll0001_21160	pmatch	78.26
ypest0001X_8080	yrohd0001_38410	pmatch	55.95
ypest0001X_8080	yrohd0001_32190	pmatch	67.87
ypest0001X_8080	yfred0001_45640	pmatch	66.34
ypest0001X_8080	ypseu0001X_38370	pmatch	95.40
ypest0001X_8080	ymoll0001_36970	pmatch	66.50
ypest0001X_8080	yberc0001_40160	pmatch	70.59
ypest0001X_8080	ypest0001X_27610	pmatch	65.31
ypest0001X_8080	ykris0001_41280	pmatch	73.96
ypest0001X_8080	yfred0001_34080	pmatch	80.41
ypest0001X_8080	ykris0001_26670	pmatch	71.79
ypest0001X_8080	yruck0001_4660	pmatch	77.92
ypest0001X_8080	yfred0001_38200	pmatch	35.91
ypest0001X_8080	yruck0001_4630	pmatch	69.23
ypest0001X_8080	yruck0001_4650	pmatch	70.79
ypest0001X_8080	yrohd0001_32210	pmatch	54.23
ypest0001X_8080	ypseu0001X_38440	pmatch	94.78
ypest0001X_8080	yrohd0001_18860	pmatch	56.18
ypest0001X_8080	ypseu0001X_38480	pmatch	97.67
ypest0001X_8080	yinte0001_41760	pmatch	33.01
ypest0001X_8080	yruck0001_4640	pmatch	70.59
ypest0001X_8080	yberc0001_8630	pmatch	64.68
ypest0001X_8080	yaldo0001_3710	pmatch	65.55
ypest0001X_8080	yberc0001_40750	pmatch	60.00
ypest0001X_8080	yruck0001_4610	pmatch	81.50
ypest0001X_8080	ypest0001X_8100	pmatch	59.38
ypest0001X_8080	yrohd0001_18880	pmatch	76.19
ypest0001X_8080	yfred0001_40710	pmatch	54.90
ypest0001X_8080	yrohd0001_18870	pmatch	75.00
ypest0001X_8080	yinte0001_5480	pmatch	66.01
ypest0001X_8080	yfred0001_33200	pmatch	69.73
ypest0001X_8080	yruck0001_4620	pmatch	71.58
ypest0001X_8080	yaldo0001_30990	pmatch	50.00
ypest0001X_8080	yrohd0001_40280	pmatch	72.00
ypest0001X_8080	ypest0001X_8080	pmatch	100.00
ypest0001X_8080	yfred0001_38220	pmatch	81.18
ypest0001X_8080	ypest0001X_8140	pmatch	90.91
ypest0001X_8080	yrohd0001_39710	pmatch	77.38
ypest0001X_8080	yfred0001_32960	pmatch	72.79
ypest0001X_8080	yfred0001_45620	pmatch	50.46
ypest0001X_8080	yruck0001_35040	pmatch	72.00
ypest0001X_8080	yrohd0001_40100	pmatch	76.32
ypest0001X_8080	yfred0001_34100	pmatch	64.15
ypest0001X_8080	yrohd0001_40080	pmatch	76.52
ypest0001X_8080	yfred0001_38190	pmatch	59.57
ypest0001X_8080	ypest0001X_27540	pmatch	65.06
ypest0001X_8080	ymoll0001_35980	pmatch	88.18
ypest0001X_8080	yente0001X_8000	pmatch	60.57
ypest0001X_8080	yfred0001_33220	pmatch	60.65
yfred0001_33220	ypseu0001X_38430	pmatch	27.91
yfred0001_33220	yfred0001_33270	pmatch	77.09
yfred0001_33220	ypseu0001X_28460	pmatch	61.41
yfred0001_33220	yruck0001_34980	pmatch	62.50
yfred0001_33220	yruck0001_13030	pmatch	21.31
yfred0001_33220	yrohd0001_38400	pmatch	22.39
yfred0001_33220	yrohd0001_18890	pmatch	89.01
yfred0001_33220	ykris0001_32060	pmatch	26.70
yfred0001_33220	yinte0001_17980	pmatch	19.45
yfred0001_33220	yruck0001_25350	pmatch	25.54
yfred0001_33220	ypest0001X_8130	pmatch	69.08
yfred0001_33220	yrohd0001_40320	pmatch	81.36
yfred0001_33220	yrohd0001_38410	pmatch	93.34
yfred0001_33220	yrohd0001_32190	pmatch	30.00
yfred0001_33220	yfred0001_45640	pmatch	68.74
yfred0001_33220	ypseu0001X_38370	pmatch	73.56
yfred0001_33220	ymoll0001_36970	pmatch	64.87
yfred0001_33220	ypest0001X_27610	pmatch	63.03
yfred0001_33220	ykris0001_41280	pmatch	48.78
yfred0001_33220	yfred0001_34080	pmatch	25.47
yfred0001_33220	ykris0001_26670	pmatch	31.87
yfred0001_33220	yruck0001_4630	pmatch	64.10
yfred0001_33220	yruck0001_4650	pmatch	69.71
yfred0001_33220	yrohd0001_32210	pmatch	59.02
yfred0001_33220	yrohd0001_18860	pmatch	22.39
yfred0001_33220	ypseu0001X_38480	pmatch	61.32
yfred0001_33220	yinte0001_41760	pmatch	28.63
yfred0001_33220	yruck0001_4640	pmatch	62.82
yfred0001_33220	yberc0001_8630	pmatch	87.51
yfred0001_33220	yaldo0001_3710	pmatch	81.01
yfred0001_33220	yruck0001_4610	pmatch	85.24
yfred0001_33220	yrohd0001_18880	pmatch	83.33
yfred0001_33220	yfred0001_40710	pmatch	25.37
yfred0001_33220	yinte0001_5480	pmatch	82.95
yfred0001_33220	yfred0001_33200	pmatch	75.17
yfred0001_33220	yruck0001_4620	pmatch	71.58
yfred0001_33220	yaldo0001_30990	pmatch	25.00
yfred0001_33220	ypest0001X_8080	pmatch	61.10
yfred0001_33220	yfred0001_38220	pmatch	90.00
yfred0001_33220	ypest0001X_8140	pmatch	77.27
yfred0001_33220	yrohd0001_39710	pmatch	86.29
yfred0001_33220	yrohd0001_40080	pmatch	80.00
yfred0001_33220	yente0001X_8000	pmatch	30.77
yfred0001_33220	yfred0001_33220	pmatch	100.00
ypseu0001X_38480	ypest0001X_27580	pmatch	64.08
ypseu0001X_38480	ypest0001X_8090	pmatch	69.44
ypseu0001X_38480	ykris0001_41250	pmatch	70.98
ypseu0001X_38480	ypseu0001X_38430	pmatch	97.14
ypseu0001X_38480	yberc0001_20820	pmatch	72.22
ypseu0001X_38480	yfred0001_33270	pmatch	71.06
ypseu0001X_38480	ypseu0001X_28460	pmatch	65.51
ypseu0001X_38480	yruck0001_34980	pmatch	68.42
ypseu0001X_38480	yruck0001_13030	pmatch	27.78
ypseu0001X_38480	yrohd0001_38400	pmatch	51.37
ypseu0001X_38480	yrohd0001_18890	pmatch	79.12
ypseu0001X_38480	ykris0001_32060	pmatch	33.77
ypseu0001X_38480	ykris0001_21250	pmatch	78.03
ypseu0001X_38480	yfred0001_34090	pmatch	61.62
ypseu0001X_38480	yinte0001_17980	pmatch	41.03
ypseu0001X_38480	yrohd0001_32220	pmatch	71.15
ypseu0001X_38480	ypseu0001X_38410	pmatch	72.67
ypseu0001X_38480	yaldo0001_38920	pmatch	81.06
ypseu0001X_38480	yberc0001_36600	pmatch	56.25
ypseu0001X_38480	yruck0001_25350	pmatch	34.25
ypseu0001X_38480	ypseu0001X_28430	pmatch	65.24
ypseu0001X_38480	ypest0001X_8130	pmatch	98.39
ypseu0001X_38480	yrohd0001_40320	pmatch	77.39
ypseu0001X_38480	yaldo0001_6040	pmatch	83.15
ypseu0001X_38480	ymoll0001_21160	pmatch	78.26
ypseu0001X_38480	yrohd0001_38410	pmatch	55.99
ypseu0001X_38480	yrohd0001_32190	pmatch	69.67
ypseu0001X_38480	yfred0001_45640	pmatch	67.05
ypseu0001X_38480	ypseu0001X_38370	pmatch	94.25
ypseu0001X_38480	ymoll0001_36970	pmatch	66.69
ypseu0001X_38480	yberc0001_40160	pmatch	82.35
ypseu0001X_38480	ypest0001X_27610	pmatch	65.64
ypseu0001X_38480	ykris0001_41280	pmatch	73.96
ypseu0001X_38480	yfred0001_34080	pmatch	79.73
ypseu0001X_38480	ykris0001_26670	pmatch	74.17
ypseu0001X_38480	yruck0001_4660	pmatch	77.92
ypseu0001X_38480	yfred0001_38200	pmatch	47.22
ypseu0001X_38480	yruck0001_4630	pmatch	69.23
ypseu0001X_38480	yruck0001_4650	pmatch	71.19
ypseu0001X_38480	yrohd0001_32210	pmatch	54.14
ypseu0001X_38480	ypseu0001X_38440	pmatch	82.46
ypseu0001X_38480	yrohd0001_18860	pmatch	56.19
ypseu0001X_38480	ypseu0001X_38480	pmatch	100.00
ypseu0001X_38480	yinte0001_41760	pmatch	33.36
ypseu0001X_38480	yruck0001_4640	pmatch	70.59
ypseu0001X_38480	yberc0001_8630	pmatch	64.94
ypseu0001X_38480	yaldo0001_3710	pmatch	65.89
ypseu0001X_38480	yberc0001_40750	pmatch	61.25
ypseu0001X_38480	yruck0001_4610	pmatch	81.08
ypseu0001X_38480	ypest0001X_8100	pmatch	59.38
ypseu0001X_38480	yrohd0001_18880	pmatch	78.57
ypseu0001X_38480	yfred0001_40710	pmatch	54.90
ypseu0001X_38480	yrohd0001_18870	pmatch	75.00
ypseu0001X_38480	yinte0001_5480	pmatch	63.95
ypseu0001X_38480	yfred0001_33200	pmatch	70.08
ypseu0001X_38480	yruck0001_4620	pmatch	74.74
ypseu0001X_38480	yaldo0001_30990	pmatch	55.36
ypseu0001X_38480	yrohd0001_40280	pmatch	71.00
ypseu0001X_38480	ypest0001X_8080	pmatch	97.67
ypseu0001X_38480	yfred0001_38220	pmatch	81.40
ypseu0001X_38480	ypest0001X_8140	pmatch	88.64
ypseu0001X_38480	yrohd0001_39710	pmatch	76.92
ypseu0001X_38480	yberc0001_34750	pmatch	21.56
ypseu0001X_38480	yfred0001_32960	pmatch	77.94
ypseu0001X_38480	yfred0001_45620	pmatch	51.38
ypseu0001X_38480	yruck0001_35040	pmatch	74.00
ypseu0001X_38480	yrohd0001_40100	pmatch	76.32
ypseu0001X_38480	yfred0001_34100	pmatch	64.15
ypseu0001X_38480	yrohd0001_40080	pmatch	76.96
ypseu0001X_38480	yfred0001_38190	pmatch	59.57
ypseu0001X_38480	ypest0001X_27540	pmatch	65.06
ypseu0001X_38480	ymoll0001_35980	pmatch	86.36
ypseu0001X_38480	yente0001X_8000	pmatch	54.92
ypseu0001X_38480	yfred0001_33220	pmatch	60.88
ypest0001X_27610	ypest0001X_27580	pmatch	98.36
ypest0001X_27610	ypest0001X_8090	pmatch	69.44
ypest0001X_27610	ykris0001_41250	pmatch	61.56
ypest0001X_27610	ypseu0001X_38430	pmatch	68.39
ypest0001X_27610	yberc0001_20820	pmatch	75.00
ypest0001X_27610	yfred0001_33270	pmatch	85.39
ypest0001X_27610	ypseu0001X_28460	pmatch	99.29
ypest0001X_27610	yfred0001_33010	pmatch	57.78
ypest0001X_27610	yruck0001_34980	pmatch	60.34
ypest0001X_27610	yruck0001_13030	pmatch	27.92
ypest0001X_27610	yrohd0001_38400	pmatch	66.89
ypest0001X_27610	yrohd0001_18890	pmatch	95.65
ypest0001X_27610	ykris0001_32060	pmatch	46.53
ypest0001X_27610	ykris0001_21250	pmatch	71.51
ypest0001X_27610	yfred0001_34090	pmatch	70.91
ypest0001X_27610	yinte0001_17980	pmatch	45.00
ypest0001X_27610	yrohd0001_32220	pmatch	60.38
ypest0001X_27610	ypseu0001X_38410	pmatch	58.65
ypest0001X_27610	yaldo0001_38920	pmatch	66.92
ypest0001X_27610	yberc0001_36600	pmatch	55.02
ypest0001X_27610	yruck0001_25350	pmatch	26.12
ypest0001X_27610	ypseu0001X_28430	pmatch	99.15
ypest0001X_27610	ypest0001X_8130	pmatch	55.42
ypest0001X_27610	yrohd0001_40320	pmatch	79.57
ypest0001X_27610	ymoll0001_21160	pmatch	84.62
ypest0001X_27610	yaldo0001_6040	pmatch	65.56
ypest0001X_27610	yrohd0001_38410	pmatch	68.61
ypest0001X_27610	yrohd0001_32190	pmatch	81.11
ypest0001X_27610	yfred0001_45640	pmatch	80.55
ypest0001X_27610	ypseu0001X_38370	pmatch	74.71
ypest0001X_27610	ymoll0001_36970	pmatch	83.55
ypest0001X_27610	yberc0001_40160	pmatch	82.14
ypest0001X_27610	ypest0001X_27610	pmatch	100.00
ypest0001X_27610	ykris0001_41280	pmatch	88.54
ypest0001X_27610	yfred0001_34080	pmatch	67.27
ypest0001X_27610	ykris0001_26670	pmatch	87.84
ypest0001X_27610	yruck0001_4660	pmatch	56.76
ypest0001X_27610	yfred0001_38200	pmatch	75.00
ypest0001X_27610	yruck0001_4650	pmatch	56.84
ypest0001X_27610	yrohd0001_32210	pmatch	74.36
ypest0001X_27610	ypseu0001X_38440	pmatch	65.76
ypest0001X_27610	yrohd0001_18860	pmatch	59.97
ypest0001X_27610	ypseu0001X_38480	pmatch	62.70
ypest0001X_27610	yinte0001_41760	pmatch	46.16
ypest0001X_27610	yruck0001_4640	pmatch	48.10
ypest0001X_27610	yberc0001_8630	pmatch	71.01
ypest0001X_27610	yaldo0001_3710	pmatch	74.34
ypest0001X_27610	yberc0001_40750	pmatch	81.16
ypest0001X_27610	yruck0001_4610	pmatch	83.58
ypest0001X_27610	ypest0001X_8100	pmatch	65.22
ypest0001X_27610	yrohd0001_18880	pmatch	80.95
ypest0001X_27610	yfred0001_40710	pmatch	67.29
ypest0001X_27610	yrohd0001_18870	pmatch	90.16
ypest0001X_27610	yinte0001_5480	pmatch	64.03
ypest0001X_27610	yfred0001_33200	pmatch	84.26
ypest0001X_27610	yruck0001_4620	pmatch	49.47
ypest0001X_27610	yaldo0001_30990	pmatch	59.48
ypest0001X_27610	yrohd0001_40280	pmatch	74.76
ypest0001X_27610	ypest0001X_8080	pmatch	65.12
ypest0001X_27610	yfred0001_38220	pmatch	80.23
ypest0001X_27610	ypest0001X_8140	pmatch	75.00
ypest0001X_27610	yfred0001_33210	pmatch	57.78
ypest0001X_27610	yrohd0001_39710	pmatch	86.76
ypest0001X_27610	yfred0001_32960	pmatch	89.71
ypest0001X_27610	yfred0001_45620	pmatch	58.72
ypest0001X_27610	yruck0001_35040	pmatch	79.17
ypest0001X_27610	yruck0001_35050	pmatch	50.00
ypest0001X_27610	yrohd0001_40100	pmatch	76.74
ypest0001X_27610	yfred0001_34100	pmatch	64.15
ypest0001X_27610	yrohd0001_40080	pmatch	80.43
ypest0001X_27610	yfred0001_38190	pmatch	68.00
ypest0001X_27610	ypest0001X_27540	pmatch	97.73
ypest0001X_27610	ymoll0001_35980	pmatch	68.18
ypest0001X_27610	yente0001X_8000	pmatch	70.08
ypest0001X_27610	yfred0001_33220	pmatch	63.03
yrohd0001_38410	ypseu0001X_38430	pmatch	22.56
yrohd0001_38410	yfred0001_33270	pmatch	78.43
yrohd0001_38410	ypseu0001X_28460	pmatch	61.89
yrohd0001_38410	yruck0001_34980	pmatch	60.71
yrohd0001_38410	yruck0001_13030	pmatch	21.55
yrohd0001_38410	yrohd0001_38400	pmatch	25.80
yrohd0001_38410	ykris0001_32060	pmatch	29.20
yrohd0001_38410	yinte0001_17980	pmatch	22.35
yrohd0001_38410	yruck0001_25350	pmatch	24.69
yrohd0001_38410	ypest0001X_8130	pmatch	54.74
yrohd0001_38410	yrohd0001_40320	pmatch	25.52
yrohd0001_38410	yrohd0001_38410	pmatch	100.00
yrohd0001_38410	yrohd0001_32190	pmatch	25.60
yrohd0001_38410	yfred0001_45640	pmatch	69.40
yrohd0001_38410	ypseu0001X_38370	pmatch	34.94
yrohd0001_38410	ymoll0001_36970	pmatch	64.68
yrohd0001_38410	ypest0001X_27610	pmatch	61.79
yrohd0001_38410	yruck0001_4630	pmatch	64.10
yrohd0001_38410	yruck0001_4650	pmatch	69.25
yrohd0001_38410	yrohd0001_32210	pmatch	63.11
yrohd0001_38410	yrohd0001_18860	pmatch	24.48
yrohd0001_38410	ypseu0001X_38480	pmatch	56.54
yrohd0001_38410	yinte0001_41760	pmatch	29.18
yrohd0001_38410	yruck0001_4640	pmatch	66.67
yrohd0001_38410	yberc0001_8630	pmatch	86.64
yrohd0001_38410	yaldo0001_3710	pmatch	80.29
yrohd0001_38410	yruck0001_4610	pmatch	84.20
yrohd0001_38410	yfred0001_40710	pmatch	24.43
yrohd0001_38410	yinte0001_5480	pmatch	82.50
yrohd0001_38410	yfred0001_33200	pmatch	77.65
yrohd0001_38410	yruck0001_4620	pmatch	69.47
yrohd0001_38410	ypest0001X_8080	pmatch	56.51
yrohd0001_38410	yrohd0001_39710	pmatch	22.56
yrohd0001_38410	yrohd0001_40080	pmatch	27.56
yrohd0001_38410	yente0001X_8000	pmatch	24.91
yrohd0001_38410	yfred0001_33220	pmatch	93.34
ypseu0001X_28460	ypest0001X_27580	pmatch	98.60
ypseu0001X_28460	ypest0001X_8090	pmatch	63.89
ypseu0001X_28460	ykris0001_41250	pmatch	61.56
ypseu0001X_28460	ypseu0001X_38430	pmatch	68.14
ypseu0001X_28460	yberc0001_20820	pmatch	95.45
ypseu0001X_28460	yfred0001_33270	pmatch	85.64
ypseu0001X_28460	ypseu0001X_28460	pmatch	100.00
ypseu0001X_28460	yfred0001_33010	pmatch	57.78
ypseu0001X_28460	yruck0001_34980	pmatch	60.34
ypseu0001X_28460	yruck0001_13030	pmatch	24.40
ypseu0001X_28460	yrohd0001_38400	pmatch	66.55
ypseu0001X_28460	yrohd0001_18890	pmatch	95.65
ypseu0001X_28460	ykris0001_32060	pmatch	46.39
ypseu0001X_28460	ykris0001_21250	pmatch	70.93
ypseu0001X_28460	yfred0001_34090	pmatch	70.00
ypseu0001X_28460	yinte0001_17980	pmatch	42.50
ypseu0001X_28460	yrohd0001_32220	pmatch	60.38
ypseu0001X_28460	ypseu0001X_38410	pmatch	58.65
ypseu0001X_28460	yaldo0001_38920	pmatch	66.92
ypseu0001X_28460	yberc0001_36600	pmatch	55.02
ypseu0001X_28460	yruck0001_25350	pmatch	24.93
ypseu0001X_28460	ypseu0001X_28430	pmatch	99.57
ypseu0001X_28460	ypest0001X_8130	pmatch	55.42
ypseu0001X_28460	yrohd0001_40320	pmatch	79.57
ypseu0001X_28460	ymoll0001_21160	pmatch	93.94
ypseu0001X_28460	yaldo0001_6040	pmatch	65.56
ypseu0001X_28460	yrohd0001_38410	pmatch	68.73
ypseu0001X_28460	yrohd0001_32190	pmatch	80.60
ypseu0001X_28460	yfred0001_45640	pmatch	80.55
ypseu0001X_28460	ypseu0001X_38370	pmatch	74.71
ypseu0001X_28460	ymoll0001_36970	pmatch	83.44
ypseu0001X_28460	yberc0001_40160	pmatch	82.14
ypseu0001X_28460	ypest0001X_27610	pmatch	99.29
ypseu0001X_28460	ykris0001_41280	pmatch	86.46
ypseu0001X_28460	yfred0001_34080	pmatch	67.27
ypseu0001X_28460	ykris0001_26670	pmatch	86.49
ypseu0001X_28460	yruck0001_4660	pmatch	56.76
ypseu0001X_28460	yfred0001_38200	pmatch	76.67
ypseu0001X_28460	yruck0001_4650	pmatch	56.64
ypseu0001X_28460	yrohd0001_32210	pmatch	74.45
ypseu0001X_28460	ypseu0001X_38440	pmatch	65.38
ypseu0001X_28460	yrohd0001_18860	pmatch	60.28
ypseu0001X_28460	ypseu0001X_38480	pmatch	62.70
ypseu0001X_28460	yinte0001_41760	pmatch	46.02
ypseu0001X_28460	yruck0001_4640	pmatch	48.10
ypseu0001X_28460	yberc0001_8630	pmatch	71.01
ypseu0001X_28460	yaldo0001_3710	pmatch	74.06
ypseu0001X_28460	yberc0001_40750	pmatch	81.16
ypseu0001X_28460	yruck0001_4610	pmatch	83.78
ypseu0001X_28460	ypest0001X_8100	pmatch	65.22
ypseu0001X_28460	yrohd0001_18880	pmatch	80.95
ypseu0001X_28460	yfred0001_40710	pmatch	67.29
ypseu0001X_28460	yrohd0001_18870	pmatch	90.16
ypseu0001X_28460	yinte0001_5480	pmatch	71.99
ypseu0001X_28460	yfred0001_33200	pmatch	84.63
ypseu0001X_28460	yruck0001_4620	pmatch	49.47
ypseu0001X_28460	yaldo0001_30990	pmatch	59.48
ypseu0001X_28460	yrohd0001_40280	pmatch	75.73
ypseu0001X_28460	ypest0001X_8080	pmatch	65.12
ypseu0001X_28460	yfred0001_38220	pmatch	80.23
ypseu0001X_28460	ypest0001X_8140	pmatch	75.00
ypseu0001X_28460	yfred0001_33210	pmatch	57.78
ypseu0001X_28460	yrohd0001_39710	pmatch	86.76
ypseu0001X_28460	yfred0001_32960	pmatch	89.71
ypseu0001X_28460	yfred0001_45620	pmatch	59.63
ypseu0001X_28460	yruck0001_35040	pmatch	79.17
ypseu0001X_28460	yruck0001_35050	pmatch	50.00
ypseu0001X_28460	yrohd0001_40100	pmatch	79.07
ypseu0001X_28460	yfred0001_34100	pmatch	64.15
ypseu0001X_28460	yrohd0001_40080	pmatch	80.43
ypseu0001X_28460	yfred0001_38190	pmatch	68.00
ypseu0001X_28460	ypest0001X_27540	pmatch	97.73
ypseu0001X_28460	ymoll0001_35980	pmatch	68.18
ypseu0001X_28460	yente0001X_8000	pmatch	70.08
ypseu0001X_28460	yfred0001_33220	pmatch	63.03
ymoll0001_36970	ypseu0001X_38430	pmatch	72.00
ymoll0001_36970	yfred0001_33270	pmatch	86.47
ymoll0001_36970	ypseu0001X_28460	pmatch	83.37
ymoll0001_36970	yruck0001_34980	pmatch	51.79
ymoll0001_36970	yruck0001_13030	pmatch	27.33
ymoll0001_36970	yrohd0001_38400	pmatch	66.86
ymoll0001_36970	yrohd0001_18890	pmatch	90.22
ymoll0001_36970	ykris0001_32060	pmatch	28.90
ymoll0001_36970	yinte0001_17980	pmatch	22.49
ymoll0001_36970	yruck0001_25350	pmatch	23.73
ymoll0001_36970	ypest0001X_8130	pmatch	56.22
ymoll0001_36970	yrohd0001_40320	pmatch	81.30
ymoll0001_36970	yrohd0001_38410	pmatch	64.05
ymoll0001_36970	yrohd0001_32190	pmatch	87.43
ymoll0001_36970	yfred0001_45640	pmatch	81.30
ymoll0001_36970	ypseu0001X_38370	pmatch	78.16
ymoll0001_36970	ymoll0001_36970	pmatch	100.00
ymoll0001_36970	yberc0001_40160	pmatch	81.82
ymoll0001_36970	ypest0001X_27610	pmatch	83.48
ymoll0001_36970	ykris0001_41280	pmatch	90.48
ymoll0001_36970	ykris0001_26670	pmatch	87.32
ymoll0001_36970	yruck0001_4650	pmatch	56.14
ymoll0001_36970	yrohd0001_32210	pmatch	79.87
ymoll0001_36970	yrohd0001_18860	pmatch	61.39
ymoll0001_36970	ypseu0001X_38480	pmatch	63.42
ymoll0001_36970	yinte0001_41760	pmatch	29.51
ymoll0001_36970	yruck0001_4640	pmatch	41.38
ymoll0001_36970	yberc0001_8630	pmatch	67.49
ymoll0001_36970	yaldo0001_3710	pmatch	76.89
ymoll0001_36970	yberc0001_40750	pmatch	67.96
ymoll0001_36970	yruck0001_4610	pmatch	86.69
ymoll0001_36970	yrohd0001_18880	pmatch	85.71
ymoll0001_36970	yfred0001_40710	pmatch	64.86
ymoll0001_36970	yrohd0001_18870	pmatch	87.01
ymoll0001_36970	yinte0001_5480	pmatch	70.04
ymoll0001_36970	yfred0001_33200	pmatch	84.32
ymoll0001_36970	yruck0001_4620	pmatch	44.44
ymoll0001_36970	yaldo0001_30990	pmatch	62.32
ymoll0001_36970	ypest0001X_8080	pmatch	63.24
ymoll0001_36970	yfred0001_38220	pmatch	79.07
ymoll0001_36970	ypest0001X_8140	pmatch	81.82
ymoll0001_36970	yrohd0001_39710	pmatch	90.05
ymoll0001_36970	yberc0001_34750	pmatch	21.92
ymoll0001_36970	yfred0001_32960	pmatch	91.91
ymoll0001_36970	yrohd0001_40080	pmatch	82.61
ymoll0001_36970	yente0001X_8000	pmatch	59.57
ymoll0001_36970	yfred0001_33220	pmatch	64.51
yruck0001_4650	ypest0001X_27580	pmatch	72.09
yruck0001_4650	ypest0001X_8090	pmatch	72.22
yruck0001_4650	ykris0001_41250	pmatch	95.65
yruck0001_4650	ypseu0001X_38430	pmatch	73.07
yruck0001_4650	yrohd0001_18880	pmatch	66.67
yruck0001_4650	yfred0001_40710	pmatch	63.12
yruck0001_4650	yberc0001_20820	pmatch	100.00
yruck0001_4650	yfred0001_33270	pmatch	78.89
yruck0001_4650	yrohd0001_18870	pmatch	84.42
yruck0001_4650	yruck0001_4620	pmatch	47.46
yruck0001_4650	yfred0001_33200	pmatch	78.15
yruck0001_4650	yinte0001_5480	pmatch	73.63
yruck0001_4650	yaldo0001_30990	pmatch	55.17
yruck0001_4650	ypseu0001X_28460	pmatch	79.17
yruck0001_4650	yruck0001_13030	pmatch	30.52
yruck0001_4650	yrohd0001_38400	pmatch	60.07
yruck0001_4650	yrohd0001_18890	pmatch	82.42
yruck0001_4650	ykris0001_32060	pmatch	32.11
yruck0001_4650	ykris0001_21250	pmatch	93.48
yruck0001_4650	yfred0001_34090	pmatch	85.42
yruck0001_4650	ypest0001X_8080	pmatch	69.65
yruck0001_4650	yfred0001_38220	pmatch	72.09
yruck0001_4650	yinte0001_17980	pmatch	40.00
yruck0001_4650	ypest0001X_8140	pmatch	72.73
yruck0001_4650	yrohd0001_32220	pmatch	82.69
yruck0001_4650	ypseu0001X_38410	pmatch	83.33
yruck0001_4650	yaldo0001_38920	pmatch	94.12
yruck0001_4650	yruck0001_25350	pmatch	34.72
yruck0001_4650	ypseu0001X_28430	pmatch	71.26
yruck0001_4650	ypest0001X_8130	pmatch	54.55
yruck0001_4650	yrohd0001_40320	pmatch	78.70
yruck0001_4650	yrohd0001_39710	pmatch	78.73
yruck0001_4650	ymoll0001_21160	pmatch	88.57
yruck0001_4650	yrohd0001_38410	pmatch	67.46
yruck0001_4650	yrohd0001_32190	pmatch	82.85
yruck0001_4650	yfred0001_45640	pmatch	65.67
yruck0001_4650	ypseu0001X_38370	pmatch	72.41
yruck0001_4650	ymoll0001_36970	pmatch	81.33
yruck0001_4650	yberc0001_40160	pmatch	84.52
yruck0001_4650	ypest0001X_27610	pmatch	79.28
yruck0001_4650	yfred0001_32960	pmatch	87.50
yruck0001_4650	yfred0001_45620	pmatch	54.13
yruck0001_4650	ykris0001_41280	pmatch	80.21
yruck0001_4650	yfred0001_34080	pmatch	91.00
yruck0001_4650	ykris0001_26670	pmatch	80.00
yruck0001_4650	yruck0001_4650	pmatch	100.00
yruck0001_4650	yrohd0001_32210	pmatch	70.80
yruck0001_4650	yfred0001_34100	pmatch	58.49
yruck0001_4650	ypseu0001X_38440	pmatch	73.86
yruck0001_4650	yrohd0001_40080	pmatch	76.52
yruck0001_4650	yfred0001_38190	pmatch	77.08
yruck0001_4650	yrohd0001_18860	pmatch	59.21
yruck0001_4650	ypseu0001X_38480	pmatch	70.12
yruck0001_4650	yinte0001_41760	pmatch	35.19
yruck0001_4650	yente0001X_8000	pmatch	61.50
yruck0001_4650	yberc0001_8630	pmatch	68.98
yruck0001_4650	yfred0001_33220	pmatch	66.80
yruck0001_4650	yaldo0001_3710	pmatch	75.08
yruck0001_4650	yruck0001_4610	pmatch	29.91
yruck0001_4650	yberc0001_40750	pmatch	75.00
yruck0001_4650	ypest0001X_8100	pmatch	85.00
yfred0001_33270	ypseu0001X_38430	pmatch	66.67
yfred0001_33270	yfred0001_33270	pmatch	100.00
yfred0001_33270	ypseu0001X_28460	pmatch	85.61
yfred0001_33270	yruck0001_13030	pmatch	22.47
yfred0001_33270	yrohd0001_38400	pmatch	24.01
yfred0001_33270	yrohd0001_18890	pmatch	97.83
yfred0001_33270	ykris0001_32060	pmatch	26.00
yfred0001_33270	ykris0001_21250	pmatch	40.82
yfred0001_33270	yinte0001_17980	pmatch	27.78
yfred0001_33270	yruck0001_25350	pmatch	22.52
yfred0001_33270	ypest0001X_8130	pmatch	54.62
yfred0001_33270	yrohd0001_40320	pmatch	84.78
yfred0001_33270	yrohd0001_38410	pmatch	78.43
yfred0001_33270	yrohd0001_32190	pmatch	37.50
yfred0001_33270	yfred0001_45640	pmatch	24.11
yfred0001_33270	ypseu0001X_38370	pmatch	71.26
yfred0001_33270	ymoll0001_36970	pmatch	86.47
yfred0001_33270	ypest0001X_27610	pmatch	85.36
yfred0001_33270	ykris0001_41280	pmatch	41.86
yfred0001_33270	ykris0001_26670	pmatch	29.00
yfred0001_33270	yruck0001_4650	pmatch	78.89
yfred0001_33270	yrohd0001_32210	pmatch	83.40
yfred0001_33270	ypseu0001X_38440	pmatch	25.81
yfred0001_33270	yrohd0001_18860	pmatch	82.14
yfred0001_33270	ypseu0001X_38480	pmatch	71.06
yfred0001_33270	yinte0001_41760	pmatch	27.63
yfred0001_33270	yberc0001_8630	pmatch	76.86
yfred0001_33270	yaldo0001_3710	pmatch	81.83
yfred0001_33270	yruck0001_4610	pmatch	26.17
yfred0001_33270	yrohd0001_18880	pmatch	85.71
yfred0001_33270	yfred0001_40710	pmatch	23.98
yfred0001_33270	yrohd0001_18870	pmatch	92.21
yfred0001_33270	yinte0001_5480	pmatch	80.53
yfred0001_33270	yfred0001_33200	pmatch	89.89
yfred0001_33270	yruck0001_4620	pmatch	34.21
yfred0001_33270	yaldo0001_30990	pmatch	26.17
yfred0001_33270	ypest0001X_8080	pmatch	71.06
yfred0001_33270	yfred0001_38220	pmatch	77.91
yfred0001_33270	ypest0001X_8140	pmatch	75.00
yfred0001_33270	yrohd0001_39710	pmatch	89.14
yfred0001_33270	yberc0001_34750	pmatch	22.08
yfred0001_33270	yfred0001_32960	pmatch	24.79
yfred0001_33270	yrohd0001_40080	pmatch	84.35
yfred0001_33270	yente0001X_8000	pmatch	21.38
yfred0001_33270	yfred0001_33220	pmatch	77.09
yfred0001_33200	ypseu0001X_38430	pmatch	68.75
yfred0001_33200	yfred0001_33270	pmatch	89.89
yfred0001_33200	ypseu0001X_28460	pmatch	84.59
yfred0001_33200	yruck0001_13030	pmatch	22.42
yfred0001_33200	yrohd0001_38400	pmatch	31.08
yfred0001_33200	yrohd0001_18890	pmatch	95.65
yfred0001_33200	ykris0001_32060	pmatch	25.47
yfred0001_33200	yinte0001_17980	pmatch	25.56
yfred0001_33200	yruck0001_25350	pmatch	21.78
yfred0001_33200	ypest0001X_8130	pmatch	54.22
yfred0001_33200	yrohd0001_40320	pmatch	83.76
yfred0001_33200	yrohd0001_38410	pmatch	77.65
yfred0001_33200	yrohd0001_32190	pmatch	22.49
yfred0001_33200	yfred0001_45640	pmatch	27.52
yfred0001_33200	ypseu0001X_38370	pmatch	70.11
yfred0001_33200	ymoll0001_36970	pmatch	84.32
yfred0001_33200	ypest0001X_27610	pmatch	84.21
yfred0001_33200	yruck0001_4650	pmatch	69.76
yfred0001_33200	yrohd0001_32210	pmatch	79.15
yfred0001_33200	ypseu0001X_38440	pmatch	24.68
yfred0001_33200	yrohd0001_18860	pmatch	85.54
yfred0001_33200	ypseu0001X_38480	pmatch	70.08
yfred0001_33200	yinte0001_41760	pmatch	27.36
yfred0001_33200	yberc0001_8630	pmatch	76.11
yfred0001_33200	yaldo0001_3710	pmatch	79.64
yfred0001_33200	yruck0001_4610	pmatch	26.85
yfred0001_33200	yrohd0001_18880	pmatch	80.95
yfred0001_33200	yfred0001_40710	pmatch	29.90
yfred0001_33200	yrohd0001_18870	pmatch	94.81
yfred0001_33200	yinte0001_5480	pmatch	79.18
yfred0001_33200	yfred0001_33200	pmatch	100.00
yfred0001_33200	yruck0001_4620	pmatch	27.27
yfred0001_33200	yaldo0001_30990	pmatch	30.93
yfred0001_33200	ypest0001X_8080	pmatch	69.73
yfred0001_33200	yfred0001_38220	pmatch	75.58
yfred0001_33200	ypest0001X_8140	pmatch	72.50
yfred0001_33200	yrohd0001_39710	pmatch	87.56
yfred0001_33200	yberc0001_34750	pmatch	23.23
yfred0001_33200	yrohd0001_40080	pmatch	81.62
yfred0001_33200	yente0001X_8000	pmatch	31.08
yfred0001_33200	yfred0001_33220	pmatch	75.17
yrohd0001_32210	yfred0001_33270	pmatch	83.40
yrohd0001_32210	ypseu0001X_28460	pmatch	73.18
yrohd0001_32210	yruck0001_34980	pmatch	53.45
yrohd0001_32210	yruck0001_13030	pmatch	21.21
yrohd0001_32210	yrohd0001_38400	pmatch	23.44
yrohd0001_32210	ykris0001_32060	pmatch	33.79
yrohd0001_32210	yinte0001_17980	pmatch	20.16
yrohd0001_32210	yruck0001_25350	pmatch	28.06
yrohd0001_32210	ypest0001X_8130	pmatch	57.30
yrohd0001_32210	yrohd0001_40320	pmatch	25.25
yrohd0001_32210	yrohd0001_38410	pmatch	57.81
yrohd0001_32210	yrohd0001_32190	pmatch	26.06
yrohd0001_32210	yfred0001_45640	pmatch	76.42
yrohd0001_32210	ymoll0001_36970	pmatch	79.78
yrohd0001_32210	ypest0001X_27610	pmatch	73.27
yrohd0001_32210	yruck0001_4650	pmatch	70.80
yrohd0001_32210	yrohd0001_32210	pmatch	100.00
yrohd0001_32210	yrohd0001_18860	pmatch	22.77
yrohd0001_32210	ypseu0001X_38480	pmatch	55.12
yrohd0001_32210	yinte0001_41760	pmatch	29.93
yrohd0001_32210	yruck0001_4640	pmatch	42.50
yrohd0001_32210	yberc0001_8630	pmatch	55.51
yrohd0001_32210	yaldo0001_3710	pmatch	57.88
yrohd0001_32210	yruck0001_4610	pmatch	73.32
yrohd0001_32210	yinte0001_5480	pmatch	62.88
yrohd0001_32210	yfred0001_33200	pmatch	79.15
yrohd0001_32210	yruck0001_4620	pmatch	49.47
yrohd0001_32210	ypest0001X_8080	pmatch	53.64
yrohd0001_32210	yrohd0001_39710	pmatch	22.53
yrohd0001_32210	yrohd0001_40080	pmatch	24.77
yrohd0001_32210	yfred0001_33220	pmatch	56.79
yfred0001_45640	ypseu0001X_38430	pmatch	23.74
yfred0001_45640	yfred0001_33270	pmatch	26.79
yfred0001_45640	ypseu0001X_28460	pmatch	80.55
yfred0001_45640	yruck0001_34980	pmatch	60.34
yfred0001_45640	yruck0001_13030	pmatch	26.92
yfred0001_45640	yrohd0001_38400	pmatch	25.79
yfred0001_45640	ykris0001_32060	pmatch	30.88
yfred0001_45640	yinte0001_17980	pmatch	24.65
yfred0001_45640	yruck0001_25350	pmatch	26.19
yfred0001_45640	yrohd0001_40320	pmatch	30.07
yfred0001_45640	yrohd0001_38410	pmatch	69.55
yfred0001_45640	yrohd0001_32190	pmatch	22.85
yfred0001_45640	yfred0001_45640	pmatch	100.00
yfred0001_45640	ymoll0001_36970	pmatch	81.30
yfred0001_45640	ypest0001X_27610	pmatch	80.55
yfred0001_45640	ykris0001_26670	pmatch	30.95
yfred0001_45640	yruck0001_4630	pmatch	51.85
yfred0001_45640	yruck0001_4650	pmatch	65.67
yfred0001_45640	yrohd0001_32210	pmatch	76.78
yfred0001_45640	yrohd0001_18860	pmatch	24.34
yfred0001_45640	ypseu0001X_38480	pmatch	67.05
yfred0001_45640	yinte0001_41760	pmatch	30.88
yfred0001_45640	yruck0001_4640	pmatch	45.45
yfred0001_45640	yberc0001_8630	pmatch	70.52
yfred0001_45640	yaldo0001_3710	pmatch	67.63
yfred0001_45640	yruck0001_4610	pmatch	85.38
yfred0001_45640	yfred0001_40710	pmatch	23.62
yfred0001_45640	yinte0001_5480	pmatch	71.84
yfred0001_45640	yruck0001_4620	pmatch	49.49
yfred0001_45640	yfred0001_33200	pmatch	27.52
yfred0001_45640	ypest0001X_8080	pmatch	66.34
yfred0001_45640	yrohd0001_39710	pmatch	27.03
yfred0001_45640	yberc0001_34750	pmatch	24.14
yfred0001_45640	yrohd0001_40080	pmatch	28.08
yfred0001_45640	yente0001X_8000	pmatch	21.55
yfred0001_45640	yfred0001_33220	pmatch	68.74
yruck0001_4610	ypseu0001X_38430	pmatch	26.09
yruck0001_4610	yfred0001_33270	pmatch	26.17
yruck0001_4610	ypseu0001X_28460	pmatch	83.78
yruck0001_4610	yruck0001_34980	pmatch	38.30
yruck0001_4610	yruck0001_13030	pmatch	24.65
yruck0001_4610	ykris0001_32060	pmatch	35.71
yruck0001_4610	yruck0001_25350	pmatch	29.47
yruck0001_4610	yrohd0001_40320	pmatch	29.89
yruck0001_4610	yrohd0001_38410	pmatch	84.20
yruck0001_4610	yrohd0001_32190	pmatch	20.33
yruck0001_4610	yfred0001_45640	pmatch	84.20
yruck0001_4610	ypseu0001X_38370	pmatch	30.43
yruck0001_4610	ymoll0001_36970	pmatch	86.69
yruck0001_4610	ypest0001X_27610	pmatch	83.58
yruck0001_4610	ykris0001_26670	pmatch	30.28
yruck0001_4610	yruck0001_4650	pmatch	29.91
yruck0001_4610	yrohd0001_32210	pmatch	76.28
yruck0001_4610	ypseu0001X_38480	pmatch	81.08
yruck0001_4610	yinte0001_41760	pmatch	37.15
yruck0001_4610	yruck0001_4640	pmatch	46.15
yruck0001_4610	yberc0001_8630	pmatch	86.69
yruck0001_4610	yaldo0001_3710	pmatch	85.24
yruck0001_4610	yruck0001_4610	pmatch	100.00
yruck0001_4610	yfred0001_40710	pmatch	22.90
yruck0001_4610	yinte0001_5480	pmatch	86.90
yruck0001_4610	yruck0001_4620	pmatch	44.90
yruck0001_4610	yfred0001_33200	pmatch	24.26
yruck0001_4610	ypest0001X_8080	pmatch	81.50
yruck0001_4610	yrohd0001_39710	pmatch	27.27
yruck0001_4610	yberc0001_34750	pmatch	26.52
yruck0001_4610	yrohd0001_40080	pmatch	26.00
yruck0001_4610	yente0001X_8000	pmatch	21.13
yruck0001_4610	yfred0001_33220	pmatch	85.24
ypseu0001X_38430	ypest0001X_27580	pmatch	64.32
ypseu0001X_38430	ypest0001X_8090	pmatch	69.44
ypseu0001X_38430	ykris0001_41250	pmatch	70.33
ypseu0001X_38430	ypseu0001X_38430	pmatch	100.00
ypseu0001X_38430	yfred0001_40710	pmatch	55.05
ypseu0001X_38430	yberc0001_20820	pmatch	72.22
ypseu0001X_38430	yfred0001_33270	pmatch	66.67
ypseu0001X_38430	yrohd0001_18870	pmatch	73.97
ypseu0001X_38430	yfred0001_33200	pmatch	68.75
ypseu0001X_38430	yinte0001_5480	pmatch	70.69
ypseu0001X_38430	yaldo0001_30990	pmatch	55.36
ypseu0001X_38430	yrohd0001_40280	pmatch	72.00
ypseu0001X_38430	ypseu0001X_28460	pmatch	68.14
ypseu0001X_38430	yruck0001_13030	pmatch	27.78
ypseu0001X_38430	yrohd0001_38400	pmatch	51.71
ypseu0001X_38430	ykris0001_32060	pmatch	55.80
ypseu0001X_38430	ykris0001_21250	pmatch	78.03
ypseu0001X_38430	yfred0001_34090	pmatch	61.62
ypseu0001X_38430	ypest0001X_8080	pmatch	96.96
ypseu0001X_38430	yinte0001_17980	pmatch	41.03
ypseu0001X_38430	yrohd0001_32220	pmatch	71.15
ypseu0001X_38430	ypseu0001X_38410	pmatch	96.31
ypseu0001X_38430	yaldo0001_38920	pmatch	81.06
ypseu0001X_38430	yruck0001_25350	pmatch	34.25
ypseu0001X_38430	yberc0001_36600	pmatch	56.25
ypseu0001X_38430	ypseu0001X_28430	pmatch	65.24
ypseu0001X_38430	yrohd0001_39710	pmatch	73.33
ypseu0001X_38430	yaldo0001_6040	pmatch	84.27
ypseu0001X_38430	ymoll0001_21160	pmatch	78.26
ypseu0001X_38430	yrohd0001_32190	pmatch	69.92
ypseu0001X_38430	ymoll0001_36970	pmatch	72.41
ypseu0001X_38430	yberc0001_40160	pmatch	82.35
ypseu0001X_38430	ypest0001X_27610	pmatch	68.39
ypseu0001X_38430	yfred0001_32960	pmatch	78.68
ypseu0001X_38430	yfred0001_45620	pmatch	50.46
ypseu0001X_38430	ykris0001_41280	pmatch	73.96
ypseu0001X_38430	yfred0001_34080	pmatch	77.19
ypseu0001X_38430	yruck0001_35040	pmatch	72.00
ypseu0001X_38430	ykris0001_26670	pmatch	74.17
ypseu0001X_38430	yruck0001_4660	pmatch	77.92
ypseu0001X_38430	yrohd0001_40100	pmatch	76.32
ypseu0001X_38430	yfred0001_38200	pmatch	66.10
ypseu0001X_38430	yruck0001_4650	pmatch	73.51
ypseu0001X_38430	yfred0001_34100	pmatch	64.15
ypseu0001X_38430	ypseu0001X_38440	pmatch	95.85
ypseu0001X_38430	yfred0001_38190	pmatch	59.57
ypseu0001X_38430	yrohd0001_18860	pmatch	55.84
ypseu0001X_38430	ypseu0001X_38480	pmatch	97.14
ypseu0001X_38430	yinte0001_41760	pmatch	55.92
ypseu0001X_38430	ypest0001X_27540	pmatch	65.06
ypseu0001X_38430	ymoll0001_35980	pmatch	87.27
ypseu0001X_38430	yberc0001_8630	pmatch	76.66
ypseu0001X_38430	yente0001X_8000	pmatch	61.58
ypseu0001X_38430	yaldo0001_3710	pmatch	75.00
ypseu0001X_38430	yberc0001_40750	pmatch	61.25
ypseu0001X_38430	ypest0001X_8100	pmatch	59.38
yrohd0001_18860	ypest0001X_27580	pmatch	55.19
yrohd0001_18860	ypest0001X_8090	pmatch	50.00
yrohd0001_18860	ykris0001_41250	pmatch	57.14
yrohd0001_18860	ypseu0001X_38430	pmatch	55.44
yrohd0001_18860	yberc0001_20820	pmatch	76.92
yrohd0001_18860	yfred0001_33270	pmatch	82.14
yrohd0001_18860	ypseu0001X_28460	pmatch	58.88
yrohd0001_18860	yfred0001_33010	pmatch	98.57
yrohd0001_18860	yruck0001_13030	pmatch	25.38
yrohd0001_18860	yrohd0001_38400	pmatch	60.48
yrohd0001_18860	ykris0001_32060	pmatch	53.38
yrohd0001_18860	ykris0001_21250	pmatch	60.12
yrohd0001_18860	yfred0001_34090	pmatch	82.35
yrohd0001_18860	yinte0001_17980	pmatch	28.87
yrohd0001_18860	yrohd0001_32220	pmatch	56.60
yrohd0001_18860	ypseu0001X_38410	pmatch	53.38
yrohd0001_18860	yaldo0001_38920	pmatch	58.96
yrohd0001_18860	yberc0001_36600	pmatch	45.45
yrohd0001_18860	yruck0001_25350	pmatch	23.51
yrohd0001_18860	ypseu0001X_28430	pmatch	63.76
yrohd0001_18860	yrohd0001_40320	pmatch	21.79
yrohd0001_18860	ymoll0001_21160	pmatch	80.56
yrohd0001_18860	yrohd0001_38410	pmatch	26.06
yrohd0001_18860	yrohd0001_32190	pmatch	56.16
yrohd0001_18860	yfred0001_45640	pmatch	23.18
yrohd0001_18860	ymoll0001_36970	pmatch	63.79
yrohd0001_18860	yberc0001_40160	pmatch	55.13
yrohd0001_18860	ypest0001X_27610	pmatch	58.58
yrohd0001_18860	ykris0001_41280	pmatch	43.75
yrohd0001_18860	yfred0001_34080	pmatch	55.03
yrohd0001_18860	ykris0001_26670	pmatch	49.31
yrohd0001_18860	yruck0001_4660	pmatch	69.05
yrohd0001_18860	yfred0001_38200	pmatch	60.48
yrohd0001_18860	yruck0001_4650	pmatch	60.31
yrohd0001_18860	yrohd0001_32210	pmatch	28.05
yrohd0001_18860	ypseu0001X_38440	pmatch	52.38
yrohd0001_18860	yrohd0001_18860	pmatch	100.00
yrohd0001_18860	ypseu0001X_38480	pmatch	55.79
yrohd0001_18860	yinte0001_41760	pmatch	52.93
yrohd0001_18860	yberc0001_8630	pmatch	69.86
yrohd0001_18860	yaldo0001_3710	pmatch	61.76
yrohd0001_18860	yberc0001_40750	pmatch	56.10
yrohd0001_18860	yfred0001_40710	pmatch	58.85
yrohd0001_18860	yrohd0001_18870	pmatch	89.47
yrohd0001_18860	yinte0001_5480	pmatch	67.72
yrohd0001_18860	yfred0001_33200	pmatch	85.54
yrohd0001_18860	yaldo0001_30990	pmatch	56.14
yrohd0001_18860	yrohd0001_40280	pmatch	82.14
yrohd0001_18860	ypest0001X_8080	pmatch	55.59
yrohd0001_18860	yfred0001_33210	pmatch	100.00
yrohd0001_18860	yrohd0001_39710	pmatch	91.03
yrohd0001_18860	yfred0001_32960	pmatch	51.85
yrohd0001_18860	yfred0001_45620	pmatch	95.45
yrohd0001_18860	yrohd0001_40100	pmatch	89.47
yrohd0001_18860	yfred0001_34100	pmatch	66.07
yrohd0001_18860	yfred0001_38190	pmatch	97.80
yrohd0001_18860	ypest0001X_27540	pmatch	54.76
yrohd0001_18860	ymoll0001_35980	pmatch	51.02
yrohd0001_18860	yente0001X_8000	pmatch	59.29
yrohd0001_18860	yfred0001_33220	pmatch	36.00
yrohd0001_32190	ypest0001X_27580	pmatch	77.30
yrohd0001_32190	ypest0001X_8090	pmatch	67.57
yrohd0001_32190	ykris0001_41250	pmatch	74.75
yrohd0001_32190	ypseu0001X_38430	pmatch	69.35
yrohd0001_32190	yfred0001_40710	pmatch	68.84
yrohd0001_32190	yfred0001_33270	pmatch	37.50
yrohd0001_32190	yberc0001_20820	pmatch	90.91
yrohd0001_32190	yrohd0001_18870	pmatch	40.82
yrohd0001_32190	yfred0001_33200	pmatch	35.71
yrohd0001_32190	ymoll0001_36970	pmatch	88.95
yrohd0001_32190	yinte0001_5480	pmatch	76.88
yrohd0001_32190	yaldo0001_30990	pmatch	72.73
yrohd0001_32190	yberc0001_40160	pmatch	75.76
yrohd0001_32190	yfred0001_32960	pmatch	88.81
yrohd0001_32190	ypest0001X_27610	pmatch	81.61
yrohd0001_32190	yfred0001_45620	pmatch	54.13
yrohd0001_32190	ykris0001_41280	pmatch	90.62
yrohd0001_32190	yfred0001_34080	pmatch	79.74
yrohd0001_32190	ypseu0001X_28460	pmatch	81.11
yrohd0001_32190	ykris0001_26670	pmatch	88.33
yrohd0001_32190	yruck0001_13030	pmatch	31.91
yrohd0001_32190	yrohd0001_38400	pmatch	61.43
yrohd0001_32190	ykris0001_32060	pmatch	67.67
yrohd0001_32190	ykris0001_21250	pmatch	74.73
yrohd0001_32190	yruck0001_4650	pmatch	82.85
yrohd0001_32190	yfred0001_34090	pmatch	67.68
yrohd0001_32190	yfred0001_34100	pmatch	64.15
yrohd0001_32190	ypest0001X_8080	pmatch	67.34
yrohd0001_32190	ypseu0001X_38440	pmatch	68.91
yrohd0001_32190	yfred0001_38190	pmatch	69.47
yrohd0001_32190	yrohd0001_18860	pmatch	53.67
yrohd0001_32190	yinte0001_17980	pmatch	48.65
yrohd0001_32190	ypseu0001X_38480	pmatch	69.10
yrohd0001_32190	yinte0001_41760	pmatch	67.17
yrohd0001_32190	yrohd0001_32220	pmatch	69.81
yrohd0001_32190	ypseu0001X_38410	pmatch	67.65
yrohd0001_32190	yaldo0001_38920	pmatch	68.97
yrohd0001_32190	ypest0001X_27540	pmatch	89.23
yrohd0001_32190	yruck0001_25350	pmatch	42.86
yrohd0001_32190	ypseu0001X_28430	pmatch	77.30
yrohd0001_32190	yente0001X_8000	pmatch	70.75
yrohd0001_32190	yberc0001_8630	pmatch	72.78
yrohd0001_32190	yaldo0001_3710	pmatch	82.91
yrohd0001_32190	yrohd0001_39710	pmatch	42.86
yrohd0001_32190	yberc0001_40750	pmatch	76.92
yrohd0001_32190	ymoll0001_21160	pmatch	87.88
yrohd0001_32190	ypest0001X_8100	pmatch	80.00
yrohd0001_32190	yrohd0001_32190	pmatch	100.00
yfred0001_40710	ypest0001X_27580	pmatch	58.76
yfred0001_40710	ypest0001X_8090	pmatch	41.03
yfred0001_40710	ykris0001_41250	pmatch	61.28
yfred0001_40710	ypseu0001X_38430	pmatch	56.92
yfred0001_40710	yfred0001_33270	pmatch	23.16
yfred0001_40710	yberc0001_20820	pmatch	75.86
yfred0001_40710	ypseu0001X_28460	pmatch	67.29
yfred0001_40710	yfred0001_33010	pmatch	61.43
yfred0001_40710	yruck0001_13030	pmatch	26.55
yfred0001_40710	yrohd0001_38400	pmatch	95.09
yfred0001_40710	ykris0001_32060	pmatch	61.81
yfred0001_40710	ykris0001_21250	pmatch	69.77
yfred0001_40710	yfred0001_34090	pmatch	74.04
yfred0001_40710	yinte0001_17980	pmatch	44.12
yfred0001_40710	yrohd0001_32220	pmatch	61.54
yfred0001_40710	ypseu0001X_38410	pmatch	57.47
yfred0001_40710	yaldo0001_38920	pmatch	67.67
yfred0001_40710	yberc0001_36600	pmatch	44.71
yfred0001_40710	yruck0001_25350	pmatch	23.98
yfred0001_40710	ypseu0001X_28430	pmatch	84.32
yfred0001_40710	yrohd0001_40320	pmatch	30.77
yfred0001_40710	yaldo0001_6040	pmatch	66.29
yfred0001_40710	ymoll0001_21160	pmatch	78.95
yfred0001_40710	yrohd0001_38410	pmatch	23.68
yfred0001_40710	yrohd0001_32190	pmatch	68.84
yfred0001_40710	yfred0001_45640	pmatch	23.35
yfred0001_40710	ymoll0001_36970	pmatch	64.49
yfred0001_40710	yberc0001_40160	pmatch	56.94
yfred0001_40710	ypest0001X_27610	pmatch	67.29
yfred0001_40710	ykris0001_41280	pmatch	51.04
yfred0001_40710	yfred0001_34080	pmatch	62.27
yfred0001_40710	ykris0001_26670	pmatch	52.56
yfred0001_40710	yruck0001_4660	pmatch	61.21
yfred0001_40710	yfred0001_38200	pmatch	81.67
yfred0001_40710	yruck0001_4650	pmatch	63.12
yfred0001_40710	ypseu0001X_38440	pmatch	56.94
yfred0001_40710	yrohd0001_18860	pmatch	58.88
yfred0001_40710	ypseu0001X_38480	pmatch	56.77
yfred0001_40710	yinte0001_41760	pmatch	61.26
yfred0001_40710	yaldo0001_41000	pmatch	60.95
yfred0001_40710	yberc0001_8630	pmatch	57.66
yfred0001_40710	yaldo0001_3710	pmatch	64.09
yfred0001_40710	yberc0001_40750	pmatch	89.74
yfred0001_40710	ypest0001X_8100	pmatch	65.22
yfred0001_40710	yfred0001_40710	pmatch	100.00
yfred0001_40710	yinte0001_5480	pmatch	60.39
yfred0001_40710	yfred0001_33200	pmatch	31.51
yfred0001_40710	yaldo0001_30990	pmatch	92.47
yfred0001_40710	yrohd0001_40280	pmatch	76.19
yfred0001_40710	yrohd0001_40310	pmatch	81.40
yfred0001_40710	ypest0001X_8080	pmatch	56.77
yfred0001_40710	yfred0001_33210	pmatch	60.00
yfred0001_40710	yrohd0001_39710	pmatch	27.14
yfred0001_40710	yfred0001_32960	pmatch	64.44
yfred0001_40710	yfred0001_45620	pmatch	59.09
yfred0001_40710	yruck0001_35040	pmatch	80.77
yfred0001_40710	yrohd0001_40100	pmatch	79.55
yfred0001_40710	yrohd0001_40300	pmatch	86.67
yfred0001_40710	ypseu0001X_38460	pmatch	50.00
yfred0001_40710	yfred0001_34100	pmatch	84.48
yfred0001_40710	yrohd0001_40080	pmatch	25.47
yfred0001_40710	yfred0001_38190	pmatch	68.00
yfred0001_40710	ypest0001X_27540	pmatch	90.36
yfred0001_40710	ymoll0001_35980	pmatch	58.44
yfred0001_40710	yente0001X_8000	pmatch	83.91
yfred0001_40710	yfred0001_33220	pmatch	22.87
yfred0001_40710	ypest0001X_27560	pmatch	77.50
yrohd0001_39710	ypseu0001X_38430	pmatch	73.33
yrohd0001_39710	yrohd0001_18880	pmatch	88.10
yrohd0001_39710	yfred0001_40710	pmatch	26.83
yrohd0001_39710	yfred0001_33270	pmatch	89.14
yrohd0001_39710	yrohd0001_18870	pmatch	93.51
yrohd0001_39710	yinte0001_5480	pmatch	87.39
yrohd0001_39710	yfred0001_33200	pmatch	87.78
yrohd0001_39710	yaldo0001_30990	pmatch	29.53
yrohd0001_39710	ypseu0001X_28460	pmatch	86.88
yrohd0001_39710	yruck0001_13030	pmatch	26.09
yrohd0001_39710	yrohd0001_38400	pmatch	27.57
yrohd0001_39710	ykris0001_32060	pmatch	35.81
yrohd0001_39710	ykris0001_21250	pmatch	23.17
yrohd0001_39710	ypest0001X_8080	pmatch	77.38
yrohd0001_39710	yfred0001_38220	pmatch	80.00
yrohd0001_39710	yinte0001_17980	pmatch	25.56
yrohd0001_39710	ypest0001X_8140	pmatch	75.00
yrohd0001_39710	yruck0001_25350	pmatch	24.27
yrohd0001_39710	yrohd0001_40320	pmatch	89.74
yrohd0001_39710	yrohd0001_39710	pmatch	100.00
yrohd0001_39710	yrohd0001_38410	pmatch	22.56
yrohd0001_39710	yrohd0001_32190	pmatch	42.86
yrohd0001_39710	yfred0001_45640	pmatch	23.68
yrohd0001_39710	ypseu0001X_38370	pmatch	76.67
yrohd0001_39710	yberc0001_34750	pmatch	29.70
yrohd0001_39710	ymoll0001_36970	pmatch	90.05
yrohd0001_39710	yberc0001_40160	pmatch	44.83
yrohd0001_39710	yfred0001_32960	pmatch	30.77
yrohd0001_39710	ypest0001X_27610	pmatch	86.88
yrohd0001_39710	ykris0001_41280	pmatch	41.86
yrohd0001_39710	ykris0001_26670	pmatch	27.18
yrohd0001_39710	yruck0001_4650	pmatch	78.73
yrohd0001_39710	yrohd0001_32210	pmatch	22.53
yrohd0001_39710	yrohd0001_40080	pmatch	87.18
yrohd0001_39710	yrohd0001_18860	pmatch	91.03
yrohd0001_39710	ypseu0001X_38480	pmatch	76.92
yrohd0001_39710	yinte0001_41760	pmatch	35.35
yrohd0001_39710	yente0001X_8000	pmatch	25.45
yrohd0001_39710	yberc0001_8630	pmatch	82.81
yrohd0001_39710	yfred0001_33220	pmatch	86.29
yrohd0001_39710	yaldo0001_3710	pmatch	88.24
yrohd0001_39710	yberc0001_40750	pmatch	43.59
yrohd0001_39710	yruck0001_4610	pmatch	27.27
yrohd0001_40080	yfred0001_45640	pmatch	26.07
yrohd0001_40080	ypseu0001X_38430	pmatch	22.18
yrohd0001_40080	ypseu0001X_38370	pmatch	74.24
yrohd0001_40080	yfred0001_40710	pmatch	26.26
yrohd0001_40080	yfred0001_33270	pmatch	84.35
yrohd0001_40080	yruck0001_4620	pmatch	32.73
yrohd0001_40080	ymoll0001_36970	pmatch	82.61
yrohd0001_40080	yfred0001_33200	pmatch	81.62
yrohd0001_40080	yinte0001_5480	pmatch	82.17
yrohd0001_40080	yaldo0001_30990	pmatch	34.09
yrohd0001_40080	ypest0001X_27610	pmatch	80.43
yrohd0001_40080	ypseu0001X_28460	pmatch	80.43
yrohd0001_40080	yruck0001_13030	pmatch	22.86
yrohd0001_40080	yrohd0001_38400	pmatch	20.48
yrohd0001_40080	ykris0001_32060	pmatch	32.79
yrohd0001_40080	yruck0001_4650	pmatch	76.52
yrohd0001_40080	yrohd0001_32210	pmatch	24.77
yrohd0001_40080	ypest0001X_8080	pmatch	76.52
yrohd0001_40080	yrohd0001_40080	pmatch	100.00
yrohd0001_40080	yrohd0001_18860	pmatch	29.55
yrohd0001_40080	ypseu0001X_38480	pmatch	76.96
yrohd0001_40080	yinte0001_41760	pmatch	29.27
yrohd0001_40080	ypest0001X_8140	pmatch	78.26
yrohd0001_40080	yruck0001_25350	pmatch	24.19
yrohd0001_40080	yente0001X_8000	pmatch	21.10
yrohd0001_40080	yberc0001_8630	pmatch	81.30
yrohd0001_40080	yfred0001_33220	pmatch	80.43
yrohd0001_40080	yrohd0001_40320	pmatch	85.47
yrohd0001_40080	yaldo0001_3710	pmatch	83.91
yrohd0001_40080	yruck0001_4610	pmatch	28.48
yrohd0001_40080	yrohd0001_39710	pmatch	87.18
yrohd0001_40080	yrohd0001_38410	pmatch	29.36
yrohd0001_40320	yfred0001_40710	pmatch	30.77
yrohd0001_40320	yfred0001_33270	pmatch	84.78
yrohd0001_40320	yruck0001_4620	pmatch	32.69
yrohd0001_40320	yfred0001_33200	pmatch	83.76
yrohd0001_40320	yinte0001_5480	pmatch	81.74
yrohd0001_40320	yaldo0001_30990	pmatch	31.87
yrohd0001_40320	ypseu0001X_28460	pmatch	79.57
yrohd0001_40320	yrohd0001_38400	pmatch	21.10
yrohd0001_40320	ykris0001_32060	pmatch	28.22
yrohd0001_40320	ypest0001X_8080	pmatch	76.09
yrohd0001_40320	ypest0001X_8140	pmatch	78.26
yrohd0001_40320	yruck0001_25350	pmatch	27.57
yrohd0001_40320	yrohd0001_40320	pmatch	100.00
yrohd0001_40320	yrohd0001_39710	pmatch	89.74
yrohd0001_40320	yrohd0001_38410	pmatch	30.23
yrohd0001_40320	yfred0001_45640	pmatch	30.07
yrohd0001_40320	ypseu0001X_38370	pmatch	77.27
yrohd0001_40320	ymoll0001_36970	pmatch	81.30
yrohd0001_40320	ypest0001X_27610	pmatch	79.57
yrohd0001_40320	yruck0001_4650	pmatch	78.70
yrohd0001_40320	yrohd0001_32210	pmatch	25.50
yrohd0001_40320	yrohd0001_40080	pmatch	85.47
yrohd0001_40320	yrohd0001_18860	pmatch	21.20
yrohd0001_40320	ypseu0001X_38480	pmatch	77.39
yrohd0001_40320	yinte0001_41760	pmatch	29.94
yrohd0001_40320	yruck0001_4640	pmatch	29.51
yrohd0001_40320	yberc0001_8630	pmatch	81.30
yrohd0001_40320	yente0001X_8000	pmatch	22.02
yrohd0001_40320	yfred0001_33220	pmatch	81.30
yrohd0001_40320	yaldo0001_3710	pmatch	83.04
yrohd0001_40320	yruck0001_4610	pmatch	29.89
ypest0001X_8130	yrohd0001_32210	pmatch	56.18
ypest0001X_8130	yfred0001_33270	pmatch	54.22
ypest0001X_8130	ypest0001X_8080	pmatch	98.80
ypest0001X_8130	yfred0001_33200	pmatch	53.82
ypest0001X_8130	ymoll0001_36970	pmatch	55.82
ypest0001X_8130	yinte0001_5480	pmatch	67.87
ypest0001X_8130	ypseu0001X_38480	pmatch	98.39
ypest0001X_8130	yinte0001_41760	pmatch	30.77
ypest0001X_8130	ypest0001X_27610	pmatch	56.63
ypest0001X_8130	ypseu0001X_28460	pmatch	55.60
ypest0001X_8130	yberc0001_8630	pmatch	65.86
ypest0001X_8130	ypest0001X_8130	pmatch	100.00
ypest0001X_8130	yfred0001_33220	pmatch	68.67
ypest0001X_8130	yaldo0001_3710	pmatch	65.46
ypest0001X_8130	ykris0001_32060	pmatch	30.77
ypest0001X_8130	yrohd0001_18890	pmatch	79.07
ypest0001X_8130	yrohd0001_38410	pmatch	54.01
ypest0001X_8130	yruck0001_4650	pmatch	58.61
ypseu0001X_38440	ypest0001X_27580	pmatch	64.08
ypseu0001X_38440	ypest0001X_8090	pmatch	69.44
ypseu0001X_38440	ykris0001_41250	pmatch	70.98
ypseu0001X_38440	ypseu0001X_38430	pmatch	95.85
ypseu0001X_38440	yfred0001_40710	pmatch	57.20
ypseu0001X_38440	yberc0001_20820	pmatch	72.22
ypseu0001X_38440	yinte0001_5480	pmatch	67.27
ypseu0001X_38440	yrohd0001_40280	pmatch	72.00
ypseu0001X_38440	ypseu0001X_28460	pmatch	65.38
ypseu0001X_38440	yruck0001_13030	pmatch	26.98
ypseu0001X_38440	yrohd0001_38400	pmatch	50.00
ypseu0001X_38440	ykris0001_32060	pmatch	54.98
ypseu0001X_38440	ykris0001_21250	pmatch	78.03
ypseu0001X_38440	yfred0001_34090	pmatch	61.62
ypseu0001X_38440	ypest0001X_8080	pmatch	94.78
ypseu0001X_38440	yinte0001_17980	pmatch	41.03
ypseu0001X_38440	yrohd0001_32220	pmatch	71.15
ypseu0001X_38440	ypseu0001X_38410	pmatch	90.48
ypseu0001X_38440	yaldo0001_38920	pmatch	81.06
ypseu0001X_38440	yruck0001_25350	pmatch	35.62
ypseu0001X_38440	yberc0001_36600	pmatch	55.77
ypseu0001X_38440	ypseu0001X_28430	pmatch	65.24
ypseu0001X_38440	ymoll0001_21160	pmatch	78.26
ypseu0001X_38440	yaldo0001_6040	pmatch	82.02
ypseu0001X_38440	yrohd0001_32190	pmatch	70.78
ypseu0001X_38440	ymoll0001_36970	pmatch	22.83
ypseu0001X_38440	ypest0001X_27610	pmatch	65.76
ypseu0001X_38440	yfred0001_45620	pmatch	51.38
ypseu0001X_38440	ykris0001_41280	pmatch	73.33
ypseu0001X_38440	yfred0001_34080	pmatch	78.79
ypseu0001X_38440	yruck0001_35040	pmatch	70.00
ypseu0001X_38440	ykris0001_26670	pmatch	74.67
ypseu0001X_38440	yruck0001_4660	pmatch	77.92
ypseu0001X_38440	yrohd0001_40100	pmatch	76.32
ypseu0001X_38440	yfred0001_38200	pmatch	35.91
ypseu0001X_38440	yruck0001_4650	pmatch	73.86
ypseu0001X_38440	yfred0001_34100	pmatch	64.15
ypseu0001X_38440	ypseu0001X_38440	pmatch	100.00
ypseu0001X_38440	yfred0001_38190	pmatch	59.57
ypseu0001X_38440	yrohd0001_18860	pmatch	53.78
ypseu0001X_38440	ypseu0001X_38480	pmatch	82.46
ypseu0001X_38440	yinte0001_41760	pmatch	53.33
ypseu0001X_38440	ypest0001X_27540	pmatch	65.06
ypseu0001X_38440	ymoll0001_35980	pmatch	88.18
ypseu0001X_38440	yente0001X_8000	pmatch	63.62
ypseu0001X_38440	yaldo0001_3710	pmatch	76.00
ypseu0001X_38440	ypest0001X_8100	pmatch	84.85
yente0001X_8000	ypest0001X_27580	pmatch	80.56
yente0001X_8000	ypest0001X_8090	pmatch	47.06
yente0001X_8000	ykris0001_41250	pmatch	58.63
yente0001X_8000	ypseu0001X_38430	pmatch	61.58
yente0001X_8000	yfred0001_40710	pmatch	83.91
yente0001X_8000	yberc0001_20820	pmatch	75.86
yente0001X_8000	yfred0001_33200	pmatch	31.08
yente0001X_8000	yinte0001_5480	pmatch	50.79
yente0001X_8000	yaldo0001_30990	pmatch	92.31
yente0001X_8000	yrohd0001_40280	pmatch	81.63
yente0001X_8000	ypseu0001X_28460	pmatch	70.08
yente0001X_8000	yruck0001_13030	pmatch	28.29
yente0001X_8000	yrohd0001_38400	pmatch	94.01
yente0001X_8000	ykris0001_32060	pmatch	55.01
yente0001X_8000	ykris0001_21250	pmatch	70.35
yente0001X_8000	yfred0001_34090	pmatch	72.73
yente0001X_8000	ypest0001X_8080	pmatch	60.57
yente0001X_8000	yinte0001_17980	pmatch	33.93
yente0001X_8000	yrohd0001_32220	pmatch	63.46
yente0001X_8000	ypseu0001X_38410	pmatch	55.11
yente0001X_8000	yaldo0001_38920	pmatch	67.67
yente0001X_8000	yruck0001_25350	pmatch	25.88
yente0001X_8000	yberc0001_36600	pmatch	50.70
yente0001X_8000	ypseu0001X_28430	pmatch	88.79
yente0001X_8000	yaldo0001_6040	pmatch	68.54
yente0001X_8000	ymoll0001_21160	pmatch	78.95
yente0001X_8000	yrohd0001_32190	pmatch	70.75
yente0001X_8000	ymoll0001_36970	pmatch	59.46
yente0001X_8000	yberc0001_40160	pmatch	59.26
yente0001X_8000	ypest0001X_27610	pmatch	70.08
yente0001X_8000	yfred0001_32960	pmatch	58.82
yente0001X_8000	yfred0001_45620	pmatch	60.91
yente0001X_8000	ykris0001_41280	pmatch	53.12
yente0001X_8000	yfred0001_34080	pmatch	51.64
yente0001X_8000	yruck0001_35040	pmatch	84.62
yente0001X_8000	ykris0001_26670	pmatch	53.40
yente0001X_8000	yruck0001_4660	pmatch	62.96
yente0001X_8000	yrohd0001_40100	pmatch	83.72
yente0001X_8000	yfred0001_38200	pmatch	81.67
yente0001X_8000	yruck0001_4650	pmatch	56.44
yente0001X_8000	yfred0001_34100	pmatch	87.93
yente0001X_8000	ypseu0001X_38440	pmatch	63.62
yente0001X_8000	yfred0001_38190	pmatch	71.08
yente0001X_8000	yrohd0001_18860	pmatch	59.27
yente0001X_8000	ypseu0001X_38480	pmatch	54.92
yente0001X_8000	yinte0001_41760	pmatch	61.97
yente0001X_8000	ypest0001X_27540	pmatch	92.77
yente0001X_8000	ymoll0001_35980	pmatch	69.16
yente0001X_8000	yente0001X_8000	pmatch	100.00
yente0001X_8000	yberc0001_8630	pmatch	40.98
yente0001X_8000	yfred0001_33220	pmatch	30.77
yente0001X_8000	yaldo0001_3710	pmatch	63.67
yente0001X_8000	ypest0001X_8100	pmatch	69.57
yrohd0001_38400	ypest0001X_27580	pmatch	76.92
yrohd0001_38400	ypest0001X_8090	pmatch	47.06
yrohd0001_38400	ypseu0001X_38430	pmatch	54.45
yrohd0001_38400	yfred0001_40710	pmatch	95.09
yrohd0001_38400	yfred0001_33270	pmatch	25.17
yrohd0001_38400	yberc0001_20820	pmatch	75.86
yrohd0001_38400	yfred0001_33200	pmatch	31.51
yrohd0001_38400	yinte0001_5480	pmatch	57.88
yrohd0001_38400	yaldo0001_30990	pmatch	93.91
yrohd0001_38400	ypseu0001X_28460	pmatch	66.55
yrohd0001_38400	yfred0001_33010	pmatch	62.86
yrohd0001_38400	yruck0001_13030	pmatch	25.37
yrohd0001_38400	yrohd0001_38400	pmatch	100.00
yrohd0001_38400	ykris0001_32060	pmatch	55.48
yrohd0001_38400	yfred0001_34090	pmatch	94.44
yrohd0001_38400	ypest0001X_8080	pmatch	53.08
yrohd0001_38400	yinte0001_17980	pmatch	37.50
yrohd0001_38400	yrohd0001_32220	pmatch	66.07
yrohd0001_38400	yruck0001_25350	pmatch	24.90
yrohd0001_38400	ypseu0001X_28430	pmatch	76.92
yrohd0001_38400	yrohd0001_40320	pmatch	31.87
yrohd0001_38400	yfred0001_33210	pmatch	61.43
yrohd0001_38400	yrohd0001_39710	pmatch	27.16
yrohd0001_38400	ymoll0001_21160	pmatch	76.32
yrohd0001_38400	yrohd0001_38410	pmatch	22.87
yrohd0001_38400	yrohd0001_32190	pmatch	61.43
yrohd0001_38400	yfred0001_45640	pmatch	25.32
yrohd0001_38400	yberc0001_34750	pmatch	31.33
yrohd0001_38400	ymoll0001_36970	pmatch	66.67
yrohd0001_38400	yberc0001_40160	pmatch	51.72
yrohd0001_38400	ypest0001X_27610	pmatch	66.89
yrohd0001_38400	yfred0001_32960	pmatch	62.96
yrohd0001_38400	yfred0001_45620	pmatch	58.00
yrohd0001_38400	ykris0001_41280	pmatch	52.08
yrohd0001_38400	yfred0001_34080	pmatch	63.49
yrohd0001_38400	ykris0001_26670	pmatch	52.56
yrohd0001_38400	yruck0001_4650	pmatch	60.07
yrohd0001_38400	yrohd0001_32210	pmatch	27.03
yrohd0001_38400	yfred0001_34100	pmatch	82.76
yrohd0001_38400	ypseu0001X_38440	pmatch	50.00
yrohd0001_38400	yrohd0001_40080	pmatch	21.51
yrohd0001_38400	yrohd0001_18860	pmatch	57.73
yrohd0001_38400	ypseu0001X_38480	pmatch	54.11
yrohd0001_38400	yinte0001_41760	pmatch	55.14
yrohd0001_38400	yberc0001_8630	pmatch	60.37
yrohd0001_38400	yente0001X_8000	pmatch	94.01
yrohd0001_38400	yfred0001_33220	pmatch	33.77
yrohd0001_38400	yaldo0001_3710	pmatch	63.82
yrohd0001_38400	yberc0001_40750	pmatch	90.91
ykris0001_41250	ypest0001X_27580	pmatch	61.01
ykris0001_41250	ypseu0001X_38430	pmatch	70.33
ykris0001_41250	ykris0001_41250	pmatch	100.00
ykris0001_41250	yfred0001_40710	pmatch	66.85
ykris0001_41250	yinte0001_5480	pmatch	84.32
ykris0001_41250	ypest0001X_27610	pmatch	61.56
ykris0001_41250	yfred0001_45620	pmatch	63.16
ykris0001_41250	yrohd0001_40280	pmatch	73.49
ykris0001_41250	yfred0001_34080	pmatch	79.59
ykris0001_41250	yruck0001_35040	pmatch	76.00
ykris0001_41250	ypseu0001X_28460	pmatch	61.56
ykris0001_41250	yruck0001_4660	pmatch	82.57
ykris0001_41250	yrohd0001_40100	pmatch	84.21
ykris0001_41250	yfred0001_38200	pmatch	71.19
ykris0001_41250	ykris0001_32060	pmatch	62.81
ykris0001_41250	ykris0001_21250	pmatch	89.60
ykris0001_41250	yruck0001_4650	pmatch	95.65
ykris0001_41250	yfred0001_34090	pmatch	72.50
ykris0001_41250	ypest0001X_8080	pmatch	69.38
ykris0001_41250	ypseu0001X_38440	pmatch	70.98
ykris0001_41250	yfred0001_38190	pmatch	67.50
ykris0001_41250	yrohd0001_18860	pmatch	61.88
ykris0001_41250	ypseu0001X_38480	pmatch	70.98
ykris0001_41250	yinte0001_41760	pmatch	63.46
ykris0001_41250	ypseu0001X_38410	pmatch	71.73
ykris0001_41250	ypest0001X_27540	pmatch	62.65
ykris0001_41250	yaldo0001_38920	pmatch	94.70
ykris0001_41250	yberc0001_36600	pmatch	58.47
ykris0001_41250	ypseu0001X_28430	pmatch	69.15
ykris0001_41250	ymoll0001_35980	pmatch	66.27
ykris0001_41250	yente0001X_8000	pmatch	61.42
ykris0001_41250	yaldo0001_3710	pmatch	94.44
ykris0001_41250	yaldo0001_6040	pmatch	95.51
ykris0001_41250	ypest0001X_8100	pmatch	76.47
ykris0001_41250	yrohd0001_32190	pmatch	86.42
ypseu0001X_28430	ypest0001X_27580	pmatch	98.30
ypseu0001X_28430	ykris0001_41250	pmatch	69.15
ypseu0001X_28430	ypseu0001X_38430	pmatch	65.24
ypseu0001X_28430	yfred0001_40710	pmatch	84.32
ypseu0001X_28430	yberc0001_20820	pmatch	75.00
ypseu0001X_28430	yinte0001_5480	pmatch	65.20
ypseu0001X_28430	yaldo0001_30990	pmatch	39.58
ypseu0001X_28430	yrohd0001_40280	pmatch	80.65
ypseu0001X_28430	ypseu0001X_28460	pmatch	99.57
ypseu0001X_28430	yrohd0001_38400	pmatch	76.92
ypseu0001X_28430	yaldo0001_37900	pmatch	28.57
ypseu0001X_28430	ykris0001_32060	pmatch	73.39
ypseu0001X_28430	ykris0001_21250	pmatch	70.93
ypseu0001X_28430	yfred0001_34090	pmatch	70.00
ypseu0001X_28430	ypest0001X_8080	pmatch	65.24
ypseu0001X_28430	yrohd0001_32220	pmatch	58.49
ypseu0001X_28430	ypseu0001X_38410	pmatch	67.35
ypseu0001X_28430	yaldo0001_38920	pmatch	66.92
ypseu0001X_28430	yruck0001_25350	pmatch	24.24
ypseu0001X_28430	ypseu0001X_28430	pmatch	100.00
ypseu0001X_28430	ymoll0001_21160	pmatch	82.14
ypseu0001X_28430	yrohd0001_32190	pmatch	77.30
ypseu0001X_28430	ypest0001X_27610	pmatch	99.15
ypseu0001X_28430	yfred0001_45620	pmatch	55.56
ypseu0001X_28430	yfred0001_34080	pmatch	67.95
ypseu0001X_28430	yruck0001_4660	pmatch	64.84
ypseu0001X_28430	yrohd0001_40100	pmatch	79.07
ypseu0001X_28430	yfred0001_38200	pmatch	76.67
ypseu0001X_28430	yruck0001_4650	pmatch	71.26
ypseu0001X_28430	ypseu0001X_38440	pmatch	65.24
ypseu0001X_28430	yfred0001_38190	pmatch	68.00
ypseu0001X_28430	yrohd0001_18860	pmatch	66.81
ypseu0001X_28430	ypseu0001X_38480	pmatch	65.24
ypseu0001X_28430	yinte0001_41760	pmatch	71.06
ypseu0001X_28430	ypest0001X_27540	pmatch	97.73
ypseu0001X_28430	ymoll0001_35980	pmatch	74.19
ypseu0001X_28430	yente0001X_8000	pmatch	88.79
ypseu0001X_28430	yberc0001_8630	pmatch	24.76
ypseu0001X_28430	yaldo0001_3710	pmatch	67.02
ypseu0001X_28430	ypest0001X_8100	pmatch	65.22
ypest0001X_27580	ypest0001X_27580	pmatch	100.00
ypest0001X_27580	ykris0001_41250	pmatch	61.01
ypest0001X_27580	ypseu0001X_38430	pmatch	64.32
ypest0001X_27580	yfred0001_40710	pmatch	58.85
ypest0001X_27580	yberc0001_20820	pmatch	95.45
ypest0001X_27580	yinte0001_5480	pmatch	59.86
ypest0001X_27580	yrohd0001_40280	pmatch	76.70
ypest0001X_27580	ypseu0001X_28460	pmatch	98.60
ypest0001X_27580	yrohd0001_38400	pmatch	76.92
ypest0001X_27580	ykris0001_32060	pmatch	64.95
ypest0001X_27580	ykris0001_21250	pmatch	70.35
ypest0001X_27580	yfred0001_34090	pmatch	69.09
ypest0001X_27580	ypest0001X_8080	pmatch	64.40
ypest0001X_27580	yrohd0001_32220	pmatch	60.38
ypest0001X_27580	ypseu0001X_38410	pmatch	65.81
ypest0001X_27580	yaldo0001_38920	pmatch	66.17
ypest0001X_27580	yberc0001_36600	pmatch	55.02
ypest0001X_27580	ypseu0001X_28430	pmatch	98.30
ypest0001X_27580	ymoll0001_21160	pmatch	95.45
ypest0001X_27580	yaldo0001_6040	pmatch	65.56
ypest0001X_27580	yrohd0001_32190	pmatch	77.30
ypest0001X_27580	ypest0001X_27610	pmatch	98.36
ypest0001X_27580	yfred0001_45620	pmatch	57.14
ypest0001X_27580	yfred0001_34080	pmatch	56.88
ypest0001X_27580	yruck0001_35040	pmatch	79.17
ypest0001X_27580	yruck0001_35050	pmatch	50.00
ypest0001X_27580	yruck0001_4660	pmatch	58.88
ypest0001X_27580	yrohd0001_40100	pmatch	76.74
ypest0001X_27580	yfred0001_38200	pmatch	75.00
ypest0001X_27580	yruck0001_4650	pmatch	72.09
ypest0001X_27580	ypseu0001X_38460	pmatch	66.24
ypest0001X_27580	ypseu0001X_38440	pmatch	64.08
ypest0001X_27580	yfred0001_38190	pmatch	67.00
ypest0001X_27580	yrohd0001_18860	pmatch	59.86
ypest0001X_27580	ypseu0001X_38480	pmatch	64.08
ypest0001X_27580	yinte0001_41760	pmatch	60.77
ypest0001X_27580	ypest0001X_27540	pmatch	96.59
ypest0001X_27580	ymoll0001_35980	pmatch	69.09
ypest0001X_27580	yaldo0001_41000	pmatch	62.96
ypest0001X_27580	yente0001X_8000	pmatch	80.56
ypest0001X_27580	yaldo0001_3710	pmatch	67.02
ypest0001X_27580	ypest0001X_8100	pmatch	65.22
ykris0001_21250	ypest0001X_27580	pmatch	70.35
ykris0001_21250	ypseu0001X_38430	pmatch	78.03
ykris0001_21250	ykris0001_41250	pmatch	89.60
ykris0001_21250	yfred0001_40710	pmatch	69.77
ykris0001_21250	yfred0001_33270	pmatch	40.82
ykris0001_21250	yfred0001_33200	pmatch	44.19
ykris0001_21250	yinte0001_5480	pmatch	83.82
ykris0001_21250	yrohd0001_40280	pmatch	73.33
ykris0001_21250	ypseu0001X_28460	pmatch	70.93
ykris0001_21250	ykris0001_32060	pmatch	71.51
ykris0001_21250	ykris0001_21250	pmatch	100.00
ykris0001_21250	yfred0001_34090	pmatch	68.75
ykris0001_21250	ypest0001X_8080	pmatch	78.03
ykris0001_21250	ypseu0001X_38410	pmatch	78.03
ykris0001_21250	yaldo0001_38920	pmatch	87.12
ykris0001_21250	yruck0001_25350	pmatch	25.00
ykris0001_21250	ypseu0001X_28430	pmatch	70.93
ykris0001_21250	yrohd0001_39710	pmatch	23.17
ykris0001_21250	yrohd0001_32190	pmatch	74.73
ykris0001_21250	ymoll0001_36970	pmatch	40.82
ykris0001_21250	ypest0001X_27610	pmatch	71.51
ykris0001_21250	yfred0001_45620	pmatch	63.16
ykris0001_21250	yfred0001_34080	pmatch	86.13
ykris0001_21250	yruck0001_4660	pmatch	83.12
ykris0001_21250	yrohd0001_40100	pmatch	76.74
ykris0001_21250	yfred0001_38200	pmatch	66.10
ykris0001_21250	yruck0001_4650	pmatch	93.48
ykris0001_21250	ypseu0001X_38440	pmatch	78.03
ykris0001_21250	yfred0001_38190	pmatch	64.95
ykris0001_21250	yrohd0001_18860	pmatch	64.16
ykris0001_21250	ypseu0001X_38480	pmatch	78.03
ykris0001_21250	yinte0001_41760	pmatch	71.10
ykris0001_21250	ypest0001X_27540	pmatch	62.65
ykris0001_21250	ymoll0001_35980	pmatch	93.18
ykris0001_21250	yente0001X_8000	pmatch	70.35
ykris0001_21250	yberc0001_8630	pmatch	30.43
ykris0001_21250	yfred0001_33220	pmatch	28.12
ykris0001_21250	yaldo0001_3710	pmatch	85.42
ykris0001_21250	ypest0001X_8100	pmatch	76.47
yaldo0001_38920	ypest0001X_27580	pmatch	66.17
yaldo0001_38920	ypseu0001X_38430	pmatch	81.06
yaldo0001_38920	ykris0001_41250	pmatch	94.70
yaldo0001_38920	yfred0001_40710	pmatch	67.67
yaldo0001_38920	yinte0001_5480	pmatch	87.88
yaldo0001_38920	ypest0001X_27610	pmatch	66.92
yaldo0001_38920	yrohd0001_40280	pmatch	73.81
yaldo0001_38920	yfred0001_34080	pmatch	90.23
yaldo0001_38920	ypseu0001X_28460	pmatch	66.92
yaldo0001_38920	yruck0001_4660	pmatch	83.33
yaldo0001_38920	yrohd0001_40100	pmatch	84.21
yaldo0001_38920	yfred0001_38200	pmatch	62.16
yaldo0001_38920	ykris0001_32060	pmatch	72.09
yaldo0001_38920	ykris0001_21250	pmatch	87.12
yaldo0001_38920	yruck0001_4650	pmatch	94.12
yaldo0001_38920	yfred0001_34090	pmatch	78.95
yaldo0001_38920	ypseu0001X_38440	pmatch	81.06
yaldo0001_38920	ypest0001X_8080	pmatch	81.06
yaldo0001_38920	yfred0001_38190	pmatch	77.19
yaldo0001_38920	yrohd0001_18860	pmatch	60.45
yaldo0001_38920	ypseu0001X_38480	pmatch	81.06
yaldo0001_38920	yinte0001_41760	pmatch	72.87
yaldo0001_38920	ypseu0001X_38410	pmatch	81.06
yaldo0001_38920	yaldo0001_38920	pmatch	100.00
yaldo0001_38920	ypest0001X_27540	pmatch	62.65
yaldo0001_38920	ypseu0001X_28430	pmatch	66.92
yaldo0001_38920	yente0001X_8000	pmatch	67.67
yaldo0001_38920	yaldo0001_3710	pmatch	96.99
yaldo0001_38920	yrohd0001_32190	pmatch	86.89
ykris0001_26670	yfred0001_45640	pmatch	50.00
ykris0001_26670	ypest0001X_8090	pmatch	67.57
ykris0001_26670	ypseu0001X_38430	pmatch	73.60
ykris0001_26670	yfred0001_40710	pmatch	56.10
ykris0001_26670	ymoll0001_36970	pmatch	90.16
ykris0001_26670	yinte0001_5480	pmatch	78.40
ykris0001_26670	yaldo0001_30990	pmatch	72.22
ykris0001_26670	yberc0001_40160	pmatch	71.05
ykris0001_26670	yfred0001_32960	pmatch	89.83
ykris0001_26670	ypest0001X_27610	pmatch	88.80
ykris0001_26670	yfred0001_45620	pmatch	51.43
ykris0001_26670	ykris0001_41280	pmatch	95.96
ykris0001_26670	ypseu0001X_28460	pmatch	87.20
ykris0001_26670	ykris0001_26670	pmatch	100.00
ykris0001_26670	yfred0001_33010	pmatch	61.11
ykris0001_26670	yrohd0001_38400	pmatch	56.10
ykris0001_26670	ykris0001_32060	pmatch	72.80
ykris0001_26670	yruck0001_4650	pmatch	80.00
ykris0001_26670	yfred0001_34100	pmatch	54.55
ykris0001_26670	ypest0001X_8080	pmatch	71.31
ykris0001_26670	ypseu0001X_38440	pmatch	77.50
ykris0001_26670	yrohd0001_18860	pmatch	43.80
ykris0001_26670	ypseu0001X_38480	pmatch	73.60
ykris0001_26670	yinte0001_41760	pmatch	67.20
ykris0001_26670	yente0001X_8000	pmatch	53.40
ykris0001_26670	yberc0001_8630	pmatch	78.95
ykris0001_26670	yfred0001_33210	pmatch	61.11
ykris0001_26670	yaldo0001_3710	pmatch	85.60
ykris0001_26670	yrohd0001_32190	pmatch	88.80
ypseu0001X_38410	ypest0001X_27580	pmatch	65.81
ypseu0001X_38410	ykris0001_41250	pmatch	71.73
ypseu0001X_38410	ypseu0001X_38430	pmatch	96.31
ypseu0001X_38410	yfred0001_40710	pmatch	57.47
ypseu0001X_38410	yinte0001_5480	pmatch	69.95
ypseu0001X_38410	yrohd0001_40280	pmatch	71.00
ypseu0001X_38410	ypseu0001X_28460	pmatch	65.81
ypseu0001X_38410	ykris0001_32060	pmatch	60.78
ypseu0001X_38410	ykris0001_21250	pmatch	78.03
ypseu0001X_38410	yfred0001_34090	pmatch	61.62
ypseu0001X_38410	ypest0001X_8080	pmatch	97.98
ypseu0001X_38410	yrohd0001_32220	pmatch	71.43
ypseu0001X_38410	ypseu0001X_38410	pmatch	100.00
ypseu0001X_38410	yaldo0001_38920	pmatch	81.06
ypseu0001X_38410	yberc0001_36600	pmatch	55.77
ypseu0001X_38410	ypseu0001X_28430	pmatch	67.35
ypseu0001X_38410	yaldo0001_6040	pmatch	84.27
ypseu0001X_38410	yrohd0001_32190	pmatch	69.31
ypseu0001X_38410	ypest0001X_27610	pmatch	65.81
ypseu0001X_38410	yfred0001_34080	pmatch	80.45
ypseu0001X_38410	yruck0001_35040	pmatch	74.00
ypseu0001X_38410	yruck0001_4660	pmatch	77.92
ypseu0001X_38410	yrohd0001_40100	pmatch	76.32
ypseu0001X_38410	yfred0001_38200	pmatch	38.10
ypseu0001X_38410	yruck0001_4650	pmatch	78.57
ypseu0001X_38410	ypseu0001X_38440	pmatch	91.49
ypseu0001X_38410	yfred0001_38190	pmatch	59.57
ypseu0001X_38410	yrohd0001_18860	pmatch	53.56
ypseu0001X_38410	ypseu0001X_38480	pmatch	72.67
ypseu0001X_38410	yinte0001_41760	pmatch	55.32
ypseu0001X_38410	ypest0001X_27540	pmatch	65.06
ypseu0001X_38410	ymoll0001_35980	pmatch	87.27
ypseu0001X_38410	yente0001X_8000	pmatch	65.99
ypseu0001X_38410	yaldo0001_3710	pmatch	80.00
ypseu0001X_38410	ypest0001X_8100	pmatch	64.29
yfred0001_32960	yfred0001_45640	pmatch	40.62
yfred0001_32960	ypseu0001X_38430	pmatch	78.26
yfred0001_32960	yfred0001_40710	pmatch	69.57
yfred0001_32960	ymoll0001_36970	pmatch	91.91
yfred0001_32960	yinte0001_5480	pmatch	83.82
yfred0001_32960	yaldo0001_30990	pmatch	61.29
yfred0001_32960	yberc0001_40160	pmatch	84.62
yfred0001_32960	yfred0001_32960	pmatch	100.00
yfred0001_32960	ypest0001X_27610	pmatch	89.71
yfred0001_32960	ypseu0001X_28460	pmatch	89.71
yfred0001_32960	ykris0001_26670	pmatch	89.02
yfred0001_32960	yfred0001_33010	pmatch	60.00
yfred0001_32960	yrohd0001_38400	pmatch	67.83
yfred0001_32960	ykris0001_32060	pmatch	71.53
yfred0001_32960	yruck0001_4650	pmatch	87.50
yfred0001_32960	ypest0001X_8080	pmatch	71.30
yfred0001_32960	yrohd0001_18860	pmatch	54.78
yfred0001_32960	ypseu0001X_38480	pmatch	77.39
yfred0001_32960	yinte0001_41760	pmatch	72.26
yfred0001_32960	yente0001X_8000	pmatch	85.71
yfred0001_32960	yberc0001_8630	pmatch	82.61
yfred0001_32960	yfred0001_33210	pmatch	60.00
yfred0001_32960	yaldo0001_3710	pmatch	94.85
yfred0001_32960	yberc0001_40750	pmatch	93.33
yfred0001_32960	yrohd0001_38410	pmatch	43.75
yfred0001_32960	yrohd0001_32190	pmatch	88.81
yrohd0001_18890	yfred0001_33270	pmatch	97.83
yrohd0001_18890	yfred0001_33200	pmatch	95.65
yrohd0001_18890	yinte0001_5480	pmatch	92.39
yrohd0001_18890	ymoll0001_36970	pmatch	90.22
yrohd0001_18890	ypest0001X_27610	pmatch	95.65
yrohd0001_18890	ypseu0001X_28460	pmatch	95.65
yrohd0001_18890	yrohd0001_18890	pmatch	100.00
yrohd0001_18890	ykris0001_32060	pmatch	33.72
yrohd0001_18890	yruck0001_4650	pmatch	82.42
yrohd0001_18890	ypest0001X_8080	pmatch	79.12
yrohd0001_18890	ypseu0001X_38480	pmatch	79.12
yrohd0001_18890	yinte0001_41760	pmatch	33.72
yrohd0001_18890	yberc0001_8630	pmatch	86.96
yrohd0001_18890	ypest0001X_8130	pmatch	79.07
yrohd0001_18890	yfred0001_33220	pmatch	89.01
yrohd0001_18890	yaldo0001_3710	pmatch	89.13
yfred0001_38220	ypseu0001X_38430	pmatch	43.24
yfred0001_38220	ypseu0001X_38370	pmatch	57.14
yfred0001_38220	yrohd0001_18880	pmatch	76.19
yfred0001_38220	yfred0001_33270	pmatch	77.91
yfred0001_38220	yfred0001_33200	pmatch	75.58
yfred0001_38220	yinte0001_5480	pmatch	79.31
yfred0001_38220	ymoll0001_36970	pmatch	79.07
yfred0001_38220	yberc0001_40160	pmatch	48.00
yfred0001_38220	yfred0001_32960	pmatch	48.00
yfred0001_38220	ypest0001X_27610	pmatch	80.23
yfred0001_38220	ykris0001_41280	pmatch	46.34
yfred0001_38220	ypseu0001X_28460	pmatch	80.23
yfred0001_38220	ykris0001_26670	pmatch	43.48
yfred0001_38220	ykris0001_32060	pmatch	37.50
yfred0001_38220	yruck0001_4650	pmatch	72.09
yfred0001_38220	ypest0001X_8080	pmatch	80.68
yfred0001_38220	yfred0001_38220	pmatch	100.00
yfred0001_38220	ypseu0001X_38480	pmatch	81.40
yfred0001_38220	yinte0001_41760	pmatch	37.50
yfred0001_38220	ypest0001X_8140	pmatch	57.14
yfred0001_38220	yruck0001_25350	pmatch	35.48
yfred0001_38220	yberc0001_8630	pmatch	87.21
yfred0001_38220	yfred0001_33220	pmatch	90.00
yfred0001_38220	yaldo0001_3710	pmatch	84.88
yfred0001_38220	yrohd0001_39710	pmatch	80.00
yfred0001_38220	yrohd0001_32190	pmatch	43.48
yberc0001_40160	ypseu0001X_38430	pmatch	79.37
yberc0001_40160	yfred0001_40710	pmatch	59.32
yberc0001_40160	ymoll0001_36970	pmatch	80.00
yberc0001_40160	yinte0001_5480	pmatch	83.08
yberc0001_40160	yaldo0001_30990	pmatch	51.35
yberc0001_40160	yberc0001_40160	pmatch	100.00
yberc0001_40160	ypest0001X_27610	pmatch	78.46
yberc0001_40160	yfred0001_32960	pmatch	84.62
yberc0001_40160	ypseu0001X_28460	pmatch	78.46
yberc0001_40160	ykris0001_26670	pmatch	78.69
yberc0001_40160	yfred0001_33010	pmatch	66.67
yberc0001_40160	yrohd0001_38400	pmatch	52.70
yberc0001_40160	ykris0001_32060	pmatch	71.83
yberc0001_40160	yruck0001_4650	pmatch	83.08
yberc0001_40160	ypest0001X_8080	pmatch	70.49
yberc0001_40160	yrohd0001_18860	pmatch	61.02
yberc0001_40160	ypseu0001X_38480	pmatch	80.33
yberc0001_40160	yinte0001_41760	pmatch	67.61
yberc0001_40160	yruck0001_25350	pmatch	25.42
yberc0001_40160	yberc0001_8630	pmatch	84.62
yberc0001_40160	yfred0001_33220	pmatch	29.55
yberc0001_40160	yfred0001_33210	pmatch	66.67
yberc0001_40160	yaldo0001_3710	pmatch	83.08
yberc0001_40160	yrohd0001_38410	pmatch	29.55
yberc0001_40160	yrohd0001_32190	pmatch	81.54
yruck0001_4620	yfred0001_45640	pmatch	51.85
yruck0001_4620	yfred0001_33270	pmatch	25.25
yruck0001_4620	yfred0001_33200	pmatch	37.21
yruck0001_4620	ymoll0001_36970	pmatch	46.91
yruck0001_4620	yruck0001_4620	pmatch	100.00
yruck0001_4620	yinte0001_5480	pmatch	71.95
yruck0001_4620	ypest0001X_27610	pmatch	49.38
yruck0001_4620	ypseu0001X_28460	pmatch	49.38
yruck0001_4620	ykris0001_32060	pmatch	29.87
yruck0001_4620	yruck0001_4650	pmatch	45.65
yruck0001_4620	yrohd0001_32210	pmatch	49.38
yruck0001_4620	ypest0001X_8080	pmatch	74.39
yruck0001_4620	yrohd0001_40080	pmatch	32.73
yruck0001_4620	ypseu0001X_38480	pmatch	78.05
yruck0001_4620	yinte0001_41760	pmatch	29.76
yruck0001_4620	yruck0001_4640	pmatch	48.53
yruck0001_4620	yberc0001_8630	pmatch	71.95
yruck0001_4620	yfred0001_33220	pmatch	74.39
yruck0001_4620	yrohd0001_40320	pmatch	32.69
yruck0001_4620	yaldo0001_3710	pmatch	76.83
yruck0001_4620	yruck0001_4610	pmatch	44.90
yruck0001_4620	yrohd0001_38410	pmatch	71.95
yrohd0001_18870	ypseu0001X_38430	pmatch	73.97
yrohd0001_18870	yfred0001_33270	pmatch	92.21
yrohd0001_18870	yrohd0001_18870	pmatch	100.00
yrohd0001_18870	yinte0001_5480	pmatch	84.21
yrohd0001_18870	ymoll0001_36970	pmatch	87.01
yrohd0001_18870	yfred0001_33200	pmatch	94.81
yrohd0001_18870	ypest0001X_27610	pmatch	89.61
yrohd0001_18870	ypseu0001X_28460	pmatch	89.61
yrohd0001_18870	yruck0001_13030	pmatch	39.29
yrohd0001_18870	yrohd0001_38400	pmatch	46.67
yrohd0001_18870	ykris0001_32060	pmatch	47.37
yrohd0001_18870	yruck0001_4650	pmatch	84.42
yrohd0001_18870	ypest0001X_8080	pmatch	75.00
yrohd0001_18870	yrohd0001_18860	pmatch	89.47
yrohd0001_18870	yinte0001_17980	pmatch	29.31
yrohd0001_18870	ypseu0001X_38480	pmatch	75.00
yrohd0001_18870	yinte0001_41760	pmatch	48.68
yrohd0001_18870	yberc0001_8630	pmatch	81.58
yrohd0001_18870	yaldo0001_3710	pmatch	90.79
yrohd0001_18870	yrohd0001_39710	pmatch	93.51
yrohd0001_18870	yberc0001_40750	pmatch	41.03
yrohd0001_18870	yrohd0001_32190	pmatch	40.82
ykris0001_41280	ypest0001X_8090	pmatch	64.86
ykris0001_41280	ypseu0001X_38430	pmatch	73.96
ykris0001_41280	yfred0001_34100	pmatch	57.58
ykris0001_41280	yfred0001_40710	pmatch	51.04
ykris0001_41280	ypseu0001X_38440	pmatch	77.50
ykris0001_41280	ypest0001X_8080	pmatch	73.96
ykris0001_41280	ymoll0001_36970	pmatch	96.88
ykris0001_41280	yrohd0001_18860	pmatch	50.00
ykris0001_41280	yinte0001_5480	pmatch	78.12
ykris0001_41280	ypseu0001X_38480	pmatch	73.96
ykris0001_41280	yinte0001_41760	pmatch	65.62
ykris0001_41280	ypest0001X_27610	pmatch	88.54
ykris0001_41280	yfred0001_45620	pmatch	51.43
ykris0001_41280	ykris0001_41280	pmatch	100.00
ykris0001_41280	yruck0001_25350	pmatch	45.16
ykris0001_41280	ypseu0001X_28460	pmatch	86.46
ykris0001_41280	ykris0001_26670	pmatch	95.96
ykris0001_41280	yente0001X_8000	pmatch	53.12
ykris0001_41280	yrohd0001_38400	pmatch	52.08
ykris0001_41280	yaldo0001_3710	pmatch	86.46
ykris0001_41280	ykris0001_32060	pmatch	71.88
ykris0001_41280	yrohd0001_32190	pmatch	90.62
ykris0001_41280	yruck0001_4650	pmatch	80.21
yfred0001_34090	yfred0001_34090	pmatch	100.00
yfred0001_34090	ypest0001X_27580	pmatch	82.43
yfred0001_34090	ypseu0001X_38430	pmatch	68.92
yfred0001_34090	ykris0001_41250	pmatch	80.00
yfred0001_34090	yfred0001_40710	pmatch	89.19
yfred0001_34090	ypest0001X_8080	pmatch	68.92
yfred0001_34090	ypseu0001X_38440	pmatch	68.92
yfred0001_34090	yfred0001_38190	pmatch	87.00
yfred0001_34090	yinte0001_5480	pmatch	70.83
yfred0001_34090	yrohd0001_18860	pmatch	85.00
yfred0001_34090	ypseu0001X_38480	pmatch	68.92
yfred0001_34090	yinte0001_41760	pmatch	81.69
yfred0001_34090	yrohd0001_32220	pmatch	56.25
yfred0001_34090	ypseu0001X_38410	pmatch	68.92
yfred0001_34090	ypest0001X_27610	pmatch	85.14
yfred0001_34090	yfred0001_45620	pmatch	60.71
yfred0001_34090	ypest0001X_27540	pmatch	90.91
yfred0001_34090	yaldo0001_38920	pmatch	79.63
yfred0001_34090	yfred0001_34080	pmatch	75.00
yfred0001_34090	ypseu0001X_28460	pmatch	83.78
yfred0001_34090	ypseu0001X_28430	pmatch	83.78
yfred0001_34090	yente0001X_8000	pmatch	89.19
yfred0001_34090	yrohd0001_38400	pmatch	94.44
yfred0001_34090	yaldo0001_3710	pmatch	73.61
yfred0001_34090	ypest0001X_8100	pmatch	65.22
yfred0001_34090	ykris0001_32060	pmatch	83.33
yfred0001_34090	yrohd0001_32190	pmatch	80.28
yfred0001_34090	ykris0001_21250	pmatch	78.46
yfred0001_34090	yruck0001_4650	pmatch	84.31
yfred0001_45620	ypest0001X_27580	pmatch	57.14
yfred0001_45620	ykris0001_41250	pmatch	63.16
yfred0001_45620	ypest0001X_8090	pmatch	53.12
yfred0001_45620	ypseu0001X_38430	pmatch	50.46
yfred0001_45620	yfred0001_40710	pmatch	59.09
yfred0001_45620	yberc0001_20820	pmatch	69.23
yfred0001_45620	ymoll0001_36970	pmatch	31.91
yfred0001_45620	yinte0001_5480	pmatch	57.80
yfred0001_45620	ypest0001X_27610	pmatch	58.72
yfred0001_45620	yfred0001_45620	pmatch	100.00
yfred0001_45620	ykris0001_41280	pmatch	51.43
yfred0001_45620	yfred0001_34080	pmatch	60.27
yfred0001_45620	ypseu0001X_28460	pmatch	59.63
yfred0001_45620	ykris0001_26670	pmatch	51.43
yfred0001_45620	yruck0001_13030	pmatch	33.33
yfred0001_45620	yrohd0001_38400	pmatch	58.00
yfred0001_45620	ykris0001_32060	pmatch	52.73
yfred0001_45620	ykris0001_21250	pmatch	63.16
yfred0001_45620	yruck0001_4650	pmatch	54.13
yfred0001_45620	yfred0001_34090	pmatch	59.09
yfred0001_45620	yfred0001_34100	pmatch	62.50
yfred0001_45620	ypseu0001X_38440	pmatch	51.38
yfred0001_45620	ypest0001X_8080	pmatch	50.46
yfred0001_45620	yfred0001_38190	pmatch	100.00
yfred0001_45620	yrohd0001_18860	pmatch	95.45
yfred0001_45620	yinte0001_17980	pmatch	33.90
yfred0001_45620	ypseu0001X_38480	pmatch	51.38
yfred0001_45620	yinte0001_41760	pmatch	50.91
yfred0001_45620	ypseu0001X_38410	pmatch	50.00
yfred0001_45620	yrohd0001_32220	pmatch	52.83
yfred0001_45620	yruck0001_25350	pmatch	33.33
yfred0001_45620	ypseu0001X_28430	pmatch	55.56
yfred0001_45620	yberc0001_8630	pmatch	28.85
yfred0001_45620	yente0001X_8000	pmatch	60.91
yfred0001_45620	yfred0001_33220	pmatch	28.85
yfred0001_45620	yaldo0001_3710	pmatch	57.80
yfred0001_45620	ymoll0001_21160	pmatch	75.00
yfred0001_45620	yrohd0001_32190	pmatch	54.13
yfred0001_38190	yfred0001_34090	pmatch	85.71
yfred0001_38190	ypest0001X_27580	pmatch	74.32
yfred0001_38190	ypseu0001X_38430	pmatch	56.70
yfred0001_38190	ykris0001_41250	pmatch	60.22
yfred0001_38190	yfred0001_40710	pmatch	77.03
yfred0001_38190	ypest0001X_8080	pmatch	56.70
yfred0001_38190	ypseu0001X_38440	pmatch	56.70
yfred0001_38190	yfred0001_38190	pmatch	100.00
yfred0001_38190	yinte0001_5480	pmatch	68.06
yfred0001_38190	yrohd0001_18860	pmatch	96.19
yfred0001_38190	ypseu0001X_38480	pmatch	56.70
yfred0001_38190	yinte0001_41760	pmatch	76.06
yfred0001_38190	ypseu0001X_38410	pmatch	56.70
yfred0001_38190	ypest0001X_27610	pmatch	75.68
yfred0001_38190	yfred0001_45620	pmatch	100.00
yfred0001_38190	ypest0001X_27540	pmatch	87.88
yfred0001_38190	yaldo0001_38920	pmatch	60.98
yfred0001_38190	yfred0001_34080	pmatch	59.00
yfred0001_38190	ypseu0001X_28460	pmatch	75.68
yfred0001_38190	ypseu0001X_28430	pmatch	75.68
yfred0001_38190	yente0001X_8000	pmatch	75.68
yfred0001_38190	yaldo0001_3710	pmatch	59.00
yfred0001_38190	ypest0001X_8100	pmatch	47.83
yfred0001_38190	ykris0001_32060	pmatch	77.78
yfred0001_38190	yrohd0001_32190	pmatch	78.67
yfred0001_38190	ykris0001_21250	pmatch	57.73
yfred0001_38190	yruck0001_4650	pmatch	76.47
ypseu0001X_38370	ypseu0001X_38430	pmatch	28.99
ypseu0001X_38370	ypseu0001X_38370	pmatch	100.00
ypseu0001X_38370	yfred0001_33270	pmatch	71.26
ypseu0001X_38370	yfred0001_33200	pmatch	70.11
ypseu0001X_38370	ymoll0001_36970	pmatch	78.16
ypseu0001X_38370	yinte0001_5480	pmatch	74.71
ypseu0001X_38370	yberc0001_40160	pmatch	46.15
ypseu0001X_38370	ypest0001X_27610	pmatch	74.71
ypseu0001X_38370	ypseu0001X_28460	pmatch	74.71
ypseu0001X_38370	yruck0001_4650	pmatch	72.41
ypseu0001X_38370	ypest0001X_8080	pmatch	95.40
ypseu0001X_38370	yrohd0001_40080	pmatch	74.24
ypseu0001X_38370	yfred0001_38220	pmatch	57.14
ypseu0001X_38370	ypseu0001X_38480	pmatch	94.25
ypseu0001X_38370	yinte0001_41760	pmatch	32.76
ypseu0001X_38370	ypest0001X_8140	pmatch	100.00
ypseu0001X_38370	yberc0001_8630	pmatch	71.26
ypseu0001X_38370	yfred0001_33220	pmatch	73.56
ypseu0001X_38370	yrohd0001_40320	pmatch	77.27
ypseu0001X_38370	yaldo0001_3710	pmatch	74.71
ypseu0001X_38370	yrohd0001_39710	pmatch	76.67
ypseu0001X_38370	yruck0001_4610	pmatch	30.43
ypseu0001X_38370	yrohd0001_38410	pmatch	34.94
yaldo0001_30990	ypseu0001X_38430	pmatch	56.03
yaldo0001_30990	yfred0001_40710	pmatch	93.04
yaldo0001_30990	yfred0001_33270	pmatch	28.77
yaldo0001_30990	yfred0001_33200	pmatch	31.51
yaldo0001_30990	yinte0001_5480	pmatch	55.17
yaldo0001_30990	yaldo0001_30990	pmatch	100.00
yaldo0001_30990	ypseu0001X_28460	pmatch	59.48
yaldo0001_30990	yfred0001_33010	pmatch	61.43
yaldo0001_30990	yrohd0001_38400	pmatch	93.91
yaldo0001_30990	ykris0001_32060	pmatch	50.88
yaldo0001_30990	ypest0001X_8080	pmatch	53.45
yaldo0001_30990	yruck0001_25350	pmatch	33.33
yaldo0001_30990	yrohd0001_40320	pmatch	31.87
yaldo0001_30990	yfred0001_33210	pmatch	60.00
yaldo0001_30990	yrohd0001_39710	pmatch	29.60
yaldo0001_30990	yrohd0001_38410	pmatch	26.85
yaldo0001_30990	yrohd0001_32190	pmatch	58.62
yaldo0001_30990	ymoll0001_36970	pmatch	58.62
yaldo0001_30990	yberc0001_40160	pmatch	51.72
yaldo0001_30990	ypest0001X_27610	pmatch	59.48
yaldo0001_30990	yfred0001_32960	pmatch	57.52
yaldo0001_30990	ykris0001_41280	pmatch	53.12
yaldo0001_30990	ykris0001_26670	pmatch	51.65
yaldo0001_30990	yruck0001_4650	pmatch	55.17
yaldo0001_30990	yfred0001_34100	pmatch	35.94
yaldo0001_30990	yrohd0001_40080	pmatch	28.83
yaldo0001_30990	yrohd0001_18860	pmatch	56.14
yaldo0001_30990	ypseu0001X_38480	pmatch	56.03
yaldo0001_30990	yinte0001_41760	pmatch	51.75
yaldo0001_30990	yente0001X_8000	pmatch	92.31
yaldo0001_30990	yberc0001_8630	pmatch	58.26
[truncated: 822 more rows]
