# Supplementary material for: Genomic characterization of the Yersinia genus
Source: Genome Biol. 2010 Jan 4;11(1):R1. doi: 10.1186/gb-2010-11-1-r1 (PMC2847712; doi:10.1186/gb-2010-11-1-r1)
Supplement: Additional file 15 — The top level directory consists of a directory called Additional_cluster_files and 5010 directories, one for each multi-protein cluster family. (This top level directory has been split into three data files for uploading purposes (Additional files 15, 16, 17).) Within the directory are the following files: PGL1_unique_Yersinia_unclustered.out - list of all protein singletons that MCL did not group into a cluster (see Materials and Methods); PGL1_Yersinia_unique_locus_tags.txt - names of the 11 locus tag prefixes used for each genome; PGL1_unique_Yersinia.gff - mapping each Yersinia protein to a cluster in tab delimited GFF; PGL1_unique_Yersinia.sigfile - list of the longest protein in each cluster; PGL1_unique_Yersinia.summary - summary table of features of each of the clusters; PGL1_unique_Yersinia.table - summary table of each protein in the clusters. Within each cluster directory are the following files, where 'x' is the cluster name: PGL1_unique_Yersinia-x.faa - multifasta file of the proteins in the cluster; PGL1_unique_Yersinia-x.summary - summary of the properties of the proteins; PGL1_unique_Yersinia-x.matches - blast matches between the proteins of the cluster; PGL1_unique_Yersinia-x.muscle.fasta - muscle alignment of the proteins; PGL1_unique_Yersinia-x.muscle.fasta.gblo - gblocks output of muscle alignment (that is, auto-trimmed alignment); PGL1_unique_Yersinia-x.muscle.fasta.gblo.htm - as above in html format; PGL1_unique_Yersinia-x.muscle.tree - treefile from muscle alignment; PGL1_unique_Yersinia-x.sif - matches between proteins in simple interaction format for display on graphing software. [file gb-2010-11-1-r1-S15.zip › clusters/PGL1_unique_yersinia-CL1/PGL1_unique_yersinia-CL1.muscle.fasta.gblo]

>yberc0001_8630

>ykris0001_26670

>ykris0001_41280

>yruck0001_910

>yaldo0001_37900

>yberc0001_34750

>yaldo0001_38900

>yaldo0001_41000

>ypseu0001X_38460

>ymoll0001_35980

>ypest0001X_8100

>yfred0001_38200

>ypest0001X_27540

>yfred0001_34120

>ypseu0001X_28420

>ykris0001_7890

>yruck0001_4640

>ymoll0001_2720

>yrohd0001_40310

>yruck0001_34980

>ypest0001X_27560

>yfred0001_45620

>yrohd0001_18860

>yfred0001_33010

>yfred0001_33210

>yrohd0001_40300

>yruck0001_4620

>ypest0001X_8110

>yberc0001_40130

>yberc0001_40750

>yruck0001_35050

>yruck0001_13030

>yinte0001_17980

>yaldo0001_6040

>yfred0001_33270

>yrohd0001_18870

>yruck0001_4610

>ypest0001X_27580

>ypseu0001X_28430

>ypseu0001X_28460

>ypest0001X_27610

>yrohd0001_32190

>ymoll0001_21160

>yrohd0001_32220

>yfred0001_34080

>yruck0001_4650

>yaldo0001_38920

>yberc0001_20820

>yaldo0001_3710

>ypest0001X_8090

>yfred0001_34100

>yruck0001_25350

>yfred0001_38190

>yfred0001_34090

>yaldo0001_30990

>yberc0001_36600

>yrohd0001_40100

>yrohd0001_40280

>yruck0001_4660

>ypseu0001X_38440

>ykris0001_41250

>ykris0001_21250

>yruck0001_4630

>yrohd0001_40320

>yrohd0001_40080

>yrohd0001_32210

>yfred0001_45640

>yfred0001_38220

>yrohd0001_38410

>yfred0001_33220

>ymoll0001_36970

>yrohd0001_39710

>yrohd0001_18880

>yinte0001_5480

>yfred0001_33200

>yrohd0001_18890

>yfred0001_32960

>yberc0001_40160

>ypseu0001X_38430

>ypseu0001X_38370

>ypest0001X_8140

>ypseu0001X_38480

>ypest0001X_8130

>ypest0001X_8080

>yinte0001_41760

>ykris0001_32060

>ypseu0001X_38410

>yrohd0001_38400

>yfred0001_40710

>yente0001X_8000

>yruck0001_35040
