# Supplementary material for: Genomic characterization of the Yersinia genus
Source: Genome Biol. 2010 Jan 4;11(1):R1. doi: 10.1186/gb-2010-11-1-r1 (PMC2847712; doi:10.1186/gb-2010-11-1-r1)
Supplement: Additional file 15 — The top level directory consists of a directory called Additional_cluster_files and 5010 directories, one for each multi-protein cluster family. (This top level directory has been split into three data files for uploading purposes (Additional files 15, 16, 17).) Within the directory are the following files: PGL1_unique_Yersinia_unclustered.out - list of all protein singletons that MCL did not group into a cluster (see Materials and Methods); PGL1_Yersinia_unique_locus_tags.txt - names of the 11 locus tag prefixes used for each genome; PGL1_unique_Yersinia.gff - mapping each Yersinia protein to a cluster in tab delimited GFF; PGL1_unique_Yersinia.sigfile - list of the longest protein in each cluster; PGL1_unique_Yersinia.summary - summary table of features of each of the clusters; PGL1_unique_Yersinia.table - summary table of each protein in the clusters. Within each cluster directory are the following files, where 'x' is the cluster name: PGL1_unique_Yersinia-x.faa - multifasta file of the proteins in the cluster; PGL1_unique_Yersinia-x.summary - summary of the properties of the proteins; PGL1_unique_Yersinia-x.matches - blast matches between the proteins of the cluster; PGL1_unique_Yersinia-x.muscle.fasta - muscle alignment of the proteins; PGL1_unique_Yersinia-x.muscle.fasta.gblo - gblocks output of muscle alignment (that is, auto-trimmed alignment); PGL1_unique_Yersinia-x.muscle.fasta.gblo.htm - as above in html format; PGL1_unique_Yersinia-x.muscle.tree - treefile from muscle alignment; PGL1_unique_Yersinia-x.sif - matches between proteins in simple interaction format for display on graphing software. [file gb-2010-11-1-r1-S15.zip › clusters/PGL1_unique_yersinia-CL1/PGL1_unique_yersinia-CL1.muscle.tree]

(
yruck0001_910:2.82532
,
(
yaldo0001_37900:2.59688
,
(
yberc0001_34750:2.1222
,
(
yaldo0001_38900:2.5056
,
(
(
yaldo0001_41000:1.12
,
ypseu0001X_38460:1.12
):0.998315
,
(
ymoll0001_35980:2.77663
,
(
ypest0001X_8100:3.08268
,
(
yfred0001_38200:1.94175
,
(
(
ypest0001X_27540:0.572212
,
(
yfred0001_34120:0.528206
,
ypseu0001X_28420:0.528206
):0.0440061
):2.00553
,
(
ykris0001_7890:2.36133
,
(
yruck0001_4640:1.75891
,
(
ymoll0001_2720:2.30053
,
(
yrohd0001_40310:1.58086
,
(
yruck0001_34980:2.16497
,
(
ypest0001X_27560:2.09137
,
(
(
yfred0001_45620:0.127529
,
(
yrohd0001_18860:0.0212254
,
(
yfred0001_33010:0.00682133
,
yfred0001_33210:0.00682133
):0.0144041
):0.106304
):1.79897
,
(
yrohd0001_40300:1.98188
,
(
yruck0001_4620:1.6986
,
(
ypest0001X_8110:1.83931
,
(
(
yberc0001_40130:0.976368
,
(
yberc0001_40750:0.733099
,
yruck0001_35050:0.733099
):0.243268
):0.363084
,
(
yruck0001_13030:1.07872
,
(
yinte0001_17980:1.49961
,
(
yaldo0001_6040:1.53293
,
(
(
(
yfred0001_33270:0.0479001
,
yrohd0001_18870:0.0479001
):0.479373
,
(
yruck0001_4610:0.384883
,
(
(
ypest0001X_27580:0.0256732
,
(
ypseu0001X_28430:0.0106786
,
(
ypseu0001X_28460:0.00357369
,
ypest0001X_27610:0.00357369
):0.00710493
):0.0149946
):0.0877793
,
(
yrohd0001_32190:0.0962851
,
(
ymoll0001_21160:0.158797
,
(
yrohd0001_32220:0.0601259
,
(
yfred0001_34080:0.0424543
,
(
yruck0001_4650:0.0454421
,
(
yaldo0001_38920:0.264594
,
(
yberc0001_20820:0.0130552
,
yaldo0001_3710:0.0130552
):0.251538
):-0.219151
):-0.00298782
):0.0176716
):0.0986711
):-0.0625118
):0.0171674
):0.27143
):0.14239
):0.691105
,
(
ypest0001X_8090:1.76639
,
(
yfred0001_34100:1.37137
,
(
yruck0001_25350:1.46777
,
(
(
yfred0001_38190:0.114169
,
yfred0001_34090:0.114169
):0.722644
,
(
yaldo0001_30990:0.490371
,
(
(
yberc0001_36600:0.516234
,
(
(
yrohd0001_40100:0.0615194
,
yrohd0001_40280:0.0615194
):0.127253
,
(
yruck0001_4660:0.112873
,
(
ypseu0001X_38440:0.0496134
,
(
ykris0001_41250:-0
,
ykris0001_21250:-0
):0.0496134
):0.0632594
):0.0758993
):0.327462
):-0.192079
,
(
(
(
yruck0001_4630:1.12328
,
(
(
yrohd0001_40320:0.0809781
,
yrohd0001_40080:0.0809781
):0.129329
,
(
yrohd0001_32210:0.123308
,
(
yfred0001_45640:0.190332
,
(
(
(
yfred0001_38220:0.306585
,
(
yrohd0001_38410:0.0359181
,
yfred0001_33220:0.0359181
):0.270667
):0.010229
,
(
yberc0001_8630:0.0691789
,
(
ykris0001_26670:0.0207916
,
ykris0001_41280:0.0207916
):0.0483872
):0.247636
):-0.218039
,
(
(
ymoll0001_36970:0.0629099
,
yrohd0001_39710:0.0629099
):0.0103571
,
(
yrohd0001_18880:0.0785144
,
(
yinte0001_5480:0.0593845
,
(
yfred0001_33200:0.0388565
,
yrohd0001_18890:0.0388565
):0.020528
):0.0191299
):-0.00524744
):0.0255081
):0.0915569
):-0.0670244
):0.0869999
):0.912976
):-0.888438
,
(
(
yfred0001_32960:0.08809
,
yberc0001_40160:0.08809
):0.0686423
,
(
ypseu0001X_38430:0.180215
,
(
(
ypseu0001X_38370:-0
,
ypest0001X_8140:-0
):0.0679508
,
(
ypseu0001X_38480:0.013503
,
(
ypest0001X_8130:0.0101012
,
ypest0001X_8080:0.0101012
):0.00340186
):0.0544477
):0.112264
):-0.0234828
):0.0781135
):0.0370994
,
(
(
yinte0001_41760:0.0792795
,
ykris0001_32060:0.0792795
):0.190537
,
(
ypseu0001X_38410:0.249903
,
(
(
yrohd0001_38400:0.0330677
,
yfred0001_40710:0.0330677
):0.126085
,
(
yente0001X_8000:0.106624
,
yruck0001_35040:0.106624
):0.0525292
):0.0907504
):0.0199129
):0.00212884
):0.0522102
):0.166215
):0.346443
):0.630958
):-0.0963974
):0.395013
):-0.548009
):0.314549
):-0.0333213
):-0.420883
):0.260729
):0.499857
):-0.14071
):0.283285
):-0.0553823
):0.164869
):0.0735974
):-0.584113
):0.719672
):-0.541616
):0.602413
):0.216414
):-0.635993
):1.14093
):-0.306046
):-0.658316
):0.387284
):-0.383398
):0.474681
):0.228434
)
;
