# Supplementary material for: Genomic characterization of the Yersinia genus
Source: Genome Biol. 2010 Jan 4;11(1):R1. doi: 10.1186/gb-2010-11-1-r1 (PMC2847712; doi:10.1186/gb-2010-11-1-r1)
Supplement: Additional file 15 — The top level directory consists of a directory called Additional_cluster_files and 5010 directories, one for each multi-protein cluster family. (This top level directory has been split into three data files for uploading purposes (Additional files 15, 16, 17).) Within the directory are the following files: PGL1_unique_Yersinia_unclustered.out - list of all protein singletons that MCL did not group into a cluster (see Materials and Methods); PGL1_Yersinia_unique_locus_tags.txt - names of the 11 locus tag prefixes used for each genome; PGL1_unique_Yersinia.gff - mapping each Yersinia protein to a cluster in tab delimited GFF; PGL1_unique_Yersinia.sigfile - list of the longest protein in each cluster; PGL1_unique_Yersinia.summary - summary table of features of each of the clusters; PGL1_unique_Yersinia.table - summary table of each protein in the clusters. Within each cluster directory are the following files, where 'x' is the cluster name: PGL1_unique_Yersinia-x.faa - multifasta file of the proteins in the cluster; PGL1_unique_Yersinia-x.summary - summary of the properties of the proteins; PGL1_unique_Yersinia-x.matches - blast matches between the proteins of the cluster; PGL1_unique_Yersinia-x.muscle.fasta - muscle alignment of the proteins; PGL1_unique_Yersinia-x.muscle.fasta.gblo - gblocks output of muscle alignment (that is, auto-trimmed alignment); PGL1_unique_Yersinia-x.muscle.fasta.gblo.htm - as above in html format; PGL1_unique_Yersinia-x.muscle.tree - treefile from muscle alignment; PGL1_unique_Yersinia-x.sif - matches between proteins in simple interaction format for display on graphing software. [file gb-2010-11-1-r1-S15.zip › clusters/PGL1_unique_yersinia-CL1/PGL1_unique_yersinia-CL1.sif]

ymoll0001_35980	pmatch	ypest0001X_27580
ymoll0001_35980	pmatch	ykris0001_41250
ymoll0001_35980	pmatch	ypseu0001X_38430
ymoll0001_35980	pmatch	yfred0001_40710
ymoll0001_35980	pmatch	yinte0001_5480
ymoll0001_35980	pmatch	ypest0001X_27610
ymoll0001_35980	pmatch	yrohd0001_40280
ymoll0001_35980	pmatch	yfred0001_34080
ymoll0001_35980	pmatch	ypseu0001X_28460
ymoll0001_35980	pmatch	yruck0001_4660
ymoll0001_35980	pmatch	yfred0001_38200
ymoll0001_35980	pmatch	ykris0001_32060
ymoll0001_35980	pmatch	ykris0001_21250
ymoll0001_35980	pmatch	ypseu0001X_38440
ymoll0001_35980	pmatch	ypest0001X_8080
ymoll0001_35980	pmatch	yrohd0001_18860
ymoll0001_35980	pmatch	ypseu0001X_38480
ymoll0001_35980	pmatch	yinte0001_41760
ymoll0001_35980	pmatch	ypseu0001X_38410
ymoll0001_35980	pmatch	yaldo0001_38920
ymoll0001_35980	pmatch	yberc0001_36600
ymoll0001_35980	pmatch	ypseu0001X_28430
ymoll0001_35980	pmatch	ymoll0001_35980
ymoll0001_35980	pmatch	yente0001X_8000
ymoll0001_35980	pmatch	yaldo0001_3710
yfred0001_34080	pmatch	ypest0001X_27580
yfred0001_34080	pmatch	ykris0001_41250
yfred0001_34080	pmatch	ypseu0001X_38430
yfred0001_34080	pmatch	yfred0001_40710
yfred0001_34080	pmatch	yberc0001_20820
yfred0001_34080	pmatch	yinte0001_5480
yfred0001_34080	pmatch	yrohd0001_40280
yfred0001_34080	pmatch	ypseu0001X_28460
yfred0001_34080	pmatch	yrohd0001_38400
yfred0001_34080	pmatch	ykris0001_32060
yfred0001_34080	pmatch	ykris0001_21250
yfred0001_34080	pmatch	yfred0001_34090
yfred0001_34080	pmatch	ypest0001X_8080
yfred0001_34080	pmatch	yrohd0001_32220
yfred0001_34080	pmatch	ypseu0001X_38410
yfred0001_34080	pmatch	yaldo0001_38920
yfred0001_34080	pmatch	yberc0001_36600
yfred0001_34080	pmatch	ypseu0001X_28430
yfred0001_34080	pmatch	ymoll0001_21160
yfred0001_34080	pmatch	yaldo0001_6040
yfred0001_34080	pmatch	yrohd0001_32190
yfred0001_34080	pmatch	yberc0001_40130
yfred0001_34080	pmatch	ypest0001X_27610
yfred0001_34080	pmatch	yfred0001_45620
yfred0001_34080	pmatch	yfred0001_34080
yfred0001_34080	pmatch	yruck0001_35040
yfred0001_34080	pmatch	yruck0001_4660
yfred0001_34080	pmatch	yrohd0001_40100
yfred0001_34080	pmatch	yfred0001_38200
yfred0001_34080	pmatch	yruck0001_4650
yfred0001_34080	pmatch	yfred0001_34100
yfred0001_34080	pmatch	ypseu0001X_38440
yfred0001_34080	pmatch	yfred0001_38190
yfred0001_34080	pmatch	yrohd0001_18860
yfred0001_34080	pmatch	ypseu0001X_38480
yfred0001_34080	pmatch	ypest0001X_8110
yfred0001_34080	pmatch	yinte0001_41760
yfred0001_34080	pmatch	ypest0001X_27540
yfred0001_34080	pmatch	ymoll0001_35980
yfred0001_34080	pmatch	yente0001X_8000
yfred0001_34080	pmatch	yaldo0001_3710
yfred0001_34080	pmatch	ypest0001X_8100
yaldo0001_3710	pmatch	ypest0001X_27580
yaldo0001_3710	pmatch	ypest0001X_8090
yaldo0001_3710	pmatch	ykris0001_41250
yaldo0001_3710	pmatch	ypseu0001X_38430
yaldo0001_3710	pmatch	yberc0001_20820
yaldo0001_3710	pmatch	yfred0001_33270
yaldo0001_3710	pmatch	ypseu0001X_28460
yaldo0001_3710	pmatch	yfred0001_33010
yaldo0001_3710	pmatch	yruck0001_34980
yaldo0001_3710	pmatch	yruck0001_13030
yaldo0001_3710	pmatch	yrohd0001_38400
yaldo0001_3710	pmatch	yrohd0001_18890
yaldo0001_3710	pmatch	ykris0001_32060
yaldo0001_3710	pmatch	ykris0001_21250
yaldo0001_3710	pmatch	yfred0001_34090
yaldo0001_3710	pmatch	yinte0001_17980
yaldo0001_3710	pmatch	yrohd0001_32220
yaldo0001_3710	pmatch	ypseu0001X_38410
yaldo0001_3710	pmatch	yaldo0001_38920
yaldo0001_3710	pmatch	yruck0001_25350
yaldo0001_3710	pmatch	ypseu0001X_28430
yaldo0001_3710	pmatch	ypest0001X_8130
yaldo0001_3710	pmatch	yrohd0001_40320
yaldo0001_3710	pmatch	ymoll0001_21160
yaldo0001_3710	pmatch	yrohd0001_38410
yaldo0001_3710	pmatch	yrohd0001_32190
yaldo0001_3710	pmatch	yfred0001_45640
yaldo0001_3710	pmatch	ypseu0001X_38370
yaldo0001_3710	pmatch	ymoll0001_36970
yaldo0001_3710	pmatch	yberc0001_40160
yaldo0001_3710	pmatch	ypest0001X_27610
yaldo0001_3710	pmatch	ykris0001_41280
yaldo0001_3710	pmatch	yfred0001_34080
yaldo0001_3710	pmatch	ykris0001_26670
yaldo0001_3710	pmatch	yruck0001_4660
yaldo0001_3710	pmatch	yfred0001_38200
yaldo0001_3710	pmatch	yruck0001_4630
yaldo0001_3710	pmatch	yruck0001_4650
yaldo0001_3710	pmatch	yrohd0001_32210
yaldo0001_3710	pmatch	ypseu0001X_38440
yaldo0001_3710	pmatch	yrohd0001_18860
yaldo0001_3710	pmatch	ypseu0001X_38480
yaldo0001_3710	pmatch	yinte0001_41760
yaldo0001_3710	pmatch	yruck0001_4640
yaldo0001_3710	pmatch	yberc0001_8630
yaldo0001_3710	pmatch	yaldo0001_3710
yaldo0001_3710	pmatch	yberc0001_40750
yaldo0001_3710	pmatch	yruck0001_4610
yaldo0001_3710	pmatch	ypest0001X_8100
yaldo0001_3710	pmatch	yrohd0001_18880
yaldo0001_3710	pmatch	yfred0001_40710
yaldo0001_3710	pmatch	yrohd0001_18870
yaldo0001_3710	pmatch	yinte0001_5480
yaldo0001_3710	pmatch	yfred0001_33200
yaldo0001_3710	pmatch	yruck0001_4620
yaldo0001_3710	pmatch	yaldo0001_30990
yaldo0001_3710	pmatch	yrohd0001_40280
yaldo0001_3710	pmatch	ypest0001X_8080
yaldo0001_3710	pmatch	yfred0001_38220
yaldo0001_3710	pmatch	ypest0001X_8140
yaldo0001_3710	pmatch	yfred0001_33210
yaldo0001_3710	pmatch	yrohd0001_39710
yaldo0001_3710	pmatch	yberc0001_34750
yaldo0001_3710	pmatch	yfred0001_32960
yaldo0001_3710	pmatch	yfred0001_45620
yaldo0001_3710	pmatch	yrohd0001_40100
yaldo0001_3710	pmatch	yfred0001_34100
yaldo0001_3710	pmatch	yrohd0001_40080
yaldo0001_3710	pmatch	yfred0001_38190
yaldo0001_3710	pmatch	ypest0001X_27540
yaldo0001_3710	pmatch	yente0001X_8000
yaldo0001_3710	pmatch	yfred0001_33220
yinte0001_5480	pmatch	ypest0001X_27580
yinte0001_5480	pmatch	ypest0001X_8090
yinte0001_5480	pmatch	ykris0001_41250
yinte0001_5480	pmatch	ypseu0001X_38430
yinte0001_5480	pmatch	yberc0001_20820
yinte0001_5480	pmatch	yfred0001_33270
yinte0001_5480	pmatch	yaldo0001_38900
yinte0001_5480	pmatch	ypseu0001X_28460
yinte0001_5480	pmatch	yruck0001_34980
yinte0001_5480	pmatch	yruck0001_13030
yinte0001_5480	pmatch	yrohd0001_38400
yinte0001_5480	pmatch	yrohd0001_18890
yinte0001_5480	pmatch	ykris0001_32060
yinte0001_5480	pmatch	ykris0001_21250
yinte0001_5480	pmatch	yfred0001_34090
yinte0001_5480	pmatch	yinte0001_17980
yinte0001_5480	pmatch	yrohd0001_32220
yinte0001_5480	pmatch	ypseu0001X_38410
yinte0001_5480	pmatch	yaldo0001_38920
yinte0001_5480	pmatch	yberc0001_36600
yinte0001_5480	pmatch	yruck0001_25350
yinte0001_5480	pmatch	ypseu0001X_28430
yinte0001_5480	pmatch	ypest0001X_8130
yinte0001_5480	pmatch	yrohd0001_40320
yinte0001_5480	pmatch	ymoll0001_21160
yinte0001_5480	pmatch	yaldo0001_6040
yinte0001_5480	pmatch	yrohd0001_38410
yinte0001_5480	pmatch	yrohd0001_32190
yinte0001_5480	pmatch	yfred0001_45640
yinte0001_5480	pmatch	ypseu0001X_38370
yinte0001_5480	pmatch	ymoll0001_36970
yinte0001_5480	pmatch	yberc0001_40160
yinte0001_5480	pmatch	ypest0001X_27610
yinte0001_5480	pmatch	ykris0001_41280
yinte0001_5480	pmatch	yfred0001_34080
yinte0001_5480	pmatch	ykris0001_26670
yinte0001_5480	pmatch	yruck0001_4660
yinte0001_5480	pmatch	yfred0001_38200
yinte0001_5480	pmatch	yruck0001_4630
yinte0001_5480	pmatch	yruck0001_4650
yinte0001_5480	pmatch	yrohd0001_32210
yinte0001_5480	pmatch	ypseu0001X_38440
yinte0001_5480	pmatch	yrohd0001_18860
yinte0001_5480	pmatch	ypseu0001X_38480
yinte0001_5480	pmatch	yinte0001_41760
yinte0001_5480	pmatch	yruck0001_4640
yinte0001_5480	pmatch	yberc0001_8630
yinte0001_5480	pmatch	yaldo0001_3710
yinte0001_5480	pmatch	yberc0001_40750
yinte0001_5480	pmatch	yruck0001_4610
yinte0001_5480	pmatch	ypest0001X_8100
yinte0001_5480	pmatch	yrohd0001_18880
yinte0001_5480	pmatch	yfred0001_40710
yinte0001_5480	pmatch	yrohd0001_18870
yinte0001_5480	pmatch	yinte0001_5480
yinte0001_5480	pmatch	yfred0001_33200
yinte0001_5480	pmatch	yruck0001_4620
yinte0001_5480	pmatch	yaldo0001_30990
yinte0001_5480	pmatch	yrohd0001_40280
yinte0001_5480	pmatch	ypest0001X_8080
yinte0001_5480	pmatch	yfred0001_38220
yinte0001_5480	pmatch	ypest0001X_8140
yinte0001_5480	pmatch	yrohd0001_39710
yinte0001_5480	pmatch	yberc0001_34750
yinte0001_5480	pmatch	yfred0001_32960
yinte0001_5480	pmatch	yfred0001_45620
yinte0001_5480	pmatch	yruck0001_35040
yinte0001_5480	pmatch	yrohd0001_40100
yinte0001_5480	pmatch	yfred0001_34100
yinte0001_5480	pmatch	yrohd0001_40080
yinte0001_5480	pmatch	yfred0001_38190
yinte0001_5480	pmatch	ypest0001X_27540
yinte0001_5480	pmatch	ymoll0001_35980
yinte0001_5480	pmatch	yente0001X_8000
yinte0001_5480	pmatch	yfred0001_33220
yberc0001_8630	pmatch	ypest0001X_27580
yberc0001_8630	pmatch	ypseu0001X_38430
yberc0001_8630	pmatch	yfred0001_33270
yberc0001_8630	pmatch	ypseu0001X_28460
yberc0001_8630	pmatch	yfred0001_33010
yberc0001_8630	pmatch	yruck0001_34980
yberc0001_8630	pmatch	yruck0001_13030
yberc0001_8630	pmatch	yrohd0001_38400
yberc0001_8630	pmatch	yrohd0001_18890
yberc0001_8630	pmatch	ykris0001_32060
yberc0001_8630	pmatch	yinte0001_17980
yberc0001_8630	pmatch	yruck0001_25350
yberc0001_8630	pmatch	ypest0001X_8130
yberc0001_8630	pmatch	yrohd0001_40320
yberc0001_8630	pmatch	yrohd0001_38410
yberc0001_8630	pmatch	yrohd0001_32190
yberc0001_8630	pmatch	yfred0001_45640
yberc0001_8630	pmatch	ypseu0001X_38370
yberc0001_8630	pmatch	ymoll0001_36970
yberc0001_8630	pmatch	yberc0001_40160
yberc0001_8630	pmatch	ypest0001X_27610
yberc0001_8630	pmatch	ykris0001_41280
yberc0001_8630	pmatch	yfred0001_34080
yberc0001_8630	pmatch	ykris0001_26670
yberc0001_8630	pmatch	yruck0001_4630
yberc0001_8630	pmatch	yruck0001_4650
yberc0001_8630	pmatch	yrohd0001_32210
yberc0001_8630	pmatch	ypseu0001X_38440
yberc0001_8630	pmatch	yrohd0001_18860
yberc0001_8630	pmatch	ypseu0001X_38480
yberc0001_8630	pmatch	yinte0001_41760
yberc0001_8630	pmatch	yruck0001_4640
yberc0001_8630	pmatch	yberc0001_8630
yberc0001_8630	pmatch	yaldo0001_3710
yberc0001_8630	pmatch	yberc0001_40750
yberc0001_8630	pmatch	yruck0001_4610
yberc0001_8630	pmatch	yrohd0001_18880
yberc0001_8630	pmatch	yfred0001_40710
yberc0001_8630	pmatch	yrohd0001_18870
yberc0001_8630	pmatch	yinte0001_5480
yberc0001_8630	pmatch	yfred0001_33200
yberc0001_8630	pmatch	yruck0001_4620
yberc0001_8630	pmatch	yaldo0001_30990
yberc0001_8630	pmatch	ypest0001X_8080
yberc0001_8630	pmatch	yfred0001_38220
yberc0001_8630	pmatch	ypest0001X_8140
yberc0001_8630	pmatch	yfred0001_33210
yberc0001_8630	pmatch	yrohd0001_39710
yberc0001_8630	pmatch	yberc0001_34750
yberc0001_8630	pmatch	yfred0001_32960
yberc0001_8630	pmatch	yrohd0001_40080
yberc0001_8630	pmatch	yente0001X_8000
yberc0001_8630	pmatch	yfred0001_33220
ypest0001X_8080	pmatch	ypest0001X_27580
ypest0001X_8080	pmatch	ypest0001X_8090
ypest0001X_8080	pmatch	ykris0001_41250
ypest0001X_8080	pmatch	ypseu0001X_38430
ypest0001X_8080	pmatch	yberc0001_20820
ypest0001X_8080	pmatch	yfred0001_33270
ypest0001X_8080	pmatch	ypseu0001X_28460
ypest0001X_8080	pmatch	yruck0001_34980
ypest0001X_8080	pmatch	yruck0001_13030
ypest0001X_8080	pmatch	yrohd0001_38400
ypest0001X_8080	pmatch	yrohd0001_18890
ypest0001X_8080	pmatch	ykris0001_32060
ypest0001X_8080	pmatch	ykris0001_21250
ypest0001X_8080	pmatch	yfred0001_34090
ypest0001X_8080	pmatch	yinte0001_17980
ypest0001X_8080	pmatch	yrohd0001_32220
ypest0001X_8080	pmatch	ypseu0001X_38410
ypest0001X_8080	pmatch	yaldo0001_38920
ypest0001X_8080	pmatch	yberc0001_36600
ypest0001X_8080	pmatch	yruck0001_25350
ypest0001X_8080	pmatch	ypseu0001X_28430
ypest0001X_8080	pmatch	ypest0001X_8130
ypest0001X_8080	pmatch	yrohd0001_40320
ypest0001X_8080	pmatch	yaldo0001_6040
ypest0001X_8080	pmatch	ymoll0001_21160
ypest0001X_8080	pmatch	yrohd0001_38410
ypest0001X_8080	pmatch	yrohd0001_32190
ypest0001X_8080	pmatch	yfred0001_45640
ypest0001X_8080	pmatch	ypseu0001X_38370
ypest0001X_8080	pmatch	ymoll0001_36970
ypest0001X_8080	pmatch	yberc0001_40160
ypest0001X_8080	pmatch	ypest0001X_27610
ypest0001X_8080	pmatch	ykris0001_41280
ypest0001X_8080	pmatch	yfred0001_34080
ypest0001X_8080	pmatch	ykris0001_26670
ypest0001X_8080	pmatch	yruck0001_4660
ypest0001X_8080	pmatch	yfred0001_38200
ypest0001X_8080	pmatch	yruck0001_4630
ypest0001X_8080	pmatch	yruck0001_4650
ypest0001X_8080	pmatch	yrohd0001_32210
ypest0001X_8080	pmatch	ypseu0001X_38440
ypest0001X_8080	pmatch	yrohd0001_18860
ypest0001X_8080	pmatch	ypseu0001X_38480
ypest0001X_8080	pmatch	yinte0001_41760
ypest0001X_8080	pmatch	yruck0001_4640
ypest0001X_8080	pmatch	yberc0001_8630
ypest0001X_8080	pmatch	yaldo0001_3710
ypest0001X_8080	pmatch	yberc0001_40750
ypest0001X_8080	pmatch	yruck0001_4610
ypest0001X_8080	pmatch	ypest0001X_8100
ypest0001X_8080	pmatch	yrohd0001_18880
ypest0001X_8080	pmatch	yfred0001_40710
ypest0001X_8080	pmatch	yrohd0001_18870
ypest0001X_8080	pmatch	yinte0001_5480
ypest0001X_8080	pmatch	yfred0001_33200
ypest0001X_8080	pmatch	yruck0001_4620
ypest0001X_8080	pmatch	yaldo0001_30990
ypest0001X_8080	pmatch	yrohd0001_40280
ypest0001X_8080	pmatch	ypest0001X_8080
ypest0001X_8080	pmatch	yfred0001_38220
ypest0001X_8080	pmatch	ypest0001X_8140
ypest0001X_8080	pmatch	yrohd0001_39710
ypest0001X_8080	pmatch	yfred0001_32960
ypest0001X_8080	pmatch	yfred0001_45620
ypest0001X_8080	pmatch	yruck0001_35040
ypest0001X_8080	pmatch	yrohd0001_40100
ypest0001X_8080	pmatch	yfred0001_34100
ypest0001X_8080	pmatch	yrohd0001_40080
ypest0001X_8080	pmatch	yfred0001_38190
ypest0001X_8080	pmatch	ypest0001X_27540
ypest0001X_8080	pmatch	ymoll0001_35980
ypest0001X_8080	pmatch	yente0001X_8000
ypest0001X_8080	pmatch	yfred0001_33220
yfred0001_33220	pmatch	ypseu0001X_38430
yfred0001_33220	pmatch	yfred0001_33270
yfred0001_33220	pmatch	ypseu0001X_28460
yfred0001_33220	pmatch	yruck0001_34980
yfred0001_33220	pmatch	yruck0001_13030
yfred0001_33220	pmatch	yrohd0001_38400
yfred0001_33220	pmatch	yrohd0001_18890
yfred0001_33220	pmatch	ykris0001_32060
yfred0001_33220	pmatch	yinte0001_17980
yfred0001_33220	pmatch	yruck0001_25350
yfred0001_33220	pmatch	ypest0001X_8130
yfred0001_33220	pmatch	yrohd0001_40320
yfred0001_33220	pmatch	yrohd0001_38410
yfred0001_33220	pmatch	yrohd0001_32190
yfred0001_33220	pmatch	yfred0001_45640
yfred0001_33220	pmatch	ypseu0001X_38370
yfred0001_33220	pmatch	ymoll0001_36970
yfred0001_33220	pmatch	ypest0001X_27610
yfred0001_33220	pmatch	ykris0001_41280
yfred0001_33220	pmatch	yfred0001_34080
yfred0001_33220	pmatch	ykris0001_26670
yfred0001_33220	pmatch	yruck0001_4630
yfred0001_33220	pmatch	yruck0001_4650
yfred0001_33220	pmatch	yrohd0001_32210
yfred0001_33220	pmatch	yrohd0001_18860
yfred0001_33220	pmatch	ypseu0001X_38480
yfred0001_33220	pmatch	yinte0001_41760
yfred0001_33220	pmatch	yruck0001_4640
yfred0001_33220	pmatch	yberc0001_8630
yfred0001_33220	pmatch	yaldo0001_3710
yfred0001_33220	pmatch	yruck0001_4610
yfred0001_33220	pmatch	yrohd0001_18880
yfred0001_33220	pmatch	yfred0001_40710
yfred0001_33220	pmatch	yinte0001_5480
yfred0001_33220	pmatch	yfred0001_33200
yfred0001_33220	pmatch	yruck0001_4620
yfred0001_33220	pmatch	yaldo0001_30990
yfred0001_33220	pmatch	ypest0001X_8080
yfred0001_33220	pmatch	yfred0001_38220
yfred0001_33220	pmatch	ypest0001X_8140
yfred0001_33220	pmatch	yrohd0001_39710
yfred0001_33220	pmatch	yrohd0001_40080
yfred0001_33220	pmatch	yente0001X_8000
yfred0001_33220	pmatch	yfred0001_33220
ypseu0001X_38480	pmatch	ypest0001X_27580
ypseu0001X_38480	pmatch	ypest0001X_8090
ypseu0001X_38480	pmatch	ykris0001_41250
ypseu0001X_38480	pmatch	ypseu0001X_38430
ypseu0001X_38480	pmatch	yberc0001_20820
ypseu0001X_38480	pmatch	yfred0001_33270
ypseu0001X_38480	pmatch	ypseu0001X_28460
ypseu0001X_38480	pmatch	yruck0001_34980
ypseu0001X_38480	pmatch	yruck0001_13030
ypseu0001X_38480	pmatch	yrohd0001_38400
ypseu0001X_38480	pmatch	yrohd0001_18890
ypseu0001X_38480	pmatch	ykris0001_32060
ypseu0001X_38480	pmatch	ykris0001_21250
ypseu0001X_38480	pmatch	yfred0001_34090
ypseu0001X_38480	pmatch	yinte0001_17980
ypseu0001X_38480	pmatch	yrohd0001_32220
ypseu0001X_38480	pmatch	ypseu0001X_38410
ypseu0001X_38480	pmatch	yaldo0001_38920
ypseu0001X_38480	pmatch	yberc0001_36600
ypseu0001X_38480	pmatch	yruck0001_25350
ypseu0001X_38480	pmatch	ypseu0001X_28430
ypseu0001X_38480	pmatch	ypest0001X_8130
ypseu0001X_38480	pmatch	yrohd0001_40320
ypseu0001X_38480	pmatch	yaldo0001_6040
ypseu0001X_38480	pmatch	ymoll0001_21160
ypseu0001X_38480	pmatch	yrohd0001_38410
ypseu0001X_38480	pmatch	yrohd0001_32190
ypseu0001X_38480	pmatch	yfred0001_45640
ypseu0001X_38480	pmatch	ypseu0001X_38370
ypseu0001X_38480	pmatch	ymoll0001_36970
ypseu0001X_38480	pmatch	yberc0001_40160
ypseu0001X_38480	pmatch	ypest0001X_27610
ypseu0001X_38480	pmatch	ykris0001_41280
ypseu0001X_38480	pmatch	yfred0001_34080
ypseu0001X_38480	pmatch	ykris0001_26670
ypseu0001X_38480	pmatch	yruck0001_4660
ypseu0001X_38480	pmatch	yfred0001_38200
ypseu0001X_38480	pmatch	yruck0001_4630
ypseu0001X_38480	pmatch	yruck0001_4650
ypseu0001X_38480	pmatch	yrohd0001_32210
ypseu0001X_38480	pmatch	ypseu0001X_38440
ypseu0001X_38480	pmatch	yrohd0001_18860
ypseu0001X_38480	pmatch	ypseu0001X_38480
ypseu0001X_38480	pmatch	yinte0001_41760
ypseu0001X_38480	pmatch	yruck0001_4640
ypseu0001X_38480	pmatch	yberc0001_8630
ypseu0001X_38480	pmatch	yaldo0001_3710
ypseu0001X_38480	pmatch	yberc0001_40750
ypseu0001X_38480	pmatch	yruck0001_4610
ypseu0001X_38480	pmatch	ypest0001X_8100
ypseu0001X_38480	pmatch	yrohd0001_18880
ypseu0001X_38480	pmatch	yfred0001_40710
ypseu0001X_38480	pmatch	yrohd0001_18870
ypseu0001X_38480	pmatch	yinte0001_5480
ypseu0001X_38480	pmatch	yfred0001_33200
ypseu0001X_38480	pmatch	yruck0001_4620
ypseu0001X_38480	pmatch	yaldo0001_30990
ypseu0001X_38480	pmatch	yrohd0001_40280
ypseu0001X_38480	pmatch	ypest0001X_8080
ypseu0001X_38480	pmatch	yfred0001_38220
ypseu0001X_38480	pmatch	ypest0001X_8140
ypseu0001X_38480	pmatch	yrohd0001_39710
ypseu0001X_38480	pmatch	yberc0001_34750
ypseu0001X_38480	pmatch	yfred0001_32960
ypseu0001X_38480	pmatch	yfred0001_45620
ypseu0001X_38480	pmatch	yruck0001_35040
ypseu0001X_38480	pmatch	yrohd0001_40100
ypseu0001X_38480	pmatch	yfred0001_34100
ypseu0001X_38480	pmatch	yrohd0001_40080
ypseu0001X_38480	pmatch	yfred0001_38190
ypseu0001X_38480	pmatch	ypest0001X_27540
ypseu0001X_38480	pmatch	ymoll0001_35980
ypseu0001X_38480	pmatch	yente0001X_8000
ypseu0001X_38480	pmatch	yfred0001_33220
ypest0001X_27610	pmatch	ypest0001X_27580
ypest0001X_27610	pmatch	ypest0001X_8090
ypest0001X_27610	pmatch	ykris0001_41250
ypest0001X_27610	pmatch	ypseu0001X_38430
ypest0001X_27610	pmatch	yberc0001_20820
ypest0001X_27610	pmatch	yfred0001_33270
ypest0001X_27610	pmatch	ypseu0001X_28460
ypest0001X_27610	pmatch	yfred0001_33010
ypest0001X_27610	pmatch	yruck0001_34980
ypest0001X_27610	pmatch	yruck0001_13030
ypest0001X_27610	pmatch	yrohd0001_38400
ypest0001X_27610	pmatch	yrohd0001_18890
ypest0001X_27610	pmatch	ykris0001_32060
ypest0001X_27610	pmatch	ykris0001_21250
ypest0001X_27610	pmatch	yfred0001_34090
ypest0001X_27610	pmatch	yinte0001_17980
ypest0001X_27610	pmatch	yrohd0001_32220
ypest0001X_27610	pmatch	ypseu0001X_38410
ypest0001X_27610	pmatch	yaldo0001_38920
ypest0001X_27610	pmatch	yberc0001_36600
ypest0001X_27610	pmatch	yruck0001_25350
ypest0001X_27610	pmatch	ypseu0001X_28430
ypest0001X_27610	pmatch	ypest0001X_8130
ypest0001X_27610	pmatch	yrohd0001_40320
ypest0001X_27610	pmatch	ymoll0001_21160
ypest0001X_27610	pmatch	yaldo0001_6040
ypest0001X_27610	pmatch	yrohd0001_38410
ypest0001X_27610	pmatch	yrohd0001_32190
ypest0001X_27610	pmatch	yfred0001_45640
ypest0001X_27610	pmatch	ypseu0001X_38370
ypest0001X_27610	pmatch	ymoll0001_36970
ypest0001X_27610	pmatch	yberc0001_40160
ypest0001X_27610	pmatch	ypest0001X_27610
ypest0001X_27610	pmatch	ykris0001_41280
ypest0001X_27610	pmatch	yfred0001_34080
ypest0001X_27610	pmatch	ykris0001_26670
ypest0001X_27610	pmatch	yruck0001_4660
ypest0001X_27610	pmatch	yfred0001_38200
ypest0001X_27610	pmatch	yruck0001_4650
ypest0001X_27610	pmatch	yrohd0001_32210
ypest0001X_27610	pmatch	ypseu0001X_38440
ypest0001X_27610	pmatch	yrohd0001_18860
ypest0001X_27610	pmatch	ypseu0001X_38480
ypest0001X_27610	pmatch	yinte0001_41760
ypest0001X_27610	pmatch	yruck0001_4640
ypest0001X_27610	pmatch	yberc0001_8630
ypest0001X_27610	pmatch	yaldo0001_3710
ypest0001X_27610	pmatch	yberc0001_40750
ypest0001X_27610	pmatch	yruck0001_4610
ypest0001X_27610	pmatch	ypest0001X_8100
ypest0001X_27610	pmatch	yrohd0001_18880
ypest0001X_27610	pmatch	yfred0001_40710
ypest0001X_27610	pmatch	yrohd0001_18870
ypest0001X_27610	pmatch	yinte0001_5480
ypest0001X_27610	pmatch	yfred0001_33200
ypest0001X_27610	pmatch	yruck0001_4620
ypest0001X_27610	pmatch	yaldo0001_30990
ypest0001X_27610	pmatch	yrohd0001_40280
ypest0001X_27610	pmatch	ypest0001X_8080
ypest0001X_27610	pmatch	yfred0001_38220
ypest0001X_27610	pmatch	ypest0001X_8140
ypest0001X_27610	pmatch	yfred0001_33210
ypest0001X_27610	pmatch	yrohd0001_39710
ypest0001X_27610	pmatch	yfred0001_32960
ypest0001X_27610	pmatch	yfred0001_45620
ypest0001X_27610	pmatch	yruck0001_35040
ypest0001X_27610	pmatch	yruck0001_35050
ypest0001X_27610	pmatch	yrohd0001_40100
ypest0001X_27610	pmatch	yfred0001_34100
ypest0001X_27610	pmatch	yrohd0001_40080
ypest0001X_27610	pmatch	yfred0001_38190
ypest0001X_27610	pmatch	ypest0001X_27540
ypest0001X_27610	pmatch	ymoll0001_35980
ypest0001X_27610	pmatch	yente0001X_8000
ypest0001X_27610	pmatch	yfred0001_33220
yrohd0001_38410	pmatch	ypseu0001X_38430
yrohd0001_38410	pmatch	yfred0001_33270
yrohd0001_38410	pmatch	ypseu0001X_28460
yrohd0001_38410	pmatch	yruck0001_34980
yrohd0001_38410	pmatch	yruck0001_13030
yrohd0001_38410	pmatch	yrohd0001_38400
yrohd0001_38410	pmatch	ykris0001_32060
yrohd0001_38410	pmatch	yinte0001_17980
yrohd0001_38410	pmatch	yruck0001_25350
yrohd0001_38410	pmatch	ypest0001X_8130
yrohd0001_38410	pmatch	yrohd0001_40320
yrohd0001_38410	pmatch	yrohd0001_38410
yrohd0001_38410	pmatch	yrohd0001_32190
yrohd0001_38410	pmatch	yfred0001_45640
yrohd0001_38410	pmatch	ypseu0001X_38370
yrohd0001_38410	pmatch	ymoll0001_36970
yrohd0001_38410	pmatch	ypest0001X_27610
yrohd0001_38410	pmatch	yruck0001_4630
yrohd0001_38410	pmatch	yruck0001_4650
yrohd0001_38410	pmatch	yrohd0001_32210
yrohd0001_38410	pmatch	yrohd0001_18860
yrohd0001_38410	pmatch	ypseu0001X_38480
yrohd0001_38410	pmatch	yinte0001_41760
yrohd0001_38410	pmatch	yruck0001_4640
yrohd0001_38410	pmatch	yberc0001_8630
yrohd0001_38410	pmatch	yaldo0001_3710
yrohd0001_38410	pmatch	yruck0001_4610
yrohd0001_38410	pmatch	yfred0001_40710
yrohd0001_38410	pmatch	yinte0001_5480
yrohd0001_38410	pmatch	yfred0001_33200
yrohd0001_38410	pmatch	yruck0001_4620
yrohd0001_38410	pmatch	ypest0001X_8080
yrohd0001_38410	pmatch	yrohd0001_39710
yrohd0001_38410	pmatch	yrohd0001_40080
yrohd0001_38410	pmatch	yente0001X_8000
yrohd0001_38410	pmatch	yfred0001_33220
ypseu0001X_28460	pmatch	ypest0001X_27580
ypseu0001X_28460	pmatch	ypest0001X_8090
ypseu0001X_28460	pmatch	ykris0001_41250
ypseu0001X_28460	pmatch	ypseu0001X_38430
ypseu0001X_28460	pmatch	yberc0001_20820
ypseu0001X_28460	pmatch	yfred0001_33270
ypseu0001X_28460	pmatch	ypseu0001X_28460
ypseu0001X_28460	pmatch	yfred0001_33010
ypseu0001X_28460	pmatch	yruck0001_34980
ypseu0001X_28460	pmatch	yruck0001_13030
ypseu0001X_28460	pmatch	yrohd0001_38400
ypseu0001X_28460	pmatch	yrohd0001_18890
ypseu0001X_28460	pmatch	ykris0001_32060
ypseu0001X_28460	pmatch	ykris0001_21250
ypseu0001X_28460	pmatch	yfred0001_34090
ypseu0001X_28460	pmatch	yinte0001_17980
ypseu0001X_28460	pmatch	yrohd0001_32220
ypseu0001X_28460	pmatch	ypseu0001X_38410
ypseu0001X_28460	pmatch	yaldo0001_38920
ypseu0001X_28460	pmatch	yberc0001_36600
ypseu0001X_28460	pmatch	yruck0001_25350
ypseu0001X_28460	pmatch	ypseu0001X_28430
ypseu0001X_28460	pmatch	ypest0001X_8130
ypseu0001X_28460	pmatch	yrohd0001_40320
ypseu0001X_28460	pmatch	ymoll0001_21160
ypseu0001X_28460	pmatch	yaldo0001_6040
ypseu0001X_28460	pmatch	yrohd0001_38410
ypseu0001X_28460	pmatch	yrohd0001_32190
ypseu0001X_28460	pmatch	yfred0001_45640
ypseu0001X_28460	pmatch	ypseu0001X_38370
ypseu0001X_28460	pmatch	ymoll0001_36970
ypseu0001X_28460	pmatch	yberc0001_40160
ypseu0001X_28460	pmatch	ypest0001X_27610
ypseu0001X_28460	pmatch	ykris0001_41280
ypseu0001X_28460	pmatch	yfred0001_34080
ypseu0001X_28460	pmatch	ykris0001_26670
ypseu0001X_28460	pmatch	yruck0001_4660
ypseu0001X_28460	pmatch	yfred0001_38200
ypseu0001X_28460	pmatch	yruck0001_4650
ypseu0001X_28460	pmatch	yrohd0001_32210
ypseu0001X_28460	pmatch	ypseu0001X_38440
ypseu0001X_28460	pmatch	yrohd0001_18860
ypseu0001X_28460	pmatch	ypseu0001X_38480
ypseu0001X_28460	pmatch	yinte0001_41760
ypseu0001X_28460	pmatch	yruck0001_4640
ypseu0001X_28460	pmatch	yberc0001_8630
ypseu0001X_28460	pmatch	yaldo0001_3710
ypseu0001X_28460	pmatch	yberc0001_40750
ypseu0001X_28460	pmatch	yruck0001_4610
ypseu0001X_28460	pmatch	ypest0001X_8100
ypseu0001X_28460	pmatch	yrohd0001_18880
ypseu0001X_28460	pmatch	yfred0001_40710
ypseu0001X_28460	pmatch	yrohd0001_18870
ypseu0001X_28460	pmatch	yinte0001_5480
ypseu0001X_28460	pmatch	yfred0001_33200
ypseu0001X_28460	pmatch	yruck0001_4620
ypseu0001X_28460	pmatch	yaldo0001_30990
ypseu0001X_28460	pmatch	yrohd0001_40280
ypseu0001X_28460	pmatch	ypest0001X_8080
ypseu0001X_28460	pmatch	yfred0001_38220
ypseu0001X_28460	pmatch	ypest0001X_8140
ypseu0001X_28460	pmatch	yfred0001_33210
ypseu0001X_28460	pmatch	yrohd0001_39710
ypseu0001X_28460	pmatch	yfred0001_32960
ypseu0001X_28460	pmatch	yfred0001_45620
ypseu0001X_28460	pmatch	yruck0001_35040
ypseu0001X_28460	pmatch	yruck0001_35050
ypseu0001X_28460	pmatch	yrohd0001_40100
ypseu0001X_28460	pmatch	yfred0001_34100
ypseu0001X_28460	pmatch	yrohd0001_40080
ypseu0001X_28460	pmatch	yfred0001_38190
ypseu0001X_28460	pmatch	ypest0001X_27540
ypseu0001X_28460	pmatch	ymoll0001_35980
ypseu0001X_28460	pmatch	yente0001X_8000
ypseu0001X_28460	pmatch	yfred0001_33220
ymoll0001_36970	pmatch	ypseu0001X_38430
ymoll0001_36970	pmatch	yfred0001_33270
ymoll0001_36970	pmatch	ypseu0001X_28460
ymoll0001_36970	pmatch	yruck0001_34980
ymoll0001_36970	pmatch	yruck0001_13030
ymoll0001_36970	pmatch	yrohd0001_38400
ymoll0001_36970	pmatch	yrohd0001_18890
ymoll0001_36970	pmatch	ykris0001_32060
ymoll0001_36970	pmatch	yinte0001_17980
ymoll0001_36970	pmatch	yruck0001_25350
ymoll0001_36970	pmatch	ypest0001X_8130
ymoll0001_36970	pmatch	yrohd0001_40320
ymoll0001_36970	pmatch	yrohd0001_38410
ymoll0001_36970	pmatch	yrohd0001_32190
ymoll0001_36970	pmatch	yfred0001_45640
ymoll0001_36970	pmatch	ypseu0001X_38370
ymoll0001_36970	pmatch	ymoll0001_36970
ymoll0001_36970	pmatch	yberc0001_40160
ymoll0001_36970	pmatch	ypest0001X_27610
ymoll0001_36970	pmatch	ykris0001_41280
ymoll0001_36970	pmatch	ykris0001_26670
ymoll0001_36970	pmatch	yruck0001_4650
ymoll0001_36970	pmatch	yrohd0001_32210
ymoll0001_36970	pmatch	yrohd0001_18860
ymoll0001_36970	pmatch	ypseu0001X_38480
ymoll0001_36970	pmatch	yinte0001_41760
ymoll0001_36970	pmatch	yruck0001_4640
ymoll0001_36970	pmatch	yberc0001_8630
ymoll0001_36970	pmatch	yaldo0001_3710
ymoll0001_36970	pmatch	yberc0001_40750
ymoll0001_36970	pmatch	yruck0001_4610
ymoll0001_36970	pmatch	yrohd0001_18880
ymoll0001_36970	pmatch	yfred0001_40710
ymoll0001_36970	pmatch	yrohd0001_18870
ymoll0001_36970	pmatch	yinte0001_5480
ymoll0001_36970	pmatch	yfred0001_33200
ymoll0001_36970	pmatch	yruck0001_4620
ymoll0001_36970	pmatch	yaldo0001_30990
ymoll0001_36970	pmatch	ypest0001X_8080
ymoll0001_36970	pmatch	yfred0001_38220
ymoll0001_36970	pmatch	ypest0001X_8140
ymoll0001_36970	pmatch	yrohd0001_39710
ymoll0001_36970	pmatch	yberc0001_34750
ymoll0001_36970	pmatch	yfred0001_32960
ymoll0001_36970	pmatch	yrohd0001_40080
ymoll0001_36970	pmatch	yente0001X_8000
ymoll0001_36970	pmatch	yfred0001_33220
yruck0001_4650	pmatch	ypest0001X_27580
yruck0001_4650	pmatch	ypest0001X_8090
yruck0001_4650	pmatch	ykris0001_41250
yruck0001_4650	pmatch	ypseu0001X_38430
yruck0001_4650	pmatch	yrohd0001_18880
yruck0001_4650	pmatch	yfred0001_40710
yruck0001_4650	pmatch	yberc0001_20820
yruck0001_4650	pmatch	yfred0001_33270
yruck0001_4650	pmatch	yrohd0001_18870
yruck0001_4650	pmatch	yruck0001_4620
yruck0001_4650	pmatch	yfred0001_33200
yruck0001_4650	pmatch	yinte0001_5480
yruck0001_4650	pmatch	yaldo0001_30990
yruck0001_4650	pmatch	ypseu0001X_28460
yruck0001_4650	pmatch	yruck0001_13030
yruck0001_4650	pmatch	yrohd0001_38400
yruck0001_4650	pmatch	yrohd0001_18890
yruck0001_4650	pmatch	ykris0001_32060
yruck0001_4650	pmatch	ykris0001_21250
yruck0001_4650	pmatch	yfred0001_34090
yruck0001_4650	pmatch	ypest0001X_8080
yruck0001_4650	pmatch	yfred0001_38220
yruck0001_4650	pmatch	yinte0001_17980
yruck0001_4650	pmatch	ypest0001X_8140
yruck0001_4650	pmatch	yrohd0001_32220
yruck0001_4650	pmatch	ypseu0001X_38410
yruck0001_4650	pmatch	yaldo0001_38920
yruck0001_4650	pmatch	yruck0001_25350
yruck0001_4650	pmatch	ypseu0001X_28430
yruck0001_4650	pmatch	ypest0001X_8130
yruck0001_4650	pmatch	yrohd0001_40320
yruck0001_4650	pmatch	yrohd0001_39710
yruck0001_4650	pmatch	ymoll0001_21160
yruck0001_4650	pmatch	yrohd0001_38410
yruck0001_4650	pmatch	yrohd0001_32190
yruck0001_4650	pmatch	yfred0001_45640
yruck0001_4650	pmatch	ypseu0001X_38370
yruck0001_4650	pmatch	ymoll0001_36970
yruck0001_4650	pmatch	yberc0001_40160
yruck0001_4650	pmatch	ypest0001X_27610
yruck0001_4650	pmatch	yfred0001_32960
yruck0001_4650	pmatch	yfred0001_45620
yruck0001_4650	pmatch	ykris0001_41280
yruck0001_4650	pmatch	yfred0001_34080
yruck0001_4650	pmatch	ykris0001_26670
yruck0001_4650	pmatch	yruck0001_4650
yruck0001_4650	pmatch	yrohd0001_32210
yruck0001_4650	pmatch	yfred0001_34100
yruck0001_4650	pmatch	ypseu0001X_38440
yruck0001_4650	pmatch	yrohd0001_40080
yruck0001_4650	pmatch	yfred0001_38190
yruck0001_4650	pmatch	yrohd0001_18860
yruck0001_4650	pmatch	ypseu0001X_38480
yruck0001_4650	pmatch	yinte0001_41760
yruck0001_4650	pmatch	yente0001X_8000
yruck0001_4650	pmatch	yberc0001_8630
yruck0001_4650	pmatch	yfred0001_33220
yruck0001_4650	pmatch	yaldo0001_3710
yruck0001_4650	pmatch	yruck0001_4610
yruck0001_4650	pmatch	yberc0001_40750
yruck0001_4650	pmatch	ypest0001X_8100
yfred0001_33270	pmatch	ypseu0001X_38430
yfred0001_33270	pmatch	yfred0001_33270
yfred0001_33270	pmatch	ypseu0001X_28460
yfred0001_33270	pmatch	yruck0001_13030
yfred0001_33270	pmatch	yrohd0001_38400
yfred0001_33270	pmatch	yrohd0001_18890
yfred0001_33270	pmatch	ykris0001_32060
yfred0001_33270	pmatch	ykris0001_21250
yfred0001_33270	pmatch	yinte0001_17980
yfred0001_33270	pmatch	yruck0001_25350
yfred0001_33270	pmatch	ypest0001X_8130
yfred0001_33270	pmatch	yrohd0001_40320
yfred0001_33270	pmatch	yrohd0001_38410
yfred0001_33270	pmatch	yrohd0001_32190
yfred0001_33270	pmatch	yfred0001_45640
yfred0001_33270	pmatch	ypseu0001X_38370
yfred0001_33270	pmatch	ymoll0001_36970
yfred0001_33270	pmatch	ypest0001X_27610
yfred0001_33270	pmatch	ykris0001_41280
yfred0001_33270	pmatch	ykris0001_26670
yfred0001_33270	pmatch	yruck0001_4650
yfred0001_33270	pmatch	yrohd0001_32210
yfred0001_33270	pmatch	ypseu0001X_38440
yfred0001_33270	pmatch	yrohd0001_18860
yfred0001_33270	pmatch	ypseu0001X_38480
yfred0001_33270	pmatch	yinte0001_41760
yfred0001_33270	pmatch	yberc0001_8630
yfred0001_33270	pmatch	yaldo0001_3710
yfred0001_33270	pmatch	yruck0001_4610
yfred0001_33270	pmatch	yrohd0001_18880
yfred0001_33270	pmatch	yfred0001_40710
yfred0001_33270	pmatch	yrohd0001_18870
yfred0001_33270	pmatch	yinte0001_5480
yfred0001_33270	pmatch	yfred0001_33200
yfred0001_33270	pmatch	yruck0001_4620
yfred0001_33270	pmatch	yaldo0001_30990
yfred0001_33270	pmatch	ypest0001X_8080
yfred0001_33270	pmatch	yfred0001_38220
yfred0001_33270	pmatch	ypest0001X_8140
yfred0001_33270	pmatch	yrohd0001_39710
yfred0001_33270	pmatch	yberc0001_34750
yfred0001_33270	pmatch	yfred0001_32960
yfred0001_33270	pmatch	yrohd0001_40080
yfred0001_33270	pmatch	yente0001X_8000
yfred0001_33270	pmatch	yfred0001_33220
yfred0001_33200	pmatch	ypseu0001X_38430
yfred0001_33200	pmatch	yfred0001_33270
yfred0001_33200	pmatch	ypseu0001X_28460
yfred0001_33200	pmatch	yruck0001_13030
yfred0001_33200	pmatch	yrohd0001_38400
yfred0001_33200	pmatch	yrohd0001_18890
yfred0001_33200	pmatch	ykris0001_32060
yfred0001_33200	pmatch	yinte0001_17980
yfred0001_33200	pmatch	yruck0001_25350
yfred0001_33200	pmatch	ypest0001X_8130
yfred0001_33200	pmatch	yrohd0001_40320
yfred0001_33200	pmatch	yrohd0001_38410
yfred0001_33200	pmatch	yrohd0001_32190
yfred0001_33200	pmatch	yfred0001_45640
yfred0001_33200	pmatch	ypseu0001X_38370
yfred0001_33200	pmatch	ymoll0001_36970
yfred0001_33200	pmatch	ypest0001X_27610
yfred0001_33200	pmatch	yruck0001_4650
yfred0001_33200	pmatch	yrohd0001_32210
yfred0001_33200	pmatch	ypseu0001X_38440
yfred0001_33200	pmatch	yrohd0001_18860
yfred0001_33200	pmatch	ypseu0001X_38480
yfred0001_33200	pmatch	yinte0001_41760
yfred0001_33200	pmatch	yberc0001_8630
yfred0001_33200	pmatch	yaldo0001_3710
yfred0001_33200	pmatch	yruck0001_4610
yfred0001_33200	pmatch	yrohd0001_18880
yfred0001_33200	pmatch	yfred0001_40710
yfred0001_33200	pmatch	yrohd0001_18870
yfred0001_33200	pmatch	yinte0001_5480
yfred0001_33200	pmatch	yfred0001_33200
yfred0001_33200	pmatch	yruck0001_4620
yfred0001_33200	pmatch	yaldo0001_30990
yfred0001_33200	pmatch	ypest0001X_8080
yfred0001_33200	pmatch	yfred0001_38220
yfred0001_33200	pmatch	ypest0001X_8140
yfred0001_33200	pmatch	yrohd0001_39710
yfred0001_33200	pmatch	yberc0001_34750
yfred0001_33200	pmatch	yrohd0001_40080
yfred0001_33200	pmatch	yente0001X_8000
yfred0001_33200	pmatch	yfred0001_33220
yrohd0001_32210	pmatch	yfred0001_33270
yrohd0001_32210	pmatch	ypseu0001X_28460
yrohd0001_32210	pmatch	yruck0001_34980
yrohd0001_32210	pmatch	yruck0001_13030
yrohd0001_32210	pmatch	yrohd0001_38400
yrohd0001_32210	pmatch	ykris0001_32060
yrohd0001_32210	pmatch	yinte0001_17980
yrohd0001_32210	pmatch	yruck0001_25350
yrohd0001_32210	pmatch	ypest0001X_8130
yrohd0001_32210	pmatch	yrohd0001_40320
yrohd0001_32210	pmatch	yrohd0001_38410
yrohd0001_32210	pmatch	yrohd0001_32190
yrohd0001_32210	pmatch	yfred0001_45640
yrohd0001_32210	pmatch	ymoll0001_36970
yrohd0001_32210	pmatch	ypest0001X_27610
yrohd0001_32210	pmatch	yruck0001_4650
yrohd0001_32210	pmatch	yrohd0001_32210
yrohd0001_32210	pmatch	yrohd0001_18860
yrohd0001_32210	pmatch	ypseu0001X_38480
yrohd0001_32210	pmatch	yinte0001_41760
yrohd0001_32210	pmatch	yruck0001_4640
yrohd0001_32210	pmatch	yberc0001_8630
yrohd0001_32210	pmatch	yaldo0001_3710
yrohd0001_32210	pmatch	yruck0001_4610
yrohd0001_32210	pmatch	yinte0001_5480
yrohd0001_32210	pmatch	yfred0001_33200
yrohd0001_32210	pmatch	yruck0001_4620
yrohd0001_32210	pmatch	ypest0001X_8080
yrohd0001_32210	pmatch	yrohd0001_39710
yrohd0001_32210	pmatch	yrohd0001_40080
yrohd0001_32210	pmatch	yfred0001_33220
yfred0001_45640	pmatch	ypseu0001X_38430
yfred0001_45640	pmatch	yfred0001_33270
yfred0001_45640	pmatch	ypseu0001X_28460
yfred0001_45640	pmatch	yruck0001_34980
yfred0001_45640	pmatch	yruck0001_13030
yfred0001_45640	pmatch	yrohd0001_38400
yfred0001_45640	pmatch	ykris0001_32060
yfred0001_45640	pmatch	yinte0001_17980
yfred0001_45640	pmatch	yruck0001_25350
yfred0001_45640	pmatch	yrohd0001_40320
yfred0001_45640	pmatch	yrohd0001_38410
yfred0001_45640	pmatch	yrohd0001_32190
yfred0001_45640	pmatch	yfred0001_45640
yfred0001_45640	pmatch	ymoll0001_36970
yfred0001_45640	pmatch	ypest0001X_27610
yfred0001_45640	pmatch	ykris0001_26670
yfred0001_45640	pmatch	yruck0001_4630
yfred0001_45640	pmatch	yruck0001_4650
yfred0001_45640	pmatch	yrohd0001_32210
yfred0001_45640	pmatch	yrohd0001_18860
yfred0001_45640	pmatch	ypseu0001X_38480
yfred0001_45640	pmatch	yinte0001_41760
yfred0001_45640	pmatch	yruck0001_4640
yfred0001_45640	pmatch	yberc0001_8630
yfred0001_45640	pmatch	yaldo0001_3710
yfred0001_45640	pmatch	yruck0001_4610
yfred0001_45640	pmatch	yfred0001_40710
yfred0001_45640	pmatch	yinte0001_5480
yfred0001_45640	pmatch	yruck0001_4620
yfred0001_45640	pmatch	yfred0001_33200
yfred0001_45640	pmatch	ypest0001X_8080
yfred0001_45640	pmatch	yrohd0001_39710
yfred0001_45640	pmatch	yberc0001_34750
yfred0001_45640	pmatch	yrohd0001_40080
yfred0001_45640	pmatch	yente0001X_8000
yfred0001_45640	pmatch	yfred0001_33220
yruck0001_4610	pmatch	ypseu0001X_38430
yruck0001_4610	pmatch	yfred0001_33270
yruck0001_4610	pmatch	ypseu0001X_28460
yruck0001_4610	pmatch	yruck0001_34980
yruck0001_4610	pmatch	yruck0001_13030
yruck0001_4610	pmatch	ykris0001_32060
yruck0001_4610	pmatch	yruck0001_25350
yruck0001_4610	pmatch	yrohd0001_40320
yruck0001_4610	pmatch	yrohd0001_38410
yruck0001_4610	pmatch	yrohd0001_32190
yruck0001_4610	pmatch	yfred0001_45640
yruck0001_4610	pmatch	ypseu0001X_38370
yruck0001_4610	pmatch	ymoll0001_36970
yruck0001_4610	pmatch	ypest0001X_27610
yruck0001_4610	pmatch	ykris0001_26670
yruck0001_4610	pmatch	yruck0001_4650
yruck0001_4610	pmatch	yrohd0001_32210
yruck0001_4610	pmatch	ypseu0001X_38480
yruck0001_4610	pmatch	yinte0001_41760
yruck0001_4610	pmatch	yruck0001_4640
yruck0001_4610	pmatch	yberc0001_8630
yruck0001_4610	pmatch	yaldo0001_3710
yruck0001_4610	pmatch	yruck0001_4610
yruck0001_4610	pmatch	yfred0001_40710
yruck0001_4610	pmatch	yinte0001_5480
yruck0001_4610	pmatch	yruck0001_4620
yruck0001_4610	pmatch	yfred0001_33200
yruck0001_4610	pmatch	ypest0001X_8080
yruck0001_4610	pmatch	yrohd0001_39710
yruck0001_4610	pmatch	yberc0001_34750
yruck0001_4610	pmatch	yrohd0001_40080
yruck0001_4610	pmatch	yente0001X_8000
yruck0001_4610	pmatch	yfred0001_33220
ypseu0001X_38430	pmatch	ypest0001X_27580
ypseu0001X_38430	pmatch	ypest0001X_8090
ypseu0001X_38430	pmatch	ykris0001_41250
ypseu0001X_38430	pmatch	ypseu0001X_38430
ypseu0001X_38430	pmatch	yfred0001_40710
ypseu0001X_38430	pmatch	yberc0001_20820
ypseu0001X_38430	pmatch	yfred0001_33270
ypseu0001X_38430	pmatch	yrohd0001_18870
ypseu0001X_38430	pmatch	yfred0001_33200
ypseu0001X_38430	pmatch	yinte0001_5480
ypseu0001X_38430	pmatch	yaldo0001_30990
ypseu0001X_38430	pmatch	yrohd0001_40280
ypseu0001X_38430	pmatch	ypseu0001X_28460
ypseu0001X_38430	pmatch	yruck0001_13030
ypseu0001X_38430	pmatch	yrohd0001_38400
ypseu0001X_38430	pmatch	ykris0001_32060
ypseu0001X_38430	pmatch	ykris0001_21250
ypseu0001X_38430	pmatch	yfred0001_34090
ypseu0001X_38430	pmatch	ypest0001X_8080
ypseu0001X_38430	pmatch	yinte0001_17980
ypseu0001X_38430	pmatch	yrohd0001_32220
ypseu0001X_38430	pmatch	ypseu0001X_38410
ypseu0001X_38430	pmatch	yaldo0001_38920
ypseu0001X_38430	pmatch	yruck0001_25350
ypseu0001X_38430	pmatch	yberc0001_36600
ypseu0001X_38430	pmatch	ypseu0001X_28430
ypseu0001X_38430	pmatch	yrohd0001_39710
ypseu0001X_38430	pmatch	yaldo0001_6040
ypseu0001X_38430	pmatch	ymoll0001_21160
ypseu0001X_38430	pmatch	yrohd0001_32190
ypseu0001X_38430	pmatch	ymoll0001_36970
ypseu0001X_38430	pmatch	yberc0001_40160
ypseu0001X_38430	pmatch	ypest0001X_27610
ypseu0001X_38430	pmatch	yfred0001_32960
ypseu0001X_38430	pmatch	yfred0001_45620
ypseu0001X_38430	pmatch	ykris0001_41280
ypseu0001X_38430	pmatch	yfred0001_34080
ypseu0001X_38430	pmatch	yruck0001_35040
ypseu0001X_38430	pmatch	ykris0001_26670
ypseu0001X_38430	pmatch	yruck0001_4660
ypseu0001X_38430	pmatch	yrohd0001_40100
ypseu0001X_38430	pmatch	yfred0001_38200
ypseu0001X_38430	pmatch	yruck0001_4650
ypseu0001X_38430	pmatch	yfred0001_34100
ypseu0001X_38430	pmatch	ypseu0001X_38440
ypseu0001X_38430	pmatch	yfred0001_38190
ypseu0001X_38430	pmatch	yrohd0001_18860
ypseu0001X_38430	pmatch	ypseu0001X_38480
ypseu0001X_38430	pmatch	yinte0001_41760
ypseu0001X_38430	pmatch	ypest0001X_27540
ypseu0001X_38430	pmatch	ymoll0001_35980
ypseu0001X_38430	pmatch	yberc0001_8630
ypseu0001X_38430	pmatch	yente0001X_8000
ypseu0001X_38430	pmatch	yaldo0001_3710
ypseu0001X_38430	pmatch	yberc0001_40750
ypseu0001X_38430	pmatch	ypest0001X_8100
yrohd0001_18860	pmatch	ypest0001X_27580
yrohd0001_18860	pmatch	ypest0001X_8090
yrohd0001_18860	pmatch	ykris0001_41250
yrohd0001_18860	pmatch	ypseu0001X_38430
yrohd0001_18860	pmatch	yberc0001_20820
yrohd0001_18860	pmatch	yfred0001_33270
yrohd0001_18860	pmatch	ypseu0001X_28460
yrohd0001_18860	pmatch	yfred0001_33010
yrohd0001_18860	pmatch	yruck0001_13030
yrohd0001_18860	pmatch	yrohd0001_38400
yrohd0001_18860	pmatch	ykris0001_32060
yrohd0001_18860	pmatch	ykris0001_21250
yrohd0001_18860	pmatch	yfred0001_34090
yrohd0001_18860	pmatch	yinte0001_17980
yrohd0001_18860	pmatch	yrohd0001_32220
yrohd0001_18860	pmatch	ypseu0001X_38410
yrohd0001_18860	pmatch	yaldo0001_38920
yrohd0001_18860	pmatch	yberc0001_36600
yrohd0001_18860	pmatch	yruck0001_25350
yrohd0001_18860	pmatch	ypseu0001X_28430
yrohd0001_18860	pmatch	yrohd0001_40320
yrohd0001_18860	pmatch	ymoll0001_21160
yrohd0001_18860	pmatch	yrohd0001_38410
yrohd0001_18860	pmatch	yrohd0001_32190
yrohd0001_18860	pmatch	yfred0001_45640
yrohd0001_18860	pmatch	ymoll0001_36970
yrohd0001_18860	pmatch	yberc0001_40160
yrohd0001_18860	pmatch	ypest0001X_27610
yrohd0001_18860	pmatch	ykris0001_41280
yrohd0001_18860	pmatch	yfred0001_34080
yrohd0001_18860	pmatch	ykris0001_26670
yrohd0001_18860	pmatch	yruck0001_4660
yrohd0001_18860	pmatch	yfred0001_38200
yrohd0001_18860	pmatch	yruck0001_4650
yrohd0001_18860	pmatch	yrohd0001_32210
yrohd0001_18860	pmatch	ypseu0001X_38440
yrohd0001_18860	pmatch	yrohd0001_18860
yrohd0001_18860	pmatch	ypseu0001X_38480
yrohd0001_18860	pmatch	yinte0001_41760
yrohd0001_18860	pmatch	yberc0001_8630
yrohd0001_18860	pmatch	yaldo0001_3710
yrohd0001_18860	pmatch	yberc0001_40750
yrohd0001_18860	pmatch	yfred0001_40710
yrohd0001_18860	pmatch	yrohd0001_18870
yrohd0001_18860	pmatch	yinte0001_5480
yrohd0001_18860	pmatch	yfred0001_33200
yrohd0001_18860	pmatch	yaldo0001_30990
yrohd0001_18860	pmatch	yrohd0001_40280
yrohd0001_18860	pmatch	ypest0001X_8080
yrohd0001_18860	pmatch	yfred0001_33210
yrohd0001_18860	pmatch	yrohd0001_39710
yrohd0001_18860	pmatch	yfred0001_32960
yrohd0001_18860	pmatch	yfred0001_45620
yrohd0001_18860	pmatch	yrohd0001_40100
yrohd0001_18860	pmatch	yfred0001_34100
yrohd0001_18860	pmatch	yfred0001_38190
yrohd0001_18860	pmatch	ypest0001X_27540
yrohd0001_18860	pmatch	ymoll0001_35980
yrohd0001_18860	pmatch	yente0001X_8000
yrohd0001_18860	pmatch	yfred0001_33220
yrohd0001_32190	pmatch	ypest0001X_27580
yrohd0001_32190	pmatch	ypest0001X_8090
yrohd0001_32190	pmatch	ykris0001_41250
yrohd0001_32190	pmatch	ypseu0001X_38430
yrohd0001_32190	pmatch	yfred0001_40710
yrohd0001_32190	pmatch	yfred0001_33270
yrohd0001_32190	pmatch	yberc0001_20820
yrohd0001_32190	pmatch	yrohd0001_18870
yrohd0001_32190	pmatch	yfred0001_33200
yrohd0001_32190	pmatch	ymoll0001_36970
yrohd0001_32190	pmatch	yinte0001_5480
yrohd0001_32190	pmatch	yaldo0001_30990
yrohd0001_32190	pmatch	yberc0001_40160
yrohd0001_32190	pmatch	yfred0001_32960
yrohd0001_32190	pmatch	ypest0001X_27610
yrohd0001_32190	pmatch	yfred0001_45620
yrohd0001_32190	pmatch	ykris0001_41280
yrohd0001_32190	pmatch	yfred0001_34080
yrohd0001_32190	pmatch	ypseu0001X_28460
yrohd0001_32190	pmatch	ykris0001_26670
yrohd0001_32190	pmatch	yruck0001_13030
yrohd0001_32190	pmatch	yrohd0001_38400
yrohd0001_32190	pmatch	ykris0001_32060
yrohd0001_32190	pmatch	ykris0001_21250
yrohd0001_32190	pmatch	yruck0001_4650
yrohd0001_32190	pmatch	yfred0001_34090
yrohd0001_32190	pmatch	yfred0001_34100
yrohd0001_32190	pmatch	ypest0001X_8080
yrohd0001_32190	pmatch	ypseu0001X_38440
yrohd0001_32190	pmatch	yfred0001_38190
yrohd0001_32190	pmatch	yrohd0001_18860
yrohd0001_32190	pmatch	yinte0001_17980
yrohd0001_32190	pmatch	ypseu0001X_38480
yrohd0001_32190	pmatch	yinte0001_41760
yrohd0001_32190	pmatch	yrohd0001_32220
yrohd0001_32190	pmatch	ypseu0001X_38410
yrohd0001_32190	pmatch	yaldo0001_38920
yrohd0001_32190	pmatch	ypest0001X_27540
yrohd0001_32190	pmatch	yruck0001_25350
yrohd0001_32190	pmatch	ypseu0001X_28430
yrohd0001_32190	pmatch	yente0001X_8000
yrohd0001_32190	pmatch	yberc0001_8630
yrohd0001_32190	pmatch	yaldo0001_3710
yrohd0001_32190	pmatch	yrohd0001_39710
yrohd0001_32190	pmatch	yberc0001_40750
yrohd0001_32190	pmatch	ymoll0001_21160
yrohd0001_32190	pmatch	ypest0001X_8100
yrohd0001_32190	pmatch	yrohd0001_32190
yfred0001_40710	pmatch	ypest0001X_27580
yfred0001_40710	pmatch	ypest0001X_8090
yfred0001_40710	pmatch	ykris0001_41250
yfred0001_40710	pmatch	ypseu0001X_38430
yfred0001_40710	pmatch	yfred0001_33270
yfred0001_40710	pmatch	yberc0001_20820
yfred0001_40710	pmatch	ypseu0001X_28460
yfred0001_40710	pmatch	yfred0001_33010
yfred0001_40710	pmatch	yruck0001_13030
yfred0001_40710	pmatch	yrohd0001_38400
yfred0001_40710	pmatch	ykris0001_32060
yfred0001_40710	pmatch	ykris0001_21250
yfred0001_40710	pmatch	yfred0001_34090
yfred0001_40710	pmatch	yinte0001_17980
yfred0001_40710	pmatch	yrohd0001_32220
yfred0001_40710	pmatch	ypseu0001X_38410
yfred0001_40710	pmatch	yaldo0001_38920
yfred0001_40710	pmatch	yberc0001_36600
yfred0001_40710	pmatch	yruck0001_25350
yfred0001_40710	pmatch	ypseu0001X_28430
yfred0001_40710	pmatch	yrohd0001_40320
yfred0001_40710	pmatch	yaldo0001_6040
yfred0001_40710	pmatch	ymoll0001_21160
yfred0001_40710	pmatch	yrohd0001_38410
yfred0001_40710	pmatch	yrohd0001_32190
yfred0001_40710	pmatch	yfred0001_45640
yfred0001_40710	pmatch	ymoll0001_36970
yfred0001_40710	pmatch	yberc0001_40160
yfred0001_40710	pmatch	ypest0001X_27610
yfred0001_40710	pmatch	ykris0001_41280
yfred0001_40710	pmatch	yfred0001_34080
yfred0001_40710	pmatch	ykris0001_26670
yfred0001_40710	pmatch	yruck0001_4660
yfred0001_40710	pmatch	yfred0001_38200
yfred0001_40710	pmatch	yruck0001_4650
yfred0001_40710	pmatch	ypseu0001X_38440
yfred0001_40710	pmatch	yrohd0001_18860
yfred0001_40710	pmatch	ypseu0001X_38480
yfred0001_40710	pmatch	yinte0001_41760
yfred0001_40710	pmatch	yaldo0001_41000
yfred0001_40710	pmatch	yberc0001_8630
yfred0001_40710	pmatch	yaldo0001_3710
yfred0001_40710	pmatch	yberc0001_40750
yfred0001_40710	pmatch	ypest0001X_8100
yfred0001_40710	pmatch	yfred0001_40710
yfred0001_40710	pmatch	yinte0001_5480
yfred0001_40710	pmatch	yfred0001_33200
yfred0001_40710	pmatch	yaldo0001_30990
yfred0001_40710	pmatch	yrohd0001_40280
yfred0001_40710	pmatch	yrohd0001_40310
yfred0001_40710	pmatch	ypest0001X_8080
yfred0001_40710	pmatch	yfred0001_33210
yfred0001_40710	pmatch	yrohd0001_39710
yfred0001_40710	pmatch	yfred0001_32960
yfred0001_40710	pmatch	yfred0001_45620
yfred0001_40710	pmatch	yruck0001_35040
yfred0001_40710	pmatch	yrohd0001_40100
yfred0001_40710	pmatch	yrohd0001_40300
yfred0001_40710	pmatch	ypseu0001X_38460
yfred0001_40710	pmatch	yfred0001_34100
yfred0001_40710	pmatch	yrohd0001_40080
yfred0001_40710	pmatch	yfred0001_38190
yfred0001_40710	pmatch	ypest0001X_27540
yfred0001_40710	pmatch	ymoll0001_35980
yfred0001_40710	pmatch	yente0001X_8000
yfred0001_40710	pmatch	yfred0001_33220
yfred0001_40710	pmatch	ypest0001X_27560
yrohd0001_39710	pmatch	ypseu0001X_38430
yrohd0001_39710	pmatch	yrohd0001_18880
yrohd0001_39710	pmatch	yfred0001_40710
yrohd0001_39710	pmatch	yfred0001_33270
yrohd0001_39710	pmatch	yrohd0001_18870
yrohd0001_39710	pmatch	yinte0001_5480
yrohd0001_39710	pmatch	yfred0001_33200
yrohd0001_39710	pmatch	yaldo0001_30990
yrohd0001_39710	pmatch	ypseu0001X_28460
yrohd0001_39710	pmatch	yruck0001_13030
yrohd0001_39710	pmatch	yrohd0001_38400
yrohd0001_39710	pmatch	ykris0001_32060
yrohd0001_39710	pmatch	ykris0001_21250
yrohd0001_39710	pmatch	ypest0001X_8080
yrohd0001_39710	pmatch	yfred0001_38220
yrohd0001_39710	pmatch	yinte0001_17980
yrohd0001_39710	pmatch	ypest0001X_8140
yrohd0001_39710	pmatch	yruck0001_25350
yrohd0001_39710	pmatch	yrohd0001_40320
yrohd0001_39710	pmatch	yrohd0001_39710
yrohd0001_39710	pmatch	yrohd0001_38410
yrohd0001_39710	pmatch	yrohd0001_32190
yrohd0001_39710	pmatch	yfred0001_45640
yrohd0001_39710	pmatch	ypseu0001X_38370
yrohd0001_39710	pmatch	yberc0001_34750
yrohd0001_39710	pmatch	ymoll0001_36970
yrohd0001_39710	pmatch	yberc0001_40160
yrohd0001_39710	pmatch	yfred0001_32960
yrohd0001_39710	pmatch	ypest0001X_27610
yrohd0001_39710	pmatch	ykris0001_41280
yrohd0001_39710	pmatch	ykris0001_26670
yrohd0001_39710	pmatch	yruck0001_4650
yrohd0001_39710	pmatch	yrohd0001_32210
yrohd0001_39710	pmatch	yrohd0001_40080
yrohd0001_39710	pmatch	yrohd0001_18860
yrohd0001_39710	pmatch	ypseu0001X_38480
yrohd0001_39710	pmatch	yinte0001_41760
yrohd0001_39710	pmatch	yente0001X_8000
yrohd0001_39710	pmatch	yberc0001_8630
yrohd0001_39710	pmatch	yfred0001_33220
yrohd0001_39710	pmatch	yaldo0001_3710
yrohd0001_39710	pmatch	yberc0001_40750
yrohd0001_39710	pmatch	yruck0001_4610
yrohd0001_40080	pmatch	yfred0001_45640
yrohd0001_40080	pmatch	ypseu0001X_38430
yrohd0001_40080	pmatch	ypseu0001X_38370
yrohd0001_40080	pmatch	yfred0001_40710
yrohd0001_40080	pmatch	yfred0001_33270
yrohd0001_40080	pmatch	yruck0001_4620
yrohd0001_40080	pmatch	ymoll0001_36970
yrohd0001_40080	pmatch	yfred0001_33200
yrohd0001_40080	pmatch	yinte0001_5480
yrohd0001_40080	pmatch	yaldo0001_30990
yrohd0001_40080	pmatch	ypest0001X_27610
yrohd0001_40080	pmatch	ypseu0001X_28460
yrohd0001_40080	pmatch	yruck0001_13030
yrohd0001_40080	pmatch	yrohd0001_38400
yrohd0001_40080	pmatch	ykris0001_32060
yrohd0001_40080	pmatch	yruck0001_4650
yrohd0001_40080	pmatch	yrohd0001_32210
yrohd0001_40080	pmatch	ypest0001X_8080
yrohd0001_40080	pmatch	yrohd0001_40080
yrohd0001_40080	pmatch	yrohd0001_18860
yrohd0001_40080	pmatch	ypseu0001X_38480
yrohd0001_40080	pmatch	yinte0001_41760
yrohd0001_40080	pmatch	ypest0001X_8140
yrohd0001_40080	pmatch	yruck0001_25350
yrohd0001_40080	pmatch	yente0001X_8000
yrohd0001_40080	pmatch	yberc0001_8630
yrohd0001_40080	pmatch	yfred0001_33220
yrohd0001_40080	pmatch	yrohd0001_40320
yrohd0001_40080	pmatch	yaldo0001_3710
yrohd0001_40080	pmatch	yruck0001_4610
yrohd0001_40080	pmatch	yrohd0001_39710
yrohd0001_40080	pmatch	yrohd0001_38410
yrohd0001_40320	pmatch	yfred0001_40710
yrohd0001_40320	pmatch	yfred0001_33270
yrohd0001_40320	pmatch	yruck0001_4620
yrohd0001_40320	pmatch	yfred0001_33200
yrohd0001_40320	pmatch	yinte0001_5480
yrohd0001_40320	pmatch	yaldo0001_30990
yrohd0001_40320	pmatch	ypseu0001X_28460
yrohd0001_40320	pmatch	yrohd0001_38400
yrohd0001_40320	pmatch	ykris0001_32060
yrohd0001_40320	pmatch	ypest0001X_8080
yrohd0001_40320	pmatch	ypest0001X_8140
yrohd0001_40320	pmatch	yruck0001_25350
yrohd0001_40320	pmatch	yrohd0001_40320
yrohd0001_40320	pmatch	yrohd0001_39710
yrohd0001_40320	pmatch	yrohd0001_38410
yrohd0001_40320	pmatch	yfred0001_45640
yrohd0001_40320	pmatch	ypseu0001X_38370
yrohd0001_40320	pmatch	ymoll0001_36970
yrohd0001_40320	pmatch	ypest0001X_27610
yrohd0001_40320	pmatch	yruck0001_4650
yrohd0001_40320	pmatch	yrohd0001_32210
yrohd0001_40320	pmatch	yrohd0001_40080
yrohd0001_40320	pmatch	yrohd0001_18860
yrohd0001_40320	pmatch	ypseu0001X_38480
yrohd0001_40320	pmatch	yinte0001_41760
yrohd0001_40320	pmatch	yruck0001_4640
yrohd0001_40320	pmatch	yberc0001_8630
yrohd0001_40320	pmatch	yente0001X_8000
yrohd0001_40320	pmatch	yfred0001_33220
yrohd0001_40320	pmatch	yaldo0001_3710
yrohd0001_40320	pmatch	yruck0001_4610
ypest0001X_8130	pmatch	yrohd0001_32210
ypest0001X_8130	pmatch	yfred0001_33270
ypest0001X_8130	pmatch	ypest0001X_8080
ypest0001X_8130	pmatch	yfred0001_33200
ypest0001X_8130	pmatch	ymoll0001_36970
ypest0001X_8130	pmatch	yinte0001_5480
ypest0001X_8130	pmatch	ypseu0001X_38480
ypest0001X_8130	pmatch	yinte0001_41760
ypest0001X_8130	pmatch	ypest0001X_27610
ypest0001X_8130	pmatch	ypseu0001X_28460
ypest0001X_8130	pmatch	yberc0001_8630
ypest0001X_8130	pmatch	ypest0001X_8130
ypest0001X_8130	pmatch	yfred0001_33220
ypest0001X_8130	pmatch	yaldo0001_3710
ypest0001X_8130	pmatch	ykris0001_32060
ypest0001X_8130	pmatch	yrohd0001_18890
ypest0001X_8130	pmatch	yrohd0001_38410
ypest0001X_8130	pmatch	yruck0001_4650
ypseu0001X_38440	pmatch	ypest0001X_27580
ypseu0001X_38440	pmatch	ypest0001X_8090
ypseu0001X_38440	pmatch	ykris0001_41250
ypseu0001X_38440	pmatch	ypseu0001X_38430
ypseu0001X_38440	pmatch	yfred0001_40710
ypseu0001X_38440	pmatch	yberc0001_20820
ypseu0001X_38440	pmatch	yinte0001_5480
ypseu0001X_38440	pmatch	yrohd0001_40280
ypseu0001X_38440	pmatch	ypseu0001X_28460
ypseu0001X_38440	pmatch	yruck0001_13030
ypseu0001X_38440	pmatch	yrohd0001_38400
ypseu0001X_38440	pmatch	ykris0001_32060
ypseu0001X_38440	pmatch	ykris0001_21250
ypseu0001X_38440	pmatch	yfred0001_34090
ypseu0001X_38440	pmatch	ypest0001X_8080
ypseu0001X_38440	pmatch	yinte0001_17980
ypseu0001X_38440	pmatch	yrohd0001_32220
ypseu0001X_38440	pmatch	ypseu0001X_38410
ypseu0001X_38440	pmatch	yaldo0001_38920
ypseu0001X_38440	pmatch	yruck0001_25350
ypseu0001X_38440	pmatch	yberc0001_36600
ypseu0001X_38440	pmatch	ypseu0001X_28430
ypseu0001X_38440	pmatch	ymoll0001_21160
ypseu0001X_38440	pmatch	yaldo0001_6040
ypseu0001X_38440	pmatch	yrohd0001_32190
ypseu0001X_38440	pmatch	ymoll0001_36970
ypseu0001X_38440	pmatch	ypest0001X_27610
ypseu0001X_38440	pmatch	yfred0001_45620
ypseu0001X_38440	pmatch	ykris0001_41280
ypseu0001X_38440	pmatch	yfred0001_34080
ypseu0001X_38440	pmatch	yruck0001_35040
ypseu0001X_38440	pmatch	ykris0001_26670
ypseu0001X_38440	pmatch	yruck0001_4660
ypseu0001X_38440	pmatch	yrohd0001_40100
ypseu0001X_38440	pmatch	yfred0001_38200
ypseu0001X_38440	pmatch	yruck0001_4650
ypseu0001X_38440	pmatch	yfred0001_34100
ypseu0001X_38440	pmatch	ypseu0001X_38440
ypseu0001X_38440	pmatch	yfred0001_38190
ypseu0001X_38440	pmatch	yrohd0001_18860
ypseu0001X_38440	pmatch	ypseu0001X_38480
ypseu0001X_38440	pmatch	yinte0001_41760
ypseu0001X_38440	pmatch	ypest0001X_27540
ypseu0001X_38440	pmatch	ymoll0001_35980
ypseu0001X_38440	pmatch	yente0001X_8000
ypseu0001X_38440	pmatch	yaldo0001_3710
ypseu0001X_38440	pmatch	ypest0001X_8100
yente0001X_8000	pmatch	ypest0001X_27580
yente0001X_8000	pmatch	ypest0001X_8090
yente0001X_8000	pmatch	ykris0001_41250
yente0001X_8000	pmatch	ypseu0001X_38430
yente0001X_8000	pmatch	yfred0001_40710
yente0001X_8000	pmatch	yberc0001_20820
yente0001X_8000	pmatch	yfred0001_33200
yente0001X_8000	pmatch	yinte0001_5480
yente0001X_8000	pmatch	yaldo0001_30990
yente0001X_8000	pmatch	yrohd0001_40280
yente0001X_8000	pmatch	ypseu0001X_28460
yente0001X_8000	pmatch	yruck0001_13030
yente0001X_8000	pmatch	yrohd0001_38400
yente0001X_8000	pmatch	ykris0001_32060
yente0001X_8000	pmatch	ykris0001_21250
yente0001X_8000	pmatch	yfred0001_34090
yente0001X_8000	pmatch	ypest0001X_8080
yente0001X_8000	pmatch	yinte0001_17980
yente0001X_8000	pmatch	yrohd0001_32220
yente0001X_8000	pmatch	ypseu0001X_38410
yente0001X_8000	pmatch	yaldo0001_38920
yente0001X_8000	pmatch	yruck0001_25350
yente0001X_8000	pmatch	yberc0001_36600
yente0001X_8000	pmatch	ypseu0001X_28430
yente0001X_8000	pmatch	yaldo0001_6040
yente0001X_8000	pmatch	ymoll0001_21160
yente0001X_8000	pmatch	yrohd0001_32190
yente0001X_8000	pmatch	ymoll0001_36970
yente0001X_8000	pmatch	yberc0001_40160
yente0001X_8000	pmatch	ypest0001X_27610
yente0001X_8000	pmatch	yfred0001_32960
yente0001X_8000	pmatch	yfred0001_45620
yente0001X_8000	pmatch	ykris0001_41280
yente0001X_8000	pmatch	yfred0001_34080
yente0001X_8000	pmatch	yruck0001_35040
yente0001X_8000	pmatch	ykris0001_26670
yente0001X_8000	pmatch	yruck0001_4660
yente0001X_8000	pmatch	yrohd0001_40100
yente0001X_8000	pmatch	yfred0001_38200
yente0001X_8000	pmatch	yruck0001_4650
yente0001X_8000	pmatch	yfred0001_34100
yente0001X_8000	pmatch	ypseu0001X_38440
yente0001X_8000	pmatch	yfred0001_38190
yente0001X_8000	pmatch	yrohd0001_18860
yente0001X_8000	pmatch	ypseu0001X_38480
yente0001X_8000	pmatch	yinte0001_41760
yente0001X_8000	pmatch	ypest0001X_27540
yente0001X_8000	pmatch	ymoll0001_35980
yente0001X_8000	pmatch	yente0001X_8000
yente0001X_8000	pmatch	yberc0001_8630
yente0001X_8000	pmatch	yfred0001_33220
yente0001X_8000	pmatch	yaldo0001_3710
yente0001X_8000	pmatch	ypest0001X_8100
yrohd0001_38400	pmatch	ypest0001X_27580
yrohd0001_38400	pmatch	ypest0001X_8090
yrohd0001_38400	pmatch	ypseu0001X_38430
yrohd0001_38400	pmatch	yfred0001_40710
yrohd0001_38400	pmatch	yfred0001_33270
yrohd0001_38400	pmatch	yberc0001_20820
yrohd0001_38400	pmatch	yfred0001_33200
yrohd0001_38400	pmatch	yinte0001_5480
yrohd0001_38400	pmatch	yaldo0001_30990
yrohd0001_38400	pmatch	ypseu0001X_28460
yrohd0001_38400	pmatch	yfred0001_33010
yrohd0001_38400	pmatch	yruck0001_13030
yrohd0001_38400	pmatch	yrohd0001_38400
yrohd0001_38400	pmatch	ykris0001_32060
yrohd0001_38400	pmatch	yfred0001_34090
yrohd0001_38400	pmatch	ypest0001X_8080
yrohd0001_38400	pmatch	yinte0001_17980
yrohd0001_38400	pmatch	yrohd0001_32220
yrohd0001_38400	pmatch	yruck0001_25350
yrohd0001_38400	pmatch	ypseu0001X_28430
yrohd0001_38400	pmatch	yrohd0001_40320
yrohd0001_38400	pmatch	yfred0001_33210
yrohd0001_38400	pmatch	yrohd0001_39710
yrohd0001_38400	pmatch	ymoll0001_21160
yrohd0001_38400	pmatch	yrohd0001_38410
yrohd0001_38400	pmatch	yrohd0001_32190
yrohd0001_38400	pmatch	yfred0001_45640
yrohd0001_38400	pmatch	yberc0001_34750
yrohd0001_38400	pmatch	ymoll0001_36970
yrohd0001_38400	pmatch	yberc0001_40160
yrohd0001_38400	pmatch	ypest0001X_27610
yrohd0001_38400	pmatch	yfred0001_32960
yrohd0001_38400	pmatch	yfred0001_45620
yrohd0001_38400	pmatch	ykris0001_41280
yrohd0001_38400	pmatch	yfred0001_34080
yrohd0001_38400	pmatch	ykris0001_26670
yrohd0001_38400	pmatch	yruck0001_4650
yrohd0001_38400	pmatch	yrohd0001_32210
yrohd0001_38400	pmatch	yfred0001_34100
yrohd0001_38400	pmatch	ypseu0001X_38440
yrohd0001_38400	pmatch	yrohd0001_40080
yrohd0001_38400	pmatch	yrohd0001_18860
yrohd0001_38400	pmatch	ypseu0001X_38480
yrohd0001_38400	pmatch	yinte0001_41760
yrohd0001_38400	pmatch	yberc0001_8630
yrohd0001_38400	pmatch	yente0001X_8000
yrohd0001_38400	pmatch	yfred0001_33220
yrohd0001_38400	pmatch	yaldo0001_3710
yrohd0001_38400	pmatch	yberc0001_40750
ykris0001_41250	pmatch	ypest0001X_27580
ykris0001_41250	pmatch	ypseu0001X_38430
ykris0001_41250	pmatch	ykris0001_41250
ykris0001_41250	pmatch	yfred0001_40710
ykris0001_41250	pmatch	yinte0001_5480
ykris0001_41250	pmatch	ypest0001X_27610
ykris0001_41250	pmatch	yfred0001_45620
ykris0001_41250	pmatch	yrohd0001_40280
ykris0001_41250	pmatch	yfred0001_34080
ykris0001_41250	pmatch	yruck0001_35040
ykris0001_41250	pmatch	ypseu0001X_28460
ykris0001_41250	pmatch	yruck0001_4660
ykris0001_41250	pmatch	yrohd0001_40100
ykris0001_41250	pmatch	yfred0001_38200
ykris0001_41250	pmatch	ykris0001_32060
ykris0001_41250	pmatch	ykris0001_21250
ykris0001_41250	pmatch	yruck0001_4650
ykris0001_41250	pmatch	yfred0001_34090
ykris0001_41250	pmatch	ypest0001X_8080
ykris0001_41250	pmatch	ypseu0001X_38440
ykris0001_41250	pmatch	yfred0001_38190
ykris0001_41250	pmatch	yrohd0001_18860
ykris0001_41250	pmatch	ypseu0001X_38480
ykris0001_41250	pmatch	yinte0001_41760
ykris0001_41250	pmatch	ypseu0001X_38410
ykris0001_41250	pmatch	ypest0001X_27540
ykris0001_41250	pmatch	yaldo0001_38920
ykris0001_41250	pmatch	yberc0001_36600
ykris0001_41250	pmatch	ypseu0001X_28430
ykris0001_41250	pmatch	ymoll0001_35980
ykris0001_41250	pmatch	yente0001X_8000
ykris0001_41250	pmatch	yaldo0001_3710
ykris0001_41250	pmatch	yaldo0001_6040
ykris0001_41250	pmatch	ypest0001X_8100
ykris0001_41250	pmatch	yrohd0001_32190
ypseu0001X_28430	pmatch	ypest0001X_27580
ypseu0001X_28430	pmatch	ykris0001_41250
ypseu0001X_28430	pmatch	ypseu0001X_38430
ypseu0001X_28430	pmatch	yfred0001_40710
ypseu0001X_28430	pmatch	yberc0001_20820
ypseu0001X_28430	pmatch	yinte0001_5480
ypseu0001X_28430	pmatch	yaldo0001_30990
ypseu0001X_28430	pmatch	yrohd0001_40280
ypseu0001X_28430	pmatch	ypseu0001X_28460
ypseu0001X_28430	pmatch	yrohd0001_38400
ypseu0001X_28430	pmatch	yaldo0001_37900
ypseu0001X_28430	pmatch	ykris0001_32060
ypseu0001X_28430	pmatch	ykris0001_21250
ypseu0001X_28430	pmatch	yfred0001_34090
ypseu0001X_28430	pmatch	ypest0001X_8080
ypseu0001X_28430	pmatch	yrohd0001_32220
ypseu0001X_28430	pmatch	ypseu0001X_38410
ypseu0001X_28430	pmatch	yaldo0001_38920
ypseu0001X_28430	pmatch	yruck0001_25350
ypseu0001X_28430	pmatch	ypseu0001X_28430
ypseu0001X_28430	pmatch	ymoll0001_21160
ypseu0001X_28430	pmatch	yrohd0001_32190
ypseu0001X_28430	pmatch	ypest0001X_27610
ypseu0001X_28430	pmatch	yfred0001_45620
ypseu0001X_28430	pmatch	yfred0001_34080
ypseu0001X_28430	pmatch	yruck0001_4660
ypseu0001X_28430	pmatch	yrohd0001_40100
ypseu0001X_28430	pmatch	yfred0001_38200
ypseu0001X_28430	pmatch	yruck0001_4650
ypseu0001X_28430	pmatch	ypseu0001X_38440
ypseu0001X_28430	pmatch	yfred0001_38190
ypseu0001X_28430	pmatch	yrohd0001_18860
ypseu0001X_28430	pmatch	ypseu0001X_38480
ypseu0001X_28430	pmatch	yinte0001_41760
ypseu0001X_28430	pmatch	ypest0001X_27540
ypseu0001X_28430	pmatch	ymoll0001_35980
ypseu0001X_28430	pmatch	yente0001X_8000
ypseu0001X_28430	pmatch	yberc0001_8630
ypseu0001X_28430	pmatch	yaldo0001_3710
ypseu0001X_28430	pmatch	ypest0001X_8100
ypest0001X_27580	pmatch	ypest0001X_27580
ypest0001X_27580	pmatch	ykris0001_41250
ypest0001X_27580	pmatch	ypseu0001X_38430
ypest0001X_27580	pmatch	yfred0001_40710
ypest0001X_27580	pmatch	yberc0001_20820
ypest0001X_27580	pmatch	yinte0001_5480
ypest0001X_27580	pmatch	yrohd0001_40280
ypest0001X_27580	pmatch	ypseu0001X_28460
ypest0001X_27580	pmatch	yrohd0001_38400
ypest0001X_27580	pmatch	ykris0001_32060
ypest0001X_27580	pmatch	ykris0001_21250
ypest0001X_27580	pmatch	yfred0001_34090
ypest0001X_27580	pmatch	ypest0001X_8080
ypest0001X_27580	pmatch	yrohd0001_32220
ypest0001X_27580	pmatch	ypseu0001X_38410
ypest0001X_27580	pmatch	yaldo0001_38920
ypest0001X_27580	pmatch	yberc0001_36600
ypest0001X_27580	pmatch	ypseu0001X_28430
ypest0001X_27580	pmatch	ymoll0001_21160
ypest0001X_27580	pmatch	yaldo0001_6040
ypest0001X_27580	pmatch	yrohd0001_32190
ypest0001X_27580	pmatch	ypest0001X_27610
ypest0001X_27580	pmatch	yfred0001_45620
ypest0001X_27580	pmatch	yfred0001_34080
ypest0001X_27580	pmatch	yruck0001_35040
ypest0001X_27580	pmatch	yruck0001_35050
ypest0001X_27580	pmatch	yruck0001_4660
ypest0001X_27580	pmatch	yrohd0001_40100
ypest0001X_27580	pmatch	yfred0001_38200
ypest0001X_27580	pmatch	yruck0001_4650
ypest0001X_27580	pmatch	ypseu0001X_38460
ypest0001X_27580	pmatch	ypseu0001X_38440
ypest0001X_27580	pmatch	yfred0001_38190
ypest0001X_27580	pmatch	yrohd0001_18860
ypest0001X_27580	pmatch	ypseu0001X_38480
ypest0001X_27580	pmatch	yinte0001_41760
ypest0001X_27580	pmatch	ypest0001X_27540
ypest0001X_27580	pmatch	ymoll0001_35980
ypest0001X_27580	pmatch	yaldo0001_41000
ypest0001X_27580	pmatch	yente0001X_8000
ypest0001X_27580	pmatch	yaldo0001_3710
ypest0001X_27580	pmatch	ypest0001X_8100
ykris0001_21250	pmatch	ypest0001X_27580
ykris0001_21250	pmatch	ypseu0001X_38430
ykris0001_21250	pmatch	ykris0001_41250
ykris0001_21250	pmatch	yfred0001_40710
ykris0001_21250	pmatch	yfred0001_33270
ykris0001_21250	pmatch	yfred0001_33200
ykris0001_21250	pmatch	yinte0001_5480
ykris0001_21250	pmatch	yrohd0001_40280
ykris0001_21250	pmatch	ypseu0001X_28460
ykris0001_21250	pmatch	ykris0001_32060
ykris0001_21250	pmatch	ykris0001_21250
ykris0001_21250	pmatch	yfred0001_34090
ykris0001_21250	pmatch	ypest0001X_8080
ykris0001_21250	pmatch	ypseu0001X_38410
ykris0001_21250	pmatch	yaldo0001_38920
ykris0001_21250	pmatch	yruck0001_25350
ykris0001_21250	pmatch	ypseu0001X_28430
ykris0001_21250	pmatch	yrohd0001_39710
ykris0001_21250	pmatch	yrohd0001_32190
ykris0001_21250	pmatch	ymoll0001_36970
ykris0001_21250	pmatch	ypest0001X_27610
ykris0001_21250	pmatch	yfred0001_45620
ykris0001_21250	pmatch	yfred0001_34080
ykris0001_21250	pmatch	yruck0001_4660
ykris0001_21250	pmatch	yrohd0001_40100
ykris0001_21250	pmatch	yfred0001_38200
ykris0001_21250	pmatch	yruck0001_4650
ykris0001_21250	pmatch	ypseu0001X_38440
ykris0001_21250	pmatch	yfred0001_38190
ykris0001_21250	pmatch	yrohd0001_18860
ykris0001_21250	pmatch	ypseu0001X_38480
ykris0001_21250	pmatch	yinte0001_41760
ykris0001_21250	pmatch	ypest0001X_27540
ykris0001_21250	pmatch	ymoll0001_35980
ykris0001_21250	pmatch	yente0001X_8000
ykris0001_21250	pmatch	yberc0001_8630
ykris0001_21250	pmatch	yfred0001_33220
ykris0001_21250	pmatch	yaldo0001_3710
ykris0001_21250	pmatch	ypest0001X_8100
yaldo0001_38920	pmatch	ypest0001X_27580
yaldo0001_38920	pmatch	ypseu0001X_38430
yaldo0001_38920	pmatch	ykris0001_41250
yaldo0001_38920	pmatch	yfred0001_40710
yaldo0001_38920	pmatch	yinte0001_5480
yaldo0001_38920	pmatch	ypest0001X_27610
yaldo0001_38920	pmatch	yrohd0001_40280
yaldo0001_38920	pmatch	yfred0001_34080
yaldo0001_38920	pmatch	ypseu0001X_28460
yaldo0001_38920	pmatch	yruck0001_4660
yaldo0001_38920	pmatch	yrohd0001_40100
yaldo0001_38920	pmatch	yfred0001_38200
yaldo0001_38920	pmatch	ykris0001_32060
yaldo0001_38920	pmatch	ykris0001_21250
yaldo0001_38920	pmatch	yruck0001_4650
yaldo0001_38920	pmatch	yfred0001_34090
yaldo0001_38920	pmatch	ypseu0001X_38440
yaldo0001_38920	pmatch	ypest0001X_8080
yaldo0001_38920	pmatch	yfred0001_38190
yaldo0001_38920	pmatch	yrohd0001_18860
yaldo0001_38920	pmatch	ypseu0001X_38480
yaldo0001_38920	pmatch	yinte0001_41760
yaldo0001_38920	pmatch	ypseu0001X_38410
yaldo0001_38920	pmatch	yaldo0001_38920
yaldo0001_38920	pmatch	ypest0001X_27540
yaldo0001_38920	pmatch	ypseu0001X_28430
yaldo0001_38920	pmatch	yente0001X_8000
yaldo0001_38920	pmatch	yaldo0001_3710
yaldo0001_38920	pmatch	yrohd0001_32190
ykris0001_26670	pmatch	yfred0001_45640
ykris0001_26670	pmatch	ypest0001X_8090
ykris0001_26670	pmatch	ypseu0001X_38430
ykris0001_26670	pmatch	yfred0001_40710
ykris0001_26670	pmatch	ymoll0001_36970
ykris0001_26670	pmatch	yinte0001_5480
ykris0001_26670	pmatch	yaldo0001_30990
ykris0001_26670	pmatch	yberc0001_40160
ykris0001_26670	pmatch	yfred0001_32960
ykris0001_26670	pmatch	ypest0001X_27610
ykris0001_26670	pmatch	yfred0001_45620
ykris0001_26670	pmatch	ykris0001_41280
ykris0001_26670	pmatch	ypseu0001X_28460
ykris0001_26670	pmatch	ykris0001_26670
ykris0001_26670	pmatch	yfred0001_33010
ykris0001_26670	pmatch	yrohd0001_38400
ykris0001_26670	pmatch	ykris0001_32060
ykris0001_26670	pmatch	yruck0001_4650
ykris0001_26670	pmatch	yfred0001_34100
ykris0001_26670	pmatch	ypest0001X_8080
ykris0001_26670	pmatch	ypseu0001X_38440
ykris0001_26670	pmatch	yrohd0001_18860
ykris0001_26670	pmatch	ypseu0001X_38480
ykris0001_26670	pmatch	yinte0001_41760
ykris0001_26670	pmatch	yente0001X_8000
ykris0001_26670	pmatch	yberc0001_8630
ykris0001_26670	pmatch	yfred0001_33210
ykris0001_26670	pmatch	yaldo0001_3710
ykris0001_26670	pmatch	yrohd0001_32190
ypseu0001X_38410	pmatch	ypest0001X_27580
ypseu0001X_38410	pmatch	ykris0001_41250
ypseu0001X_38410	pmatch	ypseu0001X_38430
ypseu0001X_38410	pmatch	yfred0001_40710
ypseu0001X_38410	pmatch	yinte0001_5480
ypseu0001X_38410	pmatch	yrohd0001_40280
ypseu0001X_38410	pmatch	ypseu0001X_28460
ypseu0001X_38410	pmatch	ykris0001_32060
ypseu0001X_38410	pmatch	ykris0001_21250
ypseu0001X_38410	pmatch	yfred0001_34090
ypseu0001X_38410	pmatch	ypest0001X_8080
ypseu0001X_38410	pmatch	yrohd0001_32220
ypseu0001X_38410	pmatch	ypseu0001X_38410
ypseu0001X_38410	pmatch	yaldo0001_38920
ypseu0001X_38410	pmatch	yberc0001_36600
ypseu0001X_38410	pmatch	ypseu0001X_28430
ypseu0001X_38410	pmatch	yaldo0001_6040
ypseu0001X_38410	pmatch	yrohd0001_32190
ypseu0001X_38410	pmatch	ypest0001X_27610
ypseu0001X_38410	pmatch	yfred0001_34080
ypseu0001X_38410	pmatch	yruck0001_35040
ypseu0001X_38410	pmatch	yruck0001_4660
ypseu0001X_38410	pmatch	yrohd0001_40100
ypseu0001X_38410	pmatch	yfred0001_38200
ypseu0001X_38410	pmatch	yruck0001_4650
ypseu0001X_38410	pmatch	ypseu0001X_38440
ypseu0001X_38410	pmatch	yfred0001_38190
ypseu0001X_38410	pmatch	yrohd0001_18860
ypseu0001X_38410	pmatch	ypseu0001X_38480
ypseu0001X_38410	pmatch	yinte0001_41760
ypseu0001X_38410	pmatch	ypest0001X_27540
ypseu0001X_38410	pmatch	ymoll0001_35980
ypseu0001X_38410	pmatch	yente0001X_8000
ypseu0001X_38410	pmatch	yaldo0001_3710
ypseu0001X_38410	pmatch	ypest0001X_8100
yfred0001_32960	pmatch	yfred0001_45640
yfred0001_32960	pmatch	ypseu0001X_38430
yfred0001_32960	pmatch	yfred0001_40710
yfred0001_32960	pmatch	ymoll0001_36970
yfred0001_32960	pmatch	yinte0001_5480
yfred0001_32960	pmatch	yaldo0001_30990
yfred0001_32960	pmatch	yberc0001_40160
yfred0001_32960	pmatch	yfred0001_32960
yfred0001_32960	pmatch	ypest0001X_27610
yfred0001_32960	pmatch	ypseu0001X_28460
yfred0001_32960	pmatch	ykris0001_26670
yfred0001_32960	pmatch	yfred0001_33010
yfred0001_32960	pmatch	yrohd0001_38400
yfred0001_32960	pmatch	ykris0001_32060
yfred0001_32960	pmatch	yruck0001_4650
yfred0001_32960	pmatch	ypest0001X_8080
yfred0001_32960	pmatch	yrohd0001_18860
yfred0001_32960	pmatch	ypseu0001X_38480
yfred0001_32960	pmatch	yinte0001_41760
yfred0001_32960	pmatch	yente0001X_8000
yfred0001_32960	pmatch	yberc0001_8630
yfred0001_32960	pmatch	yfred0001_33210
yfred0001_32960	pmatch	yaldo0001_3710
yfred0001_32960	pmatch	yberc0001_40750
yfred0001_32960	pmatch	yrohd0001_38410
yfred0001_32960	pmatch	yrohd0001_32190
yrohd0001_18890	pmatch	yfred0001_33270
yrohd0001_18890	pmatch	yfred0001_33200
yrohd0001_18890	pmatch	yinte0001_5480
yrohd0001_18890	pmatch	ymoll0001_36970
yrohd0001_18890	pmatch	ypest0001X_27610
yrohd0001_18890	pmatch	ypseu0001X_28460
yrohd0001_18890	pmatch	yrohd0001_18890
yrohd0001_18890	pmatch	ykris0001_32060
yrohd0001_18890	pmatch	yruck0001_4650
yrohd0001_18890	pmatch	ypest0001X_8080
yrohd0001_18890	pmatch	ypseu0001X_38480
yrohd0001_18890	pmatch	yinte0001_41760
yrohd0001_18890	pmatch	yberc0001_8630
yrohd0001_18890	pmatch	ypest0001X_8130
yrohd0001_18890	pmatch	yfred0001_33220
yrohd0001_18890	pmatch	yaldo0001_3710
yfred0001_38220	pmatch	ypseu0001X_38430
yfred0001_38220	pmatch	ypseu0001X_38370
yfred0001_38220	pmatch	yrohd0001_18880
yfred0001_38220	pmatch	yfred0001_33270
yfred0001_38220	pmatch	yfred0001_33200
yfred0001_38220	pmatch	yinte0001_5480
yfred0001_38220	pmatch	ymoll0001_36970
yfred0001_38220	pmatch	yberc0001_40160
yfred0001_38220	pmatch	yfred0001_32960
yfred0001_38220	pmatch	ypest0001X_27610
yfred0001_38220	pmatch	ykris0001_41280
yfred0001_38220	pmatch	ypseu0001X_28460
yfred0001_38220	pmatch	ykris0001_26670
yfred0001_38220	pmatch	ykris0001_32060
yfred0001_38220	pmatch	yruck0001_4650
yfred0001_38220	pmatch	ypest0001X_8080
yfred0001_38220	pmatch	yfred0001_38220
yfred0001_38220	pmatch	ypseu0001X_38480
yfred0001_38220	pmatch	yinte0001_41760
yfred0001_38220	pmatch	ypest0001X_8140
yfred0001_38220	pmatch	yruck0001_25350
yfred0001_38220	pmatch	yberc0001_8630
yfred0001_38220	pmatch	yfred0001_33220
yfred0001_38220	pmatch	yaldo0001_3710
yfred0001_38220	pmatch	yrohd0001_39710
yfred0001_38220	pmatch	yrohd0001_32190
yberc0001_40160	pmatch	ypseu0001X_38430
yberc0001_40160	pmatch	yfred0001_40710
yberc0001_40160	pmatch	ymoll0001_36970
yberc0001_40160	pmatch	yinte0001_5480
yberc0001_40160	pmatch	yaldo0001_30990
yberc0001_40160	pmatch	yberc0001_40160
yberc0001_40160	pmatch	ypest0001X_27610
yberc0001_40160	pmatch	yfred0001_32960
yberc0001_40160	pmatch	ypseu0001X_28460
yberc0001_40160	pmatch	ykris0001_26670
yberc0001_40160	pmatch	yfred0001_33010
yberc0001_40160	pmatch	yrohd0001_38400
yberc0001_40160	pmatch	ykris0001_32060
yberc0001_40160	pmatch	yruck0001_4650
yberc0001_40160	pmatch	ypest0001X_8080
yberc0001_40160	pmatch	yrohd0001_18860
yberc0001_40160	pmatch	ypseu0001X_38480
yberc0001_40160	pmatch	yinte0001_41760
yberc0001_40160	pmatch	yruck0001_25350
yberc0001_40160	pmatch	yberc0001_8630
yberc0001_40160	pmatch	yfred0001_33220
yberc0001_40160	pmatch	yfred0001_33210
yberc0001_40160	pmatch	yaldo0001_3710
yberc0001_40160	pmatch	yrohd0001_38410
yberc0001_40160	pmatch	yrohd0001_32190
yruck0001_4620	pmatch	yfred0001_45640
yruck0001_4620	pmatch	yfred0001_33270
yruck0001_4620	pmatch	yfred0001_33200
yruck0001_4620	pmatch	ymoll0001_36970
yruck0001_4620	pmatch	yruck0001_4620
yruck0001_4620	pmatch	yinte0001_5480
yruck0001_4620	pmatch	ypest0001X_27610
yruck0001_4620	pmatch	ypseu0001X_28460
yruck0001_4620	pmatch	ykris0001_32060
yruck0001_4620	pmatch	yruck0001_4650
yruck0001_4620	pmatch	yrohd0001_32210
yruck0001_4620	pmatch	ypest0001X_8080
yruck0001_4620	pmatch	yrohd0001_40080
yruck0001_4620	pmatch	ypseu0001X_38480
yruck0001_4620	pmatch	yinte0001_41760
yruck0001_4620	pmatch	yruck0001_4640
yruck0001_4620	pmatch	yberc0001_8630
yruck0001_4620	pmatch	yfred0001_33220
yruck0001_4620	pmatch	yrohd0001_40320
yruck0001_4620	pmatch	yaldo0001_3710
yruck0001_4620	pmatch	yruck0001_4610
yruck0001_4620	pmatch	yrohd0001_38410
yrohd0001_18870	pmatch	ypseu0001X_38430
yrohd0001_18870	pmatch	yfred0001_33270
yrohd0001_18870	pmatch	yrohd0001_18870
yrohd0001_18870	pmatch	yinte0001_5480
yrohd0001_18870	pmatch	ymoll0001_36970
yrohd0001_18870	pmatch	yfred0001_33200
yrohd0001_18870	pmatch	ypest0001X_27610
yrohd0001_18870	pmatch	ypseu0001X_28460
yrohd0001_18870	pmatch	yruck0001_13030
yrohd0001_18870	pmatch	yrohd0001_38400
yrohd0001_18870	pmatch	ykris0001_32060
yrohd0001_18870	pmatch	yruck0001_4650
yrohd0001_18870	pmatch	ypest0001X_8080
yrohd0001_18870	pmatch	yrohd0001_18860
yrohd0001_18870	pmatch	yinte0001_17980
yrohd0001_18870	pmatch	ypseu0001X_38480
yrohd0001_18870	pmatch	yinte0001_41760
yrohd0001_18870	pmatch	yberc0001_8630
yrohd0001_18870	pmatch	yaldo0001_3710
yrohd0001_18870	pmatch	yrohd0001_39710
yrohd0001_18870	pmatch	yberc0001_40750
yrohd0001_18870	pmatch	yrohd0001_32190
ykris0001_41280	pmatch	ypest0001X_8090
ykris0001_41280	pmatch	ypseu0001X_38430
ykris0001_41280	pmatch	yfred0001_34100
ykris0001_41280	pmatch	yfred0001_40710
ykris0001_41280	pmatch	ypseu0001X_38440
ykris0001_41280	pmatch	ypest0001X_8080
ykris0001_41280	pmatch	ymoll0001_36970
ykris0001_41280	pmatch	yrohd0001_18860
ykris0001_41280	pmatch	yinte0001_5480
ykris0001_41280	pmatch	ypseu0001X_38480
ykris0001_41280	pmatch	yinte0001_41760
ykris0001_41280	pmatch	ypest0001X_27610
ykris0001_41280	pmatch	yfred0001_45620
ykris0001_41280	pmatch	ykris0001_41280
ykris0001_41280	pmatch	yruck0001_25350
ykris0001_41280	pmatch	ypseu0001X_28460
ykris0001_41280	pmatch	ykris0001_26670
ykris0001_41280	pmatch	yente0001X_8000
ykris0001_41280	pmatch	yrohd0001_38400
ykris0001_41280	pmatch	yaldo0001_3710
ykris0001_41280	pmatch	ykris0001_32060
ykris0001_41280	pmatch	yrohd0001_32190
ykris0001_41280	pmatch	yruck0001_4650
yfred0001_34090	pmatch	yfred0001_34090
yfred0001_34090	pmatch	ypest0001X_27580
yfred0001_34090	pmatch	ypseu0001X_38430
yfred0001_34090	pmatch	ykris0001_41250
yfred0001_34090	pmatch	yfred0001_40710
yfred0001_34090	pmatch	ypest0001X_8080
yfred0001_34090	pmatch	ypseu0001X_38440
yfred0001_34090	pmatch	yfred0001_38190
yfred0001_34090	pmatch	yinte0001_5480
yfred0001_34090	pmatch	yrohd0001_18860
yfred0001_34090	pmatch	ypseu0001X_38480
yfred0001_34090	pmatch	yinte0001_41760
yfred0001_34090	pmatch	yrohd0001_32220
yfred0001_34090	pmatch	ypseu0001X_38410
yfred0001_34090	pmatch	ypest0001X_27610
yfred0001_34090	pmatch	yfred0001_45620
yfred0001_34090	pmatch	ypest0001X_27540
yfred0001_34090	pmatch	yaldo0001_38920
yfred0001_34090	pmatch	yfred0001_34080
yfred0001_34090	pmatch	ypseu0001X_28460
yfred0001_34090	pmatch	ypseu0001X_28430
yfred0001_34090	pmatch	yente0001X_8000
yfred0001_34090	pmatch	yrohd0001_38400
yfred0001_34090	pmatch	yaldo0001_3710
yfred0001_34090	pmatch	ypest0001X_8100
yfred0001_34090	pmatch	ykris0001_32060
yfred0001_34090	pmatch	yrohd0001_32190
yfred0001_34090	pmatch	ykris0001_21250
yfred0001_34090	pmatch	yruck0001_4650
yfred0001_45620	pmatch	ypest0001X_27580
yfred0001_45620	pmatch	ykris0001_41250
yfred0001_45620	pmatch	ypest0001X_8090
yfred0001_45620	pmatch	ypseu0001X_38430
yfred0001_45620	pmatch	yfred0001_40710
yfred0001_45620	pmatch	yberc0001_20820
yfred0001_45620	pmatch	ymoll0001_36970
yfred0001_45620	pmatch	yinte0001_5480
yfred0001_45620	pmatch	ypest0001X_27610
yfred0001_45620	pmatch	yfred0001_45620
yfred0001_45620	pmatch	ykris0001_41280
yfred0001_45620	pmatch	yfred0001_34080
yfred0001_45620	pmatch	ypseu0001X_28460
yfred0001_45620	pmatch	ykris0001_26670
yfred0001_45620	pmatch	yruck0001_13030
yfred0001_45620	pmatch	yrohd0001_38400
yfred0001_45620	pmatch	ykris0001_32060
yfred0001_45620	pmatch	ykris0001_21250
yfred0001_45620	pmatch	yruck0001_4650
yfred0001_45620	pmatch	yfred0001_34090
yfred0001_45620	pmatch	yfred0001_34100
yfred0001_45620	pmatch	ypseu0001X_38440
yfred0001_45620	pmatch	ypest0001X_8080
yfred0001_45620	pmatch	yfred0001_38190
yfred0001_45620	pmatch	yrohd0001_18860
yfred0001_45620	pmatch	yinte0001_17980
yfred0001_45620	pmatch	ypseu0001X_38480
yfred0001_45620	pmatch	yinte0001_41760
yfred0001_45620	pmatch	ypseu0001X_38410
yfred0001_45620	pmatch	yrohd0001_32220
yfred0001_45620	pmatch	yruck0001_25350
yfred0001_45620	pmatch	ypseu0001X_28430
yfred0001_45620	pmatch	yberc0001_8630
yfred0001_45620	pmatch	yente0001X_8000
yfred0001_45620	pmatch	yfred0001_33220
yfred0001_45620	pmatch	yaldo0001_3710
yfred0001_45620	pmatch	ymoll0001_21160
yfred0001_45620	pmatch	yrohd0001_32190
yfred0001_38190	pmatch	yfred0001_34090
yfred0001_38190	pmatch	ypest0001X_27580
yfred0001_38190	pmatch	ypseu0001X_38430
yfred0001_38190	pmatch	ykris0001_41250
yfred0001_38190	pmatch	yfred0001_40710
yfred0001_38190	pmatch	ypest0001X_8080
yfred0001_38190	pmatch	ypseu0001X_38440
yfred0001_38190	pmatch	yfred0001_38190
yfred0001_38190	pmatch	yinte0001_5480
yfred0001_38190	pmatch	yrohd0001_18860
yfred0001_38190	pmatch	ypseu0001X_38480
yfred0001_38190	pmatch	yinte0001_41760
yfred0001_38190	pmatch	ypseu0001X_38410
yfred0001_38190	pmatch	ypest0001X_27610
yfred0001_38190	pmatch	yfred0001_45620
yfred0001_38190	pmatch	ypest0001X_27540
yfred0001_38190	pmatch	yaldo0001_38920
yfred0001_38190	pmatch	yfred0001_34080
yfred0001_38190	pmatch	ypseu0001X_28460
yfred0001_38190	pmatch	ypseu0001X_28430
yfred0001_38190	pmatch	yente0001X_8000
yfred0001_38190	pmatch	yaldo0001_3710
yfred0001_38190	pmatch	ypest0001X_8100
yfred0001_38190	pmatch	ykris0001_32060
yfred0001_38190	pmatch	yrohd0001_32190
yfred0001_38190	pmatch	ykris0001_21250
yfred0001_38190	pmatch	yruck0001_4650
ypseu0001X_38370	pmatch	ypseu0001X_38430
ypseu0001X_38370	pmatch	ypseu0001X_38370
ypseu0001X_38370	pmatch	yfred0001_33270
ypseu0001X_38370	pmatch	yfred0001_33200
ypseu0001X_38370	pmatch	ymoll0001_36970
ypseu0001X_38370	pmatch	yinte0001_5480
ypseu0001X_38370	pmatch	yberc0001_40160
ypseu0001X_38370	pmatch	ypest0001X_27610
ypseu0001X_38370	pmatch	ypseu0001X_28460
ypseu0001X_38370	pmatch	yruck0001_4650
ypseu0001X_38370	pmatch	ypest0001X_8080
ypseu0001X_38370	pmatch	yrohd0001_40080
ypseu0001X_38370	pmatch	yfred0001_38220
ypseu0001X_38370	pmatch	ypseu0001X_38480
ypseu0001X_38370	pmatch	yinte0001_41760
ypseu0001X_38370	pmatch	ypest0001X_8140
ypseu0001X_38370	pmatch	yberc0001_8630
ypseu0001X_38370	pmatch	yfred0001_33220
ypseu0001X_38370	pmatch	yrohd0001_40320
ypseu0001X_38370	pmatch	yaldo0001_3710
ypseu0001X_38370	pmatch	yrohd0001_39710
ypseu0001X_38370	pmatch	yruck0001_4610
ypseu0001X_38370	pmatch	yrohd0001_38410
yaldo0001_30990	pmatch	ypseu0001X_38430
yaldo0001_30990	pmatch	yfred0001_40710
yaldo0001_30990	pmatch	yfred0001_33270
yaldo0001_30990	pmatch	yfred0001_33200
yaldo0001_30990	pmatch	yinte0001_5480
yaldo0001_30990	pmatch	yaldo0001_30990
yaldo0001_30990	pmatch	ypseu0001X_28460
yaldo0001_30990	pmatch	yfred0001_33010
yaldo0001_30990	pmatch	yrohd0001_38400
yaldo0001_30990	pmatch	ykris0001_32060
yaldo0001_30990	pmatch	ypest0001X_8080
yaldo0001_30990	pmatch	yruck0001_25350
yaldo0001_30990	pmatch	yrohd0001_40320
yaldo0001_30990	pmatch	yfred0001_33210
yaldo0001_30990	pmatch	yrohd0001_39710
yaldo0001_30990	pmatch	yrohd0001_38410
yaldo0001_30990	pmatch	yrohd0001_32190
yaldo0001_30990	pmatch	ymoll0001_36970
yaldo0001_30990	pmatch	yberc0001_40160
yaldo0001_30990	pmatch	ypest0001X_27610
yaldo0001_30990	pmatch	yfred0001_32960
yaldo0001_30990	pmatch	ykris0001_41280
yaldo0001_30990	pmatch	ykris0001_26670
yaldo0001_30990	pmatch	yruck0001_4650
yaldo0001_30990	pmatch	yfred0001_34100
yaldo0001_30990	pmatch	yrohd0001_40080
yaldo0001_30990	pmatch	yrohd0001_18860
yaldo0001_30990	pmatch	ypseu0001X_38480
yaldo0001_30990	pmatch	yinte0001_41760
yaldo0001_30990	pmatch	yente0001X_8000
yaldo0001_30990	pmatch	yberc0001_8630
yaldo0001_30990	pmatch	yfred0001_33220
[truncated: 821 more rows]
