# Supplementary material for: Genomic characterization of the Yersinia genus
Source: Genome Biol. 2010 Jan 4;11(1):R1. doi: 10.1186/gb-2010-11-1-r1 (PMC2847712; doi:10.1186/gb-2010-11-1-r1)
Supplement: Additional file 15 — The top level directory consists of a directory called Additional_cluster_files and 5010 directories, one for each multi-protein cluster family. (This top level directory has been split into three data files for uploading purposes (Additional files 15, 16, 17).) Within the directory are the following files: PGL1_unique_Yersinia_unclustered.out - list of all protein singletons that MCL did not group into a cluster (see Materials and Methods); PGL1_Yersinia_unique_locus_tags.txt - names of the 11 locus tag prefixes used for each genome; PGL1_unique_Yersinia.gff - mapping each Yersinia protein to a cluster in tab delimited GFF; PGL1_unique_Yersinia.sigfile - list of the longest protein in each cluster; PGL1_unique_Yersinia.summary - summary table of features of each of the clusters; PGL1_unique_Yersinia.table - summary table of each protein in the clusters. Within each cluster directory are the following files, where 'x' is the cluster name: PGL1_unique_Yersinia-x.faa - multifasta file of the proteins in the cluster; PGL1_unique_Yersinia-x.summary - summary of the properties of the proteins; PGL1_unique_Yersinia-x.matches - blast matches between the proteins of the cluster; PGL1_unique_Yersinia-x.muscle.fasta - muscle alignment of the proteins; PGL1_unique_Yersinia-x.muscle.fasta.gblo - gblocks output of muscle alignment (that is, auto-trimmed alignment); PGL1_unique_Yersinia-x.muscle.fasta.gblo.htm - as above in html format; PGL1_unique_Yersinia-x.muscle.tree - treefile from muscle alignment; PGL1_unique_Yersinia-x.sif - matches between proteins in simple interaction format for display on graphing software. [file gb-2010-11-1-r1-S15.zip › clusters/PGL1_unique_yersinia-CL1/PGL1_unique_yersinia-CL1.summary]

Protein	Length	Out_edges	Description
ymoll0001_35980	111	25
yfred0001_34080	738	42
yaldo0001_3710	2641	72
yinte0001_5480	3121	75
yberc0001_8630	2345	53
ypest0001X_8080	3295	73
yfred0001_33220	2035	44
ypseu0001X_38480	3378	74
ypest0001X_27610	2531	75
yrohd0001_38410	1594	36
ypseu0001X_28460	2531	75
ymoll0001_36970	1857	47
yruck0001_4650	1495	61
yfred0001_33270	801	45
yfred0001_33200	801	41
yrohd0001_32210	1103	31
yfred0001_45640	806	36
yruck0001_4610	483	33
ypseu0001X_38430	1077	56
yrohd0001_18860	660	60
yrohd0001_32190	395	48
yfred0001_40710	840	67
yrohd0001_39710	225	43
yrohd0001_40080	234	32
yrohd0001_40320	234	31
ypest0001X_8130	251	18
ypseu0001X_38440	854	47
yente0001X_8000	800	53
yrohd0001_38400	296	49
ykris0001_41250	482	35
ypseu0001X_28430	240	40
ypest0001X_27580	679	42
ykris0001_21250	173	39
yaldo0001_38920	133	29
ykris0001_26670	157	29
ypseu0001X_38410	652	35
yfred0001_32960	163	26
yrohd0001_18890	95	16
yfred0001_38220	91	26
yberc0001_40160	105	25
yruck0001_4620	101	22
yrohd0001_18870	78	22
ykris0001_41280	99	23
yfred0001_34090	112	29
yfred0001_45620	113	38
yfred0001_38190	141	27
ypseu0001X_38370	97	23
yaldo0001_30990	171	34
yberc0001_40750	102	25
ypest0001X_27540	150	29
yruck0001_4640	85	19
yruck0001_4660	120	26
yruck0001_34980	62	19
yrohd0001_18880	43	19
ypest0001X_8140	54	18
ymoll0001_21160	48	28
yrohd0001_40100	53	25
yrohd0001_40280	105	27
yrohd0001_32220	56	23
yfred0001_34100	80	28
ypest0001X_8090	49	21
yruck0001_4630	39	17
yfred0001_33210	74	24
yfred0001_33010	74	24
yfred0001_38200	196	26
yaldo0001_6040	91	18
yruck0001_35040	54	17
yberc0001_36600	206	22
ykris0001_32060	3396	68
yinte0001_41760	3435	66
yaldo0001_41000	163	9
yaldo0001_37900	313	10
yaldo0001_38900	213	2
ypseu0001X_38460	270	11
yrohd0001_40310	55	3
yberc0001_34750	1175	18
yberc0001_40130	278	3
ypest0001X_8110	44	3
yfred0001_34120	116	3
ypseu0001X_28420	121	3
ymoll0001_2720	477	1
yruck0001_25350	1630	39
yrohd0001_40300	60	3
ypest0001X_27560	45	3
yinte0001_17980	1098	32
yruck0001_13030	1464	31
ykris0001_7890	160	2
yberc0001_20820	39	23
ypest0001X_8100	75	26
yruck0001_35050	38	3
yruck0001_910	387	2
