# Supplementary material for: Genomic characterization of the Yersinia genus
Source: Genome Biol. 2010 Jan 4;11(1):R1. doi: 10.1186/gb-2010-11-1-r1 (PMC2847712; doi:10.1186/gb-2010-11-1-r1)
Supplement: Additional file 15 — The top level directory consists of a directory called Additional_cluster_files and 5010 directories, one for each multi-protein cluster family. (This top level directory has been split into three data files for uploading purposes (Additional files 15, 16, 17).) Within the directory are the following files: PGL1_unique_Yersinia_unclustered.out - list of all protein singletons that MCL did not group into a cluster (see Materials and Methods); PGL1_Yersinia_unique_locus_tags.txt - names of the 11 locus tag prefixes used for each genome; PGL1_unique_Yersinia.gff - mapping each Yersinia protein to a cluster in tab delimited GFF; PGL1_unique_Yersinia.sigfile - list of the longest protein in each cluster; PGL1_unique_Yersinia.summary - summary table of features of each of the clusters; PGL1_unique_Yersinia.table - summary table of each protein in the clusters. Within each cluster directory are the following files, where 'x' is the cluster name: PGL1_unique_Yersinia-x.faa - multifasta file of the proteins in the cluster; PGL1_unique_Yersinia-x.summary - summary of the properties of the proteins; PGL1_unique_Yersinia-x.matches - blast matches between the proteins of the cluster; PGL1_unique_Yersinia-x.muscle.fasta - muscle alignment of the proteins; PGL1_unique_Yersinia-x.muscle.fasta.gblo - gblocks output of muscle alignment (that is, auto-trimmed alignment); PGL1_unique_Yersinia-x.muscle.fasta.gblo.htm - as above in html format; PGL1_unique_Yersinia-x.muscle.tree - treefile from muscle alignment; PGL1_unique_Yersinia-x.sif - matches between proteins in simple interaction format for display on graphing software. [file gb-2010-11-1-r1-S15.zip › clusters/PGL1_unique_yersinia-CL10/PGL1_unique_yersinia-CL10.matches]

source	target	interaction	score
ypest0001X_34030	ypest0001X_37270	pmatch	100.00
ypest0001X_34030	ypest0001X_10280	pmatch	100.00
ypest0001X_34030	ypest0001X_40050	pmatch	100.00
ypest0001X_34030	ypest0001X_17560	pmatch	100.00
ypest0001X_34030	ypest0001X_40600	pmatch	100.00
ypest0001X_34030	ypest0001X_4460	pmatch	100.00
ypest0001X_34030	ypseu0001X_18090	pmatch	100.00
ypest0001X_34030	ypest0001X_32120	pmatch	100.00
ypest0001X_34030	ypest0001X_38850	pmatch	100.00
ypest0001X_34030	ypest0001X_27880	pmatch	100.00
ypest0001X_34030	ypest0001X_21530	pmatch	100.00
ypest0001X_34030	ypest0001X_1000	pmatch	100.00
ypest0001X_34030	ypest0001X_830	pmatch	36.67
ypest0001X_34030	ypest0001X_23500	pmatch	100.00
ypest0001X_34030	ypest0001X_38360	pmatch	100.00
ypest0001X_34030	ypest0001X_12980	pmatch	100.00
ypest0001X_34030	ypseu0001X_4150	pmatch	100.00
ypest0001X_34030	ypest0001X_18620	pmatch	100.00
ypest0001X_34030	ypest0001X_40800	pmatch	100.00
ypest0001X_34030	ypest0001X_7760	pmatch	100.00
ypest0001X_34030	ypseu0001X_140	pmatch	36.67
ypest0001X_34030	ypest0001X_7380	pmatch	100.00
ypest0001X_34030	ypest0001X_2310	pmatch	100.00
ypest0001X_34030	ypest0001X_22250	pmatch	94.44
ypest0001X_34030	ypseu0001X_13040	pmatch	100.00
ypest0001X_34030	ypest0001X_29220	pmatch	100.00
ypest0001X_34030	ypest0001X_26340	pmatch	100.00
ypest0001X_34030	ypest0001X_34030	pmatch	100.00
ypest0001X_34030	ypest0001X_15620	pmatch	100.00
ypest0001X_34030	ypest0001X_30930	pmatch	100.00
ypest0001X_34030	ypest0001X_8440	pmatch	100.00
ypest0001X_34030	ypest0001X_19960	pmatch	100.00
ypest0001X_34030	ypest0001X_1670	pmatch	100.00
ypest0001X_34030	ypest0001X_11270	pmatch	100.00
ypest0001X_34030	ypseu0001X_20610	pmatch	100.00
ypest0001X_34030	ypest0001X_13430	pmatch	100.00
ypest0001X_34030	ypest0001X_9850	pmatch	100.00
ypest0001X_34030	ypest0001X_43150	pmatch	100.00
ypest0001X_34030	ypest0001X_19360	pmatch	100.00
ypest0001X_34030	ypest0001X_16590	pmatch	100.00
ypest0001X_34030	ypest0001X_24410	pmatch	100.00
ypest0001X_34030	ypest0001X_26650	pmatch	100.00
ypest0001X_34030	ypseu0001X_42930	pmatch	100.00
ypest0001X_34030	ypest0001X_22880	pmatch	100.00
ypest0001X_34030	ypest0001X_5890	pmatch	100.00
ypest0001X_34030	ypest0001X_890	pmatch	100.00
ypest0001X_34030	ypest0001X_30050	pmatch	100.00
ypest0001X_34030	ypest0001X_35280	pmatch	100.00
ypest0001X_34030	ypest0001X_10	pmatch	100.00
ypest0001X_34030	ypest0001X_19750	pmatch	100.00
ypest0001X_34030	ypest0001X_2950	pmatch	99.37
ypest0001X_34030	ypest0001X_12220	pmatch	100.00
ypest0001X_34030	ypest0001X_34870	pmatch	100.00
ypest0001X_34030	ypest0001X_35620	pmatch	100.00
ypest0001X_34030	ypest0001X_3710	pmatch	100.00
ypseu0001X_140	ypest0001X_37270	pmatch	36.67
ypseu0001X_140	ypest0001X_10280	pmatch	36.67
ypseu0001X_140	ypest0001X_40050	pmatch	36.67
ypseu0001X_140	ypest0001X_19960	pmatch	36.67
ypseu0001X_140	ypest0001X_17560	pmatch	36.67
ypseu0001X_140	ypest0001X_1670	pmatch	36.67
ypseu0001X_140	ypest0001X_11270	pmatch	36.67
ypseu0001X_140	ypseu0001X_20610	pmatch	36.67
ypseu0001X_140	ypest0001X_13430	pmatch	36.67
ypseu0001X_140	ypest0001X_40600	pmatch	36.67
ypseu0001X_140	ypest0001X_9850	pmatch	36.67
ypseu0001X_140	ypest0001X_43150	pmatch	36.67
ypseu0001X_140	ypest0001X_4460	pmatch	36.67
ypseu0001X_140	ypseu0001X_18090	pmatch	36.67
ypseu0001X_140	ypest0001X_19360	pmatch	36.67
ypseu0001X_140	ypest0001X_16590	pmatch	36.67
ypseu0001X_140	ypest0001X_24410	pmatch	36.67
ypseu0001X_140	ypest0001X_26650	pmatch	36.67
ypseu0001X_140	ypseu0001X_42930	pmatch	36.67
ypseu0001X_140	ypest0001X_890	pmatch	36.67
ypseu0001X_140	ypest0001X_5890	pmatch	36.67
ypseu0001X_140	ypest0001X_22880	pmatch	36.67
ypseu0001X_140	ypest0001X_32120	pmatch	36.67
ypseu0001X_140	ypest0001X_38850	pmatch	36.67
ypseu0001X_140	ypest0001X_27880	pmatch	36.67
ypseu0001X_140	ypest0001X_21530	pmatch	36.67
ypseu0001X_140	ypest0001X_30050	pmatch	36.67
ypseu0001X_140	ypest0001X_35280	pmatch	36.67
ypseu0001X_140	ypest0001X_10	pmatch	36.67
ypseu0001X_140	ypest0001X_1000	pmatch	36.67
ypseu0001X_140	ypest0001X_830	pmatch	100.00
ypseu0001X_140	ypest0001X_23500	pmatch	36.67
ypseu0001X_140	ypest0001X_38360	pmatch	36.67
ypseu0001X_140	ypest0001X_12980	pmatch	36.67
ypseu0001X_140	ypseu0001X_4150	pmatch	36.67
ypseu0001X_140	ypest0001X_18620	pmatch	36.67
ypseu0001X_140	ypest0001X_40800	pmatch	36.67
ypseu0001X_140	ypest0001X_7760	pmatch	36.67
ypseu0001X_140	ypest0001X_19750	pmatch	36.67
ypseu0001X_140	ypseu0001X_140	pmatch	100.00
ypseu0001X_140	ypest0001X_7380	pmatch	36.67
ypseu0001X_140	ypest0001X_2950	pmatch	36.67
ypseu0001X_140	ypest0001X_34870	pmatch	36.67
ypseu0001X_140	ypest0001X_12220	pmatch	36.67
ypseu0001X_140	ypest0001X_2310	pmatch	36.67
ypseu0001X_140	ypest0001X_22250	pmatch	36.67
ypseu0001X_140	ypseu0001X_13040	pmatch	36.67
ypseu0001X_140	ypest0001X_35620	pmatch	36.67
ypseu0001X_140	ypest0001X_29220	pmatch	36.67
ypseu0001X_140	ypest0001X_3710	pmatch	36.67
ypseu0001X_140	ypest0001X_34030	pmatch	36.67
ypseu0001X_140	ypest0001X_26340	pmatch	36.67
ypseu0001X_140	ypest0001X_30930	pmatch	36.67
ypseu0001X_140	ypest0001X_15620	pmatch	36.67
ypseu0001X_140	ypest0001X_8440	pmatch	36.67
ypest0001X_830	ypest0001X_37270	pmatch	36.67
ypest0001X_830	ypest0001X_10280	pmatch	36.67
ypest0001X_830	ypest0001X_40050	pmatch	36.67
ypest0001X_830	ypest0001X_19960	pmatch	36.67
ypest0001X_830	ypest0001X_17560	pmatch	36.67
ypest0001X_830	ypest0001X_1670	pmatch	36.67
ypest0001X_830	ypest0001X_11270	pmatch	36.67
ypest0001X_830	ypseu0001X_20610	pmatch	36.67
ypest0001X_830	ypest0001X_13430	pmatch	36.67
ypest0001X_830	ypest0001X_40600	pmatch	36.67
ypest0001X_830	ypest0001X_9850	pmatch	36.67
ypest0001X_830	ypest0001X_43150	pmatch	36.67
ypest0001X_830	ypest0001X_4460	pmatch	36.67
ypest0001X_830	ypseu0001X_18090	pmatch	36.67
ypest0001X_830	ypest0001X_19360	pmatch	36.67
ypest0001X_830	ypest0001X_16590	pmatch	36.67
ypest0001X_830	ypest0001X_24410	pmatch	36.67
ypest0001X_830	ypest0001X_26650	pmatch	36.67
ypest0001X_830	ypseu0001X_42930	pmatch	36.67
ypest0001X_830	ypest0001X_890	pmatch	36.67
ypest0001X_830	ypest0001X_5890	pmatch	36.67
ypest0001X_830	ypest0001X_22880	pmatch	36.67
ypest0001X_830	ypest0001X_32120	pmatch	36.67
ypest0001X_830	ypest0001X_38850	pmatch	36.67
ypest0001X_830	ypest0001X_27880	pmatch	36.67
ypest0001X_830	ypest0001X_21530	pmatch	36.67
ypest0001X_830	ypest0001X_30050	pmatch	36.67
ypest0001X_830	ypest0001X_35280	pmatch	36.67
ypest0001X_830	ypest0001X_10	pmatch	36.67
ypest0001X_830	ypest0001X_1000	pmatch	36.67
ypest0001X_830	ypest0001X_830	pmatch	100.00
ypest0001X_830	ypest0001X_23500	pmatch	36.67
ypest0001X_830	ypest0001X_38360	pmatch	36.67
ypest0001X_830	ypest0001X_12980	pmatch	36.67
ypest0001X_830	ypseu0001X_4150	pmatch	36.67
ypest0001X_830	ypest0001X_18620	pmatch	36.67
ypest0001X_830	ypest0001X_40800	pmatch	36.67
ypest0001X_830	ypest0001X_7760	pmatch	36.67
ypest0001X_830	ypest0001X_19750	pmatch	36.67
ypest0001X_830	ypseu0001X_140	pmatch	100.00
ypest0001X_830	ypest0001X_7380	pmatch	36.67
ypest0001X_830	ypest0001X_2950	pmatch	36.67
ypest0001X_830	ypest0001X_34870	pmatch	36.67
ypest0001X_830	ypest0001X_12220	pmatch	36.67
ypest0001X_830	ypest0001X_2310	pmatch	36.67
ypest0001X_830	ypest0001X_22250	pmatch	36.67
ypest0001X_830	ypseu0001X_13040	pmatch	36.67
ypest0001X_830	ypest0001X_35620	pmatch	36.67
ypest0001X_830	ypest0001X_29220	pmatch	36.67
ypest0001X_830	ypest0001X_3710	pmatch	36.67
ypest0001X_830	ypest0001X_34030	pmatch	36.67
ypest0001X_830	ypest0001X_26340	pmatch	36.67
ypest0001X_830	ypest0001X_30930	pmatch	36.67
ypest0001X_830	ypest0001X_15620	pmatch	36.67
ypest0001X_830	ypest0001X_8440	pmatch	36.67
ykris0001_3040	ypest0001X_37270	pmatch	38.71
ykris0001_3040	ypest0001X_10280	pmatch	38.71
ykris0001_3040	ypest0001X_40050	pmatch	38.71
ykris0001_3040	ypest0001X_19960	pmatch	38.71
ykris0001_3040	ypest0001X_17560	pmatch	38.71
ykris0001_3040	ypest0001X_1670	pmatch	38.71
ykris0001_3040	ypest0001X_11270	pmatch	38.71
ykris0001_3040	ypseu0001X_20610	pmatch	38.71
ykris0001_3040	yente0001X_24730	pmatch	40.00
ykris0001_3040	ypest0001X_13430	pmatch	38.71
ykris0001_3040	ypest0001X_40600	pmatch	38.71
ykris0001_3040	ypest0001X_9850	pmatch	38.71
ykris0001_3040	ypest0001X_43150	pmatch	38.71
ykris0001_3040	ypest0001X_4460	pmatch	38.71
ykris0001_3040	ypseu0001X_18090	pmatch	38.71
ykris0001_3040	ypest0001X_19360	pmatch	38.71
ykris0001_3040	ypest0001X_16590	pmatch	38.71
ykris0001_3040	ypest0001X_24410	pmatch	38.71
ykris0001_3040	ypest0001X_26650	pmatch	38.71
ykris0001_3040	ypseu0001X_42930	pmatch	38.71
ykris0001_3040	ypest0001X_890	pmatch	38.71
ykris0001_3040	ypest0001X_5890	pmatch	38.71
ykris0001_3040	ypest0001X_22880	pmatch	38.71
ykris0001_3040	ypest0001X_32120	pmatch	38.71
ykris0001_3040	ypest0001X_38850	pmatch	38.71
ykris0001_3040	ypest0001X_27880	pmatch	38.71
ykris0001_3040	ypest0001X_21530	pmatch	38.71
ykris0001_3040	ypest0001X_30050	pmatch	38.71
ykris0001_3040	ypest0001X_35280	pmatch	38.71
ykris0001_3040	ypest0001X_10	pmatch	38.71
ykris0001_3040	ypest0001X_1000	pmatch	38.71
ykris0001_3040	ypest0001X_23500	pmatch	38.71
ykris0001_3040	ypest0001X_12980	pmatch	38.71
ykris0001_3040	ypest0001X_38360	pmatch	38.71
ykris0001_3040	ypseu0001X_4150	pmatch	38.71
ykris0001_3040	ypest0001X_18620	pmatch	38.71
ykris0001_3040	ypest0001X_40800	pmatch	38.71
ykris0001_3040	ypest0001X_7760	pmatch	38.71
ykris0001_3040	ypest0001X_19750	pmatch	38.71
ykris0001_3040	ypest0001X_7380	pmatch	38.71
ykris0001_3040	ypest0001X_2950	pmatch	38.71
ykris0001_3040	ypest0001X_12220	pmatch	38.71
ykris0001_3040	ypest0001X_34870	pmatch	38.71
ykris0001_3040	ypest0001X_2310	pmatch	38.71
ykris0001_3040	ypest0001X_22250	pmatch	38.71
ykris0001_3040	ypseu0001X_13040	pmatch	38.71
ykris0001_3040	ypest0001X_35620	pmatch	38.71
ykris0001_3040	ykris0001_3040	pmatch	100.00
ykris0001_3040	ypest0001X_29220	pmatch	38.71
ykris0001_3040	ypest0001X_3710	pmatch	38.71
ykris0001_3040	ypest0001X_26340	pmatch	38.71
ykris0001_3040	ypest0001X_34030	pmatch	38.71
ykris0001_3040	ypest0001X_8440	pmatch	38.71
ykris0001_3040	ypest0001X_15620	pmatch	38.71
ykris0001_3040	ypest0001X_30930	pmatch	38.71
yente0001X_24730	yente0001X_24730	pmatch	100.00
ypseu0001X_42930	ypest0001X_37270	pmatch	100.00
ypseu0001X_42930	ypest0001X_10280	pmatch	100.00
ypseu0001X_42930	ypest0001X_40050	pmatch	100.00
ypseu0001X_42930	ypest0001X_19960	pmatch	100.00
ypseu0001X_42930	ypest0001X_17560	pmatch	100.00
ypseu0001X_42930	ypest0001X_1670	pmatch	100.00
ypseu0001X_42930	ypest0001X_11270	pmatch	100.00
ypseu0001X_42930	ypseu0001X_20610	pmatch	100.00
ypseu0001X_42930	ypest0001X_13430	pmatch	100.00
ypseu0001X_42930	ypest0001X_40600	pmatch	100.00
ypseu0001X_42930	ypest0001X_9850	pmatch	100.00
ypseu0001X_42930	ypest0001X_43150	pmatch	100.00
ypseu0001X_42930	ypest0001X_4460	pmatch	100.00
ypseu0001X_42930	ypseu0001X_18090	pmatch	100.00
ypseu0001X_42930	ypest0001X_19360	pmatch	100.00
ypseu0001X_42930	ypest0001X_26650	pmatch	100.00
ypseu0001X_42930	ypest0001X_24410	pmatch	100.00
ypseu0001X_42930	ypest0001X_16590	pmatch	100.00
ypseu0001X_42930	ypseu0001X_42930	pmatch	100.00
ypseu0001X_42930	ypest0001X_890	pmatch	100.00
ypseu0001X_42930	ypest0001X_5890	pmatch	100.00
ypseu0001X_42930	ypest0001X_22880	pmatch	100.00
ypseu0001X_42930	ypest0001X_32120	pmatch	100.00
ypseu0001X_42930	ypest0001X_38850	pmatch	100.00
ypseu0001X_42930	ypest0001X_27880	pmatch	100.00
ypseu0001X_42930	ypest0001X_21530	pmatch	100.00
ypseu0001X_42930	ypest0001X_30050	pmatch	100.00
ypseu0001X_42930	ypest0001X_35280	pmatch	100.00
ypseu0001X_42930	ypest0001X_10	pmatch	100.00
ypseu0001X_42930	ypest0001X_1000	pmatch	100.00
ypseu0001X_42930	ypest0001X_830	pmatch	36.67
ypseu0001X_42930	ypest0001X_23500	pmatch	100.00
ypseu0001X_42930	ypest0001X_38360	pmatch	100.00
ypseu0001X_42930	ypest0001X_12980	pmatch	100.00
ypseu0001X_42930	ypseu0001X_4150	pmatch	100.00
ypseu0001X_42930	ypest0001X_18620	pmatch	100.00
ypseu0001X_42930	ypest0001X_40800	pmatch	100.00
ypseu0001X_42930	ypest0001X_7760	pmatch	100.00
ypseu0001X_42930	ypest0001X_19750	pmatch	100.00
ypseu0001X_42930	ypseu0001X_140	pmatch	36.67
ypseu0001X_42930	ypest0001X_7380	pmatch	100.00
ypseu0001X_42930	ypest0001X_2950	pmatch	99.40
ypseu0001X_42930	ypest0001X_34870	pmatch	100.00
ypseu0001X_42930	ypest0001X_12220	pmatch	100.00
ypseu0001X_42930	ypest0001X_2310	pmatch	100.00
ypseu0001X_42930	ypest0001X_22250	pmatch	100.00
ypseu0001X_42930	ypseu0001X_13040	pmatch	100.00
ypseu0001X_42930	ypest0001X_35620	pmatch	100.00
ypseu0001X_42930	ypest0001X_29220	pmatch	100.00
ypseu0001X_42930	ypest0001X_26340	pmatch	100.00
ypseu0001X_42930	ypest0001X_3710	pmatch	100.00
ypseu0001X_42930	ypest0001X_34030	pmatch	100.00
ypseu0001X_42930	ypest0001X_30930	pmatch	100.00
ypseu0001X_42930	ypest0001X_15620	pmatch	100.00
ypseu0001X_42930	ypest0001X_8440	pmatch	100.00
ypseu0001X_20610	ypest0001X_37270	pmatch	100.00
ypseu0001X_20610	ypest0001X_10280	pmatch	100.00
ypseu0001X_20610	ypest0001X_40050	pmatch	100.00
ypseu0001X_20610	ypest0001X_19960	pmatch	100.00
ypseu0001X_20610	ypest0001X_17560	pmatch	100.00
ypseu0001X_20610	ypest0001X_1670	pmatch	100.00
ypseu0001X_20610	ypest0001X_11270	pmatch	100.00
ypseu0001X_20610	ypseu0001X_20610	pmatch	100.00
ypseu0001X_20610	ypest0001X_13430	pmatch	100.00
ypseu0001X_20610	ypest0001X_40600	pmatch	100.00
ypseu0001X_20610	ypest0001X_9850	pmatch	100.00
ypseu0001X_20610	ypest0001X_43150	pmatch	100.00
ypseu0001X_20610	ypest0001X_4460	pmatch	100.00
ypseu0001X_20610	ypseu0001X_18090	pmatch	100.00
ypseu0001X_20610	ypest0001X_19360	pmatch	100.00
ypseu0001X_20610	ypest0001X_26650	pmatch	100.00
ypseu0001X_20610	ypest0001X_24410	pmatch	100.00
ypseu0001X_20610	ypest0001X_16590	pmatch	100.00
ypseu0001X_20610	ypseu0001X_42930	pmatch	100.00
ypseu0001X_20610	ypest0001X_890	pmatch	100.00
ypseu0001X_20610	ypest0001X_5890	pmatch	100.00
ypseu0001X_20610	ypest0001X_22880	pmatch	100.00
ypseu0001X_20610	ypest0001X_32120	pmatch	100.00
ypseu0001X_20610	ypest0001X_38850	pmatch	100.00
ypseu0001X_20610	ypest0001X_27880	pmatch	100.00
ypseu0001X_20610	ypest0001X_21530	pmatch	100.00
ypseu0001X_20610	ypest0001X_30050	pmatch	100.00
ypseu0001X_20610	ypest0001X_35280	pmatch	100.00
ypseu0001X_20610	ypest0001X_10	pmatch	100.00
ypseu0001X_20610	ypest0001X_1000	pmatch	100.00
ypseu0001X_20610	ypest0001X_830	pmatch	36.67
ypseu0001X_20610	ypest0001X_23500	pmatch	100.00
ypseu0001X_20610	ypest0001X_38360	pmatch	100.00
ypseu0001X_20610	ypest0001X_12980	pmatch	100.00
ypseu0001X_20610	ypseu0001X_4150	pmatch	100.00
ypseu0001X_20610	ypest0001X_18620	pmatch	100.00
ypseu0001X_20610	ypest0001X_40800	pmatch	100.00
ypseu0001X_20610	ypest0001X_7760	pmatch	100.00
ypseu0001X_20610	ypest0001X_19750	pmatch	100.00
ypseu0001X_20610	ypseu0001X_140	pmatch	36.67
ypseu0001X_20610	ypest0001X_7380	pmatch	100.00
ypseu0001X_20610	ypest0001X_2950	pmatch	99.40
ypseu0001X_20610	ypest0001X_34870	pmatch	100.00
ypseu0001X_20610	ypest0001X_12220	pmatch	100.00
ypseu0001X_20610	ypest0001X_2310	pmatch	100.00
ypseu0001X_20610	ypest0001X_22250	pmatch	100.00
ypseu0001X_20610	ypseu0001X_13040	pmatch	100.00
ypseu0001X_20610	ypest0001X_35620	pmatch	100.00
ypseu0001X_20610	ypest0001X_29220	pmatch	100.00
ypseu0001X_20610	ypest0001X_26340	pmatch	100.00
ypseu0001X_20610	ypest0001X_3710	pmatch	100.00
ypseu0001X_20610	ypest0001X_34030	pmatch	100.00
ypseu0001X_20610	ypest0001X_30930	pmatch	100.00
ypseu0001X_20610	ypest0001X_15620	pmatch	100.00
ypseu0001X_20610	ypest0001X_8440	pmatch	100.00
ypseu0001X_18090	ypest0001X_37270	pmatch	100.00
ypseu0001X_18090	ypest0001X_10280	pmatch	100.00
ypseu0001X_18090	ypest0001X_40050	pmatch	100.00
ypseu0001X_18090	ypest0001X_19960	pmatch	100.00
ypseu0001X_18090	ypest0001X_17560	pmatch	100.00
ypseu0001X_18090	ypest0001X_1670	pmatch	100.00
ypseu0001X_18090	ypest0001X_11270	pmatch	100.00
ypseu0001X_18090	ypseu0001X_20610	pmatch	100.00
ypseu0001X_18090	ypest0001X_13430	pmatch	100.00
ypseu0001X_18090	ypest0001X_40600	pmatch	100.00
ypseu0001X_18090	ypest0001X_9850	pmatch	100.00
ypseu0001X_18090	ypest0001X_43150	pmatch	100.00
ypseu0001X_18090	ypest0001X_4460	pmatch	100.00
ypseu0001X_18090	ypseu0001X_18090	pmatch	100.00
ypseu0001X_18090	ypest0001X_19360	pmatch	100.00
ypseu0001X_18090	ypest0001X_26650	pmatch	100.00
ypseu0001X_18090	ypest0001X_24410	pmatch	100.00
ypseu0001X_18090	ypest0001X_16590	pmatch	100.00
ypseu0001X_18090	ypseu0001X_42930	pmatch	100.00
ypseu0001X_18090	ypest0001X_890	pmatch	100.00
ypseu0001X_18090	ypest0001X_5890	pmatch	100.00
ypseu0001X_18090	ypest0001X_22880	pmatch	100.00
ypseu0001X_18090	ypest0001X_32120	pmatch	100.00
ypseu0001X_18090	ypest0001X_38850	pmatch	100.00
ypseu0001X_18090	ypest0001X_27880	pmatch	100.00
ypseu0001X_18090	ypest0001X_21530	pmatch	100.00
ypseu0001X_18090	ypest0001X_30050	pmatch	100.00
ypseu0001X_18090	ypest0001X_35280	pmatch	100.00
ypseu0001X_18090	ypest0001X_10	pmatch	100.00
ypseu0001X_18090	ypest0001X_1000	pmatch	100.00
ypseu0001X_18090	ypest0001X_830	pmatch	36.67
ypseu0001X_18090	ypest0001X_23500	pmatch	100.00
ypseu0001X_18090	ypest0001X_38360	pmatch	100.00
ypseu0001X_18090	ypest0001X_12980	pmatch	100.00
ypseu0001X_18090	ypseu0001X_4150	pmatch	100.00
ypseu0001X_18090	ypest0001X_18620	pmatch	100.00
ypseu0001X_18090	ypest0001X_40800	pmatch	100.00
ypseu0001X_18090	ypest0001X_7760	pmatch	100.00
ypseu0001X_18090	ypest0001X_19750	pmatch	100.00
ypseu0001X_18090	ypseu0001X_140	pmatch	36.67
ypseu0001X_18090	ypest0001X_7380	pmatch	100.00
ypseu0001X_18090	ypest0001X_2950	pmatch	99.40
ypseu0001X_18090	ypest0001X_34870	pmatch	100.00
ypseu0001X_18090	ypest0001X_12220	pmatch	100.00
ypseu0001X_18090	ypest0001X_2310	pmatch	100.00
ypseu0001X_18090	ypest0001X_22250	pmatch	100.00
ypseu0001X_18090	ypseu0001X_13040	pmatch	100.00
ypseu0001X_18090	ypest0001X_35620	pmatch	100.00
ypseu0001X_18090	ypest0001X_29220	pmatch	100.00
ypseu0001X_18090	ypest0001X_26340	pmatch	100.00
ypseu0001X_18090	ypest0001X_3710	pmatch	100.00
ypseu0001X_18090	ypest0001X_34030	pmatch	100.00
ypseu0001X_18090	ypest0001X_30930	pmatch	100.00
ypseu0001X_18090	ypest0001X_15620	pmatch	100.00
ypseu0001X_18090	ypest0001X_8440	pmatch	100.00
ypseu0001X_13040	ypest0001X_37270	pmatch	100.00
ypseu0001X_13040	ypest0001X_10280	pmatch	100.00
ypseu0001X_13040	ypest0001X_40050	pmatch	100.00
ypseu0001X_13040	ypest0001X_19960	pmatch	100.00
ypseu0001X_13040	ypest0001X_17560	pmatch	100.00
ypseu0001X_13040	ypest0001X_1670	pmatch	100.00
ypseu0001X_13040	ypest0001X_11270	pmatch	100.00
ypseu0001X_13040	ypseu0001X_20610	pmatch	100.00
ypseu0001X_13040	ypest0001X_13430	pmatch	100.00
ypseu0001X_13040	ypest0001X_40600	pmatch	100.00
ypseu0001X_13040	ypest0001X_9850	pmatch	100.00
ypseu0001X_13040	ypest0001X_43150	pmatch	100.00
ypseu0001X_13040	ypest0001X_4460	pmatch	100.00
ypseu0001X_13040	ypseu0001X_18090	pmatch	100.00
ypseu0001X_13040	ypest0001X_19360	pmatch	100.00
ypseu0001X_13040	ypest0001X_26650	pmatch	100.00
ypseu0001X_13040	ypest0001X_24410	pmatch	100.00
ypseu0001X_13040	ypest0001X_16590	pmatch	100.00
ypseu0001X_13040	ypseu0001X_42930	pmatch	100.00
ypseu0001X_13040	ypest0001X_890	pmatch	100.00
ypseu0001X_13040	ypest0001X_5890	pmatch	100.00
ypseu0001X_13040	ypest0001X_22880	pmatch	100.00
ypseu0001X_13040	ypest0001X_32120	pmatch	100.00
ypseu0001X_13040	ypest0001X_38850	pmatch	100.00
ypseu0001X_13040	ypest0001X_27880	pmatch	100.00
ypseu0001X_13040	ypest0001X_21530	pmatch	100.00
ypseu0001X_13040	ypest0001X_30050	pmatch	100.00
ypseu0001X_13040	ypest0001X_35280	pmatch	100.00
ypseu0001X_13040	ypest0001X_10	pmatch	100.00
ypseu0001X_13040	ypest0001X_1000	pmatch	100.00
ypseu0001X_13040	ypest0001X_830	pmatch	36.67
ypseu0001X_13040	ypest0001X_23500	pmatch	100.00
ypseu0001X_13040	ypest0001X_38360	pmatch	100.00
ypseu0001X_13040	ypest0001X_12980	pmatch	100.00
ypseu0001X_13040	ypseu0001X_4150	pmatch	100.00
ypseu0001X_13040	ypest0001X_18620	pmatch	100.00
ypseu0001X_13040	ypest0001X_40800	pmatch	100.00
ypseu0001X_13040	ypest0001X_7760	pmatch	100.00
ypseu0001X_13040	ypest0001X_19750	pmatch	100.00
ypseu0001X_13040	ypseu0001X_140	pmatch	36.67
ypseu0001X_13040	ypest0001X_7380	pmatch	100.00
ypseu0001X_13040	ypest0001X_2950	pmatch	99.40
ypseu0001X_13040	ypest0001X_34870	pmatch	100.00
ypseu0001X_13040	ypest0001X_12220	pmatch	100.00
ypseu0001X_13040	ypest0001X_2310	pmatch	100.00
ypseu0001X_13040	ypest0001X_22250	pmatch	100.00
ypseu0001X_13040	ypseu0001X_13040	pmatch	100.00
ypseu0001X_13040	ypest0001X_35620	pmatch	100.00
ypseu0001X_13040	ypest0001X_29220	pmatch	100.00
ypseu0001X_13040	ypest0001X_26340	pmatch	100.00
ypseu0001X_13040	ypest0001X_3710	pmatch	100.00
ypseu0001X_13040	ypest0001X_34030	pmatch	100.00
ypseu0001X_13040	ypest0001X_30930	pmatch	100.00
ypseu0001X_13040	ypest0001X_15620	pmatch	100.00
ypseu0001X_13040	ypest0001X_8440	pmatch	100.00
ypseu0001X_4150	ypest0001X_37270	pmatch	100.00
ypseu0001X_4150	ypest0001X_10280	pmatch	100.00
ypseu0001X_4150	ypest0001X_40050	pmatch	100.00
ypseu0001X_4150	ypest0001X_19960	pmatch	100.00
ypseu0001X_4150	ypest0001X_17560	pmatch	100.00
ypseu0001X_4150	ypest0001X_1670	pmatch	100.00
ypseu0001X_4150	ypest0001X_11270	pmatch	100.00
ypseu0001X_4150	ypseu0001X_20610	pmatch	100.00
ypseu0001X_4150	ypest0001X_13430	pmatch	100.00
ypseu0001X_4150	ypest0001X_40600	pmatch	100.00
ypseu0001X_4150	ypest0001X_9850	pmatch	100.00
ypseu0001X_4150	ypest0001X_43150	pmatch	100.00
ypseu0001X_4150	ypest0001X_4460	pmatch	100.00
ypseu0001X_4150	ypseu0001X_18090	pmatch	100.00
ypseu0001X_4150	ypest0001X_19360	pmatch	100.00
ypseu0001X_4150	ypest0001X_26650	pmatch	100.00
ypseu0001X_4150	ypest0001X_24410	pmatch	100.00
ypseu0001X_4150	ypest0001X_16590	pmatch	100.00
ypseu0001X_4150	ypseu0001X_42930	pmatch	100.00
ypseu0001X_4150	ypest0001X_890	pmatch	100.00
ypseu0001X_4150	ypest0001X_5890	pmatch	100.00
ypseu0001X_4150	ypest0001X_22880	pmatch	100.00
ypseu0001X_4150	ypest0001X_32120	pmatch	100.00
ypseu0001X_4150	ypest0001X_38850	pmatch	100.00
ypseu0001X_4150	ypest0001X_27880	pmatch	100.00
ypseu0001X_4150	ypest0001X_21530	pmatch	100.00
ypseu0001X_4150	ypest0001X_30050	pmatch	100.00
ypseu0001X_4150	ypest0001X_35280	pmatch	100.00
ypseu0001X_4150	ypest0001X_10	pmatch	100.00
ypseu0001X_4150	ypest0001X_1000	pmatch	100.00
ypseu0001X_4150	ypest0001X_830	pmatch	36.67
ypseu0001X_4150	ypest0001X_23500	pmatch	100.00
ypseu0001X_4150	ypest0001X_38360	pmatch	100.00
ypseu0001X_4150	ypest0001X_12980	pmatch	100.00
ypseu0001X_4150	ypseu0001X_4150	pmatch	100.00
ypseu0001X_4150	ypest0001X_18620	pmatch	100.00
ypseu0001X_4150	ypest0001X_40800	pmatch	100.00
ypseu0001X_4150	ypest0001X_7760	pmatch	100.00
ypseu0001X_4150	ypest0001X_19750	pmatch	100.00
ypseu0001X_4150	ypseu0001X_140	pmatch	36.67
ypseu0001X_4150	ypest0001X_7380	pmatch	100.00
ypseu0001X_4150	ypest0001X_2950	pmatch	99.40
ypseu0001X_4150	ypest0001X_34870	pmatch	100.00
ypseu0001X_4150	ypest0001X_12220	pmatch	100.00
ypseu0001X_4150	ypest0001X_2310	pmatch	100.00
ypseu0001X_4150	ypest0001X_22250	pmatch	100.00
ypseu0001X_4150	ypseu0001X_13040	pmatch	100.00
ypseu0001X_4150	ypest0001X_35620	pmatch	100.00
ypseu0001X_4150	ypest0001X_29220	pmatch	100.00
ypseu0001X_4150	ypest0001X_26340	pmatch	100.00
ypseu0001X_4150	ypest0001X_3710	pmatch	100.00
ypseu0001X_4150	ypest0001X_34030	pmatch	100.00
ypseu0001X_4150	ypest0001X_30930	pmatch	100.00
ypseu0001X_4150	ypest0001X_15620	pmatch	100.00
ypseu0001X_4150	ypest0001X_8440	pmatch	100.00
ypest0001X_43150	ypest0001X_37270	pmatch	100.00
ypest0001X_43150	ypest0001X_10280	pmatch	100.00
ypest0001X_43150	ypest0001X_40050	pmatch	100.00
ypest0001X_43150	ypest0001X_19960	pmatch	100.00
ypest0001X_43150	ypest0001X_17560	pmatch	100.00
ypest0001X_43150	ypest0001X_1670	pmatch	100.00
ypest0001X_43150	ypest0001X_11270	pmatch	100.00
ypest0001X_43150	ypseu0001X_20610	pmatch	100.00
ypest0001X_43150	ypest0001X_13430	pmatch	100.00
ypest0001X_43150	ypest0001X_40600	pmatch	100.00
ypest0001X_43150	ypest0001X_9850	pmatch	100.00
ypest0001X_43150	ypest0001X_43150	pmatch	100.00
ypest0001X_43150	ypest0001X_4460	pmatch	100.00
ypest0001X_43150	ypseu0001X_18090	pmatch	100.00
ypest0001X_43150	ypest0001X_19360	pmatch	100.00
ypest0001X_43150	ypest0001X_26650	pmatch	100.00
ypest0001X_43150	ypest0001X_24410	pmatch	100.00
ypest0001X_43150	ypest0001X_16590	pmatch	100.00
ypest0001X_43150	ypseu0001X_42930	pmatch	100.00
ypest0001X_43150	ypest0001X_890	pmatch	100.00
ypest0001X_43150	ypest0001X_5890	pmatch	100.00
ypest0001X_43150	ypest0001X_22880	pmatch	100.00
ypest0001X_43150	ypest0001X_32120	pmatch	100.00
ypest0001X_43150	ypest0001X_38850	pmatch	100.00
ypest0001X_43150	ypest0001X_27880	pmatch	100.00
ypest0001X_43150	ypest0001X_21530	pmatch	100.00
ypest0001X_43150	ypest0001X_30050	pmatch	100.00
ypest0001X_43150	ypest0001X_35280	pmatch	100.00
ypest0001X_43150	ypest0001X_10	pmatch	100.00
ypest0001X_43150	ypest0001X_1000	pmatch	100.00
ypest0001X_43150	ypest0001X_830	pmatch	36.67
ypest0001X_43150	ypest0001X_23500	pmatch	100.00
ypest0001X_43150	ypest0001X_38360	pmatch	100.00
ypest0001X_43150	ypest0001X_12980	pmatch	100.00
ypest0001X_43150	ypseu0001X_4150	pmatch	100.00
ypest0001X_43150	ypest0001X_18620	pmatch	100.00
ypest0001X_43150	ypest0001X_40800	pmatch	100.00
ypest0001X_43150	ypest0001X_7760	pmatch	100.00
ypest0001X_43150	ypest0001X_19750	pmatch	100.00
ypest0001X_43150	ypseu0001X_140	pmatch	36.67
ypest0001X_43150	ypest0001X_7380	pmatch	100.00
ypest0001X_43150	ypest0001X_2950	pmatch	99.41
ypest0001X_43150	ypest0001X_12220	pmatch	100.00
ypest0001X_43150	ypest0001X_34870	pmatch	100.00
ypest0001X_43150	ypest0001X_2310	pmatch	100.00
ypest0001X_43150	ypest0001X_22250	pmatch	100.00
ypest0001X_43150	ypest0001X_35620	pmatch	100.00
ypest0001X_43150	ypseu0001X_13040	pmatch	100.00
ypest0001X_43150	ypest0001X_29220	pmatch	100.00
ypest0001X_43150	ypest0001X_26340	pmatch	100.00
ypest0001X_43150	ypest0001X_3710	pmatch	100.00
ypest0001X_43150	ypest0001X_34030	pmatch	100.00
ypest0001X_43150	ypest0001X_15620	pmatch	100.00
ypest0001X_43150	ypest0001X_30930	pmatch	100.00
ypest0001X_43150	ypest0001X_8440	pmatch	100.00
ypest0001X_40800	ypest0001X_37270	pmatch	100.00
ypest0001X_40800	ypest0001X_10280	pmatch	100.00
ypest0001X_40800	ypest0001X_40050	pmatch	100.00
ypest0001X_40800	ypest0001X_19960	pmatch	100.00
ypest0001X_40800	ypest0001X_17560	pmatch	100.00
ypest0001X_40800	ypest0001X_1670	pmatch	100.00
ypest0001X_40800	ypest0001X_11270	pmatch	100.00
ypest0001X_40800	ypseu0001X_20610	pmatch	100.00
ypest0001X_40800	ypest0001X_13430	pmatch	100.00
ypest0001X_40800	ypest0001X_40600	pmatch	100.00
ypest0001X_40800	ypest0001X_9850	pmatch	100.00
ypest0001X_40800	ypest0001X_43150	pmatch	100.00
ypest0001X_40800	ypest0001X_4460	pmatch	100.00
ypest0001X_40800	ypseu0001X_18090	pmatch	100.00
ypest0001X_40800	ypest0001X_19360	pmatch	100.00
ypest0001X_40800	ypest0001X_26650	pmatch	100.00
ypest0001X_40800	ypest0001X_24410	pmatch	100.00
ypest0001X_40800	ypest0001X_16590	pmatch	100.00
ypest0001X_40800	ypseu0001X_42930	pmatch	100.00
ypest0001X_40800	ypest0001X_890	pmatch	100.00
ypest0001X_40800	ypest0001X_5890	pmatch	100.00
ypest0001X_40800	ypest0001X_22880	pmatch	100.00
ypest0001X_40800	ypest0001X_32120	pmatch	100.00
ypest0001X_40800	ypest0001X_38850	pmatch	100.00
ypest0001X_40800	ypest0001X_27880	pmatch	100.00
ypest0001X_40800	ypest0001X_21530	pmatch	100.00
ypest0001X_40800	ypest0001X_30050	pmatch	100.00
ypest0001X_40800	ypest0001X_35280	pmatch	100.00
ypest0001X_40800	ypest0001X_10	pmatch	100.00
ypest0001X_40800	ypest0001X_1000	pmatch	100.00
ypest0001X_40800	ypest0001X_830	pmatch	36.67
ypest0001X_40800	ypest0001X_23500	pmatch	100.00
ypest0001X_40800	ypest0001X_38360	pmatch	100.00
ypest0001X_40800	ypest0001X_12980	pmatch	100.00
ypest0001X_40800	ypseu0001X_4150	pmatch	100.00
ypest0001X_40800	ypest0001X_18620	pmatch	100.00
ypest0001X_40800	ypest0001X_40800	pmatch	100.00
ypest0001X_40800	ypest0001X_7760	pmatch	100.00
ypest0001X_40800	ypest0001X_19750	pmatch	100.00
ypest0001X_40800	ypseu0001X_140	pmatch	36.67
ypest0001X_40800	ypest0001X_7380	pmatch	100.00
ypest0001X_40800	ypest0001X_2950	pmatch	99.41
ypest0001X_40800	ypest0001X_12220	pmatch	100.00
ypest0001X_40800	ypest0001X_34870	pmatch	100.00
ypest0001X_40800	ypest0001X_2310	pmatch	100.00
ypest0001X_40800	ypest0001X_22250	pmatch	100.00
ypest0001X_40800	ypest0001X_35620	pmatch	100.00
ypest0001X_40800	ypseu0001X_13040	pmatch	100.00
ypest0001X_40800	ypest0001X_29220	pmatch	100.00
ypest0001X_40800	ypest0001X_26340	pmatch	100.00
ypest0001X_40800	ypest0001X_3710	pmatch	100.00
ypest0001X_40800	ypest0001X_34030	pmatch	100.00
ypest0001X_40800	ypest0001X_15620	pmatch	100.00
ypest0001X_40800	ypest0001X_30930	pmatch	100.00
ypest0001X_40800	ypest0001X_8440	pmatch	100.00
ypest0001X_40600	ypest0001X_37270	pmatch	100.00
ypest0001X_40600	ypest0001X_10280	pmatch	100.00
ypest0001X_40600	ypest0001X_40050	pmatch	100.00
ypest0001X_40600	ypest0001X_19960	pmatch	100.00
ypest0001X_40600	ypest0001X_17560	pmatch	100.00
ypest0001X_40600	ypest0001X_1670	pmatch	100.00
ypest0001X_40600	ypest0001X_11270	pmatch	100.00
ypest0001X_40600	ypseu0001X_20610	pmatch	100.00
ypest0001X_40600	ypest0001X_13430	pmatch	100.00
ypest0001X_40600	ypest0001X_40600	pmatch	100.00
ypest0001X_40600	ypest0001X_9850	pmatch	100.00
ypest0001X_40600	ypest0001X_43150	pmatch	100.00
ypest0001X_40600	ypest0001X_4460	pmatch	100.00
ypest0001X_40600	ypseu0001X_18090	pmatch	100.00
ypest0001X_40600	ypest0001X_19360	pmatch	100.00
ypest0001X_40600	ypest0001X_26650	pmatch	100.00
ypest0001X_40600	ypest0001X_24410	pmatch	100.00
ypest0001X_40600	ypest0001X_16590	pmatch	100.00
ypest0001X_40600	ypseu0001X_42930	pmatch	100.00
ypest0001X_40600	ypest0001X_890	pmatch	100.00
ypest0001X_40600	ypest0001X_5890	pmatch	100.00
ypest0001X_40600	ypest0001X_22880	pmatch	100.00
ypest0001X_40600	ypest0001X_32120	pmatch	100.00
ypest0001X_40600	ypest0001X_38850	pmatch	100.00
ypest0001X_40600	ypest0001X_27880	pmatch	100.00
ypest0001X_40600	ypest0001X_21530	pmatch	100.00
ypest0001X_40600	ypest0001X_30050	pmatch	100.00
ypest0001X_40600	ypest0001X_35280	pmatch	100.00
ypest0001X_40600	ypest0001X_10	pmatch	100.00
ypest0001X_40600	ypest0001X_1000	pmatch	100.00
ypest0001X_40600	ypest0001X_830	pmatch	36.67
ypest0001X_40600	ypest0001X_23500	pmatch	100.00
ypest0001X_40600	ypest0001X_38360	pmatch	100.00
ypest0001X_40600	ypest0001X_12980	pmatch	100.00
ypest0001X_40600	ypseu0001X_4150	pmatch	100.00
ypest0001X_40600	ypest0001X_18620	pmatch	100.00
ypest0001X_40600	ypest0001X_40800	pmatch	100.00
ypest0001X_40600	ypest0001X_7760	pmatch	100.00
ypest0001X_40600	ypest0001X_19750	pmatch	100.00
ypest0001X_40600	ypseu0001X_140	pmatch	36.67
ypest0001X_40600	ypest0001X_7380	pmatch	100.00
ypest0001X_40600	ypest0001X_2950	pmatch	99.41
ypest0001X_40600	ypest0001X_12220	pmatch	100.00
ypest0001X_40600	ypest0001X_34870	pmatch	100.00
ypest0001X_40600	ypest0001X_2310	pmatch	100.00
ypest0001X_40600	ypest0001X_22250	pmatch	100.00
ypest0001X_40600	ypest0001X_35620	pmatch	100.00
ypest0001X_40600	ypseu0001X_13040	pmatch	100.00
ypest0001X_40600	ypest0001X_29220	pmatch	100.00
ypest0001X_40600	ypest0001X_26340	pmatch	100.00
ypest0001X_40600	ypest0001X_3710	pmatch	100.00
ypest0001X_40600	ypest0001X_34030	pmatch	100.00
ypest0001X_40600	ypest0001X_15620	pmatch	100.00
ypest0001X_40600	ypest0001X_30930	pmatch	100.00
ypest0001X_40600	ypest0001X_8440	pmatch	100.00
ypest0001X_40050	ypest0001X_37270	pmatch	100.00
ypest0001X_40050	ypest0001X_10280	pmatch	100.00
ypest0001X_40050	ypest0001X_40050	pmatch	100.00
ypest0001X_40050	ypest0001X_19960	pmatch	100.00
ypest0001X_40050	ypest0001X_17560	pmatch	100.00
ypest0001X_40050	ypest0001X_1670	pmatch	100.00
ypest0001X_40050	ypest0001X_11270	pmatch	100.00
ypest0001X_40050	ypseu0001X_20610	pmatch	100.00
ypest0001X_40050	ypest0001X_13430	pmatch	100.00
ypest0001X_40050	ypest0001X_40600	pmatch	100.00
ypest0001X_40050	ypest0001X_9850	pmatch	100.00
ypest0001X_40050	ypest0001X_43150	pmatch	100.00
ypest0001X_40050	ypest0001X_4460	pmatch	100.00
ypest0001X_40050	ypseu0001X_18090	pmatch	100.00
ypest0001X_40050	ypest0001X_19360	pmatch	100.00
ypest0001X_40050	ypest0001X_26650	pmatch	100.00
ypest0001X_40050	ypest0001X_24410	pmatch	100.00
ypest0001X_40050	ypest0001X_16590	pmatch	100.00
ypest0001X_40050	ypseu0001X_42930	pmatch	100.00
ypest0001X_40050	ypest0001X_890	pmatch	100.00
ypest0001X_40050	ypest0001X_5890	pmatch	100.00
ypest0001X_40050	ypest0001X_22880	pmatch	100.00
ypest0001X_40050	ypest0001X_32120	pmatch	100.00
ypest0001X_40050	ypest0001X_38850	pmatch	100.00
ypest0001X_40050	ypest0001X_27880	pmatch	100.00
ypest0001X_40050	ypest0001X_21530	pmatch	100.00
ypest0001X_40050	ypest0001X_30050	pmatch	100.00
ypest0001X_40050	ypest0001X_35280	pmatch	100.00
ypest0001X_40050	ypest0001X_10	pmatch	100.00
ypest0001X_40050	ypest0001X_1000	pmatch	100.00
ypest0001X_40050	ypest0001X_830	pmatch	36.67
ypest0001X_40050	ypest0001X_23500	pmatch	100.00
ypest0001X_40050	ypest0001X_38360	pmatch	100.00
ypest0001X_40050	ypest0001X_12980	pmatch	100.00
ypest0001X_40050	ypseu0001X_4150	pmatch	100.00
ypest0001X_40050	ypest0001X_18620	pmatch	100.00
ypest0001X_40050	ypest0001X_40800	pmatch	100.00
ypest0001X_40050	ypest0001X_7760	pmatch	100.00
ypest0001X_40050	ypest0001X_19750	pmatch	100.00
ypest0001X_40050	ypseu0001X_140	pmatch	36.67
ypest0001X_40050	ypest0001X_7380	pmatch	100.00
ypest0001X_40050	ypest0001X_2950	pmatch	99.41
ypest0001X_40050	ypest0001X_12220	pmatch	100.00
ypest0001X_40050	ypest0001X_34870	pmatch	100.00
ypest0001X_40050	ypest0001X_2310	pmatch	100.00
ypest0001X_40050	ypest0001X_22250	pmatch	100.00
ypest0001X_40050	ypest0001X_35620	pmatch	100.00
ypest0001X_40050	ypseu0001X_13040	pmatch	100.00
ypest0001X_40050	ypest0001X_29220	pmatch	100.00
ypest0001X_40050	ypest0001X_26340	pmatch	100.00
ypest0001X_40050	ypest0001X_3710	pmatch	100.00
ypest0001X_40050	ypest0001X_34030	pmatch	100.00
ypest0001X_40050	ypest0001X_15620	pmatch	100.00
ypest0001X_40050	ypest0001X_30930	pmatch	100.00
ypest0001X_40050	ypest0001X_8440	pmatch	100.00
ypest0001X_38850	ypest0001X_37270	pmatch	100.00
ypest0001X_38850	ypest0001X_10280	pmatch	100.00
ypest0001X_38850	ypest0001X_40050	pmatch	100.00
ypest0001X_38850	ypest0001X_19960	pmatch	100.00
ypest0001X_38850	ypest0001X_17560	pmatch	100.00
ypest0001X_38850	ypest0001X_1670	pmatch	100.00
ypest0001X_38850	ypest0001X_11270	pmatch	100.00
ypest0001X_38850	ypseu0001X_20610	pmatch	100.00
ypest0001X_38850	ypest0001X_13430	pmatch	100.00
ypest0001X_38850	ypest0001X_40600	pmatch	100.00
ypest0001X_38850	ypest0001X_9850	pmatch	100.00
ypest0001X_38850	ypest0001X_43150	pmatch	100.00
ypest0001X_38850	ypest0001X_4460	pmatch	100.00
ypest0001X_38850	ypseu0001X_18090	pmatch	100.00
ypest0001X_38850	ypest0001X_19360	pmatch	100.00
ypest0001X_38850	ypest0001X_26650	pmatch	100.00
ypest0001X_38850	ypest0001X_24410	pmatch	100.00
ypest0001X_38850	ypest0001X_16590	pmatch	100.00
ypest0001X_38850	ypseu0001X_42930	pmatch	100.00
ypest0001X_38850	ypest0001X_890	pmatch	100.00
ypest0001X_38850	ypest0001X_5890	pmatch	100.00
ypest0001X_38850	ypest0001X_22880	pmatch	100.00
ypest0001X_38850	ypest0001X_32120	pmatch	100.00
ypest0001X_38850	ypest0001X_38850	pmatch	100.00
ypest0001X_38850	ypest0001X_27880	pmatch	100.00
ypest0001X_38850	ypest0001X_21530	pmatch	100.00
ypest0001X_38850	ypest0001X_30050	pmatch	100.00
ypest0001X_38850	ypest0001X_35280	pmatch	100.00
ypest0001X_38850	ypest0001X_10	pmatch	100.00
ypest0001X_38850	ypest0001X_1000	pmatch	100.00
ypest0001X_38850	ypest0001X_830	pmatch	36.67
ypest0001X_38850	ypest0001X_23500	pmatch	100.00
ypest0001X_38850	ypest0001X_38360	pmatch	100.00
ypest0001X_38850	ypest0001X_12980	pmatch	100.00
ypest0001X_38850	ypseu0001X_4150	pmatch	100.00
ypest0001X_38850	ypest0001X_18620	pmatch	100.00
ypest0001X_38850	ypest0001X_40800	pmatch	100.00
ypest0001X_38850	ypest0001X_7760	pmatch	100.00
ypest0001X_38850	ypest0001X_19750	pmatch	100.00
ypest0001X_38850	ypseu0001X_140	pmatch	36.67
ypest0001X_38850	ypest0001X_7380	pmatch	100.00
ypest0001X_38850	ypest0001X_2950	pmatch	99.41
ypest0001X_38850	ypest0001X_12220	pmatch	100.00
ypest0001X_38850	ypest0001X_34870	pmatch	100.00
ypest0001X_38850	ypest0001X_2310	pmatch	100.00
ypest0001X_38850	ypest0001X_22250	pmatch	100.00
ypest0001X_38850	ypest0001X_35620	pmatch	100.00
ypest0001X_38850	ypseu0001X_13040	pmatch	100.00
ypest0001X_38850	ypest0001X_29220	pmatch	100.00
ypest0001X_38850	ypest0001X_26340	pmatch	100.00
ypest0001X_38850	ypest0001X_3710	pmatch	100.00
ypest0001X_38850	ypest0001X_34030	pmatch	100.00
ypest0001X_38850	ypest0001X_15620	pmatch	100.00
ypest0001X_38850	ypest0001X_30930	pmatch	100.00
ypest0001X_38850	ypest0001X_8440	pmatch	100.00
ypest0001X_38360	ypest0001X_37270	pmatch	100.00
ypest0001X_38360	ypest0001X_10280	pmatch	100.00
ypest0001X_38360	ypest0001X_40050	pmatch	100.00
ypest0001X_38360	ypest0001X_19960	pmatch	100.00
ypest0001X_38360	ypest0001X_17560	pmatch	100.00
ypest0001X_38360	ypest0001X_1670	pmatch	100.00
ypest0001X_38360	ypest0001X_11270	pmatch	100.00
ypest0001X_38360	ypseu0001X_20610	pmatch	100.00
ypest0001X_38360	ypest0001X_13430	pmatch	100.00
ypest0001X_38360	ypest0001X_40600	pmatch	100.00
ypest0001X_38360	ypest0001X_9850	pmatch	100.00
ypest0001X_38360	ypest0001X_43150	pmatch	100.00
ypest0001X_38360	ypest0001X_4460	pmatch	100.00
ypest0001X_38360	ypseu0001X_18090	pmatch	100.00
ypest0001X_38360	ypest0001X_19360	pmatch	100.00
ypest0001X_38360	ypest0001X_26650	pmatch	100.00
ypest0001X_38360	ypest0001X_24410	pmatch	100.00
ypest0001X_38360	ypest0001X_16590	pmatch	100.00
ypest0001X_38360	ypseu0001X_42930	pmatch	100.00
ypest0001X_38360	ypest0001X_890	pmatch	100.00
ypest0001X_38360	ypest0001X_5890	pmatch	100.00
ypest0001X_38360	ypest0001X_22880	pmatch	100.00
ypest0001X_38360	ypest0001X_32120	pmatch	100.00
ypest0001X_38360	ypest0001X_38850	pmatch	100.00
ypest0001X_38360	ypest0001X_27880	pmatch	100.00
ypest0001X_38360	ypest0001X_21530	pmatch	100.00
ypest0001X_38360	ypest0001X_30050	pmatch	100.00
ypest0001X_38360	ypest0001X_35280	pmatch	100.00
ypest0001X_38360	ypest0001X_10	pmatch	100.00
ypest0001X_38360	ypest0001X_1000	pmatch	100.00
ypest0001X_38360	ypest0001X_830	pmatch	36.67
ypest0001X_38360	ypest0001X_23500	pmatch	100.00
ypest0001X_38360	ypest0001X_38360	pmatch	100.00
ypest0001X_38360	ypest0001X_12980	pmatch	100.00
ypest0001X_38360	ypseu0001X_4150	pmatch	100.00
ypest0001X_38360	ypest0001X_18620	pmatch	100.00
ypest0001X_38360	ypest0001X_40800	pmatch	100.00
ypest0001X_38360	ypest0001X_7760	pmatch	100.00
ypest0001X_38360	ypest0001X_19750	pmatch	100.00
ypest0001X_38360	ypseu0001X_140	pmatch	36.67
ypest0001X_38360	ypest0001X_7380	pmatch	100.00
ypest0001X_38360	ypest0001X_2950	pmatch	99.41
ypest0001X_38360	ypest0001X_12220	pmatch	100.00
ypest0001X_38360	ypest0001X_34870	pmatch	100.00
ypest0001X_38360	ypest0001X_2310	pmatch	100.00
ypest0001X_38360	ypest0001X_22250	pmatch	100.00
ypest0001X_38360	ypest0001X_35620	pmatch	100.00
ypest0001X_38360	ypseu0001X_13040	pmatch	100.00
ypest0001X_38360	ypest0001X_29220	pmatch	100.00
ypest0001X_38360	ypest0001X_26340	pmatch	100.00
ypest0001X_38360	ypest0001X_3710	pmatch	100.00
ypest0001X_38360	ypest0001X_34030	pmatch	100.00
ypest0001X_38360	ypest0001X_15620	pmatch	100.00
ypest0001X_38360	ypest0001X_30930	pmatch	100.00
ypest0001X_38360	ypest0001X_8440	pmatch	100.00
ypest0001X_37270	ypest0001X_37270	pmatch	100.00
ypest0001X_37270	ypest0001X_10280	pmatch	100.00
ypest0001X_37270	ypest0001X_40050	pmatch	100.00
ypest0001X_37270	ypest0001X_19960	pmatch	100.00
ypest0001X_37270	ypest0001X_17560	pmatch	100.00
ypest0001X_37270	ypest0001X_1670	pmatch	100.00
ypest0001X_37270	ypest0001X_11270	pmatch	100.00
ypest0001X_37270	ypseu0001X_20610	pmatch	100.00
ypest0001X_37270	ypest0001X_13430	pmatch	100.00
ypest0001X_37270	ypest0001X_40600	pmatch	100.00
ypest0001X_37270	ypest0001X_9850	pmatch	100.00
ypest0001X_37270	ypest0001X_43150	pmatch	100.00
ypest0001X_37270	ypest0001X_4460	pmatch	100.00
ypest0001X_37270	ypseu0001X_18090	pmatch	100.00
ypest0001X_37270	ypest0001X_19360	pmatch	100.00
ypest0001X_37270	ypest0001X_26650	pmatch	100.00
ypest0001X_37270	ypest0001X_24410	pmatch	100.00
ypest0001X_37270	ypest0001X_16590	pmatch	100.00
ypest0001X_37270	ypseu0001X_42930	pmatch	100.00
ypest0001X_37270	ypest0001X_890	pmatch	100.00
ypest0001X_37270	ypest0001X_5890	pmatch	100.00
ypest0001X_37270	ypest0001X_22880	pmatch	100.00
ypest0001X_37270	ypest0001X_32120	pmatch	100.00
ypest0001X_37270	ypest0001X_38850	pmatch	100.00
ypest0001X_37270	ypest0001X_27880	pmatch	100.00
ypest0001X_37270	ypest0001X_21530	pmatch	100.00
ypest0001X_37270	ypest0001X_30050	pmatch	100.00
ypest0001X_37270	ypest0001X_35280	pmatch	100.00
ypest0001X_37270	ypest0001X_10	pmatch	100.00
ypest0001X_37270	ypest0001X_1000	pmatch	100.00
ypest0001X_37270	ypest0001X_830	pmatch	36.67
ypest0001X_37270	ypest0001X_23500	pmatch	100.00
ypest0001X_37270	ypest0001X_38360	pmatch	100.00
ypest0001X_37270	ypest0001X_12980	pmatch	100.00
ypest0001X_37270	ypseu0001X_4150	pmatch	100.00
ypest0001X_37270	ypest0001X_18620	pmatch	100.00
ypest0001X_37270	ypest0001X_40800	pmatch	100.00
ypest0001X_37270	ypest0001X_7760	pmatch	100.00
ypest0001X_37270	ypest0001X_19750	pmatch	100.00
ypest0001X_37270	ypseu0001X_140	pmatch	36.67
ypest0001X_37270	ypest0001X_7380	pmatch	100.00
ypest0001X_37270	ypest0001X_2950	pmatch	99.41
ypest0001X_37270	ypest0001X_12220	pmatch	100.00
ypest0001X_37270	ypest0001X_34870	pmatch	100.00
ypest0001X_37270	ypest0001X_2310	pmatch	100.00
ypest0001X_37270	ypest0001X_22250	pmatch	100.00
ypest0001X_37270	ypest0001X_35620	pmatch	100.00
ypest0001X_37270	ypseu0001X_13040	pmatch	100.00
ypest0001X_37270	ypest0001X_29220	pmatch	100.00
ypest0001X_37270	ypest0001X_26340	pmatch	100.00
ypest0001X_37270	ypest0001X_3710	pmatch	100.00
ypest0001X_37270	ypest0001X_34030	pmatch	100.00
ypest0001X_37270	ypest0001X_15620	pmatch	100.00
ypest0001X_37270	ypest0001X_30930	pmatch	100.00
ypest0001X_37270	ypest0001X_8440	pmatch	100.00
ypest0001X_35620	ypest0001X_37270	pmatch	100.00
ypest0001X_35620	ypest0001X_10280	pmatch	100.00
ypest0001X_35620	ypest0001X_40050	pmatch	100.00
ypest0001X_35620	ypest0001X_19960	pmatch	100.00
ypest0001X_35620	ypest0001X_17560	pmatch	100.00
ypest0001X_35620	ypest0001X_1670	pmatch	100.00
ypest0001X_35620	ypest0001X_11270	pmatch	100.00
ypest0001X_35620	ypseu0001X_20610	pmatch	100.00
ypest0001X_35620	ypest0001X_13430	pmatch	100.00
ypest0001X_35620	ypest0001X_40600	pmatch	100.00
ypest0001X_35620	ypest0001X_9850	pmatch	100.00
ypest0001X_35620	ypest0001X_43150	pmatch	100.00
ypest0001X_35620	ypest0001X_4460	pmatch	100.00
ypest0001X_35620	ypseu0001X_18090	pmatch	100.00
ypest0001X_35620	ypest0001X_19360	pmatch	100.00
ypest0001X_35620	ypest0001X_26650	pmatch	100.00
ypest0001X_35620	ypest0001X_24410	pmatch	100.00
ypest0001X_35620	ypest0001X_16590	pmatch	100.00
ypest0001X_35620	ypseu0001X_42930	pmatch	100.00
ypest0001X_35620	ypest0001X_890	pmatch	100.00
ypest0001X_35620	ypest0001X_5890	pmatch	100.00
ypest0001X_35620	ypest0001X_22880	pmatch	100.00
ypest0001X_35620	ypest0001X_32120	pmatch	100.00
ypest0001X_35620	ypest0001X_38850	pmatch	100.00
ypest0001X_35620	ypest0001X_27880	pmatch	100.00
ypest0001X_35620	ypest0001X_21530	pmatch	100.00
ypest0001X_35620	ypest0001X_30050	pmatch	100.00
ypest0001X_35620	ypest0001X_35280	pmatch	100.00
ypest0001X_35620	ypest0001X_10	pmatch	100.00
ypest0001X_35620	ypest0001X_1000	pmatch	100.00
ypest0001X_35620	ypest0001X_830	pmatch	36.67
ypest0001X_35620	ypest0001X_23500	pmatch	100.00
ypest0001X_35620	ypest0001X_38360	pmatch	100.00
ypest0001X_35620	ypest0001X_12980	pmatch	100.00
ypest0001X_35620	ypseu0001X_4150	pmatch	100.00
ypest0001X_35620	ypest0001X_18620	pmatch	100.00
ypest0001X_35620	ypest0001X_40800	pmatch	100.00
ypest0001X_35620	ypest0001X_7760	pmatch	100.00
ypest0001X_35620	ypest0001X_19750	pmatch	100.00
ypest0001X_35620	ypseu0001X_140	pmatch	36.67
ypest0001X_35620	ypest0001X_7380	pmatch	100.00
ypest0001X_35620	ypest0001X_2950	pmatch	99.41
ypest0001X_35620	ypest0001X_12220	pmatch	100.00
ypest0001X_35620	ypest0001X_34870	pmatch	100.00
ypest0001X_35620	ypest0001X_2310	pmatch	100.00
ypest0001X_35620	ypest0001X_22250	pmatch	100.00
ypest0001X_35620	ypest0001X_35620	pmatch	100.00
ypest0001X_35620	ypseu0001X_13040	pmatch	100.00
ypest0001X_35620	ypest0001X_29220	pmatch	100.00
ypest0001X_35620	ypest0001X_26340	pmatch	100.00
ypest0001X_35620	ypest0001X_3710	pmatch	100.00
ypest0001X_35620	ypest0001X_34030	pmatch	100.00
ypest0001X_35620	ypest0001X_15620	pmatch	100.00
ypest0001X_35620	ypest0001X_30930	pmatch	100.00
ypest0001X_35620	ypest0001X_8440	pmatch	100.00
ypest0001X_35280	ypest0001X_37270	pmatch	100.00
ypest0001X_35280	ypest0001X_10280	pmatch	100.00
ypest0001X_35280	ypest0001X_40050	pmatch	100.00
ypest0001X_35280	ypest0001X_19960	pmatch	100.00
ypest0001X_35280	ypest0001X_17560	pmatch	100.00
ypest0001X_35280	ypest0001X_1670	pmatch	100.00
ypest0001X_35280	ypest0001X_11270	pmatch	100.00
ypest0001X_35280	ypseu0001X_20610	pmatch	100.00
ypest0001X_35280	ypest0001X_13430	pmatch	100.00
ypest0001X_35280	ypest0001X_40600	pmatch	100.00
ypest0001X_35280	ypest0001X_9850	pmatch	100.00
ypest0001X_35280	ypest0001X_43150	pmatch	100.00
ypest0001X_35280	ypest0001X_4460	pmatch	100.00
ypest0001X_35280	ypseu0001X_18090	pmatch	100.00
ypest0001X_35280	ypest0001X_19360	pmatch	100.00
ypest0001X_35280	ypest0001X_26650	pmatch	100.00
ypest0001X_35280	ypest0001X_24410	pmatch	100.00
ypest0001X_35280	ypest0001X_16590	pmatch	100.00
ypest0001X_35280	ypseu0001X_42930	pmatch	100.00
ypest0001X_35280	ypest0001X_890	pmatch	100.00
ypest0001X_35280	ypest0001X_5890	pmatch	100.00
ypest0001X_35280	ypest0001X_22880	pmatch	100.00
ypest0001X_35280	ypest0001X_32120	pmatch	100.00
ypest0001X_35280	ypest0001X_38850	pmatch	100.00
ypest0001X_35280	ypest0001X_27880	pmatch	100.00
ypest0001X_35280	ypest0001X_21530	pmatch	100.00
ypest0001X_35280	ypest0001X_30050	pmatch	100.00
ypest0001X_35280	ypest0001X_35280	pmatch	100.00
ypest0001X_35280	ypest0001X_10	pmatch	100.00
ypest0001X_35280	ypest0001X_1000	pmatch	100.00
ypest0001X_35280	ypest0001X_830	pmatch	36.67
ypest0001X_35280	ypest0001X_23500	pmatch	100.00
ypest0001X_35280	ypest0001X_38360	pmatch	100.00
ypest0001X_35280	ypest0001X_12980	pmatch	100.00
ypest0001X_35280	ypseu0001X_4150	pmatch	100.00
ypest0001X_35280	ypest0001X_18620	pmatch	100.00
ypest0001X_35280	ypest0001X_40800	pmatch	100.00
ypest0001X_35280	ypest0001X_7760	pmatch	100.00
ypest0001X_35280	ypest0001X_19750	pmatch	100.00
ypest0001X_35280	ypseu0001X_140	pmatch	36.67
ypest0001X_35280	ypest0001X_7380	pmatch	100.00
ypest0001X_35280	ypest0001X_2950	pmatch	99.41
ypest0001X_35280	ypest0001X_12220	pmatch	100.00
ypest0001X_35280	ypest0001X_34870	pmatch	100.00
ypest0001X_35280	ypest0001X_2310	pmatch	100.00
ypest0001X_35280	ypest0001X_22250	pmatch	100.00
ypest0001X_35280	ypest0001X_35620	pmatch	100.00
ypest0001X_35280	ypseu0001X_13040	pmatch	100.00
ypest0001X_35280	ypest0001X_29220	pmatch	100.00
ypest0001X_35280	ypest0001X_26340	pmatch	100.00
ypest0001X_35280	ypest0001X_3710	pmatch	100.00
ypest0001X_35280	ypest0001X_34030	pmatch	100.00
ypest0001X_35280	ypest0001X_15620	pmatch	100.00
ypest0001X_35280	ypest0001X_30930	pmatch	100.00
ypest0001X_35280	ypest0001X_8440	pmatch	100.00
ypest0001X_34870	ypest0001X_37270	pmatch	100.00
ypest0001X_34870	ypest0001X_10280	pmatch	100.00
ypest0001X_34870	ypest0001X_40050	pmatch	100.00
ypest0001X_34870	ypest0001X_19960	pmatch	100.00
ypest0001X_34870	ypest0001X_17560	pmatch	100.00
ypest0001X_34870	ypest0001X_1670	pmatch	100.00
ypest0001X_34870	ypest0001X_11270	pmatch	100.00
ypest0001X_34870	ypseu0001X_20610	pmatch	100.00
ypest0001X_34870	ypest0001X_13430	pmatch	100.00
ypest0001X_34870	ypest0001X_40600	pmatch	100.00
ypest0001X_34870	ypest0001X_9850	pmatch	100.00
ypest0001X_34870	ypest0001X_43150	pmatch	100.00
ypest0001X_34870	ypest0001X_4460	pmatch	100.00
ypest0001X_34870	ypseu0001X_18090	pmatch	100.00
ypest0001X_34870	ypest0001X_19360	pmatch	100.00
ypest0001X_34870	ypest0001X_26650	pmatch	100.00
ypest0001X_34870	ypest0001X_24410	pmatch	100.00
ypest0001X_34870	ypest0001X_16590	pmatch	100.00
ypest0001X_34870	ypseu0001X_42930	pmatch	100.00
ypest0001X_34870	ypest0001X_890	pmatch	100.00
ypest0001X_34870	ypest0001X_5890	pmatch	100.00
ypest0001X_34870	ypest0001X_22880	pmatch	100.00
ypest0001X_34870	ypest0001X_32120	pmatch	100.00
ypest0001X_34870	ypest0001X_38850	pmatch	100.00
ypest0001X_34870	ypest0001X_27880	pmatch	100.00
ypest0001X_34870	ypest0001X_21530	pmatch	100.00
ypest0001X_34870	ypest0001X_30050	pmatch	100.00
ypest0001X_34870	ypest0001X_35280	pmatch	100.00
ypest0001X_34870	ypest0001X_10	pmatch	100.00
ypest0001X_34870	ypest0001X_1000	pmatch	100.00
ypest0001X_34870	ypest0001X_830	pmatch	36.67
ypest0001X_34870	ypest0001X_23500	pmatch	100.00
ypest0001X_34870	ypest0001X_38360	pmatch	100.00
ypest0001X_34870	ypest0001X_12980	pmatch	100.00
ypest0001X_34870	ypseu0001X_4150	pmatch	100.00
ypest0001X_34870	ypest0001X_18620	pmatch	100.00
ypest0001X_34870	ypest0001X_40800	pmatch	100.00
ypest0001X_34870	ypest0001X_7760	pmatch	100.00
ypest0001X_34870	ypest0001X_19750	pmatch	100.00
ypest0001X_34870	ypseu0001X_140	pmatch	36.67
ypest0001X_34870	ypest0001X_7380	pmatch	100.00
ypest0001X_34870	ypest0001X_2950	pmatch	99.41
ypest0001X_34870	ypest0001X_12220	pmatch	100.00
ypest0001X_34870	ypest0001X_34870	pmatch	100.00
ypest0001X_34870	ypest0001X_2310	pmatch	100.00
ypest0001X_34870	ypest0001X_22250	pmatch	100.00
ypest0001X_34870	ypest0001X_35620	pmatch	100.00
ypest0001X_34870	ypseu0001X_13040	pmatch	100.00
ypest0001X_34870	ypest0001X_29220	pmatch	100.00
ypest0001X_34870	ypest0001X_26340	pmatch	100.00
ypest0001X_34870	ypest0001X_3710	pmatch	100.00
ypest0001X_34870	ypest0001X_34030	pmatch	100.00
ypest0001X_34870	ypest0001X_15620	pmatch	100.00
ypest0001X_34870	ypest0001X_30930	pmatch	100.00
ypest0001X_34870	ypest0001X_8440	pmatch	100.00
ypest0001X_32120	ypest0001X_37270	pmatch	100.00
ypest0001X_32120	ypest0001X_10280	pmatch	100.00
ypest0001X_32120	ypest0001X_40050	pmatch	100.00
ypest0001X_32120	ypest0001X_19960	pmatch	100.00
ypest0001X_32120	ypest0001X_17560	pmatch	100.00
ypest0001X_32120	ypest0001X_1670	pmatch	100.00
ypest0001X_32120	ypest0001X_11270	pmatch	100.00
ypest0001X_32120	ypseu0001X_20610	pmatch	100.00
ypest0001X_32120	ypest0001X_13430	pmatch	100.00
ypest0001X_32120	ypest0001X_40600	pmatch	100.00
ypest0001X_32120	ypest0001X_9850	pmatch	100.00
ypest0001X_32120	ypest0001X_43150	pmatch	100.00
ypest0001X_32120	ypest0001X_4460	pmatch	100.00
ypest0001X_32120	ypseu0001X_18090	pmatch	100.00
ypest0001X_32120	ypest0001X_19360	pmatch	100.00
ypest0001X_32120	ypest0001X_26650	pmatch	100.00
ypest0001X_32120	ypest0001X_24410	pmatch	100.00
ypest0001X_32120	ypest0001X_16590	pmatch	100.00
ypest0001X_32120	ypseu0001X_42930	pmatch	100.00
ypest0001X_32120	ypest0001X_890	pmatch	100.00
ypest0001X_32120	ypest0001X_5890	pmatch	100.00
ypest0001X_32120	ypest0001X_22880	pmatch	100.00
ypest0001X_32120	ypest0001X_32120	pmatch	100.00
ypest0001X_32120	ypest0001X_38850	pmatch	100.00
ypest0001X_32120	ypest0001X_27880	pmatch	100.00
ypest0001X_32120	ypest0001X_21530	pmatch	100.00
ypest0001X_32120	ypest0001X_30050	pmatch	100.00
ypest0001X_32120	ypest0001X_35280	pmatch	100.00
ypest0001X_32120	ypest0001X_10	pmatch	100.00
ypest0001X_32120	ypest0001X_1000	pmatch	100.00
ypest0001X_32120	ypest0001X_830	pmatch	36.67
ypest0001X_32120	ypest0001X_23500	pmatch	100.00
ypest0001X_32120	ypest0001X_38360	pmatch	100.00
ypest0001X_32120	ypest0001X_12980	pmatch	100.00
ypest0001X_32120	ypseu0001X_4150	pmatch	100.00
ypest0001X_32120	ypest0001X_18620	pmatch	100.00
ypest0001X_32120	ypest0001X_40800	pmatch	100.00
ypest0001X_32120	ypest0001X_7760	pmatch	100.00
ypest0001X_32120	ypest0001X_19750	pmatch	100.00
ypest0001X_32120	ypseu0001X_140	pmatch	36.67
ypest0001X_32120	ypest0001X_7380	pmatch	100.00
ypest0001X_32120	ypest0001X_2950	pmatch	99.41
ypest0001X_32120	ypest0001X_12220	pmatch	100.00
ypest0001X_32120	ypest0001X_34870	pmatch	100.00
ypest0001X_32120	ypest0001X_2310	pmatch	100.00
ypest0001X_32120	ypest0001X_22250	pmatch	100.00
ypest0001X_32120	ypest0001X_35620	pmatch	100.00
ypest0001X_32120	ypseu0001X_13040	pmatch	100.00
ypest0001X_32120	ypest0001X_29220	pmatch	100.00
ypest0001X_32120	ypest0001X_26340	pmatch	100.00
ypest0001X_32120	ypest0001X_3710	pmatch	100.00
ypest0001X_32120	ypest0001X_34030	pmatch	100.00
ypest0001X_32120	ypest0001X_15620	pmatch	100.00
ypest0001X_32120	ypest0001X_30930	pmatch	100.00
ypest0001X_32120	ypest0001X_8440	pmatch	100.00
ypest0001X_30930	ypest0001X_37270	pmatch	100.00
ypest0001X_30930	ypest0001X_10280	pmatch	100.00
ypest0001X_30930	ypest0001X_40050	pmatch	100.00
ypest0001X_30930	ypest0001X_19960	pmatch	100.00
ypest0001X_30930	ypest0001X_17560	pmatch	100.00
ypest0001X_30930	ypest0001X_1670	pmatch	100.00
ypest0001X_30930	ypest0001X_11270	pmatch	100.00
ypest0001X_30930	ypseu0001X_20610	pmatch	100.00
ypest0001X_30930	ypest0001X_13430	pmatch	100.00
ypest0001X_30930	ypest0001X_40600	pmatch	100.00
ypest0001X_30930	ypest0001X_9850	pmatch	100.00
ypest0001X_30930	ypest0001X_43150	pmatch	100.00
ypest0001X_30930	ypest0001X_4460	pmatch	100.00
ypest0001X_30930	ypseu0001X_18090	pmatch	100.00
ypest0001X_30930	ypest0001X_19360	pmatch	100.00
ypest0001X_30930	ypest0001X_26650	pmatch	100.00
ypest0001X_30930	ypest0001X_24410	pmatch	100.00
ypest0001X_30930	ypest0001X_16590	pmatch	100.00
ypest0001X_30930	ypseu0001X_42930	pmatch	100.00
ypest0001X_30930	ypest0001X_890	pmatch	100.00
ypest0001X_30930	ypest0001X_5890	pmatch	100.00
ypest0001X_30930	ypest0001X_22880	pmatch	100.00
ypest0001X_30930	ypest0001X_32120	pmatch	100.00
ypest0001X_30930	ypest0001X_38850	pmatch	100.00
ypest0001X_30930	ypest0001X_27880	pmatch	100.00
ypest0001X_30930	ypest0001X_21530	pmatch	100.00
ypest0001X_30930	ypest0001X_30050	pmatch	100.00
ypest0001X_30930	ypest0001X_35280	pmatch	100.00
ypest0001X_30930	ypest0001X_10	pmatch	100.00
ypest0001X_30930	ypest0001X_1000	pmatch	100.00
ypest0001X_30930	ypest0001X_830	pmatch	36.67
ypest0001X_30930	ypest0001X_23500	pmatch	100.00
ypest0001X_30930	ypest0001X_38360	pmatch	100.00
ypest0001X_30930	ypest0001X_12980	pmatch	100.00
ypest0001X_30930	ypseu0001X_4150	pmatch	100.00
ypest0001X_30930	ypest0001X_18620	pmatch	100.00
ypest0001X_30930	ypest0001X_40800	pmatch	100.00
ypest0001X_30930	ypest0001X_7760	pmatch	100.00
ypest0001X_30930	ypest0001X_19750	pmatch	100.00
ypest0001X_30930	ypseu0001X_140	pmatch	36.67
ypest0001X_30930	ypest0001X_7380	pmatch	100.00
ypest0001X_30930	ypest0001X_2950	pmatch	99.41
ypest0001X_30930	ypest0001X_12220	pmatch	100.00
ypest0001X_30930	ypest0001X_34870	pmatch	100.00
ypest0001X_30930	ypest0001X_2310	pmatch	100.00
ypest0001X_30930	ypest0001X_22250	pmatch	100.00
ypest0001X_30930	ypest0001X_35620	pmatch	100.00
ypest0001X_30930	ypseu0001X_13040	pmatch	100.00
ypest0001X_30930	ypest0001X_29220	pmatch	100.00
ypest0001X_30930	ypest0001X_26340	pmatch	100.00
ypest0001X_30930	ypest0001X_3710	pmatch	100.00
ypest0001X_30930	ypest0001X_34030	pmatch	100.00
ypest0001X_30930	ypest0001X_15620	pmatch	100.00
ypest0001X_30930	ypest0001X_30930	pmatch	100.00
ypest0001X_30930	ypest0001X_8440	pmatch	100.00
ypest0001X_30050	ypest0001X_37270	pmatch	100.00
ypest0001X_30050	ypest0001X_10280	pmatch	100.00
ypest0001X_30050	ypest0001X_40050	pmatch	100.00
ypest0001X_30050	ypest0001X_19960	pmatch	100.00
ypest0001X_30050	ypest0001X_17560	pmatch	100.00
ypest0001X_30050	ypest0001X_1670	pmatch	100.00
ypest0001X_30050	ypest0001X_11270	pmatch	100.00
ypest0001X_30050	ypseu0001X_20610	pmatch	100.00
ypest0001X_30050	ypest0001X_13430	pmatch	100.00
ypest0001X_30050	ypest0001X_40600	pmatch	100.00
ypest0001X_30050	ypest0001X_9850	pmatch	100.00
ypest0001X_30050	ypest0001X_43150	pmatch	100.00
ypest0001X_30050	ypest0001X_4460	pmatch	100.00
ypest0001X_30050	ypseu0001X_18090	pmatch	100.00
ypest0001X_30050	ypest0001X_19360	pmatch	100.00
ypest0001X_30050	ypest0001X_26650	pmatch	100.00
ypest0001X_30050	ypest0001X_24410	pmatch	100.00
ypest0001X_30050	ypest0001X_16590	pmatch	100.00
ypest0001X_30050	ypseu0001X_42930	pmatch	100.00
ypest0001X_30050	ypest0001X_890	pmatch	100.00
ypest0001X_30050	ypest0001X_5890	pmatch	100.00
ypest0001X_30050	ypest0001X_22880	pmatch	100.00
ypest0001X_30050	ypest0001X_32120	pmatch	100.00
ypest0001X_30050	ypest0001X_38850	pmatch	100.00
ypest0001X_30050	ypest0001X_27880	pmatch	100.00
ypest0001X_30050	ypest0001X_21530	pmatch	100.00
ypest0001X_30050	ypest0001X_30050	pmatch	100.00
ypest0001X_30050	ypest0001X_35280	pmatch	100.00
ypest0001X_30050	ypest0001X_10	pmatch	100.00
ypest0001X_30050	ypest0001X_1000	pmatch	100.00
ypest0001X_30050	ypest0001X_830	pmatch	36.67
ypest0001X_30050	ypest0001X_23500	pmatch	100.00
ypest0001X_30050	ypest0001X_38360	pmatch	100.00
ypest0001X_30050	ypest0001X_12980	pmatch	100.00
ypest0001X_30050	ypseu0001X_4150	pmatch	100.00
ypest0001X_30050	ypest0001X_18620	pmatch	100.00
ypest0001X_30050	ypest0001X_40800	pmatch	100.00
ypest0001X_30050	ypest0001X_7760	pmatch	100.00
ypest0001X_30050	ypest0001X_19750	pmatch	100.00
ypest0001X_30050	ypseu0001X_140	pmatch	36.67
ypest0001X_30050	ypest0001X_7380	pmatch	100.00
ypest0001X_30050	ypest0001X_2950	pmatch	99.41
ypest0001X_30050	ypest0001X_12220	pmatch	100.00
ypest0001X_30050	ypest0001X_34870	pmatch	100.00
ypest0001X_30050	ypest0001X_2310	pmatch	100.00
ypest0001X_30050	ypest0001X_22250	pmatch	100.00
ypest0001X_30050	ypest0001X_35620	pmatch	100.00
ypest0001X_30050	ypseu0001X_13040	pmatch	100.00
ypest0001X_30050	ypest0001X_29220	pmatch	100.00
ypest0001X_30050	ypest0001X_26340	pmatch	100.00
ypest0001X_30050	ypest0001X_3710	pmatch	100.00
ypest0001X_30050	ypest0001X_34030	pmatch	100.00
ypest0001X_30050	ypest0001X_15620	pmatch	100.00
ypest0001X_30050	ypest0001X_30930	pmatch	100.00
ypest0001X_30050	ypest0001X_8440	pmatch	100.00
ypest0001X_29220	ypest0001X_37270	pmatch	100.00
ypest0001X_29220	ypest0001X_10280	pmatch	100.00
ypest0001X_29220	ypest0001X_40050	pmatch	100.00
ypest0001X_29220	ypest0001X_19960	pmatch	100.00
ypest0001X_29220	ypest0001X_17560	pmatch	100.00
ypest0001X_29220	ypest0001X_1670	pmatch	100.00
ypest0001X_29220	ypest0001X_11270	pmatch	100.00
ypest0001X_29220	ypseu0001X_20610	pmatch	100.00
ypest0001X_29220	ypest0001X_13430	pmatch	100.00
ypest0001X_29220	ypest0001X_40600	pmatch	100.00
ypest0001X_29220	ypest0001X_9850	pmatch	100.00
ypest0001X_29220	ypest0001X_43150	pmatch	100.00
ypest0001X_29220	ypest0001X_4460	pmatch	100.00
ypest0001X_29220	ypseu0001X_18090	pmatch	100.00
ypest0001X_29220	ypest0001X_19360	pmatch	100.00
ypest0001X_29220	ypest0001X_26650	pmatch	100.00
ypest0001X_29220	ypest0001X_24410	pmatch	100.00
ypest0001X_29220	ypest0001X_16590	pmatch	100.00
ypest0001X_29220	ypseu0001X_42930	pmatch	100.00
ypest0001X_29220	ypest0001X_890	pmatch	100.00
ypest0001X_29220	ypest0001X_5890	pmatch	100.00
ypest0001X_29220	ypest0001X_22880	pmatch	100.00
ypest0001X_29220	ypest0001X_32120	pmatch	100.00
ypest0001X_29220	ypest0001X_38850	pmatch	100.00
ypest0001X_29220	ypest0001X_27880	pmatch	100.00
ypest0001X_29220	ypest0001X_21530	pmatch	100.00
ypest0001X_29220	ypest0001X_30050	pmatch	100.00
ypest0001X_29220	ypest0001X_35280	pmatch	100.00
ypest0001X_29220	ypest0001X_10	pmatch	100.00
ypest0001X_29220	ypest0001X_1000	pmatch	100.00
ypest0001X_29220	ypest0001X_830	pmatch	36.67
ypest0001X_29220	ypest0001X_23500	pmatch	100.00
ypest0001X_29220	ypest0001X_38360	pmatch	100.00
ypest0001X_29220	ypest0001X_12980	pmatch	100.00
ypest0001X_29220	ypseu0001X_4150	pmatch	100.00
ypest0001X_29220	ypest0001X_18620	pmatch	100.00
ypest0001X_29220	ypest0001X_40800	pmatch	100.00
ypest0001X_29220	ypest0001X_7760	pmatch	100.00
ypest0001X_29220	ypest0001X_19750	pmatch	100.00
ypest0001X_29220	ypseu0001X_140	pmatch	36.67
ypest0001X_29220	ypest0001X_7380	pmatch	100.00
ypest0001X_29220	ypest0001X_2950	pmatch	99.41
ypest0001X_29220	ypest0001X_12220	pmatch	100.00
ypest0001X_29220	ypest0001X_34870	pmatch	100.00
ypest0001X_29220	ypest0001X_2310	pmatch	100.00
ypest0001X_29220	ypest0001X_22250	pmatch	100.00
ypest0001X_29220	ypest0001X_35620	pmatch	100.00
ypest0001X_29220	ypseu0001X_13040	pmatch	100.00
ypest0001X_29220	ypest0001X_29220	pmatch	100.00
ypest0001X_29220	ypest0001X_26340	pmatch	100.00
ypest0001X_29220	ypest0001X_3710	pmatch	100.00
ypest0001X_29220	ypest0001X_34030	pmatch	100.00
ypest0001X_29220	ypest0001X_15620	pmatch	100.00
ypest0001X_29220	ypest0001X_30930	pmatch	100.00
ypest0001X_29220	ypest0001X_8440	pmatch	100.00
ypest0001X_27880	ypest0001X_37270	pmatch	100.00
ypest0001X_27880	ypest0001X_10280	pmatch	100.00
ypest0001X_27880	ypest0001X_40050	pmatch	100.00
ypest0001X_27880	ypest0001X_19960	pmatch	100.00
ypest0001X_27880	ypest0001X_17560	pmatch	100.00
ypest0001X_27880	ypest0001X_1670	pmatch	100.00
ypest0001X_27880	ypest0001X_11270	pmatch	100.00
ypest0001X_27880	ypseu0001X_20610	pmatch	100.00
ypest0001X_27880	ypest0001X_13430	pmatch	100.00
ypest0001X_27880	ypest0001X_40600	pmatch	100.00
ypest0001X_27880	ypest0001X_9850	pmatch	100.00
ypest0001X_27880	ypest0001X_43150	pmatch	100.00
ypest0001X_27880	ypest0001X_4460	pmatch	100.00
ypest0001X_27880	ypseu0001X_18090	pmatch	100.00
ypest0001X_27880	ypest0001X_19360	pmatch	100.00
ypest0001X_27880	ypest0001X_26650	pmatch	100.00
ypest0001X_27880	ypest0001X_24410	pmatch	100.00
ypest0001X_27880	ypest0001X_16590	pmatch	100.00
ypest0001X_27880	ypseu0001X_42930	pmatch	100.00
ypest0001X_27880	ypest0001X_890	pmatch	100.00
ypest0001X_27880	ypest0001X_5890	pmatch	100.00
ypest0001X_27880	ypest0001X_22880	pmatch	100.00
ypest0001X_27880	ypest0001X_32120	pmatch	100.00
ypest0001X_27880	ypest0001X_38850	pmatch	100.00
ypest0001X_27880	ypest0001X_27880	pmatch	100.00
ypest0001X_27880	ypest0001X_21530	pmatch	100.00
ypest0001X_27880	ypest0001X_30050	pmatch	100.00
ypest0001X_27880	ypest0001X_35280	pmatch	100.00
ypest0001X_27880	ypest0001X_10	pmatch	100.00
ypest0001X_27880	ypest0001X_1000	pmatch	100.00
ypest0001X_27880	ypest0001X_830	pmatch	36.67
ypest0001X_27880	ypest0001X_23500	pmatch	100.00
ypest0001X_27880	ypest0001X_38360	pmatch	100.00
ypest0001X_27880	ypest0001X_12980	pmatch	100.00
ypest0001X_27880	ypseu0001X_4150	pmatch	100.00
ypest0001X_27880	ypest0001X_18620	pmatch	100.00
ypest0001X_27880	ypest0001X_40800	pmatch	100.00
ypest0001X_27880	ypest0001X_7760	pmatch	100.00
ypest0001X_27880	ypest0001X_19750	pmatch	100.00
ypest0001X_27880	ypseu0001X_140	pmatch	36.67
ypest0001X_27880	ypest0001X_7380	pmatch	100.00
ypest0001X_27880	ypest0001X_2950	pmatch	99.41
ypest0001X_27880	ypest0001X_12220	pmatch	100.00
ypest0001X_27880	ypest0001X_34870	pmatch	100.00
ypest0001X_27880	ypest0001X_2310	pmatch	100.00
ypest0001X_27880	ypest0001X_22250	pmatch	100.00
ypest0001X_27880	ypest0001X_35620	pmatch	100.00
ypest0001X_27880	ypseu0001X_13040	pmatch	100.00
ypest0001X_27880	ypest0001X_29220	pmatch	100.00
ypest0001X_27880	ypest0001X_26340	pmatch	100.00
ypest0001X_27880	ypest0001X_3710	pmatch	100.00
ypest0001X_27880	ypest0001X_34030	pmatch	100.00
ypest0001X_27880	ypest0001X_15620	pmatch	100.00
ypest0001X_27880	ypest0001X_30930	pmatch	100.00
ypest0001X_27880	ypest0001X_8440	pmatch	100.00
ypest0001X_26650	ypest0001X_37270	pmatch	100.00
ypest0001X_26650	ypest0001X_10280	pmatch	100.00
ypest0001X_26650	ypest0001X_40050	pmatch	100.00
ypest0001X_26650	ypest0001X_19960	pmatch	100.00
ypest0001X_26650	ypest0001X_17560	pmatch	100.00
ypest0001X_26650	ypest0001X_1670	pmatch	100.00
ypest0001X_26650	ypest0001X_11270	pmatch	100.00
ypest0001X_26650	ypseu0001X_20610	pmatch	100.00
ypest0001X_26650	ypest0001X_13430	pmatch	100.00
ypest0001X_26650	ypest0001X_40600	pmatch	100.00
ypest0001X_26650	ypest0001X_9850	pmatch	100.00
ypest0001X_26650	ypest0001X_43150	pmatch	100.00
ypest0001X_26650	ypest0001X_4460	pmatch	100.00
ypest0001X_26650	ypseu0001X_18090	pmatch	100.00
ypest0001X_26650	ypest0001X_19360	pmatch	100.00
ypest0001X_26650	ypest0001X_26650	pmatch	100.00
ypest0001X_26650	ypest0001X_24410	pmatch	100.00
ypest0001X_26650	ypest0001X_16590	pmatch	100.00
ypest0001X_26650	ypseu0001X_42930	pmatch	100.00
ypest0001X_26650	ypest0001X_890	pmatch	100.00
ypest0001X_26650	ypest0001X_5890	pmatch	100.00
ypest0001X_26650	ypest0001X_22880	pmatch	100.00
ypest0001X_26650	ypest0001X_32120	pmatch	100.00
ypest0001X_26650	ypest0001X_38850	pmatch	100.00
ypest0001X_26650	ypest0001X_27880	pmatch	100.00
ypest0001X_26650	ypest0001X_21530	pmatch	100.00
ypest0001X_26650	ypest0001X_30050	pmatch	100.00
ypest0001X_26650	ypest0001X_35280	pmatch	100.00
ypest0001X_26650	ypest0001X_10	pmatch	100.00
ypest0001X_26650	ypest0001X_1000	pmatch	100.00
ypest0001X_26650	ypest0001X_830	pmatch	36.67
ypest0001X_26650	ypest0001X_23500	pmatch	100.00
ypest0001X_26650	ypest0001X_38360	pmatch	100.00
ypest0001X_26650	ypest0001X_12980	pmatch	100.00
ypest0001X_26650	ypseu0001X_4150	pmatch	100.00
ypest0001X_26650	ypest0001X_18620	pmatch	100.00
ypest0001X_26650	ypest0001X_40800	pmatch	100.00
ypest0001X_26650	ypest0001X_7760	pmatch	100.00
ypest0001X_26650	ypest0001X_19750	pmatch	100.00
ypest0001X_26650	ypseu0001X_140	pmatch	36.67
ypest0001X_26650	ypest0001X_7380	pmatch	100.00
ypest0001X_26650	ypest0001X_2950	pmatch	99.41
ypest0001X_26650	ypest0001X_12220	pmatch	100.00
ypest0001X_26650	ypest0001X_34870	pmatch	100.00
ypest0001X_26650	ypest0001X_2310	pmatch	100.00
ypest0001X_26650	ypest0001X_22250	pmatch	100.00
ypest0001X_26650	ypest0001X_35620	pmatch	100.00
ypest0001X_26650	ypseu0001X_13040	pmatch	100.00
ypest0001X_26650	ypest0001X_29220	pmatch	100.00
ypest0001X_26650	ypest0001X_26340	pmatch	100.00
ypest0001X_26650	ypest0001X_3710	pmatch	100.00
ypest0001X_26650	ypest0001X_34030	pmatch	100.00
ypest0001X_26650	ypest0001X_15620	pmatch	100.00
ypest0001X_26650	ypest0001X_30930	pmatch	100.00
ypest0001X_26650	ypest0001X_8440	pmatch	100.00
ypest0001X_26340	ypest0001X_37270	pmatch	100.00
ypest0001X_26340	ypest0001X_10280	pmatch	100.00
ypest0001X_26340	ypest0001X_40050	pmatch	100.00
ypest0001X_26340	ypest0001X_19960	pmatch	100.00
ypest0001X_26340	ypest0001X_17560	pmatch	100.00
ypest0001X_26340	ypest0001X_1670	pmatch	100.00
ypest0001X_26340	ypest0001X_11270	pmatch	100.00
ypest0001X_26340	ypseu0001X_20610	pmatch	100.00
ypest0001X_26340	ypest0001X_13430	pmatch	100.00
ypest0001X_26340	ypest0001X_40600	pmatch	100.00
ypest0001X_26340	ypest0001X_9850	pmatch	100.00
ypest0001X_26340	ypest0001X_43150	pmatch	100.00
ypest0001X_26340	ypest0001X_4460	pmatch	100.00
ypest0001X_26340	ypseu0001X_18090	pmatch	100.00
ypest0001X_26340	ypest0001X_19360	pmatch	100.00
ypest0001X_26340	ypest0001X_26650	pmatch	100.00
ypest0001X_26340	ypest0001X_24410	pmatch	100.00
ypest0001X_26340	ypest0001X_16590	pmatch	100.00
ypest0001X_26340	ypseu0001X_42930	pmatch	100.00
ypest0001X_26340	ypest0001X_890	pmatch	100.00
ypest0001X_26340	ypest0001X_5890	pmatch	100.00
ypest0001X_26340	ypest0001X_22880	pmatch	100.00
ypest0001X_26340	ypest0001X_32120	pmatch	100.00
ypest0001X_26340	ypest0001X_38850	pmatch	100.00
ypest0001X_26340	ypest0001X_27880	pmatch	100.00
ypest0001X_26340	ypest0001X_21530	pmatch	100.00
ypest0001X_26340	ypest0001X_30050	pmatch	100.00
ypest0001X_26340	ypest0001X_35280	pmatch	100.00
ypest0001X_26340	ypest0001X_10	pmatch	100.00
ypest0001X_26340	ypest0001X_1000	pmatch	100.00
ypest0001X_26340	ypest0001X_830	pmatch	36.67
ypest0001X_26340	ypest0001X_23500	pmatch	100.00
ypest0001X_26340	ypest0001X_38360	pmatch	100.00
ypest0001X_26340	ypest0001X_12980	pmatch	100.00
ypest0001X_26340	ypseu0001X_4150	pmatch	100.00
ypest0001X_26340	ypest0001X_18620	pmatch	100.00
ypest0001X_26340	ypest0001X_40800	pmatch	100.00
ypest0001X_26340	ypest0001X_7760	pmatch	100.00
ypest0001X_26340	ypest0001X_19750	pmatch	100.00
ypest0001X_26340	ypseu0001X_140	pmatch	36.67
ypest0001X_26340	ypest0001X_7380	pmatch	100.00
ypest0001X_26340	ypest0001X_2950	pmatch	99.41
ypest0001X_26340	ypest0001X_12220	pmatch	100.00
ypest0001X_26340	ypest0001X_34870	pmatch	100.00
ypest0001X_26340	ypest0001X_2310	pmatch	100.00
ypest0001X_26340	ypest0001X_22250	pmatch	100.00
ypest0001X_26340	ypest0001X_35620	pmatch	100.00
ypest0001X_26340	ypseu0001X_13040	pmatch	100.00
ypest0001X_26340	ypest0001X_29220	pmatch	100.00
ypest0001X_26340	ypest0001X_26340	pmatch	100.00
ypest0001X_26340	ypest0001X_3710	pmatch	100.00
ypest0001X_26340	ypest0001X_34030	pmatch	100.00
ypest0001X_26340	ypest0001X_15620	pmatch	100.00
ypest0001X_26340	ypest0001X_30930	pmatch	100.00
ypest0001X_26340	ypest0001X_8440	pmatch	100.00
ypest0001X_24410	ypest0001X_37270	pmatch	100.00
ypest0001X_24410	ypest0001X_10280	pmatch	100.00
ypest0001X_24410	ypest0001X_40050	pmatch	100.00
ypest0001X_24410	ypest0001X_19960	pmatch	100.00
ypest0001X_24410	ypest0001X_17560	pmatch	100.00
ypest0001X_24410	ypest0001X_1670	pmatch	100.00
ypest0001X_24410	ypest0001X_11270	pmatch	100.00
ypest0001X_24410	ypseu0001X_20610	pmatch	100.00
ypest0001X_24410	ypest0001X_13430	pmatch	100.00
ypest0001X_24410	ypest0001X_40600	pmatch	100.00
ypest0001X_24410	ypest0001X_9850	pmatch	100.00
ypest0001X_24410	ypest0001X_43150	pmatch	100.00
ypest0001X_24410	ypest0001X_4460	pmatch	100.00
ypest0001X_24410	ypseu0001X_18090	pmatch	100.00
ypest0001X_24410	ypest0001X_19360	pmatch	100.00
ypest0001X_24410	ypest0001X_26650	pmatch	100.00
ypest0001X_24410	ypest0001X_24410	pmatch	100.00
ypest0001X_24410	ypest0001X_16590	pmatch	100.00
ypest0001X_24410	ypseu0001X_42930	pmatch	100.00
ypest0001X_24410	ypest0001X_890	pmatch	100.00
ypest0001X_24410	ypest0001X_5890	pmatch	100.00
ypest0001X_24410	ypest0001X_22880	pmatch	100.00
ypest0001X_24410	ypest0001X_32120	pmatch	100.00
ypest0001X_24410	ypest0001X_38850	pmatch	100.00
ypest0001X_24410	ypest0001X_27880	pmatch	100.00
ypest0001X_24410	ypest0001X_21530	pmatch	100.00
ypest0001X_24410	ypest0001X_30050	pmatch	100.00
ypest0001X_24410	ypest0001X_35280	pmatch	100.00
ypest0001X_24410	ypest0001X_10	pmatch	100.00
ypest0001X_24410	ypest0001X_1000	pmatch	100.00
ypest0001X_24410	ypest0001X_830	pmatch	36.67
ypest0001X_24410	ypest0001X_23500	pmatch	100.00
ypest0001X_24410	ypest0001X_38360	pmatch	100.00
ypest0001X_24410	ypest0001X_12980	pmatch	100.00
ypest0001X_24410	ypseu0001X_4150	pmatch	100.00
ypest0001X_24410	ypest0001X_18620	pmatch	100.00
ypest0001X_24410	ypest0001X_40800	pmatch	100.00
ypest0001X_24410	ypest0001X_7760	pmatch	100.00
ypest0001X_24410	ypest0001X_19750	pmatch	100.00
ypest0001X_24410	ypseu0001X_140	pmatch	36.67
ypest0001X_24410	ypest0001X_7380	pmatch	100.00
ypest0001X_24410	ypest0001X_2950	pmatch	99.41
ypest0001X_24410	ypest0001X_12220	pmatch	100.00
ypest0001X_24410	ypest0001X_34870	pmatch	100.00
ypest0001X_24410	ypest0001X_2310	pmatch	100.00
ypest0001X_24410	ypest0001X_22250	pmatch	100.00
ypest0001X_24410	ypest0001X_35620	pmatch	100.00
ypest0001X_24410	ypseu0001X_13040	pmatch	100.00
ypest0001X_24410	ypest0001X_29220	pmatch	100.00
ypest0001X_24410	ypest0001X_26340	pmatch	100.00
ypest0001X_24410	ypest0001X_3710	pmatch	100.00
ypest0001X_24410	ypest0001X_34030	pmatch	100.00
ypest0001X_24410	ypest0001X_15620	pmatch	100.00
ypest0001X_24410	ypest0001X_30930	pmatch	100.00
ypest0001X_24410	ypest0001X_8440	pmatch	100.00
ypest0001X_23500	ypest0001X_37270	pmatch	100.00
ypest0001X_23500	ypest0001X_10280	pmatch	100.00
ypest0001X_23500	ypest0001X_40050	pmatch	100.00
ypest0001X_23500	ypest0001X_19960	pmatch	100.00
ypest0001X_23500	ypest0001X_17560	pmatch	100.00
ypest0001X_23500	ypest0001X_1670	pmatch	100.00
ypest0001X_23500	ypest0001X_11270	pmatch	100.00
ypest0001X_23500	ypseu0001X_20610	pmatch	100.00
ypest0001X_23500	ypest0001X_13430	pmatch	100.00
ypest0001X_23500	ypest0001X_40600	pmatch	100.00
ypest0001X_23500	ypest0001X_9850	pmatch	100.00
ypest0001X_23500	ypest0001X_43150	pmatch	100.00
ypest0001X_23500	ypest0001X_4460	pmatch	100.00
ypest0001X_23500	ypseu0001X_18090	pmatch	100.00
ypest0001X_23500	ypest0001X_19360	pmatch	100.00
ypest0001X_23500	ypest0001X_26650	pmatch	100.00
ypest0001X_23500	ypest0001X_24410	pmatch	100.00
ypest0001X_23500	ypest0001X_16590	pmatch	100.00
ypest0001X_23500	ypseu0001X_42930	pmatch	100.00
ypest0001X_23500	ypest0001X_890	pmatch	100.00
ypest0001X_23500	ypest0001X_5890	pmatch	100.00
ypest0001X_23500	ypest0001X_22880	pmatch	100.00
ypest0001X_23500	ypest0001X_32120	pmatch	100.00
ypest0001X_23500	ypest0001X_38850	pmatch	100.00
ypest0001X_23500	ypest0001X_27880	pmatch	100.00
ypest0001X_23500	ypest0001X_21530	pmatch	100.00
ypest0001X_23500	ypest0001X_30050	pmatch	100.00
ypest0001X_23500	ypest0001X_35280	pmatch	100.00
ypest0001X_23500	ypest0001X_10	pmatch	100.00
ypest0001X_23500	ypest0001X_1000	pmatch	100.00
ypest0001X_23500	ypest0001X_830	pmatch	36.67
ypest0001X_23500	ypest0001X_23500	pmatch	100.00
ypest0001X_23500	ypest0001X_38360	pmatch	100.00
ypest0001X_23500	ypest0001X_12980	pmatch	100.00
ypest0001X_23500	ypseu0001X_4150	pmatch	100.00
ypest0001X_23500	ypest0001X_18620	pmatch	100.00
ypest0001X_23500	ypest0001X_40800	pmatch	100.00
ypest0001X_23500	ypest0001X_7760	pmatch	100.00
ypest0001X_23500	ypest0001X_19750	pmatch	100.00
ypest0001X_23500	ypseu0001X_140	pmatch	36.67
ypest0001X_23500	ypest0001X_7380	pmatch	100.00
ypest0001X_23500	ypest0001X_2950	pmatch	99.41
ypest0001X_23500	ypest0001X_12220	pmatch	100.00
ypest0001X_23500	ypest0001X_34870	pmatch	100.00
ypest0001X_23500	ypest0001X_2310	pmatch	100.00
ypest0001X_23500	ypest0001X_22250	pmatch	100.00
ypest0001X_23500	ypest0001X_35620	pmatch	100.00
ypest0001X_23500	ypseu0001X_13040	pmatch	100.00
ypest0001X_23500	ypest0001X_29220	pmatch	100.00
ypest0001X_23500	ypest0001X_26340	pmatch	100.00
ypest0001X_23500	ypest0001X_3710	pmatch	100.00
ypest0001X_23500	ypest0001X_34030	pmatch	100.00
ypest0001X_23500	ypest0001X_15620	pmatch	100.00
ypest0001X_23500	ypest0001X_30930	pmatch	100.00
ypest0001X_23500	ypest0001X_8440	pmatch	100.00
ypest0001X_22880	ypest0001X_37270	pmatch	100.00
ypest0001X_22880	ypest0001X_10280	pmatch	100.00
ypest0001X_22880	ypest0001X_40050	pmatch	100.00
ypest0001X_22880	ypest0001X_19960	pmatch	100.00
ypest0001X_22880	ypest0001X_17560	pmatch	100.00
ypest0001X_22880	ypest0001X_1670	pmatch	100.00
ypest0001X_22880	ypest0001X_11270	pmatch	100.00
ypest0001X_22880	ypseu0001X_20610	pmatch	100.00
ypest0001X_22880	ypest0001X_13430	pmatch	100.00
ypest0001X_22880	ypest0001X_40600	pmatch	100.00
ypest0001X_22880	ypest0001X_9850	pmatch	100.00
ypest0001X_22880	ypest0001X_43150	pmatch	100.00
ypest0001X_22880	ypest0001X_4460	pmatch	100.00
ypest0001X_22880	ypseu0001X_18090	pmatch	100.00
ypest0001X_22880	ypest0001X_19360	pmatch	100.00
ypest0001X_22880	ypest0001X_26650	pmatch	100.00
ypest0001X_22880	ypest0001X_24410	pmatch	100.00
ypest0001X_22880	ypest0001X_16590	pmatch	100.00
ypest0001X_22880	ypseu0001X_42930	pmatch	100.00
ypest0001X_22880	ypest0001X_890	pmatch	100.00
ypest0001X_22880	ypest0001X_5890	pmatch	100.00
ypest0001X_22880	ypest0001X_22880	pmatch	100.00
ypest0001X_22880	ypest0001X_32120	pmatch	100.00
ypest0001X_22880	ypest0001X_38850	pmatch	100.00
ypest0001X_22880	ypest0001X_27880	pmatch	100.00
ypest0001X_22880	ypest0001X_21530	pmatch	100.00
ypest0001X_22880	ypest0001X_30050	pmatch	100.00
ypest0001X_22880	ypest0001X_35280	pmatch	100.00
ypest0001X_22880	ypest0001X_10	pmatch	100.00
ypest0001X_22880	ypest0001X_1000	pmatch	100.00
ypest0001X_22880	ypest0001X_830	pmatch	36.67
ypest0001X_22880	ypest0001X_23500	pmatch	100.00
ypest0001X_22880	ypest0001X_38360	pmatch	100.00
ypest0001X_22880	ypest0001X_12980	pmatch	100.00
ypest0001X_22880	ypseu0001X_4150	pmatch	100.00
ypest0001X_22880	ypest0001X_18620	pmatch	100.00
ypest0001X_22880	ypest0001X_40800	pmatch	100.00
ypest0001X_22880	ypest0001X_7760	pmatch	100.00
ypest0001X_22880	ypest0001X_19750	pmatch	100.00
ypest0001X_22880	ypseu0001X_140	pmatch	36.67
ypest0001X_22880	ypest0001X_7380	pmatch	100.00
ypest0001X_22880	ypest0001X_2950	pmatch	99.41
ypest0001X_22880	ypest0001X_12220	pmatch	100.00
ypest0001X_22880	ypest0001X_34870	pmatch	100.00
ypest0001X_22880	ypest0001X_2310	pmatch	100.00
ypest0001X_22880	ypest0001X_22250	pmatch	100.00
ypest0001X_22880	ypest0001X_35620	pmatch	100.00
ypest0001X_22880	ypseu0001X_13040	pmatch	100.00
ypest0001X_22880	ypest0001X_29220	pmatch	100.00
ypest0001X_22880	ypest0001X_26340	pmatch	100.00
ypest0001X_22880	ypest0001X_3710	pmatch	100.00
ypest0001X_22880	ypest0001X_34030	pmatch	100.00
ypest0001X_22880	ypest0001X_15620	pmatch	100.00
ypest0001X_22880	ypest0001X_30930	pmatch	100.00
ypest0001X_22880	ypest0001X_8440	pmatch	100.00
ypest0001X_22250	ypest0001X_37270	pmatch	100.00
ypest0001X_22250	ypest0001X_10280	pmatch	100.00
ypest0001X_22250	ypest0001X_40050	pmatch	100.00
ypest0001X_22250	ypest0001X_19960	pmatch	100.00
ypest0001X_22250	ypest0001X_17560	pmatch	100.00
ypest0001X_22250	ypest0001X_1670	pmatch	100.00
ypest0001X_22250	ypest0001X_11270	pmatch	100.00
ypest0001X_22250	ypseu0001X_20610	pmatch	100.00
ypest0001X_22250	ypest0001X_13430	pmatch	100.00
ypest0001X_22250	ypest0001X_40600	pmatch	100.00
ypest0001X_22250	ypest0001X_9850	pmatch	100.00
ypest0001X_22250	ypest0001X_43150	pmatch	100.00
ypest0001X_22250	ypest0001X_4460	pmatch	100.00
ypest0001X_22250	ypseu0001X_18090	pmatch	100.00
ypest0001X_22250	ypest0001X_19360	pmatch	100.00
ypest0001X_22250	ypest0001X_26650	pmatch	100.00
ypest0001X_22250	ypest0001X_24410	pmatch	100.00
ypest0001X_22250	ypest0001X_16590	pmatch	100.00
ypest0001X_22250	ypseu0001X_42930	pmatch	100.00
ypest0001X_22250	ypest0001X_890	pmatch	100.00
ypest0001X_22250	ypest0001X_5890	pmatch	100.00
ypest0001X_22250	ypest0001X_22880	pmatch	100.00
ypest0001X_22250	ypest0001X_32120	pmatch	100.00
ypest0001X_22250	ypest0001X_38850	pmatch	100.00
ypest0001X_22250	ypest0001X_27880	pmatch	100.00
ypest0001X_22250	ypest0001X_21530	pmatch	100.00
ypest0001X_22250	ypest0001X_30050	pmatch	100.00
ypest0001X_22250	ypest0001X_35280	pmatch	100.00
ypest0001X_22250	ypest0001X_10	pmatch	100.00
ypest0001X_22250	ypest0001X_1000	pmatch	100.00
ypest0001X_22250	ypest0001X_830	pmatch	36.67
ypest0001X_22250	ypest0001X_23500	pmatch	100.00
ypest0001X_22250	ypest0001X_38360	pmatch	100.00
ypest0001X_22250	ypest0001X_12980	pmatch	100.00
ypest0001X_22250	ypseu0001X_4150	pmatch	100.00
ypest0001X_22250	ypest0001X_18620	pmatch	100.00
ypest0001X_22250	ypest0001X_40800	pmatch	100.00
ypest0001X_22250	ypest0001X_7760	pmatch	100.00
ypest0001X_22250	ypest0001X_19750	pmatch	100.00
ypest0001X_22250	ypseu0001X_140	pmatch	36.67
ypest0001X_22250	ypest0001X_7380	pmatch	100.00
ypest0001X_22250	ypest0001X_2950	pmatch	99.40
ypest0001X_22250	ypest0001X_12220	pmatch	100.00
ypest0001X_22250	ypest0001X_34870	pmatch	100.00
ypest0001X_22250	ypest0001X_2310	pmatch	100.00
ypest0001X_22250	ypest0001X_22250	pmatch	100.00
ypest0001X_22250	ypest0001X_35620	pmatch	100.00
ypest0001X_22250	ypseu0001X_13040	pmatch	100.00
ypest0001X_22250	ypest0001X_29220	pmatch	100.00
ypest0001X_22250	ypest0001X_26340	pmatch	100.00
ypest0001X_22250	ypest0001X_3710	pmatch	100.00
ypest0001X_22250	ypest0001X_34030	pmatch	94.44
ypest0001X_22250	ypest0001X_15620	pmatch	100.00
ypest0001X_22250	ypest0001X_30930	pmatch	100.00
ypest0001X_22250	ypest0001X_8440	pmatch	100.00
ypest0001X_21530	ypest0001X_37270	pmatch	100.00
ypest0001X_21530	ypest0001X_10280	pmatch	100.00
ypest0001X_21530	ypest0001X_40050	pmatch	100.00
ypest0001X_21530	ypest0001X_19960	pmatch	100.00
ypest0001X_21530	ypest0001X_17560	pmatch	100.00
ypest0001X_21530	ypest0001X_1670	pmatch	100.00
ypest0001X_21530	ypest0001X_11270	pmatch	100.00
ypest0001X_21530	ypseu0001X_20610	pmatch	100.00
ypest0001X_21530	ypest0001X_13430	pmatch	100.00
ypest0001X_21530	ypest0001X_40600	pmatch	100.00
ypest0001X_21530	ypest0001X_9850	pmatch	100.00
ypest0001X_21530	ypest0001X_43150	pmatch	100.00
ypest0001X_21530	ypest0001X_4460	pmatch	100.00
ypest0001X_21530	ypseu0001X_18090	pmatch	100.00
ypest0001X_21530	ypest0001X_19360	pmatch	100.00
ypest0001X_21530	ypest0001X_26650	pmatch	100.00
ypest0001X_21530	ypest0001X_24410	pmatch	100.00
ypest0001X_21530	ypest0001X_16590	pmatch	100.00
ypest0001X_21530	ypseu0001X_42930	pmatch	100.00
ypest0001X_21530	ypest0001X_890	pmatch	100.00
ypest0001X_21530	ypest0001X_5890	pmatch	100.00
ypest0001X_21530	ypest0001X_22880	pmatch	100.00
ypest0001X_21530	ypest0001X_32120	pmatch	100.00
ypest0001X_21530	ypest0001X_38850	pmatch	100.00
ypest0001X_21530	ypest0001X_27880	pmatch	100.00
ypest0001X_21530	ypest0001X_21530	pmatch	100.00
ypest0001X_21530	ypest0001X_30050	pmatch	100.00
ypest0001X_21530	ypest0001X_35280	pmatch	100.00
ypest0001X_21530	ypest0001X_10	pmatch	100.00
ypest0001X_21530	ypest0001X_1000	pmatch	100.00
ypest0001X_21530	ypest0001X_830	pmatch	36.67
ypest0001X_21530	ypest0001X_23500	pmatch	100.00
ypest0001X_21530	ypest0001X_38360	pmatch	100.00
ypest0001X_21530	ypest0001X_12980	pmatch	100.00
ypest0001X_21530	ypseu0001X_4150	pmatch	100.00
ypest0001X_21530	ypest0001X_18620	pmatch	100.00
ypest0001X_21530	ypest0001X_40800	pmatch	100.00
ypest0001X_21530	ypest0001X_7760	pmatch	100.00
ypest0001X_21530	ypest0001X_19750	pmatch	100.00
ypest0001X_21530	ypseu0001X_140	pmatch	36.67
ypest0001X_21530	ypest0001X_7380	pmatch	100.00
ypest0001X_21530	ypest0001X_2950	pmatch	99.41
ypest0001X_21530	ypest0001X_12220	pmatch	100.00
ypest0001X_21530	ypest0001X_34870	pmatch	100.00
ypest0001X_21530	ypest0001X_2310	pmatch	100.00
ypest0001X_21530	ypest0001X_22250	pmatch	100.00
ypest0001X_21530	ypest0001X_35620	pmatch	100.00
ypest0001X_21530	ypseu0001X_13040	pmatch	100.00
ypest0001X_21530	ypest0001X_29220	pmatch	100.00
ypest0001X_21530	ypest0001X_26340	pmatch	100.00
ypest0001X_21530	ypest0001X_3710	pmatch	100.00
ypest0001X_21530	ypest0001X_34030	pmatch	100.00
ypest0001X_21530	ypest0001X_15620	pmatch	100.00
ypest0001X_21530	ypest0001X_30930	pmatch	100.00
ypest0001X_21530	ypest0001X_8440	pmatch	100.00
ypest0001X_19960	ypest0001X_37270	pmatch	100.00
ypest0001X_19960	ypest0001X_10280	pmatch	100.00
ypest0001X_19960	ypest0001X_40050	pmatch	100.00
ypest0001X_19960	ypest0001X_19960	pmatch	100.00
ypest0001X_19960	ypest0001X_17560	pmatch	100.00
ypest0001X_19960	ypest0001X_1670	pmatch	100.00
ypest0001X_19960	ypest0001X_11270	pmatch	100.00
ypest0001X_19960	ypseu0001X_20610	pmatch	100.00
ypest0001X_19960	ypest0001X_13430	pmatch	100.00
ypest0001X_19960	ypest0001X_40600	pmatch	100.00
ypest0001X_19960	ypest0001X_9850	pmatch	100.00
ypest0001X_19960	ypest0001X_43150	pmatch	100.00
ypest0001X_19960	ypest0001X_4460	pmatch	100.00
ypest0001X_19960	ypseu0001X_18090	pmatch	100.00
ypest0001X_19960	ypest0001X_19360	pmatch	100.00
ypest0001X_19960	ypest0001X_26650	pmatch	100.00
ypest0001X_19960	ypest0001X_24410	pmatch	100.00
ypest0001X_19960	ypest0001X_16590	pmatch	100.00
ypest0001X_19960	ypseu0001X_42930	pmatch	100.00
ypest0001X_19960	ypest0001X_890	pmatch	100.00
ypest0001X_19960	ypest0001X_5890	pmatch	100.00
ypest0001X_19960	ypest0001X_22880	pmatch	100.00
ypest0001X_19960	ypest0001X_32120	pmatch	100.00
ypest0001X_19960	ypest0001X_38850	pmatch	100.00
ypest0001X_19960	ypest0001X_27880	pmatch	100.00
ypest0001X_19960	ypest0001X_21530	pmatch	100.00
ypest0001X_19960	ypest0001X_30050	pmatch	100.00
ypest0001X_19960	ypest0001X_35280	pmatch	100.00
ypest0001X_19960	ypest0001X_10	pmatch	100.00
ypest0001X_19960	ypest0001X_1000	pmatch	100.00
ypest0001X_19960	ypest0001X_830	pmatch	36.67
ypest0001X_19960	ypest0001X_23500	pmatch	100.00
ypest0001X_19960	ypest0001X_38360	pmatch	100.00
ypest0001X_19960	ypest0001X_12980	pmatch	100.00
ypest0001X_19960	ypseu0001X_4150	pmatch	100.00
ypest0001X_19960	ypest0001X_18620	pmatch	100.00
ypest0001X_19960	ypest0001X_40800	pmatch	100.00
ypest0001X_19960	ypest0001X_7760	pmatch	100.00
ypest0001X_19960	ypest0001X_19750	pmatch	100.00
ypest0001X_19960	ypseu0001X_140	pmatch	36.67
ypest0001X_19960	ypest0001X_7380	pmatch	100.00
ypest0001X_19960	ypest0001X_2950	pmatch	99.41
ypest0001X_19960	ypest0001X_12220	pmatch	100.00
ypest0001X_19960	ypest0001X_34870	pmatch	100.00
ypest0001X_19960	ypest0001X_2310	pmatch	100.00
ypest0001X_19960	ypest0001X_22250	pmatch	100.00
ypest0001X_19960	ypest0001X_35620	pmatch	100.00
ypest0001X_19960	ypseu0001X_13040	pmatch	100.00
ypest0001X_19960	ypest0001X_29220	pmatch	100.00
ypest0001X_19960	ypest0001X_26340	pmatch	100.00
ypest0001X_19960	ypest0001X_3710	pmatch	100.00
ypest0001X_19960	ypest0001X_34030	pmatch	100.00
ypest0001X_19960	ypest0001X_15620	pmatch	100.00
ypest0001X_19960	ypest0001X_30930	pmatch	100.00
ypest0001X_19960	ypest0001X_8440	pmatch	100.00
ypest0001X_19750	ypest0001X_37270	pmatch	100.00
ypest0001X_19750	ypest0001X_10280	pmatch	100.00
ypest0001X_19750	ypest0001X_40050	pmatch	100.00
ypest0001X_19750	ypest0001X_19960	pmatch	100.00
ypest0001X_19750	ypest0001X_17560	pmatch	100.00
ypest0001X_19750	ypest0001X_1670	pmatch	100.00
ypest0001X_19750	ypest0001X_11270	pmatch	100.00
ypest0001X_19750	ypseu0001X_20610	pmatch	100.00
ypest0001X_19750	ypest0001X_13430	pmatch	100.00
ypest0001X_19750	ypest0001X_40600	pmatch	100.00
ypest0001X_19750	ypest0001X_9850	pmatch	100.00
ypest0001X_19750	ypest0001X_43150	pmatch	100.00
ypest0001X_19750	ypest0001X_4460	pmatch	100.00
ypest0001X_19750	ypseu0001X_18090	pmatch	100.00
ypest0001X_19750	ypest0001X_19360	pmatch	100.00
ypest0001X_19750	ypest0001X_26650	pmatch	100.00
ypest0001X_19750	ypest0001X_24410	pmatch	100.00
ypest0001X_19750	ypest0001X_16590	pmatch	100.00
ypest0001X_19750	ypseu0001X_42930	pmatch	100.00
ypest0001X_19750	ypest0001X_890	pmatch	100.00
ypest0001X_19750	ypest0001X_5890	pmatch	100.00
ypest0001X_19750	ypest0001X_22880	pmatch	100.00
ypest0001X_19750	ypest0001X_32120	pmatch	100.00
ypest0001X_19750	ypest0001X_38850	pmatch	100.00
ypest0001X_19750	ypest0001X_27880	pmatch	100.00
ypest0001X_19750	ypest0001X_21530	pmatch	100.00
ypest0001X_19750	ypest0001X_30050	pmatch	100.00
ypest0001X_19750	ypest0001X_35280	pmatch	100.00
ypest0001X_19750	ypest0001X_10	pmatch	100.00
ypest0001X_19750	ypest0001X_1000	pmatch	100.00
ypest0001X_19750	ypest0001X_830	pmatch	36.67
ypest0001X_19750	ypest0001X_23500	pmatch	100.00
ypest0001X_19750	ypest0001X_38360	pmatch	100.00
ypest0001X_19750	ypest0001X_12980	pmatch	100.00
ypest0001X_19750	ypseu0001X_4150	pmatch	100.00
ypest0001X_19750	ypest0001X_18620	pmatch	100.00
ypest0001X_19750	ypest0001X_40800	pmatch	100.00
ypest0001X_19750	ypest0001X_7760	pmatch	100.00
ypest0001X_19750	ypest0001X_19750	pmatch	100.00
ypest0001X_19750	ypseu0001X_140	pmatch	36.67
ypest0001X_19750	ypest0001X_7380	pmatch	100.00
ypest0001X_19750	ypest0001X_2950	pmatch	99.41
ypest0001X_19750	ypest0001X_12220	pmatch	100.00
ypest0001X_19750	ypest0001X_34870	pmatch	100.00
ypest0001X_19750	ypest0001X_2310	pmatch	100.00
ypest0001X_19750	ypest0001X_22250	pmatch	100.00
ypest0001X_19750	ypest0001X_35620	pmatch	100.00
ypest0001X_19750	ypseu0001X_13040	pmatch	100.00
ypest0001X_19750	ypest0001X_29220	pmatch	100.00
ypest0001X_19750	ypest0001X_26340	pmatch	100.00
ypest0001X_19750	ypest0001X_3710	pmatch	100.00
ypest0001X_19750	ypest0001X_34030	pmatch	100.00
ypest0001X_19750	ypest0001X_15620	pmatch	100.00
ypest0001X_19750	ypest0001X_30930	pmatch	100.00
ypest0001X_19750	ypest0001X_8440	pmatch	100.00
ypest0001X_19360	ypest0001X_37270	pmatch	100.00
ypest0001X_19360	ypest0001X_10280	pmatch	100.00
ypest0001X_19360	ypest0001X_40050	pmatch	100.00
ypest0001X_19360	ypest0001X_19960	pmatch	100.00
ypest0001X_19360	ypest0001X_17560	pmatch	100.00
ypest0001X_19360	ypest0001X_1670	pmatch	100.00
ypest0001X_19360	ypest0001X_11270	pmatch	100.00
ypest0001X_19360	ypseu0001X_20610	pmatch	100.00
ypest0001X_19360	ypest0001X_13430	pmatch	100.00
ypest0001X_19360	ypest0001X_40600	pmatch	100.00
ypest0001X_19360	ypest0001X_9850	pmatch	100.00
ypest0001X_19360	ypest0001X_43150	pmatch	100.00
ypest0001X_19360	ypest0001X_4460	pmatch	100.00
ypest0001X_19360	ypseu0001X_18090	pmatch	100.00
ypest0001X_19360	ypest0001X_19360	pmatch	100.00
ypest0001X_19360	ypest0001X_26650	pmatch	100.00
ypest0001X_19360	ypest0001X_24410	pmatch	100.00
ypest0001X_19360	ypest0001X_16590	pmatch	100.00
ypest0001X_19360	ypseu0001X_42930	pmatch	100.00
ypest0001X_19360	ypest0001X_890	pmatch	100.00
ypest0001X_19360	ypest0001X_5890	pmatch	100.00
ypest0001X_19360	ypest0001X_22880	pmatch	100.00
ypest0001X_19360	ypest0001X_32120	pmatch	100.00
ypest0001X_19360	ypest0001X_38850	pmatch	100.00
ypest0001X_19360	ypest0001X_27880	pmatch	100.00
ypest0001X_19360	ypest0001X_21530	pmatch	100.00
ypest0001X_19360	ypest0001X_30050	pmatch	100.00
ypest0001X_19360	ypest0001X_35280	pmatch	100.00
ypest0001X_19360	ypest0001X_10	pmatch	100.00
ypest0001X_19360	ypest0001X_1000	pmatch	100.00
ypest0001X_19360	ypest0001X_830	pmatch	36.67
ypest0001X_19360	ypest0001X_23500	pmatch	100.00
ypest0001X_19360	ypest0001X_38360	pmatch	100.00
ypest0001X_19360	ypest0001X_12980	pmatch	100.00
ypest0001X_19360	ypseu0001X_4150	pmatch	100.00
ypest0001X_19360	ypest0001X_18620	pmatch	100.00
ypest0001X_19360	ypest0001X_40800	pmatch	100.00
ypest0001X_19360	ypest0001X_7760	pmatch	100.00
ypest0001X_19360	ypest0001X_19750	pmatch	100.00
ypest0001X_19360	ypseu0001X_140	pmatch	36.67
ypest0001X_19360	ypest0001X_7380	pmatch	100.00
ypest0001X_19360	ypest0001X_2950	pmatch	99.41
ypest0001X_19360	ypest0001X_12220	pmatch	100.00
ypest0001X_19360	ypest0001X_34870	pmatch	100.00
ypest0001X_19360	ypest0001X_2310	pmatch	100.00
ypest0001X_19360	ypest0001X_22250	pmatch	100.00
ypest0001X_19360	ypest0001X_35620	pmatch	100.00
ypest0001X_19360	ypseu0001X_13040	pmatch	100.00
ypest0001X_19360	ypest0001X_29220	pmatch	100.00
ypest0001X_19360	ypest0001X_26340	pmatch	100.00
ypest0001X_19360	ypest0001X_3710	pmatch	100.00
ypest0001X_19360	ypest0001X_34030	pmatch	100.00
ypest0001X_19360	ypest0001X_15620	pmatch	100.00
ypest0001X_19360	ypest0001X_30930	pmatch	100.00
ypest0001X_19360	ypest0001X_8440	pmatch	100.00
ypest0001X_18620	ypest0001X_37270	pmatch	100.00
ypest0001X_18620	ypest0001X_10280	pmatch	100.00
ypest0001X_18620	ypest0001X_40050	pmatch	100.00
ypest0001X_18620	ypest0001X_19960	pmatch	100.00
ypest0001X_18620	ypest0001X_17560	pmatch	100.00
ypest0001X_18620	ypest0001X_1670	pmatch	100.00
ypest0001X_18620	ypest0001X_11270	pmatch	100.00
ypest0001X_18620	ypseu0001X_20610	pmatch	100.00
ypest0001X_18620	ypest0001X_13430	pmatch	100.00
ypest0001X_18620	ypest0001X_40600	pmatch	100.00
ypest0001X_18620	ypest0001X_9850	pmatch	100.00
ypest0001X_18620	ypest0001X_43150	pmatch	100.00
ypest0001X_18620	ypest0001X_4460	pmatch	100.00
ypest0001X_18620	ypseu0001X_18090	pmatch	100.00
ypest0001X_18620	ypest0001X_19360	pmatch	100.00
ypest0001X_18620	ypest0001X_26650	pmatch	100.00
ypest0001X_18620	ypest0001X_24410	pmatch	100.00
ypest0001X_18620	ypest0001X_16590	pmatch	100.00
ypest0001X_18620	ypseu0001X_42930	pmatch	100.00
ypest0001X_18620	ypest0001X_890	pmatch	100.00
ypest0001X_18620	ypest0001X_5890	pmatch	100.00
ypest0001X_18620	ypest0001X_22880	pmatch	100.00
ypest0001X_18620	ypest0001X_32120	pmatch	100.00
ypest0001X_18620	ypest0001X_38850	pmatch	100.00
ypest0001X_18620	ypest0001X_27880	pmatch	100.00
ypest0001X_18620	ypest0001X_21530	pmatch	100.00
ypest0001X_18620	ypest0001X_30050	pmatch	100.00
ypest0001X_18620	ypest0001X_35280	pmatch	100.00
ypest0001X_18620	ypest0001X_10	pmatch	100.00
ypest0001X_18620	ypest0001X_1000	pmatch	100.00
ypest0001X_18620	ypest0001X_830	pmatch	36.67
ypest0001X_18620	ypest0001X_23500	pmatch	100.00
ypest0001X_18620	ypest0001X_38360	pmatch	100.00
ypest0001X_18620	ypest0001X_12980	pmatch	100.00
ypest0001X_18620	ypseu0001X_4150	pmatch	100.00
ypest0001X_18620	ypest0001X_18620	pmatch	100.00
ypest0001X_18620	ypest0001X_40800	pmatch	100.00
ypest0001X_18620	ypest0001X_7760	pmatch	100.00
ypest0001X_18620	ypest0001X_19750	pmatch	100.00
ypest0001X_18620	ypseu0001X_140	pmatch	36.67
ypest0001X_18620	ypest0001X_7380	pmatch	100.00
ypest0001X_18620	ypest0001X_2950	pmatch	99.41
ypest0001X_18620	ypest0001X_12220	pmatch	100.00
ypest0001X_18620	ypest0001X_34870	pmatch	100.00
ypest0001X_18620	ypest0001X_2310	pmatch	100.00
ypest0001X_18620	ypest0001X_22250	pmatch	100.00
ypest0001X_18620	ypest0001X_35620	pmatch	100.00
ypest0001X_18620	ypseu0001X_13040	pmatch	100.00
ypest0001X_18620	ypest0001X_29220	pmatch	100.00
ypest0001X_18620	ypest0001X_26340	pmatch	100.00
ypest0001X_18620	ypest0001X_3710	pmatch	100.00
ypest0001X_18620	ypest0001X_34030	pmatch	100.00
ypest0001X_18620	ypest0001X_15620	pmatch	100.00
ypest0001X_18620	ypest0001X_30930	pmatch	100.00
ypest0001X_18620	ypest0001X_8440	pmatch	100.00
ypest0001X_17560	ypest0001X_37270	pmatch	100.00
ypest0001X_17560	ypest0001X_10280	pmatch	100.00
ypest0001X_17560	ypest0001X_40050	pmatch	100.00
ypest0001X_17560	ypest0001X_19960	pmatch	100.00
ypest0001X_17560	ypest0001X_17560	pmatch	100.00
ypest0001X_17560	ypest0001X_1670	pmatch	100.00
ypest0001X_17560	ypest0001X_11270	pmatch	100.00
ypest0001X_17560	ypseu0001X_20610	pmatch	100.00
ypest0001X_17560	ypest0001X_13430	pmatch	100.00
ypest0001X_17560	ypest0001X_40600	pmatch	100.00
ypest0001X_17560	ypest0001X_9850	pmatch	100.00
ypest0001X_17560	ypest0001X_43150	pmatch	100.00
ypest0001X_17560	ypest0001X_4460	pmatch	100.00
ypest0001X_17560	ypseu0001X_18090	pmatch	100.00
ypest0001X_17560	ypest0001X_19360	pmatch	100.00
ypest0001X_17560	ypest0001X_26650	pmatch	100.00
ypest0001X_17560	ypest0001X_24410	pmatch	100.00
ypest0001X_17560	ypest0001X_16590	pmatch	100.00
ypest0001X_17560	ypseu0001X_42930	pmatch	100.00
ypest0001X_17560	ypest0001X_890	pmatch	100.00
ypest0001X_17560	ypest0001X_5890	pmatch	100.00
ypest0001X_17560	ypest0001X_22880	pmatch	100.00
ypest0001X_17560	ypest0001X_32120	pmatch	100.00
ypest0001X_17560	ypest0001X_38850	pmatch	100.00
ypest0001X_17560	ypest0001X_27880	pmatch	100.00
ypest0001X_17560	ypest0001X_21530	pmatch	100.00
ypest0001X_17560	ypest0001X_30050	pmatch	100.00
ypest0001X_17560	ypest0001X_35280	pmatch	100.00
ypest0001X_17560	ypest0001X_10	pmatch	100.00
ypest0001X_17560	ypest0001X_1000	pmatch	100.00
ypest0001X_17560	ypest0001X_830	pmatch	36.67
ypest0001X_17560	ypest0001X_23500	pmatch	100.00
ypest0001X_17560	ypest0001X_38360	pmatch	100.00
ypest0001X_17560	ypest0001X_12980	pmatch	100.00
ypest0001X_17560	ypseu0001X_4150	pmatch	100.00
ypest0001X_17560	ypest0001X_18620	pmatch	100.00
ypest0001X_17560	ypest0001X_40800	pmatch	100.00
ypest0001X_17560	ypest0001X_7760	pmatch	100.00
ypest0001X_17560	ypest0001X_19750	pmatch	100.00
ypest0001X_17560	ypseu0001X_140	pmatch	36.67
ypest0001X_17560	ypest0001X_7380	pmatch	100.00
ypest0001X_17560	ypest0001X_2950	pmatch	99.41
ypest0001X_17560	ypest0001X_12220	pmatch	100.00
ypest0001X_17560	ypest0001X_34870	pmatch	100.00
ypest0001X_17560	ypest0001X_2310	pmatch	100.00
ypest0001X_17560	ypest0001X_22250	pmatch	100.00
ypest0001X_17560	ypest0001X_35620	pmatch	100.00
ypest0001X_17560	ypseu0001X_13040	pmatch	100.00
ypest0001X_17560	ypest0001X_29220	pmatch	100.00
ypest0001X_17560	ypest0001X_26340	pmatch	100.00
ypest0001X_17560	ypest0001X_3710	pmatch	100.00
ypest0001X_17560	ypest0001X_34030	pmatch	100.00
ypest0001X_17560	ypest0001X_15620	pmatch	100.00
ypest0001X_17560	ypest0001X_30930	pmatch	100.00
ypest0001X_17560	ypest0001X_8440	pmatch	100.00
ypest0001X_16590	ypest0001X_37270	pmatch	100.00
ypest0001X_16590	ypest0001X_10280	pmatch	100.00
ypest0001X_16590	ypest0001X_40050	pmatch	100.00
ypest0001X_16590	ypest0001X_19960	pmatch	100.00
ypest0001X_16590	ypest0001X_17560	pmatch	100.00
ypest0001X_16590	ypest0001X_1670	pmatch	100.00
ypest0001X_16590	ypest0001X_11270	pmatch	100.00
ypest0001X_16590	ypseu0001X_20610	pmatch	100.00
ypest0001X_16590	ypest0001X_13430	pmatch	100.00
ypest0001X_16590	ypest0001X_40600	pmatch	100.00
ypest0001X_16590	ypest0001X_9850	pmatch	100.00
ypest0001X_16590	ypest0001X_43150	pmatch	100.00
ypest0001X_16590	ypest0001X_4460	pmatch	100.00
ypest0001X_16590	ypseu0001X_18090	pmatch	100.00
ypest0001X_16590	ypest0001X_19360	pmatch	100.00
ypest0001X_16590	ypest0001X_26650	pmatch	100.00
ypest0001X_16590	ypest0001X_24410	pmatch	100.00
ypest0001X_16590	ypest0001X_16590	pmatch	100.00
[truncated: 1,082 more rows]
