# Supplementary material for: Genomic characterization of the Yersinia genus
Source: Genome Biol. 2010 Jan 4;11(1):R1. doi: 10.1186/gb-2010-11-1-r1 (PMC2847712; doi:10.1186/gb-2010-11-1-r1)
Supplement: Additional file 15 — The top level directory consists of a directory called Additional_cluster_files and 5010 directories, one for each multi-protein cluster family. (This top level directory has been split into three data files for uploading purposes (Additional files 15, 16, 17).) Within the directory are the following files: PGL1_unique_Yersinia_unclustered.out - list of all protein singletons that MCL did not group into a cluster (see Materials and Methods); PGL1_Yersinia_unique_locus_tags.txt - names of the 11 locus tag prefixes used for each genome; PGL1_unique_Yersinia.gff - mapping each Yersinia protein to a cluster in tab delimited GFF; PGL1_unique_Yersinia.sigfile - list of the longest protein in each cluster; PGL1_unique_Yersinia.summary - summary table of features of each of the clusters; PGL1_unique_Yersinia.table - summary table of each protein in the clusters. Within each cluster directory are the following files, where 'x' is the cluster name: PGL1_unique_Yersinia-x.faa - multifasta file of the proteins in the cluster; PGL1_unique_Yersinia-x.summary - summary of the properties of the proteins; PGL1_unique_Yersinia-x.matches - blast matches between the proteins of the cluster; PGL1_unique_Yersinia-x.muscle.fasta - muscle alignment of the proteins; PGL1_unique_Yersinia-x.muscle.fasta.gblo - gblocks output of muscle alignment (that is, auto-trimmed alignment); PGL1_unique_Yersinia-x.muscle.fasta.gblo.htm - as above in html format; PGL1_unique_Yersinia-x.muscle.tree - treefile from muscle alignment; PGL1_unique_Yersinia-x.sif - matches between proteins in simple interaction format for display on graphing software. [file gb-2010-11-1-r1-S15.zip › clusters/PGL1_unique_yersinia-CL10/PGL1_unique_yersinia-CL10.muscle.fasta]

>ypseu0001X_140
MRLFGYARVSTSQQSLDIQIKTL-KDAGVKANRI------------FTDKASGSSADREG
LDLLRMKVEEGD------VILVKKLDRLG-RDTVDMIQ-LIKEF---DAQGVSIQFI-DD
GISTDGEMGKM-----VVTILSAVAQAERQRI----LERTNEGREE----------AKLK
GVKF--GRKRRIN--------------RKELLELHEQ-------------GMGATEIA--
---------------------------KKMNIARST----------IYKVINESQ-----
------------------------------------------------------------
------------------------------------------------------------
------------------------------------------------------------
------------------------------------------------------------
------------------------------------------------------------
-----------------
>ypest0001X_830
MRLFGYARVSTSQQSLDIQIKTL-KDAGVKANRI------------FTDKASGSSADREG
LDLLRMKVEEGD------VILVKKLDRLG-RDTVDMIQ-LIKEF---DAQGVSIQFI-DD
GISTDGEMGKM-----VVTILSAVAQAERQRI----LERTNEGREE----------AKLK
GVKF--GRKRRIN--------------RKELLELHEQ-------------GMGATEIA--
---------------------------KKMNIARST----------IYKVINESQ-----
------------------------------------------------------------
------------------------------------------------------------
------------------------------------------------------------
------------------------------------------------------------
------------------------------------------------------------
-----------------
>yente0001X_24730
MEKPQTIVGFKIGNAMVDELDIL--PVAKARLAWRKIIARMRYKLKGVRNGIDVTTTPEG
FKFVYQQFVKA----------VRDKPELATLYGLVQASTFDNEANLPDDYIPSL-LESYP
EELIKAYLRGQFTNLTSGTIYH---QFDRRLNHCDEVEQPGEPLYIGMDFNVGKMAAIVH
VLRL--GLPCVVTEIINAYDTPDMIRIIKERFWL----YDGNNYRKVREIYIYPDASGDS
RKSSHASTTDIVQLKQAGFNVVVNDSNPPVKDRINA-------MNAMFCNGDGERRYKVN
VMRCPVYTESLEQQVWADNGEPDKSADNDHPNDAG-------------------------
-----------------------------------GYFIVKQFPIVKPTGRVTS------
------------------------------------------------------------
----------------------------LRI-----------------------------
------------------------------------------------------------
-----------------
>ykris0001_3040
----------------------LAQETFIRALTV--------------PLPI--------
------------------------------RSHRSLLYRIARNLLIDHYRRPDTHIHEPS
EEADESDFAA------PSYLQP--------------YELIEESQYNALMT------QTIE
ALP-----PR-----------------CREAFIL--HRFD----------GLSQKEVAS-
----------------------------QMGISINM--VEKHIIRAM--LACRVSNESWQ
QQ---EW---RDKKVG-------KKSED--------------------------------
----------------------------------------DRHE----------------
------------------------------------------------------------
------------------------------------------------------------
------------------------------------------------------------
-----------------
>ypest0001X_34030
MVTFETVMEIKILHKQGMSSRAIARELGISRNTVKRYLQAKSEPPKYTPRPAVASLLDEY
RDYIRQRIADAHPYKIPATVIAREIRDQGYRGGMTILRAFIRSLSVPQEQEPAVRFETEP
GRQMQVDWGTMRNGRSPLHVFVAVLGYSRMLY----IEFTDNMRYDTLET------CHRN
AFRFFGGVPREVL-----YDNMKTVVLQRDAYQTGQHRFHPSLWQFGKEMGFSPRLCRPF
RAQTKGKVERMVQYTRNSFYIPLMTRLRPMGITVDVETANRHGLRWLHDVANQRKHETIQ
ARPCDRW---LEEQQSMLALPPEKKEYDVHLDENLELRQTPPASSTLHLRLILQRSGVMM
ELQHQRLMALAGQLQLESLISAAPALSQQAVDQEWSYMDFLEHLLHEEKLARHQRKQAMY
TRMAAFPAVKTFEEYDFTFATGAPQKQLQSLRSLSFIERNENIVLLGPSGVGKTHLAIAM
GYEAVRAGIKVRFTTAADLLLQLSTAQRQGRYKTTLQRGVMAPRLLIIDEIGYLPFSQEE
AKLFFQVIAKRYEKSAMILTSNLPFGQWDQTFAGDAALTSAMLDRILHHSHVVQIKGESY
RLRQKRKAGVIAEANPE
>ypest0001X_22250
MVTFETVMEIKILHKQGMSSRAIARELGISRNTVKRYLQAKSEPPKYTPRPAVASLLDEY
RDYIRQRIADAHPYKIPATVIAREIRDQGYRGGMTILRAFIRSLSVPQEQEPAVRFETEP
GRQMQVDWGTMRNGRSPLHVFVAVLGYSRMLY----IEFTDNMRYDTLET------CHRN
AFRFFGGVPREVL-----YDNMKTVVLQRDAYQTGQHRFHPSLWQFGKEMGFSPRLCRPF
RAQTKGKVERMVQYTRNSFYIPLMTRLRPMGITVDVETANRHGLRWLHDVANQRKHETIQ
ARPCDRW---LEEQQSMLALPPEKKEYDVHLDENL-------------------------
-------------------------------------VNFDKHPLH------HP------
------------------------------------------------------------
----------------------------LSIYDSFSEEGVMMNCNIND------------
------------------------------------------------------------
-----------------
>ypest0001X_2950
MVTFETVMEIKILHKQGMSSRAIARELGISRNTVKRYLQAKSEPPKYTPRPAVASLLDEY
RDYIRQRIADAHPYKIPATVIAREIRDQGYRGGMTILRAFIRSLSVPQEQEPAVRFETEP
GRQMQVDWGTMRNGRSPLHVFVAVLGYSRMLY----IEFTDNMRYDTLET------CHRN
AFRFFGGVPREVL-----YDNMKTVVLQRDAYQTGQHRFHPSLWQFGKEMGFSPRLCRPF
RAQTKGKVERMVQYTRNSFYIPLMTRLRPMGITVDVETANRHGLRWLHDVANQRKHETIQ
ACTCDRW---LEEQQSMLALPPEKKEYDVHLDENL-------------------------
-------------------------------------VNFDKHPLH------HP------
------------------------------------------------------------
----------------------------LSIYDSFC-RGVA-------------------
------------------------------------------------------------
-----------------
>ypseu0001X_42930
-------MEIKILHKQGMSSRAIARELGISRNTVKRYLQAKSEPPKYTPRPAVASLLDEY
RDYIRQRIADAHPYKIPATVIAREIRDQGYRGGMTILRAFIRSLSVPQEQEPAVRFETEP
GRQMQVDWGTMRNGRSPLHVFVAVLGYSRMLY----IEFTDNMRYDTLET------CHRN
AFRFFGGVPREVL-----YDNMKTVVLQRDAYQTGQHRFHPSLWQFGKEMGFSPRLCRPF
RAQTKGKVERMVQYTRNSFYIPLMTRLRPMGITVDVETANRHGLRWLHDVANQRKHETIQ
ARPCDRW---LEEQQSMLALPPEKKEYDVHLDENL-------------------------
-------------------------------------VNFDKHPLH------HP------
------------------------------------------------------------
----------------------------LSIYDSFC-RGVA-------------------
------------------------------------------------------------
-----------------
>ypseu0001X_20610
-------MEIKILHKQGMSSRAIARELGISRNTVKRYLQAKSEPPKYTPRPAVASLLDEY
RDYIRQRIADAHPYKIPATVIAREIRDQGYRGGMTILRAFIRSLSVPQEQEPAVRFETEP
GRQMQVDWGTMRNGRSPLHVFVAVLGYSRMLY----IEFTDNMRYDTLET------CHRN
AFRFFGGVPREVL-----YDNMKTVVLQRDAYQTGQHRFHPSLWQFGKEMGFSPRLCRPF
RAQTKGKVERMVQYTRNSFYIPLMTRLRPMGITVDVETANRHGLRWLHDVANQRKHETIQ
ARPCDRW---LEEQQSMLALPPEKKEYDVHLDENL-------------------------
-------------------------------------VNFDKHPLH------HP------
------------------------------------------------------------
----------------------------LSIYDSFC-RGVA-------------------
------------------------------------------------------------
-----------------
>ypseu0001X_18090
-------MEIKILHKQGMSSRAIARELGISRNTVKRYLQAKSEPPKYTPRPAVASLLDEY
RDYIRQRIADAHPYKIPATVIAREIRDQGYRGGMTILRAFIRSLSVPQEQEPAVRFETEP
GRQMQVDWGTMRNGRSPLHVFVAVLGYSRMLY----IEFTDNMRYDTLET------CHRN
AFRFFGGVPREVL-----YDNMKTVVLQRDAYQTGQHRFHPSLWQFGKEMGFSPRLCRPF
RAQTKGKVERMVQYTRNSFYIPLMTRLRPMGITVDVETANRHGLRWLHDVANQRKHETIQ
ARPCDRW---LEEQQSMLALPPEKKEYDVHLDENL-------------------------
-------------------------------------VNFDKHPLH------HP------
------------------------------------------------------------
----------------------------LSIYDSFC-RGVA-------------------
------------------------------------------------------------
-----------------
>ypseu0001X_13040
-------MEIKILHKQGMSSRAIARELGISRNTVKRYLQAKSEPPKYTPRPAVASLLDEY
RDYIRQRIADAHPYKIPATVIAREIRDQGYRGGMTILRAFIRSLSVPQEQEPAVRFETEP
GRQMQVDWGTMRNGRSPLHVFVAVLGYSRMLY----IEFTDNMRYDTLET------CHRN
AFRFFGGVPREVL-----YDNMKTVVLQRDAYQTGQHRFHPSLWQFGKEMGFSPRLCRPF
RAQTKGKVERMVQYTRNSFYIPLMTRLRPMGITVDVETANRHGLRWLHDVANQRKHETIQ
ARPCDRW---LEEQQSMLALPPEKKEYDVHLDENL-------------------------
-------------------------------------VNFDKHPLH------HP------
------------------------------------------------------------
----------------------------LSIYDSFC-RGVA-------------------
------------------------------------------------------------
-----------------
>ypseu0001X_4150
-------MEIKILHKQGMSSRAIARELGISRNTVKRYLQAKSEPPKYTPRPAVASLLDEY
RDYIRQRIADAHPYKIPATVIAREIRDQGYRGGMTILRAFIRSLSVPQEQEPAVRFETEP
GRQMQVDWGTMRNGRSPLHVFVAVLGYSRMLY----IEFTDNMRYDTLET------CHRN
AFRFFGGVPREVL-----YDNMKTVVLQRDAYQTGQHRFHPSLWQFGKEMGFSPRLCRPF
RAQTKGKVERMVQYTRNSFYIPLMTRLRPMGITVDVETANRHGLRWLHDVANQRKHETIQ
ARPCDRW---LEEQQSMLALPPEKKEYDVHLDENL-------------------------
-------------------------------------VNFDKHPLH------HP------
------------------------------------------------------------
----------------------------LSIYDSFC-RGVA-------------------
------------------------------------------------------------
-----------------
>ypest0001X_43150
MVTFETVMEIKILHKQGMSSRAIARELGISRNTVKRYLQAKSEPPKYTPRPAVASLLDEY
RDYIRQRIADAHPYKIPATVIAREIRDQGYRGGMTILRAFIRSLSVPQEQEPAVRFETEP
GRQMQVDWGTMRNGRSPLHVFVAVLGYSRMLY----IEFTDNMRYDTLET------CHRN
AFRFFGGVPREVL-----YDNMKTVVLQRDAYQTGQHRFHPSLWQFGKEMGFSPRLCRPF
RAQTKGKVERMVQYTRNSFYIPLMTRLRPMGITVDVETANRHGLRWLHDVANQRKHETIQ
ARPCDRW---LEEQQSMLALPPEKKEYDVHLDENL-------------------------
-------------------------------------VNFDKHPLH------HP------
------------------------------------------------------------
----------------------------LSIYDSFC-RGVA-------------------
------------------------------------------------------------
-----------------
>ypest0001X_40800
MVTFETVMEIKILHKQGMSSRAIARELGISRNTVKRYLQAKSEPPKYTPRPAVASLLDEY
RDYIRQRIADAHPYKIPATVIAREIRDQGYRGGMTILRAFIRSLSVPQEQEPAVRFETEP
GRQMQVDWGTMRNGRSPLHVFVAVLGYSRMLY----IEFTDNMRYDTLET------CHRN
AFRFFGGVPREVL-----YDNMKTVVLQRDAYQTGQHRFHPSLWQFGKEMGFSPRLCRPF
RAQTKGKVERMVQYTRNSFYIPLMTRLRPMGITVDVETANRHGLRWLHDVANQRKHETIQ
ARPCDRW---LEEQQSMLALPPEKKEYDVHLDENL-------------------------
-------------------------------------VNFDKHPLH------HP------
------------------------------------------------------------
----------------------------LSIYDSFC-RGVA-------------------
------------------------------------------------------------
-----------------
>ypest0001X_40600
MVTFETVMEIKILHKQGMSSRAIARELGISRNTVKRYLQAKSEPPKYTPRPAVASLLDEY
RDYIRQRIADAHPYKIPATVIAREIRDQGYRGGMTILRAFIRSLSVPQEQEPAVRFETEP
GRQMQVDWGTMRNGRSPLHVFVAVLGYSRMLY----IEFTDNMRYDTLET------CHRN
AFRFFGGVPREVL-----YDNMKTVVLQRDAYQTGQHRFHPSLWQFGKEMGFSPRLCRPF
RAQTKGKVERMVQYTRNSFYIPLMTRLRPMGITVDVETANRHGLRWLHDVANQRKHETIQ
ARPCDRW---LEEQQSMLALPPEKKEYDVHLDENL-------------------------
-------------------------------------VNFDKHPLH------HP------
------------------------------------------------------------
----------------------------LSIYDSFC-RGVA-------------------
------------------------------------------------------------
-----------------
>ypest0001X_40050
MVTFETVMEIKILHKQGMSSRAIARELGISRNTVKRYLQAKSEPPKYTPRPAVASLLDEY
RDYIRQRIADAHPYKIPATVIAREIRDQGYRGGMTILRAFIRSLSVPQEQEPAVRFETEP
GRQMQVDWGTMRNGRSPLHVFVAVLGYSRMLY----IEFTDNMRYDTLET------CHRN
AFRFFGGVPREVL-----YDNMKTVVLQRDAYQTGQHRFHPSLWQFGKEMGFSPRLCRPF
RAQTKGKVERMVQYTRNSFYIPLMTRLRPMGITVDVETANRHGLRWLHDVANQRKHETIQ
ARPCDRW---LEEQQSMLALPPEKKEYDVHLDENL-------------------------
-------------------------------------VNFDKHPLH------HP------
------------------------------------------------------------
----------------------------LSIYDSFC-RGVA-------------------
------------------------------------------------------------
-----------------
>ypest0001X_38850
MVTFETVMEIKILHKQGMSSRAIARELGISRNTVKRYLQAKSEPPKYTPRPAVASLLDEY
RDYIRQRIADAHPYKIPATVIAREIRDQGYRGGMTILRAFIRSLSVPQEQEPAVRFETEP
GRQMQVDWGTMRNGRSPLHVFVAVLGYSRMLY----IEFTDNMRYDTLET------CHRN
AFRFFGGVPREVL-----YDNMKTVVLQRDAYQTGQHRFHPSLWQFGKEMGFSPRLCRPF
RAQTKGKVERMVQYTRNSFYIPLMTRLRPMGITVDVETANRHGLRWLHDVANQRKHETIQ
ARPCDRW---LEEQQSMLALPPEKKEYDVHLDENL-------------------------
-------------------------------------VNFDKHPLH------HP------
------------------------------------------------------------
----------------------------LSIYDSFC-RGVA-------------------
------------------------------------------------------------
-----------------
>ypest0001X_38360
MVTFETVMEIKILHKQGMSSRAIARELGISRNTVKRYLQAKSEPPKYTPRPAVASLLDEY
RDYIRQRIADAHPYKIPATVIAREIRDQGYRGGMTILRAFIRSLSVPQEQEPAVRFETEP
GRQMQVDWGTMRNGRSPLHVFVAVLGYSRMLY----IEFTDNMRYDTLET------CHRN
AFRFFGGVPREVL-----YDNMKTVVLQRDAYQTGQHRFHPSLWQFGKEMGFSPRLCRPF
RAQTKGKVERMVQYTRNSFYIPLMTRLRPMGITVDVETANRHGLRWLHDVANQRKHETIQ
ARPCDRW---LEEQQSMLALPPEKKEYDVHLDENL-------------------------
-------------------------------------VNFDKHPLH------HP------
------------------------------------------------------------
----------------------------LSIYDSFC-RGVA-------------------
------------------------------------------------------------
-----------------
>ypest0001X_37270
MVTFETVMEIKILHKQGMSSRAIARELGISRNTVKRYLQAKSEPPKYTPRPAVASLLDEY
RDYIRQRIADAHPYKIPATVIAREIRDQGYRGGMTILRAFIRSLSVPQEQEPAVRFETEP
GRQMQVDWGTMRNGRSPLHVFVAVLGYSRMLY----IEFTDNMRYDTLET------CHRN
AFRFFGGVPREVL-----YDNMKTVVLQRDAYQTGQHRFHPSLWQFGKEMGFSPRLCRPF
RAQTKGKVERMVQYTRNSFYIPLMTRLRPMGITVDVETANRHGLRWLHDVANQRKHETIQ
ARPCDRW---LEEQQSMLALPPEKKEYDVHLDENL-------------------------
-------------------------------------VNFDKHPLH------HP------
------------------------------------------------------------
----------------------------LSIYDSFC-RGVA-------------------
------------------------------------------------------------
-----------------
>ypest0001X_35620
MVTFETVMEIKILHKQGMSSRAIARELGISRNTVKRYLQAKSEPPKYTPRPAVASLLDEY
RDYIRQRIADAHPYKIPATVIAREIRDQGYRGGMTILRAFIRSLSVPQEQEPAVRFETEP
GRQMQVDWGTMRNGRSPLHVFVAVLGYSRMLY----IEFTDNMRYDTLET------CHRN
AFRFFGGVPREVL-----YDNMKTVVLQRDAYQTGQHRFHPSLWQFGKEMGFSPRLCRPF
RAQTKGKVERMVQYTRNSFYIPLMTRLRPMGITVDVETANRHGLRWLHDVANQRKHETIQ
ARPCDRW---LEEQQSMLALPPEKKEYDVHLDENL-------------------------
-------------------------------------VNFDKHPLH------HP------
------------------------------------------------------------
----------------------------LSIYDSFC-RGVA-------------------
------------------------------------------------------------
-----------------
>ypest0001X_35280
MVTFETVMEIKILHKQGMSSRAIARELGISRNTVKRYLQAKSEPPKYTPRPAVASLLDEY
RDYIRQRIADAHPYKIPATVIAREIRDQGYRGGMTILRAFIRSLSVPQEQEPAVRFETEP
GRQMQVDWGTMRNGRSPLHVFVAVLGYSRMLY----IEFTDNMRYDTLET------CHRN
AFRFFGGVPREVL-----YDNMKTVVLQRDAYQTGQHRFHPSLWQFGKEMGFSPRLCRPF
RAQTKGKVERMVQYTRNSFYIPLMTRLRPMGITVDVETANRHGLRWLHDVANQRKHETIQ
ARPCDRW---LEEQQSMLALPPEKKEYDVHLDENL-------------------------
-------------------------------------VNFDKHPLH------HP------
------------------------------------------------------------
----------------------------LSIYDSFC-RGVA-------------------
------------------------------------------------------------
-----------------
>ypest0001X_34870
MVTFETVMEIKILHKQGMSSRAIARELGISRNTVKRYLQAKSEPPKYTPRPAVASLLDEY
RDYIRQRIADAHPYKIPATVIAREIRDQGYRGGMTILRAFIRSLSVPQEQEPAVRFETEP
GRQMQVDWGTMRNGRSPLHVFVAVLGYSRMLY----IEFTDNMRYDTLET------CHRN
AFRFFGGVPREVL-----YDNMKTVVLQRDAYQTGQHRFHPSLWQFGKEMGFSPRLCRPF
RAQTKGKVERMVQYTRNSFYIPLMTRLRPMGITVDVETANRHGLRWLHDVANQRKHETIQ
ARPCDRW---LEEQQSMLALPPEKKEYDVHLDENL-------------------------
-------------------------------------VNFDKHPLH------HP------
------------------------------------------------------------
----------------------------LSIYDSFC-RGVA-------------------
------------------------------------------------------------
-----------------
>ypest0001X_32120
MVTFETVMEIKILHKQGMSSRAIARELGISRNTVKRYLQAKSEPPKYTPRPAVASLLDEY
RDYIRQRIADAHPYKIPATVIAREIRDQGYRGGMTILRAFIRSLSVPQEQEPAVRFETEP
GRQMQVDWGTMRNGRSPLHVFVAVLGYSRMLY----IEFTDNMRYDTLET------CHRN
AFRFFGGVPREVL-----YDNMKTVVLQRDAYQTGQHRFHPSLWQFGKEMGFSPRLCRPF
RAQTKGKVERMVQYTRNSFYIPLMTRLRPMGITVDVETANRHGLRWLHDVANQRKHETIQ
ARPCDRW---LEEQQSMLALPPEKKEYDVHLDENL-------------------------
-------------------------------------VNFDKHPLH------HP------
------------------------------------------------------------
----------------------------LSIYDSFC-RGVA-------------------
------------------------------------------------------------
-----------------
>ypest0001X_30930
MVTFETVMEIKILHKQGMSSRAIARELGISRNTVKRYLQAKSEPPKYTPRPAVASLLDEY
RDYIRQRIADAHPYKIPATVIAREIRDQGYRGGMTILRAFIRSLSVPQEQEPAVRFETEP
GRQMQVDWGTMRNGRSPLHVFVAVLGYSRMLY----IEFTDNMRYDTLET------CHRN
AFRFFGGVPREVL-----YDNMKTVVLQRDAYQTGQHRFHPSLWQFGKEMGFSPRLCRPF
RAQTKGKVERMVQYTRNSFYIPLMTRLRPMGITVDVETANRHGLRWLHDVANQRKHETIQ
ARPCDRW---LEEQQSMLALPPEKKEYDVHLDENL-------------------------
-------------------------------------VNFDKHPLH------HP------
------------------------------------------------------------
----------------------------LSIYDSFC-RGVA-------------------
------------------------------------------------------------
-----------------
>ypest0001X_30050
MVTFETVMEIKILHKQGMSSRAIARELGISRNTVKRYLQAKSEPPKYTPRPAVASLLDEY
RDYIRQRIADAHPYKIPATVIAREIRDQGYRGGMTILRAFIRSLSVPQEQEPAVRFETEP
GRQMQVDWGTMRNGRSPLHVFVAVLGYSRMLY----IEFTDNMRYDTLET------CHRN
AFRFFGGVPREVL-----YDNMKTVVLQRDAYQTGQHRFHPSLWQFGKEMGFSPRLCRPF
RAQTKGKVERMVQYTRNSFYIPLMTRLRPMGITVDVETANRHGLRWLHDVANQRKHETIQ
ARPCDRW---LEEQQSMLALPPEKKEYDVHLDENL-------------------------
-------------------------------------VNFDKHPLH------HP------
------------------------------------------------------------
----------------------------LSIYDSFC-RGVA-------------------
------------------------------------------------------------
-----------------
>ypest0001X_29220
MVTFETVMEIKILHKQGMSSRAIARELGISRNTVKRYLQAKSEPPKYTPRPAVASLLDEY
RDYIRQRIADAHPYKIPATVIAREIRDQGYRGGMTILRAFIRSLSVPQEQEPAVRFETEP
GRQMQVDWGTMRNGRSPLHVFVAVLGYSRMLY----IEFTDNMRYDTLET------CHRN
AFRFFGGVPREVL-----YDNMKTVVLQRDAYQTGQHRFHPSLWQFGKEMGFSPRLCRPF
RAQTKGKVERMVQYTRNSFYIPLMTRLRPMGITVDVETANRHGLRWLHDVANQRKHETIQ
ARPCDRW---LEEQQSMLALPPEKKEYDVHLDENL-------------------------
-------------------------------------VNFDKHPLH------HP------
------------------------------------------------------------
----------------------------LSIYDSFC-RGVA-------------------
------------------------------------------------------------
-----------------
>ypest0001X_27880
MVTFETVMEIKILHKQGMSSRAIARELGISRNTVKRYLQAKSEPPKYTPRPAVASLLDEY
RDYIRQRIADAHPYKIPATVIAREIRDQGYRGGMTILRAFIRSLSVPQEQEPAVRFETEP
GRQMQVDWGTMRNGRSPLHVFVAVLGYSRMLY----IEFTDNMRYDTLET------CHRN
AFRFFGGVPREVL-----YDNMKTVVLQRDAYQTGQHRFHPSLWQFGKEMGFSPRLCRPF
RAQTKGKVERMVQYTRNSFYIPLMTRLRPMGITVDVETANRHGLRWLHDVANQRKHETIQ
ARPCDRW---LEEQQSMLALPPEKKEYDVHLDENL-------------------------
-------------------------------------VNFDKHPLH------HP------
------------------------------------------------------------
----------------------------LSIYDSFC-RGVA-------------------
------------------------------------------------------------
-----------------
>ypest0001X_26650
MVTFETVMEIKILHKQGMSSRAIARELGISRNTVKRYLQAKSEPPKYTPRPAVASLLDEY
RDYIRQRIADAHPYKIPATVIAREIRDQGYRGGMTILRAFIRSLSVPQEQEPAVRFETEP
GRQMQVDWGTMRNGRSPLHVFVAVLGYSRMLY----IEFTDNMRYDTLET------CHRN
AFRFFGGVPREVL-----YDNMKTVVLQRDAYQTGQHRFHPSLWQFGKEMGFSPRLCRPF
RAQTKGKVERMVQYTRNSFYIPLMTRLRPMGITVDVETANRHGLRWLHDVANQRKHETIQ
ARPCDRW---LEEQQSMLALPPEKKEYDVHLDENL-------------------------
-------------------------------------VNFDKHPLH------HP------
------------------------------------------------------------
----------------------------LSIYDSFC-RGVA-------------------
------------------------------------------------------------
-----------------
>ypest0001X_26340
MVTFETVMEIKILHKQGMSSRAIARELGISRNTVKRYLQAKSEPPKYTPRPAVASLLDEY
RDYIRQRIADAHPYKIPATVIAREIRDQGYRGGMTILRAFIRSLSVPQEQEPAVRFETEP
GRQMQVDWGTMRNGRSPLHVFVAVLGYSRMLY----IEFTDNMRYDTLET------CHRN
AFRFFGGVPREVL-----YDNMKTVVLQRDAYQTGQHRFHPSLWQFGKEMGFSPRLCRPF
RAQTKGKVERMVQYTRNSFYIPLMTRLRPMGITVDVETANRHGLRWLHDVANQRKHETIQ
ARPCDRW---LEEQQSMLALPPEKKEYDVHLDENL-------------------------
-------------------------------------VNFDKHPLH------HP------
------------------------------------------------------------
----------------------------LSIYDSFC-RGVA-------------------
------------------------------------------------------------
-----------------
>ypest0001X_24410
MVTFETVMEIKILHKQGMSSRAIARELGISRNTVKRYLQAKSEPPKYTPRPAVASLLDEY
RDYIRQRIADAHPYKIPATVIAREIRDQGYRGGMTILRAFIRSLSVPQEQEPAVRFETEP
GRQMQVDWGTMRNGRSPLHVFVAVLGYSRMLY----IEFTDNMRYDTLET------CHRN
AFRFFGGVPREVL-----YDNMKTVVLQRDAYQTGQHRFHPSLWQFGKEMGFSPRLCRPF
RAQTKGKVERMVQYTRNSFYIPLMTRLRPMGITVDVETANRHGLRWLHDVANQRKHETIQ
ARPCDRW---LEEQQSMLALPPEKKEYDVHLDENL-------------------------
-------------------------------------VNFDKHPLH------HP------
------------------------------------------------------------
----------------------------LSIYDSFC-RGVA-------------------
------------------------------------------------------------
-----------------
>ypest0001X_23500
MVTFETVMEIKILHKQGMSSRAIARELGISRNTVKRYLQAKSEPPKYTPRPAVASLLDEY
RDYIRQRIADAHPYKIPATVIAREIRDQGYRGGMTILRAFIRSLSVPQEQEPAVRFETEP
GRQMQVDWGTMRNGRSPLHVFVAVLGYSRMLY----IEFTDNMRYDTLET------CHRN
AFRFFGGVPREVL-----YDNMKTVVLQRDAYQTGQHRFHPSLWQFGKEMGFSPRLCRPF
RAQTKGKVERMVQYTRNSFYIPLMTRLRPMGITVDVETANRHGLRWLHDVANQRKHETIQ
ARPCDRW---LEEQQSMLALPPEKKEYDVHLDENL-------------------------
-------------------------------------VNFDKHPLH------HP------
------------------------------------------------------------
----------------------------LSIYDSFC-RGVA-------------------
------------------------------------------------------------
-----------------
>ypest0001X_22880
MVTFETVMEIKILHKQGMSSRAIARELGISRNTVKRYLQAKSEPPKYTPRPAVASLLDEY
RDYIRQRIADAHPYKIPATVIAREIRDQGYRGGMTILRAFIRSLSVPQEQEPAVRFETEP
GRQMQVDWGTMRNGRSPLHVFVAVLGYSRMLY----IEFTDNMRYDTLET------CHRN
AFRFFGGVPREVL-----YDNMKTVVLQRDAYQTGQHRFHPSLWQFGKEMGFSPRLCRPF
RAQTKGKVERMVQYTRNSFYIPLMTRLRPMGITVDVETANRHGLRWLHDVANQRKHETIQ
ARPCDRW---LEEQQSMLALPPEKKEYDVHLDENL-------------------------
-------------------------------------VNFDKHPLH------HP------
------------------------------------------------------------
----------------------------LSIYDSFC-RGVA-------------------
------------------------------------------------------------
-----------------
>ypest0001X_21530
MVTFETVMEIKILHKQGMSSRAIARELGISRNTVKRYLQAKSEPPKYTPRPAVASLLDEY
RDYIRQRIADAHPYKIPATVIAREIRDQGYRGGMTILRAFIRSLSVPQEQEPAVRFETEP
GRQMQVDWGTMRNGRSPLHVFVAVLGYSRMLY----IEFTDNMRYDTLET------CHRN
AFRFFGGVPREVL-----YDNMKTVVLQRDAYQTGQHRFHPSLWQFGKEMGFSPRLCRPF
RAQTKGKVERMVQYTRNSFYIPLMTRLRPMGITVDVETANRHGLRWLHDVANQRKHETIQ
ARPCDRW---LEEQQSMLALPPEKKEYDVHLDENL-------------------------
-------------------------------------VNFDKHPLH------HP------
------------------------------------------------------------
----------------------------LSIYDSFC-RGVA-------------------
------------------------------------------------------------
-----------------
>ypest0001X_19960
MVTFETVMEIKILHKQGMSSRAIARELGISRNTVKRYLQAKSEPPKYTPRPAVASLLDEY
RDYIRQRIADAHPYKIPATVIAREIRDQGYRGGMTILRAFIRSLSVPQEQEPAVRFETEP
GRQMQVDWGTMRNGRSPLHVFVAVLGYSRMLY----IEFTDNMRYDTLET------CHRN
AFRFFGGVPREVL-----YDNMKTVVLQRDAYQTGQHRFHPSLWQFGKEMGFSPRLCRPF
RAQTKGKVERMVQYTRNSFYIPLMTRLRPMGITVDVETANRHGLRWLHDVANQRKHETIQ
ARPCDRW---LEEQQSMLALPPEKKEYDVHLDENL-------------------------
-------------------------------------VNFDKHPLH------HP------
------------------------------------------------------------
----------------------------LSIYDSFC-RGVA-------------------
------------------------------------------------------------
-----------------
>ypest0001X_19750
MVTFETVMEIKILHKQGMSSRAIARELGISRNTVKRYLQAKSEPPKYTPRPAVASLLDEY
RDYIRQRIADAHPYKIPATVIAREIRDQGYRGGMTILRAFIRSLSVPQEQEPAVRFETEP
GRQMQVDWGTMRNGRSPLHVFVAVLGYSRMLY----IEFTDNMRYDTLET------CHRN
AFRFFGGVPREVL-----YDNMKTVVLQRDAYQTGQHRFHPSLWQFGKEMGFSPRLCRPF
RAQTKGKVERMVQYTRNSFYIPLMTRLRPMGITVDVETANRHGLRWLHDVANQRKHETIQ
ARPCDRW---LEEQQSMLALPPEKKEYDVHLDENL-------------------------
-------------------------------------VNFDKHPLH------HP------
------------------------------------------------------------
----------------------------LSIYDSFC-RGVA-------------------
------------------------------------------------------------
-----------------
>ypest0001X_19360
MVTFETVMEIKILHKQGMSSRAIARELGISRNTVKRYLQAKSEPPKYTPRPAVASLLDEY
RDYIRQRIADAHPYKIPATVIAREIRDQGYRGGMTILRAFIRSLSVPQEQEPAVRFETEP
GRQMQVDWGTMRNGRSPLHVFVAVLGYSRMLY----IEFTDNMRYDTLET------CHRN
AFRFFGGVPREVL-----YDNMKTVVLQRDAYQTGQHRFHPSLWQFGKEMGFSPRLCRPF
RAQTKGKVERMVQYTRNSFYIPLMTRLRPMGITVDVETANRHGLRWLHDVANQRKHETIQ
ARPCDRW---LEEQQSMLALPPEKKEYDVHLDENL-------------------------
-------------------------------------VNFDKHPLH------HP------
------------------------------------------------------------
----------------------------LSIYDSFC-RGVA-------------------
------------------------------------------------------------
-----------------
>ypest0001X_18620
MVTFETVMEIKILHKQGMSSRAIARELGISRNTVKRYLQAKSEPPKYTPRPAVASLLDEY
RDYIRQRIADAHPYKIPATVIAREIRDQGYRGGMTILRAFIRSLSVPQEQEPAVRFETEP
GRQMQVDWGTMRNGRSPLHVFVAVLGYSRMLY----IEFTDNMRYDTLET------CHRN
AFRFFGGVPREVL-----YDNMKTVVLQRDAYQTGQHRFHPSLWQFGKEMGFSPRLCRPF
RAQTKGKVERMVQYTRNSFYIPLMTRLRPMGITVDVETANRHGLRWLHDVANQRKHETIQ
ARPCDRW---LEEQQSMLALPPEKKEYDVHLDENL-------------------------
-------------------------------------VNFDKHPLH------HP------
------------------------------------------------------------
----------------------------LSIYDSFC-RGVA-------------------
------------------------------------------------------------
-----------------
>ypest0001X_17560
MVTFETVMEIKILHKQGMSSRAIARELGISRNTVKRYLQAKSEPPKYTPRPAVASLLDEY
RDYIRQRIADAHPYKIPATVIAREIRDQGYRGGMTILRAFIRSLSVPQEQEPAVRFETEP
GRQMQVDWGTMRNGRSPLHVFVAVLGYSRMLY----IEFTDNMRYDTLET------CHRN
AFRFFGGVPREVL-----YDNMKTVVLQRDAYQTGQHRFHPSLWQFGKEMGFSPRLCRPF
RAQTKGKVERMVQYTRNSFYIPLMTRLRPMGITVDVETANRHGLRWLHDVANQRKHETIQ
ARPCDRW---LEEQQSMLALPPEKKEYDVHLDENL-------------------------
-------------------------------------VNFDKHPLH------HP------
------------------------------------------------------------
----------------------------LSIYDSFC-RGVA-------------------
------------------------------------------------------------
-----------------
>ypest0001X_16590
MVTFETVMEIKILHKQGMSSRAIARELGISRNTVKRYLQAKSEPPKYTPRPAVASLLDEY
RDYIRQRIADAHPYKIPATVIAREIRDQGYRGGMTILRAFIRSLSVPQEQEPAVRFETEP
GRQMQVDWGTMRNGRSPLHVFVAVLGYSRMLY----IEFTDNMRYDTLET------CHRN
AFRFFGGVPREVL-----YDNMKTVVLQRDAYQTGQHRFHPSLWQFGKEMGFSPRLCRPF
RAQTKGKVERMVQYTRNSFYIPLMTRLRPMGITVDVETANRHGLRWLHDVANQRKHETIQ
ARPCDRW---LEEQQSMLALPPEKKEYDVHLDENL-------------------------
-------------------------------------VNFDKHPLH------HP------
------------------------------------------------------------
----------------------------LSIYDSFC-RGVA-------------------
------------------------------------------------------------
-----------------
>ypest0001X_15620
MVTFETVMEIKILHKQGMSSRAIARELGISRNTVKRYLQAKSEPPKYTPRPAVASLLDEY
RDYIRQRIADAHPYKIPATVIAREIRDQGYRGGMTILRAFIRSLSVPQEQEPAVRFETEP
GRQMQVDWGTMRNGRSPLHVFVAVLGYSRMLY----IEFTDNMRYDTLET------CHRN
AFRFFGGVPREVL-----YDNMKTVVLQRDAYQTGQHRFHPSLWQFGKEMGFSPRLCRPF
RAQTKGKVERMVQYTRNSFYIPLMTRLRPMGITVDVETANRHGLRWLHDVANQRKHETIQ
ARPCDRW---LEEQQSMLALPPEKKEYDVHLDENL-------------------------
-------------------------------------VNFDKHPLH------HP------
------------------------------------------------------------
----------------------------LSIYDSFC-RGVA-------------------
------------------------------------------------------------
-----------------
>ypest0001X_13430
MVTFETVMEIKILHKQGMSSRAIARELGISRNTVKRYLQAKSEPPKYTPRPAVASLLDEY
RDYIRQRIADAHPYKIPATVIAREIRDQGYRGGMTILRAFIRSLSVPQEQEPAVRFETEP
GRQMQVDWGTMRNGRSPLHVFVAVLGYSRMLY----IEFTDNMRYDTLET------CHRN
AFRFFGGVPREVL-----YDNMKTVVLQRDAYQTGQHRFHPSLWQFGKEMGFSPRLCRPF
RAQTKGKVERMVQYTRNSFYIPLMTRLRPMGITVDVETANRHGLRWLHDVANQRKHETIQ
ARPCDRW---LEEQQSMLALPPEKKEYDVHLDENL-------------------------
-------------------------------------VNFDKHPLH------HP------
------------------------------------------------------------
----------------------------LSIYDSFC-RGVA-------------------
------------------------------------------------------------
-----------------
>ypest0001X_12980
MVTFETVMEIKILHKQGMSSRAIARELGISRNTVKRYLQAKSEPPKYTPRPAVASLLDEY
RDYIRQRIADAHPYKIPATVIAREIRDQGYRGGMTILRAFIRSLSVPQEQEPAVRFETEP
GRQMQVDWGTMRNGRSPLHVFVAVLGYSRMLY----IEFTDNMRYDTLET------CHRN
AFRFFGGVPREVL-----YDNMKTVVLQRDAYQTGQHRFHPSLWQFGKEMGFSPRLCRPF
RAQTKGKVERMVQYTRNSFYIPLMTRLRPMGITVDVETANRHGLRWLHDVANQRKHETIQ
ARPCDRW---LEEQQSMLALPPEKKEYDVHLDENL-------------------------
-------------------------------------VNFDKHPLH------HP------
------------------------------------------------------------
----------------------------LSIYDSFC-RGVA-------------------
------------------------------------------------------------
-----------------
>ypest0001X_12220
MVTFETVMEIKILHKQGMSSRAIARELGISRNTVKRYLQAKSEPPKYTPRPAVASLLDEY
RDYIRQRIADAHPYKIPATVIAREIRDQGYRGGMTILRAFIRSLSVPQEQEPAVRFETEP
GRQMQVDWGTMRNGRSPLHVFVAVLGYSRMLY----IEFTDNMRYDTLET------CHRN
AFRFFGGVPREVL-----YDNMKTVVLQRDAYQTGQHRFHPSLWQFGKEMGFSPRLCRPF
RAQTKGKVERMVQYTRNSFYIPLMTRLRPMGITVDVETANRHGLRWLHDVANQRKHETIQ
ARPCDRW---LEEQQSMLALPPEKKEYDVHLDENL-------------------------
-------------------------------------VNFDKHPLH------HP------
------------------------------------------------------------
----------------------------LSIYDSFC-RGVA-------------------
------------------------------------------------------------
-----------------
>ypest0001X_11270
MVTFETVMEIKILHKQGMSSRAIARELGISRNTVKRYLQAKSEPPKYTPRPAVASLLDEY
RDYIRQRIADAHPYKIPATVIAREIRDQGYRGGMTILRAFIRSLSVPQEQEPAVRFETEP
GRQMQVDWGTMRNGRSPLHVFVAVLGYSRMLY----IEFTDNMRYDTLET------CHRN
AFRFFGGVPREVL-----YDNMKTVVLQRDAYQTGQHRFHPSLWQFGKEMGFSPRLCRPF
RAQTKGKVERMVQYTRNSFYIPLMTRLRPMGITVDVETANRHGLRWLHDVANQRKHETIQ
ARPCDRW---LEEQQSMLALPPEKKEYDVHLDENL-------------------------
-------------------------------------VNFDKHPLH------HP------
------------------------------------------------------------
----------------------------LSIYDSFC-RGVA-------------------
------------------------------------------------------------
-----------------
>ypest0001X_10280
MVTFETVMEIKILHKQGMSSRAIARELGISRNTVKRYLQAKSEPPKYTPRPAVASLLDEY
RDYIRQRIADAHPYKIPATVIAREIRDQGYRGGMTILRAFIRSLSVPQEQEPAVRFETEP
GRQMQVDWGTMRNGRSPLHVFVAVLGYSRMLY----IEFTDNMRYDTLET------CHRN
AFRFFGGVPREVL-----YDNMKTVVLQRDAYQTGQHRFHPSLWQFGKEMGFSPRLCRPF
RAQTKGKVERMVQYTRNSFYIPLMTRLRPMGITVDVETANRHGLRWLHDVANQRKHETIQ
ARPCDRW---LEEQQSMLALPPEKKEYDVHLDENL-------------------------
-------------------------------------VNFDKHPLH------HP------
------------------------------------------------------------
----------------------------LSIYDSFC-RGVA-------------------
------------------------------------------------------------
-----------------
>ypest0001X_9850
MVTFETVMEIKILHKQGMSSRAIARELGISRNTVKRYLQAKSEPPKYTPRPAVASLLDEY
RDYIRQRIADAHPYKIPATVIAREIRDQGYRGGMTILRAFIRSLSVPQEQEPAVRFETEP
GRQMQVDWGTMRNGRSPLHVFVAVLGYSRMLY----IEFTDNMRYDTLET------CHRN
AFRFFGGVPREVL-----YDNMKTVVLQRDAYQTGQHRFHPSLWQFGKEMGFSPRLCRPF
RAQTKGKVERMVQYTRNSFYIPLMTRLRPMGITVDVETANRHGLRWLHDVANQRKHETIQ
ARPCDRW---LEEQQSMLALPPEKKEYDVHLDENL-------------------------
-------------------------------------VNFDKHPLH------HP------
------------------------------------------------------------
----------------------------LSIYDSFC-RGVA-------------------
------------------------------------------------------------
-----------------
>ypest0001X_8440
MVTFETVMEIKILHKQGMSSRAIARELGISRNTVKRYLQAKSEPPKYTPRPAVASLLDEY
RDYIRQRIADAHPYKIPATVIAREIRDQGYRGGMTILRAFIRSLSVPQEQEPAVRFETEP
GRQMQVDWGTMRNGRSPLHVFVAVLGYSRMLY----IEFTDNMRYDTLET------CHRN
AFRFFGGVPREVL-----YDNMKTVVLQRDAYQTGQHRFHPSLWQFGKEMGFSPRLCRPF
RAQTKGKVERMVQYTRNSFYIPLMTRLRPMGITVDVETANRHGLRWLHDVANQRKHETIQ
ARPCDRW---LEEQQSMLALPPEKKEYDVHLDENL-------------------------
-------------------------------------VNFDKHPLH------HP------
------------------------------------------------------------
----------------------------LSIYDSFC-RGVA-------------------
------------------------------------------------------------
-----------------
>ypest0001X_7760
MVTFETVMEIKILHKQGMSSRAIARELGISRNTVKRYLQAKSEPPKYTPRPAVASLLDEY
RDYIRQRIADAHPYKIPATVIAREIRDQGYRGGMTILRAFIRSLSVPQEQEPAVRFETEP
GRQMQVDWGTMRNGRSPLHVFVAVLGYSRMLY----IEFTDNMRYDTLET------CHRN
AFRFFGGVPREVL-----YDNMKTVVLQRDAYQTGQHRFHPSLWQFGKEMGFSPRLCRPF
RAQTKGKVERMVQYTRNSFYIPLMTRLRPMGITVDVETANRHGLRWLHDVANQRKHETIQ
ARPCDRW---LEEQQSMLALPPEKKEYDVHLDENL-------------------------
-------------------------------------VNFDKHPLH------HP------
------------------------------------------------------------
----------------------------LSIYDSFC-RGVA-------------------
------------------------------------------------------------
-----------------
>ypest0001X_7380
MVTFETVMEIKILHKQGMSSRAIARELGISRNTVKRYLQAKSEPPKYTPRPAVASLLDEY
RDYIRQRIADAHPYKIPATVIAREIRDQGYRGGMTILRAFIRSLSVPQEQEPAVRFETEP
GRQMQVDWGTMRNGRSPLHVFVAVLGYSRMLY----IEFTDNMRYDTLET------CHRN
AFRFFGGVPREVL-----YDNMKTVVLQRDAYQTGQHRFHPSLWQFGKEMGFSPRLCRPF
RAQTKGKVERMVQYTRNSFYIPLMTRLRPMGITVDVETANRHGLRWLHDVANQRKHETIQ
ARPCDRW---LEEQQSMLALPPEKKEYDVHLDENL-------------------------
-------------------------------------VNFDKHPLH------HP------
------------------------------------------------------------
----------------------------LSIYDSFC-RGVA-------------------
------------------------------------------------------------
-----------------
>ypest0001X_5890
MVTFETVMEIKILHKQGMSSRAIARELGISRNTVKRYLQAKSEPPKYTPRPAVASLLDEY
RDYIRQRIADAHPYKIPATVIAREIRDQGYRGGMTILRAFIRSLSVPQEQEPAVRFETEP
GRQMQVDWGTMRNGRSPLHVFVAVLGYSRMLY----IEFTDNMRYDTLET------CHRN
AFRFFGGVPREVL-----YDNMKTVVLQRDAYQTGQHRFHPSLWQFGKEMGFSPRLCRPF
RAQTKGKVERMVQYTRNSFYIPLMTRLRPMGITVDVETANRHGLRWLHDVANQRKHETIQ
ARPCDRW---LEEQQSMLALPPEKKEYDVHLDENL-------------------------
-------------------------------------VNFDKHPLH------HP------
------------------------------------------------------------
----------------------------LSIYDSFC-RGVA-------------------
------------------------------------------------------------
-----------------
>ypest0001X_4460
MVTFETVMEIKILHKQGMSSRAIARELGISRNTVKRYLQAKSEPPKYTPRPAVASLLDEY
RDYIRQRIADAHPYKIPATVIAREIRDQGYRGGMTILRAFIRSLSVPQEQEPAVRFETEP
GRQMQVDWGTMRNGRSPLHVFVAVLGYSRMLY----IEFTDNMRYDTLET------CHRN
AFRFFGGVPREVL-----YDNMKTVVLQRDAYQTGQHRFHPSLWQFGKEMGFSPRLCRPF
RAQTKGKVERMVQYTRNSFYIPLMTRLRPMGITVDVETANRHGLRWLHDVANQRKHETIQ
ARPCDRW---LEEQQSMLALPPEKKEYDVHLDENL-------------------------
-------------------------------------VNFDKHPLH------HP------
------------------------------------------------------------
----------------------------LSIYDSFC-RGVA-------------------
------------------------------------------------------------
-----------------
>ypest0001X_3710
MVTFETVMEIKILHKQGMSSRAIARELGISRNTVKRYLQAKSEPPKYTPRPAVASLLDEY
RDYIRQRIADAHPYKIPATVIAREIRDQGYRGGMTILRAFIRSLSVPQEQEPAVRFETEP
GRQMQVDWGTMRNGRSPLHVFVAVLGYSRMLY----IEFTDNMRYDTLET------CHRN
AFRFFGGVPREVL-----YDNMKTVVLQRDAYQTGQHRFHPSLWQFGKEMGFSPRLCRPF
RAQTKGKVERMVQYTRNSFYIPLMTRLRPMGITVDVETANRHGLRWLHDVANQRKHETIQ
ARPCDRW---LEEQQSMLALPPEKKEYDVHLDENL-------------------------
-------------------------------------VNFDKHPLH------HP------
------------------------------------------------------------
----------------------------LSIYDSFC-RGVA-------------------
------------------------------------------------------------
-----------------
>ypest0001X_2310
MVTFETVMEIKILHKQGMSSRAIARELGISRNTVKRYLQAKSEPPKYTPRPAVASLLDEY
RDYIRQRIADAHPYKIPATVIAREIRDQGYRGGMTILRAFIRSLSVPQEQEPAVRFETEP
GRQMQVDWGTMRNGRSPLHVFVAVLGYSRMLY----IEFTDNMRYDTLET------CHRN
AFRFFGGVPREVL-----YDNMKTVVLQRDAYQTGQHRFHPSLWQFGKEMGFSPRLCRPF
RAQTKGKVERMVQYTRNSFYIPLMTRLRPMGITVDVETANRHGLRWLHDVANQRKHETIQ
ARPCDRW---LEEQQSMLALPPEKKEYDVHLDENL-------------------------
-------------------------------------VNFDKHPLH------HP------
------------------------------------------------------------
----------------------------LSIYDSFC-RGVA-------------------
------------------------------------------------------------
-----------------
>ypest0001X_1670
MVTFETVMEIKILHKQGMSSRAIARELGISRNTVKRYLQAKSEPPKYTPRPAVASLLDEY
RDYIRQRIADAHPYKIPATVIAREIRDQGYRGGMTILRAFIRSLSVPQEQEPAVRFETEP
GRQMQVDWGTMRNGRSPLHVFVAVLGYSRMLY----IEFTDNMRYDTLET------CHRN
AFRFFGGVPREVL-----YDNMKTVVLQRDAYQTGQHRFHPSLWQFGKEMGFSPRLCRPF
RAQTKGKVERMVQYTRNSFYIPLMTRLRPMGITVDVETANRHGLRWLHDVANQRKHETIQ
ARPCDRW---LEEQQSMLALPPEKKEYDVHLDENL-------------------------
-------------------------------------VNFDKHPLH------HP------
------------------------------------------------------------
----------------------------LSIYDSFC-RGVA-------------------
------------------------------------------------------------
-----------------
>ypest0001X_1000
MVTFETVMEIKILHKQGMSSRAIARELGISRNTVKRYLQAKSEPPKYTPRPAVASLLDEY
RDYIRQRIADAHPYKIPATVIAREIRDQGYRGGMTILRAFIRSLSVPQEQEPAVRFETEP
GRQMQVDWGTMRNGRSPLHVFVAVLGYSRMLY----IEFTDNMRYDTLET------CHRN
AFRFFGGVPREVL-----YDNMKTVVLQRDAYQTGQHRFHPSLWQFGKEMGFSPRLCRPF
RAQTKGKVERMVQYTRNSFYIPLMTRLRPMGITVDVETANRHGLRWLHDVANQRKHETIQ
ARPCDRW---LEEQQSMLALPPEKKEYDVHLDENL-------------------------
-------------------------------------VNFDKHPLH------HP------
------------------------------------------------------------
----------------------------LSIYDSFC-RGVA-------------------
------------------------------------------------------------
-----------------
>ypest0001X_890
MVTFETVMEIKILHKQGMSSRAIARELGISRNTVKRYLQAKSEPPKYTPRPAVASLLDEY
RDYIRQRIADAHPYKIPATVIAREIRDQGYRGGMTILRAFIRSLSVPQEQEPAVRFETEP
GRQMQVDWGTMRNGRSPLHVFVAVLGYSRMLY----IEFTDNMRYDTLET------CHRN
AFRFFGGVPREVL-----YDNMKTVVLQRDAYQTGQHRFHPSLWQFGKEMGFSPRLCRPF
RAQTKGKVERMVQYTRNSFYIPLMTRLRPMGITVDVETANRHGLRWLHDVANQRKHETIQ
ARPCDRW---LEEQQSMLALPPEKKEYDVHLDENL-------------------------
-------------------------------------VNFDKHPLH------HP------
------------------------------------------------------------
----------------------------LSIYDSFC-RGVA-------------------
------------------------------------------------------------
-----------------
>ypest0001X_10
MVTFETVMEIKILHKQGMSSRAIARELGISRNTVKRYLQAKSEPPKYTPRPAVASLLDEY
RDYIRQRIADAHPYKIPATVIAREIRDQGYRGGMTILRAFIRSLSVPQEQEPAVRFETEP
GRQMQVDWGTMRNGRSPLHVFVAVLGYSRMLY----IEFTDNMRYDTLET------CHRN
AFRFFGGVPREVL-----YDNMKTVVLQRDAYQTGQHRFHPSLWQFGKEMGFSPRLCRPF
RAQTKGKVERMVQYTRNSFYIPLMTRLRPMGITVDVETANRHGLRWLHDVANQRKHETIQ
ARPCDRW---LEEQQSMLALPPEKKEYDVHLDENL-------------------------
-------------------------------------VNFDKHPLH------HP------
------------------------------------------------------------
----------------------------LSIYDSFC-RGVA-------------------
------------------------------------------------------------
-----------------
