# Supplementary material for: Genomic characterization of the Yersinia genus
Source: Genome Biol. 2010 Jan 4;11(1):R1. doi: 10.1186/gb-2010-11-1-r1 (PMC2847712; doi:10.1186/gb-2010-11-1-r1)
Supplement: Additional file 15 — The top level directory consists of a directory called Additional_cluster_files and 5010 directories, one for each multi-protein cluster family. (This top level directory has been split into three data files for uploading purposes (Additional files 15, 16, 17).) Within the directory are the following files: PGL1_unique_Yersinia_unclustered.out - list of all protein singletons that MCL did not group into a cluster (see Materials and Methods); PGL1_Yersinia_unique_locus_tags.txt - names of the 11 locus tag prefixes used for each genome; PGL1_unique_Yersinia.gff - mapping each Yersinia protein to a cluster in tab delimited GFF; PGL1_unique_Yersinia.sigfile - list of the longest protein in each cluster; PGL1_unique_Yersinia.summary - summary table of features of each of the clusters; PGL1_unique_Yersinia.table - summary table of each protein in the clusters. Within each cluster directory are the following files, where 'x' is the cluster name: PGL1_unique_Yersinia-x.faa - multifasta file of the proteins in the cluster; PGL1_unique_Yersinia-x.summary - summary of the properties of the proteins; PGL1_unique_Yersinia-x.matches - blast matches between the proteins of the cluster; PGL1_unique_Yersinia-x.muscle.fasta - muscle alignment of the proteins; PGL1_unique_Yersinia-x.muscle.fasta.gblo - gblocks output of muscle alignment (that is, auto-trimmed alignment); PGL1_unique_Yersinia-x.muscle.fasta.gblo.htm - as above in html format; PGL1_unique_Yersinia-x.muscle.tree - treefile from muscle alignment; PGL1_unique_Yersinia-x.sif - matches between proteins in simple interaction format for display on graphing software. [file gb-2010-11-1-r1-S15.zip › clusters/PGL1_unique_yersinia-CL10/PGL1_unique_yersinia-CL10.muscle.fasta.gblo]

>ypseu0001X_140
MRLFGYARVS TSQQSLDIQI KTL-KDAGVK ANRI------ ------FTDK ASGSSADREG
LDLLRMKVEE GD------VI LVKKLDRLG- RDTVDMIQ-L IKEF---DAQ GVSIQFI-DD
GISTDGEMGK M-----VVTI LSAVAQAERQ RILERTNEGR EE----AKLK GVKF--GRKR
RIN------- --RKELLELH EQ-------- -----GMGAT EIA------- ----------
---------- --KKMNIARS T--------- -IYKVINESQ ---------- ----------
---------- -------
>ypest0001X_830
MRLFGYARVS TSQQSLDIQI KTL-KDAGVK ANRI------ ------FTDK ASGSSADREG
LDLLRMKVEE GD------VI LVKKLDRLG- RDTVDMIQ-L IKEF---DAQ GVSIQFI-DD
GISTDGEMGK M-----VVTI LSAVAQAERQ RILERTNEGR EE----AKLK GVKF--GRKR
RIN------- --RKELLELH EQ-------- -----GMGAT EIA------- ----------
---------- --KKMNIARS T--------- -IYKVINESQ ---------- ----------
---------- -------
>yente0001X_24730
MEKPQTIVGF KIGNAMVDEL DIL--PVAKA RLAWRKIIAR MRYKLKGVRN GIDVTTTPEG
FKFVYQQFVK A--------- -VRDKPELAT LYGLVQASTF DNEANLPDDY IPSL-LESYP
EELIKAYLRG QFTNLTSGTI YH---QFDRR LNVEQPGEPL YIGMDFAIVH VLRL--GLPC
VVTYDTPDMI RIIKERFWL- ---YDGNNYR KVREIYIYPD ASGDSRKSSH ASTTDIVQLK
QAGFNVVVND SNPPVKDRIN A-------MN AMFCNGDGER RYKVNVMRCP VYLEQQVWAD
NGEPDKSADN DHPNDAG
>ykris0001_3040
---------- ---------- --LAQETFIR ALTV------ --------PL PI--------
---------- ---------- ---------- RSHRSLLYRI ARNLLIDHYR RPDTHIHEPS
EEADESDFAA ------PSYL QP-------- --YELIEESQ YNALMTQTIE ALP-----PR
---------- --CREAFIL- -HRFD----- -----GLSQK EVAS------ ----------
---------- ---QMGISIN M--VEKHIIR AM--LACRVS NESWQQQ--- EWRDKKVG--
-----KKSED -------
>ypest0001X_34030
MVTFETVMEI KILHKQGMSS RAIARELGIS RNTVKRYLQA KSEPPKYTPR PAVASLLDEY
RDYIRQRIAD AHPYKIPATV IAREIRDQGY RGGMTILRAF IRSLSVPQEQ EPAVRFETEP
GRQMQVDWGT MRNGRSPLHV FVAVLGYSRM LYIEFTDNMR YDTLETCHRN AFRFFGGVPR
EVLYDNMKTV VLQRDAYQTG QHRFHPSLWQ FGKEMGFSPR LCRPFRAQTK GKVERMVQYT
RNSFYIPLMT RLRPMGITVD VETANRHGLR WLHDVANQRK HETIQARPCD RWLEEQQSML
ALPPEKKEYD VHLDENL
>ypest0001X_22250
MVTFETVMEI KILHKQGMSS RAIARELGIS RNTVKRYLQA KSEPPKYTPR PAVASLLDEY
RDYIRQRIAD AHPYKIPATV IAREIRDQGY RGGMTILRAF IRSLSVPQEQ EPAVRFETEP
GRQMQVDWGT MRNGRSPLHV FVAVLGYSRM LYIEFTDNMR YDTLETCHRN AFRFFGGVPR
EVLYDNMKTV VLQRDAYQTG QHRFHPSLWQ FGKEMGFSPR LCRPFRAQTK GKVERMVQYT
RNSFYIPLMT RLRPMGITVD VETANRHGLR WLHDVANQRK HETIQARPCD RWLEEQQSML
ALPPEKKEYD VHLDENL
>ypest0001X_2950
MVTFETVMEI KILHKQGMSS RAIARELGIS RNTVKRYLQA KSEPPKYTPR PAVASLLDEY
RDYIRQRIAD AHPYKIPATV IAREIRDQGY RGGMTILRAF IRSLSVPQEQ EPAVRFETEP
GRQMQVDWGT MRNGRSPLHV FVAVLGYSRM LYIEFTDNMR YDTLETCHRN AFRFFGGVPR
EVLYDNMKTV VLQRDAYQTG QHRFHPSLWQ FGKEMGFSPR LCRPFRAQTK GKVERMVQYT
RNSFYIPLMT RLRPMGITVD VETANRHGLR WLHDVANQRK HETIQACTCD RWLEEQQSML
ALPPEKKEYD VHLDENL
>ypseu0001X_42930
-------MEI KILHKQGMSS RAIARELGIS RNTVKRYLQA KSEPPKYTPR PAVASLLDEY
RDYIRQRIAD AHPYKIPATV IAREIRDQGY RGGMTILRAF IRSLSVPQEQ EPAVRFETEP
GRQMQVDWGT MRNGRSPLHV FVAVLGYSRM LYIEFTDNMR YDTLETCHRN AFRFFGGVPR
EVLYDNMKTV VLQRDAYQTG QHRFHPSLWQ FGKEMGFSPR LCRPFRAQTK GKVERMVQYT
RNSFYIPLMT RLRPMGITVD VETANRHGLR WLHDVANQRK HETIQARPCD RWLEEQQSML
ALPPEKKEYD VHLDENL
>ypseu0001X_20610
-------MEI KILHKQGMSS RAIARELGIS RNTVKRYLQA KSEPPKYTPR PAVASLLDEY
RDYIRQRIAD AHPYKIPATV IAREIRDQGY RGGMTILRAF IRSLSVPQEQ EPAVRFETEP
GRQMQVDWGT MRNGRSPLHV FVAVLGYSRM LYIEFTDNMR YDTLETCHRN AFRFFGGVPR
EVLYDNMKTV VLQRDAYQTG QHRFHPSLWQ FGKEMGFSPR LCRPFRAQTK GKVERMVQYT
RNSFYIPLMT RLRPMGITVD VETANRHGLR WLHDVANQRK HETIQARPCD RWLEEQQSML
ALPPEKKEYD VHLDENL
>ypseu0001X_18090
-------MEI KILHKQGMSS RAIARELGIS RNTVKRYLQA KSEPPKYTPR PAVASLLDEY
RDYIRQRIAD AHPYKIPATV IAREIRDQGY RGGMTILRAF IRSLSVPQEQ EPAVRFETEP
GRQMQVDWGT MRNGRSPLHV FVAVLGYSRM LYIEFTDNMR YDTLETCHRN AFRFFGGVPR
EVLYDNMKTV VLQRDAYQTG QHRFHPSLWQ FGKEMGFSPR LCRPFRAQTK GKVERMVQYT
RNSFYIPLMT RLRPMGITVD VETANRHGLR WLHDVANQRK HETIQARPCD RWLEEQQSML
ALPPEKKEYD VHLDENL
>ypseu0001X_13040
-------MEI KILHKQGMSS RAIARELGIS RNTVKRYLQA KSEPPKYTPR PAVASLLDEY
RDYIRQRIAD AHPYKIPATV IAREIRDQGY RGGMTILRAF IRSLSVPQEQ EPAVRFETEP
GRQMQVDWGT MRNGRSPLHV FVAVLGYSRM LYIEFTDNMR YDTLETCHRN AFRFFGGVPR
EVLYDNMKTV VLQRDAYQTG QHRFHPSLWQ FGKEMGFSPR LCRPFRAQTK GKVERMVQYT
RNSFYIPLMT RLRPMGITVD VETANRHGLR WLHDVANQRK HETIQARPCD RWLEEQQSML
ALPPEKKEYD VHLDENL
>ypseu0001X_4150
-------MEI KILHKQGMSS RAIARELGIS RNTVKRYLQA KSEPPKYTPR PAVASLLDEY
RDYIRQRIAD AHPYKIPATV IAREIRDQGY RGGMTILRAF IRSLSVPQEQ EPAVRFETEP
GRQMQVDWGT MRNGRSPLHV FVAVLGYSRM LYIEFTDNMR YDTLETCHRN AFRFFGGVPR
EVLYDNMKTV VLQRDAYQTG QHRFHPSLWQ FGKEMGFSPR LCRPFRAQTK GKVERMVQYT
RNSFYIPLMT RLRPMGITVD VETANRHGLR WLHDVANQRK HETIQARPCD RWLEEQQSML
ALPPEKKEYD VHLDENL
>ypest0001X_43150
MVTFETVMEI KILHKQGMSS RAIARELGIS RNTVKRYLQA KSEPPKYTPR PAVASLLDEY
RDYIRQRIAD AHPYKIPATV IAREIRDQGY RGGMTILRAF IRSLSVPQEQ EPAVRFETEP
GRQMQVDWGT MRNGRSPLHV FVAVLGYSRM LYIEFTDNMR YDTLETCHRN AFRFFGGVPR
EVLYDNMKTV VLQRDAYQTG QHRFHPSLWQ FGKEMGFSPR LCRPFRAQTK GKVERMVQYT
RNSFYIPLMT RLRPMGITVD VETANRHGLR WLHDVANQRK HETIQARPCD RWLEEQQSML
ALPPEKKEYD VHLDENL
>ypest0001X_40800
MVTFETVMEI KILHKQGMSS RAIARELGIS RNTVKRYLQA KSEPPKYTPR PAVASLLDEY
RDYIRQRIAD AHPYKIPATV IAREIRDQGY RGGMTILRAF IRSLSVPQEQ EPAVRFETEP
GRQMQVDWGT MRNGRSPLHV FVAVLGYSRM LYIEFTDNMR YDTLETCHRN AFRFFGGVPR
EVLYDNMKTV VLQRDAYQTG QHRFHPSLWQ FGKEMGFSPR LCRPFRAQTK GKVERMVQYT
RNSFYIPLMT RLRPMGITVD VETANRHGLR WLHDVANQRK HETIQARPCD RWLEEQQSML
ALPPEKKEYD VHLDENL
>ypest0001X_40600
MVTFETVMEI KILHKQGMSS RAIARELGIS RNTVKRYLQA KSEPPKYTPR PAVASLLDEY
RDYIRQRIAD AHPYKIPATV IAREIRDQGY RGGMTILRAF IRSLSVPQEQ EPAVRFETEP
GRQMQVDWGT MRNGRSPLHV FVAVLGYSRM LYIEFTDNMR YDTLETCHRN AFRFFGGVPR
EVLYDNMKTV VLQRDAYQTG QHRFHPSLWQ FGKEMGFSPR LCRPFRAQTK GKVERMVQYT
RNSFYIPLMT RLRPMGITVD VETANRHGLR WLHDVANQRK HETIQARPCD RWLEEQQSML
ALPPEKKEYD VHLDENL
>ypest0001X_40050
MVTFETVMEI KILHKQGMSS RAIARELGIS RNTVKRYLQA KSEPPKYTPR PAVASLLDEY
RDYIRQRIAD AHPYKIPATV IAREIRDQGY RGGMTILRAF IRSLSVPQEQ EPAVRFETEP
GRQMQVDWGT MRNGRSPLHV FVAVLGYSRM LYIEFTDNMR YDTLETCHRN AFRFFGGVPR
EVLYDNMKTV VLQRDAYQTG QHRFHPSLWQ FGKEMGFSPR LCRPFRAQTK GKVERMVQYT
RNSFYIPLMT RLRPMGITVD VETANRHGLR WLHDVANQRK HETIQARPCD RWLEEQQSML
ALPPEKKEYD VHLDENL
>ypest0001X_38850
MVTFETVMEI KILHKQGMSS RAIARELGIS RNTVKRYLQA KSEPPKYTPR PAVASLLDEY
RDYIRQRIAD AHPYKIPATV IAREIRDQGY RGGMTILRAF IRSLSVPQEQ EPAVRFETEP
GRQMQVDWGT MRNGRSPLHV FVAVLGYSRM LYIEFTDNMR YDTLETCHRN AFRFFGGVPR
EVLYDNMKTV VLQRDAYQTG QHRFHPSLWQ FGKEMGFSPR LCRPFRAQTK GKVERMVQYT
RNSFYIPLMT RLRPMGITVD VETANRHGLR WLHDVANQRK HETIQARPCD RWLEEQQSML
ALPPEKKEYD VHLDENL
>ypest0001X_38360
MVTFETVMEI KILHKQGMSS RAIARELGIS RNTVKRYLQA KSEPPKYTPR PAVASLLDEY
RDYIRQRIAD AHPYKIPATV IAREIRDQGY RGGMTILRAF IRSLSVPQEQ EPAVRFETEP
GRQMQVDWGT MRNGRSPLHV FVAVLGYSRM LYIEFTDNMR YDTLETCHRN AFRFFGGVPR
EVLYDNMKTV VLQRDAYQTG QHRFHPSLWQ FGKEMGFSPR LCRPFRAQTK GKVERMVQYT
RNSFYIPLMT RLRPMGITVD VETANRHGLR WLHDVANQRK HETIQARPCD RWLEEQQSML
ALPPEKKEYD VHLDENL
>ypest0001X_37270
MVTFETVMEI KILHKQGMSS RAIARELGIS RNTVKRYLQA KSEPPKYTPR PAVASLLDEY
RDYIRQRIAD AHPYKIPATV IAREIRDQGY RGGMTILRAF IRSLSVPQEQ EPAVRFETEP
GRQMQVDWGT MRNGRSPLHV FVAVLGYSRM LYIEFTDNMR YDTLETCHRN AFRFFGGVPR
EVLYDNMKTV VLQRDAYQTG QHRFHPSLWQ FGKEMGFSPR LCRPFRAQTK GKVERMVQYT
RNSFYIPLMT RLRPMGITVD VETANRHGLR WLHDVANQRK HETIQARPCD RWLEEQQSML
ALPPEKKEYD VHLDENL
>ypest0001X_35620
MVTFETVMEI KILHKQGMSS RAIARELGIS RNTVKRYLQA KSEPPKYTPR PAVASLLDEY
RDYIRQRIAD AHPYKIPATV IAREIRDQGY RGGMTILRAF IRSLSVPQEQ EPAVRFETEP
GRQMQVDWGT MRNGRSPLHV FVAVLGYSRM LYIEFTDNMR YDTLETCHRN AFRFFGGVPR
EVLYDNMKTV VLQRDAYQTG QHRFHPSLWQ FGKEMGFSPR LCRPFRAQTK GKVERMVQYT
RNSFYIPLMT RLRPMGITVD VETANRHGLR WLHDVANQRK HETIQARPCD RWLEEQQSML
ALPPEKKEYD VHLDENL
>ypest0001X_35280
MVTFETVMEI KILHKQGMSS RAIARELGIS RNTVKRYLQA KSEPPKYTPR PAVASLLDEY
RDYIRQRIAD AHPYKIPATV IAREIRDQGY RGGMTILRAF IRSLSVPQEQ EPAVRFETEP
GRQMQVDWGT MRNGRSPLHV FVAVLGYSRM LYIEFTDNMR YDTLETCHRN AFRFFGGVPR
EVLYDNMKTV VLQRDAYQTG QHRFHPSLWQ FGKEMGFSPR LCRPFRAQTK GKVERMVQYT
RNSFYIPLMT RLRPMGITVD VETANRHGLR WLHDVANQRK HETIQARPCD RWLEEQQSML
ALPPEKKEYD VHLDENL
>ypest0001X_34870
MVTFETVMEI KILHKQGMSS RAIARELGIS RNTVKRYLQA KSEPPKYTPR PAVASLLDEY
RDYIRQRIAD AHPYKIPATV IAREIRDQGY RGGMTILRAF IRSLSVPQEQ EPAVRFETEP
GRQMQVDWGT MRNGRSPLHV FVAVLGYSRM LYIEFTDNMR YDTLETCHRN AFRFFGGVPR
EVLYDNMKTV VLQRDAYQTG QHRFHPSLWQ FGKEMGFSPR LCRPFRAQTK GKVERMVQYT
RNSFYIPLMT RLRPMGITVD VETANRHGLR WLHDVANQRK HETIQARPCD RWLEEQQSML
ALPPEKKEYD VHLDENL
>ypest0001X_32120
MVTFETVMEI KILHKQGMSS RAIARELGIS RNTVKRYLQA KSEPPKYTPR PAVASLLDEY
RDYIRQRIAD AHPYKIPATV IAREIRDQGY RGGMTILRAF IRSLSVPQEQ EPAVRFETEP
GRQMQVDWGT MRNGRSPLHV FVAVLGYSRM LYIEFTDNMR YDTLETCHRN AFRFFGGVPR
EVLYDNMKTV VLQRDAYQTG QHRFHPSLWQ FGKEMGFSPR LCRPFRAQTK GKVERMVQYT
RNSFYIPLMT RLRPMGITVD VETANRHGLR WLHDVANQRK HETIQARPCD RWLEEQQSML
ALPPEKKEYD VHLDENL
>ypest0001X_30930
MVTFETVMEI KILHKQGMSS RAIARELGIS RNTVKRYLQA KSEPPKYTPR PAVASLLDEY
RDYIRQRIAD AHPYKIPATV IAREIRDQGY RGGMTILRAF IRSLSVPQEQ EPAVRFETEP
GRQMQVDWGT MRNGRSPLHV FVAVLGYSRM LYIEFTDNMR YDTLETCHRN AFRFFGGVPR
EVLYDNMKTV VLQRDAYQTG QHRFHPSLWQ FGKEMGFSPR LCRPFRAQTK GKVERMVQYT
RNSFYIPLMT RLRPMGITVD VETANRHGLR WLHDVANQRK HETIQARPCD RWLEEQQSML
ALPPEKKEYD VHLDENL
>ypest0001X_30050
MVTFETVMEI KILHKQGMSS RAIARELGIS RNTVKRYLQA KSEPPKYTPR PAVASLLDEY
RDYIRQRIAD AHPYKIPATV IAREIRDQGY RGGMTILRAF IRSLSVPQEQ EPAVRFETEP
GRQMQVDWGT MRNGRSPLHV FVAVLGYSRM LYIEFTDNMR YDTLETCHRN AFRFFGGVPR
EVLYDNMKTV VLQRDAYQTG QHRFHPSLWQ FGKEMGFSPR LCRPFRAQTK GKVERMVQYT
RNSFYIPLMT RLRPMGITVD VETANRHGLR WLHDVANQRK HETIQARPCD RWLEEQQSML
ALPPEKKEYD VHLDENL
>ypest0001X_29220
MVTFETVMEI KILHKQGMSS RAIARELGIS RNTVKRYLQA KSEPPKYTPR PAVASLLDEY
RDYIRQRIAD AHPYKIPATV IAREIRDQGY RGGMTILRAF IRSLSVPQEQ EPAVRFETEP
GRQMQVDWGT MRNGRSPLHV FVAVLGYSRM LYIEFTDNMR YDTLETCHRN AFRFFGGVPR
EVLYDNMKTV VLQRDAYQTG QHRFHPSLWQ FGKEMGFSPR LCRPFRAQTK GKVERMVQYT
RNSFYIPLMT RLRPMGITVD VETANRHGLR WLHDVANQRK HETIQARPCD RWLEEQQSML
ALPPEKKEYD VHLDENL
>ypest0001X_27880
MVTFETVMEI KILHKQGMSS RAIARELGIS RNTVKRYLQA KSEPPKYTPR PAVASLLDEY
RDYIRQRIAD AHPYKIPATV IAREIRDQGY RGGMTILRAF IRSLSVPQEQ EPAVRFETEP
GRQMQVDWGT MRNGRSPLHV FVAVLGYSRM LYIEFTDNMR YDTLETCHRN AFRFFGGVPR
EVLYDNMKTV VLQRDAYQTG QHRFHPSLWQ FGKEMGFSPR LCRPFRAQTK GKVERMVQYT
RNSFYIPLMT RLRPMGITVD VETANRHGLR WLHDVANQRK HETIQARPCD RWLEEQQSML
ALPPEKKEYD VHLDENL
>ypest0001X_26650
MVTFETVMEI KILHKQGMSS RAIARELGIS RNTVKRYLQA KSEPPKYTPR PAVASLLDEY
RDYIRQRIAD AHPYKIPATV IAREIRDQGY RGGMTILRAF IRSLSVPQEQ EPAVRFETEP
GRQMQVDWGT MRNGRSPLHV FVAVLGYSRM LYIEFTDNMR YDTLETCHRN AFRFFGGVPR
EVLYDNMKTV VLQRDAYQTG QHRFHPSLWQ FGKEMGFSPR LCRPFRAQTK GKVERMVQYT
RNSFYIPLMT RLRPMGITVD VETANRHGLR WLHDVANQRK HETIQARPCD RWLEEQQSML
ALPPEKKEYD VHLDENL
>ypest0001X_26340
MVTFETVMEI KILHKQGMSS RAIARELGIS RNTVKRYLQA KSEPPKYTPR PAVASLLDEY
RDYIRQRIAD AHPYKIPATV IAREIRDQGY RGGMTILRAF IRSLSVPQEQ EPAVRFETEP
GRQMQVDWGT MRNGRSPLHV FVAVLGYSRM LYIEFTDNMR YDTLETCHRN AFRFFGGVPR
EVLYDNMKTV VLQRDAYQTG QHRFHPSLWQ FGKEMGFSPR LCRPFRAQTK GKVERMVQYT
RNSFYIPLMT RLRPMGITVD VETANRHGLR WLHDVANQRK HETIQARPCD RWLEEQQSML
ALPPEKKEYD VHLDENL
>ypest0001X_24410
MVTFETVMEI KILHKQGMSS RAIARELGIS RNTVKRYLQA KSEPPKYTPR PAVASLLDEY
RDYIRQRIAD AHPYKIPATV IAREIRDQGY RGGMTILRAF IRSLSVPQEQ EPAVRFETEP
GRQMQVDWGT MRNGRSPLHV FVAVLGYSRM LYIEFTDNMR YDTLETCHRN AFRFFGGVPR
EVLYDNMKTV VLQRDAYQTG QHRFHPSLWQ FGKEMGFSPR LCRPFRAQTK GKVERMVQYT
RNSFYIPLMT RLRPMGITVD VETANRHGLR WLHDVANQRK HETIQARPCD RWLEEQQSML
ALPPEKKEYD VHLDENL
>ypest0001X_23500
MVTFETVMEI KILHKQGMSS RAIARELGIS RNTVKRYLQA KSEPPKYTPR PAVASLLDEY
RDYIRQRIAD AHPYKIPATV IAREIRDQGY RGGMTILRAF IRSLSVPQEQ EPAVRFETEP
GRQMQVDWGT MRNGRSPLHV FVAVLGYSRM LYIEFTDNMR YDTLETCHRN AFRFFGGVPR
EVLYDNMKTV VLQRDAYQTG QHRFHPSLWQ FGKEMGFSPR LCRPFRAQTK GKVERMVQYT
RNSFYIPLMT RLRPMGITVD VETANRHGLR WLHDVANQRK HETIQARPCD RWLEEQQSML
ALPPEKKEYD VHLDENL
>ypest0001X_22880
MVTFETVMEI KILHKQGMSS RAIARELGIS RNTVKRYLQA KSEPPKYTPR PAVASLLDEY
RDYIRQRIAD AHPYKIPATV IAREIRDQGY RGGMTILRAF IRSLSVPQEQ EPAVRFETEP
GRQMQVDWGT MRNGRSPLHV FVAVLGYSRM LYIEFTDNMR YDTLETCHRN AFRFFGGVPR
EVLYDNMKTV VLQRDAYQTG QHRFHPSLWQ FGKEMGFSPR LCRPFRAQTK GKVERMVQYT
RNSFYIPLMT RLRPMGITVD VETANRHGLR WLHDVANQRK HETIQARPCD RWLEEQQSML
ALPPEKKEYD VHLDENL
>ypest0001X_21530
MVTFETVMEI KILHKQGMSS RAIARELGIS RNTVKRYLQA KSEPPKYTPR PAVASLLDEY
RDYIRQRIAD AHPYKIPATV IAREIRDQGY RGGMTILRAF IRSLSVPQEQ EPAVRFETEP
GRQMQVDWGT MRNGRSPLHV FVAVLGYSRM LYIEFTDNMR YDTLETCHRN AFRFFGGVPR
EVLYDNMKTV VLQRDAYQTG QHRFHPSLWQ FGKEMGFSPR LCRPFRAQTK GKVERMVQYT
RNSFYIPLMT RLRPMGITVD VETANRHGLR WLHDVANQRK HETIQARPCD RWLEEQQSML
ALPPEKKEYD VHLDENL
>ypest0001X_19960
MVTFETVMEI KILHKQGMSS RAIARELGIS RNTVKRYLQA KSEPPKYTPR PAVASLLDEY
RDYIRQRIAD AHPYKIPATV IAREIRDQGY RGGMTILRAF IRSLSVPQEQ EPAVRFETEP
GRQMQVDWGT MRNGRSPLHV FVAVLGYSRM LYIEFTDNMR YDTLETCHRN AFRFFGGVPR
EVLYDNMKTV VLQRDAYQTG QHRFHPSLWQ FGKEMGFSPR LCRPFRAQTK GKVERMVQYT
RNSFYIPLMT RLRPMGITVD VETANRHGLR WLHDVANQRK HETIQARPCD RWLEEQQSML
ALPPEKKEYD VHLDENL
>ypest0001X_19750
MVTFETVMEI KILHKQGMSS RAIARELGIS RNTVKRYLQA KSEPPKYTPR PAVASLLDEY
RDYIRQRIAD AHPYKIPATV IAREIRDQGY RGGMTILRAF IRSLSVPQEQ EPAVRFETEP
GRQMQVDWGT MRNGRSPLHV FVAVLGYSRM LYIEFTDNMR YDTLETCHRN AFRFFGGVPR
EVLYDNMKTV VLQRDAYQTG QHRFHPSLWQ FGKEMGFSPR LCRPFRAQTK GKVERMVQYT
RNSFYIPLMT RLRPMGITVD VETANRHGLR WLHDVANQRK HETIQARPCD RWLEEQQSML
ALPPEKKEYD VHLDENL
>ypest0001X_19360
MVTFETVMEI KILHKQGMSS RAIARELGIS RNTVKRYLQA KSEPPKYTPR PAVASLLDEY
RDYIRQRIAD AHPYKIPATV IAREIRDQGY RGGMTILRAF IRSLSVPQEQ EPAVRFETEP
GRQMQVDWGT MRNGRSPLHV FVAVLGYSRM LYIEFTDNMR YDTLETCHRN AFRFFGGVPR
EVLYDNMKTV VLQRDAYQTG QHRFHPSLWQ FGKEMGFSPR LCRPFRAQTK GKVERMVQYT
RNSFYIPLMT RLRPMGITVD VETANRHGLR WLHDVANQRK HETIQARPCD RWLEEQQSML
ALPPEKKEYD VHLDENL
>ypest0001X_18620
MVTFETVMEI KILHKQGMSS RAIARELGIS RNTVKRYLQA KSEPPKYTPR PAVASLLDEY
RDYIRQRIAD AHPYKIPATV IAREIRDQGY RGGMTILRAF IRSLSVPQEQ EPAVRFETEP
GRQMQVDWGT MRNGRSPLHV FVAVLGYSRM LYIEFTDNMR YDTLETCHRN AFRFFGGVPR
EVLYDNMKTV VLQRDAYQTG QHRFHPSLWQ FGKEMGFSPR LCRPFRAQTK GKVERMVQYT
RNSFYIPLMT RLRPMGITVD VETANRHGLR WLHDVANQRK HETIQARPCD RWLEEQQSML
ALPPEKKEYD VHLDENL
>ypest0001X_17560
MVTFETVMEI KILHKQGMSS RAIARELGIS RNTVKRYLQA KSEPPKYTPR PAVASLLDEY
RDYIRQRIAD AHPYKIPATV IAREIRDQGY RGGMTILRAF IRSLSVPQEQ EPAVRFETEP
GRQMQVDWGT MRNGRSPLHV FVAVLGYSRM LYIEFTDNMR YDTLETCHRN AFRFFGGVPR
EVLYDNMKTV VLQRDAYQTG QHRFHPSLWQ FGKEMGFSPR LCRPFRAQTK GKVERMVQYT
RNSFYIPLMT RLRPMGITVD VETANRHGLR WLHDVANQRK HETIQARPCD RWLEEQQSML
ALPPEKKEYD VHLDENL
>ypest0001X_16590
MVTFETVMEI KILHKQGMSS RAIARELGIS RNTVKRYLQA KSEPPKYTPR PAVASLLDEY
RDYIRQRIAD AHPYKIPATV IAREIRDQGY RGGMTILRAF IRSLSVPQEQ EPAVRFETEP
GRQMQVDWGT MRNGRSPLHV FVAVLGYSRM LYIEFTDNMR YDTLETCHRN AFRFFGGVPR
EVLYDNMKTV VLQRDAYQTG QHRFHPSLWQ FGKEMGFSPR LCRPFRAQTK GKVERMVQYT
RNSFYIPLMT RLRPMGITVD VETANRHGLR WLHDVANQRK HETIQARPCD RWLEEQQSML
ALPPEKKEYD VHLDENL
>ypest0001X_15620
MVTFETVMEI KILHKQGMSS RAIARELGIS RNTVKRYLQA KSEPPKYTPR PAVASLLDEY
RDYIRQRIAD AHPYKIPATV IAREIRDQGY RGGMTILRAF IRSLSVPQEQ EPAVRFETEP
GRQMQVDWGT MRNGRSPLHV FVAVLGYSRM LYIEFTDNMR YDTLETCHRN AFRFFGGVPR
EVLYDNMKTV VLQRDAYQTG QHRFHPSLWQ FGKEMGFSPR LCRPFRAQTK GKVERMVQYT
RNSFYIPLMT RLRPMGITVD VETANRHGLR WLHDVANQRK HETIQARPCD RWLEEQQSML
ALPPEKKEYD VHLDENL
>ypest0001X_13430
MVTFETVMEI KILHKQGMSS RAIARELGIS RNTVKRYLQA KSEPPKYTPR PAVASLLDEY
RDYIRQRIAD AHPYKIPATV IAREIRDQGY RGGMTILRAF IRSLSVPQEQ EPAVRFETEP
GRQMQVDWGT MRNGRSPLHV FVAVLGYSRM LYIEFTDNMR YDTLETCHRN AFRFFGGVPR
EVLYDNMKTV VLQRDAYQTG QHRFHPSLWQ FGKEMGFSPR LCRPFRAQTK GKVERMVQYT
RNSFYIPLMT RLRPMGITVD VETANRHGLR WLHDVANQRK HETIQARPCD RWLEEQQSML
ALPPEKKEYD VHLDENL
>ypest0001X_12980
MVTFETVMEI KILHKQGMSS RAIARELGIS RNTVKRYLQA KSEPPKYTPR PAVASLLDEY
RDYIRQRIAD AHPYKIPATV IAREIRDQGY RGGMTILRAF IRSLSVPQEQ EPAVRFETEP
GRQMQVDWGT MRNGRSPLHV FVAVLGYSRM LYIEFTDNMR YDTLETCHRN AFRFFGGVPR
EVLYDNMKTV VLQRDAYQTG QHRFHPSLWQ FGKEMGFSPR LCRPFRAQTK GKVERMVQYT
RNSFYIPLMT RLRPMGITVD VETANRHGLR WLHDVANQRK HETIQARPCD RWLEEQQSML
ALPPEKKEYD VHLDENL
>ypest0001X_12220
MVTFETVMEI KILHKQGMSS RAIARELGIS RNTVKRYLQA KSEPPKYTPR PAVASLLDEY
RDYIRQRIAD AHPYKIPATV IAREIRDQGY RGGMTILRAF IRSLSVPQEQ EPAVRFETEP
GRQMQVDWGT MRNGRSPLHV FVAVLGYSRM LYIEFTDNMR YDTLETCHRN AFRFFGGVPR
EVLYDNMKTV VLQRDAYQTG QHRFHPSLWQ FGKEMGFSPR LCRPFRAQTK GKVERMVQYT
RNSFYIPLMT RLRPMGITVD VETANRHGLR WLHDVANQRK HETIQARPCD RWLEEQQSML
ALPPEKKEYD VHLDENL
>ypest0001X_11270
MVTFETVMEI KILHKQGMSS RAIARELGIS RNTVKRYLQA KSEPPKYTPR PAVASLLDEY
RDYIRQRIAD AHPYKIPATV IAREIRDQGY RGGMTILRAF IRSLSVPQEQ EPAVRFETEP
GRQMQVDWGT MRNGRSPLHV FVAVLGYSRM LYIEFTDNMR YDTLETCHRN AFRFFGGVPR
EVLYDNMKTV VLQRDAYQTG QHRFHPSLWQ FGKEMGFSPR LCRPFRAQTK GKVERMVQYT
RNSFYIPLMT RLRPMGITVD VETANRHGLR WLHDVANQRK HETIQARPCD RWLEEQQSML
ALPPEKKEYD VHLDENL
>ypest0001X_10280
MVTFETVMEI KILHKQGMSS RAIARELGIS RNTVKRYLQA KSEPPKYTPR PAVASLLDEY
RDYIRQRIAD AHPYKIPATV IAREIRDQGY RGGMTILRAF IRSLSVPQEQ EPAVRFETEP
GRQMQVDWGT MRNGRSPLHV FVAVLGYSRM LYIEFTDNMR YDTLETCHRN AFRFFGGVPR
EVLYDNMKTV VLQRDAYQTG QHRFHPSLWQ FGKEMGFSPR LCRPFRAQTK GKVERMVQYT
RNSFYIPLMT RLRPMGITVD VETANRHGLR WLHDVANQRK HETIQARPCD RWLEEQQSML
ALPPEKKEYD VHLDENL
>ypest0001X_9850
MVTFETVMEI KILHKQGMSS RAIARELGIS RNTVKRYLQA KSEPPKYTPR PAVASLLDEY
RDYIRQRIAD AHPYKIPATV IAREIRDQGY RGGMTILRAF IRSLSVPQEQ EPAVRFETEP
GRQMQVDWGT MRNGRSPLHV FVAVLGYSRM LYIEFTDNMR YDTLETCHRN AFRFFGGVPR
EVLYDNMKTV VLQRDAYQTG QHRFHPSLWQ FGKEMGFSPR LCRPFRAQTK GKVERMVQYT
RNSFYIPLMT RLRPMGITVD VETANRHGLR WLHDVANQRK HETIQARPCD RWLEEQQSML
ALPPEKKEYD VHLDENL
>ypest0001X_8440
MVTFETVMEI KILHKQGMSS RAIARELGIS RNTVKRYLQA KSEPPKYTPR PAVASLLDEY
RDYIRQRIAD AHPYKIPATV IAREIRDQGY RGGMTILRAF IRSLSVPQEQ EPAVRFETEP
GRQMQVDWGT MRNGRSPLHV FVAVLGYSRM LYIEFTDNMR YDTLETCHRN AFRFFGGVPR
EVLYDNMKTV VLQRDAYQTG QHRFHPSLWQ FGKEMGFSPR LCRPFRAQTK GKVERMVQYT
RNSFYIPLMT RLRPMGITVD VETANRHGLR WLHDVANQRK HETIQARPCD RWLEEQQSML
ALPPEKKEYD VHLDENL
>ypest0001X_7760
MVTFETVMEI KILHKQGMSS RAIARELGIS RNTVKRYLQA KSEPPKYTPR PAVASLLDEY
RDYIRQRIAD AHPYKIPATV IAREIRDQGY RGGMTILRAF IRSLSVPQEQ EPAVRFETEP
GRQMQVDWGT MRNGRSPLHV FVAVLGYSRM LYIEFTDNMR YDTLETCHRN AFRFFGGVPR
EVLYDNMKTV VLQRDAYQTG QHRFHPSLWQ FGKEMGFSPR LCRPFRAQTK GKVERMVQYT
RNSFYIPLMT RLRPMGITVD VETANRHGLR WLHDVANQRK HETIQARPCD RWLEEQQSML
ALPPEKKEYD VHLDENL
>ypest0001X_7380
MVTFETVMEI KILHKQGMSS RAIARELGIS RNTVKRYLQA KSEPPKYTPR PAVASLLDEY
RDYIRQRIAD AHPYKIPATV IAREIRDQGY RGGMTILRAF IRSLSVPQEQ EPAVRFETEP
GRQMQVDWGT MRNGRSPLHV FVAVLGYSRM LYIEFTDNMR YDTLETCHRN AFRFFGGVPR
EVLYDNMKTV VLQRDAYQTG QHRFHPSLWQ FGKEMGFSPR LCRPFRAQTK GKVERMVQYT
RNSFYIPLMT RLRPMGITVD VETANRHGLR WLHDVANQRK HETIQARPCD RWLEEQQSML
ALPPEKKEYD VHLDENL
>ypest0001X_5890
MVTFETVMEI KILHKQGMSS RAIARELGIS RNTVKRYLQA KSEPPKYTPR PAVASLLDEY
RDYIRQRIAD AHPYKIPATV IAREIRDQGY RGGMTILRAF IRSLSVPQEQ EPAVRFETEP
GRQMQVDWGT MRNGRSPLHV FVAVLGYSRM LYIEFTDNMR YDTLETCHRN AFRFFGGVPR
EVLYDNMKTV VLQRDAYQTG QHRFHPSLWQ FGKEMGFSPR LCRPFRAQTK GKVERMVQYT
RNSFYIPLMT RLRPMGITVD VETANRHGLR WLHDVANQRK HETIQARPCD RWLEEQQSML
ALPPEKKEYD VHLDENL
>ypest0001X_4460
MVTFETVMEI KILHKQGMSS RAIARELGIS RNTVKRYLQA KSEPPKYTPR PAVASLLDEY
RDYIRQRIAD AHPYKIPATV IAREIRDQGY RGGMTILRAF IRSLSVPQEQ EPAVRFETEP
GRQMQVDWGT MRNGRSPLHV FVAVLGYSRM LYIEFTDNMR YDTLETCHRN AFRFFGGVPR
EVLYDNMKTV VLQRDAYQTG QHRFHPSLWQ FGKEMGFSPR LCRPFRAQTK GKVERMVQYT
RNSFYIPLMT RLRPMGITVD VETANRHGLR WLHDVANQRK HETIQARPCD RWLEEQQSML
ALPPEKKEYD VHLDENL
>ypest0001X_3710
MVTFETVMEI KILHKQGMSS RAIARELGIS RNTVKRYLQA KSEPPKYTPR PAVASLLDEY
RDYIRQRIAD AHPYKIPATV IAREIRDQGY RGGMTILRAF IRSLSVPQEQ EPAVRFETEP
GRQMQVDWGT MRNGRSPLHV FVAVLGYSRM LYIEFTDNMR YDTLETCHRN AFRFFGGVPR
EVLYDNMKTV VLQRDAYQTG QHRFHPSLWQ FGKEMGFSPR LCRPFRAQTK GKVERMVQYT
RNSFYIPLMT RLRPMGITVD VETANRHGLR WLHDVANQRK HETIQARPCD RWLEEQQSML
ALPPEKKEYD VHLDENL
>ypest0001X_2310
MVTFETVMEI KILHKQGMSS RAIARELGIS RNTVKRYLQA KSEPPKYTPR PAVASLLDEY
RDYIRQRIAD AHPYKIPATV IAREIRDQGY RGGMTILRAF IRSLSVPQEQ EPAVRFETEP
GRQMQVDWGT MRNGRSPLHV FVAVLGYSRM LYIEFTDNMR YDTLETCHRN AFRFFGGVPR
EVLYDNMKTV VLQRDAYQTG QHRFHPSLWQ FGKEMGFSPR LCRPFRAQTK GKVERMVQYT
RNSFYIPLMT RLRPMGITVD VETANRHGLR WLHDVANQRK HETIQARPCD RWLEEQQSML
ALPPEKKEYD VHLDENL
>ypest0001X_1670
MVTFETVMEI KILHKQGMSS RAIARELGIS RNTVKRYLQA KSEPPKYTPR PAVASLLDEY
RDYIRQRIAD AHPYKIPATV IAREIRDQGY RGGMTILRAF IRSLSVPQEQ EPAVRFETEP
GRQMQVDWGT MRNGRSPLHV FVAVLGYSRM LYIEFTDNMR YDTLETCHRN AFRFFGGVPR
EVLYDNMKTV VLQRDAYQTG QHRFHPSLWQ FGKEMGFSPR LCRPFRAQTK GKVERMVQYT
RNSFYIPLMT RLRPMGITVD VETANRHGLR WLHDVANQRK HETIQARPCD RWLEEQQSML
ALPPEKKEYD VHLDENL
>ypest0001X_1000
MVTFETVMEI KILHKQGMSS RAIARELGIS RNTVKRYLQA KSEPPKYTPR PAVASLLDEY
RDYIRQRIAD AHPYKIPATV IAREIRDQGY RGGMTILRAF IRSLSVPQEQ EPAVRFETEP
GRQMQVDWGT MRNGRSPLHV FVAVLGYSRM LYIEFTDNMR YDTLETCHRN AFRFFGGVPR
EVLYDNMKTV VLQRDAYQTG QHRFHPSLWQ FGKEMGFSPR LCRPFRAQTK GKVERMVQYT
RNSFYIPLMT RLRPMGITVD VETANRHGLR WLHDVANQRK HETIQARPCD RWLEEQQSML
ALPPEKKEYD VHLDENL
>ypest0001X_890
MVTFETVMEI KILHKQGMSS RAIARELGIS RNTVKRYLQA KSEPPKYTPR PAVASLLDEY
RDYIRQRIAD AHPYKIPATV IAREIRDQGY RGGMTILRAF IRSLSVPQEQ EPAVRFETEP
GRQMQVDWGT MRNGRSPLHV FVAVLGYSRM LYIEFTDNMR YDTLETCHRN AFRFFGGVPR
EVLYDNMKTV VLQRDAYQTG QHRFHPSLWQ FGKEMGFSPR LCRPFRAQTK GKVERMVQYT
RNSFYIPLMT RLRPMGITVD VETANRHGLR WLHDVANQRK HETIQARPCD RWLEEQQSML
ALPPEKKEYD VHLDENL
>ypest0001X_10
MVTFETVMEI KILHKQGMSS RAIARELGIS RNTVKRYLQA KSEPPKYTPR PAVASLLDEY
RDYIRQRIAD AHPYKIPATV IAREIRDQGY RGGMTILRAF IRSLSVPQEQ EPAVRFETEP
GRQMQVDWGT MRNGRSPLHV FVAVLGYSRM LYIEFTDNMR YDTLETCHRN AFRFFGGVPR
EVLYDNMKTV VLQRDAYQTG QHRFHPSLWQ FGKEMGFSPR LCRPFRAQTK GKVERMVQYT
RNSFYIPLMT RLRPMGITVD VETANRHGLR WLHDVANQRK HETIQARPCD RWLEEQQSML
ALPPEKKEYD VHLDENL
