# Supplementary material for: Genomic characterization of the Yersinia genus
Source: Genome Biol. 2010 Jan 4;11(1):R1. doi: 10.1186/gb-2010-11-1-r1 (PMC2847712; doi:10.1186/gb-2010-11-1-r1)
Supplement: Additional file 15 — The top level directory consists of a directory called Additional_cluster_files and 5010 directories, one for each multi-protein cluster family. (This top level directory has been split into three data files for uploading purposes (Additional files 15, 16, 17).) Within the directory are the following files: PGL1_unique_Yersinia_unclustered.out - list of all protein singletons that MCL did not group into a cluster (see Materials and Methods); PGL1_Yersinia_unique_locus_tags.txt - names of the 11 locus tag prefixes used for each genome; PGL1_unique_Yersinia.gff - mapping each Yersinia protein to a cluster in tab delimited GFF; PGL1_unique_Yersinia.sigfile - list of the longest protein in each cluster; PGL1_unique_Yersinia.summary - summary table of features of each of the clusters; PGL1_unique_Yersinia.table - summary table of each protein in the clusters. Within each cluster directory are the following files, where 'x' is the cluster name: PGL1_unique_Yersinia-x.faa - multifasta file of the proteins in the cluster; PGL1_unique_Yersinia-x.summary - summary of the properties of the proteins; PGL1_unique_Yersinia-x.matches - blast matches between the proteins of the cluster; PGL1_unique_Yersinia-x.muscle.fasta - muscle alignment of the proteins; PGL1_unique_Yersinia-x.muscle.fasta.gblo - gblocks output of muscle alignment (that is, auto-trimmed alignment); PGL1_unique_Yersinia-x.muscle.fasta.gblo.htm - as above in html format; PGL1_unique_Yersinia-x.muscle.tree - treefile from muscle alignment; PGL1_unique_Yersinia-x.sif - matches between proteins in simple interaction format for display on graphing software. [file gb-2010-11-1-r1-S15.zip › clusters/PGL1_unique_yersinia-CL10/PGL1_unique_yersinia-CL10.muscle.tree]

(
(
ypseu0001X_140:-0
,
ypest0001X_830:-0
):1.95265
,
(
yente0001X_24730:1.38533
,
(
ykris0001_3040:0.962577
,
(
ypest0001X_34030:0.0204771
,
(
ypest0001X_22250:0.00466555
,
(
ypest0001X_2950:0.00303234
,
(
(
(
(
(
ypseu0001X_42930:-0
,
ypseu0001X_20610:-0
):0
,
ypseu0001X_18090:-0
):0
,
ypseu0001X_13040:-0
):0
,
ypseu0001X_4150:-0
):0.00150466
,
(
(
(
(
(
(
(
(
(
(
(
(
(
(
(
(
(
(
(
(
(
(
(
(
(
(
(
(
(
(
(
(
(
(
(
(
(
(
(
(
(
(
(
(
ypest0001X_43150:-0
,
ypest0001X_40800:-0
):0
,
ypest0001X_40600:-0
):0
,
ypest0001X_40050:-0
):0
,
ypest0001X_38850:-0
):0
,
ypest0001X_38360:-0
):0
,
ypest0001X_37270:-0
):0
,
ypest0001X_35620:-0
):0
,
ypest0001X_35280:-0
):0
,
ypest0001X_34870:-0
):0
,
ypest0001X_32120:-0
):0
,
ypest0001X_30930:-0
):0
,
ypest0001X_30050:-0
):0
,
ypest0001X_29220:-0
):0
,
ypest0001X_27880:-0
):0
,
ypest0001X_26650:-0
):0
,
ypest0001X_26340:-0
):0
,
ypest0001X_24410:-0
):0
,
ypest0001X_23500:-0
):0
,
ypest0001X_22880:-0
):0
,
ypest0001X_21530:-0
):0
,
ypest0001X_19960:-0
):0
,
ypest0001X_19750:-0
):0
,
ypest0001X_19360:-0
):0
,
ypest0001X_18620:-0
):0
,
ypest0001X_17560:-0
):0
,
ypest0001X_16590:-0
):0
,
ypest0001X_15620:-0
):0
,
ypest0001X_13430:-0
):0
,
ypest0001X_12980:-0
):0
,
ypest0001X_12220:-0
):0
,
ypest0001X_11270:-0
):0
,
ypest0001X_10280:-0
):0
,
ypest0001X_9850:-0
):0
,
ypest0001X_8440:-0
):0
,
ypest0001X_7760:-0
):0
,
ypest0001X_7380:-0
):0
,
ypest0001X_5890:-0
):0
,
ypest0001X_4460:-0
):0
,
ypest0001X_3710:-0
):0
,
ypest0001X_2310:-0
):0
,
ypest0001X_1670:-0
):0
,
ypest0001X_1000:-0
):0
,
ypest0001X_890:-0
):0
,
ypest0001X_10:-0
):0.00150466
):0.00152768
):0.00163321
):0.0158115
):0.9421
):0.422756
):0.567315
)
;
