# Supplementary material for: Genomic characterization of the Yersinia genus
Source: Genome Biol. 2010 Jan 4;11(1):R1. doi: 10.1186/gb-2010-11-1-r1 (PMC2847712; doi:10.1186/gb-2010-11-1-r1)
Supplement: Additional file 15 — The top level directory consists of a directory called Additional_cluster_files and 5010 directories, one for each multi-protein cluster family. (This top level directory has been split into three data files for uploading purposes (Additional files 15, 16, 17).) Within the directory are the following files: PGL1_unique_Yersinia_unclustered.out - list of all protein singletons that MCL did not group into a cluster (see Materials and Methods); PGL1_Yersinia_unique_locus_tags.txt - names of the 11 locus tag prefixes used for each genome; PGL1_unique_Yersinia.gff - mapping each Yersinia protein to a cluster in tab delimited GFF; PGL1_unique_Yersinia.sigfile - list of the longest protein in each cluster; PGL1_unique_Yersinia.summary - summary table of features of each of the clusters; PGL1_unique_Yersinia.table - summary table of each protein in the clusters. Within each cluster directory are the following files, where 'x' is the cluster name: PGL1_unique_Yersinia-x.faa - multifasta file of the proteins in the cluster; PGL1_unique_Yersinia-x.summary - summary of the properties of the proteins; PGL1_unique_Yersinia-x.matches - blast matches between the proteins of the cluster; PGL1_unique_Yersinia-x.muscle.fasta - muscle alignment of the proteins; PGL1_unique_Yersinia-x.muscle.fasta.gblo - gblocks output of muscle alignment (that is, auto-trimmed alignment); PGL1_unique_Yersinia-x.muscle.fasta.gblo.htm - as above in html format; PGL1_unique_Yersinia-x.muscle.tree - treefile from muscle alignment; PGL1_unique_Yersinia-x.sif - matches between proteins in simple interaction format for display on graphing software. [file gb-2010-11-1-r1-S15.zip › clusters/PGL1_unique_yersinia-CL10/PGL1_unique_yersinia-CL10.sif]

ypest0001X_34030	pmatch	ypest0001X_37270
ypest0001X_34030	pmatch	ypest0001X_10280
ypest0001X_34030	pmatch	ypest0001X_40050
ypest0001X_34030	pmatch	ypest0001X_17560
ypest0001X_34030	pmatch	ypest0001X_40600
ypest0001X_34030	pmatch	ypest0001X_4460
ypest0001X_34030	pmatch	ypseu0001X_18090
ypest0001X_34030	pmatch	ypest0001X_32120
ypest0001X_34030	pmatch	ypest0001X_38850
ypest0001X_34030	pmatch	ypest0001X_27880
ypest0001X_34030	pmatch	ypest0001X_21530
ypest0001X_34030	pmatch	ypest0001X_1000
ypest0001X_34030	pmatch	ypest0001X_830
ypest0001X_34030	pmatch	ypest0001X_23500
ypest0001X_34030	pmatch	ypest0001X_38360
ypest0001X_34030	pmatch	ypest0001X_12980
ypest0001X_34030	pmatch	ypseu0001X_4150
ypest0001X_34030	pmatch	ypest0001X_18620
ypest0001X_34030	pmatch	ypest0001X_40800
ypest0001X_34030	pmatch	ypest0001X_7760
ypest0001X_34030	pmatch	ypseu0001X_140
ypest0001X_34030	pmatch	ypest0001X_7380
ypest0001X_34030	pmatch	ypest0001X_2310
ypest0001X_34030	pmatch	ypest0001X_22250
ypest0001X_34030	pmatch	ypseu0001X_13040
ypest0001X_34030	pmatch	ypest0001X_29220
ypest0001X_34030	pmatch	ypest0001X_26340
ypest0001X_34030	pmatch	ypest0001X_34030
ypest0001X_34030	pmatch	ypest0001X_15620
ypest0001X_34030	pmatch	ypest0001X_30930
ypest0001X_34030	pmatch	ypest0001X_8440
ypest0001X_34030	pmatch	ypest0001X_19960
ypest0001X_34030	pmatch	ypest0001X_1670
ypest0001X_34030	pmatch	ypest0001X_11270
ypest0001X_34030	pmatch	ypseu0001X_20610
ypest0001X_34030	pmatch	ypest0001X_13430
ypest0001X_34030	pmatch	ypest0001X_9850
ypest0001X_34030	pmatch	ypest0001X_43150
ypest0001X_34030	pmatch	ypest0001X_19360
ypest0001X_34030	pmatch	ypest0001X_16590
ypest0001X_34030	pmatch	ypest0001X_24410
ypest0001X_34030	pmatch	ypest0001X_26650
ypest0001X_34030	pmatch	ypseu0001X_42930
ypest0001X_34030	pmatch	ypest0001X_22880
ypest0001X_34030	pmatch	ypest0001X_5890
ypest0001X_34030	pmatch	ypest0001X_890
ypest0001X_34030	pmatch	ypest0001X_30050
ypest0001X_34030	pmatch	ypest0001X_35280
ypest0001X_34030	pmatch	ypest0001X_10
ypest0001X_34030	pmatch	ypest0001X_19750
ypest0001X_34030	pmatch	ypest0001X_2950
ypest0001X_34030	pmatch	ypest0001X_12220
ypest0001X_34030	pmatch	ypest0001X_34870
ypest0001X_34030	pmatch	ypest0001X_35620
ypest0001X_34030	pmatch	ypest0001X_3710
ypseu0001X_140	pmatch	ypest0001X_37270
ypseu0001X_140	pmatch	ypest0001X_10280
ypseu0001X_140	pmatch	ypest0001X_40050
ypseu0001X_140	pmatch	ypest0001X_19960
ypseu0001X_140	pmatch	ypest0001X_17560
ypseu0001X_140	pmatch	ypest0001X_1670
ypseu0001X_140	pmatch	ypest0001X_11270
ypseu0001X_140	pmatch	ypseu0001X_20610
ypseu0001X_140	pmatch	ypest0001X_13430
ypseu0001X_140	pmatch	ypest0001X_40600
ypseu0001X_140	pmatch	ypest0001X_9850
ypseu0001X_140	pmatch	ypest0001X_43150
ypseu0001X_140	pmatch	ypest0001X_4460
ypseu0001X_140	pmatch	ypseu0001X_18090
ypseu0001X_140	pmatch	ypest0001X_19360
ypseu0001X_140	pmatch	ypest0001X_16590
ypseu0001X_140	pmatch	ypest0001X_24410
ypseu0001X_140	pmatch	ypest0001X_26650
ypseu0001X_140	pmatch	ypseu0001X_42930
ypseu0001X_140	pmatch	ypest0001X_890
ypseu0001X_140	pmatch	ypest0001X_5890
ypseu0001X_140	pmatch	ypest0001X_22880
ypseu0001X_140	pmatch	ypest0001X_32120
ypseu0001X_140	pmatch	ypest0001X_38850
ypseu0001X_140	pmatch	ypest0001X_27880
ypseu0001X_140	pmatch	ypest0001X_21530
ypseu0001X_140	pmatch	ypest0001X_30050
ypseu0001X_140	pmatch	ypest0001X_35280
ypseu0001X_140	pmatch	ypest0001X_10
ypseu0001X_140	pmatch	ypest0001X_1000
ypseu0001X_140	pmatch	ypest0001X_830
ypseu0001X_140	pmatch	ypest0001X_23500
ypseu0001X_140	pmatch	ypest0001X_38360
ypseu0001X_140	pmatch	ypest0001X_12980
ypseu0001X_140	pmatch	ypseu0001X_4150
ypseu0001X_140	pmatch	ypest0001X_18620
ypseu0001X_140	pmatch	ypest0001X_40800
ypseu0001X_140	pmatch	ypest0001X_7760
ypseu0001X_140	pmatch	ypest0001X_19750
ypseu0001X_140	pmatch	ypseu0001X_140
ypseu0001X_140	pmatch	ypest0001X_7380
ypseu0001X_140	pmatch	ypest0001X_2950
ypseu0001X_140	pmatch	ypest0001X_34870
ypseu0001X_140	pmatch	ypest0001X_12220
ypseu0001X_140	pmatch	ypest0001X_2310
ypseu0001X_140	pmatch	ypest0001X_22250
ypseu0001X_140	pmatch	ypseu0001X_13040
ypseu0001X_140	pmatch	ypest0001X_35620
ypseu0001X_140	pmatch	ypest0001X_29220
ypseu0001X_140	pmatch	ypest0001X_3710
ypseu0001X_140	pmatch	ypest0001X_34030
ypseu0001X_140	pmatch	ypest0001X_26340
ypseu0001X_140	pmatch	ypest0001X_30930
ypseu0001X_140	pmatch	ypest0001X_15620
ypseu0001X_140	pmatch	ypest0001X_8440
ypest0001X_830	pmatch	ypest0001X_37270
ypest0001X_830	pmatch	ypest0001X_10280
ypest0001X_830	pmatch	ypest0001X_40050
ypest0001X_830	pmatch	ypest0001X_19960
ypest0001X_830	pmatch	ypest0001X_17560
ypest0001X_830	pmatch	ypest0001X_1670
ypest0001X_830	pmatch	ypest0001X_11270
ypest0001X_830	pmatch	ypseu0001X_20610
ypest0001X_830	pmatch	ypest0001X_13430
ypest0001X_830	pmatch	ypest0001X_40600
ypest0001X_830	pmatch	ypest0001X_9850
ypest0001X_830	pmatch	ypest0001X_43150
ypest0001X_830	pmatch	ypest0001X_4460
ypest0001X_830	pmatch	ypseu0001X_18090
ypest0001X_830	pmatch	ypest0001X_19360
ypest0001X_830	pmatch	ypest0001X_16590
ypest0001X_830	pmatch	ypest0001X_24410
ypest0001X_830	pmatch	ypest0001X_26650
ypest0001X_830	pmatch	ypseu0001X_42930
ypest0001X_830	pmatch	ypest0001X_890
ypest0001X_830	pmatch	ypest0001X_5890
ypest0001X_830	pmatch	ypest0001X_22880
ypest0001X_830	pmatch	ypest0001X_32120
ypest0001X_830	pmatch	ypest0001X_38850
ypest0001X_830	pmatch	ypest0001X_27880
ypest0001X_830	pmatch	ypest0001X_21530
ypest0001X_830	pmatch	ypest0001X_30050
ypest0001X_830	pmatch	ypest0001X_35280
ypest0001X_830	pmatch	ypest0001X_10
ypest0001X_830	pmatch	ypest0001X_1000
ypest0001X_830	pmatch	ypest0001X_830
ypest0001X_830	pmatch	ypest0001X_23500
ypest0001X_830	pmatch	ypest0001X_38360
ypest0001X_830	pmatch	ypest0001X_12980
ypest0001X_830	pmatch	ypseu0001X_4150
ypest0001X_830	pmatch	ypest0001X_18620
ypest0001X_830	pmatch	ypest0001X_40800
ypest0001X_830	pmatch	ypest0001X_7760
ypest0001X_830	pmatch	ypest0001X_19750
ypest0001X_830	pmatch	ypseu0001X_140
ypest0001X_830	pmatch	ypest0001X_7380
ypest0001X_830	pmatch	ypest0001X_2950
ypest0001X_830	pmatch	ypest0001X_34870
ypest0001X_830	pmatch	ypest0001X_12220
ypest0001X_830	pmatch	ypest0001X_2310
ypest0001X_830	pmatch	ypest0001X_22250
ypest0001X_830	pmatch	ypseu0001X_13040
ypest0001X_830	pmatch	ypest0001X_35620
ypest0001X_830	pmatch	ypest0001X_29220
ypest0001X_830	pmatch	ypest0001X_3710
ypest0001X_830	pmatch	ypest0001X_34030
ypest0001X_830	pmatch	ypest0001X_26340
ypest0001X_830	pmatch	ypest0001X_30930
ypest0001X_830	pmatch	ypest0001X_15620
ypest0001X_830	pmatch	ypest0001X_8440
ykris0001_3040	pmatch	ypest0001X_37270
ykris0001_3040	pmatch	ypest0001X_10280
ykris0001_3040	pmatch	ypest0001X_40050
ykris0001_3040	pmatch	ypest0001X_19960
ykris0001_3040	pmatch	ypest0001X_17560
ykris0001_3040	pmatch	ypest0001X_1670
ykris0001_3040	pmatch	ypest0001X_11270
ykris0001_3040	pmatch	ypseu0001X_20610
ykris0001_3040	pmatch	yente0001X_24730
ykris0001_3040	pmatch	ypest0001X_13430
ykris0001_3040	pmatch	ypest0001X_40600
ykris0001_3040	pmatch	ypest0001X_9850
ykris0001_3040	pmatch	ypest0001X_43150
ykris0001_3040	pmatch	ypest0001X_4460
ykris0001_3040	pmatch	ypseu0001X_18090
ykris0001_3040	pmatch	ypest0001X_19360
ykris0001_3040	pmatch	ypest0001X_16590
ykris0001_3040	pmatch	ypest0001X_24410
ykris0001_3040	pmatch	ypest0001X_26650
ykris0001_3040	pmatch	ypseu0001X_42930
ykris0001_3040	pmatch	ypest0001X_890
ykris0001_3040	pmatch	ypest0001X_5890
ykris0001_3040	pmatch	ypest0001X_22880
ykris0001_3040	pmatch	ypest0001X_32120
ykris0001_3040	pmatch	ypest0001X_38850
ykris0001_3040	pmatch	ypest0001X_27880
ykris0001_3040	pmatch	ypest0001X_21530
ykris0001_3040	pmatch	ypest0001X_30050
ykris0001_3040	pmatch	ypest0001X_35280
ykris0001_3040	pmatch	ypest0001X_10
ykris0001_3040	pmatch	ypest0001X_1000
ykris0001_3040	pmatch	ypest0001X_23500
ykris0001_3040	pmatch	ypest0001X_12980
ykris0001_3040	pmatch	ypest0001X_38360
ykris0001_3040	pmatch	ypseu0001X_4150
ykris0001_3040	pmatch	ypest0001X_18620
ykris0001_3040	pmatch	ypest0001X_40800
ykris0001_3040	pmatch	ypest0001X_7760
ykris0001_3040	pmatch	ypest0001X_19750
ykris0001_3040	pmatch	ypest0001X_7380
ykris0001_3040	pmatch	ypest0001X_2950
ykris0001_3040	pmatch	ypest0001X_12220
ykris0001_3040	pmatch	ypest0001X_34870
ykris0001_3040	pmatch	ypest0001X_2310
ykris0001_3040	pmatch	ypest0001X_22250
ykris0001_3040	pmatch	ypseu0001X_13040
ykris0001_3040	pmatch	ypest0001X_35620
ykris0001_3040	pmatch	ykris0001_3040
ykris0001_3040	pmatch	ypest0001X_29220
ykris0001_3040	pmatch	ypest0001X_3710
ykris0001_3040	pmatch	ypest0001X_26340
ykris0001_3040	pmatch	ypest0001X_34030
ykris0001_3040	pmatch	ypest0001X_8440
ykris0001_3040	pmatch	ypest0001X_15620
ykris0001_3040	pmatch	ypest0001X_30930
yente0001X_24730	pmatch	yente0001X_24730
ypseu0001X_42930	pmatch	ypest0001X_37270
ypseu0001X_42930	pmatch	ypest0001X_10280
ypseu0001X_42930	pmatch	ypest0001X_40050
ypseu0001X_42930	pmatch	ypest0001X_19960
ypseu0001X_42930	pmatch	ypest0001X_17560
ypseu0001X_42930	pmatch	ypest0001X_1670
ypseu0001X_42930	pmatch	ypest0001X_11270
ypseu0001X_42930	pmatch	ypseu0001X_20610
ypseu0001X_42930	pmatch	ypest0001X_13430
ypseu0001X_42930	pmatch	ypest0001X_40600
ypseu0001X_42930	pmatch	ypest0001X_9850
ypseu0001X_42930	pmatch	ypest0001X_43150
ypseu0001X_42930	pmatch	ypest0001X_4460
ypseu0001X_42930	pmatch	ypseu0001X_18090
ypseu0001X_42930	pmatch	ypest0001X_19360
ypseu0001X_42930	pmatch	ypest0001X_26650
ypseu0001X_42930	pmatch	ypest0001X_24410
ypseu0001X_42930	pmatch	ypest0001X_16590
ypseu0001X_42930	pmatch	ypseu0001X_42930
ypseu0001X_42930	pmatch	ypest0001X_890
ypseu0001X_42930	pmatch	ypest0001X_5890
ypseu0001X_42930	pmatch	ypest0001X_22880
ypseu0001X_42930	pmatch	ypest0001X_32120
ypseu0001X_42930	pmatch	ypest0001X_38850
ypseu0001X_42930	pmatch	ypest0001X_27880
ypseu0001X_42930	pmatch	ypest0001X_21530
ypseu0001X_42930	pmatch	ypest0001X_30050
ypseu0001X_42930	pmatch	ypest0001X_35280
ypseu0001X_42930	pmatch	ypest0001X_10
ypseu0001X_42930	pmatch	ypest0001X_1000
ypseu0001X_42930	pmatch	ypest0001X_830
ypseu0001X_42930	pmatch	ypest0001X_23500
ypseu0001X_42930	pmatch	ypest0001X_38360
ypseu0001X_42930	pmatch	ypest0001X_12980
ypseu0001X_42930	pmatch	ypseu0001X_4150
ypseu0001X_42930	pmatch	ypest0001X_18620
ypseu0001X_42930	pmatch	ypest0001X_40800
ypseu0001X_42930	pmatch	ypest0001X_7760
ypseu0001X_42930	pmatch	ypest0001X_19750
ypseu0001X_42930	pmatch	ypseu0001X_140
ypseu0001X_42930	pmatch	ypest0001X_7380
ypseu0001X_42930	pmatch	ypest0001X_2950
ypseu0001X_42930	pmatch	ypest0001X_34870
ypseu0001X_42930	pmatch	ypest0001X_12220
ypseu0001X_42930	pmatch	ypest0001X_2310
ypseu0001X_42930	pmatch	ypest0001X_22250
ypseu0001X_42930	pmatch	ypseu0001X_13040
ypseu0001X_42930	pmatch	ypest0001X_35620
ypseu0001X_42930	pmatch	ypest0001X_29220
ypseu0001X_42930	pmatch	ypest0001X_26340
ypseu0001X_42930	pmatch	ypest0001X_3710
ypseu0001X_42930	pmatch	ypest0001X_34030
ypseu0001X_42930	pmatch	ypest0001X_30930
ypseu0001X_42930	pmatch	ypest0001X_15620
ypseu0001X_42930	pmatch	ypest0001X_8440
ypseu0001X_20610	pmatch	ypest0001X_37270
ypseu0001X_20610	pmatch	ypest0001X_10280
ypseu0001X_20610	pmatch	ypest0001X_40050
ypseu0001X_20610	pmatch	ypest0001X_19960
ypseu0001X_20610	pmatch	ypest0001X_17560
ypseu0001X_20610	pmatch	ypest0001X_1670
ypseu0001X_20610	pmatch	ypest0001X_11270
ypseu0001X_20610	pmatch	ypseu0001X_20610
ypseu0001X_20610	pmatch	ypest0001X_13430
ypseu0001X_20610	pmatch	ypest0001X_40600
ypseu0001X_20610	pmatch	ypest0001X_9850
ypseu0001X_20610	pmatch	ypest0001X_43150
ypseu0001X_20610	pmatch	ypest0001X_4460
ypseu0001X_20610	pmatch	ypseu0001X_18090
ypseu0001X_20610	pmatch	ypest0001X_19360
ypseu0001X_20610	pmatch	ypest0001X_26650
ypseu0001X_20610	pmatch	ypest0001X_24410
ypseu0001X_20610	pmatch	ypest0001X_16590
ypseu0001X_20610	pmatch	ypseu0001X_42930
ypseu0001X_20610	pmatch	ypest0001X_890
ypseu0001X_20610	pmatch	ypest0001X_5890
ypseu0001X_20610	pmatch	ypest0001X_22880
ypseu0001X_20610	pmatch	ypest0001X_32120
ypseu0001X_20610	pmatch	ypest0001X_38850
ypseu0001X_20610	pmatch	ypest0001X_27880
ypseu0001X_20610	pmatch	ypest0001X_21530
ypseu0001X_20610	pmatch	ypest0001X_30050
ypseu0001X_20610	pmatch	ypest0001X_35280
ypseu0001X_20610	pmatch	ypest0001X_10
ypseu0001X_20610	pmatch	ypest0001X_1000
ypseu0001X_20610	pmatch	ypest0001X_830
ypseu0001X_20610	pmatch	ypest0001X_23500
ypseu0001X_20610	pmatch	ypest0001X_38360
ypseu0001X_20610	pmatch	ypest0001X_12980
ypseu0001X_20610	pmatch	ypseu0001X_4150
ypseu0001X_20610	pmatch	ypest0001X_18620
ypseu0001X_20610	pmatch	ypest0001X_40800
ypseu0001X_20610	pmatch	ypest0001X_7760
ypseu0001X_20610	pmatch	ypest0001X_19750
ypseu0001X_20610	pmatch	ypseu0001X_140
ypseu0001X_20610	pmatch	ypest0001X_7380
ypseu0001X_20610	pmatch	ypest0001X_2950
ypseu0001X_20610	pmatch	ypest0001X_34870
ypseu0001X_20610	pmatch	ypest0001X_12220
ypseu0001X_20610	pmatch	ypest0001X_2310
ypseu0001X_20610	pmatch	ypest0001X_22250
ypseu0001X_20610	pmatch	ypseu0001X_13040
ypseu0001X_20610	pmatch	ypest0001X_35620
ypseu0001X_20610	pmatch	ypest0001X_29220
ypseu0001X_20610	pmatch	ypest0001X_26340
ypseu0001X_20610	pmatch	ypest0001X_3710
ypseu0001X_20610	pmatch	ypest0001X_34030
ypseu0001X_20610	pmatch	ypest0001X_30930
ypseu0001X_20610	pmatch	ypest0001X_15620
ypseu0001X_20610	pmatch	ypest0001X_8440
ypseu0001X_18090	pmatch	ypest0001X_37270
ypseu0001X_18090	pmatch	ypest0001X_10280
ypseu0001X_18090	pmatch	ypest0001X_40050
ypseu0001X_18090	pmatch	ypest0001X_19960
ypseu0001X_18090	pmatch	ypest0001X_17560
ypseu0001X_18090	pmatch	ypest0001X_1670
ypseu0001X_18090	pmatch	ypest0001X_11270
ypseu0001X_18090	pmatch	ypseu0001X_20610
ypseu0001X_18090	pmatch	ypest0001X_13430
ypseu0001X_18090	pmatch	ypest0001X_40600
ypseu0001X_18090	pmatch	ypest0001X_9850
ypseu0001X_18090	pmatch	ypest0001X_43150
ypseu0001X_18090	pmatch	ypest0001X_4460
ypseu0001X_18090	pmatch	ypseu0001X_18090
ypseu0001X_18090	pmatch	ypest0001X_19360
ypseu0001X_18090	pmatch	ypest0001X_26650
ypseu0001X_18090	pmatch	ypest0001X_24410
ypseu0001X_18090	pmatch	ypest0001X_16590
ypseu0001X_18090	pmatch	ypseu0001X_42930
ypseu0001X_18090	pmatch	ypest0001X_890
ypseu0001X_18090	pmatch	ypest0001X_5890
ypseu0001X_18090	pmatch	ypest0001X_22880
ypseu0001X_18090	pmatch	ypest0001X_32120
ypseu0001X_18090	pmatch	ypest0001X_38850
ypseu0001X_18090	pmatch	ypest0001X_27880
ypseu0001X_18090	pmatch	ypest0001X_21530
ypseu0001X_18090	pmatch	ypest0001X_30050
ypseu0001X_18090	pmatch	ypest0001X_35280
ypseu0001X_18090	pmatch	ypest0001X_10
ypseu0001X_18090	pmatch	ypest0001X_1000
ypseu0001X_18090	pmatch	ypest0001X_830
ypseu0001X_18090	pmatch	ypest0001X_23500
ypseu0001X_18090	pmatch	ypest0001X_38360
ypseu0001X_18090	pmatch	ypest0001X_12980
ypseu0001X_18090	pmatch	ypseu0001X_4150
ypseu0001X_18090	pmatch	ypest0001X_18620
ypseu0001X_18090	pmatch	ypest0001X_40800
ypseu0001X_18090	pmatch	ypest0001X_7760
ypseu0001X_18090	pmatch	ypest0001X_19750
ypseu0001X_18090	pmatch	ypseu0001X_140
ypseu0001X_18090	pmatch	ypest0001X_7380
ypseu0001X_18090	pmatch	ypest0001X_2950
ypseu0001X_18090	pmatch	ypest0001X_34870
ypseu0001X_18090	pmatch	ypest0001X_12220
ypseu0001X_18090	pmatch	ypest0001X_2310
ypseu0001X_18090	pmatch	ypest0001X_22250
ypseu0001X_18090	pmatch	ypseu0001X_13040
ypseu0001X_18090	pmatch	ypest0001X_35620
ypseu0001X_18090	pmatch	ypest0001X_29220
ypseu0001X_18090	pmatch	ypest0001X_26340
ypseu0001X_18090	pmatch	ypest0001X_3710
ypseu0001X_18090	pmatch	ypest0001X_34030
ypseu0001X_18090	pmatch	ypest0001X_30930
ypseu0001X_18090	pmatch	ypest0001X_15620
ypseu0001X_18090	pmatch	ypest0001X_8440
ypseu0001X_13040	pmatch	ypest0001X_37270
ypseu0001X_13040	pmatch	ypest0001X_10280
ypseu0001X_13040	pmatch	ypest0001X_40050
ypseu0001X_13040	pmatch	ypest0001X_19960
ypseu0001X_13040	pmatch	ypest0001X_17560
ypseu0001X_13040	pmatch	ypest0001X_1670
ypseu0001X_13040	pmatch	ypest0001X_11270
ypseu0001X_13040	pmatch	ypseu0001X_20610
ypseu0001X_13040	pmatch	ypest0001X_13430
ypseu0001X_13040	pmatch	ypest0001X_40600
ypseu0001X_13040	pmatch	ypest0001X_9850
ypseu0001X_13040	pmatch	ypest0001X_43150
ypseu0001X_13040	pmatch	ypest0001X_4460
ypseu0001X_13040	pmatch	ypseu0001X_18090
ypseu0001X_13040	pmatch	ypest0001X_19360
ypseu0001X_13040	pmatch	ypest0001X_26650
ypseu0001X_13040	pmatch	ypest0001X_24410
ypseu0001X_13040	pmatch	ypest0001X_16590
ypseu0001X_13040	pmatch	ypseu0001X_42930
ypseu0001X_13040	pmatch	ypest0001X_890
ypseu0001X_13040	pmatch	ypest0001X_5890
ypseu0001X_13040	pmatch	ypest0001X_22880
ypseu0001X_13040	pmatch	ypest0001X_32120
ypseu0001X_13040	pmatch	ypest0001X_38850
ypseu0001X_13040	pmatch	ypest0001X_27880
ypseu0001X_13040	pmatch	ypest0001X_21530
ypseu0001X_13040	pmatch	ypest0001X_30050
ypseu0001X_13040	pmatch	ypest0001X_35280
ypseu0001X_13040	pmatch	ypest0001X_10
ypseu0001X_13040	pmatch	ypest0001X_1000
ypseu0001X_13040	pmatch	ypest0001X_830
ypseu0001X_13040	pmatch	ypest0001X_23500
ypseu0001X_13040	pmatch	ypest0001X_38360
ypseu0001X_13040	pmatch	ypest0001X_12980
ypseu0001X_13040	pmatch	ypseu0001X_4150
ypseu0001X_13040	pmatch	ypest0001X_18620
ypseu0001X_13040	pmatch	ypest0001X_40800
ypseu0001X_13040	pmatch	ypest0001X_7760
ypseu0001X_13040	pmatch	ypest0001X_19750
ypseu0001X_13040	pmatch	ypseu0001X_140
ypseu0001X_13040	pmatch	ypest0001X_7380
ypseu0001X_13040	pmatch	ypest0001X_2950
ypseu0001X_13040	pmatch	ypest0001X_34870
ypseu0001X_13040	pmatch	ypest0001X_12220
ypseu0001X_13040	pmatch	ypest0001X_2310
ypseu0001X_13040	pmatch	ypest0001X_22250
ypseu0001X_13040	pmatch	ypseu0001X_13040
ypseu0001X_13040	pmatch	ypest0001X_35620
ypseu0001X_13040	pmatch	ypest0001X_29220
ypseu0001X_13040	pmatch	ypest0001X_26340
ypseu0001X_13040	pmatch	ypest0001X_3710
ypseu0001X_13040	pmatch	ypest0001X_34030
ypseu0001X_13040	pmatch	ypest0001X_30930
ypseu0001X_13040	pmatch	ypest0001X_15620
ypseu0001X_13040	pmatch	ypest0001X_8440
ypseu0001X_4150	pmatch	ypest0001X_37270
ypseu0001X_4150	pmatch	ypest0001X_10280
ypseu0001X_4150	pmatch	ypest0001X_40050
ypseu0001X_4150	pmatch	ypest0001X_19960
ypseu0001X_4150	pmatch	ypest0001X_17560
ypseu0001X_4150	pmatch	ypest0001X_1670
ypseu0001X_4150	pmatch	ypest0001X_11270
ypseu0001X_4150	pmatch	ypseu0001X_20610
ypseu0001X_4150	pmatch	ypest0001X_13430
ypseu0001X_4150	pmatch	ypest0001X_40600
ypseu0001X_4150	pmatch	ypest0001X_9850
ypseu0001X_4150	pmatch	ypest0001X_43150
ypseu0001X_4150	pmatch	ypest0001X_4460
ypseu0001X_4150	pmatch	ypseu0001X_18090
ypseu0001X_4150	pmatch	ypest0001X_19360
ypseu0001X_4150	pmatch	ypest0001X_26650
ypseu0001X_4150	pmatch	ypest0001X_24410
ypseu0001X_4150	pmatch	ypest0001X_16590
ypseu0001X_4150	pmatch	ypseu0001X_42930
ypseu0001X_4150	pmatch	ypest0001X_890
ypseu0001X_4150	pmatch	ypest0001X_5890
ypseu0001X_4150	pmatch	ypest0001X_22880
ypseu0001X_4150	pmatch	ypest0001X_32120
ypseu0001X_4150	pmatch	ypest0001X_38850
ypseu0001X_4150	pmatch	ypest0001X_27880
ypseu0001X_4150	pmatch	ypest0001X_21530
ypseu0001X_4150	pmatch	ypest0001X_30050
ypseu0001X_4150	pmatch	ypest0001X_35280
ypseu0001X_4150	pmatch	ypest0001X_10
ypseu0001X_4150	pmatch	ypest0001X_1000
ypseu0001X_4150	pmatch	ypest0001X_830
ypseu0001X_4150	pmatch	ypest0001X_23500
ypseu0001X_4150	pmatch	ypest0001X_38360
ypseu0001X_4150	pmatch	ypest0001X_12980
ypseu0001X_4150	pmatch	ypseu0001X_4150
ypseu0001X_4150	pmatch	ypest0001X_18620
ypseu0001X_4150	pmatch	ypest0001X_40800
ypseu0001X_4150	pmatch	ypest0001X_7760
ypseu0001X_4150	pmatch	ypest0001X_19750
ypseu0001X_4150	pmatch	ypseu0001X_140
ypseu0001X_4150	pmatch	ypest0001X_7380
ypseu0001X_4150	pmatch	ypest0001X_2950
ypseu0001X_4150	pmatch	ypest0001X_34870
ypseu0001X_4150	pmatch	ypest0001X_12220
ypseu0001X_4150	pmatch	ypest0001X_2310
ypseu0001X_4150	pmatch	ypest0001X_22250
ypseu0001X_4150	pmatch	ypseu0001X_13040
ypseu0001X_4150	pmatch	ypest0001X_35620
ypseu0001X_4150	pmatch	ypest0001X_29220
ypseu0001X_4150	pmatch	ypest0001X_26340
ypseu0001X_4150	pmatch	ypest0001X_3710
ypseu0001X_4150	pmatch	ypest0001X_34030
ypseu0001X_4150	pmatch	ypest0001X_30930
ypseu0001X_4150	pmatch	ypest0001X_15620
ypseu0001X_4150	pmatch	ypest0001X_8440
ypest0001X_43150	pmatch	ypest0001X_37270
ypest0001X_43150	pmatch	ypest0001X_10280
ypest0001X_43150	pmatch	ypest0001X_40050
ypest0001X_43150	pmatch	ypest0001X_19960
ypest0001X_43150	pmatch	ypest0001X_17560
ypest0001X_43150	pmatch	ypest0001X_1670
ypest0001X_43150	pmatch	ypest0001X_11270
ypest0001X_43150	pmatch	ypseu0001X_20610
ypest0001X_43150	pmatch	ypest0001X_13430
ypest0001X_43150	pmatch	ypest0001X_40600
ypest0001X_43150	pmatch	ypest0001X_9850
ypest0001X_43150	pmatch	ypest0001X_43150
ypest0001X_43150	pmatch	ypest0001X_4460
ypest0001X_43150	pmatch	ypseu0001X_18090
ypest0001X_43150	pmatch	ypest0001X_19360
ypest0001X_43150	pmatch	ypest0001X_26650
ypest0001X_43150	pmatch	ypest0001X_24410
ypest0001X_43150	pmatch	ypest0001X_16590
ypest0001X_43150	pmatch	ypseu0001X_42930
ypest0001X_43150	pmatch	ypest0001X_890
ypest0001X_43150	pmatch	ypest0001X_5890
ypest0001X_43150	pmatch	ypest0001X_22880
ypest0001X_43150	pmatch	ypest0001X_32120
ypest0001X_43150	pmatch	ypest0001X_38850
ypest0001X_43150	pmatch	ypest0001X_27880
ypest0001X_43150	pmatch	ypest0001X_21530
ypest0001X_43150	pmatch	ypest0001X_30050
ypest0001X_43150	pmatch	ypest0001X_35280
ypest0001X_43150	pmatch	ypest0001X_10
ypest0001X_43150	pmatch	ypest0001X_1000
ypest0001X_43150	pmatch	ypest0001X_830
ypest0001X_43150	pmatch	ypest0001X_23500
ypest0001X_43150	pmatch	ypest0001X_38360
ypest0001X_43150	pmatch	ypest0001X_12980
ypest0001X_43150	pmatch	ypseu0001X_4150
ypest0001X_43150	pmatch	ypest0001X_18620
ypest0001X_43150	pmatch	ypest0001X_40800
ypest0001X_43150	pmatch	ypest0001X_7760
ypest0001X_43150	pmatch	ypest0001X_19750
ypest0001X_43150	pmatch	ypseu0001X_140
ypest0001X_43150	pmatch	ypest0001X_7380
ypest0001X_43150	pmatch	ypest0001X_2950
ypest0001X_43150	pmatch	ypest0001X_12220
ypest0001X_43150	pmatch	ypest0001X_34870
ypest0001X_43150	pmatch	ypest0001X_2310
ypest0001X_43150	pmatch	ypest0001X_22250
ypest0001X_43150	pmatch	ypest0001X_35620
ypest0001X_43150	pmatch	ypseu0001X_13040
ypest0001X_43150	pmatch	ypest0001X_29220
ypest0001X_43150	pmatch	ypest0001X_26340
ypest0001X_43150	pmatch	ypest0001X_3710
ypest0001X_43150	pmatch	ypest0001X_34030
ypest0001X_43150	pmatch	ypest0001X_15620
ypest0001X_43150	pmatch	ypest0001X_30930
ypest0001X_43150	pmatch	ypest0001X_8440
ypest0001X_40800	pmatch	ypest0001X_37270
ypest0001X_40800	pmatch	ypest0001X_10280
ypest0001X_40800	pmatch	ypest0001X_40050
ypest0001X_40800	pmatch	ypest0001X_19960
ypest0001X_40800	pmatch	ypest0001X_17560
ypest0001X_40800	pmatch	ypest0001X_1670
ypest0001X_40800	pmatch	ypest0001X_11270
ypest0001X_40800	pmatch	ypseu0001X_20610
ypest0001X_40800	pmatch	ypest0001X_13430
ypest0001X_40800	pmatch	ypest0001X_40600
ypest0001X_40800	pmatch	ypest0001X_9850
ypest0001X_40800	pmatch	ypest0001X_43150
ypest0001X_40800	pmatch	ypest0001X_4460
ypest0001X_40800	pmatch	ypseu0001X_18090
ypest0001X_40800	pmatch	ypest0001X_19360
ypest0001X_40800	pmatch	ypest0001X_26650
ypest0001X_40800	pmatch	ypest0001X_24410
ypest0001X_40800	pmatch	ypest0001X_16590
ypest0001X_40800	pmatch	ypseu0001X_42930
ypest0001X_40800	pmatch	ypest0001X_890
ypest0001X_40800	pmatch	ypest0001X_5890
ypest0001X_40800	pmatch	ypest0001X_22880
ypest0001X_40800	pmatch	ypest0001X_32120
ypest0001X_40800	pmatch	ypest0001X_38850
ypest0001X_40800	pmatch	ypest0001X_27880
ypest0001X_40800	pmatch	ypest0001X_21530
ypest0001X_40800	pmatch	ypest0001X_30050
ypest0001X_40800	pmatch	ypest0001X_35280
ypest0001X_40800	pmatch	ypest0001X_10
ypest0001X_40800	pmatch	ypest0001X_1000
ypest0001X_40800	pmatch	ypest0001X_830
ypest0001X_40800	pmatch	ypest0001X_23500
ypest0001X_40800	pmatch	ypest0001X_38360
ypest0001X_40800	pmatch	ypest0001X_12980
ypest0001X_40800	pmatch	ypseu0001X_4150
ypest0001X_40800	pmatch	ypest0001X_18620
ypest0001X_40800	pmatch	ypest0001X_40800
ypest0001X_40800	pmatch	ypest0001X_7760
ypest0001X_40800	pmatch	ypest0001X_19750
ypest0001X_40800	pmatch	ypseu0001X_140
ypest0001X_40800	pmatch	ypest0001X_7380
ypest0001X_40800	pmatch	ypest0001X_2950
ypest0001X_40800	pmatch	ypest0001X_12220
ypest0001X_40800	pmatch	ypest0001X_34870
ypest0001X_40800	pmatch	ypest0001X_2310
ypest0001X_40800	pmatch	ypest0001X_22250
ypest0001X_40800	pmatch	ypest0001X_35620
ypest0001X_40800	pmatch	ypseu0001X_13040
ypest0001X_40800	pmatch	ypest0001X_29220
ypest0001X_40800	pmatch	ypest0001X_26340
ypest0001X_40800	pmatch	ypest0001X_3710
ypest0001X_40800	pmatch	ypest0001X_34030
ypest0001X_40800	pmatch	ypest0001X_15620
ypest0001X_40800	pmatch	ypest0001X_30930
ypest0001X_40800	pmatch	ypest0001X_8440
ypest0001X_40600	pmatch	ypest0001X_37270
ypest0001X_40600	pmatch	ypest0001X_10280
ypest0001X_40600	pmatch	ypest0001X_40050
ypest0001X_40600	pmatch	ypest0001X_19960
ypest0001X_40600	pmatch	ypest0001X_17560
ypest0001X_40600	pmatch	ypest0001X_1670
ypest0001X_40600	pmatch	ypest0001X_11270
ypest0001X_40600	pmatch	ypseu0001X_20610
ypest0001X_40600	pmatch	ypest0001X_13430
ypest0001X_40600	pmatch	ypest0001X_40600
ypest0001X_40600	pmatch	ypest0001X_9850
ypest0001X_40600	pmatch	ypest0001X_43150
ypest0001X_40600	pmatch	ypest0001X_4460
ypest0001X_40600	pmatch	ypseu0001X_18090
ypest0001X_40600	pmatch	ypest0001X_19360
ypest0001X_40600	pmatch	ypest0001X_26650
ypest0001X_40600	pmatch	ypest0001X_24410
ypest0001X_40600	pmatch	ypest0001X_16590
ypest0001X_40600	pmatch	ypseu0001X_42930
ypest0001X_40600	pmatch	ypest0001X_890
ypest0001X_40600	pmatch	ypest0001X_5890
ypest0001X_40600	pmatch	ypest0001X_22880
ypest0001X_40600	pmatch	ypest0001X_32120
ypest0001X_40600	pmatch	ypest0001X_38850
ypest0001X_40600	pmatch	ypest0001X_27880
ypest0001X_40600	pmatch	ypest0001X_21530
ypest0001X_40600	pmatch	ypest0001X_30050
ypest0001X_40600	pmatch	ypest0001X_35280
ypest0001X_40600	pmatch	ypest0001X_10
ypest0001X_40600	pmatch	ypest0001X_1000
ypest0001X_40600	pmatch	ypest0001X_830
ypest0001X_40600	pmatch	ypest0001X_23500
ypest0001X_40600	pmatch	ypest0001X_38360
ypest0001X_40600	pmatch	ypest0001X_12980
ypest0001X_40600	pmatch	ypseu0001X_4150
ypest0001X_40600	pmatch	ypest0001X_18620
ypest0001X_40600	pmatch	ypest0001X_40800
ypest0001X_40600	pmatch	ypest0001X_7760
ypest0001X_40600	pmatch	ypest0001X_19750
ypest0001X_40600	pmatch	ypseu0001X_140
ypest0001X_40600	pmatch	ypest0001X_7380
ypest0001X_40600	pmatch	ypest0001X_2950
ypest0001X_40600	pmatch	ypest0001X_12220
ypest0001X_40600	pmatch	ypest0001X_34870
ypest0001X_40600	pmatch	ypest0001X_2310
ypest0001X_40600	pmatch	ypest0001X_22250
ypest0001X_40600	pmatch	ypest0001X_35620
ypest0001X_40600	pmatch	ypseu0001X_13040
ypest0001X_40600	pmatch	ypest0001X_29220
ypest0001X_40600	pmatch	ypest0001X_26340
ypest0001X_40600	pmatch	ypest0001X_3710
ypest0001X_40600	pmatch	ypest0001X_34030
ypest0001X_40600	pmatch	ypest0001X_15620
ypest0001X_40600	pmatch	ypest0001X_30930
ypest0001X_40600	pmatch	ypest0001X_8440
ypest0001X_40050	pmatch	ypest0001X_37270
ypest0001X_40050	pmatch	ypest0001X_10280
ypest0001X_40050	pmatch	ypest0001X_40050
ypest0001X_40050	pmatch	ypest0001X_19960
ypest0001X_40050	pmatch	ypest0001X_17560
ypest0001X_40050	pmatch	ypest0001X_1670
ypest0001X_40050	pmatch	ypest0001X_11270
ypest0001X_40050	pmatch	ypseu0001X_20610
ypest0001X_40050	pmatch	ypest0001X_13430
ypest0001X_40050	pmatch	ypest0001X_40600
ypest0001X_40050	pmatch	ypest0001X_9850
ypest0001X_40050	pmatch	ypest0001X_43150
ypest0001X_40050	pmatch	ypest0001X_4460
ypest0001X_40050	pmatch	ypseu0001X_18090
ypest0001X_40050	pmatch	ypest0001X_19360
ypest0001X_40050	pmatch	ypest0001X_26650
ypest0001X_40050	pmatch	ypest0001X_24410
ypest0001X_40050	pmatch	ypest0001X_16590
ypest0001X_40050	pmatch	ypseu0001X_42930
ypest0001X_40050	pmatch	ypest0001X_890
ypest0001X_40050	pmatch	ypest0001X_5890
ypest0001X_40050	pmatch	ypest0001X_22880
ypest0001X_40050	pmatch	ypest0001X_32120
ypest0001X_40050	pmatch	ypest0001X_38850
ypest0001X_40050	pmatch	ypest0001X_27880
ypest0001X_40050	pmatch	ypest0001X_21530
ypest0001X_40050	pmatch	ypest0001X_30050
ypest0001X_40050	pmatch	ypest0001X_35280
ypest0001X_40050	pmatch	ypest0001X_10
ypest0001X_40050	pmatch	ypest0001X_1000
ypest0001X_40050	pmatch	ypest0001X_830
ypest0001X_40050	pmatch	ypest0001X_23500
ypest0001X_40050	pmatch	ypest0001X_38360
ypest0001X_40050	pmatch	ypest0001X_12980
ypest0001X_40050	pmatch	ypseu0001X_4150
ypest0001X_40050	pmatch	ypest0001X_18620
ypest0001X_40050	pmatch	ypest0001X_40800
ypest0001X_40050	pmatch	ypest0001X_7760
ypest0001X_40050	pmatch	ypest0001X_19750
ypest0001X_40050	pmatch	ypseu0001X_140
ypest0001X_40050	pmatch	ypest0001X_7380
ypest0001X_40050	pmatch	ypest0001X_2950
ypest0001X_40050	pmatch	ypest0001X_12220
ypest0001X_40050	pmatch	ypest0001X_34870
ypest0001X_40050	pmatch	ypest0001X_2310
ypest0001X_40050	pmatch	ypest0001X_22250
ypest0001X_40050	pmatch	ypest0001X_35620
ypest0001X_40050	pmatch	ypseu0001X_13040
ypest0001X_40050	pmatch	ypest0001X_29220
ypest0001X_40050	pmatch	ypest0001X_26340
ypest0001X_40050	pmatch	ypest0001X_3710
ypest0001X_40050	pmatch	ypest0001X_34030
ypest0001X_40050	pmatch	ypest0001X_15620
ypest0001X_40050	pmatch	ypest0001X_30930
ypest0001X_40050	pmatch	ypest0001X_8440
ypest0001X_38850	pmatch	ypest0001X_37270
ypest0001X_38850	pmatch	ypest0001X_10280
ypest0001X_38850	pmatch	ypest0001X_40050
ypest0001X_38850	pmatch	ypest0001X_19960
ypest0001X_38850	pmatch	ypest0001X_17560
ypest0001X_38850	pmatch	ypest0001X_1670
ypest0001X_38850	pmatch	ypest0001X_11270
ypest0001X_38850	pmatch	ypseu0001X_20610
ypest0001X_38850	pmatch	ypest0001X_13430
ypest0001X_38850	pmatch	ypest0001X_40600
ypest0001X_38850	pmatch	ypest0001X_9850
ypest0001X_38850	pmatch	ypest0001X_43150
ypest0001X_38850	pmatch	ypest0001X_4460
ypest0001X_38850	pmatch	ypseu0001X_18090
ypest0001X_38850	pmatch	ypest0001X_19360
ypest0001X_38850	pmatch	ypest0001X_26650
ypest0001X_38850	pmatch	ypest0001X_24410
ypest0001X_38850	pmatch	ypest0001X_16590
ypest0001X_38850	pmatch	ypseu0001X_42930
ypest0001X_38850	pmatch	ypest0001X_890
ypest0001X_38850	pmatch	ypest0001X_5890
ypest0001X_38850	pmatch	ypest0001X_22880
ypest0001X_38850	pmatch	ypest0001X_32120
ypest0001X_38850	pmatch	ypest0001X_38850
ypest0001X_38850	pmatch	ypest0001X_27880
ypest0001X_38850	pmatch	ypest0001X_21530
ypest0001X_38850	pmatch	ypest0001X_30050
ypest0001X_38850	pmatch	ypest0001X_35280
ypest0001X_38850	pmatch	ypest0001X_10
ypest0001X_38850	pmatch	ypest0001X_1000
ypest0001X_38850	pmatch	ypest0001X_830
ypest0001X_38850	pmatch	ypest0001X_23500
ypest0001X_38850	pmatch	ypest0001X_38360
ypest0001X_38850	pmatch	ypest0001X_12980
ypest0001X_38850	pmatch	ypseu0001X_4150
ypest0001X_38850	pmatch	ypest0001X_18620
ypest0001X_38850	pmatch	ypest0001X_40800
ypest0001X_38850	pmatch	ypest0001X_7760
ypest0001X_38850	pmatch	ypest0001X_19750
ypest0001X_38850	pmatch	ypseu0001X_140
ypest0001X_38850	pmatch	ypest0001X_7380
ypest0001X_38850	pmatch	ypest0001X_2950
ypest0001X_38850	pmatch	ypest0001X_12220
ypest0001X_38850	pmatch	ypest0001X_34870
ypest0001X_38850	pmatch	ypest0001X_2310
ypest0001X_38850	pmatch	ypest0001X_22250
ypest0001X_38850	pmatch	ypest0001X_35620
ypest0001X_38850	pmatch	ypseu0001X_13040
ypest0001X_38850	pmatch	ypest0001X_29220
ypest0001X_38850	pmatch	ypest0001X_26340
ypest0001X_38850	pmatch	ypest0001X_3710
ypest0001X_38850	pmatch	ypest0001X_34030
ypest0001X_38850	pmatch	ypest0001X_15620
ypest0001X_38850	pmatch	ypest0001X_30930
ypest0001X_38850	pmatch	ypest0001X_8440
ypest0001X_38360	pmatch	ypest0001X_37270
ypest0001X_38360	pmatch	ypest0001X_10280
ypest0001X_38360	pmatch	ypest0001X_40050
ypest0001X_38360	pmatch	ypest0001X_19960
ypest0001X_38360	pmatch	ypest0001X_17560
ypest0001X_38360	pmatch	ypest0001X_1670
ypest0001X_38360	pmatch	ypest0001X_11270
ypest0001X_38360	pmatch	ypseu0001X_20610
ypest0001X_38360	pmatch	ypest0001X_13430
ypest0001X_38360	pmatch	ypest0001X_40600
ypest0001X_38360	pmatch	ypest0001X_9850
ypest0001X_38360	pmatch	ypest0001X_43150
ypest0001X_38360	pmatch	ypest0001X_4460
ypest0001X_38360	pmatch	ypseu0001X_18090
ypest0001X_38360	pmatch	ypest0001X_19360
ypest0001X_38360	pmatch	ypest0001X_26650
ypest0001X_38360	pmatch	ypest0001X_24410
ypest0001X_38360	pmatch	ypest0001X_16590
ypest0001X_38360	pmatch	ypseu0001X_42930
ypest0001X_38360	pmatch	ypest0001X_890
ypest0001X_38360	pmatch	ypest0001X_5890
ypest0001X_38360	pmatch	ypest0001X_22880
ypest0001X_38360	pmatch	ypest0001X_32120
ypest0001X_38360	pmatch	ypest0001X_38850
ypest0001X_38360	pmatch	ypest0001X_27880
ypest0001X_38360	pmatch	ypest0001X_21530
ypest0001X_38360	pmatch	ypest0001X_30050
ypest0001X_38360	pmatch	ypest0001X_35280
ypest0001X_38360	pmatch	ypest0001X_10
ypest0001X_38360	pmatch	ypest0001X_1000
ypest0001X_38360	pmatch	ypest0001X_830
ypest0001X_38360	pmatch	ypest0001X_23500
ypest0001X_38360	pmatch	ypest0001X_38360
ypest0001X_38360	pmatch	ypest0001X_12980
ypest0001X_38360	pmatch	ypseu0001X_4150
ypest0001X_38360	pmatch	ypest0001X_18620
ypest0001X_38360	pmatch	ypest0001X_40800
ypest0001X_38360	pmatch	ypest0001X_7760
ypest0001X_38360	pmatch	ypest0001X_19750
ypest0001X_38360	pmatch	ypseu0001X_140
ypest0001X_38360	pmatch	ypest0001X_7380
ypest0001X_38360	pmatch	ypest0001X_2950
ypest0001X_38360	pmatch	ypest0001X_12220
ypest0001X_38360	pmatch	ypest0001X_34870
ypest0001X_38360	pmatch	ypest0001X_2310
ypest0001X_38360	pmatch	ypest0001X_22250
ypest0001X_38360	pmatch	ypest0001X_35620
ypest0001X_38360	pmatch	ypseu0001X_13040
ypest0001X_38360	pmatch	ypest0001X_29220
ypest0001X_38360	pmatch	ypest0001X_26340
ypest0001X_38360	pmatch	ypest0001X_3710
ypest0001X_38360	pmatch	ypest0001X_34030
ypest0001X_38360	pmatch	ypest0001X_15620
ypest0001X_38360	pmatch	ypest0001X_30930
ypest0001X_38360	pmatch	ypest0001X_8440
ypest0001X_37270	pmatch	ypest0001X_37270
ypest0001X_37270	pmatch	ypest0001X_10280
ypest0001X_37270	pmatch	ypest0001X_40050
ypest0001X_37270	pmatch	ypest0001X_19960
ypest0001X_37270	pmatch	ypest0001X_17560
ypest0001X_37270	pmatch	ypest0001X_1670
ypest0001X_37270	pmatch	ypest0001X_11270
ypest0001X_37270	pmatch	ypseu0001X_20610
ypest0001X_37270	pmatch	ypest0001X_13430
ypest0001X_37270	pmatch	ypest0001X_40600
ypest0001X_37270	pmatch	ypest0001X_9850
ypest0001X_37270	pmatch	ypest0001X_43150
ypest0001X_37270	pmatch	ypest0001X_4460
ypest0001X_37270	pmatch	ypseu0001X_18090
ypest0001X_37270	pmatch	ypest0001X_19360
ypest0001X_37270	pmatch	ypest0001X_26650
ypest0001X_37270	pmatch	ypest0001X_24410
ypest0001X_37270	pmatch	ypest0001X_16590
ypest0001X_37270	pmatch	ypseu0001X_42930
ypest0001X_37270	pmatch	ypest0001X_890
ypest0001X_37270	pmatch	ypest0001X_5890
ypest0001X_37270	pmatch	ypest0001X_22880
ypest0001X_37270	pmatch	ypest0001X_32120
ypest0001X_37270	pmatch	ypest0001X_38850
ypest0001X_37270	pmatch	ypest0001X_27880
ypest0001X_37270	pmatch	ypest0001X_21530
ypest0001X_37270	pmatch	ypest0001X_30050
ypest0001X_37270	pmatch	ypest0001X_35280
ypest0001X_37270	pmatch	ypest0001X_10
ypest0001X_37270	pmatch	ypest0001X_1000
ypest0001X_37270	pmatch	ypest0001X_830
ypest0001X_37270	pmatch	ypest0001X_23500
ypest0001X_37270	pmatch	ypest0001X_38360
ypest0001X_37270	pmatch	ypest0001X_12980
ypest0001X_37270	pmatch	ypseu0001X_4150
ypest0001X_37270	pmatch	ypest0001X_18620
ypest0001X_37270	pmatch	ypest0001X_40800
ypest0001X_37270	pmatch	ypest0001X_7760
ypest0001X_37270	pmatch	ypest0001X_19750
ypest0001X_37270	pmatch	ypseu0001X_140
ypest0001X_37270	pmatch	ypest0001X_7380
ypest0001X_37270	pmatch	ypest0001X_2950
ypest0001X_37270	pmatch	ypest0001X_12220
ypest0001X_37270	pmatch	ypest0001X_34870
ypest0001X_37270	pmatch	ypest0001X_2310
ypest0001X_37270	pmatch	ypest0001X_22250
ypest0001X_37270	pmatch	ypest0001X_35620
ypest0001X_37270	pmatch	ypseu0001X_13040
ypest0001X_37270	pmatch	ypest0001X_29220
ypest0001X_37270	pmatch	ypest0001X_26340
ypest0001X_37270	pmatch	ypest0001X_3710
ypest0001X_37270	pmatch	ypest0001X_34030
ypest0001X_37270	pmatch	ypest0001X_15620
ypest0001X_37270	pmatch	ypest0001X_30930
ypest0001X_37270	pmatch	ypest0001X_8440
ypest0001X_35620	pmatch	ypest0001X_37270
ypest0001X_35620	pmatch	ypest0001X_10280
ypest0001X_35620	pmatch	ypest0001X_40050
ypest0001X_35620	pmatch	ypest0001X_19960
ypest0001X_35620	pmatch	ypest0001X_17560
ypest0001X_35620	pmatch	ypest0001X_1670
ypest0001X_35620	pmatch	ypest0001X_11270
ypest0001X_35620	pmatch	ypseu0001X_20610
ypest0001X_35620	pmatch	ypest0001X_13430
ypest0001X_35620	pmatch	ypest0001X_40600
ypest0001X_35620	pmatch	ypest0001X_9850
ypest0001X_35620	pmatch	ypest0001X_43150
ypest0001X_35620	pmatch	ypest0001X_4460
ypest0001X_35620	pmatch	ypseu0001X_18090
ypest0001X_35620	pmatch	ypest0001X_19360
ypest0001X_35620	pmatch	ypest0001X_26650
ypest0001X_35620	pmatch	ypest0001X_24410
ypest0001X_35620	pmatch	ypest0001X_16590
ypest0001X_35620	pmatch	ypseu0001X_42930
ypest0001X_35620	pmatch	ypest0001X_890
ypest0001X_35620	pmatch	ypest0001X_5890
ypest0001X_35620	pmatch	ypest0001X_22880
ypest0001X_35620	pmatch	ypest0001X_32120
ypest0001X_35620	pmatch	ypest0001X_38850
ypest0001X_35620	pmatch	ypest0001X_27880
ypest0001X_35620	pmatch	ypest0001X_21530
ypest0001X_35620	pmatch	ypest0001X_30050
ypest0001X_35620	pmatch	ypest0001X_35280
ypest0001X_35620	pmatch	ypest0001X_10
ypest0001X_35620	pmatch	ypest0001X_1000
ypest0001X_35620	pmatch	ypest0001X_830
ypest0001X_35620	pmatch	ypest0001X_23500
ypest0001X_35620	pmatch	ypest0001X_38360
ypest0001X_35620	pmatch	ypest0001X_12980
ypest0001X_35620	pmatch	ypseu0001X_4150
ypest0001X_35620	pmatch	ypest0001X_18620
ypest0001X_35620	pmatch	ypest0001X_40800
ypest0001X_35620	pmatch	ypest0001X_7760
ypest0001X_35620	pmatch	ypest0001X_19750
ypest0001X_35620	pmatch	ypseu0001X_140
ypest0001X_35620	pmatch	ypest0001X_7380
ypest0001X_35620	pmatch	ypest0001X_2950
ypest0001X_35620	pmatch	ypest0001X_12220
ypest0001X_35620	pmatch	ypest0001X_34870
ypest0001X_35620	pmatch	ypest0001X_2310
ypest0001X_35620	pmatch	ypest0001X_22250
ypest0001X_35620	pmatch	ypest0001X_35620
ypest0001X_35620	pmatch	ypseu0001X_13040
ypest0001X_35620	pmatch	ypest0001X_29220
ypest0001X_35620	pmatch	ypest0001X_26340
ypest0001X_35620	pmatch	ypest0001X_3710
ypest0001X_35620	pmatch	ypest0001X_34030
ypest0001X_35620	pmatch	ypest0001X_15620
ypest0001X_35620	pmatch	ypest0001X_30930
ypest0001X_35620	pmatch	ypest0001X_8440
ypest0001X_35280	pmatch	ypest0001X_37270
ypest0001X_35280	pmatch	ypest0001X_10280
ypest0001X_35280	pmatch	ypest0001X_40050
ypest0001X_35280	pmatch	ypest0001X_19960
ypest0001X_35280	pmatch	ypest0001X_17560
ypest0001X_35280	pmatch	ypest0001X_1670
ypest0001X_35280	pmatch	ypest0001X_11270
ypest0001X_35280	pmatch	ypseu0001X_20610
ypest0001X_35280	pmatch	ypest0001X_13430
ypest0001X_35280	pmatch	ypest0001X_40600
ypest0001X_35280	pmatch	ypest0001X_9850
ypest0001X_35280	pmatch	ypest0001X_43150
ypest0001X_35280	pmatch	ypest0001X_4460
ypest0001X_35280	pmatch	ypseu0001X_18090
ypest0001X_35280	pmatch	ypest0001X_19360
ypest0001X_35280	pmatch	ypest0001X_26650
ypest0001X_35280	pmatch	ypest0001X_24410
ypest0001X_35280	pmatch	ypest0001X_16590
ypest0001X_35280	pmatch	ypseu0001X_42930
ypest0001X_35280	pmatch	ypest0001X_890
ypest0001X_35280	pmatch	ypest0001X_5890
ypest0001X_35280	pmatch	ypest0001X_22880
ypest0001X_35280	pmatch	ypest0001X_32120
ypest0001X_35280	pmatch	ypest0001X_38850
ypest0001X_35280	pmatch	ypest0001X_27880
ypest0001X_35280	pmatch	ypest0001X_21530
ypest0001X_35280	pmatch	ypest0001X_30050
ypest0001X_35280	pmatch	ypest0001X_35280
ypest0001X_35280	pmatch	ypest0001X_10
ypest0001X_35280	pmatch	ypest0001X_1000
ypest0001X_35280	pmatch	ypest0001X_830
ypest0001X_35280	pmatch	ypest0001X_23500
ypest0001X_35280	pmatch	ypest0001X_38360
ypest0001X_35280	pmatch	ypest0001X_12980
ypest0001X_35280	pmatch	ypseu0001X_4150
ypest0001X_35280	pmatch	ypest0001X_18620
ypest0001X_35280	pmatch	ypest0001X_40800
ypest0001X_35280	pmatch	ypest0001X_7760
ypest0001X_35280	pmatch	ypest0001X_19750
ypest0001X_35280	pmatch	ypseu0001X_140
ypest0001X_35280	pmatch	ypest0001X_7380
ypest0001X_35280	pmatch	ypest0001X_2950
ypest0001X_35280	pmatch	ypest0001X_12220
ypest0001X_35280	pmatch	ypest0001X_34870
ypest0001X_35280	pmatch	ypest0001X_2310
ypest0001X_35280	pmatch	ypest0001X_22250
ypest0001X_35280	pmatch	ypest0001X_35620
ypest0001X_35280	pmatch	ypseu0001X_13040
ypest0001X_35280	pmatch	ypest0001X_29220
ypest0001X_35280	pmatch	ypest0001X_26340
ypest0001X_35280	pmatch	ypest0001X_3710
ypest0001X_35280	pmatch	ypest0001X_34030
ypest0001X_35280	pmatch	ypest0001X_15620
ypest0001X_35280	pmatch	ypest0001X_30930
ypest0001X_35280	pmatch	ypest0001X_8440
ypest0001X_34870	pmatch	ypest0001X_37270
ypest0001X_34870	pmatch	ypest0001X_10280
ypest0001X_34870	pmatch	ypest0001X_40050
ypest0001X_34870	pmatch	ypest0001X_19960
ypest0001X_34870	pmatch	ypest0001X_17560
ypest0001X_34870	pmatch	ypest0001X_1670
ypest0001X_34870	pmatch	ypest0001X_11270
ypest0001X_34870	pmatch	ypseu0001X_20610
ypest0001X_34870	pmatch	ypest0001X_13430
ypest0001X_34870	pmatch	ypest0001X_40600
ypest0001X_34870	pmatch	ypest0001X_9850
ypest0001X_34870	pmatch	ypest0001X_43150
ypest0001X_34870	pmatch	ypest0001X_4460
ypest0001X_34870	pmatch	ypseu0001X_18090
ypest0001X_34870	pmatch	ypest0001X_19360
ypest0001X_34870	pmatch	ypest0001X_26650
ypest0001X_34870	pmatch	ypest0001X_24410
ypest0001X_34870	pmatch	ypest0001X_16590
ypest0001X_34870	pmatch	ypseu0001X_42930
ypest0001X_34870	pmatch	ypest0001X_890
ypest0001X_34870	pmatch	ypest0001X_5890
ypest0001X_34870	pmatch	ypest0001X_22880
ypest0001X_34870	pmatch	ypest0001X_32120
ypest0001X_34870	pmatch	ypest0001X_38850
ypest0001X_34870	pmatch	ypest0001X_27880
ypest0001X_34870	pmatch	ypest0001X_21530
ypest0001X_34870	pmatch	ypest0001X_30050
ypest0001X_34870	pmatch	ypest0001X_35280
ypest0001X_34870	pmatch	ypest0001X_10
ypest0001X_34870	pmatch	ypest0001X_1000
ypest0001X_34870	pmatch	ypest0001X_830
ypest0001X_34870	pmatch	ypest0001X_23500
ypest0001X_34870	pmatch	ypest0001X_38360
ypest0001X_34870	pmatch	ypest0001X_12980
ypest0001X_34870	pmatch	ypseu0001X_4150
ypest0001X_34870	pmatch	ypest0001X_18620
ypest0001X_34870	pmatch	ypest0001X_40800
ypest0001X_34870	pmatch	ypest0001X_7760
ypest0001X_34870	pmatch	ypest0001X_19750
ypest0001X_34870	pmatch	ypseu0001X_140
ypest0001X_34870	pmatch	ypest0001X_7380
ypest0001X_34870	pmatch	ypest0001X_2950
ypest0001X_34870	pmatch	ypest0001X_12220
ypest0001X_34870	pmatch	ypest0001X_34870
ypest0001X_34870	pmatch	ypest0001X_2310
ypest0001X_34870	pmatch	ypest0001X_22250
ypest0001X_34870	pmatch	ypest0001X_35620
ypest0001X_34870	pmatch	ypseu0001X_13040
ypest0001X_34870	pmatch	ypest0001X_29220
ypest0001X_34870	pmatch	ypest0001X_26340
ypest0001X_34870	pmatch	ypest0001X_3710
ypest0001X_34870	pmatch	ypest0001X_34030
ypest0001X_34870	pmatch	ypest0001X_15620
ypest0001X_34870	pmatch	ypest0001X_30930
ypest0001X_34870	pmatch	ypest0001X_8440
ypest0001X_32120	pmatch	ypest0001X_37270
ypest0001X_32120	pmatch	ypest0001X_10280
ypest0001X_32120	pmatch	ypest0001X_40050
ypest0001X_32120	pmatch	ypest0001X_19960
ypest0001X_32120	pmatch	ypest0001X_17560
ypest0001X_32120	pmatch	ypest0001X_1670
ypest0001X_32120	pmatch	ypest0001X_11270
ypest0001X_32120	pmatch	ypseu0001X_20610
ypest0001X_32120	pmatch	ypest0001X_13430
ypest0001X_32120	pmatch	ypest0001X_40600
ypest0001X_32120	pmatch	ypest0001X_9850
ypest0001X_32120	pmatch	ypest0001X_43150
ypest0001X_32120	pmatch	ypest0001X_4460
ypest0001X_32120	pmatch	ypseu0001X_18090
ypest0001X_32120	pmatch	ypest0001X_19360
ypest0001X_32120	pmatch	ypest0001X_26650
ypest0001X_32120	pmatch	ypest0001X_24410
ypest0001X_32120	pmatch	ypest0001X_16590
ypest0001X_32120	pmatch	ypseu0001X_42930
ypest0001X_32120	pmatch	ypest0001X_890
ypest0001X_32120	pmatch	ypest0001X_5890
ypest0001X_32120	pmatch	ypest0001X_22880
ypest0001X_32120	pmatch	ypest0001X_32120
ypest0001X_32120	pmatch	ypest0001X_38850
ypest0001X_32120	pmatch	ypest0001X_27880
ypest0001X_32120	pmatch	ypest0001X_21530
ypest0001X_32120	pmatch	ypest0001X_30050
ypest0001X_32120	pmatch	ypest0001X_35280
ypest0001X_32120	pmatch	ypest0001X_10
ypest0001X_32120	pmatch	ypest0001X_1000
ypest0001X_32120	pmatch	ypest0001X_830
ypest0001X_32120	pmatch	ypest0001X_23500
ypest0001X_32120	pmatch	ypest0001X_38360
ypest0001X_32120	pmatch	ypest0001X_12980
ypest0001X_32120	pmatch	ypseu0001X_4150
ypest0001X_32120	pmatch	ypest0001X_18620
ypest0001X_32120	pmatch	ypest0001X_40800
ypest0001X_32120	pmatch	ypest0001X_7760
ypest0001X_32120	pmatch	ypest0001X_19750
ypest0001X_32120	pmatch	ypseu0001X_140
ypest0001X_32120	pmatch	ypest0001X_7380
ypest0001X_32120	pmatch	ypest0001X_2950
ypest0001X_32120	pmatch	ypest0001X_12220
ypest0001X_32120	pmatch	ypest0001X_34870
ypest0001X_32120	pmatch	ypest0001X_2310
ypest0001X_32120	pmatch	ypest0001X_22250
ypest0001X_32120	pmatch	ypest0001X_35620
ypest0001X_32120	pmatch	ypseu0001X_13040
ypest0001X_32120	pmatch	ypest0001X_29220
ypest0001X_32120	pmatch	ypest0001X_26340
ypest0001X_32120	pmatch	ypest0001X_3710
ypest0001X_32120	pmatch	ypest0001X_34030
ypest0001X_32120	pmatch	ypest0001X_15620
ypest0001X_32120	pmatch	ypest0001X_30930
ypest0001X_32120	pmatch	ypest0001X_8440
ypest0001X_30930	pmatch	ypest0001X_37270
ypest0001X_30930	pmatch	ypest0001X_10280
ypest0001X_30930	pmatch	ypest0001X_40050
ypest0001X_30930	pmatch	ypest0001X_19960
ypest0001X_30930	pmatch	ypest0001X_17560
ypest0001X_30930	pmatch	ypest0001X_1670
ypest0001X_30930	pmatch	ypest0001X_11270
ypest0001X_30930	pmatch	ypseu0001X_20610
ypest0001X_30930	pmatch	ypest0001X_13430
ypest0001X_30930	pmatch	ypest0001X_40600
ypest0001X_30930	pmatch	ypest0001X_9850
ypest0001X_30930	pmatch	ypest0001X_43150
ypest0001X_30930	pmatch	ypest0001X_4460
ypest0001X_30930	pmatch	ypseu0001X_18090
ypest0001X_30930	pmatch	ypest0001X_19360
ypest0001X_30930	pmatch	ypest0001X_26650
ypest0001X_30930	pmatch	ypest0001X_24410
ypest0001X_30930	pmatch	ypest0001X_16590
ypest0001X_30930	pmatch	ypseu0001X_42930
ypest0001X_30930	pmatch	ypest0001X_890
ypest0001X_30930	pmatch	ypest0001X_5890
ypest0001X_30930	pmatch	ypest0001X_22880
ypest0001X_30930	pmatch	ypest0001X_32120
ypest0001X_30930	pmatch	ypest0001X_38850
ypest0001X_30930	pmatch	ypest0001X_27880
ypest0001X_30930	pmatch	ypest0001X_21530
ypest0001X_30930	pmatch	ypest0001X_30050
ypest0001X_30930	pmatch	ypest0001X_35280
ypest0001X_30930	pmatch	ypest0001X_10
ypest0001X_30930	pmatch	ypest0001X_1000
ypest0001X_30930	pmatch	ypest0001X_830
ypest0001X_30930	pmatch	ypest0001X_23500
ypest0001X_30930	pmatch	ypest0001X_38360
ypest0001X_30930	pmatch	ypest0001X_12980
ypest0001X_30930	pmatch	ypseu0001X_4150
ypest0001X_30930	pmatch	ypest0001X_18620
ypest0001X_30930	pmatch	ypest0001X_40800
ypest0001X_30930	pmatch	ypest0001X_7760
ypest0001X_30930	pmatch	ypest0001X_19750
ypest0001X_30930	pmatch	ypseu0001X_140
ypest0001X_30930	pmatch	ypest0001X_7380
ypest0001X_30930	pmatch	ypest0001X_2950
ypest0001X_30930	pmatch	ypest0001X_12220
ypest0001X_30930	pmatch	ypest0001X_34870
ypest0001X_30930	pmatch	ypest0001X_2310
ypest0001X_30930	pmatch	ypest0001X_22250
ypest0001X_30930	pmatch	ypest0001X_35620
ypest0001X_30930	pmatch	ypseu0001X_13040
ypest0001X_30930	pmatch	ypest0001X_29220
ypest0001X_30930	pmatch	ypest0001X_26340
ypest0001X_30930	pmatch	ypest0001X_3710
ypest0001X_30930	pmatch	ypest0001X_34030
ypest0001X_30930	pmatch	ypest0001X_15620
ypest0001X_30930	pmatch	ypest0001X_30930
ypest0001X_30930	pmatch	ypest0001X_8440
ypest0001X_30050	pmatch	ypest0001X_37270
ypest0001X_30050	pmatch	ypest0001X_10280
ypest0001X_30050	pmatch	ypest0001X_40050
ypest0001X_30050	pmatch	ypest0001X_19960
ypest0001X_30050	pmatch	ypest0001X_17560
ypest0001X_30050	pmatch	ypest0001X_1670
ypest0001X_30050	pmatch	ypest0001X_11270
ypest0001X_30050	pmatch	ypseu0001X_20610
ypest0001X_30050	pmatch	ypest0001X_13430
ypest0001X_30050	pmatch	ypest0001X_40600
ypest0001X_30050	pmatch	ypest0001X_9850
ypest0001X_30050	pmatch	ypest0001X_43150
ypest0001X_30050	pmatch	ypest0001X_4460
ypest0001X_30050	pmatch	ypseu0001X_18090
ypest0001X_30050	pmatch	ypest0001X_19360
ypest0001X_30050	pmatch	ypest0001X_26650
ypest0001X_30050	pmatch	ypest0001X_24410
ypest0001X_30050	pmatch	ypest0001X_16590
ypest0001X_30050	pmatch	ypseu0001X_42930
ypest0001X_30050	pmatch	ypest0001X_890
ypest0001X_30050	pmatch	ypest0001X_5890
ypest0001X_30050	pmatch	ypest0001X_22880
ypest0001X_30050	pmatch	ypest0001X_32120
ypest0001X_30050	pmatch	ypest0001X_38850
ypest0001X_30050	pmatch	ypest0001X_27880
ypest0001X_30050	pmatch	ypest0001X_21530
ypest0001X_30050	pmatch	ypest0001X_30050
ypest0001X_30050	pmatch	ypest0001X_35280
ypest0001X_30050	pmatch	ypest0001X_10
ypest0001X_30050	pmatch	ypest0001X_1000
ypest0001X_30050	pmatch	ypest0001X_830
ypest0001X_30050	pmatch	ypest0001X_23500
ypest0001X_30050	pmatch	ypest0001X_38360
ypest0001X_30050	pmatch	ypest0001X_12980
ypest0001X_30050	pmatch	ypseu0001X_4150
ypest0001X_30050	pmatch	ypest0001X_18620
ypest0001X_30050	pmatch	ypest0001X_40800
ypest0001X_30050	pmatch	ypest0001X_7760
ypest0001X_30050	pmatch	ypest0001X_19750
ypest0001X_30050	pmatch	ypseu0001X_140
ypest0001X_30050	pmatch	ypest0001X_7380
ypest0001X_30050	pmatch	ypest0001X_2950
ypest0001X_30050	pmatch	ypest0001X_12220
ypest0001X_30050	pmatch	ypest0001X_34870
ypest0001X_30050	pmatch	ypest0001X_2310
ypest0001X_30050	pmatch	ypest0001X_22250
ypest0001X_30050	pmatch	ypest0001X_35620
ypest0001X_30050	pmatch	ypseu0001X_13040
ypest0001X_30050	pmatch	ypest0001X_29220
ypest0001X_30050	pmatch	ypest0001X_26340
ypest0001X_30050	pmatch	ypest0001X_3710
ypest0001X_30050	pmatch	ypest0001X_34030
ypest0001X_30050	pmatch	ypest0001X_15620
ypest0001X_30050	pmatch	ypest0001X_30930
ypest0001X_30050	pmatch	ypest0001X_8440
ypest0001X_29220	pmatch	ypest0001X_37270
ypest0001X_29220	pmatch	ypest0001X_10280
ypest0001X_29220	pmatch	ypest0001X_40050
ypest0001X_29220	pmatch	ypest0001X_19960
ypest0001X_29220	pmatch	ypest0001X_17560
ypest0001X_29220	pmatch	ypest0001X_1670
ypest0001X_29220	pmatch	ypest0001X_11270
ypest0001X_29220	pmatch	ypseu0001X_20610
ypest0001X_29220	pmatch	ypest0001X_13430
ypest0001X_29220	pmatch	ypest0001X_40600
ypest0001X_29220	pmatch	ypest0001X_9850
ypest0001X_29220	pmatch	ypest0001X_43150
ypest0001X_29220	pmatch	ypest0001X_4460
ypest0001X_29220	pmatch	ypseu0001X_18090
ypest0001X_29220	pmatch	ypest0001X_19360
ypest0001X_29220	pmatch	ypest0001X_26650
ypest0001X_29220	pmatch	ypest0001X_24410
ypest0001X_29220	pmatch	ypest0001X_16590
ypest0001X_29220	pmatch	ypseu0001X_42930
ypest0001X_29220	pmatch	ypest0001X_890
ypest0001X_29220	pmatch	ypest0001X_5890
ypest0001X_29220	pmatch	ypest0001X_22880
ypest0001X_29220	pmatch	ypest0001X_32120
ypest0001X_29220	pmatch	ypest0001X_38850
ypest0001X_29220	pmatch	ypest0001X_27880
ypest0001X_29220	pmatch	ypest0001X_21530
ypest0001X_29220	pmatch	ypest0001X_30050
ypest0001X_29220	pmatch	ypest0001X_35280
ypest0001X_29220	pmatch	ypest0001X_10
ypest0001X_29220	pmatch	ypest0001X_1000
ypest0001X_29220	pmatch	ypest0001X_830
ypest0001X_29220	pmatch	ypest0001X_23500
ypest0001X_29220	pmatch	ypest0001X_38360
ypest0001X_29220	pmatch	ypest0001X_12980
ypest0001X_29220	pmatch	ypseu0001X_4150
ypest0001X_29220	pmatch	ypest0001X_18620
ypest0001X_29220	pmatch	ypest0001X_40800
ypest0001X_29220	pmatch	ypest0001X_7760
ypest0001X_29220	pmatch	ypest0001X_19750
ypest0001X_29220	pmatch	ypseu0001X_140
ypest0001X_29220	pmatch	ypest0001X_7380
ypest0001X_29220	pmatch	ypest0001X_2950
ypest0001X_29220	pmatch	ypest0001X_12220
ypest0001X_29220	pmatch	ypest0001X_34870
ypest0001X_29220	pmatch	ypest0001X_2310
ypest0001X_29220	pmatch	ypest0001X_22250
ypest0001X_29220	pmatch	ypest0001X_35620
ypest0001X_29220	pmatch	ypseu0001X_13040
ypest0001X_29220	pmatch	ypest0001X_29220
ypest0001X_29220	pmatch	ypest0001X_26340
ypest0001X_29220	pmatch	ypest0001X_3710
ypest0001X_29220	pmatch	ypest0001X_34030
ypest0001X_29220	pmatch	ypest0001X_15620
ypest0001X_29220	pmatch	ypest0001X_30930
ypest0001X_29220	pmatch	ypest0001X_8440
ypest0001X_27880	pmatch	ypest0001X_37270
ypest0001X_27880	pmatch	ypest0001X_10280
ypest0001X_27880	pmatch	ypest0001X_40050
ypest0001X_27880	pmatch	ypest0001X_19960
ypest0001X_27880	pmatch	ypest0001X_17560
ypest0001X_27880	pmatch	ypest0001X_1670
ypest0001X_27880	pmatch	ypest0001X_11270
ypest0001X_27880	pmatch	ypseu0001X_20610
ypest0001X_27880	pmatch	ypest0001X_13430
ypest0001X_27880	pmatch	ypest0001X_40600
ypest0001X_27880	pmatch	ypest0001X_9850
ypest0001X_27880	pmatch	ypest0001X_43150
ypest0001X_27880	pmatch	ypest0001X_4460
ypest0001X_27880	pmatch	ypseu0001X_18090
ypest0001X_27880	pmatch	ypest0001X_19360
ypest0001X_27880	pmatch	ypest0001X_26650
ypest0001X_27880	pmatch	ypest0001X_24410
ypest0001X_27880	pmatch	ypest0001X_16590
ypest0001X_27880	pmatch	ypseu0001X_42930
ypest0001X_27880	pmatch	ypest0001X_890
ypest0001X_27880	pmatch	ypest0001X_5890
ypest0001X_27880	pmatch	ypest0001X_22880
ypest0001X_27880	pmatch	ypest0001X_32120
ypest0001X_27880	pmatch	ypest0001X_38850
ypest0001X_27880	pmatch	ypest0001X_27880
ypest0001X_27880	pmatch	ypest0001X_21530
ypest0001X_27880	pmatch	ypest0001X_30050
ypest0001X_27880	pmatch	ypest0001X_35280
ypest0001X_27880	pmatch	ypest0001X_10
ypest0001X_27880	pmatch	ypest0001X_1000
ypest0001X_27880	pmatch	ypest0001X_830
ypest0001X_27880	pmatch	ypest0001X_23500
ypest0001X_27880	pmatch	ypest0001X_38360
ypest0001X_27880	pmatch	ypest0001X_12980
ypest0001X_27880	pmatch	ypseu0001X_4150
ypest0001X_27880	pmatch	ypest0001X_18620
ypest0001X_27880	pmatch	ypest0001X_40800
ypest0001X_27880	pmatch	ypest0001X_7760
ypest0001X_27880	pmatch	ypest0001X_19750
ypest0001X_27880	pmatch	ypseu0001X_140
ypest0001X_27880	pmatch	ypest0001X_7380
ypest0001X_27880	pmatch	ypest0001X_2950
ypest0001X_27880	pmatch	ypest0001X_12220
ypest0001X_27880	pmatch	ypest0001X_34870
ypest0001X_27880	pmatch	ypest0001X_2310
ypest0001X_27880	pmatch	ypest0001X_22250
ypest0001X_27880	pmatch	ypest0001X_35620
ypest0001X_27880	pmatch	ypseu0001X_13040
ypest0001X_27880	pmatch	ypest0001X_29220
ypest0001X_27880	pmatch	ypest0001X_26340
ypest0001X_27880	pmatch	ypest0001X_3710
ypest0001X_27880	pmatch	ypest0001X_34030
ypest0001X_27880	pmatch	ypest0001X_15620
ypest0001X_27880	pmatch	ypest0001X_30930
ypest0001X_27880	pmatch	ypest0001X_8440
ypest0001X_26650	pmatch	ypest0001X_37270
ypest0001X_26650	pmatch	ypest0001X_10280
ypest0001X_26650	pmatch	ypest0001X_40050
ypest0001X_26650	pmatch	ypest0001X_19960
ypest0001X_26650	pmatch	ypest0001X_17560
ypest0001X_26650	pmatch	ypest0001X_1670
ypest0001X_26650	pmatch	ypest0001X_11270
ypest0001X_26650	pmatch	ypseu0001X_20610
ypest0001X_26650	pmatch	ypest0001X_13430
ypest0001X_26650	pmatch	ypest0001X_40600
ypest0001X_26650	pmatch	ypest0001X_9850
ypest0001X_26650	pmatch	ypest0001X_43150
ypest0001X_26650	pmatch	ypest0001X_4460
ypest0001X_26650	pmatch	ypseu0001X_18090
ypest0001X_26650	pmatch	ypest0001X_19360
ypest0001X_26650	pmatch	ypest0001X_26650
ypest0001X_26650	pmatch	ypest0001X_24410
ypest0001X_26650	pmatch	ypest0001X_16590
ypest0001X_26650	pmatch	ypseu0001X_42930
ypest0001X_26650	pmatch	ypest0001X_890
ypest0001X_26650	pmatch	ypest0001X_5890
ypest0001X_26650	pmatch	ypest0001X_22880
ypest0001X_26650	pmatch	ypest0001X_32120
ypest0001X_26650	pmatch	ypest0001X_38850
ypest0001X_26650	pmatch	ypest0001X_27880
ypest0001X_26650	pmatch	ypest0001X_21530
ypest0001X_26650	pmatch	ypest0001X_30050
ypest0001X_26650	pmatch	ypest0001X_35280
ypest0001X_26650	pmatch	ypest0001X_10
ypest0001X_26650	pmatch	ypest0001X_1000
ypest0001X_26650	pmatch	ypest0001X_830
ypest0001X_26650	pmatch	ypest0001X_23500
ypest0001X_26650	pmatch	ypest0001X_38360
ypest0001X_26650	pmatch	ypest0001X_12980
ypest0001X_26650	pmatch	ypseu0001X_4150
ypest0001X_26650	pmatch	ypest0001X_18620
ypest0001X_26650	pmatch	ypest0001X_40800
ypest0001X_26650	pmatch	ypest0001X_7760
ypest0001X_26650	pmatch	ypest0001X_19750
ypest0001X_26650	pmatch	ypseu0001X_140
ypest0001X_26650	pmatch	ypest0001X_7380
ypest0001X_26650	pmatch	ypest0001X_2950
ypest0001X_26650	pmatch	ypest0001X_12220
ypest0001X_26650	pmatch	ypest0001X_34870
ypest0001X_26650	pmatch	ypest0001X_2310
ypest0001X_26650	pmatch	ypest0001X_22250
ypest0001X_26650	pmatch	ypest0001X_35620
ypest0001X_26650	pmatch	ypseu0001X_13040
ypest0001X_26650	pmatch	ypest0001X_29220
ypest0001X_26650	pmatch	ypest0001X_26340
ypest0001X_26650	pmatch	ypest0001X_3710
ypest0001X_26650	pmatch	ypest0001X_34030
ypest0001X_26650	pmatch	ypest0001X_15620
ypest0001X_26650	pmatch	ypest0001X_30930
ypest0001X_26650	pmatch	ypest0001X_8440
ypest0001X_26340	pmatch	ypest0001X_37270
ypest0001X_26340	pmatch	ypest0001X_10280
ypest0001X_26340	pmatch	ypest0001X_40050
ypest0001X_26340	pmatch	ypest0001X_19960
ypest0001X_26340	pmatch	ypest0001X_17560
ypest0001X_26340	pmatch	ypest0001X_1670
ypest0001X_26340	pmatch	ypest0001X_11270
ypest0001X_26340	pmatch	ypseu0001X_20610
ypest0001X_26340	pmatch	ypest0001X_13430
ypest0001X_26340	pmatch	ypest0001X_40600
ypest0001X_26340	pmatch	ypest0001X_9850
ypest0001X_26340	pmatch	ypest0001X_43150
ypest0001X_26340	pmatch	ypest0001X_4460
ypest0001X_26340	pmatch	ypseu0001X_18090
ypest0001X_26340	pmatch	ypest0001X_19360
ypest0001X_26340	pmatch	ypest0001X_26650
ypest0001X_26340	pmatch	ypest0001X_24410
ypest0001X_26340	pmatch	ypest0001X_16590
ypest0001X_26340	pmatch	ypseu0001X_42930
ypest0001X_26340	pmatch	ypest0001X_890
ypest0001X_26340	pmatch	ypest0001X_5890
ypest0001X_26340	pmatch	ypest0001X_22880
ypest0001X_26340	pmatch	ypest0001X_32120
ypest0001X_26340	pmatch	ypest0001X_38850
ypest0001X_26340	pmatch	ypest0001X_27880
ypest0001X_26340	pmatch	ypest0001X_21530
ypest0001X_26340	pmatch	ypest0001X_30050
ypest0001X_26340	pmatch	ypest0001X_35280
ypest0001X_26340	pmatch	ypest0001X_10
ypest0001X_26340	pmatch	ypest0001X_1000
ypest0001X_26340	pmatch	ypest0001X_830
ypest0001X_26340	pmatch	ypest0001X_23500
ypest0001X_26340	pmatch	ypest0001X_38360
ypest0001X_26340	pmatch	ypest0001X_12980
ypest0001X_26340	pmatch	ypseu0001X_4150
ypest0001X_26340	pmatch	ypest0001X_18620
ypest0001X_26340	pmatch	ypest0001X_40800
ypest0001X_26340	pmatch	ypest0001X_7760
ypest0001X_26340	pmatch	ypest0001X_19750
ypest0001X_26340	pmatch	ypseu0001X_140
ypest0001X_26340	pmatch	ypest0001X_7380
ypest0001X_26340	pmatch	ypest0001X_2950
ypest0001X_26340	pmatch	ypest0001X_12220
ypest0001X_26340	pmatch	ypest0001X_34870
ypest0001X_26340	pmatch	ypest0001X_2310
ypest0001X_26340	pmatch	ypest0001X_22250
ypest0001X_26340	pmatch	ypest0001X_35620
ypest0001X_26340	pmatch	ypseu0001X_13040
ypest0001X_26340	pmatch	ypest0001X_29220
ypest0001X_26340	pmatch	ypest0001X_26340
ypest0001X_26340	pmatch	ypest0001X_3710
ypest0001X_26340	pmatch	ypest0001X_34030
ypest0001X_26340	pmatch	ypest0001X_15620
ypest0001X_26340	pmatch	ypest0001X_30930
ypest0001X_26340	pmatch	ypest0001X_8440
ypest0001X_24410	pmatch	ypest0001X_37270
ypest0001X_24410	pmatch	ypest0001X_10280
ypest0001X_24410	pmatch	ypest0001X_40050
ypest0001X_24410	pmatch	ypest0001X_19960
ypest0001X_24410	pmatch	ypest0001X_17560
ypest0001X_24410	pmatch	ypest0001X_1670
ypest0001X_24410	pmatch	ypest0001X_11270
ypest0001X_24410	pmatch	ypseu0001X_20610
ypest0001X_24410	pmatch	ypest0001X_13430
ypest0001X_24410	pmatch	ypest0001X_40600
ypest0001X_24410	pmatch	ypest0001X_9850
ypest0001X_24410	pmatch	ypest0001X_43150
ypest0001X_24410	pmatch	ypest0001X_4460
ypest0001X_24410	pmatch	ypseu0001X_18090
ypest0001X_24410	pmatch	ypest0001X_19360
ypest0001X_24410	pmatch	ypest0001X_26650
ypest0001X_24410	pmatch	ypest0001X_24410
ypest0001X_24410	pmatch	ypest0001X_16590
ypest0001X_24410	pmatch	ypseu0001X_42930
ypest0001X_24410	pmatch	ypest0001X_890
ypest0001X_24410	pmatch	ypest0001X_5890
ypest0001X_24410	pmatch	ypest0001X_22880
ypest0001X_24410	pmatch	ypest0001X_32120
ypest0001X_24410	pmatch	ypest0001X_38850
ypest0001X_24410	pmatch	ypest0001X_27880
ypest0001X_24410	pmatch	ypest0001X_21530
ypest0001X_24410	pmatch	ypest0001X_30050
ypest0001X_24410	pmatch	ypest0001X_35280
ypest0001X_24410	pmatch	ypest0001X_10
ypest0001X_24410	pmatch	ypest0001X_1000
ypest0001X_24410	pmatch	ypest0001X_830
ypest0001X_24410	pmatch	ypest0001X_23500
ypest0001X_24410	pmatch	ypest0001X_38360
ypest0001X_24410	pmatch	ypest0001X_12980
ypest0001X_24410	pmatch	ypseu0001X_4150
ypest0001X_24410	pmatch	ypest0001X_18620
ypest0001X_24410	pmatch	ypest0001X_40800
ypest0001X_24410	pmatch	ypest0001X_7760
ypest0001X_24410	pmatch	ypest0001X_19750
ypest0001X_24410	pmatch	ypseu0001X_140
ypest0001X_24410	pmatch	ypest0001X_7380
ypest0001X_24410	pmatch	ypest0001X_2950
ypest0001X_24410	pmatch	ypest0001X_12220
ypest0001X_24410	pmatch	ypest0001X_34870
ypest0001X_24410	pmatch	ypest0001X_2310
ypest0001X_24410	pmatch	ypest0001X_22250
ypest0001X_24410	pmatch	ypest0001X_35620
ypest0001X_24410	pmatch	ypseu0001X_13040
ypest0001X_24410	pmatch	ypest0001X_29220
ypest0001X_24410	pmatch	ypest0001X_26340
ypest0001X_24410	pmatch	ypest0001X_3710
ypest0001X_24410	pmatch	ypest0001X_34030
ypest0001X_24410	pmatch	ypest0001X_15620
ypest0001X_24410	pmatch	ypest0001X_30930
ypest0001X_24410	pmatch	ypest0001X_8440
ypest0001X_23500	pmatch	ypest0001X_37270
ypest0001X_23500	pmatch	ypest0001X_10280
ypest0001X_23500	pmatch	ypest0001X_40050
ypest0001X_23500	pmatch	ypest0001X_19960
ypest0001X_23500	pmatch	ypest0001X_17560
ypest0001X_23500	pmatch	ypest0001X_1670
ypest0001X_23500	pmatch	ypest0001X_11270
ypest0001X_23500	pmatch	ypseu0001X_20610
ypest0001X_23500	pmatch	ypest0001X_13430
ypest0001X_23500	pmatch	ypest0001X_40600
ypest0001X_23500	pmatch	ypest0001X_9850
ypest0001X_23500	pmatch	ypest0001X_43150
ypest0001X_23500	pmatch	ypest0001X_4460
ypest0001X_23500	pmatch	ypseu0001X_18090
ypest0001X_23500	pmatch	ypest0001X_19360
ypest0001X_23500	pmatch	ypest0001X_26650
ypest0001X_23500	pmatch	ypest0001X_24410
ypest0001X_23500	pmatch	ypest0001X_16590
ypest0001X_23500	pmatch	ypseu0001X_42930
ypest0001X_23500	pmatch	ypest0001X_890
ypest0001X_23500	pmatch	ypest0001X_5890
ypest0001X_23500	pmatch	ypest0001X_22880
ypest0001X_23500	pmatch	ypest0001X_32120
ypest0001X_23500	pmatch	ypest0001X_38850
ypest0001X_23500	pmatch	ypest0001X_27880
ypest0001X_23500	pmatch	ypest0001X_21530
ypest0001X_23500	pmatch	ypest0001X_30050
ypest0001X_23500	pmatch	ypest0001X_35280
ypest0001X_23500	pmatch	ypest0001X_10
ypest0001X_23500	pmatch	ypest0001X_1000
ypest0001X_23500	pmatch	ypest0001X_830
ypest0001X_23500	pmatch	ypest0001X_23500
ypest0001X_23500	pmatch	ypest0001X_38360
ypest0001X_23500	pmatch	ypest0001X_12980
ypest0001X_23500	pmatch	ypseu0001X_4150
ypest0001X_23500	pmatch	ypest0001X_18620
ypest0001X_23500	pmatch	ypest0001X_40800
ypest0001X_23500	pmatch	ypest0001X_7760
ypest0001X_23500	pmatch	ypest0001X_19750
ypest0001X_23500	pmatch	ypseu0001X_140
ypest0001X_23500	pmatch	ypest0001X_7380
ypest0001X_23500	pmatch	ypest0001X_2950
ypest0001X_23500	pmatch	ypest0001X_12220
ypest0001X_23500	pmatch	ypest0001X_34870
ypest0001X_23500	pmatch	ypest0001X_2310
ypest0001X_23500	pmatch	ypest0001X_22250
ypest0001X_23500	pmatch	ypest0001X_35620
ypest0001X_23500	pmatch	ypseu0001X_13040
ypest0001X_23500	pmatch	ypest0001X_29220
ypest0001X_23500	pmatch	ypest0001X_26340
ypest0001X_23500	pmatch	ypest0001X_3710
ypest0001X_23500	pmatch	ypest0001X_34030
ypest0001X_23500	pmatch	ypest0001X_15620
ypest0001X_23500	pmatch	ypest0001X_30930
ypest0001X_23500	pmatch	ypest0001X_8440
ypest0001X_22880	pmatch	ypest0001X_37270
ypest0001X_22880	pmatch	ypest0001X_10280
ypest0001X_22880	pmatch	ypest0001X_40050
ypest0001X_22880	pmatch	ypest0001X_19960
ypest0001X_22880	pmatch	ypest0001X_17560
ypest0001X_22880	pmatch	ypest0001X_1670
ypest0001X_22880	pmatch	ypest0001X_11270
ypest0001X_22880	pmatch	ypseu0001X_20610
ypest0001X_22880	pmatch	ypest0001X_13430
ypest0001X_22880	pmatch	ypest0001X_40600
ypest0001X_22880	pmatch	ypest0001X_9850
ypest0001X_22880	pmatch	ypest0001X_43150
ypest0001X_22880	pmatch	ypest0001X_4460
ypest0001X_22880	pmatch	ypseu0001X_18090
ypest0001X_22880	pmatch	ypest0001X_19360
ypest0001X_22880	pmatch	ypest0001X_26650
ypest0001X_22880	pmatch	ypest0001X_24410
ypest0001X_22880	pmatch	ypest0001X_16590
ypest0001X_22880	pmatch	ypseu0001X_42930
ypest0001X_22880	pmatch	ypest0001X_890
ypest0001X_22880	pmatch	ypest0001X_5890
ypest0001X_22880	pmatch	ypest0001X_22880
ypest0001X_22880	pmatch	ypest0001X_32120
ypest0001X_22880	pmatch	ypest0001X_38850
ypest0001X_22880	pmatch	ypest0001X_27880
ypest0001X_22880	pmatch	ypest0001X_21530
ypest0001X_22880	pmatch	ypest0001X_30050
ypest0001X_22880	pmatch	ypest0001X_35280
ypest0001X_22880	pmatch	ypest0001X_10
ypest0001X_22880	pmatch	ypest0001X_1000
ypest0001X_22880	pmatch	ypest0001X_830
ypest0001X_22880	pmatch	ypest0001X_23500
ypest0001X_22880	pmatch	ypest0001X_38360
ypest0001X_22880	pmatch	ypest0001X_12980
ypest0001X_22880	pmatch	ypseu0001X_4150
ypest0001X_22880	pmatch	ypest0001X_18620
ypest0001X_22880	pmatch	ypest0001X_40800
ypest0001X_22880	pmatch	ypest0001X_7760
ypest0001X_22880	pmatch	ypest0001X_19750
ypest0001X_22880	pmatch	ypseu0001X_140
ypest0001X_22880	pmatch	ypest0001X_7380
ypest0001X_22880	pmatch	ypest0001X_2950
ypest0001X_22880	pmatch	ypest0001X_12220
ypest0001X_22880	pmatch	ypest0001X_34870
ypest0001X_22880	pmatch	ypest0001X_2310
ypest0001X_22880	pmatch	ypest0001X_22250
ypest0001X_22880	pmatch	ypest0001X_35620
ypest0001X_22880	pmatch	ypseu0001X_13040
ypest0001X_22880	pmatch	ypest0001X_29220
ypest0001X_22880	pmatch	ypest0001X_26340
ypest0001X_22880	pmatch	ypest0001X_3710
ypest0001X_22880	pmatch	ypest0001X_34030
ypest0001X_22880	pmatch	ypest0001X_15620
ypest0001X_22880	pmatch	ypest0001X_30930
ypest0001X_22880	pmatch	ypest0001X_8440
ypest0001X_22250	pmatch	ypest0001X_37270
ypest0001X_22250	pmatch	ypest0001X_10280
ypest0001X_22250	pmatch	ypest0001X_40050
ypest0001X_22250	pmatch	ypest0001X_19960
ypest0001X_22250	pmatch	ypest0001X_17560
ypest0001X_22250	pmatch	ypest0001X_1670
ypest0001X_22250	pmatch	ypest0001X_11270
ypest0001X_22250	pmatch	ypseu0001X_20610
ypest0001X_22250	pmatch	ypest0001X_13430
ypest0001X_22250	pmatch	ypest0001X_40600
ypest0001X_22250	pmatch	ypest0001X_9850
ypest0001X_22250	pmatch	ypest0001X_43150
ypest0001X_22250	pmatch	ypest0001X_4460
ypest0001X_22250	pmatch	ypseu0001X_18090
ypest0001X_22250	pmatch	ypest0001X_19360
ypest0001X_22250	pmatch	ypest0001X_26650
ypest0001X_22250	pmatch	ypest0001X_24410
ypest0001X_22250	pmatch	ypest0001X_16590
ypest0001X_22250	pmatch	ypseu0001X_42930
ypest0001X_22250	pmatch	ypest0001X_890
ypest0001X_22250	pmatch	ypest0001X_5890
ypest0001X_22250	pmatch	ypest0001X_22880
ypest0001X_22250	pmatch	ypest0001X_32120
ypest0001X_22250	pmatch	ypest0001X_38850
ypest0001X_22250	pmatch	ypest0001X_27880
ypest0001X_22250	pmatch	ypest0001X_21530
ypest0001X_22250	pmatch	ypest0001X_30050
ypest0001X_22250	pmatch	ypest0001X_35280
ypest0001X_22250	pmatch	ypest0001X_10
ypest0001X_22250	pmatch	ypest0001X_1000
ypest0001X_22250	pmatch	ypest0001X_830
ypest0001X_22250	pmatch	ypest0001X_23500
ypest0001X_22250	pmatch	ypest0001X_38360
ypest0001X_22250	pmatch	ypest0001X_12980
ypest0001X_22250	pmatch	ypseu0001X_4150
ypest0001X_22250	pmatch	ypest0001X_18620
ypest0001X_22250	pmatch	ypest0001X_40800
ypest0001X_22250	pmatch	ypest0001X_7760
ypest0001X_22250	pmatch	ypest0001X_19750
ypest0001X_22250	pmatch	ypseu0001X_140
ypest0001X_22250	pmatch	ypest0001X_7380
ypest0001X_22250	pmatch	ypest0001X_2950
ypest0001X_22250	pmatch	ypest0001X_12220
ypest0001X_22250	pmatch	ypest0001X_34870
ypest0001X_22250	pmatch	ypest0001X_2310
ypest0001X_22250	pmatch	ypest0001X_22250
ypest0001X_22250	pmatch	ypest0001X_35620
ypest0001X_22250	pmatch	ypseu0001X_13040
ypest0001X_22250	pmatch	ypest0001X_29220
ypest0001X_22250	pmatch	ypest0001X_26340
ypest0001X_22250	pmatch	ypest0001X_3710
ypest0001X_22250	pmatch	ypest0001X_34030
ypest0001X_22250	pmatch	ypest0001X_15620
ypest0001X_22250	pmatch	ypest0001X_30930
ypest0001X_22250	pmatch	ypest0001X_8440
ypest0001X_21530	pmatch	ypest0001X_37270
ypest0001X_21530	pmatch	ypest0001X_10280
ypest0001X_21530	pmatch	ypest0001X_40050
ypest0001X_21530	pmatch	ypest0001X_19960
ypest0001X_21530	pmatch	ypest0001X_17560
ypest0001X_21530	pmatch	ypest0001X_1670
ypest0001X_21530	pmatch	ypest0001X_11270
ypest0001X_21530	pmatch	ypseu0001X_20610
ypest0001X_21530	pmatch	ypest0001X_13430
ypest0001X_21530	pmatch	ypest0001X_40600
ypest0001X_21530	pmatch	ypest0001X_9850
ypest0001X_21530	pmatch	ypest0001X_43150
ypest0001X_21530	pmatch	ypest0001X_4460
ypest0001X_21530	pmatch	ypseu0001X_18090
ypest0001X_21530	pmatch	ypest0001X_19360
ypest0001X_21530	pmatch	ypest0001X_26650
ypest0001X_21530	pmatch	ypest0001X_24410
ypest0001X_21530	pmatch	ypest0001X_16590
ypest0001X_21530	pmatch	ypseu0001X_42930
ypest0001X_21530	pmatch	ypest0001X_890
ypest0001X_21530	pmatch	ypest0001X_5890
ypest0001X_21530	pmatch	ypest0001X_22880
ypest0001X_21530	pmatch	ypest0001X_32120
ypest0001X_21530	pmatch	ypest0001X_38850
ypest0001X_21530	pmatch	ypest0001X_27880
ypest0001X_21530	pmatch	ypest0001X_21530
ypest0001X_21530	pmatch	ypest0001X_30050
ypest0001X_21530	pmatch	ypest0001X_35280
ypest0001X_21530	pmatch	ypest0001X_10
ypest0001X_21530	pmatch	ypest0001X_1000
ypest0001X_21530	pmatch	ypest0001X_830
ypest0001X_21530	pmatch	ypest0001X_23500
ypest0001X_21530	pmatch	ypest0001X_38360
ypest0001X_21530	pmatch	ypest0001X_12980
ypest0001X_21530	pmatch	ypseu0001X_4150
ypest0001X_21530	pmatch	ypest0001X_18620
ypest0001X_21530	pmatch	ypest0001X_40800
ypest0001X_21530	pmatch	ypest0001X_7760
ypest0001X_21530	pmatch	ypest0001X_19750
ypest0001X_21530	pmatch	ypseu0001X_140
ypest0001X_21530	pmatch	ypest0001X_7380
ypest0001X_21530	pmatch	ypest0001X_2950
ypest0001X_21530	pmatch	ypest0001X_12220
ypest0001X_21530	pmatch	ypest0001X_34870
ypest0001X_21530	pmatch	ypest0001X_2310
ypest0001X_21530	pmatch	ypest0001X_22250
ypest0001X_21530	pmatch	ypest0001X_35620
ypest0001X_21530	pmatch	ypseu0001X_13040
ypest0001X_21530	pmatch	ypest0001X_29220
ypest0001X_21530	pmatch	ypest0001X_26340
ypest0001X_21530	pmatch	ypest0001X_3710
ypest0001X_21530	pmatch	ypest0001X_34030
ypest0001X_21530	pmatch	ypest0001X_15620
ypest0001X_21530	pmatch	ypest0001X_30930
ypest0001X_21530	pmatch	ypest0001X_8440
ypest0001X_19960	pmatch	ypest0001X_37270
ypest0001X_19960	pmatch	ypest0001X_10280
ypest0001X_19960	pmatch	ypest0001X_40050
ypest0001X_19960	pmatch	ypest0001X_19960
ypest0001X_19960	pmatch	ypest0001X_17560
ypest0001X_19960	pmatch	ypest0001X_1670
ypest0001X_19960	pmatch	ypest0001X_11270
ypest0001X_19960	pmatch	ypseu0001X_20610
ypest0001X_19960	pmatch	ypest0001X_13430
ypest0001X_19960	pmatch	ypest0001X_40600
ypest0001X_19960	pmatch	ypest0001X_9850
ypest0001X_19960	pmatch	ypest0001X_43150
ypest0001X_19960	pmatch	ypest0001X_4460
ypest0001X_19960	pmatch	ypseu0001X_18090
ypest0001X_19960	pmatch	ypest0001X_19360
ypest0001X_19960	pmatch	ypest0001X_26650
ypest0001X_19960	pmatch	ypest0001X_24410
ypest0001X_19960	pmatch	ypest0001X_16590
ypest0001X_19960	pmatch	ypseu0001X_42930
ypest0001X_19960	pmatch	ypest0001X_890
ypest0001X_19960	pmatch	ypest0001X_5890
ypest0001X_19960	pmatch	ypest0001X_22880
ypest0001X_19960	pmatch	ypest0001X_32120
ypest0001X_19960	pmatch	ypest0001X_38850
ypest0001X_19960	pmatch	ypest0001X_27880
ypest0001X_19960	pmatch	ypest0001X_21530
ypest0001X_19960	pmatch	ypest0001X_30050
ypest0001X_19960	pmatch	ypest0001X_35280
ypest0001X_19960	pmatch	ypest0001X_10
ypest0001X_19960	pmatch	ypest0001X_1000
ypest0001X_19960	pmatch	ypest0001X_830
ypest0001X_19960	pmatch	ypest0001X_23500
ypest0001X_19960	pmatch	ypest0001X_38360
ypest0001X_19960	pmatch	ypest0001X_12980
ypest0001X_19960	pmatch	ypseu0001X_4150
ypest0001X_19960	pmatch	ypest0001X_18620
ypest0001X_19960	pmatch	ypest0001X_40800
ypest0001X_19960	pmatch	ypest0001X_7760
ypest0001X_19960	pmatch	ypest0001X_19750
ypest0001X_19960	pmatch	ypseu0001X_140
ypest0001X_19960	pmatch	ypest0001X_7380
ypest0001X_19960	pmatch	ypest0001X_2950
ypest0001X_19960	pmatch	ypest0001X_12220
ypest0001X_19960	pmatch	ypest0001X_34870
ypest0001X_19960	pmatch	ypest0001X_2310
ypest0001X_19960	pmatch	ypest0001X_22250
ypest0001X_19960	pmatch	ypest0001X_35620
ypest0001X_19960	pmatch	ypseu0001X_13040
ypest0001X_19960	pmatch	ypest0001X_29220
ypest0001X_19960	pmatch	ypest0001X_26340
ypest0001X_19960	pmatch	ypest0001X_3710
ypest0001X_19960	pmatch	ypest0001X_34030
ypest0001X_19960	pmatch	ypest0001X_15620
ypest0001X_19960	pmatch	ypest0001X_30930
ypest0001X_19960	pmatch	ypest0001X_8440
ypest0001X_19750	pmatch	ypest0001X_37270
ypest0001X_19750	pmatch	ypest0001X_10280
ypest0001X_19750	pmatch	ypest0001X_40050
ypest0001X_19750	pmatch	ypest0001X_19960
ypest0001X_19750	pmatch	ypest0001X_17560
ypest0001X_19750	pmatch	ypest0001X_1670
ypest0001X_19750	pmatch	ypest0001X_11270
ypest0001X_19750	pmatch	ypseu0001X_20610
ypest0001X_19750	pmatch	ypest0001X_13430
ypest0001X_19750	pmatch	ypest0001X_40600
ypest0001X_19750	pmatch	ypest0001X_9850
ypest0001X_19750	pmatch	ypest0001X_43150
ypest0001X_19750	pmatch	ypest0001X_4460
ypest0001X_19750	pmatch	ypseu0001X_18090
ypest0001X_19750	pmatch	ypest0001X_19360
ypest0001X_19750	pmatch	ypest0001X_26650
ypest0001X_19750	pmatch	ypest0001X_24410
ypest0001X_19750	pmatch	ypest0001X_16590
ypest0001X_19750	pmatch	ypseu0001X_42930
ypest0001X_19750	pmatch	ypest0001X_890
ypest0001X_19750	pmatch	ypest0001X_5890
ypest0001X_19750	pmatch	ypest0001X_22880
ypest0001X_19750	pmatch	ypest0001X_32120
ypest0001X_19750	pmatch	ypest0001X_38850
ypest0001X_19750	pmatch	ypest0001X_27880
ypest0001X_19750	pmatch	ypest0001X_21530
ypest0001X_19750	pmatch	ypest0001X_30050
ypest0001X_19750	pmatch	ypest0001X_35280
ypest0001X_19750	pmatch	ypest0001X_10
ypest0001X_19750	pmatch	ypest0001X_1000
ypest0001X_19750	pmatch	ypest0001X_830
ypest0001X_19750	pmatch	ypest0001X_23500
ypest0001X_19750	pmatch	ypest0001X_38360
ypest0001X_19750	pmatch	ypest0001X_12980
ypest0001X_19750	pmatch	ypseu0001X_4150
ypest0001X_19750	pmatch	ypest0001X_18620
ypest0001X_19750	pmatch	ypest0001X_40800
ypest0001X_19750	pmatch	ypest0001X_7760
ypest0001X_19750	pmatch	ypest0001X_19750
ypest0001X_19750	pmatch	ypseu0001X_140
ypest0001X_19750	pmatch	ypest0001X_7380
ypest0001X_19750	pmatch	ypest0001X_2950
ypest0001X_19750	pmatch	ypest0001X_12220
ypest0001X_19750	pmatch	ypest0001X_34870
ypest0001X_19750	pmatch	ypest0001X_2310
ypest0001X_19750	pmatch	ypest0001X_22250
ypest0001X_19750	pmatch	ypest0001X_35620
ypest0001X_19750	pmatch	ypseu0001X_13040
ypest0001X_19750	pmatch	ypest0001X_29220
ypest0001X_19750	pmatch	ypest0001X_26340
ypest0001X_19750	pmatch	ypest0001X_3710
ypest0001X_19750	pmatch	ypest0001X_34030
ypest0001X_19750	pmatch	ypest0001X_15620
ypest0001X_19750	pmatch	ypest0001X_30930
ypest0001X_19750	pmatch	ypest0001X_8440
ypest0001X_19360	pmatch	ypest0001X_37270
ypest0001X_19360	pmatch	ypest0001X_10280
ypest0001X_19360	pmatch	ypest0001X_40050
ypest0001X_19360	pmatch	ypest0001X_19960
ypest0001X_19360	pmatch	ypest0001X_17560
ypest0001X_19360	pmatch	ypest0001X_1670
ypest0001X_19360	pmatch	ypest0001X_11270
ypest0001X_19360	pmatch	ypseu0001X_20610
ypest0001X_19360	pmatch	ypest0001X_13430
ypest0001X_19360	pmatch	ypest0001X_40600
ypest0001X_19360	pmatch	ypest0001X_9850
ypest0001X_19360	pmatch	ypest0001X_43150
ypest0001X_19360	pmatch	ypest0001X_4460
ypest0001X_19360	pmatch	ypseu0001X_18090
ypest0001X_19360	pmatch	ypest0001X_19360
ypest0001X_19360	pmatch	ypest0001X_26650
ypest0001X_19360	pmatch	ypest0001X_24410
ypest0001X_19360	pmatch	ypest0001X_16590
ypest0001X_19360	pmatch	ypseu0001X_42930
ypest0001X_19360	pmatch	ypest0001X_890
ypest0001X_19360	pmatch	ypest0001X_5890
ypest0001X_19360	pmatch	ypest0001X_22880
ypest0001X_19360	pmatch	ypest0001X_32120
ypest0001X_19360	pmatch	ypest0001X_38850
ypest0001X_19360	pmatch	ypest0001X_27880
ypest0001X_19360	pmatch	ypest0001X_21530
ypest0001X_19360	pmatch	ypest0001X_30050
ypest0001X_19360	pmatch	ypest0001X_35280
ypest0001X_19360	pmatch	ypest0001X_10
ypest0001X_19360	pmatch	ypest0001X_1000
ypest0001X_19360	pmatch	ypest0001X_830
ypest0001X_19360	pmatch	ypest0001X_23500
ypest0001X_19360	pmatch	ypest0001X_38360
ypest0001X_19360	pmatch	ypest0001X_12980
ypest0001X_19360	pmatch	ypseu0001X_4150
ypest0001X_19360	pmatch	ypest0001X_18620
ypest0001X_19360	pmatch	ypest0001X_40800
ypest0001X_19360	pmatch	ypest0001X_7760
ypest0001X_19360	pmatch	ypest0001X_19750
ypest0001X_19360	pmatch	ypseu0001X_140
ypest0001X_19360	pmatch	ypest0001X_7380
ypest0001X_19360	pmatch	ypest0001X_2950
ypest0001X_19360	pmatch	ypest0001X_12220
ypest0001X_19360	pmatch	ypest0001X_34870
ypest0001X_19360	pmatch	ypest0001X_2310
ypest0001X_19360	pmatch	ypest0001X_22250
ypest0001X_19360	pmatch	ypest0001X_35620
ypest0001X_19360	pmatch	ypseu0001X_13040
ypest0001X_19360	pmatch	ypest0001X_29220
ypest0001X_19360	pmatch	ypest0001X_26340
ypest0001X_19360	pmatch	ypest0001X_3710
ypest0001X_19360	pmatch	ypest0001X_34030
ypest0001X_19360	pmatch	ypest0001X_15620
ypest0001X_19360	pmatch	ypest0001X_30930
ypest0001X_19360	pmatch	ypest0001X_8440
ypest0001X_18620	pmatch	ypest0001X_37270
ypest0001X_18620	pmatch	ypest0001X_10280
ypest0001X_18620	pmatch	ypest0001X_40050
ypest0001X_18620	pmatch	ypest0001X_19960
ypest0001X_18620	pmatch	ypest0001X_17560
ypest0001X_18620	pmatch	ypest0001X_1670
ypest0001X_18620	pmatch	ypest0001X_11270
ypest0001X_18620	pmatch	ypseu0001X_20610
ypest0001X_18620	pmatch	ypest0001X_13430
ypest0001X_18620	pmatch	ypest0001X_40600
ypest0001X_18620	pmatch	ypest0001X_9850
ypest0001X_18620	pmatch	ypest0001X_43150
ypest0001X_18620	pmatch	ypest0001X_4460
ypest0001X_18620	pmatch	ypseu0001X_18090
ypest0001X_18620	pmatch	ypest0001X_19360
ypest0001X_18620	pmatch	ypest0001X_26650
ypest0001X_18620	pmatch	ypest0001X_24410
ypest0001X_18620	pmatch	ypest0001X_16590
ypest0001X_18620	pmatch	ypseu0001X_42930
ypest0001X_18620	pmatch	ypest0001X_890
ypest0001X_18620	pmatch	ypest0001X_5890
ypest0001X_18620	pmatch	ypest0001X_22880
ypest0001X_18620	pmatch	ypest0001X_32120
ypest0001X_18620	pmatch	ypest0001X_38850
ypest0001X_18620	pmatch	ypest0001X_27880
ypest0001X_18620	pmatch	ypest0001X_21530
ypest0001X_18620	pmatch	ypest0001X_30050
ypest0001X_18620	pmatch	ypest0001X_35280
ypest0001X_18620	pmatch	ypest0001X_10
ypest0001X_18620	pmatch	ypest0001X_1000
ypest0001X_18620	pmatch	ypest0001X_830
ypest0001X_18620	pmatch	ypest0001X_23500
ypest0001X_18620	pmatch	ypest0001X_38360
ypest0001X_18620	pmatch	ypest0001X_12980
ypest0001X_18620	pmatch	ypseu0001X_4150
ypest0001X_18620	pmatch	ypest0001X_18620
ypest0001X_18620	pmatch	ypest0001X_40800
ypest0001X_18620	pmatch	ypest0001X_7760
ypest0001X_18620	pmatch	ypest0001X_19750
ypest0001X_18620	pmatch	ypseu0001X_140
ypest0001X_18620	pmatch	ypest0001X_7380
ypest0001X_18620	pmatch	ypest0001X_2950
ypest0001X_18620	pmatch	ypest0001X_12220
ypest0001X_18620	pmatch	ypest0001X_34870
ypest0001X_18620	pmatch	ypest0001X_2310
ypest0001X_18620	pmatch	ypest0001X_22250
ypest0001X_18620	pmatch	ypest0001X_35620
ypest0001X_18620	pmatch	ypseu0001X_13040
ypest0001X_18620	pmatch	ypest0001X_29220
ypest0001X_18620	pmatch	ypest0001X_26340
ypest0001X_18620	pmatch	ypest0001X_3710
ypest0001X_18620	pmatch	ypest0001X_34030
ypest0001X_18620	pmatch	ypest0001X_15620
ypest0001X_18620	pmatch	ypest0001X_30930
ypest0001X_18620	pmatch	ypest0001X_8440
ypest0001X_17560	pmatch	ypest0001X_37270
ypest0001X_17560	pmatch	ypest0001X_10280
ypest0001X_17560	pmatch	ypest0001X_40050
ypest0001X_17560	pmatch	ypest0001X_19960
ypest0001X_17560	pmatch	ypest0001X_17560
ypest0001X_17560	pmatch	ypest0001X_1670
ypest0001X_17560	pmatch	ypest0001X_11270
ypest0001X_17560	pmatch	ypseu0001X_20610
ypest0001X_17560	pmatch	ypest0001X_13430
ypest0001X_17560	pmatch	ypest0001X_40600
ypest0001X_17560	pmatch	ypest0001X_9850
ypest0001X_17560	pmatch	ypest0001X_43150
ypest0001X_17560	pmatch	ypest0001X_4460
ypest0001X_17560	pmatch	ypseu0001X_18090
ypest0001X_17560	pmatch	ypest0001X_19360
ypest0001X_17560	pmatch	ypest0001X_26650
ypest0001X_17560	pmatch	ypest0001X_24410
ypest0001X_17560	pmatch	ypest0001X_16590
ypest0001X_17560	pmatch	ypseu0001X_42930
ypest0001X_17560	pmatch	ypest0001X_890
ypest0001X_17560	pmatch	ypest0001X_5890
ypest0001X_17560	pmatch	ypest0001X_22880
ypest0001X_17560	pmatch	ypest0001X_32120
ypest0001X_17560	pmatch	ypest0001X_38850
ypest0001X_17560	pmatch	ypest0001X_27880
ypest0001X_17560	pmatch	ypest0001X_21530
ypest0001X_17560	pmatch	ypest0001X_30050
ypest0001X_17560	pmatch	ypest0001X_35280
ypest0001X_17560	pmatch	ypest0001X_10
ypest0001X_17560	pmatch	ypest0001X_1000
ypest0001X_17560	pmatch	ypest0001X_830
ypest0001X_17560	pmatch	ypest0001X_23500
ypest0001X_17560	pmatch	ypest0001X_38360
ypest0001X_17560	pmatch	ypest0001X_12980
ypest0001X_17560	pmatch	ypseu0001X_4150
ypest0001X_17560	pmatch	ypest0001X_18620
ypest0001X_17560	pmatch	ypest0001X_40800
ypest0001X_17560	pmatch	ypest0001X_7760
ypest0001X_17560	pmatch	ypest0001X_19750
ypest0001X_17560	pmatch	ypseu0001X_140
ypest0001X_17560	pmatch	ypest0001X_7380
ypest0001X_17560	pmatch	ypest0001X_2950
ypest0001X_17560	pmatch	ypest0001X_12220
ypest0001X_17560	pmatch	ypest0001X_34870
ypest0001X_17560	pmatch	ypest0001X_2310
ypest0001X_17560	pmatch	ypest0001X_22250
ypest0001X_17560	pmatch	ypest0001X_35620
ypest0001X_17560	pmatch	ypseu0001X_13040
ypest0001X_17560	pmatch	ypest0001X_29220
ypest0001X_17560	pmatch	ypest0001X_26340
ypest0001X_17560	pmatch	ypest0001X_3710
ypest0001X_17560	pmatch	ypest0001X_34030
ypest0001X_17560	pmatch	ypest0001X_15620
ypest0001X_17560	pmatch	ypest0001X_30930
ypest0001X_17560	pmatch	ypest0001X_8440
ypest0001X_16590	pmatch	ypest0001X_37270
ypest0001X_16590	pmatch	ypest0001X_10280
ypest0001X_16590	pmatch	ypest0001X_40050
ypest0001X_16590	pmatch	ypest0001X_19960
ypest0001X_16590	pmatch	ypest0001X_17560
ypest0001X_16590	pmatch	ypest0001X_1670
ypest0001X_16590	pmatch	ypest0001X_11270
ypest0001X_16590	pmatch	ypseu0001X_20610
ypest0001X_16590	pmatch	ypest0001X_13430
ypest0001X_16590	pmatch	ypest0001X_40600
ypest0001X_16590	pmatch	ypest0001X_9850
ypest0001X_16590	pmatch	ypest0001X_43150
ypest0001X_16590	pmatch	ypest0001X_4460
ypest0001X_16590	pmatch	ypseu0001X_18090
ypest0001X_16590	pmatch	ypest0001X_19360
ypest0001X_16590	pmatch	ypest0001X_26650
ypest0001X_16590	pmatch	ypest0001X_24410
ypest0001X_16590	pmatch	ypest0001X_16590
ypest0001X_16590	pmatch	ypseu0001X_42930
[truncated: 1,081 more rows]
