# Supplementary material for: Genomic characterization of the Yersinia genus
Source: Genome Biol. 2010 Jan 4;11(1):R1. doi: 10.1186/gb-2010-11-1-r1 (PMC2847712; doi:10.1186/gb-2010-11-1-r1)
Supplement: Additional file 15 — The top level directory consists of a directory called Additional_cluster_files and 5010 directories, one for each multi-protein cluster family. (This top level directory has been split into three data files for uploading purposes (Additional files 15, 16, 17).) Within the directory are the following files: PGL1_unique_Yersinia_unclustered.out - list of all protein singletons that MCL did not group into a cluster (see Materials and Methods); PGL1_Yersinia_unique_locus_tags.txt - names of the 11 locus tag prefixes used for each genome; PGL1_unique_Yersinia.gff - mapping each Yersinia protein to a cluster in tab delimited GFF; PGL1_unique_Yersinia.sigfile - list of the longest protein in each cluster; PGL1_unique_Yersinia.summary - summary table of features of each of the clusters; PGL1_unique_Yersinia.table - summary table of each protein in the clusters. Within each cluster directory are the following files, where 'x' is the cluster name: PGL1_unique_Yersinia-x.faa - multifasta file of the proteins in the cluster; PGL1_unique_Yersinia-x.summary - summary of the properties of the proteins; PGL1_unique_Yersinia-x.matches - blast matches between the proteins of the cluster; PGL1_unique_Yersinia-x.muscle.fasta - muscle alignment of the proteins; PGL1_unique_Yersinia-x.muscle.fasta.gblo - gblocks output of muscle alignment (that is, auto-trimmed alignment); PGL1_unique_Yersinia-x.muscle.fasta.gblo.htm - as above in html format; PGL1_unique_Yersinia-x.muscle.tree - treefile from muscle alignment; PGL1_unique_Yersinia-x.sif - matches between proteins in simple interaction format for display on graphing software. [file gb-2010-11-1-r1-S15.zip › clusters/PGL1_unique_yersinia-CL10/PGL1_unique_yersinia-CL10.summary]

Protein	Length	Out_edges	Description
ypest0001X_34030	599	55
ypseu0001X_140	183	55
ypest0001X_830	183	55
ykris0001_3040	152	55
yente0001X_24730	328	1
ypseu0001X_42930	333	55
ypseu0001X_20610	333	55
ypseu0001X_18090	333	55
ypseu0001X_13040	333	55
ypseu0001X_4150	333	55
ypest0001X_43150	340	55
ypest0001X_40800	340	55
ypest0001X_40600	340	55
ypest0001X_40050	340	55
ypest0001X_38850	340	55
ypest0001X_38360	340	55
ypest0001X_37270	340	55
ypest0001X_35620	340	55
ypest0001X_35280	340	55
ypest0001X_34870	340	55
ypest0001X_32120	340	55
ypest0001X_30930	340	55
ypest0001X_30050	340	55
ypest0001X_29220	340	55
ypest0001X_27880	340	55
ypest0001X_26650	340	55
ypest0001X_26340	340	55
ypest0001X_24410	340	55
ypest0001X_23500	340	55
ypest0001X_22880	340	55
ypest0001X_22250	348	55
ypest0001X_21530	340	55
ypest0001X_19960	340	55
ypest0001X_19750	340	55
ypest0001X_19360	340	55
ypest0001X_18620	340	55
ypest0001X_17560	340	55
ypest0001X_16590	340	55
ypest0001X_15620	340	55
ypest0001X_13430	340	55
ypest0001X_12980	340	55
ypest0001X_12220	340	55
ypest0001X_11270	340	55
ypest0001X_10280	340	55
ypest0001X_9850	340	55
ypest0001X_8440	340	55
ypest0001X_7760	340	55
ypest0001X_7380	340	55
ypest0001X_5890	340	55
ypest0001X_4460	340	55
ypest0001X_3710	340	55
ypest0001X_2950	340	55
ypest0001X_2310	340	55
ypest0001X_1670	340	55
ypest0001X_1000	340	55
ypest0001X_890	340	55
ypest0001X_10	340	55
