# Supplementary material for: Genomic characterization of the Yersinia genus
Source: Genome Biol. 2010 Jan 4;11(1):R1. doi: 10.1186/gb-2010-11-1-r1 (PMC2847712; doi:10.1186/gb-2010-11-1-r1)
Supplement: Additional file 15 — The top level directory consists of a directory called Additional_cluster_files and 5010 directories, one for each multi-protein cluster family. (This top level directory has been split into three data files for uploading purposes (Additional files 15, 16, 17).) Within the directory are the following files: PGL1_unique_Yersinia_unclustered.out - list of all protein singletons that MCL did not group into a cluster (see Materials and Methods); PGL1_Yersinia_unique_locus_tags.txt - names of the 11 locus tag prefixes used for each genome; PGL1_unique_Yersinia.gff - mapping each Yersinia protein to a cluster in tab delimited GFF; PGL1_unique_Yersinia.sigfile - list of the longest protein in each cluster; PGL1_unique_Yersinia.summary - summary table of features of each of the clusters; PGL1_unique_Yersinia.table - summary table of each protein in the clusters. Within each cluster directory are the following files, where 'x' is the cluster name: PGL1_unique_Yersinia-x.faa - multifasta file of the proteins in the cluster; PGL1_unique_Yersinia-x.summary - summary of the properties of the proteins; PGL1_unique_Yersinia-x.matches - blast matches between the proteins of the cluster; PGL1_unique_Yersinia-x.muscle.fasta - muscle alignment of the proteins; PGL1_unique_Yersinia-x.muscle.fasta.gblo - gblocks output of muscle alignment (that is, auto-trimmed alignment); PGL1_unique_Yersinia-x.muscle.fasta.gblo.htm - as above in html format; PGL1_unique_Yersinia-x.muscle.tree - treefile from muscle alignment; PGL1_unique_Yersinia-x.sif - matches between proteins in simple interaction format for display on graphing software. [file gb-2010-11-1-r1-S15.zip › clusters/PGL1_unique_yersinia-CL100/PGL1_unique_yersinia-CL100.faa]

>yaldo0001_3880
MLKFIQSYQFIQNNREGTALLAILALFALLGVIDRNYFNLQTFTMIFSSAQILILLAIGA
TMVMLTRNIDVSVGSITGLCAVTVGMALNAGFGLALSCLFALLVGMGAGFFNGILVTWLR
IPAIVATLGTLGLYRGLMLLLTGGKWIEGLPADLKSLSTPILFSISPIGWLIMLLIVAMA
LLLGKTAFGRSFYATGDNLQGARQLGIRTDSIRIFAFSMNGVMAALAGIVFASQIGFIPN
QTGSGLEMKAIAACVLGGISLLGGTGTIIGAILGAYLLTQIDSVLVLLRLPAWWNDFIAG
LVLLGVLVFDGRLRCAVERNIRQQKYARFTTRPVASDKKSAAAPSKTPDSKAPNGKSFTK
KEVAR
>yente0001X_37940
MLKFTQSYQFIQNNREGTALLAILALFALLGVIDRNYFNLQTFTMIFSSAQILILLAIGA
TMVMLTRNIDVSVGSITGLCAVTVGMALNAGFGLALSCLFALLVGMGAGFFNGILVTWLR
IPAIVATLGTLGLYRGLMLLLTGGKWIEGLPADLKSLSTPILFSISPIGWLIMLLIVAMA
LLLGKTAFGRSFYATGDNLQGARQLGIRTDSIRIFAFSMNGVMAALAGIVFASQIGFIPN
QTGSGLEMKAIAACVLGGISLLGGTGTIIGAILGAYLLTQIDSVLVLLRLPAWWNDFIAG
LVLLGVLVFDGRLRCAVERNIRQQKYARFTTRPVAPDKKVKSNNNKAPSSKSFTKKEVVR
>yrohd0001_3510
MLKFIQNNREATALLAILALFALLGVIDSNYFSMQTFTMIFSSAQILILLAIGATMVMLT
RNIDVSVGSITGLCAVTVGMALNAGFGLALSCLFALLVGMMTGFFNGILVTWLRIPAIVA
TLGTLGLYRGLMLLLTGGKWIEGLPADLKSLSTPILFSISPIGWLIMLLIVAMALLLGKT
SFGRSFYATGDNLQGARQLGIRTDSIRIFAFSMNGVMAALAGIVFASQIGFIPNQTGSGL
EMKAIAACVLGGISLLGGTGTIIGAILGAYLLTQIDSVLVLLRLPAWWNDFIAGLVLLGV
LVFDGRLRCAVERNIRQQKYARFATRPVKDNKKKNISNTSSSDKPVNNSKPFNKIKKEVA
R
>yinte0001_4020
MLRFIQNNREGTALLAILALFALLGVIDSNYFTLQTFTMIFSSAQILILLAIGATMVMLT
RNIDVSVGSITGLCAVTVGMALNAGFGLATSCLFALLVGMVTGFFNGILVTWLRIPAIVA
TLGTLGLYRGLMLLITGGKWIEGLPADLKSLSTPILFSISPIGWLIMLLIVAMALLLGKT
AFGRSFYATGDNLQGARQLGIRTDSIRIFAFSMNGVMAALAGIVFASQIGFIPNQTGSGL
EMKAIAACVLGGISLLGGTGTILGAILGAYLLTQIDSVLVLLRLPAWWNDFIAGLVLLGV
LVFDGRLRCAIERNIRQQKYARFTARPAVSGKPTTSDKKKNVIPNRFHDAGRRQTRESR
>ypest0001X_6140
MLKFIQNNREGTALLAILTLFALLGIIDRNYFSLQTFTMIFSSAQILILLAIGATLVMLT
RNIDVSVGSITGLCAVTVGMALNAGFGLAASCLFALLVGMVAGFFNGILVTWLRIPAIVA
TLGTLGLYRGLMLLLTGGKWIEGLPADLKSLSTPILFSISPIGWLTMLLILAMAWLLGKT
AFGRSFYATGDNLQGARQLGVRTDSLRIFAFSMNGVMAALAGIVFASQIGFIPNQTGNGL
EMKAIAACVLGGISLLGGTGTIIGAILGAFLLTQIDSVLVLLRLPAWWNDFIAGLVLLGV
LVFDGRLRCAVERNIRQQKYARFTAQAIISDKKPTVSDNNPAASNKKKAAL
>yfred0001_2930
MLKFIQNNREGTALLAILALFALLGVIDSNYFSLQTFTMIFSSAQILILLAIGATMVMLT
RNIDVSVGSITGLCAVTVGMALNAGFGLALSCLFALLVGMLAGFFNGILVTWLRIPAIVA
TLGTLGLYRGLMLLLTGGKWIEGLPADLKSLSTPILFSISPIGWLIMLLIIAMALLLGKT
AFGRSIYATGDNLQGARQLGIRTDSIRIFAFSMNGVMAALAGIVFASQIGFIPNQTGNGL
EMKAIAACVLGGISLLGGTGTIIGAILGAYLLTQIDSVLVLLRLPAWWNDFIAGLVLLGV
LVFDGRLRCAVERNLRQQKYARFSTHPVRDDKKKKTNSNKSSNDKSVNNNKPFNKIKKEV
AR
>ypseu0001X_6750
MLKFIQNNREGTALLAILTLFALLGIIDRNYFSLQTFTMIFSSAQILILLAIGATLVMLT
RNIDVSVGSITGLCAVTVGMALNAGFGLVASCLFALLVGMVAGFFNGILVTWLRIPAIVA
TLGTLGLYRGLMLLLTGGKWIEGLPADLKSLSTPILFSISPIGWLTMLLILSMAWLLGNT
AFGRSFYATGDNLQGARQLGVRTDSIRIFAFSMNGVMAALAGIVFASQIGFIPNQTGNGL
EMKAIAACVLGGISLLGGTGTIIGAILGAFLLTQIDSVLVLLRLPAWWNDFIAGLVLLGV
LVFDGRLRCAVERNIRQQKYARFTAQAIISDKKPTVSDNNPAASNKKKAAL
>yaldo0001_5620
MKAARPGKLKRQEEQASFISWRFALLCGCILLALVGLMLRTAYLQVINPDRLVREGDMRS
LRVQEVPTARGMISDRSGRPLAVSVPVNAVWADPKELIERGGITLDTRWKALSDALEIPL
DQLATRINANPKGRFVYLARQVNPAIGDYIHKLKLPGIYLRQESRRYYPAGQVMAHIIGV
TNIDGQGIEGVEKSFDRWLTGQPGERTVRKDRFGRVIEDISSVDSQAAHNLVLSVDERLQ
ALVYRELNNAVAFNKAESGTAVLVDVTTGEVLAMANSPSYNPNNLTGTPKDAMRNRAITD
IFEPGSTVKPMVVMTALQNGVVKENSVLNTLPYFVNGHQIKDVARYAELSVTGILQKSSN
VGVSKLALAMPSSALVETYLKFGFGKATNLGLVGESSGLYPKKQRWSDIERATFSFGYGL
MVTPLQLARVYATIGSMGIYRPLSITKVDPPVAGERVFPEPLVRTVVHMMESVALPGGGG
TKAAIKGYRIAIKTGTAKKVGPDGKYMDRYLAYTAGVAPASNPRFALVVVINDPQAGKYY
GGAVSAPVFGAIMGGVLRTMNIEPDGLPTGDKSELVINTKEGSGGRS
>yinte0001_31860
MKAARPGKLKRQEEQASFISWRFALLCGCILLALVGLMLRTAYLQVINPDKLVREGDMRS
LRVQEVPTARGMISDRSGRPLAVSVPVNAVWADPKELTERGGITLDTRWKALSDALEIPL
DQLATRINANPKGRFVYLARQVNPAIGDYIHKLKLPGIYLRQESRRYYPAGQVMAHIIGV
TNIDGQGIEGVEKSFDRWLTGQPGERTVRKDRYGRVIEDISSVDSQAAHNLVLSVDERLQ
ALVYRELNNAVAFNKAESGTAVLVDVSTGEVLAMANSPSYNPNNLTGTPKDAMRNRAITD
IFEPGSTVKPMVVMTALQHGVVKENSVLNTLPYFVNGHQIKDVARYAELSVTGILQKSSN
VGVSKLALAMPSSALVDTYSRFGFGKATNLGLVGESSGLYPKKQRWSDIERATFSFGYGL
MVTPLQLARVYATIGSMGIYRPLSITKVDPPVAGERIFPEPLVRTVVHMMESVALPGGGG
TKAAIKGYRIAIKTGTAKKVGPDGKYMDRYLAYTAGVAPASNPRFALVVVINDPQAGKYY
GGAVSAPVFGAIMGGVLRTMNIEPDALPTGDKSELVINTKEGSGGRS
>yfred0001_4390
MKAARPGKLKRQEEQASFVSWRFALLCGCILLALVGLMLRTAYLQVINPDRLVREGDMRS
LRVQEVPTARGMISDRSGRPLAVSVPVNAVWADPKELIERGGITLDTRWKALSDALEIPL
DQLATRINANPKGRFVYLARQVNPAIGDYIHKLKLPGIYLRQESRRYYPAGQVMAHIIGV
TNIDSQGIEGVEKSFDRWLTGQPGERTVRKDRYGRVIEDISSVDSQAAHNLVLSVDERLQ
ALVYRELNNAVAFNKAESGTAVLVDVNTGEVLAMANSPSYNPNNLTGTPKDAMRNRAITD
IFEPGSTVKPMVVMTALQHGVVKENSVLNTLPYFVNGHQIKDVARYAELSVTGILQKSSN
VGVSKLALAMPSSALVDTYSRFGFGKATNLGLVGESSGLYPKKQRWSDIERATFSFGYGL
MVTPLQLARVYATIGSMGIYRPLSITKVDPPVAGERVFPEPLVRTVVHMMESVALPGGGG
TKAAIKGYRIAIKTGTAKKVGPDGKYIDRYLAYTAGVAPASNPRFALVVVINDPQAGKYY
GGAVSAPVFGAIMGGVLRTMNIEPDALPTGDKSELVINTKEGSGGRS
>yente0001X_36540
MKAARPGKLKRQEEQASFISWRFALLCGCILLALVGLMLRTAYLQVINPDKLVREGDMRS
LRVQEVPTARGMISDRSGRPLAVSVPVNAVWADPKELTERGGITLDTRWKALSDALEIPL
DQLATRINANPKGRFVYLARQVNPAIGDYIHKLKLPGIYLRQESRRYYPAGQVMAHIIGV
TNIDSQGIEGVEKSFDRWLTGQPGERTVRKDRYGRVIEDISSVDSQAAHNLVLSVDERLQ
ALVYRELNNAVAFNKAESGTAVLVDVNTGEVLAMANSPSYNPNNLTGTPKDAMRNRAITD
IFEPGSTVKPMVVMTALQHGVVKENSVLNTLPYFVNGHQIKDVARYAELSVTGILQKSSN
VGVSKLALAMPSSALVETYSKFGFGKATNLGLVGESSGLYPKKQRWSDIERATFSFGYGL
MVTPLQLARVYATIGSMGIYRPLSITKVDPPVAGERVFPEPLVRTVVHMMESVALPGGGG
TKAAIKGYRIAIKTGTAKKVGPDGKYMDRYLAYTAGVAPASNPRFALVVVINDPQAGKYY
GGAVSAPVFGAIMGGVLRTMNIEPDALPTGDKSELVTNTKEGSGGRS
>yrohd0001_4760
MKAARPGKLKRQEEQASFISWRFALLCGCILLALVGLMLRTAYLQVINPDKLVREGDMRS
LRVQEVPTARGMISDRSGRPLAVSVPVNAVWADPKELTERGGITLDTRWKALSDALDIPL
DQLATRINANPKGRFVYLARQVNPAIGDYIHKLKLPGIYLRQESRRYYPAGQVMAHIIGV
TNIDSQGIEGVEKSFDRWLTGQPGERTVRKDRYGRVIEDISSVDSQAAHNLVLSVDERLQ
ALVYRELNNAVAFNKAESGTAVLVDVNTGEVLAMANSPSYNPNNLTGTPKDAMRNRAITD
IFEPGSTVKPMVVMTALQHGVVKENSVLNTLPYFVNGHQIKDVARYAELSVTGILQKSSN
VGVSKLALAMPSSALVDTYSRFGFGKATNLGLVGESSGLYPKKQRWSDIERATFSFGYGL
MVTPLQLARVYATIGSMGIYRPLSITKVDPPVAGERIFPEPLVRTVVHMMESVALPGGGG
TKAAIKGYRIAIKTGTAKKVGPDGKYMDRYLAYTAGVAPASNPRFALVVVINDPQAGKYY
GGAVSAPVFGAIMGGVLRTMNIEPDALPTGDKSELVINTKEGSGGRS
>ykris0001_30760
MKAARPGKLKRQEEQASFISWRFALLCGCILLALVGLMLRTAYLQVINPDKLVREGDMRS
LRVQEVPTARGMISDRSGRPLAVSVPVNAVWADPKELTERGGITLDTRWKALSDALEIPL
DQLAARINANPKGRFVYLARQVNPAIGDYIHKLKLPGIYLRQESRRYYPAGQVMAHIIGV
TNIDSQGIEGVEKSFDRWLTGQPGERTVRKDRYGRVIEDISSVDSQAAHNLVLSVDERLQ
ALVYRELNNAVAFNKAESGTAVLVDVNTGEVLAMANSPSYNPNNLTGTPKDAMRNRAITD
IFEPGSTVKPMVVMTALQHGVVKENSVLNTLPYFVNGHQIKDVARYAELSVTGILQKSSN
VGVSKLALAMPSSALVETYSKFGFGKATNLGLVGESSGLYPKKQRWSDIERATFSFGYGL
MVTPLQLARVYATIGSMGIYRPLSITKVDPPVAGERVFPEPLVRTVVHMMESVALPGGGG
TKAAIKGYRIAIKTGTAKKVGPDGKYMDRYLAYTAGVAPASNPRFALVVVINDPQAGKYY
GGAVSAPVFGAIMGGVLRTMNIEPDALPTGDKSELVTNTKEGSGGRS
>ymoll0001_4420
MKAARPGKLKRQEEQASFISWRFALLCGCILLALVGLMLRTAYLQVINPDKLVREGDMRS
LRVQAVPTARGMISDRSGRPLAVSVPVNAVWADPKELTERGGITLDTRWKALSDALEIPL
DQLATRINANPKGRFVYLARQVNPAIGDYIHKLKLPGIYLRQESRRYYPAGQVMAHIIGV
TNIDSQGIEGVEKSFDRWLTGQPGERTVRKDRYGRVIEDISSVDSQAAHNLVLSVDERLQ
ALVYRELNNAVAFNKAESGTAVLVDVNTGEVLAMANSPSYNPNNLTGTPKDAMRNRAITD
IFEPGSTVKPMVVMTALQHGVVKENSVLNTLPYFVNGHQIKDVARYAELSVTGILQKSSN
VGVSKLALAMPSSALVDTYSRFGFGKATNLGLVGESSGLYPKKQRWSDIERATFSFGYGL
MVTPLQLARVYATIGSMGIYRPLSITKVDPPVAGERIFPEPLVRTVVHMMESVALPGGGG
TKAAIKGYRIAIKTGTAKKVGPDGKYMDRYLAYTAGVAPASNPRFALVVVINDPQAGKYY
GGAVSAPVFGAIMGGVLRTMNIEPDALPTGDKSELVINTKEGSGGRS
>yberc0001_4860
MKAARPGKLKRQEEQASFISWRFALLCGCILLALIGLLLRTAYLQVINPDKLVREGDMRS
LRVQAVPTARGMISDRSGRPLAVSVPVNAVWADPKELTERGGITLDTRWKALSDALEIPL
DQLATRINANPKGRFVYLARQVNPAIGDYIHKLKLPGIYLRQESRRYYPAGQVMAHIIGV
TNIDSQGIEGVEKSFDRWLTGQPGERTVRKDRYGRVIEDISSVDSQAAHNLVLSVDERLQ
ALVYRELNNAVAFNKAESGTAVLVDVNTGEVLAMANSPSYNPNNLTGTPKDAMRNRAITD
IFEPGSTVKPMVVMTALQHGVVKENSVLNTLPYFVNGHQIKDVARYAELSVTGILQKSSN
VGVSKLALAMPSSALVDTYSRFGFGKATNLGLVGESSGLYPKKQRWSDIERATFSFGYGL
MVTPLQLARVYATIGSMGIYRPLSITKVDPPVAGERIFPEPLVRTVVHMMESVALPGGGG
TKAAIKGYRIAIKTGTAKKVGPDGKYMDRYLAYTAGVAPASNPRFALVVVINDPQAGKYY
GGAVSAPVFGAIMGGVLRTMNIEPDALPTGDKSELVINTKEGSGGRS
>ypseu0001X_8150
MKTARPGKLKRQEEQASFISWRFALLCGCILLALVGLIMRTAYLQVINPDKLVREGDMRS
LRVQEVPTARGMISDRSGRPLAVSVPVNAVWADPKELIEQGGISLDTRWKALSDALEIPL
DQLATRINANPKGRFVYLARQVNPAIGDYIRKLKLPGIHLRQESRRYYPAGQVMAHIIGV
TNIDGQGIEGVEKSFDRWLTGQPGERTVRKDRYGRVIEDISSVDSQAAHNLVLSVDERLQ
ALVYRELNNAVAFNKAESGTAVLVDVNTGEVLAMANSPSYNPNNLTGTPKDAMRNRAITD
IFEPGSTVKPMVVMTALQHGVVKENSVLNTLPYFVNGHQIKDVARYAELSVTGILQKSSN
VGVSKLALAMPSSALVDTYSRFGFGKATNLGLVGESSGLYPKKQRWSDIERATFSFGYGL
MVTPLQLARVYATIGSMGVYRPLSITRVDPPVAGERIFPEPLVRTVVHMMESVALPGGGG
TKAAIKGYRIAIKTGTAKKVGPDGKYMDRYLAYTAGVAPASNPRFALVVVINDPQAGKYY
GGAVSAPVFGAIMGGVLRTMNIEPDALPTGDKSELVINTKEGSGGRS
>ypest0001X_7580
MKTARPGKLKRQEEQASFISWRFALLCGCILLALVGLIMRTAYLQVINPDKLVREGDMRS
LRVQEVPTARGMISDRSGRPLAVSVPVNAVWADPKELIEQGGISLDTRWKALSDALEIPL
DQLATRINANPKGRFVYLARQVNPAIGDYIRKLKLPGIHLRQESRRYYPAGQVMAHIIGV
TNIDGQGIEGVEKSFDRWLTGQPGERTVRKDHYGRVIEDISSVDSQAAHNLVLSVDERLQ
ALVYRELNNAVAFNKAESGTAVLVDVNTGEVLAMANSPSYNPNNLTGTPKDAMRNRAITD
IFEPGSTVKPMVVMTALQHGVVKENSVLNTLPYFVNGHQIKDVARYAELSVTGILQKSSN
VGVSKLALAMPSSALVDTYSRFGFGKATNLGLVGESSGLYPKKQRWSDIERATFSFGYGL
MVTPLQLARVYATIGSMGVYRPLSITRVDPPVAGERIFPEPLVRTVVHMMESVALPGGGG
TKAAIKGYRIAIKTGTAKKVGPDGKYMDRYLAYTAGVAPASNPRFALVVVINDPQAGKYY
GGAVSAPVFGAIMGGVLRTMNIEPDALPTGDKSELVINTKEGSGGRS
>yruck0001_23680
MKAARTGKLKRQEEQASFISWRFALLCGCILLALVGLMLRTAYLQVINPDRLVREGDMRS
LRVQAVPTARGMISDRAGRPLAVSVPVNAIWADPKELHDRGGITLDTRWKALSDALGVPL
DQLVSRINANPKGRFVYLARQVNPAIGDYIHKLKLPGIYLRQESRRYYPAGQVMAHIIGV
TNIDSQGIEGVEKSFDRWLTGQPGERTVRKDRYGRVIEDISSVDSQAAHNLVLSVDERLQ
ALVYRELNNAVAFNKAESGTAVLVDVSTGEVLAMANSPSYNPNNLTGTPKEAMRNRAITD
IFEPGSTVKPMVVMTALQHGVVKENSVLNTLPYSISGHQIKDVARYAELSVTGILQKSSN
VGVSKLALAMPSSALVDTYSRFGFGKATNLGLVGESSGLYPKKQRWSDIERATFSYGYGL
MVTPLQLARVYATIGSLGIYRPLSITKVDPPVAGERIFPESIVRTVVHMMESVALPGGGG
TKAAIKGYRIAIKTGTAKKVGPDGKYVNRYLAYTAGVAPASNPRFALVVVIDDPQGGKYY
GGAVSAPVFGAIMGGVLRTMNIEPDALPTVDKSELVTNTKEGSGGRS
>yente0001X_25320
VISKPKNDSSSFIRWRFSLLCGCILLSFIGLIARVAWLQIIEPDPLVKEEDMRSVRVVAT
PNTRGMITDRNGHPLAVSVPVEAIWADPATVLEKGGVGVSERWQALAQELNIPLDQLNSR
IHQNPHARFIYLARQVEPDVAEYIQRLKLPGIAIKEESRRFYPSGDIAANLVGFTNIDDQ
GIEGVEKSFNTLLSGTAGSRVVRKDRFGRVVEDISSTDSHPGQNVQLSIDERLQTEASHA
LTNAVIFNKADSGSAVVIDVNTGEVLAMANYPTFNPNNRVGTPEENFRNRAISDIFEPGS
TVKPMVVMTALERHIVKPDAVLDTHPYILSGHLIKDVALYPALSLTGVLQKSSDVGVSRL
ALAMPASALMQTYSAFGLGKPTQLGLTGESSGLMPHRQRWSDLDRATFSFGYGLMVTPLQ
LARVYATIGSFGIYRPLSITKVDPPVLGQRIFPEELVRQVEHMMESVALPGGGGVKAAVR
GYRVAVKTGTAKKIGPNGQYIDKYVAYTAGVAPASQPRFALVVVINNPQAGKYYGGAVSA
PVFSDIMGQILRTMNVEPDAIPVNVIRHS
>ykris0001_43150
MQWIGFNGCYNSCDHPGLISVISKPKNDSSNFIRWRFSLLCGGILLSFFGLLARVAWLQI
IEPDPLVKEEDMRSVRVVTTPNTRGMITDRNGHPLAVSVPVEAIWADPSTVLDKGGVSVS
ARWQALAQELNMPLDQLNHRIHQNPGARFIYLARQVEPDVAEYIQRLKLPGIAIKEESRR
FYPSGDIAANLVGFTNIDDQGIEGVEKSFNSLLSGTAGSRVVRKDRFGRVVEDISSTDSH
PGQNVELSIDERLQAETSHALSNAVMFNKADSGSAVVIDVNTGEILAMANYPTFNPNNRA
GTPEENFRNRAISDIFEPGSTVKPMVVMTALQRHLVKPDAVLDTRPYILSGHLIKDVALY
PALSLTGVLQKSSDVGVSRLALAMPASALMQTYTEFGLGQSTQLGLTGESSGLMPHRQRW
SDLDRATFSFGYGLMVTPLQLARVYATIGSFGIYRPLSITKVDPPVLGKRVFPEVLVRQV
EHMMESVALPGGGGVKAAVRGYRVAVKTGTAKKIGPNGQYIDKYVAYTAGVAPASQPRFA
LVVVINNPQGGKYYGGAVSAPVFSDIMGQILRTMNVEPDAIPVNMIRHS
>ymoll0001_14870
MISKPKNDSNNFIRWRFSLLCCSILMSFFGLIARVAWLQIIEPDPLVKEEDMRSVRVVET
PNTRGMITDRNEHPLAVSVPVAAVWADPQTVLERGGVGVSERWQALAQALNMPLDQVSSR
ITQIPHARFIYLARQVEPNVAEYIQRLKLPGIATKVESRRFYPSGDIAANLVGFTNIDDQ
GIEGVEKSFNSLLSGTAGSRVVRKDRFGRVIEDISSTDSHPGQRVELSIDERLQAETSHA
LTNAVMFNKADSGSAVVIDVNTGEVLAMANYPTFNPNNRADTPEENFRNRAISDIFEPGS
TVKPMVVMTALQRHLVKPDTVLDTHPYILSGHQIKDVGFYPALSLTGVLQKSSDVGVSRL
ALAMPASALMETYSLFGLGKPTQLGLTGESSGLMPHRQRWSDLDRATFSFGYGLMVTPLQ
LARVYATIGSFGIYRPLSITKVDPPVLGQRVFPEGEVREVEHMMESVALPGGGGTKAAVR
GYRVAIKTGTAKKIGPNGQYIDKYVAYTAGVAPASQPRFALVVVINNPQGGKYYGGAVSA
PVFSDIMGQILRTMNVEPDAIPTGDTRHS
>yruck0001_11350
MISKVNVETNNFIRWRFSLLCGCILLSLLGLLGRVAWLQVVEAESLAKEENLRSVRVMTT
PNMRGMITDHNGQPLAVSVPVDAIWADPQVVLDKGGVGKGPRWQALAQTLHQSLTEIASR
INQSPTGRFVYLARQVEPTSADYIQRLKLPGIALRAESRRFYPAGATVANLVGFTNIDDQ
GIEGIEKSFNQLLSGTAGHRVVRKDRYGHVVEDISATDSHPGQNVQLSIDERLQTEASHA
LTNAVLFNKAESGSAVLVDVNTGEVLAMANYPTYNPNNRADTPTENFRNRAISDIFEPGS
TVKPMVIMTALQRKLVKPDSVLDTHPYTLSGHQIRDVGFYPTLSLTGVLQKSSDVGVSRL
ALAMPASALLQTYGLFGLGKPTELGLTGESSGLMPQRQRWSDLDRATFSFGYGLMVTPLQ
LARVYATIGSYGIYRPLSITKVDPPVVGHRVMLAERVKEVEYMMESVALPGGGGVKAAVR
GYRVAVKTGTAKKIGPNGQYIDKYVAYTAGVAPASQPRFALVVVINNPQGGKYYGGAVAA
PVFSEIMGEILRTMNVEPDALPTQALRHS
>yaldo0001_36760
MSLAGLLARVAWLQVIEPDPLVKEEDMRSLRVVVTQNSRGMITDRNGHPLAVSVPVEAIW
ADPKIVLEQGGAGNSARWQALAQALNLPLDHLINRINQAPAARFIYLARQVEPDVAEYIQ
GLKLPGIATKAESRRFYPAGDIAANLVGFTNIDDQGIEGVEKSFNSLLSGTAGSRVVRKD
RFGRVVEDISSTDSHPAQNVQLSIDERLQAEASHALTNAVMFNKADSGSAIVIDVNTGEV
LAMANYPLFNPNNRAATPEENFRNRAISDIFEPGSTVKPMVVMTALQRHLVQPDTVLDTH
PYILSGHQIKDVALYPALSLTGVLQKSSDVGVSRLALAMPASALIQTYSLFGLGKPTQLG
LTGESRGLMPHRQRWSDLDRATFSFGYGLMVTPLQLARVYATIGSFGIYRPLSITKVDPP
VLGTRVFPQALVRQVEHMMESVALPGGGGIKAAVRGYRVAVKTGTAKKIGPNGQYVNKYI
AYTAGVAPASQPRFALVVVINNPQGGKYYGGAVSAPVFSDIMGQILRTMNVAPDAIPSDG
TRHS
