# Supplementary material for: Genomic characterization of the Yersinia genus
Source: Genome Biol. 2010 Jan 4;11(1):R1. doi: 10.1186/gb-2010-11-1-r1 (PMC2847712; doi:10.1186/gb-2010-11-1-r1)
Supplement: Additional file 15 — The top level directory consists of a directory called Additional_cluster_files and 5010 directories, one for each multi-protein cluster family. (This top level directory has been split into three data files for uploading purposes (Additional files 15, 16, 17).) Within the directory are the following files: PGL1_unique_Yersinia_unclustered.out - list of all protein singletons that MCL did not group into a cluster (see Materials and Methods); PGL1_Yersinia_unique_locus_tags.txt - names of the 11 locus tag prefixes used for each genome; PGL1_unique_Yersinia.gff - mapping each Yersinia protein to a cluster in tab delimited GFF; PGL1_unique_Yersinia.sigfile - list of the longest protein in each cluster; PGL1_unique_Yersinia.summary - summary table of features of each of the clusters; PGL1_unique_Yersinia.table - summary table of each protein in the clusters. Within each cluster directory are the following files, where 'x' is the cluster name: PGL1_unique_Yersinia-x.faa - multifasta file of the proteins in the cluster; PGL1_unique_Yersinia-x.summary - summary of the properties of the proteins; PGL1_unique_Yersinia-x.matches - blast matches between the proteins of the cluster; PGL1_unique_Yersinia-x.muscle.fasta - muscle alignment of the proteins; PGL1_unique_Yersinia-x.muscle.fasta.gblo - gblocks output of muscle alignment (that is, auto-trimmed alignment); PGL1_unique_Yersinia-x.muscle.fasta.gblo.htm - as above in html format; PGL1_unique_Yersinia-x.muscle.tree - treefile from muscle alignment; PGL1_unique_Yersinia-x.sif - matches between proteins in simple interaction format for display on graphing software. [file gb-2010-11-1-r1-S15.zip › clusters/PGL1_unique_yersinia-CL100/PGL1_unique_yersinia-CL100.matches]

source	target	interaction	score
yaldo0001_3880	yente0001X_37940	pmatch	94.25
yaldo0001_3880	ypest0001X_6140	pmatch	95.06
yaldo0001_3880	yfred0001_2930	pmatch	97.21
yaldo0001_3880	yrohd0001_3510	pmatch	91.64
yaldo0001_3880	yinte0001_4020	pmatch	96.91
yaldo0001_3880	ypseu0001X_6750	pmatch	94.44
yaldo0001_3880	yaldo0001_3880	pmatch	100.00
yente0001X_37940	yente0001X_37940	pmatch	100.00
yente0001X_37940	ypest0001X_6140	pmatch	93.92
yente0001X_37940	yfred0001_2930	pmatch	96.35
yente0001X_37940	yrohd0001_3510	pmatch	97.24
yente0001X_37940	yinte0001_4020	pmatch	96.92
yente0001X_37940	ypseu0001X_6750	pmatch	93.31
yente0001X_37940	yaldo0001_3880	pmatch	95.34
yrohd0001_3510	yente0001X_37940	pmatch	90.86
yrohd0001_3510	ypest0001X_6140	pmatch	93.29
yrohd0001_3510	yfred0001_2930	pmatch	94.48
yrohd0001_3510	yrohd0001_3510	pmatch	100.00
yrohd0001_3510	yinte0001_4020	pmatch	96.33
yrohd0001_3510	ypseu0001X_6750	pmatch	92.68
yrohd0001_3510	yaldo0001_3880	pmatch	91.64
yinte0001_4020	ykris0001_43150	pmatch	40.00
yinte0001_4020	yente0001X_37940	pmatch	94.08
yinte0001_4020	ypest0001X_6140	pmatch	92.60
yinte0001_4020	yruck0001_11350	pmatch	40.00
yinte0001_4020	yfred0001_4390	pmatch	40.00
yinte0001_4020	yrohd0001_4760	pmatch	40.00
yinte0001_4020	yfred0001_2930	pmatch	92.42
yinte0001_4020	yaldo0001_5620	pmatch	28.09
yinte0001_4020	yinte0001_31860	pmatch	40.00
yinte0001_4020	ymoll0001_4420	pmatch	40.00
yinte0001_4020	yrohd0001_3510	pmatch	93.27
yinte0001_4020	yinte0001_4020	pmatch	100.00
yinte0001_4020	yente0001X_36540	pmatch	40.00
yinte0001_4020	yruck0001_23680	pmatch	44.44
yinte0001_4020	yberc0001_4860	pmatch	40.00
yinte0001_4020	ypseu0001X_8150	pmatch	40.00
yinte0001_4020	yaldo0001_36760	pmatch	40.00
yinte0001_4020	ykris0001_30760	pmatch	40.00
yinte0001_4020	ypseu0001X_6750	pmatch	92.01
yinte0001_4020	ypest0001X_7580	pmatch	40.00
yinte0001_4020	yente0001X_25320	pmatch	40.00
yinte0001_4020	ymoll0001_14870	pmatch	40.00
yinte0001_4020	yaldo0001_3880	pmatch	92.24
ypest0001X_6140	yente0001X_37940	pmatch	93.96
ypest0001X_6140	ypest0001X_6140	pmatch	100.00
ypest0001X_6140	yfred0001_2930	pmatch	93.69
ypest0001X_6140	yrohd0001_3510	pmatch	91.42
ypest0001X_6140	yinte0001_4020	pmatch	92.60
ypest0001X_6140	ypseu0001X_6750	pmatch	98.82
ypest0001X_6140	yaldo0001_3880	pmatch	94.26
yfred0001_2930	yente0001X_37940	pmatch	96.93
yfred0001_2930	ypest0001X_6140	pmatch	94.21
yfred0001_2930	yfred0001_2930	pmatch	100.00
yfred0001_2930	yrohd0001_3510	pmatch	94.48
yfred0001_2930	yinte0001_4020	pmatch	95.41
yfred0001_2930	ypseu0001X_6750	pmatch	93.60
yfred0001_2930	yaldo0001_3880	pmatch	96.93
ypseu0001X_6750	yente0001X_37940	pmatch	93.35
ypseu0001X_6750	ypest0001X_6140	pmatch	98.82
ypseu0001X_6750	yfred0001_2930	pmatch	93.09
ypseu0001X_6750	yrohd0001_3510	pmatch	90.83
ypseu0001X_6750	yinte0001_4020	pmatch	92.01
ypseu0001X_6750	ypseu0001X_6750	pmatch	100.00
ypseu0001X_6750	yaldo0001_3880	pmatch	93.66
yaldo0001_5620	yrohd0001_3510	pmatch	40.00
yaldo0001_5620	yinte0001_4020	pmatch	28.09
yaldo0001_5620	ykris0001_43150	pmatch	67.98
yaldo0001_5620	yente0001X_37940	pmatch	40.00
yaldo0001_5620	yente0001X_36540	pmatch	98.47
yaldo0001_5620	ypest0001X_6140	pmatch	40.00
yaldo0001_5620	yruck0001_11350	pmatch	67.09
yaldo0001_5620	yruck0001_23680	pmatch	94.38
yaldo0001_5620	yberc0001_4860	pmatch	97.61
yaldo0001_5620	yfred0001_4390	pmatch	98.30
yaldo0001_5620	ypseu0001X_8150	pmatch	96.93
yaldo0001_5620	yaldo0001_36760	pmatch	68.59
yaldo0001_5620	ykris0001_30760	pmatch	98.30
yaldo0001_5620	ypseu0001X_6750	pmatch	40.00
yaldo0001_5620	ypest0001X_7580	pmatch	96.76
yaldo0001_5620	yente0001X_25320	pmatch	68.69
yaldo0001_5620	yrohd0001_4760	pmatch	97.96
yaldo0001_5620	yfred0001_2930	pmatch	40.00
yaldo0001_5620	yaldo0001_5620	pmatch	100.00
yaldo0001_5620	ymoll0001_14870	pmatch	68.68
yaldo0001_5620	yinte0001_31860	pmatch	98.30
yaldo0001_5620	yaldo0001_3880	pmatch	40.00
yaldo0001_5620	ymoll0001_4420	pmatch	97.96
yinte0001_31860	yrohd0001_3510	pmatch	40.00
yinte0001_31860	yinte0001_4020	pmatch	40.00
yinte0001_31860	ykris0001_43150	pmatch	67.80
yinte0001_31860	yente0001X_37940	pmatch	40.00
yinte0001_31860	yente0001X_36540	pmatch	98.98
yinte0001_31860	ypest0001X_6140	pmatch	40.00
yinte0001_31860	yruck0001_11350	pmatch	67.27
yinte0001_31860	yruck0001_23680	pmatch	95.57
yinte0001_31860	yberc0001_4860	pmatch	99.15
yinte0001_31860	yfred0001_4390	pmatch	98.81
yinte0001_31860	ypseu0001X_8150	pmatch	98.13
yinte0001_31860	yaldo0001_36760	pmatch	68.59
yinte0001_31860	ykris0001_30760	pmatch	98.81
yinte0001_31860	ypseu0001X_6750	pmatch	40.00
yinte0001_31860	ypest0001X_7580	pmatch	97.96
yinte0001_31860	yente0001X_25320	pmatch	69.05
yinte0001_31860	yrohd0001_4760	pmatch	99.49
yinte0001_31860	yfred0001_2930	pmatch	40.00
yinte0001_31860	yaldo0001_5620	pmatch	98.30
yinte0001_31860	ymoll0001_14870	pmatch	68.51
yinte0001_31860	yinte0001_31860	pmatch	100.00
yinte0001_31860	yaldo0001_3880	pmatch	40.00
yinte0001_31860	ymoll0001_4420	pmatch	99.49
yfred0001_4390	yrohd0001_3510	pmatch	40.00
yfred0001_4390	yinte0001_4020	pmatch	40.00
yfred0001_4390	ykris0001_43150	pmatch	68.16
yfred0001_4390	yente0001X_37940	pmatch	40.00
yfred0001_4390	yente0001X_36540	pmatch	98.81
yfred0001_4390	ypest0001X_6140	pmatch	40.00
yfred0001_4390	yruck0001_11350	pmatch	67.63
yfred0001_4390	yruck0001_23680	pmatch	95.40
yfred0001_4390	yberc0001_4860	pmatch	98.64
yfred0001_4390	yfred0001_4390	pmatch	100.00
yfred0001_4390	ypseu0001X_8150	pmatch	97.61
yfred0001_4390	yaldo0001_36760	pmatch	68.96
yfred0001_4390	ykris0001_30760	pmatch	98.64
yfred0001_4390	ypseu0001X_6750	pmatch	40.00
yfred0001_4390	ypest0001X_7580	pmatch	97.44
yfred0001_4390	yente0001X_25320	pmatch	69.05
yfred0001_4390	yfred0001_2930	pmatch	40.00
yfred0001_4390	yrohd0001_4760	pmatch	98.98
yfred0001_4390	yaldo0001_5620	pmatch	98.30
yfred0001_4390	ymoll0001_14870	pmatch	68.86
yfred0001_4390	yinte0001_31860	pmatch	98.81
yfred0001_4390	yaldo0001_3880	pmatch	40.00
yfred0001_4390	ymoll0001_4420	pmatch	98.98
yente0001X_36540	yrohd0001_3510	pmatch	40.00
yente0001X_36540	yinte0001_4020	pmatch	40.00
yente0001X_36540	ykris0001_43150	pmatch	68.16
yente0001X_36540	yente0001X_37940	pmatch	40.00
yente0001X_36540	yente0001X_36540	pmatch	100.00
yente0001X_36540	ypest0001X_6140	pmatch	40.00
yente0001X_36540	yruck0001_11350	pmatch	67.63
yente0001X_36540	yruck0001_23680	pmatch	95.23
yente0001X_36540	yberc0001_4860	pmatch	98.81
yente0001X_36540	yfred0001_4390	pmatch	98.81
yente0001X_36540	ypseu0001X_8150	pmatch	97.44
yente0001X_36540	yaldo0001_36760	pmatch	68.96
yente0001X_36540	ykris0001_30760	pmatch	99.83
yente0001X_36540	ypseu0001X_6750	pmatch	40.00
yente0001X_36540	ypest0001X_7580	pmatch	97.27
yente0001X_36540	yente0001X_25320	pmatch	69.05
yente0001X_36540	yfred0001_2930	pmatch	40.00
yente0001X_36540	yrohd0001_4760	pmatch	99.15
yente0001X_36540	yaldo0001_5620	pmatch	98.47
yente0001X_36540	ymoll0001_14870	pmatch	69.04
yente0001X_36540	yinte0001_31860	pmatch	98.98
yente0001X_36540	yaldo0001_3880	pmatch	40.00
yente0001X_36540	ymoll0001_4420	pmatch	99.15
yrohd0001_4760	yrohd0001_3510	pmatch	40.00
yrohd0001_4760	yinte0001_4020	pmatch	40.00
yrohd0001_4760	ykris0001_43150	pmatch	67.98
yrohd0001_4760	yente0001X_37940	pmatch	40.00
yrohd0001_4760	yente0001X_36540	pmatch	99.15
yrohd0001_4760	ypest0001X_6140	pmatch	40.00
yrohd0001_4760	yruck0001_11350	pmatch	67.45
yrohd0001_4760	yruck0001_23680	pmatch	95.57
yrohd0001_4760	yberc0001_4860	pmatch	99.32
yrohd0001_4760	yfred0001_4390	pmatch	98.98
yrohd0001_4760	ypseu0001X_8150	pmatch	97.96
yrohd0001_4760	yaldo0001_36760	pmatch	68.77
yrohd0001_4760	ykris0001_30760	pmatch	98.98
yrohd0001_4760	ypseu0001X_6750	pmatch	40.00
yrohd0001_4760	ypest0001X_7580	pmatch	97.79
yrohd0001_4760	yente0001X_25320	pmatch	69.23
yrohd0001_4760	yfred0001_2930	pmatch	40.00
yrohd0001_4760	yrohd0001_4760	pmatch	100.00
yrohd0001_4760	yaldo0001_5620	pmatch	97.96
yrohd0001_4760	ymoll0001_14870	pmatch	68.68
yrohd0001_4760	yinte0001_31860	pmatch	99.49
yrohd0001_4760	yaldo0001_3880	pmatch	40.00
yrohd0001_4760	ymoll0001_4420	pmatch	99.66
ykris0001_30760	yrohd0001_3510	pmatch	40.00
ykris0001_30760	yinte0001_4020	pmatch	40.00
ykris0001_30760	ykris0001_43150	pmatch	68.16
ykris0001_30760	yente0001X_37940	pmatch	40.00
ykris0001_30760	yente0001X_36540	pmatch	99.83
ykris0001_30760	ypest0001X_6140	pmatch	40.00
ykris0001_30760	yruck0001_11350	pmatch	67.63
ykris0001_30760	yruck0001_23680	pmatch	95.23
ykris0001_30760	yberc0001_4860	pmatch	98.64
ykris0001_30760	yfred0001_4390	pmatch	98.64
ykris0001_30760	ypseu0001X_8150	pmatch	97.27
ykris0001_30760	yaldo0001_36760	pmatch	68.96
ykris0001_30760	ykris0001_30760	pmatch	100.00
ykris0001_30760	ypseu0001X_6750	pmatch	40.00
ykris0001_30760	ypest0001X_7580	pmatch	97.10
ykris0001_30760	yente0001X_25320	pmatch	69.05
ykris0001_30760	yfred0001_2930	pmatch	40.00
ykris0001_30760	yrohd0001_4760	pmatch	98.98
ykris0001_30760	yaldo0001_5620	pmatch	98.30
ykris0001_30760	ymoll0001_14870	pmatch	69.04
ykris0001_30760	yinte0001_31860	pmatch	98.81
ykris0001_30760	yaldo0001_3880	pmatch	40.00
ykris0001_30760	ymoll0001_4420	pmatch	98.98
ymoll0001_4420	yrohd0001_3510	pmatch	40.00
ymoll0001_4420	yinte0001_4020	pmatch	40.00
ymoll0001_4420	ykris0001_43150	pmatch	67.98
ymoll0001_4420	yente0001X_37940	pmatch	40.00
ymoll0001_4420	yente0001X_36540	pmatch	99.15
ymoll0001_4420	ypest0001X_6140	pmatch	40.00
ymoll0001_4420	yruck0001_11350	pmatch	67.45
ymoll0001_4420	yruck0001_23680	pmatch	95.74
ymoll0001_4420	yberc0001_4860	pmatch	99.66
ymoll0001_4420	yfred0001_4390	pmatch	98.98
ymoll0001_4420	ypseu0001X_8150	pmatch	97.96
ymoll0001_4420	yaldo0001_36760	pmatch	68.77
ymoll0001_4420	ykris0001_30760	pmatch	98.98
ymoll0001_4420	ypseu0001X_6750	pmatch	40.00
ymoll0001_4420	ypest0001X_7580	pmatch	97.79
ymoll0001_4420	yente0001X_25320	pmatch	69.41
ymoll0001_4420	yfred0001_2930	pmatch	40.00
ymoll0001_4420	yrohd0001_4760	pmatch	99.66
ymoll0001_4420	yaldo0001_5620	pmatch	97.96
ymoll0001_4420	ymoll0001_14870	pmatch	68.51
ymoll0001_4420	yinte0001_31860	pmatch	99.49
ymoll0001_4420	yaldo0001_3880	pmatch	40.00
ymoll0001_4420	ymoll0001_4420	pmatch	100.00
yberc0001_4860	yrohd0001_3510	pmatch	40.00
yberc0001_4860	yinte0001_4020	pmatch	40.00
yberc0001_4860	ykris0001_43150	pmatch	68.16
yberc0001_4860	yente0001X_37940	pmatch	40.00
yberc0001_4860	yente0001X_36540	pmatch	98.81
yberc0001_4860	ypest0001X_6140	pmatch	40.00
yberc0001_4860	yruck0001_11350	pmatch	67.63
yberc0001_4860	yruck0001_23680	pmatch	95.40
yberc0001_4860	yberc0001_4860	pmatch	100.00
yberc0001_4860	yfred0001_4390	pmatch	98.64
yberc0001_4860	ypseu0001X_8150	pmatch	97.79
yberc0001_4860	yaldo0001_36760	pmatch	69.25
yberc0001_4860	ykris0001_30760	pmatch	98.64
yberc0001_4860	ypseu0001X_6750	pmatch	40.00
yberc0001_4860	ypest0001X_7580	pmatch	97.61
yberc0001_4860	yente0001X_25320	pmatch	69.59
yberc0001_4860	yfred0001_2930	pmatch	40.00
yberc0001_4860	yrohd0001_4760	pmatch	99.32
yberc0001_4860	yaldo0001_5620	pmatch	97.61
yberc0001_4860	ymoll0001_14870	pmatch	68.51
yberc0001_4860	yinte0001_31860	pmatch	99.15
yberc0001_4860	yaldo0001_3880	pmatch	40.00
yberc0001_4860	ymoll0001_4420	pmatch	99.66
ypseu0001X_8150	yrohd0001_3510	pmatch	40.00
ypseu0001X_8150	yinte0001_4020	pmatch	40.00
ypseu0001X_8150	ykris0001_43150	pmatch	67.80
ypseu0001X_8150	yente0001X_37940	pmatch	40.00
ypseu0001X_8150	yente0001X_36540	pmatch	97.44
ypseu0001X_8150	ypest0001X_6140	pmatch	40.00
ypseu0001X_8150	yruck0001_11350	pmatch	67.09
ypseu0001X_8150	yruck0001_23680	pmatch	93.87
ypseu0001X_8150	yberc0001_4860	pmatch	97.79
ypseu0001X_8150	yfred0001_4390	pmatch	97.61
ypseu0001X_8150	ypseu0001X_8150	pmatch	100.00
ypseu0001X_8150	yaldo0001_36760	pmatch	68.59
ypseu0001X_8150	ykris0001_30760	pmatch	97.27
ypseu0001X_8150	ypseu0001X_6750	pmatch	40.00
ypseu0001X_8150	ypest0001X_7580	pmatch	99.83
ypseu0001X_8150	yente0001X_25320	pmatch	69.05
ypseu0001X_8150	yfred0001_2930	pmatch	40.00
ypseu0001X_8150	yrohd0001_4760	pmatch	97.96
ypseu0001X_8150	yaldo0001_5620	pmatch	96.93
ypseu0001X_8150	ymoll0001_14870	pmatch	68.33
ypseu0001X_8150	yinte0001_31860	pmatch	98.13
ypseu0001X_8150	yaldo0001_3880	pmatch	40.00
ypseu0001X_8150	ymoll0001_4420	pmatch	97.96
ypest0001X_7580	yrohd0001_3510	pmatch	40.00
ypest0001X_7580	yinte0001_4020	pmatch	40.00
ypest0001X_7580	ykris0001_43150	pmatch	67.62
ypest0001X_7580	yente0001X_37940	pmatch	40.00
ypest0001X_7580	yente0001X_36540	pmatch	97.27
ypest0001X_7580	ypest0001X_6140	pmatch	40.00
ypest0001X_7580	yruck0001_11350	pmatch	66.91
ypest0001X_7580	yruck0001_23680	pmatch	93.70
ypest0001X_7580	yberc0001_4860	pmatch	97.61
ypest0001X_7580	yfred0001_4390	pmatch	97.44
ypest0001X_7580	ypseu0001X_8150	pmatch	99.83
ypest0001X_7580	yaldo0001_36760	pmatch	68.40
ypest0001X_7580	ykris0001_30760	pmatch	97.10
ypest0001X_7580	ypseu0001X_6750	pmatch	40.00
ypest0001X_7580	ypest0001X_7580	pmatch	100.00
ypest0001X_7580	yente0001X_25320	pmatch	68.87
ypest0001X_7580	yfred0001_2930	pmatch	40.00
ypest0001X_7580	yrohd0001_4760	pmatch	97.79
ypest0001X_7580	yaldo0001_5620	pmatch	96.76
ypest0001X_7580	ymoll0001_14870	pmatch	68.15
ypest0001X_7580	yinte0001_31860	pmatch	97.96
ypest0001X_7580	yaldo0001_3880	pmatch	40.00
ypest0001X_7580	ymoll0001_4420	pmatch	97.79
yruck0001_23680	yrohd0001_3510	pmatch	44.44
yruck0001_23680	yinte0001_4020	pmatch	44.44
yruck0001_23680	ykris0001_43150	pmatch	67.98
yruck0001_23680	yente0001X_37940	pmatch	44.44
yruck0001_23680	yente0001X_36540	pmatch	95.23
yruck0001_23680	ypest0001X_6140	pmatch	44.44
yruck0001_23680	yruck0001_11350	pmatch	67.63
yruck0001_23680	yruck0001_23680	pmatch	100.00
yruck0001_23680	yberc0001_4860	pmatch	95.40
yruck0001_23680	yfred0001_4390	pmatch	95.40
yruck0001_23680	ypseu0001X_8150	pmatch	93.87
yruck0001_23680	yaldo0001_36760	pmatch	68.96
yruck0001_23680	ykris0001_30760	pmatch	95.23
yruck0001_23680	ypseu0001X_6750	pmatch	44.44
yruck0001_23680	ypest0001X_7580	pmatch	93.70
yruck0001_23680	yente0001X_25320	pmatch	68.69
yruck0001_23680	yrohd0001_4760	pmatch	95.57
yruck0001_23680	yfred0001_2930	pmatch	44.44
yruck0001_23680	yaldo0001_5620	pmatch	94.38
yruck0001_23680	ymoll0001_14870	pmatch	67.97
yruck0001_23680	yinte0001_31860	pmatch	95.57
yruck0001_23680	yaldo0001_3880	pmatch	44.44
yruck0001_23680	ymoll0001_4420	pmatch	95.74
yente0001X_25320	yrohd0001_3510	pmatch	40.00
yente0001X_25320	yinte0001_4020	pmatch	40.00
yente0001X_25320	ykris0001_43150	pmatch	94.38
yente0001X_25320	yente0001X_37940	pmatch	40.00
yente0001X_25320	yente0001X_36540	pmatch	69.05
yente0001X_25320	ypest0001X_6140	pmatch	40.00
yente0001X_25320	yruck0001_11350	pmatch	81.55
yente0001X_25320	yruck0001_23680	pmatch	68.69
yente0001X_25320	yberc0001_4860	pmatch	69.59
yente0001X_25320	yfred0001_4390	pmatch	69.05
yente0001X_25320	ypseu0001X_8150	pmatch	69.05
yente0001X_25320	yaldo0001_36760	pmatch	89.52
yente0001X_25320	ykris0001_30760	pmatch	69.05
yente0001X_25320	ypseu0001X_6750	pmatch	40.00
yente0001X_25320	ypest0001X_7580	pmatch	68.87
yente0001X_25320	yente0001X_25320	pmatch	100.00
yente0001X_25320	yrohd0001_4760	pmatch	69.23
yente0001X_25320	yfred0001_2930	pmatch	40.00
yente0001X_25320	yaldo0001_5620	pmatch	68.69
yente0001X_25320	ymoll0001_14870	pmatch	91.21
yente0001X_25320	yinte0001_31860	pmatch	69.05
yente0001X_25320	yaldo0001_3880	pmatch	40.00
yente0001X_25320	ymoll0001_4420	pmatch	69.41
ykris0001_43150	yrohd0001_3510	pmatch	40.00
ykris0001_43150	yaldo0001_36760	pmatch	89.52
ykris0001_43150	ykris0001_30760	pmatch	68.16
ykris0001_43150	yinte0001_4020	pmatch	40.00
ykris0001_43150	ykris0001_43150	pmatch	100.00
ykris0001_43150	yente0001X_37940	pmatch	40.00
ykris0001_43150	yente0001X_36540	pmatch	68.16
ykris0001_43150	ypest0001X_6140	pmatch	40.00
ykris0001_43150	ypseu0001X_6750	pmatch	40.00
ykris0001_43150	ypest0001X_7580	pmatch	67.62
ykris0001_43150	yruck0001_11350	pmatch	81.02
ykris0001_43150	yente0001X_25320	pmatch	94.38
ykris0001_43150	yruck0001_23680	pmatch	67.98
ykris0001_43150	yfred0001_2930	pmatch	40.00
ykris0001_43150	yrohd0001_4760	pmatch	67.98
ykris0001_43150	yaldo0001_5620	pmatch	67.98
ykris0001_43150	ymoll0001_14870	pmatch	91.21
ykris0001_43150	yberc0001_4860	pmatch	68.16
ykris0001_43150	yinte0001_31860	pmatch	67.80
ykris0001_43150	yaldo0001_3880	pmatch	40.00
ykris0001_43150	ymoll0001_4420	pmatch	67.98
ykris0001_43150	yfred0001_4390	pmatch	68.16
ykris0001_43150	ypseu0001X_8150	pmatch	67.80
ymoll0001_14870	yrohd0001_3510	pmatch	40.00
ymoll0001_14870	yinte0001_4020	pmatch	40.00
ymoll0001_14870	ykris0001_43150	pmatch	91.21
ymoll0001_14870	yente0001X_37940	pmatch	40.00
ymoll0001_14870	yente0001X_36540	pmatch	69.04
ymoll0001_14870	ypest0001X_6140	pmatch	40.00
ymoll0001_14870	yruck0001_11350	pmatch	81.72
ymoll0001_14870	yruck0001_23680	pmatch	67.97
ymoll0001_14870	yberc0001_4860	pmatch	68.51
ymoll0001_14870	yfred0001_4390	pmatch	68.86
ymoll0001_14870	ypseu0001X_8150	pmatch	68.33
ymoll0001_14870	yaldo0001_36760	pmatch	89.52
ymoll0001_14870	ykris0001_30760	pmatch	69.04
ymoll0001_14870	ypseu0001X_6750	pmatch	40.00
ymoll0001_14870	ypest0001X_7580	pmatch	68.15
ymoll0001_14870	yente0001X_25320	pmatch	91.21
ymoll0001_14870	yrohd0001_4760	pmatch	68.68
ymoll0001_14870	yfred0001_2930	pmatch	40.00
ymoll0001_14870	yaldo0001_5620	pmatch	68.68
ymoll0001_14870	ymoll0001_14870	pmatch	100.00
ymoll0001_14870	yinte0001_31860	pmatch	68.51
ymoll0001_14870	yaldo0001_3880	pmatch	40.00
ymoll0001_14870	ymoll0001_4420	pmatch	68.51
yruck0001_11350	yrohd0001_3510	pmatch	40.00
yruck0001_11350	yinte0001_4020	pmatch	40.00
yruck0001_11350	ykris0001_43150	pmatch	81.02
yruck0001_11350	yente0001X_37940	pmatch	40.00
yruck0001_11350	yente0001X_36540	pmatch	67.63
yruck0001_11350	ypest0001X_6140	pmatch	40.00
yruck0001_11350	yruck0001_11350	pmatch	100.00
yruck0001_11350	yruck0001_23680	pmatch	67.63
yruck0001_11350	yberc0001_4860	pmatch	67.63
yruck0001_11350	yfred0001_4390	pmatch	67.63
yruck0001_11350	ypseu0001X_8150	pmatch	67.09
yruck0001_11350	yaldo0001_36760	pmatch	81.34
yruck0001_11350	ykris0001_30760	pmatch	67.63
yruck0001_11350	ypseu0001X_6750	pmatch	40.00
yruck0001_11350	ypest0001X_7580	pmatch	66.91
yruck0001_11350	yente0001X_25320	pmatch	81.55
yruck0001_11350	yfred0001_2930	pmatch	40.00
yruck0001_11350	yrohd0001_4760	pmatch	67.45
yruck0001_11350	yaldo0001_5620	pmatch	67.09
yruck0001_11350	ymoll0001_14870	pmatch	81.72
yruck0001_11350	yinte0001_31860	pmatch	67.27
yruck0001_11350	yaldo0001_3880	pmatch	40.00
yruck0001_11350	ymoll0001_4420	pmatch	67.45
yaldo0001_36760	yrohd0001_3510	pmatch	40.00
yaldo0001_36760	yinte0001_4020	pmatch	40.00
yaldo0001_36760	ykris0001_43150	pmatch	89.52
yaldo0001_36760	yente0001X_37940	pmatch	40.00
yaldo0001_36760	yente0001X_36540	pmatch	68.96
yaldo0001_36760	ypest0001X_6140	pmatch	40.00
yaldo0001_36760	yruck0001_11350	pmatch	81.07
yaldo0001_36760	yruck0001_23680	pmatch	68.96
yaldo0001_36760	yberc0001_4860	pmatch	68.96
yaldo0001_36760	yfred0001_4390	pmatch	68.96
yaldo0001_36760	ypseu0001X_8150	pmatch	68.59
yaldo0001_36760	yaldo0001_36760	pmatch	100.00
yaldo0001_36760	ykris0001_30760	pmatch	68.96
yaldo0001_36760	ypseu0001X_6750	pmatch	40.00
yaldo0001_36760	ypest0001X_7580	pmatch	68.40
yaldo0001_36760	yente0001X_25320	pmatch	89.52
yaldo0001_36760	yfred0001_2930	pmatch	40.00
yaldo0001_36760	yrohd0001_4760	pmatch	68.77
yaldo0001_36760	yaldo0001_5620	pmatch	68.59
yaldo0001_36760	ymoll0001_14870	pmatch	89.52
yaldo0001_36760	yinte0001_31860	pmatch	68.59
yaldo0001_36760	yaldo0001_3880	pmatch	40.00
yaldo0001_36760	ymoll0001_4420	pmatch	68.77
