# Supplementary material for: Genomic characterization of the Yersinia genus
Source: Genome Biol. 2010 Jan 4;11(1):R1. doi: 10.1186/gb-2010-11-1-r1 (PMC2847712; doi:10.1186/gb-2010-11-1-r1)
Supplement: Additional file 15 — The top level directory consists of a directory called Additional_cluster_files and 5010 directories, one for each multi-protein cluster family. (This top level directory has been split into three data files for uploading purposes (Additional files 15, 16, 17).) Within the directory are the following files: PGL1_unique_Yersinia_unclustered.out - list of all protein singletons that MCL did not group into a cluster (see Materials and Methods); PGL1_Yersinia_unique_locus_tags.txt - names of the 11 locus tag prefixes used for each genome; PGL1_unique_Yersinia.gff - mapping each Yersinia protein to a cluster in tab delimited GFF; PGL1_unique_Yersinia.sigfile - list of the longest protein in each cluster; PGL1_unique_Yersinia.summary - summary table of features of each of the clusters; PGL1_unique_Yersinia.table - summary table of each protein in the clusters. Within each cluster directory are the following files, where 'x' is the cluster name: PGL1_unique_Yersinia-x.faa - multifasta file of the proteins in the cluster; PGL1_unique_Yersinia-x.summary - summary of the properties of the proteins; PGL1_unique_Yersinia-x.matches - blast matches between the proteins of the cluster; PGL1_unique_Yersinia-x.muscle.fasta - muscle alignment of the proteins; PGL1_unique_Yersinia-x.muscle.fasta.gblo - gblocks output of muscle alignment (that is, auto-trimmed alignment); PGL1_unique_Yersinia-x.muscle.fasta.gblo.htm - as above in html format; PGL1_unique_Yersinia-x.muscle.tree - treefile from muscle alignment; PGL1_unique_Yersinia-x.sif - matches between proteins in simple interaction format for display on graphing software. [file gb-2010-11-1-r1-S15.zip › clusters/PGL1_unique_yersinia-CL100/PGL1_unique_yersinia-CL100.muscle.fasta]

>ypest0001X_6140
-------------MLKF------IQNNREGT------ALLAILTLFALLGIIDRN-YFSL
QTFTMIFSSAQI--LILLAIGATLVMLTRN------IDVSVGSI----------TGLCAV
TVGMALNAGFGLAASCLFALLVGMVAGFF----------NGILVTWLRIPAI--------
----------------VATLGTLGLYRGLMLLLTG------------GKWIEGLPAD---
-----------------LKSLSTPILFSISPIGWLTMLLILAMAWLLGKTAFGRSFYATG
DNLQGARQLGVRTDSLR-IF------------------AFSMNGVMAALAGIVFASQI--
----------GFIPNQTGNGLEMKAIAACV-----------LGGISLLGGTGTIIG----
-----------------------------AILGAF------LLTQIDSVLV--------L
LRLPAWWNDFIA----GLVLLGVLVFDGRLRCAVERNIRQ-----QKYARFTAQAIISDK
KPTV----------------SDNNPAASNKKKAAL-------------------------
-----
>ypseu0001X_6750
-------------MLKF------IQNNREGT------ALLAILTLFALLGIIDRN-YFSL
QTFTMIFSSAQI--LILLAIGATLVMLTRN------IDVSVGSI----------TGLCAV
TVGMALNAGFGLVASCLFALLVGMVAGFF----------NGILVTWLRIPAI--------
----------------VATLGTLGLYRGLMLLLTG------------GKWIEGLPAD---
-----------------LKSLSTPILFSISPIGWLTMLLILSMAWLLGNTAFGRSFYATG
DNLQGARQLGVRTDSIR-IF------------------AFSMNGVMAALAGIVFASQI--
----------GFIPNQTGNGLEMKAIAACV-----------LGGISLLGGTGTIIG----
-----------------------------AILGAF------LLTQIDSVLV--------L
LRLPAWWNDFIA----GLVLLGVLVFDGRLRCAVERNIRQ-----QKYARFTAQAIISDK
KPTV----------------SDNNPAASNKKKAAL-------------------------
-----
>yinte0001_4020
-------------MLRF------IQNNREGT------ALLAILALFALLGVIDSN-YFTL
QTFTMIFSSAQI--LILLAIGATMVMLTRN------IDVSVGSI----------TGLCAV
TVGMALNAGFGLATSCLFALLVGMVTGFF----------NGILVTWLRIPAI--------
----------------VATLGTLGLYRGLMLLITG------------GKWIEGLPAD---
-----------------LKSLSTPILFSISPIGWLIMLLIVAMALLLGKTAFGRSFYATG
DNLQGARQLGIRTDSIR-IF------------------AFSMNGVMAALAGIVFASQI--
----------GFIPNQTGSGLEMKAIAACV-----------LGGISLLGGTGTILG----
-----------------------------AILGAY------LLTQIDSVLV--------L
LRLPAWWNDFIA----GLVLLGVLVFDGRLRCAIERNIRQ-----QKYARFTARPAVSGK
P-----TTSDKKK-------NVIPNRFHDAGRRQTRESR---------------------
-----
>yaldo0001_3880
-------------MLKFIQSYQFIQNNREGT------ALLAILALFALLGVIDRN-YFNL
QTFTMIFSSAQI--LILLAIGATMVMLTRN------IDVSVGSI----------TGLCAV
TVGMALNAGFGLALSCLFALLVGMGAGFF----------NGILVTWLRIPAI--------
----------------VATLGTLGLYRGLMLLLTG------------GKWIEGLPAD---
-----------------LKSLSTPILFSISPIGWLIMLLIVAMALLLGKTAFGRSFYATG
DNLQGARQLGIRTDSIR-IF------------------AFSMNGVMAALAGIVFASQI--
----------GFIPNQTGSGLEMKAIAACV-----------LGGISLLGGTGTIIG----
-----------------------------AILGAY------LLTQIDSVLV--------L
LRLPAWWNDFIA----GLVLLGVLVFDGRLRCAVERNIRQ-----QKYARFTTRPVASDK
KSAAAPSKTPDSK-------APNGKSFT--KKEVAR------------------------
-----
>yente0001X_37940
-------------MLKFTQSYQFIQNNREGT------ALLAILALFALLGVIDRN-YFNL
QTFTMIFSSAQI--LILLAIGATMVMLTRN------IDVSVGSI----------TGLCAV
TVGMALNAGFGLALSCLFALLVGMGAGFF----------NGILVTWLRIPAI--------
----------------VATLGTLGLYRGLMLLLTG------------GKWIEGLPAD---
-----------------LKSLSTPILFSISPIGWLIMLLIVAMALLLGKTAFGRSFYATG
DNLQGARQLGIRTDSIR-IF------------------AFSMNGVMAALAGIVFASQI--
----------GFIPNQTGSGLEMKAIAACV-----------LGGISLLGGTGTIIG----
-----------------------------AILGAY------LLTQIDSVLV--------L
LRLPAWWNDFIA----GLVLLGVLVFDGRLRCAVERNIRQ-----QKYARFTTRPVAPDK
K-----VKSNNNK-------APSSKSFT--KKEVVR------------------------
-----
>yrohd0001_3510
-------------MLKF------IQNNREAT------ALLAILALFALLGVIDSN-YFSM
QTFTMIFSSAQI--LILLAIGATMVMLTRN------IDVSVGSI----------TGLCAV
TVGMALNAGFGLALSCLFALLVGMMTGFF----------NGILVTWLRIPAI--------
----------------VATLGTLGLYRGLMLLLTG------------GKWIEGLPAD---
-----------------LKSLSTPILFSISPIGWLIMLLIVAMALLLGKTSFGRSFYATG
DNLQGARQLGIRTDSIR-IF------------------AFSMNGVMAALAGIVFASQI--
----------GFIPNQTGSGLEMKAIAACV-----------LGGISLLGGTGTIIG----
-----------------------------AILGAY------LLTQIDSVLV--------L
LRLPAWWNDFIA----GLVLLGVLVFDGRLRCAVERNIRQ-----QKYARFATRPVKDNK
KKNISNTSSSDKP-------VNNSKPFNKIKKEVAR------------------------
-----
>yfred0001_2930
-------------MLKF------IQNNREGT------ALLAILALFALLGVIDSN-YFSL
QTFTMIFSSAQI--LILLAIGATMVMLTRN------IDVSVGSI----------TGLCAV
TVGMALNAGFGLALSCLFALLVGMLAGFF----------NGILVTWLRIPAI--------
----------------VATLGTLGLYRGLMLLLTG------------GKWIEGLPAD---
-----------------LKSLSTPILFSISPIGWLIMLLIIAMALLLGKTAFGRSIYATG
DNLQGARQLGIRTDSIR-IF------------------AFSMNGVMAALAGIVFASQI--
----------GFIPNQTGNGLEMKAIAACV-----------LGGISLLGGTGTIIG----
-----------------------------AILGAY------LLTQIDSVLV--------L
LRLPAWWNDFIA----GLVLLGVLVFDGRLRCAVERNLRQ-----QKYARFSTHPVRDDK
KKKTNSNKSSNDKS------VNNNKPFNKIKKEVAR------------------------
-----
>yruck0001_23680
--------------MKAARTGKLKRQEEQASFISWRFALLCGCILLALVGLMLRTAYLQV
INPDRLVREGDMRSLRVQAVPTARGMISDRAGRPLAVSVPVNAIWADPKELHDRGGITLD
TRWKALSDALGVPLDQLVSRINANPKGRFVYLARQVNPAIGDYIHKLKLPGIYLRQESRR
YYPAGQVMAHIIGVTNIDSQGIEGVEKSFDRWLTGQPGERTVRKDRYGRVIEDISSVDSQ
AAHNLVLSVDERLQALVYRELNNAVAFNKAESGTAVLVDVSTGEVL----AMANSPSYNP
NNLTGTPKEAMRNRAITDIFEPGSTVKPMVVMTALQHGVVKENSVLNTLPYSISGHQIKD
VARYAELSVTGILQKSSNVGVSKLALAMPSSALVDTYSRFGFGKATNLGLVGESSGLYPK
KQRWSDIERATFSYGYGLMVTPLQLARVYATIGSLGIYRPLSITKVDPPVAGERIFPESI
VRTVVHMMESVALPGGGGTKAAIKGYRIAIKTGTAKKVGPDGKYVNRYLAYTAGVAPASN
PRFALVVVIDDPQGGKYYGGAVSAPVFGAIMGGVLRTMNIEPDALPTVDKSELVTNTKEG
SGGRS
>ypseu0001X_8150
--------------MKTARPGKLKRQEEQASFISWRFALLCGCILLALVGLIMRTAYLQV
INPDKLVREGDMRSLRVQEVPTARGMISDRSGRPLAVSVPVNAVWADPKELIEQGGISLD
TRWKALSDALEIPLDQLATRINANPKGRFVYLARQVNPAIGDYIRKLKLPGIHLRQESRR
YYPAGQVMAHIIGVTNIDGQGIEGVEKSFDRWLTGQPGERTVRKDRYGRVIEDISSVDSQ
AAHNLVLSVDERLQALVYRELNNAVAFNKAESGTAVLVDVNTGEVL----AMANSPSYNP
NNLTGTPKDAMRNRAITDIFEPGSTVKPMVVMTALQHGVVKENSVLNTLPYFVNGHQIKD
VARYAELSVTGILQKSSNVGVSKLALAMPSSALVDTYSRFGFGKATNLGLVGESSGLYPK
KQRWSDIERATFSFGYGLMVTPLQLARVYATIGSMGVYRPLSITRVDPPVAGERIFPEPL
VRTVVHMMESVALPGGGGTKAAIKGYRIAIKTGTAKKVGPDGKYMDRYLAYTAGVAPASN
PRFALVVVINDPQAGKYYGGAVSAPVFGAIMGGVLRTMNIEPDALPTGDKSELVINTKEG
SGGRS
>ypest0001X_7580
--------------MKTARPGKLKRQEEQASFISWRFALLCGCILLALVGLIMRTAYLQV
INPDKLVREGDMRSLRVQEVPTARGMISDRSGRPLAVSVPVNAVWADPKELIEQGGISLD
TRWKALSDALEIPLDQLATRINANPKGRFVYLARQVNPAIGDYIRKLKLPGIHLRQESRR
YYPAGQVMAHIIGVTNIDGQGIEGVEKSFDRWLTGQPGERTVRKDHYGRVIEDISSVDSQ
AAHNLVLSVDERLQALVYRELNNAVAFNKAESGTAVLVDVNTGEVL----AMANSPSYNP
NNLTGTPKDAMRNRAITDIFEPGSTVKPMVVMTALQHGVVKENSVLNTLPYFVNGHQIKD
VARYAELSVTGILQKSSNVGVSKLALAMPSSALVDTYSRFGFGKATNLGLVGESSGLYPK
KQRWSDIERATFSFGYGLMVTPLQLARVYATIGSMGVYRPLSITRVDPPVAGERIFPEPL
VRTVVHMMESVALPGGGGTKAAIKGYRIAIKTGTAKKVGPDGKYMDRYLAYTAGVAPASN
PRFALVVVINDPQAGKYYGGAVSAPVFGAIMGGVLRTMNIEPDALPTGDKSELVINTKEG
SGGRS
>yaldo0001_5620
--------------MKAARPGKLKRQEEQASFISWRFALLCGCILLALVGLMLRTAYLQV
INPDRLVREGDMRSLRVQEVPTARGMISDRSGRPLAVSVPVNAVWADPKELIERGGITLD
TRWKALSDALEIPLDQLATRINANPKGRFVYLARQVNPAIGDYIHKLKLPGIYLRQESRR
YYPAGQVMAHIIGVTNIDGQGIEGVEKSFDRWLTGQPGERTVRKDRFGRVIEDISSVDSQ
AAHNLVLSVDERLQALVYRELNNAVAFNKAESGTAVLVDVTTGEVL----AMANSPSYNP
NNLTGTPKDAMRNRAITDIFEPGSTVKPMVVMTALQNGVVKENSVLNTLPYFVNGHQIKD
VARYAELSVTGILQKSSNVGVSKLALAMPSSALVETYLKFGFGKATNLGLVGESSGLYPK
KQRWSDIERATFSFGYGLMVTPLQLARVYATIGSMGIYRPLSITKVDPPVAGERVFPEPL
VRTVVHMMESVALPGGGGTKAAIKGYRIAIKTGTAKKVGPDGKYMDRYLAYTAGVAPASN
PRFALVVVINDPQAGKYYGGAVSAPVFGAIMGGVLRTMNIEPDGLPTGDKSELVINTKEG
SGGRS
>yfred0001_4390
--------------MKAARPGKLKRQEEQASFVSWRFALLCGCILLALVGLMLRTAYLQV
INPDRLVREGDMRSLRVQEVPTARGMISDRSGRPLAVSVPVNAVWADPKELIERGGITLD
TRWKALSDALEIPLDQLATRINANPKGRFVYLARQVNPAIGDYIHKLKLPGIYLRQESRR
YYPAGQVMAHIIGVTNIDSQGIEGVEKSFDRWLTGQPGERTVRKDRYGRVIEDISSVDSQ
AAHNLVLSVDERLQALVYRELNNAVAFNKAESGTAVLVDVNTGEVL----AMANSPSYNP
NNLTGTPKDAMRNRAITDIFEPGSTVKPMVVMTALQHGVVKENSVLNTLPYFVNGHQIKD
VARYAELSVTGILQKSSNVGVSKLALAMPSSALVDTYSRFGFGKATNLGLVGESSGLYPK
KQRWSDIERATFSFGYGLMVTPLQLARVYATIGSMGIYRPLSITKVDPPVAGERVFPEPL
VRTVVHMMESVALPGGGGTKAAIKGYRIAIKTGTAKKVGPDGKYIDRYLAYTAGVAPASN
PRFALVVVINDPQAGKYYGGAVSAPVFGAIMGGVLRTMNIEPDALPTGDKSELVINTKEG
SGGRS
>yente0001X_36540
--------------MKAARPGKLKRQEEQASFISWRFALLCGCILLALVGLMLRTAYLQV
INPDKLVREGDMRSLRVQEVPTARGMISDRSGRPLAVSVPVNAVWADPKELTERGGITLD
TRWKALSDALEIPLDQLATRINANPKGRFVYLARQVNPAIGDYIHKLKLPGIYLRQESRR
YYPAGQVMAHIIGVTNIDSQGIEGVEKSFDRWLTGQPGERTVRKDRYGRVIEDISSVDSQ
AAHNLVLSVDERLQALVYRELNNAVAFNKAESGTAVLVDVNTGEVL----AMANSPSYNP
NNLTGTPKDAMRNRAITDIFEPGSTVKPMVVMTALQHGVVKENSVLNTLPYFVNGHQIKD
VARYAELSVTGILQKSSNVGVSKLALAMPSSALVETYSKFGFGKATNLGLVGESSGLYPK
KQRWSDIERATFSFGYGLMVTPLQLARVYATIGSMGIYRPLSITKVDPPVAGERVFPEPL
VRTVVHMMESVALPGGGGTKAAIKGYRIAIKTGTAKKVGPDGKYMDRYLAYTAGVAPASN
PRFALVVVINDPQAGKYYGGAVSAPVFGAIMGGVLRTMNIEPDALPTGDKSELVTNTKEG
SGGRS
>ykris0001_30760
--------------MKAARPGKLKRQEEQASFISWRFALLCGCILLALVGLMLRTAYLQV
INPDKLVREGDMRSLRVQEVPTARGMISDRSGRPLAVSVPVNAVWADPKELTERGGITLD
TRWKALSDALEIPLDQLAARINANPKGRFVYLARQVNPAIGDYIHKLKLPGIYLRQESRR
YYPAGQVMAHIIGVTNIDSQGIEGVEKSFDRWLTGQPGERTVRKDRYGRVIEDISSVDSQ
AAHNLVLSVDERLQALVYRELNNAVAFNKAESGTAVLVDVNTGEVL----AMANSPSYNP
NNLTGTPKDAMRNRAITDIFEPGSTVKPMVVMTALQHGVVKENSVLNTLPYFVNGHQIKD
VARYAELSVTGILQKSSNVGVSKLALAMPSSALVETYSKFGFGKATNLGLVGESSGLYPK
KQRWSDIERATFSFGYGLMVTPLQLARVYATIGSMGIYRPLSITKVDPPVAGERVFPEPL
VRTVVHMMESVALPGGGGTKAAIKGYRIAIKTGTAKKVGPDGKYMDRYLAYTAGVAPASN
PRFALVVVINDPQAGKYYGGAVSAPVFGAIMGGVLRTMNIEPDALPTGDKSELVTNTKEG
SGGRS
>yinte0001_31860
--------------MKAARPGKLKRQEEQASFISWRFALLCGCILLALVGLMLRTAYLQV
INPDKLVREGDMRSLRVQEVPTARGMISDRSGRPLAVSVPVNAVWADPKELTERGGITLD
TRWKALSDALEIPLDQLATRINANPKGRFVYLARQVNPAIGDYIHKLKLPGIYLRQESRR
YYPAGQVMAHIIGVTNIDGQGIEGVEKSFDRWLTGQPGERTVRKDRYGRVIEDISSVDSQ
AAHNLVLSVDERLQALVYRELNNAVAFNKAESGTAVLVDVSTGEVL----AMANSPSYNP
NNLTGTPKDAMRNRAITDIFEPGSTVKPMVVMTALQHGVVKENSVLNTLPYFVNGHQIKD
VARYAELSVTGILQKSSNVGVSKLALAMPSSALVDTYSRFGFGKATNLGLVGESSGLYPK
KQRWSDIERATFSFGYGLMVTPLQLARVYATIGSMGIYRPLSITKVDPPVAGERIFPEPL
VRTVVHMMESVALPGGGGTKAAIKGYRIAIKTGTAKKVGPDGKYMDRYLAYTAGVAPASN
PRFALVVVINDPQAGKYYGGAVSAPVFGAIMGGVLRTMNIEPDALPTGDKSELVINTKEG
SGGRS
>yrohd0001_4760
--------------MKAARPGKLKRQEEQASFISWRFALLCGCILLALVGLMLRTAYLQV
INPDKLVREGDMRSLRVQEVPTARGMISDRSGRPLAVSVPVNAVWADPKELTERGGITLD
TRWKALSDALDIPLDQLATRINANPKGRFVYLARQVNPAIGDYIHKLKLPGIYLRQESRR
YYPAGQVMAHIIGVTNIDSQGIEGVEKSFDRWLTGQPGERTVRKDRYGRVIEDISSVDSQ
AAHNLVLSVDERLQALVYRELNNAVAFNKAESGTAVLVDVNTGEVL----AMANSPSYNP
NNLTGTPKDAMRNRAITDIFEPGSTVKPMVVMTALQHGVVKENSVLNTLPYFVNGHQIKD
VARYAELSVTGILQKSSNVGVSKLALAMPSSALVDTYSRFGFGKATNLGLVGESSGLYPK
KQRWSDIERATFSFGYGLMVTPLQLARVYATIGSMGIYRPLSITKVDPPVAGERIFPEPL
VRTVVHMMESVALPGGGGTKAAIKGYRIAIKTGTAKKVGPDGKYMDRYLAYTAGVAPASN
PRFALVVVINDPQAGKYYGGAVSAPVFGAIMGGVLRTMNIEPDALPTGDKSELVINTKEG
SGGRS
>ymoll0001_4420
--------------MKAARPGKLKRQEEQASFISWRFALLCGCILLALVGLMLRTAYLQV
INPDKLVREGDMRSLRVQAVPTARGMISDRSGRPLAVSVPVNAVWADPKELTERGGITLD
TRWKALSDALEIPLDQLATRINANPKGRFVYLARQVNPAIGDYIHKLKLPGIYLRQESRR
YYPAGQVMAHIIGVTNIDSQGIEGVEKSFDRWLTGQPGERTVRKDRYGRVIEDISSVDSQ
AAHNLVLSVDERLQALVYRELNNAVAFNKAESGTAVLVDVNTGEVL----AMANSPSYNP
NNLTGTPKDAMRNRAITDIFEPGSTVKPMVVMTALQHGVVKENSVLNTLPYFVNGHQIKD
VARYAELSVTGILQKSSNVGVSKLALAMPSSALVDTYSRFGFGKATNLGLVGESSGLYPK
KQRWSDIERATFSFGYGLMVTPLQLARVYATIGSMGIYRPLSITKVDPPVAGERIFPEPL
VRTVVHMMESVALPGGGGTKAAIKGYRIAIKTGTAKKVGPDGKYMDRYLAYTAGVAPASN
PRFALVVVINDPQAGKYYGGAVSAPVFGAIMGGVLRTMNIEPDALPTGDKSELVINTKEG
SGGRS
>yberc0001_4860
--------------MKAARPGKLKRQEEQASFISWRFALLCGCILLALIGLLLRTAYLQV
INPDKLVREGDMRSLRVQAVPTARGMISDRSGRPLAVSVPVNAVWADPKELTERGGITLD
TRWKALSDALEIPLDQLATRINANPKGRFVYLARQVNPAIGDYIHKLKLPGIYLRQESRR
YYPAGQVMAHIIGVTNIDSQGIEGVEKSFDRWLTGQPGERTVRKDRYGRVIEDISSVDSQ
AAHNLVLSVDERLQALVYRELNNAVAFNKAESGTAVLVDVNTGEVL----AMANSPSYNP
NNLTGTPKDAMRNRAITDIFEPGSTVKPMVVMTALQHGVVKENSVLNTLPYFVNGHQIKD
VARYAELSVTGILQKSSNVGVSKLALAMPSSALVDTYSRFGFGKATNLGLVGESSGLYPK
KQRWSDIERATFSFGYGLMVTPLQLARVYATIGSMGIYRPLSITKVDPPVAGERIFPEPL
VRTVVHMMESVALPGGGGTKAAIKGYRIAIKTGTAKKVGPDGKYMDRYLAYTAGVAPASN
PRFALVVVINDPQAGKYYGGAVSAPVFGAIMGGVLRTMNIEPDALPTGDKSELVINTKEG
SGGRS
>yruck0001_11350
--------------------MISKVNVETNNFIRWRFSLLCGCILLSLLGLLGRVAWLQV
VEAESLAKEENLRSVRVMTTPNMRGMITDHNGQPLAVSVPVDAIWADPQVVLDKGGVGKG
PRWQALAQTLHQSLTEIASRINQSPTGRFVYLARQVEPTSADYIQRLKLPGIALRAESRR
FYPAGATVANLVGFTNIDDQGIEGIEKSFNQLLSGTAGHRVVRKDRYGHVVEDISATDSH
PGQNVQLSIDERLQTEASHALTNAVLFNKAESGSAVLVDVNTGEVL----AMANYPTYNP
NNRADTPTENFRNRAISDIFEPGSTVKPMVIMTALQRKLVKPDSVLDTHPYTLSGHQIRD
VGFYPTLSLTGVLQKSSDVGVSRLALAMPASALLQTYGLFGLGKPTELGLTGESSGLMPQ
RQRWSDLDRATFSFGYGLMVTPLQLARVYATIGSYGIYRPLSITKVDPPVVGHRVMLAER
VKEVEYMMESVALPGGGGVKAAVRGYRVAVKTGTAKKIGPNGQYIDKYVAYTAGVAPASQ
PRFALVVVINNPQGGKYYGGAVAAPVFSEIMGEILRTMNVEPDALPTQALR---------
---HS
>yaldo0001_36760
---------------------------------------------MSLAGLLARVAWLQV
IEPDPLVKEEDMRSLRVVVTQNSRGMITDRNGHPLAVSVPVEAIWADPKIVLEQGGAGNS
ARWQALAQALNLPLDHLINRINQAPAARFIYLARQVEPDVAEYIQGLKLPGIATKAESRR
FYPAGDIAANLVGFTNIDDQGIEGVEKSFNSLLSGTAGSRVVRKDRFGRVVEDISSTDSH
PAQNVQLSIDERLQAEASHALTNAVMFNKADSGSAIVIDVNTGEVL----AMANYPLFNP
NNRAATPEENFRNRAISDIFEPGSTVKPMVVMTALQRHLVQPDTVLDTHPYILSGHQIKD
VALYPALSLTGVLQKSSDVGVSRLALAMPASALIQTYSLFGLGKPTQLGLTGESRGLMPH
RQRWSDLDRATFSFGYGLMVTPLQLARVYATIGSFGIYRPLSITKVDPPVLGTRVFPQAL
VRQVEHMMESVALPGGGGIKAAVRGYRVAVKTGTAKKIGPNGQYVNKYIAYTAGVAPASQ
PRFALVVVINNPQGGKYYGGAVSAPVFSDIMGQILRTMNVAPDAIPSDGTR---------
---HS
>yente0001X_25320
--------------------VISKPKNDSSSFIRWRFSLLCGCILLSFIGLIARVAWLQI
IEPDPLVKEEDMRSVRVVATPNTRGMITDRNGHPLAVSVPVEAIWADPATVLEKGGVGVS
ERWQALAQELNIPLDQLNSRIHQNPHARFIYLARQVEPDVAEYIQRLKLPGIAIKEESRR
FYPSGDIAANLVGFTNIDDQGIEGVEKSFNTLLSGTAGSRVVRKDRFGRVVEDISSTDSH
PGQNVQLSIDERLQTEASHALTNAVIFNKADSGSAVVIDVNTGEVL----AMANYPTFNP
NNRVGTPEENFRNRAISDIFEPGSTVKPMVVMTALERHIVKPDAVLDTHPYILSGHLIKD
VALYPALSLTGVLQKSSDVGVSRLALAMPASALMQTYSAFGLGKPTQLGLTGESSGLMPH
RQRWSDLDRATFSFGYGLMVTPLQLARVYATIGSFGIYRPLSITKVDPPVLGQRIFPEEL
VRQVEHMMESVALPGGGGVKAAVRGYRVAVKTGTAKKIGPNGQYIDKYVAYTAGVAPASQ
PRFALVVVINNPQAGKYYGGAVSAPVFSDIMGQILRTMNVEPDAIPVNVIR---------
---HS
>ykris0001_43150
MQWIGFNGCYNSCDHPGLISVISKPKNDSSNFIRWRFSLLCGGILLSFFGLLARVAWLQI
IEPDPLVKEEDMRSVRVVTTPNTRGMITDRNGHPLAVSVPVEAIWADPSTVLDKGGVSVS
ARWQALAQELNMPLDQLNHRIHQNPGARFIYLARQVEPDVAEYIQRLKLPGIAIKEESRR
FYPSGDIAANLVGFTNIDDQGIEGVEKSFNSLLSGTAGSRVVRKDRFGRVVEDISSTDSH
PGQNVELSIDERLQAETSHALSNAVMFNKADSGSAVVIDVNTGEIL----AMANYPTFNP
NNRAGTPEENFRNRAISDIFEPGSTVKPMVVMTALQRHLVKPDAVLDTRPYILSGHLIKD
VALYPALSLTGVLQKSSDVGVSRLALAMPASALMQTYTEFGLGQSTQLGLTGESSGLMPH
RQRWSDLDRATFSFGYGLMVTPLQLARVYATIGSFGIYRPLSITKVDPPVLGKRVFPEVL
VRQVEHMMESVALPGGGGVKAAVRGYRVAVKTGTAKKIGPNGQYIDKYVAYTAGVAPASQ
PRFALVVVINNPQGGKYYGGAVSAPVFSDIMGQILRTMNVEPDAIPVNMIR---------
---HS
>ymoll0001_14870
--------------------MISKPKNDSNNFIRWRFSLLCCSILMSFFGLIARVAWLQI
IEPDPLVKEEDMRSVRVVETPNTRGMITDRNEHPLAVSVPVAAVWADPQTVLERGGVGVS
ERWQALAQALNMPLDQVSSRITQIPHARFIYLARQVEPNVAEYIQRLKLPGIATKVESRR
FYPSGDIAANLVGFTNIDDQGIEGVEKSFNSLLSGTAGSRVVRKDRFGRVIEDISSTDSH
PGQRVELSIDERLQAETSHALTNAVMFNKADSGSAVVIDVNTGEVL----AMANYPTFNP
NNRADTPEENFRNRAISDIFEPGSTVKPMVVMTALQRHLVKPDTVLDTHPYILSGHQIKD
VGFYPALSLTGVLQKSSDVGVSRLALAMPASALMETYSLFGLGKPTQLGLTGESSGLMPH
RQRWSDLDRATFSFGYGLMVTPLQLARVYATIGSFGIYRPLSITKVDPPVLGQRVFPEGE
VREVEHMMESVALPGGGGTKAAVRGYRVAIKTGTAKKIGPNGQYIDKYVAYTAGVAPASQ
PRFALVVVINNPQGGKYYGGAVSAPVFSDIMGQILRTMNVEPDAIPTGDTR---------
---HS
