# Supplementary material for: Genomic characterization of the Yersinia genus
Source: Genome Biol. 2010 Jan 4;11(1):R1. doi: 10.1186/gb-2010-11-1-r1 (PMC2847712; doi:10.1186/gb-2010-11-1-r1)
Supplement: Additional file 15 — The top level directory consists of a directory called Additional_cluster_files and 5010 directories, one for each multi-protein cluster family. (This top level directory has been split into three data files for uploading purposes (Additional files 15, 16, 17).) Within the directory are the following files: PGL1_unique_Yersinia_unclustered.out - list of all protein singletons that MCL did not group into a cluster (see Materials and Methods); PGL1_Yersinia_unique_locus_tags.txt - names of the 11 locus tag prefixes used for each genome; PGL1_unique_Yersinia.gff - mapping each Yersinia protein to a cluster in tab delimited GFF; PGL1_unique_Yersinia.sigfile - list of the longest protein in each cluster; PGL1_unique_Yersinia.summary - summary table of features of each of the clusters; PGL1_unique_Yersinia.table - summary table of each protein in the clusters. Within each cluster directory are the following files, where 'x' is the cluster name: PGL1_unique_Yersinia-x.faa - multifasta file of the proteins in the cluster; PGL1_unique_Yersinia-x.summary - summary of the properties of the proteins; PGL1_unique_Yersinia-x.matches - blast matches between the proteins of the cluster; PGL1_unique_Yersinia-x.muscle.fasta - muscle alignment of the proteins; PGL1_unique_Yersinia-x.muscle.fasta.gblo - gblocks output of muscle alignment (that is, auto-trimmed alignment); PGL1_unique_Yersinia-x.muscle.fasta.gblo.htm - as above in html format; PGL1_unique_Yersinia-x.muscle.tree - treefile from muscle alignment; PGL1_unique_Yersinia-x.sif - matches between proteins in simple interaction format for display on graphing software. [file gb-2010-11-1-r1-S15.zip › clusters/PGL1_unique_yersinia-CL100/PGL1_unique_yersinia-CL100.muscle.fasta.gblo]

>ypest0001X_6140
ALLAILTLFA LLGIIDRN-Y FSLQTFTMIF SSAQI--LIL LAIGATLVML TRN------I
DVSVGSI--- -------TGL CAVTVGMALN AGFGLAASCL FALLVGMVAG FF--------
--NGILVTWL RIPAI----- ---------- ---------V ATLGTLGLYR GLMLLLTG--
---------- GKWIEGLPAD ---------- ---------- LKSLSTPILF SISPIGWLTM
LLILAMAWLA FGRSFYATGD NLQGARQLGV RTDSLR-IF- ---------- -------AFS
MNGVMAALAG IVFASQI--- ---------G FIPNQTGNGL EMKAIAACV- ----------
LGGISLLGGT GTIIG----- ---------- ---------- --------AI LGAF------
LLTQIDSVLV --------LL RLPAWWNDFI A----GLVLL GVLVFDGRLR CAVERNIRQ-
----QKYARF TAQAIISDKK PTV------- ---------S DNNPAASNKK KAAL-
>ypseu0001X_6750
ALLAILTLFA LLGIIDRN-Y FSLQTFTMIF SSAQI--LIL LAIGATLVML TRN------I
DVSVGSI--- -------TGL CAVTVGMALN AGFGLVASCL FALLVGMVAG FF--------
--NGILVTWL RIPAI----- ---------- ---------V ATLGTLGLYR GLMLLLTG--
---------- GKWIEGLPAD ---------- ---------- LKSLSTPILF SISPIGWLTM
LLILSMAWLA FGRSFYATGD NLQGARQLGV RTDSIR-IF- ---------- -------AFS
MNGVMAALAG IVFASQI--- ---------G FIPNQTGNGL EMKAIAACV- ----------
LGGISLLGGT GTIIG----- ---------- ---------- --------AI LGAF------
LLTQIDSVLV --------LL RLPAWWNDFI A----GLVLL GVLVFDGRLR CAVERNIRQ-
----QKYARF TAQAIISDKK PTV------- ---------S DNNPAASNKK KAAL-
>yinte0001_4020
ALLAILALFA LLGVIDSN-Y FTLQTFTMIF SSAQI--LIL LAIGATMVML TRN------I
DVSVGSI--- -------TGL CAVTVGMALN AGFGLATSCL FALLVGMVTG FF--------
--NGILVTWL RIPAI----- ---------- ---------V ATLGTLGLYR GLMLLITG--
---------- GKWIEGLPAD ---------- ---------- LKSLSTPILF SISPIGWLIM
LLIVAMALLA FGRSFYATGD NLQGARQLGI RTDSIR-IF- ---------- -------AFS
MNGVMAALAG IVFASQI--- ---------G FIPNQTGSGL EMKAIAACV- ----------
LGGISLLGGT GTILG----- ---------- ---------- --------AI LGAY------
LLTQIDSVLV --------LL RLPAWWNDFI A----GLVLL GVLVFDGRLR CAIERNIRQ-
----QKYARF TARPAVSGKP -----TTSDK KK-------N VIPNRFHDAG RRQTR
>yaldo0001_3880
ALLAILALFA LLGVIDRN-Y FNLQTFTMIF SSAQI--LIL LAIGATMVML TRN------I
DVSVGSI--- -------TGL CAVTVGMALN AGFGLALSCL FALLVGMGAG FF--------
--NGILVTWL RIPAI----- ---------- ---------V ATLGTLGLYR GLMLLLTG--
---------- GKWIEGLPAD ---------- ---------- LKSLSTPILF SISPIGWLIM
LLIVAMALLA FGRSFYATGD NLQGARQLGI RTDSIR-IF- ---------- -------AFS
MNGVMAALAG IVFASQI--- ---------G FIPNQTGSGL EMKAIAACV- ----------
LGGISLLGGT GTIIG----- ---------- ---------- --------AI LGAY------
LLTQIDSVLV --------LL RLPAWWNDFI A----GLVLL GVLVFDGRLR CAVERNIRQ-
----QKYARF TTRPVASDKK SAAAPSKTPD SK-------A PNGKSFT--K KEVAR
>yente0001X_37940
ALLAILALFA LLGVIDRN-Y FNLQTFTMIF SSAQI--LIL LAIGATMVML TRN------I
DVSVGSI--- -------TGL CAVTVGMALN AGFGLALSCL FALLVGMGAG FF--------
--NGILVTWL RIPAI----- ---------- ---------V ATLGTLGLYR GLMLLLTG--
---------- GKWIEGLPAD ---------- ---------- LKSLSTPILF SISPIGWLIM
LLIVAMALLA FGRSFYATGD NLQGARQLGI RTDSIR-IF- ---------- -------AFS
MNGVMAALAG IVFASQI--- ---------G FIPNQTGSGL EMKAIAACV- ----------
LGGISLLGGT GTIIG----- ---------- ---------- --------AI LGAY------
LLTQIDSVLV --------LL RLPAWWNDFI A----GLVLL GVLVFDGRLR CAVERNIRQ-
----QKYARF TTRPVAPDKK -----VKSNN NK-------A PSSKSFT--K KEVVR
>yrohd0001_3510
ALLAILALFA LLGVIDSN-Y FSMQTFTMIF SSAQI--LIL LAIGATMVML TRN------I
DVSVGSI--- -------TGL CAVTVGMALN AGFGLALSCL FALLVGMMTG FF--------
--NGILVTWL RIPAI----- ---------- ---------V ATLGTLGLYR GLMLLLTG--
---------- GKWIEGLPAD ---------- ---------- LKSLSTPILF SISPIGWLIM
LLIVAMALLS FGRSFYATGD NLQGARQLGI RTDSIR-IF- ---------- -------AFS
MNGVMAALAG IVFASQI--- ---------G FIPNQTGSGL EMKAIAACV- ----------
LGGISLLGGT GTIIG----- ---------- ---------- --------AI LGAY------
LLTQIDSVLV --------LL RLPAWWNDFI A----GLVLL GVLVFDGRLR CAVERNIRQ-
----QKYARF ATRPVKDNKK KNISNTSSSD KP-------V NNSKPFNKIK KEVAR
>yfred0001_2930
ALLAILALFA LLGVIDSN-Y FSLQTFTMIF SSAQI--LIL LAIGATMVML TRN------I
DVSVGSI--- -------TGL CAVTVGMALN AGFGLALSCL FALLVGMLAG FF--------
--NGILVTWL RIPAI----- ---------- ---------V ATLGTLGLYR GLMLLLTG--
---------- GKWIEGLPAD ---------- ---------- LKSLSTPILF SISPIGWLIM
LLIIAMALLA FGRSIYATGD NLQGARQLGI RTDSIR-IF- ---------- -------AFS
MNGVMAALAG IVFASQI--- ---------G FIPNQTGNGL EMKAIAACV- ----------
LGGISLLGGT GTIIG----- ---------- ---------- --------AI LGAY------
LLTQIDSVLV --------LL RLPAWWNDFI A----GLVLL GVLVFDGRLR CAVERNLRQ-
----QKYARF STHPVRDDKK KKTNSNKSSN DKS------V NNNKPFNKIK KEVAR
>yruck0001_23680
ALLCGCILLA LVGLMLRTAY LQVINPDRLV REGDMRSLRV QAVPTARGMI SDRAGRPLAV
SVPVNAIWAD PKELHDRGGI TLDTRWKALS DALGVPLDQL VSRINANPKG RFVYLARQVN
PAIGDYIHKL KLPGIYLRQE SRRYYPAGQV MAHIIGVTNI DSQGIEGVEK SFDRWLTGQP
GERTVRKDRY GRVIEDISSV DSQAAHNLVL SVDERLQALV YRELNNAVAF NKAESGTAVL
VDVSTGEVLA MANSPSYNPN NLTGTPKEAM RNRAITDIFE PGSTVKPMVV MTALQHGVVK
ENSVLNTLPY SISGHQIKDV ARYAELSVTG ILQKSSNVGV SKLALAMPSS ALVDTYSRFG
FGKATNLGLV GESSGLYPKK QRWSDIERAT FSYGYGLMVT PLQLARVYAT IGSLGIYRPL
SITKVDPPVA GERIFPESIV RTVVHMMESV ALPGGGGTKA AIKGYRIAIK TGTAKKVGPD
GKYVNRYLAY TAGVAPASNP RFALVVVIDD PQGGKYYGGA VSAPVFGAIM GGVLR
>ypseu0001X_8150
ALLCGCILLA LVGLIMRTAY LQVINPDKLV REGDMRSLRV QEVPTARGMI SDRSGRPLAV
SVPVNAVWAD PKELIEQGGI SLDTRWKALS DALEIPLDQL ATRINANPKG RFVYLARQVN
PAIGDYIRKL KLPGIHLRQE SRRYYPAGQV MAHIIGVTNI DGQGIEGVEK SFDRWLTGQP
GERTVRKDRY GRVIEDISSV DSQAAHNLVL SVDERLQALV YRELNNAVAF NKAESGTAVL
VDVNTGEVLA MANSPSYNPN NLTGTPKDAM RNRAITDIFE PGSTVKPMVV MTALQHGVVK
ENSVLNTLPY FVNGHQIKDV ARYAELSVTG ILQKSSNVGV SKLALAMPSS ALVDTYSRFG
FGKATNLGLV GESSGLYPKK QRWSDIERAT FSFGYGLMVT PLQLARVYAT IGSMGVYRPL
SITRVDPPVA GERIFPEPLV RTVVHMMESV ALPGGGGTKA AIKGYRIAIK TGTAKKVGPD
GKYMDRYLAY TAGVAPASNP RFALVVVIND PQAGKYYGGA VSAPVFGAIM GGVLR
>ypest0001X_7580
ALLCGCILLA LVGLIMRTAY LQVINPDKLV REGDMRSLRV QEVPTARGMI SDRSGRPLAV
SVPVNAVWAD PKELIEQGGI SLDTRWKALS DALEIPLDQL ATRINANPKG RFVYLARQVN
PAIGDYIRKL KLPGIHLRQE SRRYYPAGQV MAHIIGVTNI DGQGIEGVEK SFDRWLTGQP
GERTVRKDHY GRVIEDISSV DSQAAHNLVL SVDERLQALV YRELNNAVAF NKAESGTAVL
VDVNTGEVLA MANSPSYNPN NLTGTPKDAM RNRAITDIFE PGSTVKPMVV MTALQHGVVK
ENSVLNTLPY FVNGHQIKDV ARYAELSVTG ILQKSSNVGV SKLALAMPSS ALVDTYSRFG
FGKATNLGLV GESSGLYPKK QRWSDIERAT FSFGYGLMVT PLQLARVYAT IGSMGVYRPL
SITRVDPPVA GERIFPEPLV RTVVHMMESV ALPGGGGTKA AIKGYRIAIK TGTAKKVGPD
GKYMDRYLAY TAGVAPASNP RFALVVVIND PQAGKYYGGA VSAPVFGAIM GGVLR
>yaldo0001_5620
ALLCGCILLA LVGLMLRTAY LQVINPDRLV REGDMRSLRV QEVPTARGMI SDRSGRPLAV
SVPVNAVWAD PKELIERGGI TLDTRWKALS DALEIPLDQL ATRINANPKG RFVYLARQVN
PAIGDYIHKL KLPGIYLRQE SRRYYPAGQV MAHIIGVTNI DGQGIEGVEK SFDRWLTGQP
GERTVRKDRF GRVIEDISSV DSQAAHNLVL SVDERLQALV YRELNNAVAF NKAESGTAVL
VDVTTGEVLA MANSPSYNPN NLTGTPKDAM RNRAITDIFE PGSTVKPMVV MTALQNGVVK
ENSVLNTLPY FVNGHQIKDV ARYAELSVTG ILQKSSNVGV SKLALAMPSS ALVETYLKFG
FGKATNLGLV GESSGLYPKK QRWSDIERAT FSFGYGLMVT PLQLARVYAT IGSMGIYRPL
SITKVDPPVA GERVFPEPLV RTVVHMMESV ALPGGGGTKA AIKGYRIAIK TGTAKKVGPD
GKYMDRYLAY TAGVAPASNP RFALVVVIND PQAGKYYGGA VSAPVFGAIM GGVLR
>yfred0001_4390
ALLCGCILLA LVGLMLRTAY LQVINPDRLV REGDMRSLRV QEVPTARGMI SDRSGRPLAV
SVPVNAVWAD PKELIERGGI TLDTRWKALS DALEIPLDQL ATRINANPKG RFVYLARQVN
PAIGDYIHKL KLPGIYLRQE SRRYYPAGQV MAHIIGVTNI DSQGIEGVEK SFDRWLTGQP
GERTVRKDRY GRVIEDISSV DSQAAHNLVL SVDERLQALV YRELNNAVAF NKAESGTAVL
VDVNTGEVLA MANSPSYNPN NLTGTPKDAM RNRAITDIFE PGSTVKPMVV MTALQHGVVK
ENSVLNTLPY FVNGHQIKDV ARYAELSVTG ILQKSSNVGV SKLALAMPSS ALVDTYSRFG
FGKATNLGLV GESSGLYPKK QRWSDIERAT FSFGYGLMVT PLQLARVYAT IGSMGIYRPL
SITKVDPPVA GERVFPEPLV RTVVHMMESV ALPGGGGTKA AIKGYRIAIK TGTAKKVGPD
GKYIDRYLAY TAGVAPASNP RFALVVVIND PQAGKYYGGA VSAPVFGAIM GGVLR
>yente0001X_36540
ALLCGCILLA LVGLMLRTAY LQVINPDKLV REGDMRSLRV QEVPTARGMI SDRSGRPLAV
SVPVNAVWAD PKELTERGGI TLDTRWKALS DALEIPLDQL ATRINANPKG RFVYLARQVN
PAIGDYIHKL KLPGIYLRQE SRRYYPAGQV MAHIIGVTNI DSQGIEGVEK SFDRWLTGQP
GERTVRKDRY GRVIEDISSV DSQAAHNLVL SVDERLQALV YRELNNAVAF NKAESGTAVL
VDVNTGEVLA MANSPSYNPN NLTGTPKDAM RNRAITDIFE PGSTVKPMVV MTALQHGVVK
ENSVLNTLPY FVNGHQIKDV ARYAELSVTG ILQKSSNVGV SKLALAMPSS ALVETYSKFG
FGKATNLGLV GESSGLYPKK QRWSDIERAT FSFGYGLMVT PLQLARVYAT IGSMGIYRPL
SITKVDPPVA GERVFPEPLV RTVVHMMESV ALPGGGGTKA AIKGYRIAIK TGTAKKVGPD
GKYMDRYLAY TAGVAPASNP RFALVVVIND PQAGKYYGGA VSAPVFGAIM GGVLR
>ykris0001_30760
ALLCGCILLA LVGLMLRTAY LQVINPDKLV REGDMRSLRV QEVPTARGMI SDRSGRPLAV
SVPVNAVWAD PKELTERGGI TLDTRWKALS DALEIPLDQL AARINANPKG RFVYLARQVN
PAIGDYIHKL KLPGIYLRQE SRRYYPAGQV MAHIIGVTNI DSQGIEGVEK SFDRWLTGQP
GERTVRKDRY GRVIEDISSV DSQAAHNLVL SVDERLQALV YRELNNAVAF NKAESGTAVL
VDVNTGEVLA MANSPSYNPN NLTGTPKDAM RNRAITDIFE PGSTVKPMVV MTALQHGVVK
ENSVLNTLPY FVNGHQIKDV ARYAELSVTG ILQKSSNVGV SKLALAMPSS ALVETYSKFG
FGKATNLGLV GESSGLYPKK QRWSDIERAT FSFGYGLMVT PLQLARVYAT IGSMGIYRPL
SITKVDPPVA GERVFPEPLV RTVVHMMESV ALPGGGGTKA AIKGYRIAIK TGTAKKVGPD
GKYMDRYLAY TAGVAPASNP RFALVVVIND PQAGKYYGGA VSAPVFGAIM GGVLR
>yinte0001_31860
ALLCGCILLA LVGLMLRTAY LQVINPDKLV REGDMRSLRV QEVPTARGMI SDRSGRPLAV
SVPVNAVWAD PKELTERGGI TLDTRWKALS DALEIPLDQL ATRINANPKG RFVYLARQVN
PAIGDYIHKL KLPGIYLRQE SRRYYPAGQV MAHIIGVTNI DGQGIEGVEK SFDRWLTGQP
GERTVRKDRY GRVIEDISSV DSQAAHNLVL SVDERLQALV YRELNNAVAF NKAESGTAVL
VDVSTGEVLA MANSPSYNPN NLTGTPKDAM RNRAITDIFE PGSTVKPMVV MTALQHGVVK
ENSVLNTLPY FVNGHQIKDV ARYAELSVTG ILQKSSNVGV SKLALAMPSS ALVDTYSRFG
FGKATNLGLV GESSGLYPKK QRWSDIERAT FSFGYGLMVT PLQLARVYAT IGSMGIYRPL
SITKVDPPVA GERIFPEPLV RTVVHMMESV ALPGGGGTKA AIKGYRIAIK TGTAKKVGPD
GKYMDRYLAY TAGVAPASNP RFALVVVIND PQAGKYYGGA VSAPVFGAIM GGVLR
>yrohd0001_4760
ALLCGCILLA LVGLMLRTAY LQVINPDKLV REGDMRSLRV QEVPTARGMI SDRSGRPLAV
SVPVNAVWAD PKELTERGGI TLDTRWKALS DALDIPLDQL ATRINANPKG RFVYLARQVN
PAIGDYIHKL KLPGIYLRQE SRRYYPAGQV MAHIIGVTNI DSQGIEGVEK SFDRWLTGQP
GERTVRKDRY GRVIEDISSV DSQAAHNLVL SVDERLQALV YRELNNAVAF NKAESGTAVL
VDVNTGEVLA MANSPSYNPN NLTGTPKDAM RNRAITDIFE PGSTVKPMVV MTALQHGVVK
ENSVLNTLPY FVNGHQIKDV ARYAELSVTG ILQKSSNVGV SKLALAMPSS ALVDTYSRFG
FGKATNLGLV GESSGLYPKK QRWSDIERAT FSFGYGLMVT PLQLARVYAT IGSMGIYRPL
SITKVDPPVA GERIFPEPLV RTVVHMMESV ALPGGGGTKA AIKGYRIAIK TGTAKKVGPD
GKYMDRYLAY TAGVAPASNP RFALVVVIND PQAGKYYGGA VSAPVFGAIM GGVLR
>ymoll0001_4420
ALLCGCILLA LVGLMLRTAY LQVINPDKLV REGDMRSLRV QAVPTARGMI SDRSGRPLAV
SVPVNAVWAD PKELTERGGI TLDTRWKALS DALEIPLDQL ATRINANPKG RFVYLARQVN
PAIGDYIHKL KLPGIYLRQE SRRYYPAGQV MAHIIGVTNI DSQGIEGVEK SFDRWLTGQP
GERTVRKDRY GRVIEDISSV DSQAAHNLVL SVDERLQALV YRELNNAVAF NKAESGTAVL
VDVNTGEVLA MANSPSYNPN NLTGTPKDAM RNRAITDIFE PGSTVKPMVV MTALQHGVVK
ENSVLNTLPY FVNGHQIKDV ARYAELSVTG ILQKSSNVGV SKLALAMPSS ALVDTYSRFG
FGKATNLGLV GESSGLYPKK QRWSDIERAT FSFGYGLMVT PLQLARVYAT IGSMGIYRPL
SITKVDPPVA GERIFPEPLV RTVVHMMESV ALPGGGGTKA AIKGYRIAIK TGTAKKVGPD
GKYMDRYLAY TAGVAPASNP RFALVVVIND PQAGKYYGGA VSAPVFGAIM GGVLR
>yberc0001_4860
ALLCGCILLA LIGLLLRTAY LQVINPDKLV REGDMRSLRV QAVPTARGMI SDRSGRPLAV
SVPVNAVWAD PKELTERGGI TLDTRWKALS DALEIPLDQL ATRINANPKG RFVYLARQVN
PAIGDYIHKL KLPGIYLRQE SRRYYPAGQV MAHIIGVTNI DSQGIEGVEK SFDRWLTGQP
GERTVRKDRY GRVIEDISSV DSQAAHNLVL SVDERLQALV YRELNNAVAF NKAESGTAVL
VDVNTGEVLA MANSPSYNPN NLTGTPKDAM RNRAITDIFE PGSTVKPMVV MTALQHGVVK
ENSVLNTLPY FVNGHQIKDV ARYAELSVTG ILQKSSNVGV SKLALAMPSS ALVDTYSRFG
FGKATNLGLV GESSGLYPKK QRWSDIERAT FSFGYGLMVT PLQLARVYAT IGSMGIYRPL
SITKVDPPVA GERIFPEPLV RTVVHMMESV ALPGGGGTKA AIKGYRIAIK TGTAKKVGPD
GKYMDRYLAY TAGVAPASNP RFALVVVIND PQAGKYYGGA VSAPVFGAIM GGVLR
>yruck0001_11350
SLLCGCILLS LLGLLGRVAW LQVVEAESLA KEENLRSVRV MTTPNMRGMI TDHNGQPLAV
SVPVDAIWAD PQVVLDKGGV GKGPRWQALA QTLHQSLTEI ASRINQSPTG RFVYLARQVE
PTSADYIQRL KLPGIALRAE SRRFYPAGAT VANLVGFTNI DDQGIEGIEK SFNQLLSGTA
GHRVVRKDRY GHVVEDISAT DSHPGQNVQL SIDERLQTEA SHALTNAVLF NKAESGSAVL
VDVNTGEVLA MANYPTYNPN NRADTPTENF RNRAISDIFE PGSTVKPMVI MTALQRKLVK
PDSVLDTHPY TLSGHQIRDV GFYPTLSLTG VLQKSSDVGV SRLALAMPAS ALLQTYGLFG
LGKPTELGLT GESSGLMPQR QRWSDLDRAT FSFGYGLMVT PLQLARVYAT IGSYGIYRPL
SITKVDPPVV GHRVMLAERV KEVEYMMESV ALPGGGGVKA AVRGYRVAVK TGTAKKIGPN
GQYIDKYVAY TAGVAPASQP RFALVVVINN PQGGKYYGGA VAAPVFSEIM GEILR
>yaldo0001_36760
--------MS LAGLLARVAW LQVIEPDPLV KEEDMRSLRV VVTQNSRGMI TDRNGHPLAV
SVPVEAIWAD PKIVLEQGGA GNSARWQALA QALNLPLDHL INRINQAPAA RFIYLARQVE
PDVAEYIQGL KLPGIATKAE SRRFYPAGDI AANLVGFTNI DDQGIEGVEK SFNSLLSGTA
GSRVVRKDRF GRVVEDISST DSHPAQNVQL SIDERLQAEA SHALTNAVMF NKADSGSAIV
IDVNTGEVLA MANYPLFNPN NRAATPEENF RNRAISDIFE PGSTVKPMVV MTALQRHLVQ
PDTVLDTHPY ILSGHQIKDV ALYPALSLTG VLQKSSDVGV SRLALAMPAS ALIQTYSLFG
LGKPTQLGLT GESRGLMPHR QRWSDLDRAT FSFGYGLMVT PLQLARVYAT IGSFGIYRPL
SITKVDPPVL GTRVFPQALV RQVEHMMESV ALPGGGGIKA AVRGYRVAVK TGTAKKIGPN
GQYVNKYIAY TAGVAPASQP RFALVVVINN PQGGKYYGGA VSAPVFSDIM GQILR
>yente0001X_25320
SLLCGCILLS FIGLIARVAW LQIIEPDPLV KEEDMRSVRV VATPNTRGMI TDRNGHPLAV
SVPVEAIWAD PATVLEKGGV GVSERWQALA QELNIPLDQL NSRIHQNPHA RFIYLARQVE
PDVAEYIQRL KLPGIAIKEE SRRFYPSGDI AANLVGFTNI DDQGIEGVEK SFNTLLSGTA
GSRVVRKDRF GRVVEDISST DSHPGQNVQL SIDERLQTEA SHALTNAVIF NKADSGSAVV
IDVNTGEVLA MANYPTFNPN NRVGTPEENF RNRAISDIFE PGSTVKPMVV MTALERHIVK
PDAVLDTHPY ILSGHLIKDV ALYPALSLTG VLQKSSDVGV SRLALAMPAS ALMQTYSAFG
LGKPTQLGLT GESSGLMPHR QRWSDLDRAT FSFGYGLMVT PLQLARVYAT IGSFGIYRPL
SITKVDPPVL GQRIFPEELV RQVEHMMESV ALPGGGGVKA AVRGYRVAVK TGTAKKIGPN
GQYIDKYVAY TAGVAPASQP RFALVVVINN PQAGKYYGGA VSAPVFSDIM GQILR
>ykris0001_43150
SLLCGGILLS FFGLLARVAW LQIIEPDPLV KEEDMRSVRV VTTPNTRGMI TDRNGHPLAV
SVPVEAIWAD PSTVLDKGGV SVSARWQALA QELNMPLDQL NHRIHQNPGA RFIYLARQVE
PDVAEYIQRL KLPGIAIKEE SRRFYPSGDI AANLVGFTNI DDQGIEGVEK SFNSLLSGTA
GSRVVRKDRF GRVVEDISST DSHPGQNVEL SIDERLQAET SHALSNAVMF NKADSGSAVV
IDVNTGEILA MANYPTFNPN NRAGTPEENF RNRAISDIFE PGSTVKPMVV MTALQRHLVK
PDAVLDTRPY ILSGHLIKDV ALYPALSLTG VLQKSSDVGV SRLALAMPAS ALMQTYTEFG
LGQSTQLGLT GESSGLMPHR QRWSDLDRAT FSFGYGLMVT PLQLARVYAT IGSFGIYRPL
SITKVDPPVL GKRVFPEVLV RQVEHMMESV ALPGGGGVKA AVRGYRVAVK TGTAKKIGPN
GQYIDKYVAY TAGVAPASQP RFALVVVINN PQGGKYYGGA VSAPVFSDIM GQILR
>ymoll0001_14870
SLLCCSILMS FFGLIARVAW LQIIEPDPLV KEEDMRSVRV VETPNTRGMI TDRNEHPLAV
SVPVAAVWAD PQTVLERGGV GVSERWQALA QALNMPLDQV SSRITQIPHA RFIYLARQVE
PNVAEYIQRL KLPGIATKVE SRRFYPSGDI AANLVGFTNI DDQGIEGVEK SFNSLLSGTA
GSRVVRKDRF GRVIEDISST DSHPGQRVEL SIDERLQAET SHALTNAVMF NKADSGSAVV
IDVNTGEVLA MANYPTFNPN NRADTPEENF RNRAISDIFE PGSTVKPMVV MTALQRHLVK
PDTVLDTHPY ILSGHQIKDV GFYPALSLTG VLQKSSDVGV SRLALAMPAS ALMETYSLFG
LGKPTQLGLT GESSGLMPHR QRWSDLDRAT FSFGYGLMVT PLQLARVYAT IGSFGIYRPL
SITKVDPPVL GQRVFPEGEV REVEHMMESV ALPGGGGTKA AVRGYRVAIK TGTAKKIGPN
GQYIDKYVAY TAGVAPASQP RFALVVVINN PQGGKYYGGA VSAPVFSDIM GQILR
