# Supplementary material for: Genomic characterization of the Yersinia genus
Source: Genome Biol. 2010 Jan 4;11(1):R1. doi: 10.1186/gb-2010-11-1-r1 (PMC2847712; doi:10.1186/gb-2010-11-1-r1)
Supplement: Additional file 15 — The top level directory consists of a directory called Additional_cluster_files and 5010 directories, one for each multi-protein cluster family. (This top level directory has been split into three data files for uploading purposes (Additional files 15, 16, 17).) Within the directory are the following files: PGL1_unique_Yersinia_unclustered.out - list of all protein singletons that MCL did not group into a cluster (see Materials and Methods); PGL1_Yersinia_unique_locus_tags.txt - names of the 11 locus tag prefixes used for each genome; PGL1_unique_Yersinia.gff - mapping each Yersinia protein to a cluster in tab delimited GFF; PGL1_unique_Yersinia.sigfile - list of the longest protein in each cluster; PGL1_unique_Yersinia.summary - summary table of features of each of the clusters; PGL1_unique_Yersinia.table - summary table of each protein in the clusters. Within each cluster directory are the following files, where 'x' is the cluster name: PGL1_unique_Yersinia-x.faa - multifasta file of the proteins in the cluster; PGL1_unique_Yersinia-x.summary - summary of the properties of the proteins; PGL1_unique_Yersinia-x.matches - blast matches between the proteins of the cluster; PGL1_unique_Yersinia-x.muscle.fasta - muscle alignment of the proteins; PGL1_unique_Yersinia-x.muscle.fasta.gblo - gblocks output of muscle alignment (that is, auto-trimmed alignment); PGL1_unique_Yersinia-x.muscle.fasta.gblo.htm - as above in html format; PGL1_unique_Yersinia-x.muscle.tree - treefile from muscle alignment; PGL1_unique_Yersinia-x.sif - matches between proteins in simple interaction format for display on graphing software. [file gb-2010-11-1-r1-S15.zip › clusters/PGL1_unique_yersinia-CL100/PGL1_unique_yersinia-CL100.muscle.tree]

(
(
(
ypest0001X_6140:0.00574385
,
ypseu0001X_6750:0.00574385
):0.0428866
,
(
yinte0001_4020:0.0470632
,
(
(
yaldo0001_3880:0.0141648
,
yente0001X_37940:0.0141648
):0.0203855
,
(
yrohd0001_3510:0.0273261
,
yfred0001_2930:0.0273261
):0.00722421
):0.0125129
):0.00156722
):1.09878
,
(
(
yruck0001_23680:0.0231429
,
(
(
ypseu0001X_8150:0.000852797
,
ypest0001X_7580:0.000852797
):0.00931752
,
(
yaldo0001_5620:0.00787782
,
(
yfred0001_4390:0.00523802
,
(
(
yente0001X_36540:0.000852797
,
ykris0001_30760:0.000852797
):0.00352211
,
(
yinte0001_31860:0.00256885
,
(
yrohd0001_4760:0.00179346
,
(
ymoll0001_4420:0.00170766
,
yberc0001_4860:0.00170766
):8.57912e-05
):0.000775393
):0.00180606
):0.000863113
):0.00263979
):0.00229251
):0.0129726
):0.182635
,
(
yruck0001_11350:0.105308
,
(
yaldo0001_36760:0.0566241
,
(
(
yente0001X_25320:0.0292764
,
ykris0001_43150:0.0292764
):0.0175591
,
ymoll0001_14870:0.0468356
):0.00978858
):0.0486842
):0.10047
):0.941634
)
;
