# Supplementary material for: Genomic characterization of the Yersinia genus
Source: Genome Biol. 2010 Jan 4;11(1):R1. doi: 10.1186/gb-2010-11-1-r1 (PMC2847712; doi:10.1186/gb-2010-11-1-r1)
Supplement: Additional file 15 — The top level directory consists of a directory called Additional_cluster_files and 5010 directories, one for each multi-protein cluster family. (This top level directory has been split into three data files for uploading purposes (Additional files 15, 16, 17).) Within the directory are the following files: PGL1_unique_Yersinia_unclustered.out - list of all protein singletons that MCL did not group into a cluster (see Materials and Methods); PGL1_Yersinia_unique_locus_tags.txt - names of the 11 locus tag prefixes used for each genome; PGL1_unique_Yersinia.gff - mapping each Yersinia protein to a cluster in tab delimited GFF; PGL1_unique_Yersinia.sigfile - list of the longest protein in each cluster; PGL1_unique_Yersinia.summary - summary table of features of each of the clusters; PGL1_unique_Yersinia.table - summary table of each protein in the clusters. Within each cluster directory are the following files, where 'x' is the cluster name: PGL1_unique_Yersinia-x.faa - multifasta file of the proteins in the cluster; PGL1_unique_Yersinia-x.summary - summary of the properties of the proteins; PGL1_unique_Yersinia-x.matches - blast matches between the proteins of the cluster; PGL1_unique_Yersinia-x.muscle.fasta - muscle alignment of the proteins; PGL1_unique_Yersinia-x.muscle.fasta.gblo - gblocks output of muscle alignment (that is, auto-trimmed alignment); PGL1_unique_Yersinia-x.muscle.fasta.gblo.htm - as above in html format; PGL1_unique_Yersinia-x.muscle.tree - treefile from muscle alignment; PGL1_unique_Yersinia-x.sif - matches between proteins in simple interaction format for display on graphing software. [file gb-2010-11-1-r1-S15.zip › clusters/PGL1_unique_yersinia-CL100/PGL1_unique_yersinia-CL100.sif]

yaldo0001_3880	pmatch	yente0001X_37940
yaldo0001_3880	pmatch	ypest0001X_6140
yaldo0001_3880	pmatch	yfred0001_2930
yaldo0001_3880	pmatch	yrohd0001_3510
yaldo0001_3880	pmatch	yinte0001_4020
yaldo0001_3880	pmatch	ypseu0001X_6750
yaldo0001_3880	pmatch	yaldo0001_3880
yente0001X_37940	pmatch	yente0001X_37940
yente0001X_37940	pmatch	ypest0001X_6140
yente0001X_37940	pmatch	yfred0001_2930
yente0001X_37940	pmatch	yrohd0001_3510
yente0001X_37940	pmatch	yinte0001_4020
yente0001X_37940	pmatch	ypseu0001X_6750
yente0001X_37940	pmatch	yaldo0001_3880
yrohd0001_3510	pmatch	yente0001X_37940
yrohd0001_3510	pmatch	ypest0001X_6140
yrohd0001_3510	pmatch	yfred0001_2930
yrohd0001_3510	pmatch	yrohd0001_3510
yrohd0001_3510	pmatch	yinte0001_4020
yrohd0001_3510	pmatch	ypseu0001X_6750
yrohd0001_3510	pmatch	yaldo0001_3880
yinte0001_4020	pmatch	ykris0001_43150
yinte0001_4020	pmatch	yente0001X_37940
yinte0001_4020	pmatch	ypest0001X_6140
yinte0001_4020	pmatch	yruck0001_11350
yinte0001_4020	pmatch	yfred0001_4390
yinte0001_4020	pmatch	yrohd0001_4760
yinte0001_4020	pmatch	yfred0001_2930
yinte0001_4020	pmatch	yaldo0001_5620
yinte0001_4020	pmatch	yinte0001_31860
yinte0001_4020	pmatch	ymoll0001_4420
yinte0001_4020	pmatch	yrohd0001_3510
yinte0001_4020	pmatch	yinte0001_4020
yinte0001_4020	pmatch	yente0001X_36540
yinte0001_4020	pmatch	yruck0001_23680
yinte0001_4020	pmatch	yberc0001_4860
yinte0001_4020	pmatch	ypseu0001X_8150
yinte0001_4020	pmatch	yaldo0001_36760
yinte0001_4020	pmatch	ykris0001_30760
yinte0001_4020	pmatch	ypseu0001X_6750
yinte0001_4020	pmatch	ypest0001X_7580
yinte0001_4020	pmatch	yente0001X_25320
yinte0001_4020	pmatch	ymoll0001_14870
yinte0001_4020	pmatch	yaldo0001_3880
ypest0001X_6140	pmatch	yente0001X_37940
ypest0001X_6140	pmatch	ypest0001X_6140
ypest0001X_6140	pmatch	yfred0001_2930
ypest0001X_6140	pmatch	yrohd0001_3510
ypest0001X_6140	pmatch	yinte0001_4020
ypest0001X_6140	pmatch	ypseu0001X_6750
ypest0001X_6140	pmatch	yaldo0001_3880
yfred0001_2930	pmatch	yente0001X_37940
yfred0001_2930	pmatch	ypest0001X_6140
yfred0001_2930	pmatch	yfred0001_2930
yfred0001_2930	pmatch	yrohd0001_3510
yfred0001_2930	pmatch	yinte0001_4020
yfred0001_2930	pmatch	ypseu0001X_6750
yfred0001_2930	pmatch	yaldo0001_3880
ypseu0001X_6750	pmatch	yente0001X_37940
ypseu0001X_6750	pmatch	ypest0001X_6140
ypseu0001X_6750	pmatch	yfred0001_2930
ypseu0001X_6750	pmatch	yrohd0001_3510
ypseu0001X_6750	pmatch	yinte0001_4020
ypseu0001X_6750	pmatch	ypseu0001X_6750
ypseu0001X_6750	pmatch	yaldo0001_3880
yaldo0001_5620	pmatch	yrohd0001_3510
yaldo0001_5620	pmatch	yinte0001_4020
yaldo0001_5620	pmatch	ykris0001_43150
yaldo0001_5620	pmatch	yente0001X_37940
yaldo0001_5620	pmatch	yente0001X_36540
yaldo0001_5620	pmatch	ypest0001X_6140
yaldo0001_5620	pmatch	yruck0001_11350
yaldo0001_5620	pmatch	yruck0001_23680
yaldo0001_5620	pmatch	yberc0001_4860
yaldo0001_5620	pmatch	yfred0001_4390
yaldo0001_5620	pmatch	ypseu0001X_8150
yaldo0001_5620	pmatch	yaldo0001_36760
yaldo0001_5620	pmatch	ykris0001_30760
yaldo0001_5620	pmatch	ypseu0001X_6750
yaldo0001_5620	pmatch	ypest0001X_7580
yaldo0001_5620	pmatch	yente0001X_25320
yaldo0001_5620	pmatch	yrohd0001_4760
yaldo0001_5620	pmatch	yfred0001_2930
yaldo0001_5620	pmatch	yaldo0001_5620
yaldo0001_5620	pmatch	ymoll0001_14870
yaldo0001_5620	pmatch	yinte0001_31860
yaldo0001_5620	pmatch	yaldo0001_3880
yaldo0001_5620	pmatch	ymoll0001_4420
yinte0001_31860	pmatch	yrohd0001_3510
yinte0001_31860	pmatch	yinte0001_4020
yinte0001_31860	pmatch	ykris0001_43150
yinte0001_31860	pmatch	yente0001X_37940
yinte0001_31860	pmatch	yente0001X_36540
yinte0001_31860	pmatch	ypest0001X_6140
yinte0001_31860	pmatch	yruck0001_11350
yinte0001_31860	pmatch	yruck0001_23680
yinte0001_31860	pmatch	yberc0001_4860
yinte0001_31860	pmatch	yfred0001_4390
yinte0001_31860	pmatch	ypseu0001X_8150
yinte0001_31860	pmatch	yaldo0001_36760
yinte0001_31860	pmatch	ykris0001_30760
yinte0001_31860	pmatch	ypseu0001X_6750
yinte0001_31860	pmatch	ypest0001X_7580
yinte0001_31860	pmatch	yente0001X_25320
yinte0001_31860	pmatch	yrohd0001_4760
yinte0001_31860	pmatch	yfred0001_2930
yinte0001_31860	pmatch	yaldo0001_5620
yinte0001_31860	pmatch	ymoll0001_14870
yinte0001_31860	pmatch	yinte0001_31860
yinte0001_31860	pmatch	yaldo0001_3880
yinte0001_31860	pmatch	ymoll0001_4420
yfred0001_4390	pmatch	yrohd0001_3510
yfred0001_4390	pmatch	yinte0001_4020
yfred0001_4390	pmatch	ykris0001_43150
yfred0001_4390	pmatch	yente0001X_37940
yfred0001_4390	pmatch	yente0001X_36540
yfred0001_4390	pmatch	ypest0001X_6140
yfred0001_4390	pmatch	yruck0001_11350
yfred0001_4390	pmatch	yruck0001_23680
yfred0001_4390	pmatch	yberc0001_4860
yfred0001_4390	pmatch	yfred0001_4390
yfred0001_4390	pmatch	ypseu0001X_8150
yfred0001_4390	pmatch	yaldo0001_36760
yfred0001_4390	pmatch	ykris0001_30760
yfred0001_4390	pmatch	ypseu0001X_6750
yfred0001_4390	pmatch	ypest0001X_7580
yfred0001_4390	pmatch	yente0001X_25320
yfred0001_4390	pmatch	yfred0001_2930
yfred0001_4390	pmatch	yrohd0001_4760
yfred0001_4390	pmatch	yaldo0001_5620
yfred0001_4390	pmatch	ymoll0001_14870
yfred0001_4390	pmatch	yinte0001_31860
yfred0001_4390	pmatch	yaldo0001_3880
yfred0001_4390	pmatch	ymoll0001_4420
yente0001X_36540	pmatch	yrohd0001_3510
yente0001X_36540	pmatch	yinte0001_4020
yente0001X_36540	pmatch	ykris0001_43150
yente0001X_36540	pmatch	yente0001X_37940
yente0001X_36540	pmatch	yente0001X_36540
yente0001X_36540	pmatch	ypest0001X_6140
yente0001X_36540	pmatch	yruck0001_11350
yente0001X_36540	pmatch	yruck0001_23680
yente0001X_36540	pmatch	yberc0001_4860
yente0001X_36540	pmatch	yfred0001_4390
yente0001X_36540	pmatch	ypseu0001X_8150
yente0001X_36540	pmatch	yaldo0001_36760
yente0001X_36540	pmatch	ykris0001_30760
yente0001X_36540	pmatch	ypseu0001X_6750
yente0001X_36540	pmatch	ypest0001X_7580
yente0001X_36540	pmatch	yente0001X_25320
yente0001X_36540	pmatch	yfred0001_2930
yente0001X_36540	pmatch	yrohd0001_4760
yente0001X_36540	pmatch	yaldo0001_5620
yente0001X_36540	pmatch	ymoll0001_14870
yente0001X_36540	pmatch	yinte0001_31860
yente0001X_36540	pmatch	yaldo0001_3880
yente0001X_36540	pmatch	ymoll0001_4420
yrohd0001_4760	pmatch	yrohd0001_3510
yrohd0001_4760	pmatch	yinte0001_4020
yrohd0001_4760	pmatch	ykris0001_43150
yrohd0001_4760	pmatch	yente0001X_37940
yrohd0001_4760	pmatch	yente0001X_36540
yrohd0001_4760	pmatch	ypest0001X_6140
yrohd0001_4760	pmatch	yruck0001_11350
yrohd0001_4760	pmatch	yruck0001_23680
yrohd0001_4760	pmatch	yberc0001_4860
yrohd0001_4760	pmatch	yfred0001_4390
yrohd0001_4760	pmatch	ypseu0001X_8150
yrohd0001_4760	pmatch	yaldo0001_36760
yrohd0001_4760	pmatch	ykris0001_30760
yrohd0001_4760	pmatch	ypseu0001X_6750
yrohd0001_4760	pmatch	ypest0001X_7580
yrohd0001_4760	pmatch	yente0001X_25320
yrohd0001_4760	pmatch	yfred0001_2930
yrohd0001_4760	pmatch	yrohd0001_4760
yrohd0001_4760	pmatch	yaldo0001_5620
yrohd0001_4760	pmatch	ymoll0001_14870
yrohd0001_4760	pmatch	yinte0001_31860
yrohd0001_4760	pmatch	yaldo0001_3880
yrohd0001_4760	pmatch	ymoll0001_4420
ykris0001_30760	pmatch	yrohd0001_3510
ykris0001_30760	pmatch	yinte0001_4020
ykris0001_30760	pmatch	ykris0001_43150
ykris0001_30760	pmatch	yente0001X_37940
ykris0001_30760	pmatch	yente0001X_36540
ykris0001_30760	pmatch	ypest0001X_6140
ykris0001_30760	pmatch	yruck0001_11350
ykris0001_30760	pmatch	yruck0001_23680
ykris0001_30760	pmatch	yberc0001_4860
ykris0001_30760	pmatch	yfred0001_4390
ykris0001_30760	pmatch	ypseu0001X_8150
ykris0001_30760	pmatch	yaldo0001_36760
ykris0001_30760	pmatch	ykris0001_30760
ykris0001_30760	pmatch	ypseu0001X_6750
ykris0001_30760	pmatch	ypest0001X_7580
ykris0001_30760	pmatch	yente0001X_25320
ykris0001_30760	pmatch	yfred0001_2930
ykris0001_30760	pmatch	yrohd0001_4760
ykris0001_30760	pmatch	yaldo0001_5620
ykris0001_30760	pmatch	ymoll0001_14870
ykris0001_30760	pmatch	yinte0001_31860
ykris0001_30760	pmatch	yaldo0001_3880
ykris0001_30760	pmatch	ymoll0001_4420
ymoll0001_4420	pmatch	yrohd0001_3510
ymoll0001_4420	pmatch	yinte0001_4020
ymoll0001_4420	pmatch	ykris0001_43150
ymoll0001_4420	pmatch	yente0001X_37940
ymoll0001_4420	pmatch	yente0001X_36540
ymoll0001_4420	pmatch	ypest0001X_6140
ymoll0001_4420	pmatch	yruck0001_11350
ymoll0001_4420	pmatch	yruck0001_23680
ymoll0001_4420	pmatch	yberc0001_4860
ymoll0001_4420	pmatch	yfred0001_4390
ymoll0001_4420	pmatch	ypseu0001X_8150
ymoll0001_4420	pmatch	yaldo0001_36760
ymoll0001_4420	pmatch	ykris0001_30760
ymoll0001_4420	pmatch	ypseu0001X_6750
ymoll0001_4420	pmatch	ypest0001X_7580
ymoll0001_4420	pmatch	yente0001X_25320
ymoll0001_4420	pmatch	yfred0001_2930
ymoll0001_4420	pmatch	yrohd0001_4760
ymoll0001_4420	pmatch	yaldo0001_5620
ymoll0001_4420	pmatch	ymoll0001_14870
ymoll0001_4420	pmatch	yinte0001_31860
ymoll0001_4420	pmatch	yaldo0001_3880
ymoll0001_4420	pmatch	ymoll0001_4420
yberc0001_4860	pmatch	yrohd0001_3510
yberc0001_4860	pmatch	yinte0001_4020
yberc0001_4860	pmatch	ykris0001_43150
yberc0001_4860	pmatch	yente0001X_37940
yberc0001_4860	pmatch	yente0001X_36540
yberc0001_4860	pmatch	ypest0001X_6140
yberc0001_4860	pmatch	yruck0001_11350
yberc0001_4860	pmatch	yruck0001_23680
yberc0001_4860	pmatch	yberc0001_4860
yberc0001_4860	pmatch	yfred0001_4390
yberc0001_4860	pmatch	ypseu0001X_8150
yberc0001_4860	pmatch	yaldo0001_36760
yberc0001_4860	pmatch	ykris0001_30760
yberc0001_4860	pmatch	ypseu0001X_6750
yberc0001_4860	pmatch	ypest0001X_7580
yberc0001_4860	pmatch	yente0001X_25320
yberc0001_4860	pmatch	yfred0001_2930
yberc0001_4860	pmatch	yrohd0001_4760
yberc0001_4860	pmatch	yaldo0001_5620
yberc0001_4860	pmatch	ymoll0001_14870
yberc0001_4860	pmatch	yinte0001_31860
yberc0001_4860	pmatch	yaldo0001_3880
yberc0001_4860	pmatch	ymoll0001_4420
ypseu0001X_8150	pmatch	yrohd0001_3510
ypseu0001X_8150	pmatch	yinte0001_4020
ypseu0001X_8150	pmatch	ykris0001_43150
ypseu0001X_8150	pmatch	yente0001X_37940
ypseu0001X_8150	pmatch	yente0001X_36540
ypseu0001X_8150	pmatch	ypest0001X_6140
ypseu0001X_8150	pmatch	yruck0001_11350
ypseu0001X_8150	pmatch	yruck0001_23680
ypseu0001X_8150	pmatch	yberc0001_4860
ypseu0001X_8150	pmatch	yfred0001_4390
ypseu0001X_8150	pmatch	ypseu0001X_8150
ypseu0001X_8150	pmatch	yaldo0001_36760
ypseu0001X_8150	pmatch	ykris0001_30760
ypseu0001X_8150	pmatch	ypseu0001X_6750
ypseu0001X_8150	pmatch	ypest0001X_7580
ypseu0001X_8150	pmatch	yente0001X_25320
ypseu0001X_8150	pmatch	yfred0001_2930
ypseu0001X_8150	pmatch	yrohd0001_4760
ypseu0001X_8150	pmatch	yaldo0001_5620
ypseu0001X_8150	pmatch	ymoll0001_14870
ypseu0001X_8150	pmatch	yinte0001_31860
ypseu0001X_8150	pmatch	yaldo0001_3880
ypseu0001X_8150	pmatch	ymoll0001_4420
ypest0001X_7580	pmatch	yrohd0001_3510
ypest0001X_7580	pmatch	yinte0001_4020
ypest0001X_7580	pmatch	ykris0001_43150
ypest0001X_7580	pmatch	yente0001X_37940
ypest0001X_7580	pmatch	yente0001X_36540
ypest0001X_7580	pmatch	ypest0001X_6140
ypest0001X_7580	pmatch	yruck0001_11350
ypest0001X_7580	pmatch	yruck0001_23680
ypest0001X_7580	pmatch	yberc0001_4860
ypest0001X_7580	pmatch	yfred0001_4390
ypest0001X_7580	pmatch	ypseu0001X_8150
ypest0001X_7580	pmatch	yaldo0001_36760
ypest0001X_7580	pmatch	ykris0001_30760
ypest0001X_7580	pmatch	ypseu0001X_6750
ypest0001X_7580	pmatch	ypest0001X_7580
ypest0001X_7580	pmatch	yente0001X_25320
ypest0001X_7580	pmatch	yfred0001_2930
ypest0001X_7580	pmatch	yrohd0001_4760
ypest0001X_7580	pmatch	yaldo0001_5620
ypest0001X_7580	pmatch	ymoll0001_14870
ypest0001X_7580	pmatch	yinte0001_31860
ypest0001X_7580	pmatch	yaldo0001_3880
ypest0001X_7580	pmatch	ymoll0001_4420
yruck0001_23680	pmatch	yrohd0001_3510
yruck0001_23680	pmatch	yinte0001_4020
yruck0001_23680	pmatch	ykris0001_43150
yruck0001_23680	pmatch	yente0001X_37940
yruck0001_23680	pmatch	yente0001X_36540
yruck0001_23680	pmatch	ypest0001X_6140
yruck0001_23680	pmatch	yruck0001_11350
yruck0001_23680	pmatch	yruck0001_23680
yruck0001_23680	pmatch	yberc0001_4860
yruck0001_23680	pmatch	yfred0001_4390
yruck0001_23680	pmatch	ypseu0001X_8150
yruck0001_23680	pmatch	yaldo0001_36760
yruck0001_23680	pmatch	ykris0001_30760
yruck0001_23680	pmatch	ypseu0001X_6750
yruck0001_23680	pmatch	ypest0001X_7580
yruck0001_23680	pmatch	yente0001X_25320
yruck0001_23680	pmatch	yrohd0001_4760
yruck0001_23680	pmatch	yfred0001_2930
yruck0001_23680	pmatch	yaldo0001_5620
yruck0001_23680	pmatch	ymoll0001_14870
yruck0001_23680	pmatch	yinte0001_31860
yruck0001_23680	pmatch	yaldo0001_3880
yruck0001_23680	pmatch	ymoll0001_4420
yente0001X_25320	pmatch	yrohd0001_3510
yente0001X_25320	pmatch	yinte0001_4020
yente0001X_25320	pmatch	ykris0001_43150
yente0001X_25320	pmatch	yente0001X_37940
yente0001X_25320	pmatch	yente0001X_36540
yente0001X_25320	pmatch	ypest0001X_6140
yente0001X_25320	pmatch	yruck0001_11350
yente0001X_25320	pmatch	yruck0001_23680
yente0001X_25320	pmatch	yberc0001_4860
yente0001X_25320	pmatch	yfred0001_4390
yente0001X_25320	pmatch	ypseu0001X_8150
yente0001X_25320	pmatch	yaldo0001_36760
yente0001X_25320	pmatch	ykris0001_30760
yente0001X_25320	pmatch	ypseu0001X_6750
yente0001X_25320	pmatch	ypest0001X_7580
yente0001X_25320	pmatch	yente0001X_25320
yente0001X_25320	pmatch	yrohd0001_4760
yente0001X_25320	pmatch	yfred0001_2930
yente0001X_25320	pmatch	yaldo0001_5620
yente0001X_25320	pmatch	ymoll0001_14870
yente0001X_25320	pmatch	yinte0001_31860
yente0001X_25320	pmatch	yaldo0001_3880
yente0001X_25320	pmatch	ymoll0001_4420
ykris0001_43150	pmatch	yrohd0001_3510
ykris0001_43150	pmatch	yaldo0001_36760
ykris0001_43150	pmatch	ykris0001_30760
ykris0001_43150	pmatch	yinte0001_4020
ykris0001_43150	pmatch	ykris0001_43150
ykris0001_43150	pmatch	yente0001X_37940
ykris0001_43150	pmatch	yente0001X_36540
ykris0001_43150	pmatch	ypest0001X_6140
ykris0001_43150	pmatch	ypseu0001X_6750
ykris0001_43150	pmatch	ypest0001X_7580
ykris0001_43150	pmatch	yruck0001_11350
ykris0001_43150	pmatch	yente0001X_25320
ykris0001_43150	pmatch	yruck0001_23680
ykris0001_43150	pmatch	yfred0001_2930
ykris0001_43150	pmatch	yrohd0001_4760
ykris0001_43150	pmatch	yaldo0001_5620
ykris0001_43150	pmatch	ymoll0001_14870
ykris0001_43150	pmatch	yberc0001_4860
ykris0001_43150	pmatch	yinte0001_31860
ykris0001_43150	pmatch	yaldo0001_3880
ykris0001_43150	pmatch	ymoll0001_4420
ykris0001_43150	pmatch	yfred0001_4390
ykris0001_43150	pmatch	ypseu0001X_8150
ymoll0001_14870	pmatch	yrohd0001_3510
ymoll0001_14870	pmatch	yinte0001_4020
ymoll0001_14870	pmatch	ykris0001_43150
ymoll0001_14870	pmatch	yente0001X_37940
ymoll0001_14870	pmatch	yente0001X_36540
ymoll0001_14870	pmatch	ypest0001X_6140
ymoll0001_14870	pmatch	yruck0001_11350
ymoll0001_14870	pmatch	yruck0001_23680
ymoll0001_14870	pmatch	yberc0001_4860
ymoll0001_14870	pmatch	yfred0001_4390
ymoll0001_14870	pmatch	ypseu0001X_8150
ymoll0001_14870	pmatch	yaldo0001_36760
ymoll0001_14870	pmatch	ykris0001_30760
ymoll0001_14870	pmatch	ypseu0001X_6750
ymoll0001_14870	pmatch	ypest0001X_7580
ymoll0001_14870	pmatch	yente0001X_25320
ymoll0001_14870	pmatch	yrohd0001_4760
ymoll0001_14870	pmatch	yfred0001_2930
ymoll0001_14870	pmatch	yaldo0001_5620
ymoll0001_14870	pmatch	ymoll0001_14870
ymoll0001_14870	pmatch	yinte0001_31860
ymoll0001_14870	pmatch	yaldo0001_3880
ymoll0001_14870	pmatch	ymoll0001_4420
yruck0001_11350	pmatch	yrohd0001_3510
yruck0001_11350	pmatch	yinte0001_4020
yruck0001_11350	pmatch	ykris0001_43150
yruck0001_11350	pmatch	yente0001X_37940
yruck0001_11350	pmatch	yente0001X_36540
yruck0001_11350	pmatch	ypest0001X_6140
yruck0001_11350	pmatch	yruck0001_11350
yruck0001_11350	pmatch	yruck0001_23680
yruck0001_11350	pmatch	yberc0001_4860
yruck0001_11350	pmatch	yfred0001_4390
yruck0001_11350	pmatch	ypseu0001X_8150
yruck0001_11350	pmatch	yaldo0001_36760
yruck0001_11350	pmatch	ykris0001_30760
yruck0001_11350	pmatch	ypseu0001X_6750
yruck0001_11350	pmatch	ypest0001X_7580
yruck0001_11350	pmatch	yente0001X_25320
yruck0001_11350	pmatch	yfred0001_2930
yruck0001_11350	pmatch	yrohd0001_4760
yruck0001_11350	pmatch	yaldo0001_5620
yruck0001_11350	pmatch	ymoll0001_14870
yruck0001_11350	pmatch	yinte0001_31860
yruck0001_11350	pmatch	yaldo0001_3880
yruck0001_11350	pmatch	ymoll0001_4420
yaldo0001_36760	pmatch	yrohd0001_3510
yaldo0001_36760	pmatch	yinte0001_4020
yaldo0001_36760	pmatch	ykris0001_43150
yaldo0001_36760	pmatch	yente0001X_37940
yaldo0001_36760	pmatch	yente0001X_36540
yaldo0001_36760	pmatch	ypest0001X_6140
yaldo0001_36760	pmatch	yruck0001_11350
yaldo0001_36760	pmatch	yruck0001_23680
yaldo0001_36760	pmatch	yberc0001_4860
yaldo0001_36760	pmatch	yfred0001_4390
yaldo0001_36760	pmatch	ypseu0001X_8150
yaldo0001_36760	pmatch	yaldo0001_36760
yaldo0001_36760	pmatch	ykris0001_30760
yaldo0001_36760	pmatch	ypseu0001X_6750
yaldo0001_36760	pmatch	ypest0001X_7580
yaldo0001_36760	pmatch	yente0001X_25320
yaldo0001_36760	pmatch	yfred0001_2930
yaldo0001_36760	pmatch	yrohd0001_4760
yaldo0001_36760	pmatch	yaldo0001_5620
yaldo0001_36760	pmatch	ymoll0001_14870
yaldo0001_36760	pmatch	yinte0001_31860
yaldo0001_36760	pmatch	yaldo0001_3880
yaldo0001_36760	pmatch	ymoll0001_4420
