# Supplementary material for: Genomic characterization of the Yersinia genus
Source: Genome Biol. 2010 Jan 4;11(1):R1. doi: 10.1186/gb-2010-11-1-r1 (PMC2847712; doi:10.1186/gb-2010-11-1-r1)
Supplement: Additional file 15 — The top level directory consists of a directory called Additional_cluster_files and 5010 directories, one for each multi-protein cluster family. (This top level directory has been split into three data files for uploading purposes (Additional files 15, 16, 17).) Within the directory are the following files: PGL1_unique_Yersinia_unclustered.out - list of all protein singletons that MCL did not group into a cluster (see Materials and Methods); PGL1_Yersinia_unique_locus_tags.txt - names of the 11 locus tag prefixes used for each genome; PGL1_unique_Yersinia.gff - mapping each Yersinia protein to a cluster in tab delimited GFF; PGL1_unique_Yersinia.sigfile - list of the longest protein in each cluster; PGL1_unique_Yersinia.summary - summary table of features of each of the clusters; PGL1_unique_Yersinia.table - summary table of each protein in the clusters. Within each cluster directory are the following files, where 'x' is the cluster name: PGL1_unique_Yersinia-x.faa - multifasta file of the proteins in the cluster; PGL1_unique_Yersinia-x.summary - summary of the properties of the proteins; PGL1_unique_Yersinia-x.matches - blast matches between the proteins of the cluster; PGL1_unique_Yersinia-x.muscle.fasta - muscle alignment of the proteins; PGL1_unique_Yersinia-x.muscle.fasta.gblo - gblocks output of muscle alignment (that is, auto-trimmed alignment); PGL1_unique_Yersinia-x.muscle.fasta.gblo.htm - as above in html format; PGL1_unique_Yersinia-x.muscle.tree - treefile from muscle alignment; PGL1_unique_Yersinia-x.sif - matches between proteins in simple interaction format for display on graphing software. [file gb-2010-11-1-r1-S15.zip › clusters/PGL1_unique_yersinia-CL100/PGL1_unique_yersinia-CL100.summary]

Protein	Length	Out_edges	Description
yaldo0001_3880	365	7
yente0001X_37940	360	7
yrohd0001_3510	361	7
yinte0001_4020	359	23
ypest0001X_6140	351	7
yfred0001_2930	362	7
ypseu0001X_6750	351	7
yaldo0001_5620	587	23
yinte0001_31860	587	23
yfred0001_4390	587	23
yente0001X_36540	587	23
yrohd0001_4760	587	23
ykris0001_30760	587	23
ymoll0001_4420	587	23
yberc0001_4860	587	23
ypseu0001X_8150	587	23
ypest0001X_7580	587	23
yruck0001_23680	587	23
yente0001X_25320	569	23
ykris0001_43150	589	23
ymoll0001_14870	569	23
yruck0001_11350	569	23
yaldo0001_36760	544	23
