# Supplementary material for: Genomic characterization of the Yersinia genus
Source: Genome Biol. 2010 Jan 4;11(1):R1. doi: 10.1186/gb-2010-11-1-r1 (PMC2847712; doi:10.1186/gb-2010-11-1-r1)
Supplement: Additional file 15 — The top level directory consists of a directory called Additional_cluster_files and 5010 directories, one for each multi-protein cluster family. (This top level directory has been split into three data files for uploading purposes (Additional files 15, 16, 17).) Within the directory are the following files: PGL1_unique_Yersinia_unclustered.out - list of all protein singletons that MCL did not group into a cluster (see Materials and Methods); PGL1_Yersinia_unique_locus_tags.txt - names of the 11 locus tag prefixes used for each genome; PGL1_unique_Yersinia.gff - mapping each Yersinia protein to a cluster in tab delimited GFF; PGL1_unique_Yersinia.sigfile - list of the longest protein in each cluster; PGL1_unique_Yersinia.summary - summary table of features of each of the clusters; PGL1_unique_Yersinia.table - summary table of each protein in the clusters. Within each cluster directory are the following files, where 'x' is the cluster name: PGL1_unique_Yersinia-x.faa - multifasta file of the proteins in the cluster; PGL1_unique_Yersinia-x.summary - summary of the properties of the proteins; PGL1_unique_Yersinia-x.matches - blast matches between the proteins of the cluster; PGL1_unique_Yersinia-x.muscle.fasta - muscle alignment of the proteins; PGL1_unique_Yersinia-x.muscle.fasta.gblo - gblocks output of muscle alignment (that is, auto-trimmed alignment); PGL1_unique_Yersinia-x.muscle.fasta.gblo.htm - as above in html format; PGL1_unique_Yersinia-x.muscle.tree - treefile from muscle alignment; PGL1_unique_Yersinia-x.sif - matches between proteins in simple interaction format for display on graphing software. [file gb-2010-11-1-r1-S15.zip › clusters/PGL1_unique_yersinia-CL1000/PGL1_unique_yersinia-CL1000.matches]

source	target	interaction	score
yaldo0001_1140	yente0001X_42090	pmatch	95.77
yaldo0001_1140	ypseu0001X_2000	pmatch	97.18
yaldo0001_1140	yinte0001_35800	pmatch	95.77
yaldo0001_1140	yrohd0001_930	pmatch	94.37
yaldo0001_1140	ypest0001X_3090	pmatch	97.18
yaldo0001_1140	ykris0001_930	pmatch	94.37
yaldo0001_1140	yaldo0001_1140	pmatch	100.00
yaldo0001_1140	yfred0001_980	pmatch	97.18
yaldo0001_1140	ymoll0001_33530	pmatch	95.77
yaldo0001_1140	yberc0001_950	pmatch	97.22
yaldo0001_1140	yruck0001_860	pmatch	95.77
yfred0001_980	yente0001X_42090	pmatch	95.77
yfred0001_980	ypseu0001X_2000	pmatch	97.18
yfred0001_980	yinte0001_35800	pmatch	98.59
yfred0001_980	yrohd0001_930	pmatch	97.18
yfred0001_980	ypest0001X_3090	pmatch	97.18
yfred0001_980	ykris0001_930	pmatch	94.37
yfred0001_980	yaldo0001_1140	pmatch	97.18
yfred0001_980	yfred0001_980	pmatch	100.00
yfred0001_980	ymoll0001_33530	pmatch	97.18
yfred0001_980	yberc0001_950	pmatch	97.22
yfred0001_980	yruck0001_860	pmatch	95.77
ypseu0001X_2000	yente0001X_42090	pmatch	92.96
ypseu0001X_2000	ypseu0001X_2000	pmatch	100.00
ypseu0001X_2000	yinte0001_35800	pmatch	95.77
ypseu0001X_2000	yrohd0001_930	pmatch	90.11
ypseu0001X_2000	ypest0001X_3090	pmatch	100.00
ypseu0001X_2000	ykris0001_930	pmatch	91.55
ypseu0001X_2000	yaldo0001_1140	pmatch	97.18
ypseu0001X_2000	yfred0001_980	pmatch	97.18
ypseu0001X_2000	ymoll0001_33530	pmatch	94.37
ypseu0001X_2000	yberc0001_950	pmatch	94.44
ypseu0001X_2000	yruck0001_860	pmatch	95.77
ypest0001X_3090	yente0001X_42090	pmatch	92.96
ypest0001X_3090	ypseu0001X_2000	pmatch	100.00
ypest0001X_3090	yinte0001_35800	pmatch	95.77
ypest0001X_3090	yrohd0001_930	pmatch	90.11
ypest0001X_3090	ypest0001X_3090	pmatch	100.00
ypest0001X_3090	ykris0001_930	pmatch	91.55
ypest0001X_3090	yaldo0001_1140	pmatch	97.18
ypest0001X_3090	yfred0001_980	pmatch	97.18
ypest0001X_3090	ymoll0001_33530	pmatch	94.37
ypest0001X_3090	yberc0001_950	pmatch	94.44
ypest0001X_3090	yruck0001_860	pmatch	95.77
yente0001X_42090	yente0001X_42090	pmatch	100.00
yente0001X_42090	ypseu0001X_2000	pmatch	92.96
yente0001X_42090	yinte0001_35800	pmatch	97.18
yente0001X_42090	yrohd0001_930	pmatch	95.77
yente0001X_42090	ypest0001X_3090	pmatch	92.96
yente0001X_42090	ykris0001_930	pmatch	98.61
yente0001X_42090	yaldo0001_1140	pmatch	95.77
yente0001X_42090	yfred0001_980	pmatch	95.77
yente0001X_42090	ymoll0001_33530	pmatch	97.18
yente0001X_42090	yberc0001_950	pmatch	94.44
yente0001X_42090	yruck0001_860	pmatch	94.37
ymoll0001_33530	yente0001X_42090	pmatch	97.18
ymoll0001_33530	ypseu0001X_2000	pmatch	94.37
ymoll0001_33530	yinte0001_35800	pmatch	98.59
ymoll0001_33530	yrohd0001_930	pmatch	97.18
ymoll0001_33530	ypest0001X_3090	pmatch	94.37
ymoll0001_33530	ykris0001_930	pmatch	95.77
ymoll0001_33530	yaldo0001_1140	pmatch	95.77
ymoll0001_33530	yfred0001_980	pmatch	97.18
ymoll0001_33530	ymoll0001_33530	pmatch	100.00
ymoll0001_33530	yberc0001_950	pmatch	100.00
ymoll0001_33530	yruck0001_860	pmatch	95.77
yinte0001_35800	yente0001X_42090	pmatch	97.18
yinte0001_35800	ypseu0001X_2000	pmatch	95.77
yinte0001_35800	yinte0001_35800	pmatch	100.00
yinte0001_35800	yrohd0001_930	pmatch	98.59
yinte0001_35800	ypest0001X_3090	pmatch	95.77
yinte0001_35800	ykris0001_930	pmatch	95.77
yinte0001_35800	yaldo0001_1140	pmatch	95.77
yinte0001_35800	yfred0001_980	pmatch	98.59
yinte0001_35800	ymoll0001_33530	pmatch	98.59
yinte0001_35800	yberc0001_950	pmatch	97.22
yinte0001_35800	yruck0001_860	pmatch	97.18
yruck0001_860	yente0001X_42090	pmatch	94.37
yruck0001_860	ypseu0001X_2000	pmatch	95.77
yruck0001_860	yinte0001_35800	pmatch	97.18
yruck0001_860	yrohd0001_930	pmatch	98.59
yruck0001_860	ypest0001X_3090	pmatch	95.77
yruck0001_860	ykris0001_930	pmatch	95.77
yruck0001_860	yaldo0001_1140	pmatch	95.77
yruck0001_860	yfred0001_980	pmatch	95.77
yruck0001_860	ymoll0001_33530	pmatch	95.77
yruck0001_860	yberc0001_950	pmatch	97.22
yruck0001_860	yruck0001_860	pmatch	100.00
ykris0001_930	yente0001X_42090	pmatch	98.61
ykris0001_930	ypseu0001X_2000	pmatch	91.55
ykris0001_930	yinte0001_35800	pmatch	95.77
ykris0001_930	yrohd0001_930	pmatch	97.18
ykris0001_930	ypest0001X_3090	pmatch	91.55
ykris0001_930	ykris0001_930	pmatch	100.00
ykris0001_930	yaldo0001_1140	pmatch	94.37
ykris0001_930	yfred0001_980	pmatch	94.37
ykris0001_930	ymoll0001_33530	pmatch	95.77
ykris0001_930	yberc0001_950	pmatch	94.44
ykris0001_930	yruck0001_860	pmatch	95.77
yrohd0001_930	yente0001X_42090	pmatch	95.77
yrohd0001_930	ypseu0001X_2000	pmatch	90.11
yrohd0001_930	yinte0001_35800	pmatch	98.59
yrohd0001_930	yrohd0001_930	pmatch	100.00
yrohd0001_930	ypest0001X_3090	pmatch	90.11
yrohd0001_930	ykris0001_930	pmatch	97.18
yrohd0001_930	yaldo0001_1140	pmatch	94.37
yrohd0001_930	yfred0001_980	pmatch	97.18
yrohd0001_930	ymoll0001_33530	pmatch	97.18
yrohd0001_930	yberc0001_950	pmatch	97.22
yrohd0001_930	yruck0001_860	pmatch	98.59
yberc0001_950	yente0001X_42090	pmatch	94.44
yberc0001_950	ypseu0001X_2000	pmatch	94.44
yberc0001_950	yinte0001_35800	pmatch	97.22
yberc0001_950	yrohd0001_930	pmatch	97.22
yberc0001_950	ypest0001X_3090	pmatch	94.44
yberc0001_950	ykris0001_930	pmatch	94.44
yberc0001_950	yaldo0001_1140	pmatch	97.22
yberc0001_950	yfred0001_980	pmatch	97.22
yberc0001_950	ymoll0001_33530	pmatch	100.00
yberc0001_950	yberc0001_950	pmatch	100.00
yberc0001_950	yruck0001_860	pmatch	97.22
