# Supplementary material for: Genomic characterization of the Yersinia genus
Source: Genome Biol. 2010 Jan 4;11(1):R1. doi: 10.1186/gb-2010-11-1-r1 (PMC2847712; doi:10.1186/gb-2010-11-1-r1)
Supplement: Additional file 15 — The top level directory consists of a directory called Additional_cluster_files and 5010 directories, one for each multi-protein cluster family. (This top level directory has been split into three data files for uploading purposes (Additional files 15, 16, 17).) Within the directory are the following files: PGL1_unique_Yersinia_unclustered.out - list of all protein singletons that MCL did not group into a cluster (see Materials and Methods); PGL1_Yersinia_unique_locus_tags.txt - names of the 11 locus tag prefixes used for each genome; PGL1_unique_Yersinia.gff - mapping each Yersinia protein to a cluster in tab delimited GFF; PGL1_unique_Yersinia.sigfile - list of the longest protein in each cluster; PGL1_unique_Yersinia.summary - summary table of features of each of the clusters; PGL1_unique_Yersinia.table - summary table of each protein in the clusters. Within each cluster directory are the following files, where 'x' is the cluster name: PGL1_unique_Yersinia-x.faa - multifasta file of the proteins in the cluster; PGL1_unique_Yersinia-x.summary - summary of the properties of the proteins; PGL1_unique_Yersinia-x.matches - blast matches between the proteins of the cluster; PGL1_unique_Yersinia-x.muscle.fasta - muscle alignment of the proteins; PGL1_unique_Yersinia-x.muscle.fasta.gblo - gblocks output of muscle alignment (that is, auto-trimmed alignment); PGL1_unique_Yersinia-x.muscle.fasta.gblo.htm - as above in html format; PGL1_unique_Yersinia-x.muscle.tree - treefile from muscle alignment; PGL1_unique_Yersinia-x.sif - matches between proteins in simple interaction format for display on graphing software. [file gb-2010-11-1-r1-S15.zip › clusters/PGL1_unique_yersinia-CL1000/PGL1_unique_yersinia-CL1000.sif]

yaldo0001_1140	pmatch	yente0001X_42090
yaldo0001_1140	pmatch	ypseu0001X_2000
yaldo0001_1140	pmatch	yinte0001_35800
yaldo0001_1140	pmatch	yrohd0001_930
yaldo0001_1140	pmatch	ypest0001X_3090
yaldo0001_1140	pmatch	ykris0001_930
yaldo0001_1140	pmatch	yaldo0001_1140
yaldo0001_1140	pmatch	yfred0001_980
yaldo0001_1140	pmatch	ymoll0001_33530
yaldo0001_1140	pmatch	yberc0001_950
yaldo0001_1140	pmatch	yruck0001_860
yfred0001_980	pmatch	yente0001X_42090
yfred0001_980	pmatch	ypseu0001X_2000
yfred0001_980	pmatch	yinte0001_35800
yfred0001_980	pmatch	yrohd0001_930
yfred0001_980	pmatch	ypest0001X_3090
yfred0001_980	pmatch	ykris0001_930
yfred0001_980	pmatch	yaldo0001_1140
yfred0001_980	pmatch	yfred0001_980
yfred0001_980	pmatch	ymoll0001_33530
yfred0001_980	pmatch	yberc0001_950
yfred0001_980	pmatch	yruck0001_860
ypseu0001X_2000	pmatch	yente0001X_42090
ypseu0001X_2000	pmatch	ypseu0001X_2000
ypseu0001X_2000	pmatch	yinte0001_35800
ypseu0001X_2000	pmatch	yrohd0001_930
ypseu0001X_2000	pmatch	ypest0001X_3090
ypseu0001X_2000	pmatch	ykris0001_930
ypseu0001X_2000	pmatch	yaldo0001_1140
ypseu0001X_2000	pmatch	yfred0001_980
ypseu0001X_2000	pmatch	ymoll0001_33530
ypseu0001X_2000	pmatch	yberc0001_950
ypseu0001X_2000	pmatch	yruck0001_860
ypest0001X_3090	pmatch	yente0001X_42090
ypest0001X_3090	pmatch	ypseu0001X_2000
ypest0001X_3090	pmatch	yinte0001_35800
ypest0001X_3090	pmatch	yrohd0001_930
ypest0001X_3090	pmatch	ypest0001X_3090
ypest0001X_3090	pmatch	ykris0001_930
ypest0001X_3090	pmatch	yaldo0001_1140
ypest0001X_3090	pmatch	yfred0001_980
ypest0001X_3090	pmatch	ymoll0001_33530
ypest0001X_3090	pmatch	yberc0001_950
ypest0001X_3090	pmatch	yruck0001_860
yente0001X_42090	pmatch	yente0001X_42090
yente0001X_42090	pmatch	ypseu0001X_2000
yente0001X_42090	pmatch	yinte0001_35800
yente0001X_42090	pmatch	yrohd0001_930
yente0001X_42090	pmatch	ypest0001X_3090
yente0001X_42090	pmatch	ykris0001_930
yente0001X_42090	pmatch	yaldo0001_1140
yente0001X_42090	pmatch	yfred0001_980
yente0001X_42090	pmatch	ymoll0001_33530
yente0001X_42090	pmatch	yberc0001_950
yente0001X_42090	pmatch	yruck0001_860
ymoll0001_33530	pmatch	yente0001X_42090
ymoll0001_33530	pmatch	ypseu0001X_2000
ymoll0001_33530	pmatch	yinte0001_35800
ymoll0001_33530	pmatch	yrohd0001_930
ymoll0001_33530	pmatch	ypest0001X_3090
ymoll0001_33530	pmatch	ykris0001_930
ymoll0001_33530	pmatch	yaldo0001_1140
ymoll0001_33530	pmatch	yfred0001_980
ymoll0001_33530	pmatch	ymoll0001_33530
ymoll0001_33530	pmatch	yberc0001_950
ymoll0001_33530	pmatch	yruck0001_860
yinte0001_35800	pmatch	yente0001X_42090
yinte0001_35800	pmatch	ypseu0001X_2000
yinte0001_35800	pmatch	yinte0001_35800
yinte0001_35800	pmatch	yrohd0001_930
yinte0001_35800	pmatch	ypest0001X_3090
yinte0001_35800	pmatch	ykris0001_930
yinte0001_35800	pmatch	yaldo0001_1140
yinte0001_35800	pmatch	yfred0001_980
yinte0001_35800	pmatch	ymoll0001_33530
yinte0001_35800	pmatch	yberc0001_950
yinte0001_35800	pmatch	yruck0001_860
yruck0001_860	pmatch	yente0001X_42090
yruck0001_860	pmatch	ypseu0001X_2000
yruck0001_860	pmatch	yinte0001_35800
yruck0001_860	pmatch	yrohd0001_930
yruck0001_860	pmatch	ypest0001X_3090
yruck0001_860	pmatch	ykris0001_930
yruck0001_860	pmatch	yaldo0001_1140
yruck0001_860	pmatch	yfred0001_980
yruck0001_860	pmatch	ymoll0001_33530
yruck0001_860	pmatch	yberc0001_950
yruck0001_860	pmatch	yruck0001_860
ykris0001_930	pmatch	yente0001X_42090
ykris0001_930	pmatch	ypseu0001X_2000
ykris0001_930	pmatch	yinte0001_35800
ykris0001_930	pmatch	yrohd0001_930
ykris0001_930	pmatch	ypest0001X_3090
ykris0001_930	pmatch	ykris0001_930
ykris0001_930	pmatch	yaldo0001_1140
ykris0001_930	pmatch	yfred0001_980
ykris0001_930	pmatch	ymoll0001_33530
ykris0001_930	pmatch	yberc0001_950
ykris0001_930	pmatch	yruck0001_860
yrohd0001_930	pmatch	yente0001X_42090
yrohd0001_930	pmatch	ypseu0001X_2000
yrohd0001_930	pmatch	yinte0001_35800
yrohd0001_930	pmatch	yrohd0001_930
yrohd0001_930	pmatch	ypest0001X_3090
yrohd0001_930	pmatch	ykris0001_930
yrohd0001_930	pmatch	yaldo0001_1140
yrohd0001_930	pmatch	yfred0001_980
yrohd0001_930	pmatch	ymoll0001_33530
yrohd0001_930	pmatch	yberc0001_950
yrohd0001_930	pmatch	yruck0001_860
yberc0001_950	pmatch	yente0001X_42090
yberc0001_950	pmatch	ypseu0001X_2000
yberc0001_950	pmatch	yinte0001_35800
yberc0001_950	pmatch	yrohd0001_930
yberc0001_950	pmatch	ypest0001X_3090
yberc0001_950	pmatch	ykris0001_930
yberc0001_950	pmatch	yaldo0001_1140
yberc0001_950	pmatch	yfred0001_980
yberc0001_950	pmatch	ymoll0001_33530
yberc0001_950	pmatch	yberc0001_950
yberc0001_950	pmatch	yruck0001_860
