# Supplementary material for: Genomic characterization of the Yersinia genus
Source: Genome Biol. 2010 Jan 4;11(1):R1. doi: 10.1186/gb-2010-11-1-r1 (PMC2847712; doi:10.1186/gb-2010-11-1-r1)
Supplement: Additional file 15 — The top level directory consists of a directory called Additional_cluster_files and 5010 directories, one for each multi-protein cluster family. (This top level directory has been split into three data files for uploading purposes (Additional files 15, 16, 17).) Within the directory are the following files: PGL1_unique_Yersinia_unclustered.out - list of all protein singletons that MCL did not group into a cluster (see Materials and Methods); PGL1_Yersinia_unique_locus_tags.txt - names of the 11 locus tag prefixes used for each genome; PGL1_unique_Yersinia.gff - mapping each Yersinia protein to a cluster in tab delimited GFF; PGL1_unique_Yersinia.sigfile - list of the longest protein in each cluster; PGL1_unique_Yersinia.summary - summary table of features of each of the clusters; PGL1_unique_Yersinia.table - summary table of each protein in the clusters. Within each cluster directory are the following files, where 'x' is the cluster name: PGL1_unique_Yersinia-x.faa - multifasta file of the proteins in the cluster; PGL1_unique_Yersinia-x.summary - summary of the properties of the proteins; PGL1_unique_Yersinia-x.matches - blast matches between the proteins of the cluster; PGL1_unique_Yersinia-x.muscle.fasta - muscle alignment of the proteins; PGL1_unique_Yersinia-x.muscle.fasta.gblo - gblocks output of muscle alignment (that is, auto-trimmed alignment); PGL1_unique_Yersinia-x.muscle.fasta.gblo.htm - as above in html format; PGL1_unique_Yersinia-x.muscle.tree - treefile from muscle alignment; PGL1_unique_Yersinia-x.sif - matches between proteins in simple interaction format for display on graphing software. [file gb-2010-11-1-r1-S15.zip › clusters/PGL1_unique_yersinia-CL1001/PGL1_unique_yersinia-CL1001.matches]

source	target	interaction	score
yaldo0001_1150	ykris0001_940	pmatch	100.00
yaldo0001_1150	yberc0001_960	pmatch	100.00
yaldo0001_1150	yruck0001_870	pmatch	98.10
yaldo0001_1150	yfred0001_990	pmatch	100.00
yaldo0001_1150	yrohd0001_950	pmatch	100.00
yaldo0001_1150	ypseu0001X_2020	pmatch	100.00
yaldo0001_1150	yaldo0001_1150	pmatch	100.00
yaldo0001_1150	ypest0001X_3110	pmatch	99.05
yaldo0001_1150	ymoll0001_33540	pmatch	100.00
yaldo0001_1150	yinte0001_35790	pmatch	100.00
yaldo0001_1150	yente0001X_42080	pmatch	100.00
yrohd0001_950	ykris0001_940	pmatch	100.00
yrohd0001_950	yberc0001_960	pmatch	100.00
yrohd0001_950	yruck0001_870	pmatch	98.10
yrohd0001_950	yfred0001_990	pmatch	100.00
yrohd0001_950	yrohd0001_950	pmatch	100.00
yrohd0001_950	ypseu0001X_2020	pmatch	100.00
yrohd0001_950	yaldo0001_1150	pmatch	100.00
yrohd0001_950	ypest0001X_3110	pmatch	99.05
yrohd0001_950	ymoll0001_33540	pmatch	100.00
yrohd0001_950	yinte0001_35790	pmatch	100.00
yrohd0001_950	yente0001X_42080	pmatch	100.00
ypseu0001X_2020	ykris0001_940	pmatch	100.00
ypseu0001X_2020	yberc0001_960	pmatch	100.00
ypseu0001X_2020	yruck0001_870	pmatch	98.10
ypseu0001X_2020	yfred0001_990	pmatch	100.00
ypseu0001X_2020	yrohd0001_950	pmatch	100.00
ypseu0001X_2020	ypseu0001X_2020	pmatch	100.00
ypseu0001X_2020	yaldo0001_1150	pmatch	100.00
ypseu0001X_2020	ypest0001X_3110	pmatch	99.05
ypseu0001X_2020	ymoll0001_33540	pmatch	100.00
ypseu0001X_2020	yinte0001_35790	pmatch	100.00
ypseu0001X_2020	yente0001X_42080	pmatch	100.00
ymoll0001_33540	ykris0001_940	pmatch	100.00
ymoll0001_33540	yberc0001_960	pmatch	100.00
ymoll0001_33540	yruck0001_870	pmatch	98.10
ymoll0001_33540	yfred0001_990	pmatch	100.00
ymoll0001_33540	yrohd0001_950	pmatch	100.00
ymoll0001_33540	ypseu0001X_2020	pmatch	100.00
ymoll0001_33540	yaldo0001_1150	pmatch	100.00
ymoll0001_33540	ypest0001X_3110	pmatch	99.05
ymoll0001_33540	ymoll0001_33540	pmatch	100.00
ymoll0001_33540	yinte0001_35790	pmatch	100.00
ymoll0001_33540	yente0001X_42080	pmatch	100.00
ykris0001_940	ykris0001_940	pmatch	100.00
ykris0001_940	yberc0001_960	pmatch	100.00
ykris0001_940	yruck0001_870	pmatch	98.10
ykris0001_940	yfred0001_990	pmatch	100.00
ykris0001_940	yrohd0001_950	pmatch	100.00
ykris0001_940	ypseu0001X_2020	pmatch	100.00
ykris0001_940	yaldo0001_1150	pmatch	100.00
ykris0001_940	ypest0001X_3110	pmatch	99.05
ykris0001_940	ymoll0001_33540	pmatch	100.00
ykris0001_940	yinte0001_35790	pmatch	100.00
ykris0001_940	yente0001X_42080	pmatch	100.00
yinte0001_35790	ykris0001_940	pmatch	100.00
yinte0001_35790	yberc0001_960	pmatch	100.00
yinte0001_35790	yruck0001_870	pmatch	98.10
yinte0001_35790	yfred0001_990	pmatch	100.00
yinte0001_35790	yrohd0001_950	pmatch	100.00
yinte0001_35790	ypseu0001X_2020	pmatch	100.00
yinte0001_35790	yaldo0001_1150	pmatch	100.00
yinte0001_35790	ypest0001X_3110	pmatch	99.05
yinte0001_35790	ymoll0001_33540	pmatch	100.00
yinte0001_35790	yinte0001_35790	pmatch	100.00
yinte0001_35790	yente0001X_42080	pmatch	100.00
yfred0001_990	ykris0001_940	pmatch	100.00
yfred0001_990	yberc0001_960	pmatch	100.00
yfred0001_990	yruck0001_870	pmatch	98.10
yfred0001_990	yfred0001_990	pmatch	100.00
yfred0001_990	yrohd0001_950	pmatch	100.00
yfred0001_990	ypseu0001X_2020	pmatch	100.00
yfred0001_990	yaldo0001_1150	pmatch	100.00
yfred0001_990	ypest0001X_3110	pmatch	99.05
yfred0001_990	ymoll0001_33540	pmatch	100.00
yfred0001_990	yinte0001_35790	pmatch	100.00
yfred0001_990	yente0001X_42080	pmatch	100.00
yente0001X_42080	ykris0001_940	pmatch	100.00
yente0001X_42080	yberc0001_960	pmatch	100.00
yente0001X_42080	yruck0001_870	pmatch	98.10
yente0001X_42080	yfred0001_990	pmatch	100.00
yente0001X_42080	yrohd0001_950	pmatch	100.00
yente0001X_42080	ypseu0001X_2020	pmatch	100.00
yente0001X_42080	yaldo0001_1150	pmatch	100.00
yente0001X_42080	ypest0001X_3110	pmatch	99.05
yente0001X_42080	ymoll0001_33540	pmatch	100.00
yente0001X_42080	yinte0001_35790	pmatch	100.00
yente0001X_42080	yente0001X_42080	pmatch	100.00
yberc0001_960	ykris0001_940	pmatch	100.00
yberc0001_960	yberc0001_960	pmatch	100.00
yberc0001_960	yruck0001_870	pmatch	98.10
yberc0001_960	yfred0001_990	pmatch	100.00
yberc0001_960	yrohd0001_950	pmatch	100.00
yberc0001_960	ypseu0001X_2020	pmatch	100.00
yberc0001_960	yaldo0001_1150	pmatch	100.00
yberc0001_960	ypest0001X_3110	pmatch	99.05
yberc0001_960	ymoll0001_33540	pmatch	100.00
yberc0001_960	yinte0001_35790	pmatch	100.00
yberc0001_960	yente0001X_42080	pmatch	100.00
ypest0001X_3110	ykris0001_940	pmatch	99.05
ypest0001X_3110	yberc0001_960	pmatch	99.05
ypest0001X_3110	yruck0001_870	pmatch	97.14
ypest0001X_3110	yfred0001_990	pmatch	99.05
ypest0001X_3110	yrohd0001_950	pmatch	99.05
ypest0001X_3110	ypseu0001X_2020	pmatch	99.05
ypest0001X_3110	yaldo0001_1150	pmatch	99.05
ypest0001X_3110	ypest0001X_3110	pmatch	100.00
ypest0001X_3110	ymoll0001_33540	pmatch	99.05
ypest0001X_3110	yinte0001_35790	pmatch	99.05
ypest0001X_3110	yente0001X_42080	pmatch	99.05
yruck0001_870	ykris0001_940	pmatch	98.10
yruck0001_870	yberc0001_960	pmatch	98.10
yruck0001_870	yruck0001_870	pmatch	100.00
yruck0001_870	yfred0001_990	pmatch	98.10
yruck0001_870	yrohd0001_950	pmatch	98.10
yruck0001_870	ypseu0001X_2020	pmatch	98.10
yruck0001_870	yaldo0001_1150	pmatch	98.10
yruck0001_870	ypest0001X_3110	pmatch	97.14
yruck0001_870	ymoll0001_33540	pmatch	98.10
yruck0001_870	yinte0001_35790	pmatch	98.10
yruck0001_870	yente0001X_42080	pmatch	98.10
