# Supplementary material for: Genomic characterization of the Yersinia genus
Source: Genome Biol. 2010 Jan 4;11(1):R1. doi: 10.1186/gb-2010-11-1-r1 (PMC2847712; doi:10.1186/gb-2010-11-1-r1)
Supplement: Additional file 15 — The top level directory consists of a directory called Additional_cluster_files and 5010 directories, one for each multi-protein cluster family. (This top level directory has been split into three data files for uploading purposes (Additional files 15, 16, 17).) Within the directory are the following files: PGL1_unique_Yersinia_unclustered.out - list of all protein singletons that MCL did not group into a cluster (see Materials and Methods); PGL1_Yersinia_unique_locus_tags.txt - names of the 11 locus tag prefixes used for each genome; PGL1_unique_Yersinia.gff - mapping each Yersinia protein to a cluster in tab delimited GFF; PGL1_unique_Yersinia.sigfile - list of the longest protein in each cluster; PGL1_unique_Yersinia.summary - summary table of features of each of the clusters; PGL1_unique_Yersinia.table - summary table of each protein in the clusters. Within each cluster directory are the following files, where 'x' is the cluster name: PGL1_unique_Yersinia-x.faa - multifasta file of the proteins in the cluster; PGL1_unique_Yersinia-x.summary - summary of the properties of the proteins; PGL1_unique_Yersinia-x.matches - blast matches between the proteins of the cluster; PGL1_unique_Yersinia-x.muscle.fasta - muscle alignment of the proteins; PGL1_unique_Yersinia-x.muscle.fasta.gblo - gblocks output of muscle alignment (that is, auto-trimmed alignment); PGL1_unique_Yersinia-x.muscle.fasta.gblo.htm - as above in html format; PGL1_unique_Yersinia-x.muscle.tree - treefile from muscle alignment; PGL1_unique_Yersinia-x.sif - matches between proteins in simple interaction format for display on graphing software. [file gb-2010-11-1-r1-S15.zip › clusters/PGL1_unique_yersinia-CL1001/PGL1_unique_yersinia-CL1001.sif]

yaldo0001_1150	pmatch	ykris0001_940
yaldo0001_1150	pmatch	yberc0001_960
yaldo0001_1150	pmatch	yruck0001_870
yaldo0001_1150	pmatch	yfred0001_990
yaldo0001_1150	pmatch	yrohd0001_950
yaldo0001_1150	pmatch	ypseu0001X_2020
yaldo0001_1150	pmatch	yaldo0001_1150
yaldo0001_1150	pmatch	ypest0001X_3110
yaldo0001_1150	pmatch	ymoll0001_33540
yaldo0001_1150	pmatch	yinte0001_35790
yaldo0001_1150	pmatch	yente0001X_42080
yrohd0001_950	pmatch	ykris0001_940
yrohd0001_950	pmatch	yberc0001_960
yrohd0001_950	pmatch	yruck0001_870
yrohd0001_950	pmatch	yfred0001_990
yrohd0001_950	pmatch	yrohd0001_950
yrohd0001_950	pmatch	ypseu0001X_2020
yrohd0001_950	pmatch	yaldo0001_1150
yrohd0001_950	pmatch	ypest0001X_3110
yrohd0001_950	pmatch	ymoll0001_33540
yrohd0001_950	pmatch	yinte0001_35790
yrohd0001_950	pmatch	yente0001X_42080
ypseu0001X_2020	pmatch	ykris0001_940
ypseu0001X_2020	pmatch	yberc0001_960
ypseu0001X_2020	pmatch	yruck0001_870
ypseu0001X_2020	pmatch	yfred0001_990
ypseu0001X_2020	pmatch	yrohd0001_950
ypseu0001X_2020	pmatch	ypseu0001X_2020
ypseu0001X_2020	pmatch	yaldo0001_1150
ypseu0001X_2020	pmatch	ypest0001X_3110
ypseu0001X_2020	pmatch	ymoll0001_33540
ypseu0001X_2020	pmatch	yinte0001_35790
ypseu0001X_2020	pmatch	yente0001X_42080
ymoll0001_33540	pmatch	ykris0001_940
ymoll0001_33540	pmatch	yberc0001_960
ymoll0001_33540	pmatch	yruck0001_870
ymoll0001_33540	pmatch	yfred0001_990
ymoll0001_33540	pmatch	yrohd0001_950
ymoll0001_33540	pmatch	ypseu0001X_2020
ymoll0001_33540	pmatch	yaldo0001_1150
ymoll0001_33540	pmatch	ypest0001X_3110
ymoll0001_33540	pmatch	ymoll0001_33540
ymoll0001_33540	pmatch	yinte0001_35790
ymoll0001_33540	pmatch	yente0001X_42080
ykris0001_940	pmatch	ykris0001_940
ykris0001_940	pmatch	yberc0001_960
ykris0001_940	pmatch	yruck0001_870
ykris0001_940	pmatch	yfred0001_990
ykris0001_940	pmatch	yrohd0001_950
ykris0001_940	pmatch	ypseu0001X_2020
ykris0001_940	pmatch	yaldo0001_1150
ykris0001_940	pmatch	ypest0001X_3110
ykris0001_940	pmatch	ymoll0001_33540
ykris0001_940	pmatch	yinte0001_35790
ykris0001_940	pmatch	yente0001X_42080
yinte0001_35790	pmatch	ykris0001_940
yinte0001_35790	pmatch	yberc0001_960
yinte0001_35790	pmatch	yruck0001_870
yinte0001_35790	pmatch	yfred0001_990
yinte0001_35790	pmatch	yrohd0001_950
yinte0001_35790	pmatch	ypseu0001X_2020
yinte0001_35790	pmatch	yaldo0001_1150
yinte0001_35790	pmatch	ypest0001X_3110
yinte0001_35790	pmatch	ymoll0001_33540
yinte0001_35790	pmatch	yinte0001_35790
yinte0001_35790	pmatch	yente0001X_42080
yfred0001_990	pmatch	ykris0001_940
yfred0001_990	pmatch	yberc0001_960
yfred0001_990	pmatch	yruck0001_870
yfred0001_990	pmatch	yfred0001_990
yfred0001_990	pmatch	yrohd0001_950
yfred0001_990	pmatch	ypseu0001X_2020
yfred0001_990	pmatch	yaldo0001_1150
yfred0001_990	pmatch	ypest0001X_3110
yfred0001_990	pmatch	ymoll0001_33540
yfred0001_990	pmatch	yinte0001_35790
yfred0001_990	pmatch	yente0001X_42080
yente0001X_42080	pmatch	ykris0001_940
yente0001X_42080	pmatch	yberc0001_960
yente0001X_42080	pmatch	yruck0001_870
yente0001X_42080	pmatch	yfred0001_990
yente0001X_42080	pmatch	yrohd0001_950
yente0001X_42080	pmatch	ypseu0001X_2020
yente0001X_42080	pmatch	yaldo0001_1150
yente0001X_42080	pmatch	ypest0001X_3110
yente0001X_42080	pmatch	ymoll0001_33540
yente0001X_42080	pmatch	yinte0001_35790
yente0001X_42080	pmatch	yente0001X_42080
yberc0001_960	pmatch	ykris0001_940
yberc0001_960	pmatch	yberc0001_960
yberc0001_960	pmatch	yruck0001_870
yberc0001_960	pmatch	yfred0001_990
yberc0001_960	pmatch	yrohd0001_950
yberc0001_960	pmatch	ypseu0001X_2020
yberc0001_960	pmatch	yaldo0001_1150
yberc0001_960	pmatch	ypest0001X_3110
yberc0001_960	pmatch	ymoll0001_33540
yberc0001_960	pmatch	yinte0001_35790
yberc0001_960	pmatch	yente0001X_42080
ypest0001X_3110	pmatch	ykris0001_940
ypest0001X_3110	pmatch	yberc0001_960
ypest0001X_3110	pmatch	yruck0001_870
ypest0001X_3110	pmatch	yfred0001_990
ypest0001X_3110	pmatch	yrohd0001_950
ypest0001X_3110	pmatch	ypseu0001X_2020
ypest0001X_3110	pmatch	yaldo0001_1150
ypest0001X_3110	pmatch	ypest0001X_3110
ypest0001X_3110	pmatch	ymoll0001_33540
ypest0001X_3110	pmatch	yinte0001_35790
ypest0001X_3110	pmatch	yente0001X_42080
yruck0001_870	pmatch	ykris0001_940
yruck0001_870	pmatch	yberc0001_960
yruck0001_870	pmatch	yruck0001_870
yruck0001_870	pmatch	yfred0001_990
yruck0001_870	pmatch	yrohd0001_950
yruck0001_870	pmatch	ypseu0001X_2020
yruck0001_870	pmatch	yaldo0001_1150
yruck0001_870	pmatch	ypest0001X_3110
yruck0001_870	pmatch	ymoll0001_33540
yruck0001_870	pmatch	yinte0001_35790
yruck0001_870	pmatch	yente0001X_42080
