# Supplementary material for: Genomic characterization of the Yersinia genus
Source: Genome Biol. 2010 Jan 4;11(1):R1. doi: 10.1186/gb-2010-11-1-r1 (PMC2847712; doi:10.1186/gb-2010-11-1-r1)
Supplement: Additional file 15 — The top level directory consists of a directory called Additional_cluster_files and 5010 directories, one for each multi-protein cluster family. (This top level directory has been split into three data files for uploading purposes (Additional files 15, 16, 17).) Within the directory are the following files: PGL1_unique_Yersinia_unclustered.out - list of all protein singletons that MCL did not group into a cluster (see Materials and Methods); PGL1_Yersinia_unique_locus_tags.txt - names of the 11 locus tag prefixes used for each genome; PGL1_unique_Yersinia.gff - mapping each Yersinia protein to a cluster in tab delimited GFF; PGL1_unique_Yersinia.sigfile - list of the longest protein in each cluster; PGL1_unique_Yersinia.summary - summary table of features of each of the clusters; PGL1_unique_Yersinia.table - summary table of each protein in the clusters. Within each cluster directory are the following files, where 'x' is the cluster name: PGL1_unique_Yersinia-x.faa - multifasta file of the proteins in the cluster; PGL1_unique_Yersinia-x.summary - summary of the properties of the proteins; PGL1_unique_Yersinia-x.matches - blast matches between the proteins of the cluster; PGL1_unique_Yersinia-x.muscle.fasta - muscle alignment of the proteins; PGL1_unique_Yersinia-x.muscle.fasta.gblo - gblocks output of muscle alignment (that is, auto-trimmed alignment); PGL1_unique_Yersinia-x.muscle.fasta.gblo.htm - as above in html format; PGL1_unique_Yersinia-x.muscle.tree - treefile from muscle alignment; PGL1_unique_Yersinia-x.sif - matches between proteins in simple interaction format for display on graphing software. [file gb-2010-11-1-r1-S15.zip › clusters/PGL1_unique_yersinia-CL1002/PGL1_unique_yersinia-CL1002.matches]

source	target	interaction	score
yaldo0001_1170	yfred0001_1570	pmatch	98.43
yaldo0001_1170	yruck0001_1350	pmatch	96.86
yaldo0001_1170	yrohd0001_1680	pmatch	98.43
yaldo0001_1170	ymoll0001_660	pmatch	98.43
yaldo0001_1170	yaldo0001_1170	pmatch	100.00
yaldo0001_1170	yinte0001_1420	pmatch	98.95
yaldo0001_1170	ykris0001_1290	pmatch	98.43
yaldo0001_1170	ypseu0001X_41790	pmatch	96.86
yaldo0001_1170	yberc0001_1130	pmatch	98.43
yaldo0001_1170	ypest0001X_3250	pmatch	96.86
yaldo0001_1170	yente0001X_2310	pmatch	98.95
yente0001X_2310	yfred0001_1570	pmatch	98.43
yente0001X_2310	yruck0001_1350	pmatch	96.86
yente0001X_2310	yrohd0001_1680	pmatch	99.48
yente0001X_2310	ymoll0001_660	pmatch	98.43
yente0001X_2310	yaldo0001_1170	pmatch	98.95
yente0001X_2310	yinte0001_1420	pmatch	97.91
yente0001X_2310	ykris0001_1290	pmatch	99.48
yente0001X_2310	ypseu0001X_41790	pmatch	96.86
yente0001X_2310	yberc0001_1130	pmatch	98.43
yente0001X_2310	ypest0001X_3250	pmatch	96.86
yente0001X_2310	yente0001X_2310	pmatch	100.00
yinte0001_1420	yfred0001_1570	pmatch	97.38
yinte0001_1420	yruck0001_1350	pmatch	96.34
yinte0001_1420	yrohd0001_1680	pmatch	98.43
yinte0001_1420	ymoll0001_660	pmatch	98.43
yinte0001_1420	yaldo0001_1170	pmatch	98.95
yinte0001_1420	yinte0001_1420	pmatch	100.00
yinte0001_1420	ykris0001_1290	pmatch	97.38
yinte0001_1420	ypseu0001X_41790	pmatch	96.34
yinte0001_1420	yberc0001_1130	pmatch	98.43
yinte0001_1420	ypest0001X_3250	pmatch	96.34
yinte0001_1420	yente0001X_2310	pmatch	97.91
ykris0001_1290	yfred0001_1570	pmatch	97.91
ykris0001_1290	yruck0001_1350	pmatch	96.34
ykris0001_1290	yrohd0001_1680	pmatch	98.95
ykris0001_1290	ymoll0001_660	pmatch	97.91
ykris0001_1290	yaldo0001_1170	pmatch	98.43
ykris0001_1290	yinte0001_1420	pmatch	97.38
ykris0001_1290	ykris0001_1290	pmatch	100.00
ykris0001_1290	ypseu0001X_41790	pmatch	96.34
ykris0001_1290	yberc0001_1130	pmatch	97.91
ykris0001_1290	ypest0001X_3250	pmatch	96.34
ykris0001_1290	yente0001X_2310	pmatch	99.48
yrohd0001_1680	yfred0001_1570	pmatch	97.91
yrohd0001_1680	yruck0001_1350	pmatch	96.86
yrohd0001_1680	yrohd0001_1680	pmatch	100.00
yrohd0001_1680	ymoll0001_660	pmatch	98.95
yrohd0001_1680	yaldo0001_1170	pmatch	98.43
yrohd0001_1680	yinte0001_1420	pmatch	98.43
yrohd0001_1680	ykris0001_1290	pmatch	98.95
yrohd0001_1680	ypseu0001X_41790	pmatch	96.86
yrohd0001_1680	yberc0001_1130	pmatch	98.95
yrohd0001_1680	ypest0001X_3250	pmatch	96.86
yrohd0001_1680	yente0001X_2310	pmatch	99.48
ymoll0001_660	yfred0001_1570	pmatch	97.91
ymoll0001_660	yruck0001_1350	pmatch	96.86
ymoll0001_660	yrohd0001_1680	pmatch	98.95
ymoll0001_660	ymoll0001_660	pmatch	100.00
ymoll0001_660	yaldo0001_1170	pmatch	98.43
ymoll0001_660	yinte0001_1420	pmatch	98.43
ymoll0001_660	ykris0001_1290	pmatch	97.91
ymoll0001_660	ypseu0001X_41790	pmatch	96.86
ymoll0001_660	yberc0001_1130	pmatch	100.00
ymoll0001_660	ypest0001X_3250	pmatch	96.86
ymoll0001_660	yente0001X_2310	pmatch	98.43
yberc0001_1130	yfred0001_1570	pmatch	97.91
yberc0001_1130	yruck0001_1350	pmatch	96.86
yberc0001_1130	yrohd0001_1680	pmatch	98.95
yberc0001_1130	ymoll0001_660	pmatch	100.00
yberc0001_1130	yaldo0001_1170	pmatch	98.43
yberc0001_1130	yinte0001_1420	pmatch	98.43
yberc0001_1130	ykris0001_1290	pmatch	97.91
yberc0001_1130	ypseu0001X_41790	pmatch	96.86
yberc0001_1130	yberc0001_1130	pmatch	100.00
yberc0001_1130	ypest0001X_3250	pmatch	96.86
yberc0001_1130	yente0001X_2310	pmatch	98.43
yfred0001_1570	yfred0001_1570	pmatch	100.00
yfred0001_1570	yruck0001_1350	pmatch	97.38
yfred0001_1570	yrohd0001_1680	pmatch	97.91
yfred0001_1570	ymoll0001_660	pmatch	97.91
yfred0001_1570	yaldo0001_1170	pmatch	98.43
yfred0001_1570	yinte0001_1420	pmatch	97.38
yfred0001_1570	ykris0001_1290	pmatch	97.91
yfred0001_1570	ypseu0001X_41790	pmatch	97.38
yfred0001_1570	yberc0001_1130	pmatch	97.91
yfred0001_1570	ypest0001X_3250	pmatch	97.38
yfred0001_1570	yente0001X_2310	pmatch	98.43
ypseu0001X_41790	yfred0001_1570	pmatch	97.38
ypseu0001X_41790	yruck0001_1350	pmatch	97.91
ypseu0001X_41790	yrohd0001_1680	pmatch	96.86
ypseu0001X_41790	ymoll0001_660	pmatch	96.86
ypseu0001X_41790	yaldo0001_1170	pmatch	96.86
ypseu0001X_41790	yinte0001_1420	pmatch	96.34
ypseu0001X_41790	ykris0001_1290	pmatch	96.34
ypseu0001X_41790	yberc0001_1130	pmatch	96.86
ypseu0001X_41790	ypseu0001X_41790	pmatch	100.00
ypseu0001X_41790	ypest0001X_3250	pmatch	100.00
ypseu0001X_41790	yente0001X_2310	pmatch	96.86
ypest0001X_3250	yfred0001_1570	pmatch	97.38
ypest0001X_3250	yruck0001_1350	pmatch	97.91
ypest0001X_3250	yrohd0001_1680	pmatch	96.86
ypest0001X_3250	ymoll0001_660	pmatch	96.86
ypest0001X_3250	yaldo0001_1170	pmatch	96.86
ypest0001X_3250	yinte0001_1420	pmatch	96.34
ypest0001X_3250	ykris0001_1290	pmatch	96.34
ypest0001X_3250	yberc0001_1130	pmatch	96.86
ypest0001X_3250	ypseu0001X_41790	pmatch	100.00
ypest0001X_3250	ypest0001X_3250	pmatch	100.00
ypest0001X_3250	yente0001X_2310	pmatch	96.86
yruck0001_1350	yfred0001_1570	pmatch	97.38
yruck0001_1350	yruck0001_1350	pmatch	100.00
yruck0001_1350	yrohd0001_1680	pmatch	96.86
yruck0001_1350	ymoll0001_660	pmatch	96.86
yruck0001_1350	yaldo0001_1170	pmatch	96.86
yruck0001_1350	yinte0001_1420	pmatch	96.34
yruck0001_1350	ykris0001_1290	pmatch	96.34
yruck0001_1350	yberc0001_1130	pmatch	96.86
yruck0001_1350	ypseu0001X_41790	pmatch	97.91
yruck0001_1350	ypest0001X_3250	pmatch	97.91
yruck0001_1350	yente0001X_2310	pmatch	96.86
