# Supplementary material for: Genomic characterization of the Yersinia genus
Source: Genome Biol. 2010 Jan 4;11(1):R1. doi: 10.1186/gb-2010-11-1-r1 (PMC2847712; doi:10.1186/gb-2010-11-1-r1)
Supplement: Additional file 15 — The top level directory consists of a directory called Additional_cluster_files and 5010 directories, one for each multi-protein cluster family. (This top level directory has been split into three data files for uploading purposes (Additional files 15, 16, 17).) Within the directory are the following files: PGL1_unique_Yersinia_unclustered.out - list of all protein singletons that MCL did not group into a cluster (see Materials and Methods); PGL1_Yersinia_unique_locus_tags.txt - names of the 11 locus tag prefixes used for each genome; PGL1_unique_Yersinia.gff - mapping each Yersinia protein to a cluster in tab delimited GFF; PGL1_unique_Yersinia.sigfile - list of the longest protein in each cluster; PGL1_unique_Yersinia.summary - summary table of features of each of the clusters; PGL1_unique_Yersinia.table - summary table of each protein in the clusters. Within each cluster directory are the following files, where 'x' is the cluster name: PGL1_unique_Yersinia-x.faa - multifasta file of the proteins in the cluster; PGL1_unique_Yersinia-x.summary - summary of the properties of the proteins; PGL1_unique_Yersinia-x.matches - blast matches between the proteins of the cluster; PGL1_unique_Yersinia-x.muscle.fasta - muscle alignment of the proteins; PGL1_unique_Yersinia-x.muscle.fasta.gblo - gblocks output of muscle alignment (that is, auto-trimmed alignment); PGL1_unique_Yersinia-x.muscle.fasta.gblo.htm - as above in html format; PGL1_unique_Yersinia-x.muscle.tree - treefile from muscle alignment; PGL1_unique_Yersinia-x.sif - matches between proteins in simple interaction format for display on graphing software. [file gb-2010-11-1-r1-S15.zip › clusters/PGL1_unique_yersinia-CL1002/PGL1_unique_yersinia-CL1002.sif]

yaldo0001_1170	pmatch	yfred0001_1570
yaldo0001_1170	pmatch	yruck0001_1350
yaldo0001_1170	pmatch	yrohd0001_1680
yaldo0001_1170	pmatch	ymoll0001_660
yaldo0001_1170	pmatch	yaldo0001_1170
yaldo0001_1170	pmatch	yinte0001_1420
yaldo0001_1170	pmatch	ykris0001_1290
yaldo0001_1170	pmatch	ypseu0001X_41790
yaldo0001_1170	pmatch	yberc0001_1130
yaldo0001_1170	pmatch	ypest0001X_3250
yaldo0001_1170	pmatch	yente0001X_2310
yente0001X_2310	pmatch	yfred0001_1570
yente0001X_2310	pmatch	yruck0001_1350
yente0001X_2310	pmatch	yrohd0001_1680
yente0001X_2310	pmatch	ymoll0001_660
yente0001X_2310	pmatch	yaldo0001_1170
yente0001X_2310	pmatch	yinte0001_1420
yente0001X_2310	pmatch	ykris0001_1290
yente0001X_2310	pmatch	ypseu0001X_41790
yente0001X_2310	pmatch	yberc0001_1130
yente0001X_2310	pmatch	ypest0001X_3250
yente0001X_2310	pmatch	yente0001X_2310
yinte0001_1420	pmatch	yfred0001_1570
yinte0001_1420	pmatch	yruck0001_1350
yinte0001_1420	pmatch	yrohd0001_1680
yinte0001_1420	pmatch	ymoll0001_660
yinte0001_1420	pmatch	yaldo0001_1170
yinte0001_1420	pmatch	yinte0001_1420
yinte0001_1420	pmatch	ykris0001_1290
yinte0001_1420	pmatch	ypseu0001X_41790
yinte0001_1420	pmatch	yberc0001_1130
yinte0001_1420	pmatch	ypest0001X_3250
yinte0001_1420	pmatch	yente0001X_2310
ykris0001_1290	pmatch	yfred0001_1570
ykris0001_1290	pmatch	yruck0001_1350
ykris0001_1290	pmatch	yrohd0001_1680
ykris0001_1290	pmatch	ymoll0001_660
ykris0001_1290	pmatch	yaldo0001_1170
ykris0001_1290	pmatch	yinte0001_1420
ykris0001_1290	pmatch	ykris0001_1290
ykris0001_1290	pmatch	ypseu0001X_41790
ykris0001_1290	pmatch	yberc0001_1130
ykris0001_1290	pmatch	ypest0001X_3250
ykris0001_1290	pmatch	yente0001X_2310
yrohd0001_1680	pmatch	yfred0001_1570
yrohd0001_1680	pmatch	yruck0001_1350
yrohd0001_1680	pmatch	yrohd0001_1680
yrohd0001_1680	pmatch	ymoll0001_660
yrohd0001_1680	pmatch	yaldo0001_1170
yrohd0001_1680	pmatch	yinte0001_1420
yrohd0001_1680	pmatch	ykris0001_1290
yrohd0001_1680	pmatch	ypseu0001X_41790
yrohd0001_1680	pmatch	yberc0001_1130
yrohd0001_1680	pmatch	ypest0001X_3250
yrohd0001_1680	pmatch	yente0001X_2310
ymoll0001_660	pmatch	yfred0001_1570
ymoll0001_660	pmatch	yruck0001_1350
ymoll0001_660	pmatch	yrohd0001_1680
ymoll0001_660	pmatch	ymoll0001_660
ymoll0001_660	pmatch	yaldo0001_1170
ymoll0001_660	pmatch	yinte0001_1420
ymoll0001_660	pmatch	ykris0001_1290
ymoll0001_660	pmatch	ypseu0001X_41790
ymoll0001_660	pmatch	yberc0001_1130
ymoll0001_660	pmatch	ypest0001X_3250
ymoll0001_660	pmatch	yente0001X_2310
yberc0001_1130	pmatch	yfred0001_1570
yberc0001_1130	pmatch	yruck0001_1350
yberc0001_1130	pmatch	yrohd0001_1680
yberc0001_1130	pmatch	ymoll0001_660
yberc0001_1130	pmatch	yaldo0001_1170
yberc0001_1130	pmatch	yinte0001_1420
yberc0001_1130	pmatch	ykris0001_1290
yberc0001_1130	pmatch	ypseu0001X_41790
yberc0001_1130	pmatch	yberc0001_1130
yberc0001_1130	pmatch	ypest0001X_3250
yberc0001_1130	pmatch	yente0001X_2310
yfred0001_1570	pmatch	yfred0001_1570
yfred0001_1570	pmatch	yruck0001_1350
yfred0001_1570	pmatch	yrohd0001_1680
yfred0001_1570	pmatch	ymoll0001_660
yfred0001_1570	pmatch	yaldo0001_1170
yfred0001_1570	pmatch	yinte0001_1420
yfred0001_1570	pmatch	ykris0001_1290
yfred0001_1570	pmatch	ypseu0001X_41790
yfred0001_1570	pmatch	yberc0001_1130
yfred0001_1570	pmatch	ypest0001X_3250
yfred0001_1570	pmatch	yente0001X_2310
ypseu0001X_41790	pmatch	yfred0001_1570
ypseu0001X_41790	pmatch	yruck0001_1350
ypseu0001X_41790	pmatch	yrohd0001_1680
ypseu0001X_41790	pmatch	ymoll0001_660
ypseu0001X_41790	pmatch	yaldo0001_1170
ypseu0001X_41790	pmatch	yinte0001_1420
ypseu0001X_41790	pmatch	ykris0001_1290
ypseu0001X_41790	pmatch	yberc0001_1130
ypseu0001X_41790	pmatch	ypseu0001X_41790
ypseu0001X_41790	pmatch	ypest0001X_3250
ypseu0001X_41790	pmatch	yente0001X_2310
ypest0001X_3250	pmatch	yfred0001_1570
ypest0001X_3250	pmatch	yruck0001_1350
ypest0001X_3250	pmatch	yrohd0001_1680
ypest0001X_3250	pmatch	ymoll0001_660
ypest0001X_3250	pmatch	yaldo0001_1170
ypest0001X_3250	pmatch	yinte0001_1420
ypest0001X_3250	pmatch	ykris0001_1290
ypest0001X_3250	pmatch	yberc0001_1130
ypest0001X_3250	pmatch	ypseu0001X_41790
ypest0001X_3250	pmatch	ypest0001X_3250
ypest0001X_3250	pmatch	yente0001X_2310
yruck0001_1350	pmatch	yfred0001_1570
yruck0001_1350	pmatch	yruck0001_1350
yruck0001_1350	pmatch	yrohd0001_1680
yruck0001_1350	pmatch	ymoll0001_660
yruck0001_1350	pmatch	yaldo0001_1170
yruck0001_1350	pmatch	yinte0001_1420
yruck0001_1350	pmatch	ykris0001_1290
yruck0001_1350	pmatch	yberc0001_1130
yruck0001_1350	pmatch	ypseu0001X_41790
yruck0001_1350	pmatch	ypest0001X_3250
yruck0001_1350	pmatch	yente0001X_2310
