# Supplementary material for: Genomic characterization of the Yersinia genus
Source: Genome Biol. 2010 Jan 4;11(1):R1. doi: 10.1186/gb-2010-11-1-r1 (PMC2847712; doi:10.1186/gb-2010-11-1-r1)
Supplement: Additional file 15 — The top level directory consists of a directory called Additional_cluster_files and 5010 directories, one for each multi-protein cluster family. (This top level directory has been split into three data files for uploading purposes (Additional files 15, 16, 17).) Within the directory are the following files: PGL1_unique_Yersinia_unclustered.out - list of all protein singletons that MCL did not group into a cluster (see Materials and Methods); PGL1_Yersinia_unique_locus_tags.txt - names of the 11 locus tag prefixes used for each genome; PGL1_unique_Yersinia.gff - mapping each Yersinia protein to a cluster in tab delimited GFF; PGL1_unique_Yersinia.sigfile - list of the longest protein in each cluster; PGL1_unique_Yersinia.summary - summary table of features of each of the clusters; PGL1_unique_Yersinia.table - summary table of each protein in the clusters. Within each cluster directory are the following files, where 'x' is the cluster name: PGL1_unique_Yersinia-x.faa - multifasta file of the proteins in the cluster; PGL1_unique_Yersinia-x.summary - summary of the properties of the proteins; PGL1_unique_Yersinia-x.matches - blast matches between the proteins of the cluster; PGL1_unique_Yersinia-x.muscle.fasta - muscle alignment of the proteins; PGL1_unique_Yersinia-x.muscle.fasta.gblo - gblocks output of muscle alignment (that is, auto-trimmed alignment); PGL1_unique_Yersinia-x.muscle.fasta.gblo.htm - as above in html format; PGL1_unique_Yersinia-x.muscle.tree - treefile from muscle alignment; PGL1_unique_Yersinia-x.sif - matches between proteins in simple interaction format for display on graphing software. [file gb-2010-11-1-r1-S15.zip › clusters/PGL1_unique_yersinia-CL1003/PGL1_unique_yersinia-CL1003.matches]

source	target	interaction	score
yaldo0001_1220	yruck0001_1400	pmatch	71.60
yaldo0001_1220	ykris0001_1330	pmatch	80.25
yaldo0001_1220	ypest0001X_3300	pmatch	81.25
yaldo0001_1220	yfred0001_1600	pmatch	79.75
yaldo0001_1220	yrohd0001_1710	pmatch	78.21
yaldo0001_1220	ymoll0001_700	pmatch	81.71
yaldo0001_1220	yaldo0001_1220	pmatch	100.00
yaldo0001_1220	yente0001X_2260	pmatch	82.93
yaldo0001_1220	ypseu0001X_41740	pmatch	81.25
yaldo0001_1220	yinte0001_1460	pmatch	82.72
yaldo0001_1220	yberc0001_1160	pmatch	86.25
yente0001X_2260	yruck0001_1400	pmatch	71.60
yente0001X_2260	ykris0001_1330	pmatch	87.65
yente0001X_2260	ypest0001X_3300	pmatch	82.28
yente0001X_2260	yfred0001_1600	pmatch	88.61
yente0001X_2260	yrohd0001_1710	pmatch	83.33
yente0001X_2260	ymoll0001_700	pmatch	86.59
yente0001X_2260	yente0001X_2260	pmatch	100.00
yente0001X_2260	yaldo0001_1220	pmatch	82.93
yente0001X_2260	ypseu0001X_41740	pmatch	82.28
yente0001X_2260	yinte0001_1460	pmatch	81.48
yente0001X_2260	yberc0001_1160	pmatch	88.75
yberc0001_1160	yruck0001_1400	pmatch	77.22
yberc0001_1160	ykris0001_1330	pmatch	82.93
yberc0001_1160	ypest0001X_3300	pmatch	81.71
yberc0001_1160	yfred0001_1600	pmatch	89.87
yberc0001_1160	yrohd0001_1710	pmatch	84.62
yberc0001_1160	ymoll0001_700	pmatch	92.50
yberc0001_1160	yente0001X_2260	pmatch	88.75
yberc0001_1160	yaldo0001_1220	pmatch	86.25
yberc0001_1160	ypseu0001X_41740	pmatch	81.71
yberc0001_1160	yinte0001_1460	pmatch	82.93
yberc0001_1160	yberc0001_1160	pmatch	100.00
yinte0001_1460	yruck0001_1400	pmatch	71.60
yinte0001_1460	ykris0001_1330	pmatch	78.05
yinte0001_1460	ypest0001X_3300	pmatch	78.05
yinte0001_1460	yfred0001_1600	pmatch	83.54
yinte0001_1460	yrohd0001_1710	pmatch	80.77
yinte0001_1460	ymoll0001_700	pmatch	85.19
yinte0001_1460	yaldo0001_1220	pmatch	82.72
yinte0001_1460	yente0001X_2260	pmatch	81.48
yinte0001_1460	ypseu0001X_41740	pmatch	78.05
yinte0001_1460	yinte0001_1460	pmatch	100.00
yinte0001_1460	yberc0001_1160	pmatch	82.93
ymoll0001_700	yrohd0001_1710	pmatch	79.49
ymoll0001_700	yente0001X_2260	pmatch	86.59
ymoll0001_700	ypseu0001X_41740	pmatch	79.75
ymoll0001_700	yberc0001_1160	pmatch	92.50
ymoll0001_700	ykris0001_1330	pmatch	82.72
ymoll0001_700	yruck0001_1400	pmatch	74.07
ymoll0001_700	ypest0001X_3300	pmatch	79.75
ymoll0001_700	yfred0001_1600	pmatch	87.34
ymoll0001_700	ymoll0001_700	pmatch	100.00
ymoll0001_700	yaldo0001_1220	pmatch	81.71
ymoll0001_700	yinte0001_1460	pmatch	85.19
ykris0001_1330	yruck0001_1400	pmatch	72.84
ykris0001_1330	ykris0001_1330	pmatch	100.00
ykris0001_1330	ypest0001X_3300	pmatch	78.05
ykris0001_1330	yfred0001_1600	pmatch	81.01
ykris0001_1330	yrohd0001_1710	pmatch	79.49
ykris0001_1330	ymoll0001_700	pmatch	82.72
ykris0001_1330	yente0001X_2260	pmatch	87.65
ykris0001_1330	yaldo0001_1220	pmatch	80.25
ykris0001_1330	ypseu0001X_41740	pmatch	78.05
ykris0001_1330	yinte0001_1460	pmatch	78.05
ykris0001_1330	yberc0001_1160	pmatch	82.93
ypseu0001X_41740	yruck0001_1400	pmatch	74.68
ypseu0001X_41740	ykris0001_1330	pmatch	78.05
ypseu0001X_41740	ypest0001X_3300	pmatch	100.00
ypseu0001X_41740	yfred0001_1600	pmatch	81.01
ypseu0001X_41740	yrohd0001_1710	pmatch	79.49
ypseu0001X_41740	ymoll0001_700	pmatch	79.75
ypseu0001X_41740	yaldo0001_1220	pmatch	81.25
ypseu0001X_41740	yente0001X_2260	pmatch	82.28
ypseu0001X_41740	ypseu0001X_41740	pmatch	100.00
ypseu0001X_41740	yinte0001_1460	pmatch	78.05
ypseu0001X_41740	yberc0001_1160	pmatch	81.71
ypest0001X_3300	yruck0001_1400	pmatch	74.68
ypest0001X_3300	ykris0001_1330	pmatch	78.05
ypest0001X_3300	ypest0001X_3300	pmatch	100.00
ypest0001X_3300	yfred0001_1600	pmatch	81.01
ypest0001X_3300	yrohd0001_1710	pmatch	79.49
ypest0001X_3300	ymoll0001_700	pmatch	79.75
ypest0001X_3300	yaldo0001_1220	pmatch	81.25
ypest0001X_3300	yente0001X_2260	pmatch	82.28
ypest0001X_3300	ypseu0001X_41740	pmatch	100.00
ypest0001X_3300	yinte0001_1460	pmatch	78.05
ypest0001X_3300	yberc0001_1160	pmatch	81.71
yfred0001_1600	yruck0001_1400	pmatch	73.42
yfred0001_1600	ykris0001_1330	pmatch	81.01
yfred0001_1600	ypest0001X_3300	pmatch	81.01
yfred0001_1600	yfred0001_1600	pmatch	100.00
yfred0001_1600	yrohd0001_1710	pmatch	82.05
yfred0001_1600	ymoll0001_700	pmatch	87.34
yfred0001_1600	yaldo0001_1220	pmatch	79.75
yfred0001_1600	yente0001X_2260	pmatch	88.61
yfred0001_1600	ypseu0001X_41740	pmatch	81.01
yfred0001_1600	yinte0001_1460	pmatch	83.54
yfred0001_1600	yberc0001_1160	pmatch	89.87
yrohd0001_1710	yrohd0001_1710	pmatch	100.00
yrohd0001_1710	yente0001X_2260	pmatch	83.33
yrohd0001_1710	ypseu0001X_41740	pmatch	79.49
yrohd0001_1710	yberc0001_1160	pmatch	84.62
yrohd0001_1710	ykris0001_1330	pmatch	79.49
yrohd0001_1710	yruck0001_1400	pmatch	70.51
yrohd0001_1710	ypest0001X_3300	pmatch	79.49
yrohd0001_1710	yfred0001_1600	pmatch	82.05
yrohd0001_1710	ymoll0001_700	pmatch	79.49
yrohd0001_1710	yaldo0001_1220	pmatch	78.21
yrohd0001_1710	yinte0001_1460	pmatch	80.77
yruck0001_1400	ykris0001_1330	pmatch	72.84
yruck0001_1400	yruck0001_1400	pmatch	100.00
yruck0001_1400	ypest0001X_3300	pmatch	74.68
yruck0001_1400	yfred0001_1600	pmatch	73.42
yruck0001_1400	yrohd0001_1710	pmatch	70.51
yruck0001_1400	ymoll0001_700	pmatch	74.07
yruck0001_1400	yente0001X_2260	pmatch	71.60
yruck0001_1400	yaldo0001_1220	pmatch	71.60
yruck0001_1400	ypseu0001X_41740	pmatch	74.68
yruck0001_1400	yinte0001_1460	pmatch	71.60
yruck0001_1400	yberc0001_1160	pmatch	77.22
