# Supplementary material for: Genomic characterization of the Yersinia genus
Source: Genome Biol. 2010 Jan 4;11(1):R1. doi: 10.1186/gb-2010-11-1-r1 (PMC2847712; doi:10.1186/gb-2010-11-1-r1)
Supplement: Additional file 15 — The top level directory consists of a directory called Additional_cluster_files and 5010 directories, one for each multi-protein cluster family. (This top level directory has been split into three data files for uploading purposes (Additional files 15, 16, 17).) Within the directory are the following files: PGL1_unique_Yersinia_unclustered.out - list of all protein singletons that MCL did not group into a cluster (see Materials and Methods); PGL1_Yersinia_unique_locus_tags.txt - names of the 11 locus tag prefixes used for each genome; PGL1_unique_Yersinia.gff - mapping each Yersinia protein to a cluster in tab delimited GFF; PGL1_unique_Yersinia.sigfile - list of the longest protein in each cluster; PGL1_unique_Yersinia.summary - summary table of features of each of the clusters; PGL1_unique_Yersinia.table - summary table of each protein in the clusters. Within each cluster directory are the following files, where 'x' is the cluster name: PGL1_unique_Yersinia-x.faa - multifasta file of the proteins in the cluster; PGL1_unique_Yersinia-x.summary - summary of the properties of the proteins; PGL1_unique_Yersinia-x.matches - blast matches between the proteins of the cluster; PGL1_unique_Yersinia-x.muscle.fasta - muscle alignment of the proteins; PGL1_unique_Yersinia-x.muscle.fasta.gblo - gblocks output of muscle alignment (that is, auto-trimmed alignment); PGL1_unique_Yersinia-x.muscle.fasta.gblo.htm - as above in html format; PGL1_unique_Yersinia-x.muscle.tree - treefile from muscle alignment; PGL1_unique_Yersinia-x.sif - matches between proteins in simple interaction format for display on graphing software. [file gb-2010-11-1-r1-S15.zip › clusters/PGL1_unique_yersinia-CL1003/PGL1_unique_yersinia-CL1003.sif]

yaldo0001_1220	pmatch	yruck0001_1400
yaldo0001_1220	pmatch	ykris0001_1330
yaldo0001_1220	pmatch	ypest0001X_3300
yaldo0001_1220	pmatch	yfred0001_1600
yaldo0001_1220	pmatch	yrohd0001_1710
yaldo0001_1220	pmatch	ymoll0001_700
yaldo0001_1220	pmatch	yaldo0001_1220
yaldo0001_1220	pmatch	yente0001X_2260
yaldo0001_1220	pmatch	ypseu0001X_41740
yaldo0001_1220	pmatch	yinte0001_1460
yaldo0001_1220	pmatch	yberc0001_1160
yente0001X_2260	pmatch	yruck0001_1400
yente0001X_2260	pmatch	ykris0001_1330
yente0001X_2260	pmatch	ypest0001X_3300
yente0001X_2260	pmatch	yfred0001_1600
yente0001X_2260	pmatch	yrohd0001_1710
yente0001X_2260	pmatch	ymoll0001_700
yente0001X_2260	pmatch	yente0001X_2260
yente0001X_2260	pmatch	yaldo0001_1220
yente0001X_2260	pmatch	ypseu0001X_41740
yente0001X_2260	pmatch	yinte0001_1460
yente0001X_2260	pmatch	yberc0001_1160
yberc0001_1160	pmatch	yruck0001_1400
yberc0001_1160	pmatch	ykris0001_1330
yberc0001_1160	pmatch	ypest0001X_3300
yberc0001_1160	pmatch	yfred0001_1600
yberc0001_1160	pmatch	yrohd0001_1710
yberc0001_1160	pmatch	ymoll0001_700
yberc0001_1160	pmatch	yente0001X_2260
yberc0001_1160	pmatch	yaldo0001_1220
yberc0001_1160	pmatch	ypseu0001X_41740
yberc0001_1160	pmatch	yinte0001_1460
yberc0001_1160	pmatch	yberc0001_1160
yinte0001_1460	pmatch	yruck0001_1400
yinte0001_1460	pmatch	ykris0001_1330
yinte0001_1460	pmatch	ypest0001X_3300
yinte0001_1460	pmatch	yfred0001_1600
yinte0001_1460	pmatch	yrohd0001_1710
yinte0001_1460	pmatch	ymoll0001_700
yinte0001_1460	pmatch	yaldo0001_1220
yinte0001_1460	pmatch	yente0001X_2260
yinte0001_1460	pmatch	ypseu0001X_41740
yinte0001_1460	pmatch	yinte0001_1460
yinte0001_1460	pmatch	yberc0001_1160
ymoll0001_700	pmatch	yrohd0001_1710
ymoll0001_700	pmatch	yente0001X_2260
ymoll0001_700	pmatch	ypseu0001X_41740
ymoll0001_700	pmatch	yberc0001_1160
ymoll0001_700	pmatch	ykris0001_1330
ymoll0001_700	pmatch	yruck0001_1400
ymoll0001_700	pmatch	ypest0001X_3300
ymoll0001_700	pmatch	yfred0001_1600
ymoll0001_700	pmatch	ymoll0001_700
ymoll0001_700	pmatch	yaldo0001_1220
ymoll0001_700	pmatch	yinte0001_1460
ykris0001_1330	pmatch	yruck0001_1400
ykris0001_1330	pmatch	ykris0001_1330
ykris0001_1330	pmatch	ypest0001X_3300
ykris0001_1330	pmatch	yfred0001_1600
ykris0001_1330	pmatch	yrohd0001_1710
ykris0001_1330	pmatch	ymoll0001_700
ykris0001_1330	pmatch	yente0001X_2260
ykris0001_1330	pmatch	yaldo0001_1220
ykris0001_1330	pmatch	ypseu0001X_41740
ykris0001_1330	pmatch	yinte0001_1460
ykris0001_1330	pmatch	yberc0001_1160
ypseu0001X_41740	pmatch	yruck0001_1400
ypseu0001X_41740	pmatch	ykris0001_1330
ypseu0001X_41740	pmatch	ypest0001X_3300
ypseu0001X_41740	pmatch	yfred0001_1600
ypseu0001X_41740	pmatch	yrohd0001_1710
ypseu0001X_41740	pmatch	ymoll0001_700
ypseu0001X_41740	pmatch	yaldo0001_1220
ypseu0001X_41740	pmatch	yente0001X_2260
ypseu0001X_41740	pmatch	ypseu0001X_41740
ypseu0001X_41740	pmatch	yinte0001_1460
ypseu0001X_41740	pmatch	yberc0001_1160
ypest0001X_3300	pmatch	yruck0001_1400
ypest0001X_3300	pmatch	ykris0001_1330
ypest0001X_3300	pmatch	ypest0001X_3300
ypest0001X_3300	pmatch	yfred0001_1600
ypest0001X_3300	pmatch	yrohd0001_1710
ypest0001X_3300	pmatch	ymoll0001_700
ypest0001X_3300	pmatch	yaldo0001_1220
ypest0001X_3300	pmatch	yente0001X_2260
ypest0001X_3300	pmatch	ypseu0001X_41740
ypest0001X_3300	pmatch	yinte0001_1460
ypest0001X_3300	pmatch	yberc0001_1160
yfred0001_1600	pmatch	yruck0001_1400
yfred0001_1600	pmatch	ykris0001_1330
yfred0001_1600	pmatch	ypest0001X_3300
yfred0001_1600	pmatch	yfred0001_1600
yfred0001_1600	pmatch	yrohd0001_1710
yfred0001_1600	pmatch	ymoll0001_700
yfred0001_1600	pmatch	yaldo0001_1220
yfred0001_1600	pmatch	yente0001X_2260
yfred0001_1600	pmatch	ypseu0001X_41740
yfred0001_1600	pmatch	yinte0001_1460
yfred0001_1600	pmatch	yberc0001_1160
yrohd0001_1710	pmatch	yrohd0001_1710
yrohd0001_1710	pmatch	yente0001X_2260
yrohd0001_1710	pmatch	ypseu0001X_41740
yrohd0001_1710	pmatch	yberc0001_1160
yrohd0001_1710	pmatch	ykris0001_1330
yrohd0001_1710	pmatch	yruck0001_1400
yrohd0001_1710	pmatch	ypest0001X_3300
yrohd0001_1710	pmatch	yfred0001_1600
yrohd0001_1710	pmatch	ymoll0001_700
yrohd0001_1710	pmatch	yaldo0001_1220
yrohd0001_1710	pmatch	yinte0001_1460
yruck0001_1400	pmatch	ykris0001_1330
yruck0001_1400	pmatch	yruck0001_1400
yruck0001_1400	pmatch	ypest0001X_3300
yruck0001_1400	pmatch	yfred0001_1600
yruck0001_1400	pmatch	yrohd0001_1710
yruck0001_1400	pmatch	ymoll0001_700
yruck0001_1400	pmatch	yente0001X_2260
yruck0001_1400	pmatch	yaldo0001_1220
yruck0001_1400	pmatch	ypseu0001X_41740
yruck0001_1400	pmatch	yinte0001_1460
yruck0001_1400	pmatch	yberc0001_1160
