# Supplementary material for: Genomic characterization of the Yersinia genus
Source: Genome Biol. 2010 Jan 4;11(1):R1. doi: 10.1186/gb-2010-11-1-r1 (PMC2847712; doi:10.1186/gb-2010-11-1-r1)
Supplement: Additional file 15 — The top level directory consists of a directory called Additional_cluster_files and 5010 directories, one for each multi-protein cluster family. (This top level directory has been split into three data files for uploading purposes (Additional files 15, 16, 17).) Within the directory are the following files: PGL1_unique_Yersinia_unclustered.out - list of all protein singletons that MCL did not group into a cluster (see Materials and Methods); PGL1_Yersinia_unique_locus_tags.txt - names of the 11 locus tag prefixes used for each genome; PGL1_unique_Yersinia.gff - mapping each Yersinia protein to a cluster in tab delimited GFF; PGL1_unique_Yersinia.sigfile - list of the longest protein in each cluster; PGL1_unique_Yersinia.summary - summary table of features of each of the clusters; PGL1_unique_Yersinia.table - summary table of each protein in the clusters. Within each cluster directory are the following files, where 'x' is the cluster name: PGL1_unique_Yersinia-x.faa - multifasta file of the proteins in the cluster; PGL1_unique_Yersinia-x.summary - summary of the properties of the proteins; PGL1_unique_Yersinia-x.matches - blast matches between the proteins of the cluster; PGL1_unique_Yersinia-x.muscle.fasta - muscle alignment of the proteins; PGL1_unique_Yersinia-x.muscle.fasta.gblo - gblocks output of muscle alignment (that is, auto-trimmed alignment); PGL1_unique_Yersinia-x.muscle.fasta.gblo.htm - as above in html format; PGL1_unique_Yersinia-x.muscle.tree - treefile from muscle alignment; PGL1_unique_Yersinia-x.sif - matches between proteins in simple interaction format for display on graphing software. [file gb-2010-11-1-r1-S15.zip › clusters/PGL1_unique_yersinia-CL1004/PGL1_unique_yersinia-CL1004.matches]

source	target	interaction	score
ypseu0001X_3360	yaldo0001_32640	pmatch	96.08
ypseu0001X_3360	yruck0001_26800	pmatch	95.29
ypseu0001X_3360	yberc0001_31570	pmatch	96.80
ypseu0001X_3360	ymoll0001_31960	pmatch	96.86
ypseu0001X_3360	yfred0001_29830	pmatch	95.69
ypseu0001X_3360	yrohd0001_29720	pmatch	94.90
ypseu0001X_3360	yinte0001_34500	pmatch	96.65
ypseu0001X_3360	ykris0001_35530	pmatch	95.69
ypseu0001X_3360	ypseu0001X_3360	pmatch	100.00
ypseu0001X_3360	ypest0001X_41100	pmatch	99.61
ypseu0001X_3360	yente0001X_40860	pmatch	94.90
ypest0001X_41100	yaldo0001_32640	pmatch	96.08
ypest0001X_41100	yruck0001_26800	pmatch	94.90
ypest0001X_41100	yberc0001_31570	pmatch	96.80
ypest0001X_41100	ymoll0001_31960	pmatch	96.86
ypest0001X_41100	yfred0001_29830	pmatch	95.69
ypest0001X_41100	yrohd0001_29720	pmatch	94.90
ypest0001X_41100	yinte0001_34500	pmatch	96.65
ypest0001X_41100	ykris0001_35530	pmatch	96.08
ypest0001X_41100	ypseu0001X_3360	pmatch	99.61
ypest0001X_41100	ypest0001X_41100	pmatch	100.00
ypest0001X_41100	yente0001X_40860	pmatch	94.90
ymoll0001_31960	yaldo0001_32640	pmatch	97.65
ymoll0001_31960	yruck0001_26800	pmatch	94.12
ymoll0001_31960	yberc0001_31570	pmatch	99.20
ymoll0001_31960	ymoll0001_31960	pmatch	100.00
ymoll0001_31960	yfred0001_29830	pmatch	96.86
ymoll0001_31960	yrohd0001_29720	pmatch	96.08
ymoll0001_31960	yinte0001_34500	pmatch	98.74
ymoll0001_31960	ykris0001_35530	pmatch	96.86
ymoll0001_31960	ypseu0001X_3360	pmatch	96.86
ymoll0001_31960	ypest0001X_41100	pmatch	96.86
ymoll0001_31960	yente0001X_40860	pmatch	96.08
yaldo0001_32640	yaldo0001_32640	pmatch	100.00
yaldo0001_32640	yruck0001_26800	pmatch	94.51
yaldo0001_32640	yberc0001_31570	pmatch	98.00
yaldo0001_32640	ymoll0001_31960	pmatch	97.65
yaldo0001_32640	yfred0001_29830	pmatch	97.65
yaldo0001_32640	yrohd0001_29720	pmatch	96.86
yaldo0001_32640	yinte0001_34500	pmatch	99.16
yaldo0001_32640	ykris0001_35530	pmatch	97.65
yaldo0001_32640	ypseu0001X_3360	pmatch	96.08
yaldo0001_32640	ypest0001X_41100	pmatch	96.08
yaldo0001_32640	yente0001X_40860	pmatch	96.86
yfred0001_29830	yaldo0001_32640	pmatch	97.65
yfred0001_29830	yruck0001_26800	pmatch	95.29
yfred0001_29830	yberc0001_31570	pmatch	97.60
yfred0001_29830	ymoll0001_31960	pmatch	96.86
yfred0001_29830	yfred0001_29830	pmatch	100.00
yfred0001_29830	yrohd0001_29720	pmatch	98.43
yfred0001_29830	yinte0001_34500	pmatch	98.33
yfred0001_29830	ykris0001_35530	pmatch	96.86
yfred0001_29830	ypseu0001X_3360	pmatch	95.69
yfred0001_29830	ypest0001X_41100	pmatch	95.69
yfred0001_29830	yente0001X_40860	pmatch	96.86
ykris0001_35530	yaldo0001_32640	pmatch	97.65
ykris0001_35530	yruck0001_26800	pmatch	94.51
ykris0001_35530	yberc0001_31570	pmatch	97.20
ykris0001_35530	ymoll0001_31960	pmatch	96.86
ykris0001_35530	yfred0001_29830	pmatch	96.86
ykris0001_35530	yrohd0001_29720	pmatch	96.08
ykris0001_35530	yinte0001_34500	pmatch	98.33
ykris0001_35530	ykris0001_35530	pmatch	100.00
ykris0001_35530	ypseu0001X_3360	pmatch	95.69
ykris0001_35530	ypest0001X_41100	pmatch	96.08
ykris0001_35530	yente0001X_40860	pmatch	98.82
yente0001X_40860	yaldo0001_32640	pmatch	96.86
yente0001X_40860	yruck0001_26800	pmatch	94.51
yente0001X_40860	yberc0001_31570	pmatch	96.80
yente0001X_40860	ymoll0001_31960	pmatch	96.08
yente0001X_40860	yfred0001_29830	pmatch	96.86
yente0001X_40860	yrohd0001_29720	pmatch	96.08
yente0001X_40860	yinte0001_34500	pmatch	97.91
yente0001X_40860	ykris0001_35530	pmatch	98.82
yente0001X_40860	ypseu0001X_3360	pmatch	94.90
yente0001X_40860	ypest0001X_41100	pmatch	94.90
yente0001X_40860	yente0001X_40860	pmatch	100.00
yrohd0001_29720	yaldo0001_32640	pmatch	96.86
yrohd0001_29720	yruck0001_26800	pmatch	95.29
yrohd0001_29720	yberc0001_31570	pmatch	96.80
yrohd0001_29720	ymoll0001_31960	pmatch	96.08
yrohd0001_29720	yfred0001_29830	pmatch	98.43
yrohd0001_29720	yrohd0001_29720	pmatch	100.00
yrohd0001_29720	yinte0001_34500	pmatch	97.49
yrohd0001_29720	ykris0001_35530	pmatch	96.08
yrohd0001_29720	ypseu0001X_3360	pmatch	94.90
yrohd0001_29720	ypest0001X_41100	pmatch	94.90
yrohd0001_29720	yente0001X_40860	pmatch	96.08
yberc0001_31570	yaldo0001_32640	pmatch	98.00
yberc0001_31570	yruck0001_26800	pmatch	95.20
yberc0001_31570	yberc0001_31570	pmatch	100.00
yberc0001_31570	ymoll0001_31960	pmatch	99.20
yberc0001_31570	yfred0001_29830	pmatch	97.60
yberc0001_31570	yrohd0001_29720	pmatch	96.80
yberc0001_31570	yinte0001_34500	pmatch	99.15
yberc0001_31570	ykris0001_35530	pmatch	97.20
yberc0001_31570	ypseu0001X_3360	pmatch	96.80
yberc0001_31570	ypest0001X_41100	pmatch	96.80
yberc0001_31570	yente0001X_40860	pmatch	96.80
yruck0001_26800	yaldo0001_32640	pmatch	94.51
yruck0001_26800	yruck0001_26800	pmatch	100.00
yruck0001_26800	yberc0001_31570	pmatch	95.20
yruck0001_26800	ymoll0001_31960	pmatch	94.12
yruck0001_26800	yfred0001_29830	pmatch	95.29
yruck0001_26800	yrohd0001_29720	pmatch	95.29
yruck0001_26800	yinte0001_34500	pmatch	94.98
yruck0001_26800	ykris0001_35530	pmatch	94.51
yruck0001_26800	ypseu0001X_3360	pmatch	95.29
yruck0001_26800	ypest0001X_41100	pmatch	94.90
yruck0001_26800	yente0001X_40860	pmatch	94.51
yinte0001_34500	yaldo0001_32640	pmatch	99.16
yinte0001_34500	yruck0001_26800	pmatch	94.98
yinte0001_34500	yberc0001_31570	pmatch	99.15
yinte0001_34500	ymoll0001_31960	pmatch	98.74
yinte0001_34500	yfred0001_29830	pmatch	98.33
yinte0001_34500	yrohd0001_29720	pmatch	97.49
yinte0001_34500	yinte0001_34500	pmatch	100.00
yinte0001_34500	ykris0001_35530	pmatch	98.33
yinte0001_34500	ypseu0001X_3360	pmatch	96.65
yinte0001_34500	ypest0001X_41100	pmatch	96.65
yinte0001_34500	yente0001X_40860	pmatch	97.91
