# Supplementary material for: Genomic characterization of the Yersinia genus
Source: Genome Biol. 2010 Jan 4;11(1):R1. doi: 10.1186/gb-2010-11-1-r1 (PMC2847712; doi:10.1186/gb-2010-11-1-r1)
Supplement: Additional file 15 — The top level directory consists of a directory called Additional_cluster_files and 5010 directories, one for each multi-protein cluster family. (This top level directory has been split into three data files for uploading purposes (Additional files 15, 16, 17).) Within the directory are the following files: PGL1_unique_Yersinia_unclustered.out - list of all protein singletons that MCL did not group into a cluster (see Materials and Methods); PGL1_Yersinia_unique_locus_tags.txt - names of the 11 locus tag prefixes used for each genome; PGL1_unique_Yersinia.gff - mapping each Yersinia protein to a cluster in tab delimited GFF; PGL1_unique_Yersinia.sigfile - list of the longest protein in each cluster; PGL1_unique_Yersinia.summary - summary table of features of each of the clusters; PGL1_unique_Yersinia.table - summary table of each protein in the clusters. Within each cluster directory are the following files, where 'x' is the cluster name: PGL1_unique_Yersinia-x.faa - multifasta file of the proteins in the cluster; PGL1_unique_Yersinia-x.summary - summary of the properties of the proteins; PGL1_unique_Yersinia-x.matches - blast matches between the proteins of the cluster; PGL1_unique_Yersinia-x.muscle.fasta - muscle alignment of the proteins; PGL1_unique_Yersinia-x.muscle.fasta.gblo - gblocks output of muscle alignment (that is, auto-trimmed alignment); PGL1_unique_Yersinia-x.muscle.fasta.gblo.htm - as above in html format; PGL1_unique_Yersinia-x.muscle.tree - treefile from muscle alignment; PGL1_unique_Yersinia-x.sif - matches between proteins in simple interaction format for display on graphing software. [file gb-2010-11-1-r1-S15.zip › clusters/PGL1_unique_yersinia-CL1004/PGL1_unique_yersinia-CL1004.muscle.fasta]

>yruck0001_26800
MSAQPLLVVEGLSMRFGGLLAVNNVGLTLNQGEIVSLIGPNGAGKTTIFNCLTGFYRPTG
GTIKLRDRHLEGLPGQAIARMGVIRTFQHVRLFREMTVIENLLVAQHQHLKSGVFAGLLK
TPAFRRAEADALDRAAVWLERVGLLDLANRQAGNLAYGQQRRLEIARCMVTRPALLMLDE
PAAGLNPKETDELNQLIMELRNQHQVSVLLIEHDMKLVMGISDRIYVVNQGTPLAQGIPA
EIRNNPDVIRAYLGE
>ypseu0001X_3360
MNGQPLLTVEGLSMRFGGLLAVNNVGLTLNQGEIVSLIGPNGAGKTTIFNCLTGFYRPTG
GTIKLRERHLEGLPGQMIARMGVIRTFQHVRLFREMTVIENLLVAQHQHLKSGIFAGLLK
TPGFRRAEADALARAATWLERVGLLALANRQAGNLAYGQQRRLEIARCMVTRPELLMLDE
PAAGLNPKETDELNQLIMELRDQHQVSVLLIEHDMKLVMGISDRIYVVNQGTPLAQGIPA
EIRNNPDVIRAYLGE
>ypest0001X_41100
MNGQPLLTVEGLSMRFGGLLAVNNVGLTLNQGEIVSLIGPNGAGKTTIFNCLTGFYRPTG
GTIKLRERHLEGLPGQMIARMGVIRTFQHVRLFREMTVIENLLVAQHQHLKSGIFAGLLK
TPGFRRAEADALARAATWLERVGLLALANRQAGNLAYGQQRRLEIARCMVTRPELLMLDE
PAAGLNPKETDELNQLIMELRDQHQVSVLLIEHDMKLVMGISDRIYVVNQGTPLAQGLPA
EIRNNPDVIRAYLGE
>yfred0001_29830
MSTQPLLAVEGLSMRFGGLLAVNNVGLTLNQGEIVSLIGPNGAGKTTIFNCLTGFYRPTG
GTIKLRDRHLEGLPGQMIARMGVIRTFQHVRLFREMTVVENLLVAQHQHLKSGVFAGLLK
TPGFRRAEADALERAATWLDRVGLLDLANRQAGNLAYGQQRRLEIARCMVTRPELLMLDE
PAAGLNPKETDELNQLIMELRDQHQVSVLLIEHDMKLVMGISDRIYVVNQGTPLAHGTPA
EIRNNPDVIRAYLGE
>yrohd0001_29720
MSTQPLLAVEGLSMRFGGLLAVNNVGLTLNPGEIVSLIGPNGAGKTTIFNCLTGFYRPTG
GTIKLRDRHLEGLPGQMIARMGVIRTFQHVRLFREMTVVENLLVAQHQHLKSGVFAGLLK
TPAFRRAEADALERAATWLERIGLLDLANRQAGNLAYGQQRRLEIARCMVTRPELLMLDE
PAAGLNPKETDELNQLIMELRDQHQVSVLLIEHDMKLVMGISDRIYVVNQGTPLAHGTPA
EIRNNPDVIRAYLGE
>ymoll0001_31960
MNTQPLLAVEGLSMRFGGLLAVNNVGLTLNQGEIVSLIGPNGAGKTTIFNCLTGFYRPTG
GTIKLRERHLEGLPGQMIARMGVIRTFQHVRLFREMTVVENLLVAQHQHLKSGIFAGLLK
TPGFRRAEADALERAATWLERVGLLELANRQAGNLAYGQQRRLEIARCMVTRPELLMLDE
PAAGLNPKETDELNQLIMELRGQHQVSVLLIEHDMKLVMGISDRIYVVNQGTPLAQGTPA
EIRDNPDVIRAYLGE
>yberc0001_31570
-----LLAVEGLSMRFGGLLAVNNVGLTLNQGEIVSLIGPNGAGKTTIFNCLTGFYRPTG
GTIKLRDRHLEGLPGQMIARMGVIRTFQHVRLFREMTVVENLLVAQHQHLKSGIFAGLLK
TPGFRRAEADALERAATWLERVGLLELANRQAGNLAYGQQRRLEIARCMVTRPELLMLDE
PAAGLNPKETDELNQLIMELRSQHQVSVLLIEHDMKLVMGISDRIYVVNQGTPLAQGTPA
EIRDNPDVIRAYLGE
>yaldo0001_32640
MNTQPLLAVEGLSMRFGGLLAVNNVGLTLNQGEIVSLIGPNGAGKTTIFNCLTGFYRPTG
GTIKLRDRHLEGLPGQMIARMGLIRTFQHVRLFREMTVVENLLVAQHQHLKSGVFAGLLK
TPGFRRAEADALERAATWLERVGLLELANRQAGNLAYGQQRRLEIARCMVTRPELLMLDE
PAAGLNPKETEELNQLIMELRDQHQVSVLLIEHDMKLVMGISDRIYVVNQGTPLAQGTPA
EIRNNPDVIRAYLGE
>yinte0001_34500
MNTQPLLAVEGLSMRFGGLLAVNNVGLTLNQGEIVSLIGPNGAGKTTIFNCLTGFYRPTG
GTIKLRDRHLEGLPGQMIARMGVIRTFQHVRLFREMTVVENLLVAQHQHLKSGVFAGLLK
TPGFRRAEADALERAATWLERVGLLELANRQAGNLAYGQQRRLEIARCMVTRPELLMLDE
PAAGLNPKETDELNQLIMELRDQHQVSVLLIEHDMKLVMGISDRIYVVNQGTPLAQGTPG
--RNS----------
>ykris0001_35530
MNTQPLLAVEGLSMRFGGLLAVNNVGLNLNQGEIVSLIGPNGAGKTTIFNCLTGFYRPTG
GTIKLRDRHIEGLPGQVIARMGVIRTFQHVRLFREMTVVENLLVAQHQHLKSGVFAGLLK
TPGFRRAEADALERAATWLERVGLLELANRQAGNLAYGQQRRLEIARCMVTRPELLMLDE
PAAGLNPKETDELNQLIMELRDQHQVSVLLIEHDMKLVMGISDRIYVVNQGTPLAQGLPA
EIRNNPDVIRAYLGE
>yente0001X_40860
MSTQPLLAVEGLSMRFGGLLAVNNVGLNLNQGEIVSLIGPNGAGKTTIFNCLTGFYRPTG
GTIKLRDRHIEGLPGQVIARMGVIRTFQHVRLFREMTVVENLLVAQHQHLKSGVFAGLLK
TPGFRRAEADALERAATWLERVGLLELANRQAGNLAYGQQRRLEIARCMVTRPELLMLDE
PAAGLNPKETDELNQLIMELRDQHQVSVLLIEHDMKLVMGISDRIYVVNQGTPLAQGSPI
EIRNNPDVIRAYLGE
