# Supplementary material for: Genomic characterization of the Yersinia genus
Source: Genome Biol. 2010 Jan 4;11(1):R1. doi: 10.1186/gb-2010-11-1-r1 (PMC2847712; doi:10.1186/gb-2010-11-1-r1)
Supplement: Additional file 15 — The top level directory consists of a directory called Additional_cluster_files and 5010 directories, one for each multi-protein cluster family. (This top level directory has been split into three data files for uploading purposes (Additional files 15, 16, 17).) Within the directory are the following files: PGL1_unique_Yersinia_unclustered.out - list of all protein singletons that MCL did not group into a cluster (see Materials and Methods); PGL1_Yersinia_unique_locus_tags.txt - names of the 11 locus tag prefixes used for each genome; PGL1_unique_Yersinia.gff - mapping each Yersinia protein to a cluster in tab delimited GFF; PGL1_unique_Yersinia.sigfile - list of the longest protein in each cluster; PGL1_unique_Yersinia.summary - summary table of features of each of the clusters; PGL1_unique_Yersinia.table - summary table of each protein in the clusters. Within each cluster directory are the following files, where 'x' is the cluster name: PGL1_unique_Yersinia-x.faa - multifasta file of the proteins in the cluster; PGL1_unique_Yersinia-x.summary - summary of the properties of the proteins; PGL1_unique_Yersinia-x.matches - blast matches between the proteins of the cluster; PGL1_unique_Yersinia-x.muscle.fasta - muscle alignment of the proteins; PGL1_unique_Yersinia-x.muscle.fasta.gblo - gblocks output of muscle alignment (that is, auto-trimmed alignment); PGL1_unique_Yersinia-x.muscle.fasta.gblo.htm - as above in html format; PGL1_unique_Yersinia-x.muscle.tree - treefile from muscle alignment; PGL1_unique_Yersinia-x.sif - matches between proteins in simple interaction format for display on graphing software. [file gb-2010-11-1-r1-S15.zip › clusters/PGL1_unique_yersinia-CL1004/PGL1_unique_yersinia-CL1004.muscle.fasta.gblo]

>yruck0001_26800
MSAQPLLVVE GLSMRFGGLL AVNNVGLTLN QGEIVSLIGP NGAGKTTIFN CLTGFYRPTG
GTIKLRDRHL EGLPGQAIAR MGVIRTFQHV RLFREMTVIE NLLVAQHQHL KSGVFAGLLK
TPAFRRAEAD ALDRAAVWLE RVGLLDLANR QAGNLAYGQQ RRLEIARCMV TRPALLMLDE
PAAGLNPKET DELNQLIMEL RNQHQVSVLL IEHDMKLVMG ISDRIYVVNQ GTPLAQGIPA
EIRNNPDVIR AYLGE
>ypseu0001X_3360
MNGQPLLTVE GLSMRFGGLL AVNNVGLTLN QGEIVSLIGP NGAGKTTIFN CLTGFYRPTG
GTIKLRERHL EGLPGQMIAR MGVIRTFQHV RLFREMTVIE NLLVAQHQHL KSGIFAGLLK
TPGFRRAEAD ALARAATWLE RVGLLALANR QAGNLAYGQQ RRLEIARCMV TRPELLMLDE
PAAGLNPKET DELNQLIMEL RDQHQVSVLL IEHDMKLVMG ISDRIYVVNQ GTPLAQGIPA
EIRNNPDVIR AYLGE
>ypest0001X_41100
MNGQPLLTVE GLSMRFGGLL AVNNVGLTLN QGEIVSLIGP NGAGKTTIFN CLTGFYRPTG
GTIKLRERHL EGLPGQMIAR MGVIRTFQHV RLFREMTVIE NLLVAQHQHL KSGIFAGLLK
TPGFRRAEAD ALARAATWLE RVGLLALANR QAGNLAYGQQ RRLEIARCMV TRPELLMLDE
PAAGLNPKET DELNQLIMEL RDQHQVSVLL IEHDMKLVMG ISDRIYVVNQ GTPLAQGLPA
EIRNNPDVIR AYLGE
>yfred0001_29830
MSTQPLLAVE GLSMRFGGLL AVNNVGLTLN QGEIVSLIGP NGAGKTTIFN CLTGFYRPTG
GTIKLRDRHL EGLPGQMIAR MGVIRTFQHV RLFREMTVVE NLLVAQHQHL KSGVFAGLLK
TPGFRRAEAD ALERAATWLD RVGLLDLANR QAGNLAYGQQ RRLEIARCMV TRPELLMLDE
PAAGLNPKET DELNQLIMEL RDQHQVSVLL IEHDMKLVMG ISDRIYVVNQ GTPLAHGTPA
EIRNNPDVIR AYLGE
>yrohd0001_29720
MSTQPLLAVE GLSMRFGGLL AVNNVGLTLN PGEIVSLIGP NGAGKTTIFN CLTGFYRPTG
GTIKLRDRHL EGLPGQMIAR MGVIRTFQHV RLFREMTVVE NLLVAQHQHL KSGVFAGLLK
TPAFRRAEAD ALERAATWLE RIGLLDLANR QAGNLAYGQQ RRLEIARCMV TRPELLMLDE
PAAGLNPKET DELNQLIMEL RDQHQVSVLL IEHDMKLVMG ISDRIYVVNQ GTPLAHGTPA
EIRNNPDVIR AYLGE
>ymoll0001_31960
MNTQPLLAVE GLSMRFGGLL AVNNVGLTLN QGEIVSLIGP NGAGKTTIFN CLTGFYRPTG
GTIKLRERHL EGLPGQMIAR MGVIRTFQHV RLFREMTVVE NLLVAQHQHL KSGIFAGLLK
TPGFRRAEAD ALERAATWLE RVGLLELANR QAGNLAYGQQ RRLEIARCMV TRPELLMLDE
PAAGLNPKET DELNQLIMEL RGQHQVSVLL IEHDMKLVMG ISDRIYVVNQ GTPLAQGTPA
EIRDNPDVIR AYLGE
>yberc0001_31570
-----LLAVE GLSMRFGGLL AVNNVGLTLN QGEIVSLIGP NGAGKTTIFN CLTGFYRPTG
GTIKLRDRHL EGLPGQMIAR MGVIRTFQHV RLFREMTVVE NLLVAQHQHL KSGIFAGLLK
TPGFRRAEAD ALERAATWLE RVGLLELANR QAGNLAYGQQ RRLEIARCMV TRPELLMLDE
PAAGLNPKET DELNQLIMEL RSQHQVSVLL IEHDMKLVMG ISDRIYVVNQ GTPLAQGTPA
EIRDNPDVIR AYLGE
>yaldo0001_32640
MNTQPLLAVE GLSMRFGGLL AVNNVGLTLN QGEIVSLIGP NGAGKTTIFN CLTGFYRPTG
GTIKLRDRHL EGLPGQMIAR MGLIRTFQHV RLFREMTVVE NLLVAQHQHL KSGVFAGLLK
TPGFRRAEAD ALERAATWLE RVGLLELANR QAGNLAYGQQ RRLEIARCMV TRPELLMLDE
PAAGLNPKET EELNQLIMEL RDQHQVSVLL IEHDMKLVMG ISDRIYVVNQ GTPLAQGTPA
EIRNNPDVIR AYLGE
>yinte0001_34500
MNTQPLLAVE GLSMRFGGLL AVNNVGLTLN QGEIVSLIGP NGAGKTTIFN CLTGFYRPTG
GTIKLRDRHL EGLPGQMIAR MGVIRTFQHV RLFREMTVVE NLLVAQHQHL KSGVFAGLLK
TPGFRRAEAD ALERAATWLE RVGLLELANR QAGNLAYGQQ RRLEIARCMV TRPELLMLDE
PAAGLNPKET DELNQLIMEL RDQHQVSVLL IEHDMKLVMG ISDRIYVVNQ GTPLAQGTPG
--RNS----- -----
>ykris0001_35530
MNTQPLLAVE GLSMRFGGLL AVNNVGLNLN QGEIVSLIGP NGAGKTTIFN CLTGFYRPTG
GTIKLRDRHI EGLPGQVIAR MGVIRTFQHV RLFREMTVVE NLLVAQHQHL KSGVFAGLLK
TPGFRRAEAD ALERAATWLE RVGLLELANR QAGNLAYGQQ RRLEIARCMV TRPELLMLDE
PAAGLNPKET DELNQLIMEL RDQHQVSVLL IEHDMKLVMG ISDRIYVVNQ GTPLAQGLPA
EIRNNPDVIR AYLGE
>yente0001X_40860
MSTQPLLAVE GLSMRFGGLL AVNNVGLNLN QGEIVSLIGP NGAGKTTIFN CLTGFYRPTG
GTIKLRDRHI EGLPGQVIAR MGVIRTFQHV RLFREMTVVE NLLVAQHQHL KSGVFAGLLK
TPGFRRAEAD ALERAATWLE RVGLLELANR QAGNLAYGQQ RRLEIARCMV TRPELLMLDE
PAAGLNPKET DELNQLIMEL RDQHQVSVLL IEHDMKLVMG ISDRIYVVNQ GTPLAQGSPI
EIRNNPDVIR AYLGE
