# Supplementary material for: Genomic characterization of the Yersinia genus
Source: Genome Biol. 2010 Jan 4;11(1):R1. doi: 10.1186/gb-2010-11-1-r1 (PMC2847712; doi:10.1186/gb-2010-11-1-r1)
Supplement: Additional file 15 — The top level directory consists of a directory called Additional_cluster_files and 5010 directories, one for each multi-protein cluster family. (This top level directory has been split into three data files for uploading purposes (Additional files 15, 16, 17).) Within the directory are the following files: PGL1_unique_Yersinia_unclustered.out - list of all protein singletons that MCL did not group into a cluster (see Materials and Methods); PGL1_Yersinia_unique_locus_tags.txt - names of the 11 locus tag prefixes used for each genome; PGL1_unique_Yersinia.gff - mapping each Yersinia protein to a cluster in tab delimited GFF; PGL1_unique_Yersinia.sigfile - list of the longest protein in each cluster; PGL1_unique_Yersinia.summary - summary table of features of each of the clusters; PGL1_unique_Yersinia.table - summary table of each protein in the clusters. Within each cluster directory are the following files, where 'x' is the cluster name: PGL1_unique_Yersinia-x.faa - multifasta file of the proteins in the cluster; PGL1_unique_Yersinia-x.summary - summary of the properties of the proteins; PGL1_unique_Yersinia-x.matches - blast matches between the proteins of the cluster; PGL1_unique_Yersinia-x.muscle.fasta - muscle alignment of the proteins; PGL1_unique_Yersinia-x.muscle.fasta.gblo - gblocks output of muscle alignment (that is, auto-trimmed alignment); PGL1_unique_Yersinia-x.muscle.fasta.gblo.htm - as above in html format; PGL1_unique_Yersinia-x.muscle.tree - treefile from muscle alignment; PGL1_unique_Yersinia-x.sif - matches between proteins in simple interaction format for display on graphing software. [file gb-2010-11-1-r1-S15.zip › clusters/PGL1_unique_yersinia-CL1004/PGL1_unique_yersinia-CL1004.sif]

ypseu0001X_3360	pmatch	yaldo0001_32640
ypseu0001X_3360	pmatch	yruck0001_26800
ypseu0001X_3360	pmatch	yberc0001_31570
ypseu0001X_3360	pmatch	ymoll0001_31960
ypseu0001X_3360	pmatch	yfred0001_29830
ypseu0001X_3360	pmatch	yrohd0001_29720
ypseu0001X_3360	pmatch	yinte0001_34500
ypseu0001X_3360	pmatch	ykris0001_35530
ypseu0001X_3360	pmatch	ypseu0001X_3360
ypseu0001X_3360	pmatch	ypest0001X_41100
ypseu0001X_3360	pmatch	yente0001X_40860
ypest0001X_41100	pmatch	yaldo0001_32640
ypest0001X_41100	pmatch	yruck0001_26800
ypest0001X_41100	pmatch	yberc0001_31570
ypest0001X_41100	pmatch	ymoll0001_31960
ypest0001X_41100	pmatch	yfred0001_29830
ypest0001X_41100	pmatch	yrohd0001_29720
ypest0001X_41100	pmatch	yinte0001_34500
ypest0001X_41100	pmatch	ykris0001_35530
ypest0001X_41100	pmatch	ypseu0001X_3360
ypest0001X_41100	pmatch	ypest0001X_41100
ypest0001X_41100	pmatch	yente0001X_40860
ymoll0001_31960	pmatch	yaldo0001_32640
ymoll0001_31960	pmatch	yruck0001_26800
ymoll0001_31960	pmatch	yberc0001_31570
ymoll0001_31960	pmatch	ymoll0001_31960
ymoll0001_31960	pmatch	yfred0001_29830
ymoll0001_31960	pmatch	yrohd0001_29720
ymoll0001_31960	pmatch	yinte0001_34500
ymoll0001_31960	pmatch	ykris0001_35530
ymoll0001_31960	pmatch	ypseu0001X_3360
ymoll0001_31960	pmatch	ypest0001X_41100
ymoll0001_31960	pmatch	yente0001X_40860
yaldo0001_32640	pmatch	yaldo0001_32640
yaldo0001_32640	pmatch	yruck0001_26800
yaldo0001_32640	pmatch	yberc0001_31570
yaldo0001_32640	pmatch	ymoll0001_31960
yaldo0001_32640	pmatch	yfred0001_29830
yaldo0001_32640	pmatch	yrohd0001_29720
yaldo0001_32640	pmatch	yinte0001_34500
yaldo0001_32640	pmatch	ykris0001_35530
yaldo0001_32640	pmatch	ypseu0001X_3360
yaldo0001_32640	pmatch	ypest0001X_41100
yaldo0001_32640	pmatch	yente0001X_40860
yfred0001_29830	pmatch	yaldo0001_32640
yfred0001_29830	pmatch	yruck0001_26800
yfred0001_29830	pmatch	yberc0001_31570
yfred0001_29830	pmatch	ymoll0001_31960
yfred0001_29830	pmatch	yfred0001_29830
yfred0001_29830	pmatch	yrohd0001_29720
yfred0001_29830	pmatch	yinte0001_34500
yfred0001_29830	pmatch	ykris0001_35530
yfred0001_29830	pmatch	ypseu0001X_3360
yfred0001_29830	pmatch	ypest0001X_41100
yfred0001_29830	pmatch	yente0001X_40860
ykris0001_35530	pmatch	yaldo0001_32640
ykris0001_35530	pmatch	yruck0001_26800
ykris0001_35530	pmatch	yberc0001_31570
ykris0001_35530	pmatch	ymoll0001_31960
ykris0001_35530	pmatch	yfred0001_29830
ykris0001_35530	pmatch	yrohd0001_29720
ykris0001_35530	pmatch	yinte0001_34500
ykris0001_35530	pmatch	ykris0001_35530
ykris0001_35530	pmatch	ypseu0001X_3360
ykris0001_35530	pmatch	ypest0001X_41100
ykris0001_35530	pmatch	yente0001X_40860
yente0001X_40860	pmatch	yaldo0001_32640
yente0001X_40860	pmatch	yruck0001_26800
yente0001X_40860	pmatch	yberc0001_31570
yente0001X_40860	pmatch	ymoll0001_31960
yente0001X_40860	pmatch	yfred0001_29830
yente0001X_40860	pmatch	yrohd0001_29720
yente0001X_40860	pmatch	yinte0001_34500
yente0001X_40860	pmatch	ykris0001_35530
yente0001X_40860	pmatch	ypseu0001X_3360
yente0001X_40860	pmatch	ypest0001X_41100
yente0001X_40860	pmatch	yente0001X_40860
yrohd0001_29720	pmatch	yaldo0001_32640
yrohd0001_29720	pmatch	yruck0001_26800
yrohd0001_29720	pmatch	yberc0001_31570
yrohd0001_29720	pmatch	ymoll0001_31960
yrohd0001_29720	pmatch	yfred0001_29830
yrohd0001_29720	pmatch	yrohd0001_29720
yrohd0001_29720	pmatch	yinte0001_34500
yrohd0001_29720	pmatch	ykris0001_35530
yrohd0001_29720	pmatch	ypseu0001X_3360
yrohd0001_29720	pmatch	ypest0001X_41100
yrohd0001_29720	pmatch	yente0001X_40860
yberc0001_31570	pmatch	yaldo0001_32640
yberc0001_31570	pmatch	yruck0001_26800
yberc0001_31570	pmatch	yberc0001_31570
yberc0001_31570	pmatch	ymoll0001_31960
yberc0001_31570	pmatch	yfred0001_29830
yberc0001_31570	pmatch	yrohd0001_29720
yberc0001_31570	pmatch	yinte0001_34500
yberc0001_31570	pmatch	ykris0001_35530
yberc0001_31570	pmatch	ypseu0001X_3360
yberc0001_31570	pmatch	ypest0001X_41100
yberc0001_31570	pmatch	yente0001X_40860
yruck0001_26800	pmatch	yaldo0001_32640
yruck0001_26800	pmatch	yruck0001_26800
yruck0001_26800	pmatch	yberc0001_31570
yruck0001_26800	pmatch	ymoll0001_31960
yruck0001_26800	pmatch	yfred0001_29830
yruck0001_26800	pmatch	yrohd0001_29720
yruck0001_26800	pmatch	yinte0001_34500
yruck0001_26800	pmatch	ykris0001_35530
yruck0001_26800	pmatch	ypseu0001X_3360
yruck0001_26800	pmatch	ypest0001X_41100
yruck0001_26800	pmatch	yente0001X_40860
yinte0001_34500	pmatch	yaldo0001_32640
yinte0001_34500	pmatch	yruck0001_26800
yinte0001_34500	pmatch	yberc0001_31570
yinte0001_34500	pmatch	ymoll0001_31960
yinte0001_34500	pmatch	yfred0001_29830
yinte0001_34500	pmatch	yrohd0001_29720
yinte0001_34500	pmatch	yinte0001_34500
yinte0001_34500	pmatch	ykris0001_35530
yinte0001_34500	pmatch	ypseu0001X_3360
yinte0001_34500	pmatch	ypest0001X_41100
yinte0001_34500	pmatch	yente0001X_40860
