# Supplementary material for: Genomic characterization of the Yersinia genus
Source: Genome Biol. 2010 Jan 4;11(1):R1. doi: 10.1186/gb-2010-11-1-r1 (PMC2847712; doi:10.1186/gb-2010-11-1-r1)
Supplement: Additional file 15 — The top level directory consists of a directory called Additional_cluster_files and 5010 directories, one for each multi-protein cluster family. (This top level directory has been split into three data files for uploading purposes (Additional files 15, 16, 17).) Within the directory are the following files: PGL1_unique_Yersinia_unclustered.out - list of all protein singletons that MCL did not group into a cluster (see Materials and Methods); PGL1_Yersinia_unique_locus_tags.txt - names of the 11 locus tag prefixes used for each genome; PGL1_unique_Yersinia.gff - mapping each Yersinia protein to a cluster in tab delimited GFF; PGL1_unique_Yersinia.sigfile - list of the longest protein in each cluster; PGL1_unique_Yersinia.summary - summary table of features of each of the clusters; PGL1_unique_Yersinia.table - summary table of each protein in the clusters. Within each cluster directory are the following files, where 'x' is the cluster name: PGL1_unique_Yersinia-x.faa - multifasta file of the proteins in the cluster; PGL1_unique_Yersinia-x.summary - summary of the properties of the proteins; PGL1_unique_Yersinia-x.matches - blast matches between the proteins of the cluster; PGL1_unique_Yersinia-x.muscle.fasta - muscle alignment of the proteins; PGL1_unique_Yersinia-x.muscle.fasta.gblo - gblocks output of muscle alignment (that is, auto-trimmed alignment); PGL1_unique_Yersinia-x.muscle.fasta.gblo.htm - as above in html format; PGL1_unique_Yersinia-x.muscle.tree - treefile from muscle alignment; PGL1_unique_Yersinia-x.sif - matches between proteins in simple interaction format for display on graphing software. [file gb-2010-11-1-r1-S15.zip › clusters/PGL1_unique_yersinia-CL1005/PGL1_unique_yersinia-CL1005.matches]

source	target	interaction	score
ypseu0001X_16430	yruck0001_9720	pmatch	85.71
ypseu0001X_16430	yente0001X_27540	pmatch	90.66
ypseu0001X_16430	yfred0001_10920	pmatch	89.56
ypseu0001X_16430	yaldo0001_11970	pmatch	89.56
ypseu0001X_16430	yinte0001_11520	pmatch	91.76
ypseu0001X_16430	yberc0001_11700	pmatch	91.21
ypseu0001X_16430	ypseu0001X_16430	pmatch	100.00
ypseu0001X_16430	ykris0001_12480	pmatch	92.31
ypseu0001X_16430	ymoll0001_11140	pmatch	90.11
ypseu0001X_16430	yberc0001_1170	pmatch	54.55
ypseu0001X_16430	ypest0001X_16410	pmatch	100.00
ypseu0001X_16430	yrohd0001_10690	pmatch	88.46
ypest0001X_16410	yruck0001_9720	pmatch	85.71
ypest0001X_16410	yente0001X_27540	pmatch	90.66
ypest0001X_16410	yfred0001_10920	pmatch	89.56
ypest0001X_16410	yaldo0001_11970	pmatch	89.56
ypest0001X_16410	yinte0001_11520	pmatch	91.76
ypest0001X_16410	yberc0001_11700	pmatch	91.21
ypest0001X_16410	ypseu0001X_16430	pmatch	100.00
ypest0001X_16410	ykris0001_12480	pmatch	92.31
ypest0001X_16410	ymoll0001_11140	pmatch	90.11
ypest0001X_16410	yberc0001_1170	pmatch	54.55
ypest0001X_16410	ypest0001X_16410	pmatch	100.00
ypest0001X_16410	yrohd0001_10690	pmatch	88.46
ykris0001_12480	yruck0001_9720	pmatch	87.91
ykris0001_12480	yente0001X_27540	pmatch	96.15
ykris0001_12480	yfred0001_10920	pmatch	94.51
ykris0001_12480	yaldo0001_11970	pmatch	96.15
ykris0001_12480	yberc0001_11700	pmatch	95.60
ykris0001_12480	yinte0001_11520	pmatch	95.60
ykris0001_12480	ypseu0001X_16430	pmatch	92.31
ykris0001_12480	ykris0001_12480	pmatch	100.00
ykris0001_12480	ymoll0001_11140	pmatch	95.60
ykris0001_12480	yberc0001_1170	pmatch	54.55
ykris0001_12480	ypest0001X_16410	pmatch	92.31
ykris0001_12480	yrohd0001_10690	pmatch	93.41
yfred0001_10920	yruck0001_9720	pmatch	87.36
yfred0001_10920	yente0001X_27540	pmatch	97.25
yfred0001_10920	yfred0001_10920	pmatch	100.00
yfred0001_10920	yaldo0001_11970	pmatch	95.60
yfred0001_10920	yberc0001_11700	pmatch	97.25
yfred0001_10920	yinte0001_11520	pmatch	96.15
yfred0001_10920	ypseu0001X_16430	pmatch	89.56
yfred0001_10920	ymoll0001_11140	pmatch	96.70
yfred0001_10920	ykris0001_12480	pmatch	94.51
yfred0001_10920	ypest0001X_16410	pmatch	89.56
yfred0001_10920	yrohd0001_10690	pmatch	92.31
yente0001X_27540	yruck0001_9720	pmatch	87.36
yente0001X_27540	yente0001X_27540	pmatch	100.00
yente0001X_27540	yfred0001_10920	pmatch	97.25
yente0001X_27540	yaldo0001_11970	pmatch	96.15
yente0001X_27540	yberc0001_11700	pmatch	97.80
yente0001X_27540	yinte0001_11520	pmatch	95.05
yente0001X_27540	ypseu0001X_16430	pmatch	90.66
yente0001X_27540	ymoll0001_11140	pmatch	96.15
yente0001X_27540	ykris0001_12480	pmatch	96.15
yente0001X_27540	ypest0001X_16410	pmatch	90.66
yente0001X_27540	yrohd0001_10690	pmatch	91.21
yberc0001_11700	yruck0001_9720	pmatch	87.91
yberc0001_11700	yente0001X_27540	pmatch	97.80
yberc0001_11700	yfred0001_10920	pmatch	97.25
yberc0001_11700	yaldo0001_11970	pmatch	96.15
yberc0001_11700	yberc0001_11700	pmatch	100.00
yberc0001_11700	yinte0001_11520	pmatch	95.05
yberc0001_11700	ypseu0001X_16430	pmatch	91.21
yberc0001_11700	ymoll0001_11140	pmatch	97.25
yberc0001_11700	ykris0001_12480	pmatch	95.60
yberc0001_11700	ypest0001X_16410	pmatch	91.21
yberc0001_11700	yrohd0001_10690	pmatch	91.76
yaldo0001_11970	yruck0001_9720	pmatch	89.01
yaldo0001_11970	yente0001X_27540	pmatch	96.15
yaldo0001_11970	yfred0001_10920	pmatch	95.60
yaldo0001_11970	yaldo0001_11970	pmatch	100.00
yaldo0001_11970	yberc0001_11700	pmatch	96.15
yaldo0001_11970	yinte0001_11520	pmatch	95.05
yaldo0001_11970	ypseu0001X_16430	pmatch	89.56
yaldo0001_11970	ymoll0001_11140	pmatch	96.15
yaldo0001_11970	ykris0001_12480	pmatch	96.15
yaldo0001_11970	ypest0001X_16410	pmatch	89.56
yaldo0001_11970	yrohd0001_10690	pmatch	91.76
ymoll0001_11140	yruck0001_9720	pmatch	87.91
ymoll0001_11140	ykris0001_12480	pmatch	95.60
ymoll0001_11140	ymoll0001_11140	pmatch	100.00
ymoll0001_11140	yente0001X_27540	pmatch	96.15
ymoll0001_11140	yfred0001_10920	pmatch	96.70
ymoll0001_11140	ypest0001X_16410	pmatch	90.11
ymoll0001_11140	yaldo0001_11970	pmatch	96.15
ymoll0001_11140	yberc0001_11700	pmatch	97.25
ymoll0001_11140	yinte0001_11520	pmatch	95.05
ymoll0001_11140	ypseu0001X_16430	pmatch	90.11
ymoll0001_11140	yrohd0001_10690	pmatch	91.76
yinte0001_11520	yruck0001_9720	pmatch	88.46
yinte0001_11520	ymoll0001_11140	pmatch	95.05
yinte0001_11520	ykris0001_12480	pmatch	95.60
yinte0001_11520	yente0001X_27540	pmatch	95.05
yinte0001_11520	yfred0001_10920	pmatch	96.15
yinte0001_11520	ypest0001X_16410	pmatch	91.76
yinte0001_11520	yaldo0001_11970	pmatch	95.05
yinte0001_11520	yinte0001_11520	pmatch	100.00
yinte0001_11520	yberc0001_11700	pmatch	95.05
yinte0001_11520	yrohd0001_10690	pmatch	93.96
yinte0001_11520	ypseu0001X_16430	pmatch	91.76
yrohd0001_10690	yruck0001_9720	pmatch	87.91
yrohd0001_10690	yente0001X_27540	pmatch	91.21
yrohd0001_10690	yfred0001_10920	pmatch	92.31
yrohd0001_10690	yaldo0001_11970	pmatch	91.76
yrohd0001_10690	yinte0001_11520	pmatch	93.96
yrohd0001_10690	yberc0001_11700	pmatch	91.76
yrohd0001_10690	ypseu0001X_16430	pmatch	88.46
yrohd0001_10690	ykris0001_12480	pmatch	93.41
yrohd0001_10690	ymoll0001_11140	pmatch	91.76
yrohd0001_10690	ypest0001X_16410	pmatch	88.46
yrohd0001_10690	yrohd0001_10690	pmatch	100.00
yruck0001_9720	yruck0001_9720	pmatch	100.00
yruck0001_9720	yente0001X_27540	pmatch	87.36
yruck0001_9720	yfred0001_10920	pmatch	87.36
yruck0001_9720	yaldo0001_11970	pmatch	89.01
yruck0001_9720	yberc0001_11700	pmatch	87.91
yruck0001_9720	yinte0001_11520	pmatch	88.46
yruck0001_9720	ypseu0001X_16430	pmatch	85.71
yruck0001_9720	ykris0001_12480	pmatch	87.91
yruck0001_9720	ymoll0001_11140	pmatch	87.91
yruck0001_9720	yberc0001_1170	pmatch	50.00
yruck0001_9720	ypest0001X_16410	pmatch	85.71
yruck0001_9720	yrohd0001_10690	pmatch	87.91
