# Supplementary material for: Genomic characterization of the Yersinia genus
Source: Genome Biol. 2010 Jan 4;11(1):R1. doi: 10.1186/gb-2010-11-1-r1 (PMC2847712; doi:10.1186/gb-2010-11-1-r1)
Supplement: Additional file 15 — The top level directory consists of a directory called Additional_cluster_files and 5010 directories, one for each multi-protein cluster family. (This top level directory has been split into three data files for uploading purposes (Additional files 15, 16, 17).) Within the directory are the following files: PGL1_unique_Yersinia_unclustered.out - list of all protein singletons that MCL did not group into a cluster (see Materials and Methods); PGL1_Yersinia_unique_locus_tags.txt - names of the 11 locus tag prefixes used for each genome; PGL1_unique_Yersinia.gff - mapping each Yersinia protein to a cluster in tab delimited GFF; PGL1_unique_Yersinia.sigfile - list of the longest protein in each cluster; PGL1_unique_Yersinia.summary - summary table of features of each of the clusters; PGL1_unique_Yersinia.table - summary table of each protein in the clusters. Within each cluster directory are the following files, where 'x' is the cluster name: PGL1_unique_Yersinia-x.faa - multifasta file of the proteins in the cluster; PGL1_unique_Yersinia-x.summary - summary of the properties of the proteins; PGL1_unique_Yersinia-x.matches - blast matches between the proteins of the cluster; PGL1_unique_Yersinia-x.muscle.fasta - muscle alignment of the proteins; PGL1_unique_Yersinia-x.muscle.fasta.gblo - gblocks output of muscle alignment (that is, auto-trimmed alignment); PGL1_unique_Yersinia-x.muscle.fasta.gblo.htm - as above in html format; PGL1_unique_Yersinia-x.muscle.tree - treefile from muscle alignment; PGL1_unique_Yersinia-x.sif - matches between proteins in simple interaction format for display on graphing software. [file gb-2010-11-1-r1-S15.zip › clusters/PGL1_unique_yersinia-CL1005/PGL1_unique_yersinia-CL1005.sif]

ypseu0001X_16430	pmatch	yruck0001_9720
ypseu0001X_16430	pmatch	yente0001X_27540
ypseu0001X_16430	pmatch	yfred0001_10920
ypseu0001X_16430	pmatch	yaldo0001_11970
ypseu0001X_16430	pmatch	yinte0001_11520
ypseu0001X_16430	pmatch	yberc0001_11700
ypseu0001X_16430	pmatch	ypseu0001X_16430
ypseu0001X_16430	pmatch	ykris0001_12480
ypseu0001X_16430	pmatch	ymoll0001_11140
ypseu0001X_16430	pmatch	yberc0001_1170
ypseu0001X_16430	pmatch	ypest0001X_16410
ypseu0001X_16430	pmatch	yrohd0001_10690
ypest0001X_16410	pmatch	yruck0001_9720
ypest0001X_16410	pmatch	yente0001X_27540
ypest0001X_16410	pmatch	yfred0001_10920
ypest0001X_16410	pmatch	yaldo0001_11970
ypest0001X_16410	pmatch	yinte0001_11520
ypest0001X_16410	pmatch	yberc0001_11700
ypest0001X_16410	pmatch	ypseu0001X_16430
ypest0001X_16410	pmatch	ykris0001_12480
ypest0001X_16410	pmatch	ymoll0001_11140
ypest0001X_16410	pmatch	yberc0001_1170
ypest0001X_16410	pmatch	ypest0001X_16410
ypest0001X_16410	pmatch	yrohd0001_10690
ykris0001_12480	pmatch	yruck0001_9720
ykris0001_12480	pmatch	yente0001X_27540
ykris0001_12480	pmatch	yfred0001_10920
ykris0001_12480	pmatch	yaldo0001_11970
ykris0001_12480	pmatch	yberc0001_11700
ykris0001_12480	pmatch	yinte0001_11520
ykris0001_12480	pmatch	ypseu0001X_16430
ykris0001_12480	pmatch	ykris0001_12480
ykris0001_12480	pmatch	ymoll0001_11140
ykris0001_12480	pmatch	yberc0001_1170
ykris0001_12480	pmatch	ypest0001X_16410
ykris0001_12480	pmatch	yrohd0001_10690
yfred0001_10920	pmatch	yruck0001_9720
yfred0001_10920	pmatch	yente0001X_27540
yfred0001_10920	pmatch	yfred0001_10920
yfred0001_10920	pmatch	yaldo0001_11970
yfred0001_10920	pmatch	yberc0001_11700
yfred0001_10920	pmatch	yinte0001_11520
yfred0001_10920	pmatch	ypseu0001X_16430
yfred0001_10920	pmatch	ymoll0001_11140
yfred0001_10920	pmatch	ykris0001_12480
yfred0001_10920	pmatch	ypest0001X_16410
yfred0001_10920	pmatch	yrohd0001_10690
yente0001X_27540	pmatch	yruck0001_9720
yente0001X_27540	pmatch	yente0001X_27540
yente0001X_27540	pmatch	yfred0001_10920
yente0001X_27540	pmatch	yaldo0001_11970
yente0001X_27540	pmatch	yberc0001_11700
yente0001X_27540	pmatch	yinte0001_11520
yente0001X_27540	pmatch	ypseu0001X_16430
yente0001X_27540	pmatch	ymoll0001_11140
yente0001X_27540	pmatch	ykris0001_12480
yente0001X_27540	pmatch	ypest0001X_16410
yente0001X_27540	pmatch	yrohd0001_10690
yberc0001_11700	pmatch	yruck0001_9720
yberc0001_11700	pmatch	yente0001X_27540
yberc0001_11700	pmatch	yfred0001_10920
yberc0001_11700	pmatch	yaldo0001_11970
yberc0001_11700	pmatch	yberc0001_11700
yberc0001_11700	pmatch	yinte0001_11520
yberc0001_11700	pmatch	ypseu0001X_16430
yberc0001_11700	pmatch	ymoll0001_11140
yberc0001_11700	pmatch	ykris0001_12480
yberc0001_11700	pmatch	ypest0001X_16410
yberc0001_11700	pmatch	yrohd0001_10690
yaldo0001_11970	pmatch	yruck0001_9720
yaldo0001_11970	pmatch	yente0001X_27540
yaldo0001_11970	pmatch	yfred0001_10920
yaldo0001_11970	pmatch	yaldo0001_11970
yaldo0001_11970	pmatch	yberc0001_11700
yaldo0001_11970	pmatch	yinte0001_11520
yaldo0001_11970	pmatch	ypseu0001X_16430
yaldo0001_11970	pmatch	ymoll0001_11140
yaldo0001_11970	pmatch	ykris0001_12480
yaldo0001_11970	pmatch	ypest0001X_16410
yaldo0001_11970	pmatch	yrohd0001_10690
ymoll0001_11140	pmatch	yruck0001_9720
ymoll0001_11140	pmatch	ykris0001_12480
ymoll0001_11140	pmatch	ymoll0001_11140
ymoll0001_11140	pmatch	yente0001X_27540
ymoll0001_11140	pmatch	yfred0001_10920
ymoll0001_11140	pmatch	ypest0001X_16410
ymoll0001_11140	pmatch	yaldo0001_11970
ymoll0001_11140	pmatch	yberc0001_11700
ymoll0001_11140	pmatch	yinte0001_11520
ymoll0001_11140	pmatch	ypseu0001X_16430
ymoll0001_11140	pmatch	yrohd0001_10690
yinte0001_11520	pmatch	yruck0001_9720
yinte0001_11520	pmatch	ymoll0001_11140
yinte0001_11520	pmatch	ykris0001_12480
yinte0001_11520	pmatch	yente0001X_27540
yinte0001_11520	pmatch	yfred0001_10920
yinte0001_11520	pmatch	ypest0001X_16410
yinte0001_11520	pmatch	yaldo0001_11970
yinte0001_11520	pmatch	yinte0001_11520
yinte0001_11520	pmatch	yberc0001_11700
yinte0001_11520	pmatch	yrohd0001_10690
yinte0001_11520	pmatch	ypseu0001X_16430
yrohd0001_10690	pmatch	yruck0001_9720
yrohd0001_10690	pmatch	yente0001X_27540
yrohd0001_10690	pmatch	yfred0001_10920
yrohd0001_10690	pmatch	yaldo0001_11970
yrohd0001_10690	pmatch	yinte0001_11520
yrohd0001_10690	pmatch	yberc0001_11700
yrohd0001_10690	pmatch	ypseu0001X_16430
yrohd0001_10690	pmatch	ykris0001_12480
yrohd0001_10690	pmatch	ymoll0001_11140
yrohd0001_10690	pmatch	ypest0001X_16410
yrohd0001_10690	pmatch	yrohd0001_10690
yruck0001_9720	pmatch	yruck0001_9720
yruck0001_9720	pmatch	yente0001X_27540
yruck0001_9720	pmatch	yfred0001_10920
yruck0001_9720	pmatch	yaldo0001_11970
yruck0001_9720	pmatch	yberc0001_11700
yruck0001_9720	pmatch	yinte0001_11520
yruck0001_9720	pmatch	ypseu0001X_16430
yruck0001_9720	pmatch	ykris0001_12480
yruck0001_9720	pmatch	ymoll0001_11140
yruck0001_9720	pmatch	yberc0001_1170
yruck0001_9720	pmatch	ypest0001X_16410
yruck0001_9720	pmatch	yrohd0001_10690
