# Supplementary material for: Genomic characterization of the Yersinia genus
Source: Genome Biol. 2010 Jan 4;11(1):R1. doi: 10.1186/gb-2010-11-1-r1 (PMC2847712; doi:10.1186/gb-2010-11-1-r1)
Supplement: Additional file 15 — The top level directory consists of a directory called Additional_cluster_files and 5010 directories, one for each multi-protein cluster family. (This top level directory has been split into three data files for uploading purposes (Additional files 15, 16, 17).) Within the directory are the following files: PGL1_unique_Yersinia_unclustered.out - list of all protein singletons that MCL did not group into a cluster (see Materials and Methods); PGL1_Yersinia_unique_locus_tags.txt - names of the 11 locus tag prefixes used for each genome; PGL1_unique_Yersinia.gff - mapping each Yersinia protein to a cluster in tab delimited GFF; PGL1_unique_Yersinia.sigfile - list of the longest protein in each cluster; PGL1_unique_Yersinia.summary - summary table of features of each of the clusters; PGL1_unique_Yersinia.table - summary table of each protein in the clusters. Within each cluster directory are the following files, where 'x' is the cluster name: PGL1_unique_Yersinia-x.faa - multifasta file of the proteins in the cluster; PGL1_unique_Yersinia-x.summary - summary of the properties of the proteins; PGL1_unique_Yersinia-x.matches - blast matches between the proteins of the cluster; PGL1_unique_Yersinia-x.muscle.fasta - muscle alignment of the proteins; PGL1_unique_Yersinia-x.muscle.fasta.gblo - gblocks output of muscle alignment (that is, auto-trimmed alignment); PGL1_unique_Yersinia-x.muscle.fasta.gblo.htm - as above in html format; PGL1_unique_Yersinia-x.muscle.tree - treefile from muscle alignment; PGL1_unique_Yersinia-x.sif - matches between proteins in simple interaction format for display on graphing software. [file gb-2010-11-1-r1-S15.zip › clusters/PGL1_unique_yersinia-CL1006/PGL1_unique_yersinia-CL1006.matches]

source	target	interaction	score
yaldo0001_1240	yente0001X_2240	pmatch	100.00
yaldo0001_1240	yinte0001_1480	pmatch	98.65
yaldo0001_1240	ymoll0001_720	pmatch	100.00
yaldo0001_1240	yaldo0001_1240	pmatch	100.00
yaldo0001_1240	yfred0001_1620	pmatch	97.30
yaldo0001_1240	ykris0001_1350	pmatch	97.30
yaldo0001_1240	ypest0001X_3320	pmatch	98.65
yaldo0001_1240	yberc0001_1180	pmatch	100.00
yaldo0001_1240	yrohd0001_1730	pmatch	98.65
yaldo0001_1240	yruck0001_1420	pmatch	91.89
yaldo0001_1240	ypseu0001X_41720	pmatch	98.65
yente0001X_2240	yente0001X_2240	pmatch	100.00
yente0001X_2240	yinte0001_1480	pmatch	98.65
yente0001X_2240	ymoll0001_720	pmatch	100.00
yente0001X_2240	yaldo0001_1240	pmatch	100.00
yente0001X_2240	yfred0001_1620	pmatch	97.30
yente0001X_2240	ykris0001_1350	pmatch	97.30
yente0001X_2240	ypest0001X_3320	pmatch	98.65
yente0001X_2240	yberc0001_1180	pmatch	100.00
yente0001X_2240	yrohd0001_1730	pmatch	98.65
yente0001X_2240	yruck0001_1420	pmatch	91.89
yente0001X_2240	ypseu0001X_41720	pmatch	98.65
yberc0001_1180	yente0001X_2240	pmatch	100.00
yberc0001_1180	yinte0001_1480	pmatch	98.65
yberc0001_1180	ymoll0001_720	pmatch	100.00
yberc0001_1180	yaldo0001_1240	pmatch	100.00
yberc0001_1180	yfred0001_1620	pmatch	97.30
yberc0001_1180	ykris0001_1350	pmatch	97.30
yberc0001_1180	ypest0001X_3320	pmatch	98.65
yberc0001_1180	yberc0001_1180	pmatch	100.00
yberc0001_1180	yrohd0001_1730	pmatch	98.65
yberc0001_1180	yruck0001_1420	pmatch	91.89
yberc0001_1180	ypseu0001X_41720	pmatch	98.65
yrohd0001_1730	yente0001X_2240	pmatch	98.65
yrohd0001_1730	yinte0001_1480	pmatch	97.30
yrohd0001_1730	ymoll0001_720	pmatch	98.41
yrohd0001_1730	yaldo0001_1240	pmatch	98.65
yrohd0001_1730	yfred0001_1620	pmatch	98.65
yrohd0001_1730	ykris0001_1350	pmatch	98.65
yrohd0001_1730	ypest0001X_3320	pmatch	100.00
yrohd0001_1730	yrohd0001_1730	pmatch	100.00
yrohd0001_1730	yberc0001_1180	pmatch	98.65
yrohd0001_1730	yruck0001_1420	pmatch	91.89
yrohd0001_1730	ypseu0001X_41720	pmatch	100.00
ypseu0001X_41720	yente0001X_2240	pmatch	98.65
ypseu0001X_41720	yinte0001_1480	pmatch	97.30
ypseu0001X_41720	ymoll0001_720	pmatch	98.41
ypseu0001X_41720	yaldo0001_1240	pmatch	98.65
ypseu0001X_41720	yfred0001_1620	pmatch	98.65
ypseu0001X_41720	ykris0001_1350	pmatch	98.65
ypseu0001X_41720	ypest0001X_3320	pmatch	100.00
ypseu0001X_41720	yrohd0001_1730	pmatch	100.00
ypseu0001X_41720	yberc0001_1180	pmatch	98.65
ypseu0001X_41720	ypseu0001X_41720	pmatch	100.00
ypseu0001X_41720	yruck0001_1420	pmatch	88.61
ypest0001X_3320	yente0001X_2240	pmatch	98.65
ypest0001X_3320	yinte0001_1480	pmatch	97.30
ypest0001X_3320	ymoll0001_720	pmatch	98.41
ypest0001X_3320	yaldo0001_1240	pmatch	98.65
ypest0001X_3320	yfred0001_1620	pmatch	98.65
ypest0001X_3320	ykris0001_1350	pmatch	98.65
ypest0001X_3320	ypest0001X_3320	pmatch	100.00
ypest0001X_3320	yrohd0001_1730	pmatch	100.00
ypest0001X_3320	yberc0001_1180	pmatch	98.65
ypest0001X_3320	ypseu0001X_41720	pmatch	100.00
ypest0001X_3320	yruck0001_1420	pmatch	88.61
yinte0001_1480	yente0001X_2240	pmatch	100.00
yinte0001_1480	yinte0001_1480	pmatch	100.00
yinte0001_1480	ymoll0001_720	pmatch	100.00
yinte0001_1480	yaldo0001_1240	pmatch	100.00
yinte0001_1480	yfred0001_1620	pmatch	96.49
yinte0001_1480	ykris0001_1350	pmatch	98.25
yinte0001_1480	ypest0001X_3320	pmatch	98.25
yinte0001_1480	yberc0001_1180	pmatch	100.00
yinte0001_1480	yrohd0001_1730	pmatch	98.25
yinte0001_1480	yruck0001_1420	pmatch	92.98
yinte0001_1480	ypseu0001X_41720	pmatch	98.25
ykris0001_1350	yente0001X_2240	pmatch	98.25
ykris0001_1350	yinte0001_1480	pmatch	98.25
ykris0001_1350	ymoll0001_720	pmatch	97.83
ykris0001_1350	yaldo0001_1240	pmatch	98.25
ykris0001_1350	ykris0001_1350	pmatch	100.00
ykris0001_1350	yfred0001_1620	pmatch	98.25
ykris0001_1350	ypest0001X_3320	pmatch	100.00
ykris0001_1350	yrohd0001_1730	pmatch	100.00
ykris0001_1350	yberc0001_1180	pmatch	98.25
ykris0001_1350	yruck0001_1420	pmatch	92.98
ykris0001_1350	ypseu0001X_41720	pmatch	100.00
yfred0001_1620	yente0001X_2240	pmatch	97.30
yfred0001_1620	yinte0001_1480	pmatch	95.95
yfred0001_1620	ymoll0001_720	pmatch	96.83
yfred0001_1620	yaldo0001_1240	pmatch	97.30
yfred0001_1620	yfred0001_1620	pmatch	100.00
yfred0001_1620	ykris0001_1350	pmatch	97.30
yfred0001_1620	ypest0001X_3320	pmatch	98.65
yfred0001_1620	yrohd0001_1730	pmatch	98.65
yfred0001_1620	yberc0001_1180	pmatch	97.30
yfred0001_1620	yruck0001_1420	pmatch	90.54
yfred0001_1620	ypseu0001X_41720	pmatch	98.65
yruck0001_1420	yinte0001_1480	pmatch	93.24
yruck0001_1420	yfred0001_1620	pmatch	90.54
yruck0001_1420	ykris0001_1350	pmatch	93.24
yruck0001_1420	yruck0001_1420	pmatch	100.00
yruck0001_1420	ypseu0001X_41720	pmatch	88.61
yruck0001_1420	yente0001X_2240	pmatch	91.89
yruck0001_1420	ymoll0001_720	pmatch	93.65
yruck0001_1420	yaldo0001_1240	pmatch	91.89
yruck0001_1420	ypest0001X_3320	pmatch	88.61
yruck0001_1420	yberc0001_1180	pmatch	91.89
yruck0001_1420	yrohd0001_1730	pmatch	91.89
ymoll0001_720	yente0001X_2240	pmatch	100.00
ymoll0001_720	yinte0001_1480	pmatch	98.41
ymoll0001_720	ymoll0001_720	pmatch	100.00
ymoll0001_720	yaldo0001_1240	pmatch	100.00
ymoll0001_720	yfred0001_1620	pmatch	96.83
ymoll0001_720	ykris0001_1350	pmatch	96.83
ymoll0001_720	ypest0001X_3320	pmatch	98.41
ymoll0001_720	yberc0001_1180	pmatch	100.00
ymoll0001_720	yrohd0001_1730	pmatch	98.41
ymoll0001_720	yruck0001_1420	pmatch	93.65
ymoll0001_720	ypseu0001X_41720	pmatch	98.41
