# Supplementary material for: Genomic characterization of the Yersinia genus
Source: Genome Biol. 2010 Jan 4;11(1):R1. doi: 10.1186/gb-2010-11-1-r1 (PMC2847712; doi:10.1186/gb-2010-11-1-r1)
Supplement: Additional file 15 — The top level directory consists of a directory called Additional_cluster_files and 5010 directories, one for each multi-protein cluster family. (This top level directory has been split into three data files for uploading purposes (Additional files 15, 16, 17).) Within the directory are the following files: PGL1_unique_Yersinia_unclustered.out - list of all protein singletons that MCL did not group into a cluster (see Materials and Methods); PGL1_Yersinia_unique_locus_tags.txt - names of the 11 locus tag prefixes used for each genome; PGL1_unique_Yersinia.gff - mapping each Yersinia protein to a cluster in tab delimited GFF; PGL1_unique_Yersinia.sigfile - list of the longest protein in each cluster; PGL1_unique_Yersinia.summary - summary table of features of each of the clusters; PGL1_unique_Yersinia.table - summary table of each protein in the clusters. Within each cluster directory are the following files, where 'x' is the cluster name: PGL1_unique_Yersinia-x.faa - multifasta file of the proteins in the cluster; PGL1_unique_Yersinia-x.summary - summary of the properties of the proteins; PGL1_unique_Yersinia-x.matches - blast matches between the proteins of the cluster; PGL1_unique_Yersinia-x.muscle.fasta - muscle alignment of the proteins; PGL1_unique_Yersinia-x.muscle.fasta.gblo - gblocks output of muscle alignment (that is, auto-trimmed alignment); PGL1_unique_Yersinia-x.muscle.fasta.gblo.htm - as above in html format; PGL1_unique_Yersinia-x.muscle.tree - treefile from muscle alignment; PGL1_unique_Yersinia-x.sif - matches between proteins in simple interaction format for display on graphing software. [file gb-2010-11-1-r1-S15.zip › clusters/PGL1_unique_yersinia-CL1006/PGL1_unique_yersinia-CL1006.sif]

yaldo0001_1240	pmatch	yente0001X_2240
yaldo0001_1240	pmatch	yinte0001_1480
yaldo0001_1240	pmatch	ymoll0001_720
yaldo0001_1240	pmatch	yaldo0001_1240
yaldo0001_1240	pmatch	yfred0001_1620
yaldo0001_1240	pmatch	ykris0001_1350
yaldo0001_1240	pmatch	ypest0001X_3320
yaldo0001_1240	pmatch	yberc0001_1180
yaldo0001_1240	pmatch	yrohd0001_1730
yaldo0001_1240	pmatch	yruck0001_1420
yaldo0001_1240	pmatch	ypseu0001X_41720
yente0001X_2240	pmatch	yente0001X_2240
yente0001X_2240	pmatch	yinte0001_1480
yente0001X_2240	pmatch	ymoll0001_720
yente0001X_2240	pmatch	yaldo0001_1240
yente0001X_2240	pmatch	yfred0001_1620
yente0001X_2240	pmatch	ykris0001_1350
yente0001X_2240	pmatch	ypest0001X_3320
yente0001X_2240	pmatch	yberc0001_1180
yente0001X_2240	pmatch	yrohd0001_1730
yente0001X_2240	pmatch	yruck0001_1420
yente0001X_2240	pmatch	ypseu0001X_41720
yberc0001_1180	pmatch	yente0001X_2240
yberc0001_1180	pmatch	yinte0001_1480
yberc0001_1180	pmatch	ymoll0001_720
yberc0001_1180	pmatch	yaldo0001_1240
yberc0001_1180	pmatch	yfred0001_1620
yberc0001_1180	pmatch	ykris0001_1350
yberc0001_1180	pmatch	ypest0001X_3320
yberc0001_1180	pmatch	yberc0001_1180
yberc0001_1180	pmatch	yrohd0001_1730
yberc0001_1180	pmatch	yruck0001_1420
yberc0001_1180	pmatch	ypseu0001X_41720
yrohd0001_1730	pmatch	yente0001X_2240
yrohd0001_1730	pmatch	yinte0001_1480
yrohd0001_1730	pmatch	ymoll0001_720
yrohd0001_1730	pmatch	yaldo0001_1240
yrohd0001_1730	pmatch	yfred0001_1620
yrohd0001_1730	pmatch	ykris0001_1350
yrohd0001_1730	pmatch	ypest0001X_3320
yrohd0001_1730	pmatch	yrohd0001_1730
yrohd0001_1730	pmatch	yberc0001_1180
yrohd0001_1730	pmatch	yruck0001_1420
yrohd0001_1730	pmatch	ypseu0001X_41720
ypseu0001X_41720	pmatch	yente0001X_2240
ypseu0001X_41720	pmatch	yinte0001_1480
ypseu0001X_41720	pmatch	ymoll0001_720
ypseu0001X_41720	pmatch	yaldo0001_1240
ypseu0001X_41720	pmatch	yfred0001_1620
ypseu0001X_41720	pmatch	ykris0001_1350
ypseu0001X_41720	pmatch	ypest0001X_3320
ypseu0001X_41720	pmatch	yrohd0001_1730
ypseu0001X_41720	pmatch	yberc0001_1180
ypseu0001X_41720	pmatch	ypseu0001X_41720
ypseu0001X_41720	pmatch	yruck0001_1420
ypest0001X_3320	pmatch	yente0001X_2240
ypest0001X_3320	pmatch	yinte0001_1480
ypest0001X_3320	pmatch	ymoll0001_720
ypest0001X_3320	pmatch	yaldo0001_1240
ypest0001X_3320	pmatch	yfred0001_1620
ypest0001X_3320	pmatch	ykris0001_1350
ypest0001X_3320	pmatch	ypest0001X_3320
ypest0001X_3320	pmatch	yrohd0001_1730
ypest0001X_3320	pmatch	yberc0001_1180
ypest0001X_3320	pmatch	ypseu0001X_41720
ypest0001X_3320	pmatch	yruck0001_1420
yinte0001_1480	pmatch	yente0001X_2240
yinte0001_1480	pmatch	yinte0001_1480
yinte0001_1480	pmatch	ymoll0001_720
yinte0001_1480	pmatch	yaldo0001_1240
yinte0001_1480	pmatch	yfred0001_1620
yinte0001_1480	pmatch	ykris0001_1350
yinte0001_1480	pmatch	ypest0001X_3320
yinte0001_1480	pmatch	yberc0001_1180
yinte0001_1480	pmatch	yrohd0001_1730
yinte0001_1480	pmatch	yruck0001_1420
yinte0001_1480	pmatch	ypseu0001X_41720
ykris0001_1350	pmatch	yente0001X_2240
ykris0001_1350	pmatch	yinte0001_1480
ykris0001_1350	pmatch	ymoll0001_720
ykris0001_1350	pmatch	yaldo0001_1240
ykris0001_1350	pmatch	ykris0001_1350
ykris0001_1350	pmatch	yfred0001_1620
ykris0001_1350	pmatch	ypest0001X_3320
ykris0001_1350	pmatch	yrohd0001_1730
ykris0001_1350	pmatch	yberc0001_1180
ykris0001_1350	pmatch	yruck0001_1420
ykris0001_1350	pmatch	ypseu0001X_41720
yfred0001_1620	pmatch	yente0001X_2240
yfred0001_1620	pmatch	yinte0001_1480
yfred0001_1620	pmatch	ymoll0001_720
yfred0001_1620	pmatch	yaldo0001_1240
yfred0001_1620	pmatch	yfred0001_1620
yfred0001_1620	pmatch	ykris0001_1350
yfred0001_1620	pmatch	ypest0001X_3320
yfred0001_1620	pmatch	yrohd0001_1730
yfred0001_1620	pmatch	yberc0001_1180
yfred0001_1620	pmatch	yruck0001_1420
yfred0001_1620	pmatch	ypseu0001X_41720
yruck0001_1420	pmatch	yinte0001_1480
yruck0001_1420	pmatch	yfred0001_1620
yruck0001_1420	pmatch	ykris0001_1350
yruck0001_1420	pmatch	yruck0001_1420
yruck0001_1420	pmatch	ypseu0001X_41720
yruck0001_1420	pmatch	yente0001X_2240
yruck0001_1420	pmatch	ymoll0001_720
yruck0001_1420	pmatch	yaldo0001_1240
yruck0001_1420	pmatch	ypest0001X_3320
yruck0001_1420	pmatch	yberc0001_1180
yruck0001_1420	pmatch	yrohd0001_1730
ymoll0001_720	pmatch	yente0001X_2240
ymoll0001_720	pmatch	yinte0001_1480
ymoll0001_720	pmatch	ymoll0001_720
ymoll0001_720	pmatch	yaldo0001_1240
ymoll0001_720	pmatch	yfred0001_1620
ymoll0001_720	pmatch	ykris0001_1350
ymoll0001_720	pmatch	ypest0001X_3320
ymoll0001_720	pmatch	yberc0001_1180
ymoll0001_720	pmatch	yrohd0001_1730
ymoll0001_720	pmatch	yruck0001_1420
ymoll0001_720	pmatch	ypseu0001X_41720
