# Supplementary material for: Genomic characterization of the Yersinia genus
Source: Genome Biol. 2010 Jan 4;11(1):R1. doi: 10.1186/gb-2010-11-1-r1 (PMC2847712; doi:10.1186/gb-2010-11-1-r1)
Supplement: Additional file 15 — The top level directory consists of a directory called Additional_cluster_files and 5010 directories, one for each multi-protein cluster family. (This top level directory has been split into three data files for uploading purposes (Additional files 15, 16, 17).) Within the directory are the following files: PGL1_unique_Yersinia_unclustered.out - list of all protein singletons that MCL did not group into a cluster (see Materials and Methods); PGL1_Yersinia_unique_locus_tags.txt - names of the 11 locus tag prefixes used for each genome; PGL1_unique_Yersinia.gff - mapping each Yersinia protein to a cluster in tab delimited GFF; PGL1_unique_Yersinia.sigfile - list of the longest protein in each cluster; PGL1_unique_Yersinia.summary - summary table of features of each of the clusters; PGL1_unique_Yersinia.table - summary table of each protein in the clusters. Within each cluster directory are the following files, where 'x' is the cluster name: PGL1_unique_Yersinia-x.faa - multifasta file of the proteins in the cluster; PGL1_unique_Yersinia-x.summary - summary of the properties of the proteins; PGL1_unique_Yersinia-x.matches - blast matches between the proteins of the cluster; PGL1_unique_Yersinia-x.muscle.fasta - muscle alignment of the proteins; PGL1_unique_Yersinia-x.muscle.fasta.gblo - gblocks output of muscle alignment (that is, auto-trimmed alignment); PGL1_unique_Yersinia-x.muscle.fasta.gblo.htm - as above in html format; PGL1_unique_Yersinia-x.muscle.tree - treefile from muscle alignment; PGL1_unique_Yersinia-x.sif - matches between proteins in simple interaction format for display on graphing software. [file gb-2010-11-1-r1-S15.zip › clusters/PGL1_unique_yersinia-CL1007/PGL1_unique_yersinia-CL1007.matches]

source	target	interaction	score
yruck0001_31230	yrohd0001_9360	pmatch	84.75
yruck0001_31230	ypest0001X_14900	pmatch	85.04
yruck0001_31230	yfred0001_9640	pmatch	84.16
yruck0001_31230	yente0001X_28830	pmatch	85.21
yruck0001_31230	ymoll0001_9890	pmatch	85.04
yruck0001_31230	yaldo0001_10710	pmatch	85.63
yruck0001_31230	yberc0001_10260	pmatch	85.34
yruck0001_31230	yruck0001_31230	pmatch	100.00
yruck0001_31230	ykris0001_10650	pmatch	85.04
yruck0001_31230	yinte0001_10360	pmatch	85.34
yruck0001_31230	ypseu0001X_14930	pmatch	85.04
yaldo0001_10710	ymoll0001_9890	pmatch	93.55
yaldo0001_10710	ykris0001_10650	pmatch	93.84
yaldo0001_10710	yinte0001_10360	pmatch	95.31
yaldo0001_10710	yrohd0001_9360	pmatch	93.26
yaldo0001_10710	ypest0001X_14900	pmatch	94.43
yaldo0001_10710	yfred0001_9640	pmatch	93.84
yaldo0001_10710	yente0001X_28830	pmatch	92.92
yaldo0001_10710	yaldo0001_10710	pmatch	100.00
yaldo0001_10710	yberc0001_10260	pmatch	93.84
yaldo0001_10710	yruck0001_31230	pmatch	85.63
yaldo0001_10710	ypseu0001X_14930	pmatch	94.43
yinte0001_10360	ymoll0001_9890	pmatch	96.19
yinte0001_10360	ykris0001_10650	pmatch	95.01
yinte0001_10360	yinte0001_10360	pmatch	100.00
yinte0001_10360	yrohd0001_9360	pmatch	94.43
yinte0001_10360	ypest0001X_14900	pmatch	95.01
yinte0001_10360	yfred0001_9640	pmatch	96.48
yinte0001_10360	yente0001X_28830	pmatch	95.28
yinte0001_10360	yaldo0001_10710	pmatch	95.31
yinte0001_10360	yberc0001_10260	pmatch	95.31
yinte0001_10360	yruck0001_31230	pmatch	85.34
yinte0001_10360	ypseu0001X_14930	pmatch	95.01
ypseu0001X_14930	ymoll0001_9890	pmatch	94.43
ypseu0001X_14930	ykris0001_10650	pmatch	96.20
ypseu0001X_14930	yinte0001_10360	pmatch	95.01
ypseu0001X_14930	yrohd0001_9360	pmatch	93.84
ypseu0001X_14930	ypest0001X_14900	pmatch	100.00
ypseu0001X_14930	yfred0001_9640	pmatch	95.60
ypseu0001X_14930	yente0001X_28830	pmatch	94.74
ypseu0001X_14930	yaldo0001_10710	pmatch	94.43
ypseu0001X_14930	yberc0001_10260	pmatch	94.72
ypseu0001X_14930	yruck0001_31230	pmatch	85.04
ypseu0001X_14930	ypseu0001X_14930	pmatch	100.00
ypest0001X_14900	ymoll0001_9890	pmatch	94.43
ypest0001X_14900	ykris0001_10650	pmatch	96.20
ypest0001X_14900	yinte0001_10360	pmatch	95.01
ypest0001X_14900	yrohd0001_9360	pmatch	93.84
ypest0001X_14900	ypest0001X_14900	pmatch	100.00
ypest0001X_14900	yfred0001_9640	pmatch	95.60
ypest0001X_14900	yente0001X_28830	pmatch	94.74
ypest0001X_14900	yaldo0001_10710	pmatch	94.43
ypest0001X_14900	yberc0001_10260	pmatch	94.72
ypest0001X_14900	yruck0001_31230	pmatch	85.04
ypest0001X_14900	ypseu0001X_14930	pmatch	100.00
yfred0001_9640	yrohd0001_9360	pmatch	95.60
yfred0001_9640	ypest0001X_14900	pmatch	95.60
yfred0001_9640	yfred0001_9640	pmatch	100.00
yfred0001_9640	yente0001X_28830	pmatch	95.87
yfred0001_9640	ymoll0001_9890	pmatch	95.31
yfred0001_9640	yaldo0001_10710	pmatch	93.84
yfred0001_9640	yberc0001_10260	pmatch	95.60
yfred0001_9640	yruck0001_31230	pmatch	84.16
yfred0001_9640	ykris0001_10650	pmatch	96.19
yfred0001_9640	yinte0001_10360	pmatch	96.48
yfred0001_9640	ypseu0001X_14930	pmatch	95.60
ykris0001_10650	ymoll0001_9890	pmatch	95.01
ykris0001_10650	ykris0001_10650	pmatch	100.00
ykris0001_10650	yinte0001_10360	pmatch	95.01
ykris0001_10650	yrohd0001_9360	pmatch	94.72
ykris0001_10650	ypest0001X_14900	pmatch	96.20
ykris0001_10650	yfred0001_9640	pmatch	96.19
ykris0001_10650	yente0001X_28830	pmatch	96.20
ykris0001_10650	yaldo0001_10710	pmatch	93.84
ykris0001_10650	yberc0001_10260	pmatch	95.60
ykris0001_10650	yruck0001_31230	pmatch	85.04
ykris0001_10650	ypseu0001X_14930	pmatch	96.20
yberc0001_10260	ymoll0001_9890	pmatch	97.95
yberc0001_10260	ykris0001_10650	pmatch	95.60
yberc0001_10260	yinte0001_10360	pmatch	95.31
yberc0001_10260	yrohd0001_9360	pmatch	94.13
yberc0001_10260	ypest0001X_14900	pmatch	94.72
yberc0001_10260	yfred0001_9640	pmatch	95.60
yberc0001_10260	yente0001X_28830	pmatch	93.81
yberc0001_10260	yaldo0001_10710	pmatch	93.84
yberc0001_10260	yberc0001_10260	pmatch	100.00
yberc0001_10260	yruck0001_31230	pmatch	85.34
yberc0001_10260	ypseu0001X_14930	pmatch	94.72
ymoll0001_9890	yrohd0001_9360	pmatch	94.43
ymoll0001_9890	ypest0001X_14900	pmatch	94.43
ymoll0001_9890	yfred0001_9640	pmatch	95.31
ymoll0001_9890	yente0001X_28830	pmatch	95.28
ymoll0001_9890	ymoll0001_9890	pmatch	100.00
ymoll0001_9890	yaldo0001_10710	pmatch	93.55
ymoll0001_9890	yberc0001_10260	pmatch	97.95
ymoll0001_9890	yruck0001_31230	pmatch	85.04
ymoll0001_9890	ykris0001_10650	pmatch	95.01
ymoll0001_9890	yinte0001_10360	pmatch	96.19
ymoll0001_9890	ypseu0001X_14930	pmatch	94.43
yrohd0001_9360	ymoll0001_9890	pmatch	94.43
yrohd0001_9360	ykris0001_10650	pmatch	94.72
yrohd0001_9360	yinte0001_10360	pmatch	94.43
yrohd0001_9360	yrohd0001_9360	pmatch	100.00
yrohd0001_9360	ypest0001X_14900	pmatch	93.84
yrohd0001_9360	yfred0001_9640	pmatch	95.60
yrohd0001_9360	yente0001X_28830	pmatch	94.40
yrohd0001_9360	yaldo0001_10710	pmatch	93.26
yrohd0001_9360	yberc0001_10260	pmatch	94.13
yrohd0001_9360	yruck0001_31230	pmatch	84.75
yrohd0001_9360	ypseu0001X_14930	pmatch	93.84
yente0001X_28830	yrohd0001_9360	pmatch	94.40
yente0001X_28830	ypest0001X_14900	pmatch	94.74
yente0001X_28830	yfred0001_9640	pmatch	95.87
yente0001X_28830	yente0001X_28830	pmatch	100.00
yente0001X_28830	ymoll0001_9890	pmatch	95.28
yente0001X_28830	yaldo0001_10710	pmatch	92.92
yente0001X_28830	yberc0001_10260	pmatch	93.81
yente0001X_28830	yruck0001_31230	pmatch	85.21
yente0001X_28830	ykris0001_10650	pmatch	96.20
yente0001X_28830	yinte0001_10360	pmatch	95.28
yente0001X_28830	ypseu0001X_14930	pmatch	94.74
