# Supplementary material for: Genomic characterization of the Yersinia genus
Source: Genome Biol. 2010 Jan 4;11(1):R1. doi: 10.1186/gb-2010-11-1-r1 (PMC2847712; doi:10.1186/gb-2010-11-1-r1)
Supplement: Additional file 15 — The top level directory consists of a directory called Additional_cluster_files and 5010 directories, one for each multi-protein cluster family. (This top level directory has been split into three data files for uploading purposes (Additional files 15, 16, 17).) Within the directory are the following files: PGL1_unique_Yersinia_unclustered.out - list of all protein singletons that MCL did not group into a cluster (see Materials and Methods); PGL1_Yersinia_unique_locus_tags.txt - names of the 11 locus tag prefixes used for each genome; PGL1_unique_Yersinia.gff - mapping each Yersinia protein to a cluster in tab delimited GFF; PGL1_unique_Yersinia.sigfile - list of the longest protein in each cluster; PGL1_unique_Yersinia.summary - summary table of features of each of the clusters; PGL1_unique_Yersinia.table - summary table of each protein in the clusters. Within each cluster directory are the following files, where 'x' is the cluster name: PGL1_unique_Yersinia-x.faa - multifasta file of the proteins in the cluster; PGL1_unique_Yersinia-x.summary - summary of the properties of the proteins; PGL1_unique_Yersinia-x.matches - blast matches between the proteins of the cluster; PGL1_unique_Yersinia-x.muscle.fasta - muscle alignment of the proteins; PGL1_unique_Yersinia-x.muscle.fasta.gblo - gblocks output of muscle alignment (that is, auto-trimmed alignment); PGL1_unique_Yersinia-x.muscle.fasta.gblo.htm - as above in html format; PGL1_unique_Yersinia-x.muscle.tree - treefile from muscle alignment; PGL1_unique_Yersinia-x.sif - matches between proteins in simple interaction format for display on graphing software. [file gb-2010-11-1-r1-S15.zip › clusters/PGL1_unique_yersinia-CL1007/PGL1_unique_yersinia-CL1007.muscle.fasta.gblo]

>yruck0001_31230
MSSLSDINRA RWARFKHNRR GYWSLWLFMT LFIISLFAEF IANDRPLLVS YQGKLYLPFM
VNYNETTFGG VLTTAADYQD PFVIRQIENH GWAIWAPIRY ANNTINFNTQ IPFPSPPSRT
NWLGTDSNGN DVLAQVIYGF RISMLFGLTL TLFSSLIGIA VGAIQGYYGG KIDLWGQRFI
EVWSGMPTLF LVILLSSIIQ PNFWWLLVIT VLFGWMALVG VVRAEFLRTR NYDYIRAARA
MGVQDRVIMS RHILPNAMVA TLTFMPFILC GSITTLTSLD FLGFGLPIGS PSLGGLLLEG
KNNLQAPWLG LTAFITLAML LSLLIFIGEA VRDAFDPSKA Y
>yaldo0001_10710
MIKLSAINQA RWARFRHNKR GYWSLWIFLA LFVISLFAEF IANDKPLLVS YQGKIYMPFM
SNYSESTFGG ILTTAADYQD PYVIGRINDN GWAIWAPIRF SNNTINFATD VPFPSPPNRT
NLLGTDSTGG DVLAKVIYGF RISLLFGLTL TLFSSVIGIC AGAIQGYYGG RIDLWGQRFI
EVWSGMPTLF LVILLSSIVQ PNFWWLLAIT VLFGWMGLVG VVRAEFLRTR NYDYIRAARA
MGVGDRVIMT RHMLPNAMVA TLTFLPFILC GSITTLTSLD FLGFGLPMGS PSLGGLLLEG
KNNLQAPWLG ITAFLVLAML LSLLIFIGEA VRDAFDPSKA Y
>yrohd0001_9360
MIRLSAINQI RWNQFRRNRR GYWSLWIFLT LFIISLFAEF IANDKPLLVS YQGKIYMPFM
TNYSESTFGG ILTTAADYQD PYVINRIKEH GWAIWAPIRF SNNTINFATD VPFPSPPSRT
NWLGTDSTGG DVLAKVIYGF RISLLFGLTL TLFSSVIGIC AGAIQGYYGG RVDLLGQRFI
EVWSGMPTLF LVILLSSIVQ PNFWWLLAIT VIFGWMGLVG VVRAEFLRTR NYDYIRAARA
MGVRDRVIMS RHMLPNAMVA TLTFLPFILC GSITTLTSLD FLGFGLPMGS PSLGGLLLEG
KNNLQAPWLG ITAFLVLAVL LSLLIFIGEA VRDAFDPNKV Y
>ypseu0001X_14930
MMRLSAINQA RWARFRQNRR GYWSLWIFLT LFVISLFAEL IANDKPLLVS YQGKFYMPFM
VNYSESTFGG VLTTAADYQD PYVIGRINDS GWAIWAPIRF SNNTINFATD VPFPSPPSRT
NLLGTDSTGG DVLAKVIYGF RISLLFGLTL TLFSSVIGIC AGAVQGYYGG RVDLWGQRFI
EVWSGMPTLF LVILLSSIVQ PNFWWLLAIT VIFGWMGLVG VVRAEFLRTR NYDYIRAARA
MGVRDRTIMT RHMLPNAMVA TLTFLPFILC GSITTLTSLD FLGFGLPIGS PSLGGLLLEG
KNNLQAPWLG ITAFLVLAVL LSLLIFIGEA VRDAFDPSKV Y
>ypest0001X_14900
MMRLSAINQA RWARFRQNRR GYWSLWIFLT LFVISLFAEL IANDKPLLVS YQGKFYMPFM
VNYSESTFGG VLTTAADYQD PYVIGRINDS GWAIWAPIRF SNNTINFATD VPFPSPPSRT
NLLGTDSTGG DVLAKVIYGF RISLLFGLTL TLFSSVIGIC AGAVQGYYGG RVDLWGQRFI
EVWSGMPTLF LVILLSSIVQ PNFWWLLAIT VIFGWMGLVG VVRAEFLRTR NYDYIRAARA
MGVRDRTIMT RHMLPNAMVA TLTFLPFILC GSITTLTSLD FLGFGLPIGS PSLGGLLLEG
KNNLQAPWLG ITAFLVLAVL LSLLIFIGEA VRDAFDPSKV Y
>yente0001X_28830
IKRLSAINQA RWARFRQNRR GYWSLWIFLT LFIISLFAEL IANDKPLLVS YQGKFYMPFM
VNYTESTFGG ILTTAADYQD PYVIGRIKDN GWAIWAPIRF SNNTINFATD VPFPSPPSHT
NWLGTDSTGG DVLAKIIYGF RISLLFGLTL TLLSSVIGIC AGAVQGYYGG KIDLLGQRFI
EVWSGMPTLF LIILLSSIVQ PNFWWLLAIT VIFGWMGLVG VVRAEFLRTR NYDYIRAARA
MGVRDRVIMS RHMLPNAMVA TLTFLPFILC GSITTLTSLD FLGFGLPMGS PSLGGLLLEG
KNNLQAPWLG ITAFLVLAVL LSLLIFIGEA VRDAFDPSKV Y
>ykris0001_10650
MKRLNAINQA RWARFRQNRR GYWSLWIFLT LFIISLFAEL IANDKPLLVS YQGKFYMPFM
VNYTESTFGG ILTTAADYQD PYVIGRIKDN GWAIWAPIRF SNNTINFATN VPFPSPPSRT
NLLGTDSTGG DVLAKVIYGF RISLLFGLTL TLFSSVIGIC AGAIQGYYGG RVDLWGQRFI
EVWSGMPTLF LVILLSSIVQ PNFWWLLAIT VIFGWMGLVG VVRAEFLRTR NYDYIRAAKA
MGVRDRVIMS RHMLPNAMVA TLTFLPFILC GSITTLTSLD FLGFGLPMGS PSLGGLLLEG
KNNLQAPWLG ITAFLVLAVL LSLLIFIGEA VRDAFDPSKV Y
>yberc0001_10260
MIKLSAINQA RWARFRQNRR GYWSLWIFLT LFIISLFAEL IANDKPLLVN YQGKIYLPFM
VNYSESTFGG ILTTAADYQD PYVLDRIKNN GWAIWAPIRF SNNTINFATE VPFPSPPSRT
NLLGTDSTGG DVLTKVIYGF RISLLFGLTL TLFSSVIGIC AGAIQGYYGG RVDLWGQRFI
EVWSGMPTLF LVILLSSIVQ PNFWWLLAIT VLFGWMGLVG VVRAEFLRTR NYDYIRAARA
MGVRDRTIMS RHMLPNAMVA TLTFLPFILC GSITTLTSLD FLGFGLPMGS PSLGGLLLEG
KNNLQAPWLG ITAFLVLAVL LSLLIFIGEA VRDAFDPSKV Y
>ymoll0001_9890
MIRLSAINQA RWARFRQNRR GYWSLWIFLT LFIISLFAEL LANDKPLLVN YQGKIYMPFM
VNYSESTFGG ILTTAADYQD PYVLDRIKNN GWAIWAPIRF SNNTINFATD VPFPSPPSRT
NLLGTDSTGG DVLTKVIYGF RISLLFGLTL TLFSSVIGIC AGAIQGYYGG KIDLLGQRFI
EVWSGMPTLF LVILLSSIVQ PNFWWLLAIT VLFGWMGLVG VVRAEFLRTR NYDYIRAARA
MGVRDRTIMS RHMLPNAMVA TLTFLPFILC GSITTLTSLD FLGFGLPMGS PSLGGLLLEG
KNNLQAPWLG ITAFLVLAVL LSLLIFIGEA VRDAFDPSKV Y
>yinte0001_10360
MIRLSAINQA RWARFRNNRR GYWSLWIFLT LFIISLFAEL IANDKPLLVN YQGRIYMPFM
TNYSESTFGG ILTTAADYQD PYVIGRINHN GWAIWAPIRF SNNTINFATD VPFPSPPSRT
NLLGTDSTGG DVLAKVIYGF RISLLFGLTL TLFSSVIGIC AGAVQGYYGG KIDLWGQRFI
EVWSGMPTLF LVILLSSIVQ PNFWWLLAIT VLFGWMGLVG VVRAEFLRTR NYDYIRAARA
MGVGDRVIMS RHMLPNAMVA TLTFLPFILC GSITTLTSLD FLGFGLPMGS PSLGGLLLEG
KNNLQAPWLG ITAFLVLAVL LSLLIFIGEA VRDAFDPSKV Y
>yfred0001_9640
MIRLSAINQA RWGRFRQNRR GYWSLWIFLT LFIISLFAEL IANDKPLLVS YQGRIYMPFM
TNYSESTFGG ILTTAADYQD PYVIDRIKDN GWAIWAPIRF SNNTINFATD VPFPSPPSRT
NLLGTDSTGG DVLAKIIYGF RISLLFGLTL TLFSSVIGIC AGAVQGYYGG RVDLWGQRFI
EVWSGMPTLF LVILLSSIVQ PNFWWLLGIT VIFGWMGLVG VVRAEFLRTR NYDYIRAARA
MGVRDRVIMS RHMLPNAMVA TLTFLPFILC GSITTLTSLD FLGFGLPMGS PSLGGLLLEG
KNNLQAPWLG ITAFLVLAVL LSLLIFIGEA VRDAFDPSKV Y
