# Supplementary material for: Genomic characterization of the Yersinia genus
Source: Genome Biol. 2010 Jan 4;11(1):R1. doi: 10.1186/gb-2010-11-1-r1 (PMC2847712; doi:10.1186/gb-2010-11-1-r1)
Supplement: Additional file 15 — The top level directory consists of a directory called Additional_cluster_files and 5010 directories, one for each multi-protein cluster family. (This top level directory has been split into three data files for uploading purposes (Additional files 15, 16, 17).) Within the directory are the following files: PGL1_unique_Yersinia_unclustered.out - list of all protein singletons that MCL did not group into a cluster (see Materials and Methods); PGL1_Yersinia_unique_locus_tags.txt - names of the 11 locus tag prefixes used for each genome; PGL1_unique_Yersinia.gff - mapping each Yersinia protein to a cluster in tab delimited GFF; PGL1_unique_Yersinia.sigfile - list of the longest protein in each cluster; PGL1_unique_Yersinia.summary - summary table of features of each of the clusters; PGL1_unique_Yersinia.table - summary table of each protein in the clusters. Within each cluster directory are the following files, where 'x' is the cluster name: PGL1_unique_Yersinia-x.faa - multifasta file of the proteins in the cluster; PGL1_unique_Yersinia-x.summary - summary of the properties of the proteins; PGL1_unique_Yersinia-x.matches - blast matches between the proteins of the cluster; PGL1_unique_Yersinia-x.muscle.fasta - muscle alignment of the proteins; PGL1_unique_Yersinia-x.muscle.fasta.gblo - gblocks output of muscle alignment (that is, auto-trimmed alignment); PGL1_unique_Yersinia-x.muscle.fasta.gblo.htm - as above in html format; PGL1_unique_Yersinia-x.muscle.tree - treefile from muscle alignment; PGL1_unique_Yersinia-x.sif - matches between proteins in simple interaction format for display on graphing software. [file gb-2010-11-1-r1-S15.zip › clusters/PGL1_unique_yersinia-CL1007/PGL1_unique_yersinia-CL1007.sif]

yruck0001_31230	pmatch	yrohd0001_9360
yruck0001_31230	pmatch	ypest0001X_14900
yruck0001_31230	pmatch	yfred0001_9640
yruck0001_31230	pmatch	yente0001X_28830
yruck0001_31230	pmatch	ymoll0001_9890
yruck0001_31230	pmatch	yaldo0001_10710
yruck0001_31230	pmatch	yberc0001_10260
yruck0001_31230	pmatch	yruck0001_31230
yruck0001_31230	pmatch	ykris0001_10650
yruck0001_31230	pmatch	yinte0001_10360
yruck0001_31230	pmatch	ypseu0001X_14930
yaldo0001_10710	pmatch	ymoll0001_9890
yaldo0001_10710	pmatch	ykris0001_10650
yaldo0001_10710	pmatch	yinte0001_10360
yaldo0001_10710	pmatch	yrohd0001_9360
yaldo0001_10710	pmatch	ypest0001X_14900
yaldo0001_10710	pmatch	yfred0001_9640
yaldo0001_10710	pmatch	yente0001X_28830
yaldo0001_10710	pmatch	yaldo0001_10710
yaldo0001_10710	pmatch	yberc0001_10260
yaldo0001_10710	pmatch	yruck0001_31230
yaldo0001_10710	pmatch	ypseu0001X_14930
yinte0001_10360	pmatch	ymoll0001_9890
yinte0001_10360	pmatch	ykris0001_10650
yinte0001_10360	pmatch	yinte0001_10360
yinte0001_10360	pmatch	yrohd0001_9360
yinte0001_10360	pmatch	ypest0001X_14900
yinte0001_10360	pmatch	yfred0001_9640
yinte0001_10360	pmatch	yente0001X_28830
yinte0001_10360	pmatch	yaldo0001_10710
yinte0001_10360	pmatch	yberc0001_10260
yinte0001_10360	pmatch	yruck0001_31230
yinte0001_10360	pmatch	ypseu0001X_14930
ypseu0001X_14930	pmatch	ymoll0001_9890
ypseu0001X_14930	pmatch	ykris0001_10650
ypseu0001X_14930	pmatch	yinte0001_10360
ypseu0001X_14930	pmatch	yrohd0001_9360
ypseu0001X_14930	pmatch	ypest0001X_14900
ypseu0001X_14930	pmatch	yfred0001_9640
ypseu0001X_14930	pmatch	yente0001X_28830
ypseu0001X_14930	pmatch	yaldo0001_10710
ypseu0001X_14930	pmatch	yberc0001_10260
ypseu0001X_14930	pmatch	yruck0001_31230
ypseu0001X_14930	pmatch	ypseu0001X_14930
ypest0001X_14900	pmatch	ymoll0001_9890
ypest0001X_14900	pmatch	ykris0001_10650
ypest0001X_14900	pmatch	yinte0001_10360
ypest0001X_14900	pmatch	yrohd0001_9360
ypest0001X_14900	pmatch	ypest0001X_14900
ypest0001X_14900	pmatch	yfred0001_9640
ypest0001X_14900	pmatch	yente0001X_28830
ypest0001X_14900	pmatch	yaldo0001_10710
ypest0001X_14900	pmatch	yberc0001_10260
ypest0001X_14900	pmatch	yruck0001_31230
ypest0001X_14900	pmatch	ypseu0001X_14930
yfred0001_9640	pmatch	yrohd0001_9360
yfred0001_9640	pmatch	ypest0001X_14900
yfred0001_9640	pmatch	yfred0001_9640
yfred0001_9640	pmatch	yente0001X_28830
yfred0001_9640	pmatch	ymoll0001_9890
yfred0001_9640	pmatch	yaldo0001_10710
yfred0001_9640	pmatch	yberc0001_10260
yfred0001_9640	pmatch	yruck0001_31230
yfred0001_9640	pmatch	ykris0001_10650
yfred0001_9640	pmatch	yinte0001_10360
yfred0001_9640	pmatch	ypseu0001X_14930
ykris0001_10650	pmatch	ymoll0001_9890
ykris0001_10650	pmatch	ykris0001_10650
ykris0001_10650	pmatch	yinte0001_10360
ykris0001_10650	pmatch	yrohd0001_9360
ykris0001_10650	pmatch	ypest0001X_14900
ykris0001_10650	pmatch	yfred0001_9640
ykris0001_10650	pmatch	yente0001X_28830
ykris0001_10650	pmatch	yaldo0001_10710
ykris0001_10650	pmatch	yberc0001_10260
ykris0001_10650	pmatch	yruck0001_31230
ykris0001_10650	pmatch	ypseu0001X_14930
yberc0001_10260	pmatch	ymoll0001_9890
yberc0001_10260	pmatch	ykris0001_10650
yberc0001_10260	pmatch	yinte0001_10360
yberc0001_10260	pmatch	yrohd0001_9360
yberc0001_10260	pmatch	ypest0001X_14900
yberc0001_10260	pmatch	yfred0001_9640
yberc0001_10260	pmatch	yente0001X_28830
yberc0001_10260	pmatch	yaldo0001_10710
yberc0001_10260	pmatch	yberc0001_10260
yberc0001_10260	pmatch	yruck0001_31230
yberc0001_10260	pmatch	ypseu0001X_14930
ymoll0001_9890	pmatch	yrohd0001_9360
ymoll0001_9890	pmatch	ypest0001X_14900
ymoll0001_9890	pmatch	yfred0001_9640
ymoll0001_9890	pmatch	yente0001X_28830
ymoll0001_9890	pmatch	ymoll0001_9890
ymoll0001_9890	pmatch	yaldo0001_10710
ymoll0001_9890	pmatch	yberc0001_10260
ymoll0001_9890	pmatch	yruck0001_31230
ymoll0001_9890	pmatch	ykris0001_10650
ymoll0001_9890	pmatch	yinte0001_10360
ymoll0001_9890	pmatch	ypseu0001X_14930
yrohd0001_9360	pmatch	ymoll0001_9890
yrohd0001_9360	pmatch	ykris0001_10650
yrohd0001_9360	pmatch	yinte0001_10360
yrohd0001_9360	pmatch	yrohd0001_9360
yrohd0001_9360	pmatch	ypest0001X_14900
yrohd0001_9360	pmatch	yfred0001_9640
yrohd0001_9360	pmatch	yente0001X_28830
yrohd0001_9360	pmatch	yaldo0001_10710
yrohd0001_9360	pmatch	yberc0001_10260
yrohd0001_9360	pmatch	yruck0001_31230
yrohd0001_9360	pmatch	ypseu0001X_14930
yente0001X_28830	pmatch	yrohd0001_9360
yente0001X_28830	pmatch	ypest0001X_14900
yente0001X_28830	pmatch	yfred0001_9640
yente0001X_28830	pmatch	yente0001X_28830
yente0001X_28830	pmatch	ymoll0001_9890
yente0001X_28830	pmatch	yaldo0001_10710
yente0001X_28830	pmatch	yberc0001_10260
yente0001X_28830	pmatch	yruck0001_31230
yente0001X_28830	pmatch	ykris0001_10650
yente0001X_28830	pmatch	yinte0001_10360
yente0001X_28830	pmatch	ypseu0001X_14930
