# Supplementary material for: Genomic characterization of the Yersinia genus
Source: Genome Biol. 2010 Jan 4;11(1):R1. doi: 10.1186/gb-2010-11-1-r1 (PMC2847712; doi:10.1186/gb-2010-11-1-r1)
Supplement: Additional file 15 — The top level directory consists of a directory called Additional_cluster_files and 5010 directories, one for each multi-protein cluster family. (This top level directory has been split into three data files for uploading purposes (Additional files 15, 16, 17).) Within the directory are the following files: PGL1_unique_Yersinia_unclustered.out - list of all protein singletons that MCL did not group into a cluster (see Materials and Methods); PGL1_Yersinia_unique_locus_tags.txt - names of the 11 locus tag prefixes used for each genome; PGL1_unique_Yersinia.gff - mapping each Yersinia protein to a cluster in tab delimited GFF; PGL1_unique_Yersinia.sigfile - list of the longest protein in each cluster; PGL1_unique_Yersinia.summary - summary table of features of each of the clusters; PGL1_unique_Yersinia.table - summary table of each protein in the clusters. Within each cluster directory are the following files, where 'x' is the cluster name: PGL1_unique_Yersinia-x.faa - multifasta file of the proteins in the cluster; PGL1_unique_Yersinia-x.summary - summary of the properties of the proteins; PGL1_unique_Yersinia-x.matches - blast matches between the proteins of the cluster; PGL1_unique_Yersinia-x.muscle.fasta - muscle alignment of the proteins; PGL1_unique_Yersinia-x.muscle.fasta.gblo - gblocks output of muscle alignment (that is, auto-trimmed alignment); PGL1_unique_Yersinia-x.muscle.fasta.gblo.htm - as above in html format; PGL1_unique_Yersinia-x.muscle.tree - treefile from muscle alignment; PGL1_unique_Yersinia-x.sif - matches between proteins in simple interaction format for display on graphing software. [file gb-2010-11-1-r1-S15.zip › clusters/PGL1_unique_yersinia-CL1008/PGL1_unique_yersinia-CL1008.matches]

source	target	interaction	score
yaldo0001_1350	yberc0001_1230	pmatch	98.86
yaldo0001_1350	ykris0001_1390	pmatch	98.89
yaldo0001_1350	ymoll0001_760	pmatch	98.17
yaldo0001_1350	yente0001X_2170	pmatch	98.89
yaldo0001_1350	yaldo0001_1350	pmatch	100.00
yaldo0001_1350	ypest0001X_3360	pmatch	96.66
yaldo0001_1350	yfred0001_1660	pmatch	98.55
yaldo0001_1350	yrohd0001_1770	pmatch	98.22
yaldo0001_1350	ypseu0001X_41670	pmatch	96.66
yaldo0001_1350	yruck0001_1500	pmatch	94.85
yaldo0001_1350	yinte0001_1520	pmatch	99.04
ykris0001_1390	yberc0001_1230	pmatch	99.08
ykris0001_1390	ykris0001_1390	pmatch	100.00
ykris0001_1390	ymoll0001_760	pmatch	98.86
ykris0001_1390	yente0001X_2170	pmatch	99.78
ykris0001_1390	yaldo0001_1350	pmatch	98.89
ykris0001_1390	ypest0001X_3360	pmatch	96.88
ykris0001_1390	yfred0001_1660	pmatch	99.28
ykris0001_1390	yrohd0001_1770	pmatch	98.22
ykris0001_1390	ypseu0001X_41670	pmatch	96.88
ykris0001_1390	yruck0001_1500	pmatch	94.85
ykris0001_1390	yinte0001_1520	pmatch	98.55
yente0001X_2170	yberc0001_1230	pmatch	99.08
yente0001X_2170	ykris0001_1390	pmatch	99.78
yente0001X_2170	ymoll0001_760	pmatch	98.86
yente0001X_2170	yente0001X_2170	pmatch	100.00
yente0001X_2170	yaldo0001_1350	pmatch	98.89
yente0001X_2170	ypest0001X_3360	pmatch	96.89
yente0001X_2170	yfred0001_1660	pmatch	99.52
yente0001X_2170	yrohd0001_1770	pmatch	98.44
yente0001X_2170	ypseu0001X_41670	pmatch	96.89
yente0001X_2170	yruck0001_1500	pmatch	94.85
yente0001X_2170	yinte0001_1520	pmatch	98.55
yrohd0001_1770	yberc0001_1230	pmatch	98.17
yrohd0001_1770	ykris0001_1390	pmatch	98.62
yrohd0001_1770	ymoll0001_760	pmatch	97.71
yrohd0001_1770	yente0001X_2170	pmatch	98.85
yrohd0001_1770	yaldo0001_1350	pmatch	98.62
yrohd0001_1770	ypest0001X_3360	pmatch	96.10
yrohd0001_1770	yfred0001_1660	pmatch	98.80
yrohd0001_1770	yrohd0001_1770	pmatch	100.00
yrohd0001_1770	ypseu0001X_41670	pmatch	96.10
yrohd0001_1770	yruck0001_1500	pmatch	94.51
yrohd0001_1770	yinte0001_1520	pmatch	98.50
yinte0001_1520	yberc0001_1230	pmatch	99.04
yinte0001_1520	ykris0001_1390	pmatch	98.61
yinte0001_1520	ymoll0001_760	pmatch	98.56
yinte0001_1520	yente0001X_2170	pmatch	98.60
yinte0001_1520	yaldo0001_1350	pmatch	99.07
yinte0001_1520	ypest0001X_3360	pmatch	96.28
yinte0001_1520	yfred0001_1660	pmatch	98.14
yinte0001_1520	yrohd0001_1770	pmatch	97.68
yinte0001_1520	ypseu0001X_41670	pmatch	96.28
yinte0001_1520	yruck0001_1500	pmatch	94.82
yinte0001_1520	yinte0001_1520	pmatch	100.00
ypseu0001X_41670	yberc0001_1230	pmatch	96.80
ypseu0001X_41670	ykris0001_1390	pmatch	96.88
ypseu0001X_41670	ymoll0001_760	pmatch	97.03
ypseu0001X_41670	yente0001X_2170	pmatch	96.89
ypseu0001X_41670	yaldo0001_1350	pmatch	96.66
ypseu0001X_41670	ypest0001X_3360	pmatch	100.00
ypseu0001X_41670	yfred0001_1660	pmatch	96.62
ypseu0001X_41670	yrohd0001_1770	pmatch	95.77
ypseu0001X_41670	ypseu0001X_41670	pmatch	100.00
ypseu0001X_41670	yruck0001_1500	pmatch	93.38
ypseu0001X_41670	yinte0001_1520	pmatch	96.14
ypest0001X_3360	yberc0001_1230	pmatch	96.80
ypest0001X_3360	ykris0001_1390	pmatch	96.88
ypest0001X_3360	ymoll0001_760	pmatch	97.03
ypest0001X_3360	yente0001X_2170	pmatch	96.89
ypest0001X_3360	yaldo0001_1350	pmatch	96.66
ypest0001X_3360	ypest0001X_3360	pmatch	100.00
ypest0001X_3360	yfred0001_1660	pmatch	96.62
ypest0001X_3360	yrohd0001_1770	pmatch	95.77
ypest0001X_3360	ypseu0001X_41670	pmatch	100.00
ypest0001X_3360	yruck0001_1500	pmatch	93.38
ypest0001X_3360	yinte0001_1520	pmatch	96.14
yfred0001_1660	yberc0001_1230	pmatch	99.04
yfred0001_1660	ykris0001_1390	pmatch	99.76
yfred0001_1660	ymoll0001_760	pmatch	99.04
yfred0001_1660	yente0001X_2170	pmatch	100.00
yfred0001_1660	yaldo0001_1350	pmatch	99.04
yfred0001_1660	ypest0001X_3360	pmatch	97.12
yfred0001_1660	yfred0001_1660	pmatch	100.00
yfred0001_1660	yrohd0001_1770	pmatch	98.85
yfred0001_1660	ypseu0001X_41670	pmatch	97.12
yfred0001_1660	yruck0001_1500	pmatch	95.20
yfred0001_1660	yinte0001_1520	pmatch	99.04
yberc0001_1230	ykris0001_1390	pmatch	99.08
yberc0001_1230	yberc0001_1230	pmatch	100.00
yberc0001_1230	ymoll0001_760	pmatch	98.21
yberc0001_1230	yente0001X_2170	pmatch	99.08
yberc0001_1230	yaldo0001_1350	pmatch	98.86
yberc0001_1230	ypest0001X_3360	pmatch	96.80
yberc0001_1230	yfred0001_1660	pmatch	99.00
yberc0001_1230	yrohd0001_1770	pmatch	98.17
yberc0001_1230	ypseu0001X_41670	pmatch	96.80
yberc0001_1230	yruck0001_1500	pmatch	95.27
yberc0001_1230	yinte0001_1520	pmatch	99.00
ymoll0001_760	ykris0001_1390	pmatch	98.86
ymoll0001_760	yberc0001_1230	pmatch	98.21
ymoll0001_760	ymoll0001_760	pmatch	100.00
ymoll0001_760	yente0001X_2170	pmatch	98.86
ymoll0001_760	yaldo0001_1350	pmatch	98.17
ymoll0001_760	ypest0001X_3360	pmatch	97.03
ymoll0001_760	yfred0001_1660	pmatch	99.00
ymoll0001_760	yrohd0001_1770	pmatch	97.71
ymoll0001_760	ypseu0001X_41670	pmatch	97.03
ymoll0001_760	yruck0001_1500	pmatch	93.90
ymoll0001_760	yinte0001_1520	pmatch	98.51
yruck0001_1500	yberc0001_1230	pmatch	95.45
yruck0001_1500	ykris0001_1390	pmatch	95.05
yruck0001_1500	ymoll0001_760	pmatch	94.13
yruck0001_1500	yente0001X_2170	pmatch	95.05
yruck0001_1500	yaldo0001_1350	pmatch	95.05
yruck0001_1500	ypest0001X_3360	pmatch	93.63
yruck0001_1500	yfred0001_1660	pmatch	95.05
yruck0001_1500	yrohd0001_1770	pmatch	94.58
yruck0001_1500	ypseu0001X_41670	pmatch	93.63
yruck0001_1500	yruck0001_1500	pmatch	100.00
yruck0001_1500	yinte0001_1520	pmatch	94.82
