# Supplementary material for: Genomic characterization of the Yersinia genus
Source: Genome Biol. 2010 Jan 4;11(1):R1. doi: 10.1186/gb-2010-11-1-r1 (PMC2847712; doi:10.1186/gb-2010-11-1-r1)
Supplement: Additional file 15 — The top level directory consists of a directory called Additional_cluster_files and 5010 directories, one for each multi-protein cluster family. (This top level directory has been split into three data files for uploading purposes (Additional files 15, 16, 17).) Within the directory are the following files: PGL1_unique_Yersinia_unclustered.out - list of all protein singletons that MCL did not group into a cluster (see Materials and Methods); PGL1_Yersinia_unique_locus_tags.txt - names of the 11 locus tag prefixes used for each genome; PGL1_unique_Yersinia.gff - mapping each Yersinia protein to a cluster in tab delimited GFF; PGL1_unique_Yersinia.sigfile - list of the longest protein in each cluster; PGL1_unique_Yersinia.summary - summary table of features of each of the clusters; PGL1_unique_Yersinia.table - summary table of each protein in the clusters. Within each cluster directory are the following files, where 'x' is the cluster name: PGL1_unique_Yersinia-x.faa - multifasta file of the proteins in the cluster; PGL1_unique_Yersinia-x.summary - summary of the properties of the proteins; PGL1_unique_Yersinia-x.matches - blast matches between the proteins of the cluster; PGL1_unique_Yersinia-x.muscle.fasta - muscle alignment of the proteins; PGL1_unique_Yersinia-x.muscle.fasta.gblo - gblocks output of muscle alignment (that is, auto-trimmed alignment); PGL1_unique_Yersinia-x.muscle.fasta.gblo.htm - as above in html format; PGL1_unique_Yersinia-x.muscle.tree - treefile from muscle alignment; PGL1_unique_Yersinia-x.sif - matches between proteins in simple interaction format for display on graphing software. [file gb-2010-11-1-r1-S15.zip › clusters/PGL1_unique_yersinia-CL1008/PGL1_unique_yersinia-CL1008.muscle.fasta.gblo]

>yruck0001_1500
VTLLFVSLVT TYLVVLNFAI LPSLQQFNKV LAYEVRMLMT DRLQLEDGTL LEVPPAFRRE
IYRELGISLY TNAAAEESGL RWAQHYKFLS DQMAQQLGGP TDVRVEVSKN SPVVWLKTWL
SPDIWVRVPL TEIHQGDFSP LFRYTLAIML LAVGGAWLFI RIQNRPLVEL EHAALQVGKG
NIPPPLREYG ASEVRSVTRA FNQMASGVKL LADDRTLLMA GVSHDLRTPL TRIRLATEMM
AEEDGYLSES INKDIEECNA IIEQFIDYLR TGQEMPTEMS ELNAILGEVI AAESGYEREI
ETDLCDEEVL VEVHPLSIKR ALANMVVNAA RYGNGWIKVS SGTELQRAWF QVEDDGPGIK
PEELKHLFQP FVRGDSARST SGTGLGLAIV QRIIDAHSGM LDIGTSDKGG LRIRAYLPLS
LDVK
>ypseu0001X_41670
VTLLFVSLVT TYLVVLNFAI LPSLQQFNKV LAYEVRMLMT DRLQLEDGTL LEVPPAFRRE
IYRELGISLY TNAAAEESGL RWAQHYKFLS DQMAQQLGGP TDVRVEVNKN SPVVWLKTWL
SPDIWVRVPL TEIHQGDFSP LFRYTLAIML LAVGGAWLFI RIQNRPLVEL EHAALQVGKG
NIPPPLREYG ASEVRSVTRA FNQMAAGVKL LSDDRTLLMA GVSHDLRTPL TRIRLATEMM
SEDDAYLSES INKDIEECNA IIEQFIDYLR TGQEMPTEPS DLNSVLGEVI AAESGYERVI
ETDLAEGEVL VDIHPLSIKR ALTNMVVNAA RYGNGWIKVS SGKELQRAWF QVEDDGPGIK
PEDLKHLLQP FVRGDSARST SGTGLGLAIV QRIIDAHAGS LEIGTSKRGG LRIRAYIPLP
LDVK
>ypest0001X_3360
VTLLFVSLVT TYLVVLNFAI LPSLQQFNKV LAYEVRMLMT DRLQLEDGTL LEVPPAFRRE
IYRELGISLY TNAAAEESGL RWAQHYKFLS DQMAQQLGGP TDVRVEVNKN SPVVWLKTWL
SPDIWVRVPL TEIHQGDFSP LFRYTLAIML LAVGGAWLFI RIQNRPLVEL EHAALQVGKG
NIPPPLREYG ASEVRSVTRA FNQMAAGVKL LSDDRTLLMA GVSHDLRTPL TRIRLATEMM
SEDDAYLSES INKDIEECNA IIEQFIDYLR TGQEMPTEPS DLNSVLGEVI AAESGYERVI
ETDLAEGEVL VDIHPLSIKR ALTNMVVNAA RYGNGWIKVS SGKELQRAWF QVEDDGPGIK
PEDLKHLLQP FVRGDSARST SGTGLGLAIV QRIIDAHAGS LEIGTSKRGG LRIRAYIPLP
LDVK
>yrohd0001_1770
VTLLFVSLVT TYLVVLNFAI LPSLQQFNKV LAYEVRMLMT DRLQLEDGTL LEVPPAFRRE
IYRELGISLY TNAAAEESGL RWAQHYKFLS DQMAQQLGGP TDVRVEVNKN SPVVWLKTWL
SPDIWVRVPL TEIHQGDFSP LFRYTLAIML LAVGGAWLFI RIQNRPLVEL EHAAVQVGKG
IIPPPLREYG ASEVRSVTRA FNQMAAGVKL LADDRTLLMA GVSHDLRTPL TRIRLATEMM
SEADGYLSES INKDIEECNA IIEQFIDYLR TGQEMPTESS DLNAVLGEVI AAESGYERVI
ETDLCDGEVM VDIHPLSIKR ALANMVVNAA RYGNGWIKVS SGTELQRAWF QVEDDGPGIK
PEDLKHLFQP FVRGDSARST SGTGLGLAIV QRIIDAHAGS LEIGASERGG LRIRAYIPLP
LDVK
>ykris0001_1390
VTLLFVSLVT TYLVVLNFAI LPSLQQFNKV LAYEVRMLMT DRLQLEDGTL LEVPPAFRRE
IYRELGISLY TNAAAEESGL RWAQHYKFLS DQMAQQLGGP TDVRVEVNKN SPVVWLKTWL
SPDIWVRVPL TEIHQGDFSP LFRYTLAIML LAVGGAWLFI RIQNRPLVEL EHAALQVGKG
IIPPPLREYG ASEVRSVTRA FNQMAAGVKL LADDRTLLMA GVSHDLRTPL TRIRLATEMM
SEADGYLSES INKDIEECNA IIEQFIDYLR TGQEMPTEPS DLNAVLGEVI AAESGYERVI
ETDLCEGEVI VDIHPLSIKR ALANMVVNAA RYGNGWIKVS SGTELQRAWF QVEDDGPGIK
PEDLKHLFQP FVRGDSARST SGTGLGLAIV QRIIDAHAGS LDIGTSERGG LRIRAYIPLP
LDVK
>yente0001X_2170
VTLLFVSLVT TYLVVLNFAI LPSLQQFNKV LAYEVRMLMT DRLQLEDGTL LEVPPAFRRE
IYRELGISLY TNAAAEESGL RWAQHYKFLS DQMAQQLGGP TDVRVEVNKN SPVVWLKTWL
SPDIWVRVPL TEIHQGDFSP LFRYTLAIML LAVGGAWLFI RIQNRPLVEL EHAALQVGKG
IIPPPLREYG ASEVRSVTRA FNQMAAGVKL LADDRTLLMA GVSHDLRTPL TRIRLATEMM
SEADGYLSES INKDIEECNA IIEQFIDYLR TGQEMPTEPS DLNAVLGEVI AAESGYERVI
ETDLCEGEVM VDIHPLSIKR ALANMVVNAA RYGNGWIKVS SGTELQRAWF QVEDDGPGIK
PEDLKHLFQP FVRGDSARST SGTGLGLAIV QRIIDAHAGS LDIGTSERGG LRIRAYIPLP
LDVK
>yfred0001_1660
VTLLFVSLVT TYLVVLNFAI LPSLQQFNKV LAYEVRMLMT DRLQLEDGTL LEVPPAFRRE
IYRELGISLY TNAAAEESGL RWAQHYKFLS DQMAQQLGGP TDVRVEVNKN SPVVWLKTWL
SPDIWVRVPL TEIHQGDFSP LFRYTLAIML LAVGGAWLFI RIQNRPLVEL EHAALQVGKG
IIPPPLREYG ASEVRSVTRA FNQMAAGVKL LADDRTLLMA GVSHDLRTPL TRIRLATEMM
SEADGYLSES INKDIEECNA IIEQFIDYLR TGQEMPTEPS DLNAVLGEVI AAESGYERVI
ETDLCEGEVM VDIHPLSIKR ALANMVVNAA RYGNGWIKVS SGTELQRAWF QVEDDGPGIK
PEDLKHLFQP FVRGDSARST SGTGLGLAIV QRIIDAHAGS LDIGTSERGG LRIRAYIPLP
LDVK
>yaldo0001_1350
VTLLFVSLVT TYLVVLNFAI LPSLQQFNKV LAYEVRMLMT DRLQLEDGTL LEVPPAFRRE
IYRELGISLY TNAAAEESGL RWAQHYKFLS DQMAQQLGGP TDVRVEVNKN SPVVWLKTWL
SPDIWVRVPL TEIHQGDFSP LFRYTLAIML LAVGGAWLFI RIQNRPLVEL EHAAMQVGKG
IIPPPLREYG ASEVRSVTRA FNQMAAGVKL LADDRTLLMA GVSHDLRTPL TRIRLATEMM
SEADGYLSES INKDIEECNA IIEQFIDYLR TGQEMPTESS DLNAVLGEVI AAESGYERVI
ETDLCAGEVL VDIHPLSIKR ALANMVVNAA RYGNGWIKVS SGTELQRAWF QVEDDGPGIK
PEDLKHLFQP FVRGDSARST SGTGLGLAIV QRIIDAHAGS LDIGTSERGG LRIRAYIPLP
LDVK
>yinte0001_1520
VTLLFVSLVT TYLVVLNFAI LPSLQQFNKV LAYEVRMLMT DRLQLEDGTL LEVPPAFRRE
IYRELGISLY TNAAAEESGL RWAQHYKFLS DQMAQQLGGP TDVRVEVNKN SPVVWLKTWL
SPDIWVRVPL TEIHQGDFSP LFRYTLAIML LAVGGAWLFI RIQNRPLVEL EHAALQVGKG
IIPPPLREYG ASEVRSVTRA FNQMAAGVKL LADDRTLLMA GVSHDLRTPL TRIRLATEMM
SEADGYLSES INKDIEECNA IIEQFIDYLR TGQEMPTESS DLNAVLGEVI AAESGYERII
ETDLCAGEVL VDIHPLSIKR ALANMVVNAA RYGNGWIKVS SGTELQRAWF QVEDDGPGIK
PEDLKHLFQP FVRGDSARST SGTGLGLAIV QRIIDAHAGS LDIGTSERGG LRIRAYIPLP
LDMK
>ymoll0001_760
VTLLFVSLVT TYLVVLNFAI LPSLQQFNKV LAYEVRMLMT DRLQLEDGTL LEVPPAFRRE
IYRELGISLY TNAAAEESGL RWAQHYKFLS DQMAQQLGGP TDVRVEVNKN SPVVWLKTWL
SPDIWVRVPL TEIHQGDFSP LFRYTLAIML LAVGGAWLFI RIQNRPLVEL EHAALQVGKG
IIPPPLREYG ASEVRSVTRA FNQMAAGVKL LADDRTLLMA GVSHDLRTPL TRIRLATEMM
SEADGYLSES INKDIEECNA IIEQFIDYLR TGQEMPTEPS ELNSVLGEVI AAESGYERVI
ETDLCEGEVL VDIHPLSIKR ALANMVVNAA RYGNGWIKVS SGTELQRAWF QVEDDGPGIK
PEELKHLFQP FVRGDSARST SGTGLGLAIV QRIIDAHAGS LDIGTSERGG LRIRAYIPQL
NNIT
>yberc0001_1230
VTLLFVSLVT TYLVVLNFAI LPSLQQFNKV LAYEVRMLMT DRLQLEDGTL LEVPPAFRRE
IYRELGISLY TNAAAEESGL RWAQHYKFLS DQMAQQLGGP TDVRVEVNKN SPVVWLKTWL
SPDIWVRVPL TEIHQGDFSP LFRYTLAIML LAVGGAWLFI RIQNRPLVEL EHAALQVGKG
IIPPPLREYG ASEVRSVTRA FNQMAAGVKL LADDRTLLMA GVSHDLRTPL TRIRLATEMM
SEADGYLSES INKDIEECNA IIEQFIDYLR TGQEMPTEPS DLNSVLGEVI AAESGYERVI
ETDLCAGEVL VDIHPLSIKR ALANMVVNAA RYGNGWIKVS SGTELQRAWF QVEDDGPGIK
PEELKHLFQP FVRGDSARST SGTGLGLAIV QRIIDAHAGS LDIGTSERGG LRIRAYIPQL
NYLT
