# Supplementary material for: Genomic characterization of the Yersinia genus
Source: Genome Biol. 2010 Jan 4;11(1):R1. doi: 10.1186/gb-2010-11-1-r1 (PMC2847712; doi:10.1186/gb-2010-11-1-r1)
Supplement: Additional file 15 — The top level directory consists of a directory called Additional_cluster_files and 5010 directories, one for each multi-protein cluster family. (This top level directory has been split into three data files for uploading purposes (Additional files 15, 16, 17).) Within the directory are the following files: PGL1_unique_Yersinia_unclustered.out - list of all protein singletons that MCL did not group into a cluster (see Materials and Methods); PGL1_Yersinia_unique_locus_tags.txt - names of the 11 locus tag prefixes used for each genome; PGL1_unique_Yersinia.gff - mapping each Yersinia protein to a cluster in tab delimited GFF; PGL1_unique_Yersinia.sigfile - list of the longest protein in each cluster; PGL1_unique_Yersinia.summary - summary table of features of each of the clusters; PGL1_unique_Yersinia.table - summary table of each protein in the clusters. Within each cluster directory are the following files, where 'x' is the cluster name: PGL1_unique_Yersinia-x.faa - multifasta file of the proteins in the cluster; PGL1_unique_Yersinia-x.summary - summary of the properties of the proteins; PGL1_unique_Yersinia-x.matches - blast matches between the proteins of the cluster; PGL1_unique_Yersinia-x.muscle.fasta - muscle alignment of the proteins; PGL1_unique_Yersinia-x.muscle.fasta.gblo - gblocks output of muscle alignment (that is, auto-trimmed alignment); PGL1_unique_Yersinia-x.muscle.fasta.gblo.htm - as above in html format; PGL1_unique_Yersinia-x.muscle.tree - treefile from muscle alignment; PGL1_unique_Yersinia-x.sif - matches between proteins in simple interaction format for display on graphing software. [file gb-2010-11-1-r1-S15.zip › clusters/PGL1_unique_yersinia-CL1008/PGL1_unique_yersinia-CL1008.sif]

yaldo0001_1350	pmatch	yberc0001_1230
yaldo0001_1350	pmatch	ykris0001_1390
yaldo0001_1350	pmatch	ymoll0001_760
yaldo0001_1350	pmatch	yente0001X_2170
yaldo0001_1350	pmatch	yaldo0001_1350
yaldo0001_1350	pmatch	ypest0001X_3360
yaldo0001_1350	pmatch	yfred0001_1660
yaldo0001_1350	pmatch	yrohd0001_1770
yaldo0001_1350	pmatch	ypseu0001X_41670
yaldo0001_1350	pmatch	yruck0001_1500
yaldo0001_1350	pmatch	yinte0001_1520
ykris0001_1390	pmatch	yberc0001_1230
ykris0001_1390	pmatch	ykris0001_1390
ykris0001_1390	pmatch	ymoll0001_760
ykris0001_1390	pmatch	yente0001X_2170
ykris0001_1390	pmatch	yaldo0001_1350
ykris0001_1390	pmatch	ypest0001X_3360
ykris0001_1390	pmatch	yfred0001_1660
ykris0001_1390	pmatch	yrohd0001_1770
ykris0001_1390	pmatch	ypseu0001X_41670
ykris0001_1390	pmatch	yruck0001_1500
ykris0001_1390	pmatch	yinte0001_1520
yente0001X_2170	pmatch	yberc0001_1230
yente0001X_2170	pmatch	ykris0001_1390
yente0001X_2170	pmatch	ymoll0001_760
yente0001X_2170	pmatch	yente0001X_2170
yente0001X_2170	pmatch	yaldo0001_1350
yente0001X_2170	pmatch	ypest0001X_3360
yente0001X_2170	pmatch	yfred0001_1660
yente0001X_2170	pmatch	yrohd0001_1770
yente0001X_2170	pmatch	ypseu0001X_41670
yente0001X_2170	pmatch	yruck0001_1500
yente0001X_2170	pmatch	yinte0001_1520
yrohd0001_1770	pmatch	yberc0001_1230
yrohd0001_1770	pmatch	ykris0001_1390
yrohd0001_1770	pmatch	ymoll0001_760
yrohd0001_1770	pmatch	yente0001X_2170
yrohd0001_1770	pmatch	yaldo0001_1350
yrohd0001_1770	pmatch	ypest0001X_3360
yrohd0001_1770	pmatch	yfred0001_1660
yrohd0001_1770	pmatch	yrohd0001_1770
yrohd0001_1770	pmatch	ypseu0001X_41670
yrohd0001_1770	pmatch	yruck0001_1500
yrohd0001_1770	pmatch	yinte0001_1520
yinte0001_1520	pmatch	yberc0001_1230
yinte0001_1520	pmatch	ykris0001_1390
yinte0001_1520	pmatch	ymoll0001_760
yinte0001_1520	pmatch	yente0001X_2170
yinte0001_1520	pmatch	yaldo0001_1350
yinte0001_1520	pmatch	ypest0001X_3360
yinte0001_1520	pmatch	yfred0001_1660
yinte0001_1520	pmatch	yrohd0001_1770
yinte0001_1520	pmatch	ypseu0001X_41670
yinte0001_1520	pmatch	yruck0001_1500
yinte0001_1520	pmatch	yinte0001_1520
ypseu0001X_41670	pmatch	yberc0001_1230
ypseu0001X_41670	pmatch	ykris0001_1390
ypseu0001X_41670	pmatch	ymoll0001_760
ypseu0001X_41670	pmatch	yente0001X_2170
ypseu0001X_41670	pmatch	yaldo0001_1350
ypseu0001X_41670	pmatch	ypest0001X_3360
ypseu0001X_41670	pmatch	yfred0001_1660
ypseu0001X_41670	pmatch	yrohd0001_1770
ypseu0001X_41670	pmatch	ypseu0001X_41670
ypseu0001X_41670	pmatch	yruck0001_1500
ypseu0001X_41670	pmatch	yinte0001_1520
ypest0001X_3360	pmatch	yberc0001_1230
ypest0001X_3360	pmatch	ykris0001_1390
ypest0001X_3360	pmatch	ymoll0001_760
ypest0001X_3360	pmatch	yente0001X_2170
ypest0001X_3360	pmatch	yaldo0001_1350
ypest0001X_3360	pmatch	ypest0001X_3360
ypest0001X_3360	pmatch	yfred0001_1660
ypest0001X_3360	pmatch	yrohd0001_1770
ypest0001X_3360	pmatch	ypseu0001X_41670
ypest0001X_3360	pmatch	yruck0001_1500
ypest0001X_3360	pmatch	yinte0001_1520
yfred0001_1660	pmatch	yberc0001_1230
yfred0001_1660	pmatch	ykris0001_1390
yfred0001_1660	pmatch	ymoll0001_760
yfred0001_1660	pmatch	yente0001X_2170
yfred0001_1660	pmatch	yaldo0001_1350
yfred0001_1660	pmatch	ypest0001X_3360
yfred0001_1660	pmatch	yfred0001_1660
yfred0001_1660	pmatch	yrohd0001_1770
yfred0001_1660	pmatch	ypseu0001X_41670
yfred0001_1660	pmatch	yruck0001_1500
yfred0001_1660	pmatch	yinte0001_1520
yberc0001_1230	pmatch	ykris0001_1390
yberc0001_1230	pmatch	yberc0001_1230
yberc0001_1230	pmatch	ymoll0001_760
yberc0001_1230	pmatch	yente0001X_2170
yberc0001_1230	pmatch	yaldo0001_1350
yberc0001_1230	pmatch	ypest0001X_3360
yberc0001_1230	pmatch	yfred0001_1660
yberc0001_1230	pmatch	yrohd0001_1770
yberc0001_1230	pmatch	ypseu0001X_41670
yberc0001_1230	pmatch	yruck0001_1500
yberc0001_1230	pmatch	yinte0001_1520
ymoll0001_760	pmatch	ykris0001_1390
ymoll0001_760	pmatch	yberc0001_1230
ymoll0001_760	pmatch	ymoll0001_760
ymoll0001_760	pmatch	yente0001X_2170
ymoll0001_760	pmatch	yaldo0001_1350
ymoll0001_760	pmatch	ypest0001X_3360
ymoll0001_760	pmatch	yfred0001_1660
ymoll0001_760	pmatch	yrohd0001_1770
ymoll0001_760	pmatch	ypseu0001X_41670
ymoll0001_760	pmatch	yruck0001_1500
ymoll0001_760	pmatch	yinte0001_1520
yruck0001_1500	pmatch	yberc0001_1230
yruck0001_1500	pmatch	ykris0001_1390
yruck0001_1500	pmatch	ymoll0001_760
yruck0001_1500	pmatch	yente0001X_2170
yruck0001_1500	pmatch	yaldo0001_1350
yruck0001_1500	pmatch	ypest0001X_3360
yruck0001_1500	pmatch	yfred0001_1660
yruck0001_1500	pmatch	yrohd0001_1770
yruck0001_1500	pmatch	ypseu0001X_41670
yruck0001_1500	pmatch	yruck0001_1500
yruck0001_1500	pmatch	yinte0001_1520
