# Supplementary material for: Genomic characterization of the Yersinia genus
Source: Genome Biol. 2010 Jan 4;11(1):R1. doi: 10.1186/gb-2010-11-1-r1 (PMC2847712; doi:10.1186/gb-2010-11-1-r1)
Supplement: Additional file 15 — The top level directory consists of a directory called Additional_cluster_files and 5010 directories, one for each multi-protein cluster family. (This top level directory has been split into three data files for uploading purposes (Additional files 15, 16, 17).) Within the directory are the following files: PGL1_unique_Yersinia_unclustered.out - list of all protein singletons that MCL did not group into a cluster (see Materials and Methods); PGL1_Yersinia_unique_locus_tags.txt - names of the 11 locus tag prefixes used for each genome; PGL1_unique_Yersinia.gff - mapping each Yersinia protein to a cluster in tab delimited GFF; PGL1_unique_Yersinia.sigfile - list of the longest protein in each cluster; PGL1_unique_Yersinia.summary - summary table of features of each of the clusters; PGL1_unique_Yersinia.table - summary table of each protein in the clusters. Within each cluster directory are the following files, where 'x' is the cluster name: PGL1_unique_Yersinia-x.faa - multifasta file of the proteins in the cluster; PGL1_unique_Yersinia-x.summary - summary of the properties of the proteins; PGL1_unique_Yersinia-x.matches - blast matches between the proteins of the cluster; PGL1_unique_Yersinia-x.muscle.fasta - muscle alignment of the proteins; PGL1_unique_Yersinia-x.muscle.fasta.gblo - gblocks output of muscle alignment (that is, auto-trimmed alignment); PGL1_unique_Yersinia-x.muscle.fasta.gblo.htm - as above in html format; PGL1_unique_Yersinia-x.muscle.tree - treefile from muscle alignment; PGL1_unique_Yersinia-x.sif - matches between proteins in simple interaction format for display on graphing software. [file gb-2010-11-1-r1-S15.zip › clusters/PGL1_unique_yersinia-CL1009/PGL1_unique_yersinia-CL1009.faa]

>yaldo0001_1370
MSVKGITPQELAAYGIHNVSEIVYNPSYDLLFQEETKPTLKGYERGTLTTTGAIAVDTGI
FTGRSPKDKYIVRDAITQDTVWWADQGKGKNDNKPLSQETWSHLKGLVTEQLSGKRLFVV
DTFCGANADTRLQVRFVTEVAWQAHFVKNMFIRPTDEELARFEPDFIVMNGAKCTNPDWK
EQGLNSENFVAFNLTERMQLIGGTWYGGEMKKGMFSMMNYLLPLKGIASMHCSANVGEKG
DVAIFFGLSGTGKTTLSTDPKRKLIGDDEHGWDDDGVFNFEGGCYAKTIKLSEEAEPDIF
HAIKRDALLENVVVLADGTVDFNDGSKTENTRVSYPIYHIENIVKPVSKAGHATKVIFLT
ADAFGVLPPVSRLTANQTQYHFLSGFTAKLAGTERGVTEPTPTFSACFGAAFLSLHPTQY
AEVLVKRMQAVGAQAYLVNTGWNGTGKRISIKDTRAIIDAILNGEIDKAETFTLPIFDLA
VPMALPGVDPAILDPRDTYADVAQWQEKAEDLAKRFTTNFDKYTDTPAGAALVSAGPKI
>ykris0001_1410
MSVKGITPQELAAYGIHNVSEIVYNPSYDLLFQEETKPTLEGYERGTLTTTGAIAVDTGI
FTGRSPKDKYIVRDAITQDTVWWADQGKGKNDNKPLSQETWAHLKGLVTNQLSGKRLFVV
DTFCGANADTRLQVRFVTEVAWQAHFVKNMFIRPTDEELAHFEPDFIVMNGAKCTNPNWK
EQGLNSENFVAFNLTERMQLIGGTWYGGEMKKGMFSMMNYLLPLKGIASMHCSANVGEKG
DVAIFFGLSGTGKTTLSTDPKRKLIGDDEHGWDDDGVFNFEGGCYAKTIKLSEEAEPDIY
HAIKRDALLENVVVLPDGTVDFNDGSKTENTRVSYPIYHIENIVKPVSKAGHATKVIFLT
ADAFGVLPPVSRLTANQTQYHFLSGFTAKLAGTERGVTEPTPTFSACFGAAFLSLHPTQY
AEVLVKRMQAVGAQAYLVNTGWNGTGKRISIKDTRAIIDAILNGEIDKAETFTLPIFDLA
VPMALPGVDPAILDPRDTYADVAQWQEKAEDLAKRFTTNFDKYTDTPAGAALVSAGPKI
>yente0001X_2390
MSVKGITPQELAAYGIHNVSEIVYNPSYDLLFQEETKPTLEGYERGTLTNTGAIAVDTGI
FTGRSPKDKYIVRDAITQDTVWWADQGKGKNDNKPLSQETWTHLKGLVTNQLSGKRLFVV
DTFCGANADTRLQVRFVTEVAWQAHFVKNMFIRPTDEELAHFEPDFIVMNGAKCINPNWK
EQGLNSENFVAFNLTERMQLIGGTWYGGEMKKGMFSMMNYLLPLKGIASMHCSANVGEKG
DVAIFFGLSGTGKTTLSTDPKRKLIGDDEHGWDDDGVFNFEGGCYAKTIKLSEEAEPDIY
HAIKRDALLENVVVLPDGTVDFNDGSKTENTRVSYPIYHIENIVKPVSKAGHATKVIFLT
ADAFGVLPPVSRLTANQTQYHFLSGFTAKLAGTERGVTEPTPTFSACFGAAFLSLHPTQY
AEVLVKRMQAVGAQAYLVNTGWNGTGKRISIKDTRAIIDAILNGEIDKAETFTLPIFDLA
VPMALPGVDPAILDPRDTYADVAQWQEKAEDLAKRFTTNFDKYTDTPAGAALVSAGPKI
>yberc0001_1250
MSVKGITPQELAAYGIHNVSEIVYNPSYDLLFQEETKPTLEGYERGTLTTTGAIAVDTGI
FTGRSPKDKYIVRDAITQDTVWWADQGKGKNDNKPLSQETWSHLKGLVTEQLSGKRLFVV
DTFCGANADSRLQVRFVTEVAWQAHFVKNMFIRPTDEELADFEPDFIVMNGAKCTNPNWK
EQGLNSENFVAFNLTERMQLIGGTWYGGEMKKGMFSMMNYLLPLKGIASMHCSANVGEKG
DVAIFFGLSGTGKTTLSTDPKRKLIGDDEHGWDDDGVFNFEGGCYAKTIKLSEEAEPDIY
HAIRRDALLENVVVLPDGTVDFNDSSKTENTRVSYPIYHIENIVKPVSKAGHATKVIFLT
ADAFGVLPPVSRLTANQTQYHFLSGFTAKLAGTERGVTEPTPTFSACFGAAFLSLHPTQY
AEVLVKRMQAVGAQAYLVNTGWNGTGKRISIKDTRAIIDAILNGEIDKAETFTLPIFDLA
VPMALPGVDPAILDPRDTYADIAQWQEKAEDLARRFTTNFDKYTDTPAGAALMSAGPKI
>yinte0001_1530
MSVKGITPQELAAYGIHNVSEIVYNPSYDLLFQEETKPTLEGYERGILTTTGAIAVDTGI
FTGRSPKDKYIVRDAITQDTVWWADQGKGKNDNKPLSQETWSHLKGLVTEQLSGKRLFVV
DTFCGANADTRLQVRFVTEVAWQAHFVKNMFIRPSDEELAHFEPDFIVMNGAKCTNPDWK
EQGLNSENFVAFNLTERMQLIGGTWYGGEMKKGMFSMMNYLLPLKGIASMHCSANVGEKG
DVAIFFGLSGTGKTTLSTDPKRKLIGDDEHGWDDDGVFNFEGGCYAKTIKLSEEAEPDIY
HAIKRDALLENVVVLADGTVDFNDGSKTENTRVSYPIYHIENIVKPVSKAGHATKVIFLT
ADAFGVLPPVSRLTANQTQYHFLSGFTAKLAGTERGVTEPTPTFSACFGAAFLSLHPTQY
AEVLVKRMQAVGAQAYLVNTGWNGTGKRISIKDTRGIIDAILNGEIDKAETFTLPIFDLA
VPTALPGVNPDILDPRDTYADVAQWQEKAEDLAKRFTTNFDKYTDTPAGAALVSAGPKL
>ypseu0001X_41660
MSVKGITPQELAAYGIHNVSEIVYNPSYDLLFEEETKPTLEGYERGTLTTTGAIAVDTGI
FTGRSPKDKYIVRDAITQDTVWWADQGKGKNDNKPLSQEIWSHLKGLVTEQLSGKRLFVV
DTFCGANADTRLQVRFITEVAWQAHFVKNMFIRPSDEELARFEPDFIVMNGAKCTNPQWK
EQGLNSENFVAFNLTERMQLIGGTWYGGEMKKGMFSMMNYLLPLKGIASMHCSANVGEKG
DVAIFFGLSGTGKTTLSTDPKRKLIGDDEHGWDDDGVFNFEGGCYAKTIKLSEEAEPDIY
HAIKRDALLENVVVLADGTVDFNDGSKTENTRVSYPIYHIDNIVKPVSKAGHATKVIFLT
ADAFGVLPPVSRLTANQTQYHFLSGFTAKLAGTERGVTEPTPTFSACFGAAFLSLHPTQY
AEVLVKRMQAVGAQAYLVNTGWNGTGKRISIKDTRAIIDAILNGEIDKAETFTLPIFDLA
VPMALPGVNPDILDPRDTYADKAQWQEKAEDLAKRFATNFDKYTDTPAGAALVSAGPKI
>ypest0001X_3370
MSVKGITPQELAAYGIHNVSEIVYNPSYDLLFEEETKPTLEGYERGTLTTTGAIAVDTGI
FTGRSPKDKYIVRDAITQDTVWWADQGKGKNDNKPLSQEIWNHLKGLVTEQLSGKRLFVV
DTFCGANADTRLQVRFITEVAWQAHFVKNMFIRPSDEELARFEPDFIVMNGAKCTNPQWK
EQGLNSENFVAFNLTERMQLIGGTWYGGEMKKGMFSMMNYLLPLKGIASMHCSANVGEKG
DVAIFFGLSGTGKTTLSTDPKRKLIGDDEHGWDDDGVFNFEGGCYAKTIKLSEEAEPDIY
HAIKRDALLENVVVLADGTVDFNDGSKTENTRVSYPIYHIDNIVKPVSKAGHATKVIFLT
ADAFGVLPPVSRLTANQTQYHFLSGFTAKLAGTERGVTEPTPTFSACFGAAFLSLHPTQY
AEVLVKRMQAVGAQAYLVNTGWNGTGKRISIKDTRAIIDAILNGEIDKAETFTLPIFDLA
VPMALPGVNPDILDPRDTYADKAQWQEKAEDLAKRFATNFDKYTDTPAGAALVSAGPKI
>yrohd0001_1780
MSVKGITPQELAAYGIHNVSEIVYNPSYDLLFQEETKPTLEGYERGTLTTTGAIAVDTGI
FTGRSPKDKYIVRDDITRDTVWWADQGKGKNDNKPLSQETWAHLKGLVTQQLSGKRLFVV
DTFCGANADTRLQVRFVTEVAWQAHFVKNMFIRPTDEELAHFEPDFIVMNGAKCTNPNWK
EQGLNSENFVAFNLTERMQLIGGTWYGGEMKKGMFSMMNYLLPLKGIASMHCSANVGEKG
DVAIFFGLSGTGKTTLSTDPKRKLIGDDEHGWDDDGVFNFEGGCYAKTIKLSEEAEPDIY
HAIKRDALLENVVVLPDGTVDFNDGSKTENTRVSYPIYHIENIVKPVSKAGHATKVIFLT
ADAFGVLPPVSRLTASQTQYHFLSGFTAKLAGTERGVTEPTPTFSACFGAAFLSLHPTQY
AEVLLKRMQAVGAQAYLVNTGWNGTGKRISIKDTRGIIDAILNGEIDKAETFTLPIFDLA
VPMALPGVNPDILDPRDTYADVAQWQEKAEDLAKRFTTNFDKYTDTPAGAALVSAGPKV
>ymoll0001_780
MSVKGITPQELAAYGIHNVSEIVYNPSYDLLFQEETKPTLEGYERGTLTTTGAIAVDTGI
FTGRSPKDKYIVRDAITQDTVWWADQGKGKNDNKPLSQETWSHLKELVTEQLSGKRLFVV
DTFCGANPDSRLRVRFVTEVAWQAHFVKNMFIRPTDEELADFEPDFIVMNGAKCTNPNWK
EQGLNSENFVAFNLTERMQLIGGTWYGGEMKKGMFSMMNYLLPLKGIASMHCSANVGEKG
DVAIFFGLSGTGKTTLSTDPKRKLIGDDEHGWDDDGVFNFEGGCYAKTIKLSEEAEPDIY
HAIRRDALLENVVVLPDGTVDFNDSSKTENTRVSYPIYHIENIVKPVSKAGHATKVIFLT
ADAFGVLPPVSRLTANQTQYHFLSGFTAKLAGTERGVTEPTPTFSACFGAAFLSLHPTQY
AEVLVKRMQAVGAQAYLVNTGWNGTGKRISIKDTRAIIDAILNGEIDKAETFTLPIFDLA
VPMALPGVDPAILDPRDTYADVAQWQEKAENLAHRFTTNFDKYTDTPAGAALVSAGPKI
>yfred0001_1670
MSVKGITPQELAAYGIHNVSEIVYNPSYDLLFQEETKPTLEGYERGTLTTTGAIAVDTGI
FTGRSPKDKYIVRDDITRDTVWWADQGKGKNDNKPLSPEIWSHLKGLVTEQLSGKRLFVV
DTFCGANADTRLQVRFVTEVAWQAHFVKNMFIRPSDEELAHFEPDFIVMNGAKCTNPNWK
EQGLNSENFVAFNLTERMQLIGGTWYGGEMKKGMFSMMNYLLPLKGIASMHCSANVGEKG
DVAIFFGLSGTGKTTLSTDPKRKLIGDDEHGWDDDGVFNFEGGCYAKTIKLSEEAEPDIY
HAIKRDALLENVVVLADGTVDFNDGSKTENTRVSYPIYHIENIVKPVSKAGHATKVIFLT
ADAFGVLPPVSRLTANQTQYHFLSGFTAKLAGTERGVTEPTPTFSACFGAAFLSLHPTQY
AEVLVKRMQAVGAQAYLVNTGWNGTGKRISIKDTRGIIDAILNGEIDKAETFTLPIFDLA
VPTSLPGVNPDILDPRDTYADVAQWQEKAEDLAKRFTTNFDKYTDTPAGAALVSAGPKI
>yruck0001_1510
MSVKGITPQELASYGIHNVSEIVYNPSYELLFQEETKPGLEGYERGTVTNLGAVAVDTGI
FTGRSPKDKYIVRDAITQNTVWWADQGKGKNDNKPLSQETWSHLKELVTKQLSDKRLFVV
DTFCGANADTRLKVRFITEVAWQAHFVKNMFIRPSDEELAHFEPDFIVMNGAKCTNPNWK
QQGLNSENFVAFNLTERMQLIGGTWYGGEMKKGMFSMMNYLLPLKGIASMHCSANVGEKG
DVAIFFGLSGTGKTTLSTDPKRKLIGDDEHGWDDDGVFNFEGGCYAKTIKLSAEAEPDIY
HAIKRDALLENVMVLADGTVDFNDGSKTENTRVSYPIYHIENIVKPVSKAGHANKVIFLT
ADAFGVLPPVSRLTADQTQYHFLSGFTAKLAGTERGVTEPTPTFSACFGAAFLSLHPTQY
AEVLVKRMQAAGAQAYLVNTGWNGTGKRISIKDTRAIIDAILNGDIDKTETFTLPIFNLA
VPTALPGVNPDILDPRQTYGSIEQWQEKAEDLAKRFATNFDKYTDTPAGAALVSAGPKI
