# Supplementary material for: Genomic characterization of the Yersinia genus
Source: Genome Biol. 2010 Jan 4;11(1):R1. doi: 10.1186/gb-2010-11-1-r1 (PMC2847712; doi:10.1186/gb-2010-11-1-r1)
Supplement: Additional file 15 — The top level directory consists of a directory called Additional_cluster_files and 5010 directories, one for each multi-protein cluster family. (This top level directory has been split into three data files for uploading purposes (Additional files 15, 16, 17).) Within the directory are the following files: PGL1_unique_Yersinia_unclustered.out - list of all protein singletons that MCL did not group into a cluster (see Materials and Methods); PGL1_Yersinia_unique_locus_tags.txt - names of the 11 locus tag prefixes used for each genome; PGL1_unique_Yersinia.gff - mapping each Yersinia protein to a cluster in tab delimited GFF; PGL1_unique_Yersinia.sigfile - list of the longest protein in each cluster; PGL1_unique_Yersinia.summary - summary table of features of each of the clusters; PGL1_unique_Yersinia.table - summary table of each protein in the clusters. Within each cluster directory are the following files, where 'x' is the cluster name: PGL1_unique_Yersinia-x.faa - multifasta file of the proteins in the cluster; PGL1_unique_Yersinia-x.summary - summary of the properties of the proteins; PGL1_unique_Yersinia-x.matches - blast matches between the proteins of the cluster; PGL1_unique_Yersinia-x.muscle.fasta - muscle alignment of the proteins; PGL1_unique_Yersinia-x.muscle.fasta.gblo - gblocks output of muscle alignment (that is, auto-trimmed alignment); PGL1_unique_Yersinia-x.muscle.fasta.gblo.htm - as above in html format; PGL1_unique_Yersinia-x.muscle.tree - treefile from muscle alignment; PGL1_unique_Yersinia-x.sif - matches between proteins in simple interaction format for display on graphing software. [file gb-2010-11-1-r1-S15.zip › clusters/PGL1_unique_yersinia-CL1009/PGL1_unique_yersinia-CL1009.matches]

source	target	interaction	score
yaldo0001_1370	ykris0001_1410	pmatch	98.70
yaldo0001_1370	ymoll0001_780	pmatch	97.59
yaldo0001_1370	yente0001X_2390	pmatch	98.33
yaldo0001_1370	ypest0001X_3370	pmatch	97.59
yaldo0001_1370	yberc0001_1250	pmatch	97.96
yaldo0001_1370	ypseu0001X_41660	pmatch	97.77
yaldo0001_1370	yinte0001_1530	pmatch	98.14
yaldo0001_1370	yrohd0001_1780	pmatch	97.22
yaldo0001_1370	yaldo0001_1370	pmatch	100.00
yaldo0001_1370	yruck0001_1510	pmatch	93.32
yaldo0001_1370	yfred0001_1670	pmatch	97.40
ykris0001_1410	ykris0001_1410	pmatch	100.00
ykris0001_1410	ymoll0001_780	pmatch	97.96
ykris0001_1410	yente0001X_2390	pmatch	99.44
ykris0001_1410	ypest0001X_3370	pmatch	97.40
ykris0001_1410	yberc0001_1250	pmatch	98.33
ykris0001_1410	ypseu0001X_41660	pmatch	97.40
ykris0001_1410	yrohd0001_1780	pmatch	98.33
ykris0001_1410	yinte0001_1530	pmatch	97.96
ykris0001_1410	yaldo0001_1370	pmatch	98.70
ykris0001_1410	yruck0001_1510	pmatch	93.69
ykris0001_1410	yfred0001_1670	pmatch	97.59
yente0001X_2390	ykris0001_1410	pmatch	99.44
yente0001X_2390	ymoll0001_780	pmatch	97.59
yente0001X_2390	yente0001X_2390	pmatch	100.00
yente0001X_2390	ypest0001X_3370	pmatch	97.03
yente0001X_2390	yberc0001_1250	pmatch	97.96
yente0001X_2390	ypseu0001X_41660	pmatch	97.03
yente0001X_2390	yrohd0001_1780	pmatch	97.77
yente0001X_2390	yinte0001_1530	pmatch	97.59
yente0001X_2390	yaldo0001_1370	pmatch	98.33
yente0001X_2390	yruck0001_1510	pmatch	93.69
yente0001X_2390	yfred0001_1670	pmatch	97.22
yberc0001_1250	ykris0001_1410	pmatch	98.33
yberc0001_1250	yente0001X_2390	pmatch	97.96
yberc0001_1250	ymoll0001_780	pmatch	98.70
yberc0001_1250	ypest0001X_3370	pmatch	96.66
yberc0001_1250	yberc0001_1250	pmatch	100.00
yberc0001_1250	ypseu0001X_41660	pmatch	96.85
yberc0001_1250	yrohd0001_1780	pmatch	96.85
yberc0001_1250	yinte0001_1530	pmatch	97.03
yberc0001_1250	yaldo0001_1370	pmatch	97.96
yberc0001_1250	yruck0001_1510	pmatch	92.95
yberc0001_1250	yfred0001_1670	pmatch	96.66
yinte0001_1530	ykris0001_1410	pmatch	97.96
yinte0001_1530	ymoll0001_780	pmatch	96.66
yinte0001_1530	yente0001X_2390	pmatch	97.59
yinte0001_1530	ypest0001X_3370	pmatch	97.59
yinte0001_1530	yberc0001_1250	pmatch	97.03
yinte0001_1530	ypseu0001X_41660	pmatch	97.77
yinte0001_1530	yruck0001_1510	pmatch	94.06
yinte0001_1530	yinte0001_1530	pmatch	100.00
yinte0001_1530	yrohd0001_1780	pmatch	97.77
yinte0001_1530	yaldo0001_1370	pmatch	98.14
yinte0001_1530	yfred0001_1670	pmatch	98.52
ypseu0001X_41660	ykris0001_1410	pmatch	97.40
ypseu0001X_41660	ymoll0001_780	pmatch	96.29
ypseu0001X_41660	yente0001X_2390	pmatch	97.03
ypseu0001X_41660	ypest0001X_3370	pmatch	99.81
ypseu0001X_41660	yberc0001_1250	pmatch	96.85
ypseu0001X_41660	ypseu0001X_41660	pmatch	100.00
ypseu0001X_41660	yinte0001_1530	pmatch	97.77
ypseu0001X_41660	yrohd0001_1780	pmatch	96.66
ypseu0001X_41660	yaldo0001_1370	pmatch	97.77
ypseu0001X_41660	yruck0001_1510	pmatch	94.06
ypseu0001X_41660	yfred0001_1670	pmatch	97.59
ypest0001X_3370	ykris0001_1410	pmatch	97.40
ypest0001X_3370	ymoll0001_780	pmatch	96.10
ypest0001X_3370	yente0001X_2390	pmatch	97.03
ypest0001X_3370	ypest0001X_3370	pmatch	100.00
ypest0001X_3370	yberc0001_1250	pmatch	96.66
ypest0001X_3370	ypseu0001X_41660	pmatch	99.81
ypest0001X_3370	yinte0001_1530	pmatch	97.59
ypest0001X_3370	yrohd0001_1780	pmatch	96.66
ypest0001X_3370	yaldo0001_1370	pmatch	97.59
ypest0001X_3370	yruck0001_1510	pmatch	93.88
ypest0001X_3370	yfred0001_1670	pmatch	97.40
yrohd0001_1780	ykris0001_1410	pmatch	98.33
yrohd0001_1780	ymoll0001_780	pmatch	96.47
yrohd0001_1780	yente0001X_2390	pmatch	97.77
yrohd0001_1780	ypest0001X_3370	pmatch	96.66
yrohd0001_1780	yberc0001_1250	pmatch	96.85
yrohd0001_1780	ypseu0001X_41660	pmatch	96.66
yrohd0001_1780	yruck0001_1510	pmatch	93.14
yrohd0001_1780	yrohd0001_1780	pmatch	100.00
yrohd0001_1780	yinte0001_1530	pmatch	97.77
yrohd0001_1780	yaldo0001_1370	pmatch	97.22
yrohd0001_1780	yfred0001_1670	pmatch	97.96
ymoll0001_780	ykris0001_1410	pmatch	97.96
ymoll0001_780	yente0001X_2390	pmatch	97.59
ymoll0001_780	ymoll0001_780	pmatch	100.00
ymoll0001_780	ypest0001X_3370	pmatch	96.10
ymoll0001_780	yberc0001_1250	pmatch	98.70
ymoll0001_780	ypseu0001X_41660	pmatch	96.29
ymoll0001_780	yrohd0001_1780	pmatch	96.47
ymoll0001_780	yinte0001_1530	pmatch	96.66
ymoll0001_780	yaldo0001_1370	pmatch	97.59
ymoll0001_780	yruck0001_1510	pmatch	92.76
ymoll0001_780	yfred0001_1670	pmatch	96.29
yfred0001_1670	ykris0001_1410	pmatch	97.59
yfred0001_1670	ymoll0001_780	pmatch	96.29
yfred0001_1670	yente0001X_2390	pmatch	97.22
yfred0001_1670	ypest0001X_3370	pmatch	97.40
yfred0001_1670	yberc0001_1250	pmatch	96.66
yfred0001_1670	ypseu0001X_41660	pmatch	97.59
yfred0001_1670	yinte0001_1530	pmatch	98.52
yfred0001_1670	yrohd0001_1780	pmatch	97.96
yfred0001_1670	yaldo0001_1370	pmatch	97.40
yfred0001_1670	yruck0001_1510	pmatch	93.69
yfred0001_1670	yfred0001_1670	pmatch	100.00
yruck0001_1510	ykris0001_1410	pmatch	93.69
yruck0001_1510	ymoll0001_780	pmatch	92.76
yruck0001_1510	yente0001X_2390	pmatch	93.69
yruck0001_1510	ypest0001X_3370	pmatch	93.88
yruck0001_1510	yberc0001_1250	pmatch	92.95
yruck0001_1510	ypseu0001X_41660	pmatch	94.06
yruck0001_1510	yruck0001_1510	pmatch	100.00
yruck0001_1510	yinte0001_1530	pmatch	94.06
yruck0001_1510	yrohd0001_1780	pmatch	93.14
yruck0001_1510	yaldo0001_1370	pmatch	93.32
yruck0001_1510	yfred0001_1670	pmatch	93.69
