# Supplementary material for: Genomic characterization of the Yersinia genus
Source: Genome Biol. 2010 Jan 4;11(1):R1. doi: 10.1186/gb-2010-11-1-r1 (PMC2847712; doi:10.1186/gb-2010-11-1-r1)
Supplement: Additional file 15 — The top level directory consists of a directory called Additional_cluster_files and 5010 directories, one for each multi-protein cluster family. (This top level directory has been split into three data files for uploading purposes (Additional files 15, 16, 17).) Within the directory are the following files: PGL1_unique_Yersinia_unclustered.out - list of all protein singletons that MCL did not group into a cluster (see Materials and Methods); PGL1_Yersinia_unique_locus_tags.txt - names of the 11 locus tag prefixes used for each genome; PGL1_unique_Yersinia.gff - mapping each Yersinia protein to a cluster in tab delimited GFF; PGL1_unique_Yersinia.sigfile - list of the longest protein in each cluster; PGL1_unique_Yersinia.summary - summary table of features of each of the clusters; PGL1_unique_Yersinia.table - summary table of each protein in the clusters. Within each cluster directory are the following files, where 'x' is the cluster name: PGL1_unique_Yersinia-x.faa - multifasta file of the proteins in the cluster; PGL1_unique_Yersinia-x.summary - summary of the properties of the proteins; PGL1_unique_Yersinia-x.matches - blast matches between the proteins of the cluster; PGL1_unique_Yersinia-x.muscle.fasta - muscle alignment of the proteins; PGL1_unique_Yersinia-x.muscle.fasta.gblo - gblocks output of muscle alignment (that is, auto-trimmed alignment); PGL1_unique_Yersinia-x.muscle.fasta.gblo.htm - as above in html format; PGL1_unique_Yersinia-x.muscle.tree - treefile from muscle alignment; PGL1_unique_Yersinia-x.sif - matches between proteins in simple interaction format for display on graphing software. [file gb-2010-11-1-r1-S15.zip › clusters/PGL1_unique_yersinia-CL1009/PGL1_unique_yersinia-CL1009.muscle.fasta.gblo]

>yruck0001_1510
MSVKGITPQE LASYGIHNVS EIVYNPSYEL LFQEETKPGL EGYERGTVTN LGAVAVDTGI
FTGRSPKDKY IVRDAITQNT VWWADQGKGK NDNKPLSQET WSHLKELVTK QLSDKRLFVV
DTFCGANADT RLKVRFITEV AWQAHFVKNM FIRPSDEELA HFEPDFIVMN GAKCTNPNWK
QQGLNSENFV AFNLTERMQL IGGTWYGGEM KKGMFSMMNY LLPLKGIASM HCSANVGEKG
DVAIFFGLSG TGKTTLSTDP KRKLIGDDEH GWDDDGVFNF EGGCYAKTIK LSAEAEPDIY
HAIKRDALLE NVMVLADGTV DFNDGSKTEN TRVSYPIYHI ENIVKPVSKA GHANKVIFLT
ADAFGVLPPV SRLTADQTQY HFLSGFTAKL AGTERGVTEP TPTFSACFGA AFLSLHPTQY
AEVLVKRMQA AGAQAYLVNT GWNGTGKRIS IKDTRAIIDA ILNGDIDKTE TFTLPIFNLA
VPTALPGVNP DILDPRQTYG SIEQWQEKAE DLAKRFATNF DKYTDTPAGA ALVSAGPKI
>ypseu0001X_41660
MSVKGITPQE LAAYGIHNVS EIVYNPSYDL LFEEETKPTL EGYERGTLTT TGAIAVDTGI
FTGRSPKDKY IVRDAITQDT VWWADQGKGK NDNKPLSQEI WSHLKGLVTE QLSGKRLFVV
DTFCGANADT RLQVRFITEV AWQAHFVKNM FIRPSDEELA RFEPDFIVMN GAKCTNPQWK
EQGLNSENFV AFNLTERMQL IGGTWYGGEM KKGMFSMMNY LLPLKGIASM HCSANVGEKG
DVAIFFGLSG TGKTTLSTDP KRKLIGDDEH GWDDDGVFNF EGGCYAKTIK LSEEAEPDIY
HAIKRDALLE NVVVLADGTV DFNDGSKTEN TRVSYPIYHI DNIVKPVSKA GHATKVIFLT
ADAFGVLPPV SRLTANQTQY HFLSGFTAKL AGTERGVTEP TPTFSACFGA AFLSLHPTQY
AEVLVKRMQA VGAQAYLVNT GWNGTGKRIS IKDTRAIIDA ILNGEIDKAE TFTLPIFDLA
VPMALPGVNP DILDPRDTYA DKAQWQEKAE DLAKRFATNF DKYTDTPAGA ALVSAGPKI
>ypest0001X_3370
MSVKGITPQE LAAYGIHNVS EIVYNPSYDL LFEEETKPTL EGYERGTLTT TGAIAVDTGI
FTGRSPKDKY IVRDAITQDT VWWADQGKGK NDNKPLSQEI WNHLKGLVTE QLSGKRLFVV
DTFCGANADT RLQVRFITEV AWQAHFVKNM FIRPSDEELA RFEPDFIVMN GAKCTNPQWK
EQGLNSENFV AFNLTERMQL IGGTWYGGEM KKGMFSMMNY LLPLKGIASM HCSANVGEKG
DVAIFFGLSG TGKTTLSTDP KRKLIGDDEH GWDDDGVFNF EGGCYAKTIK LSEEAEPDIY
HAIKRDALLE NVVVLADGTV DFNDGSKTEN TRVSYPIYHI DNIVKPVSKA GHATKVIFLT
ADAFGVLPPV SRLTANQTQY HFLSGFTAKL AGTERGVTEP TPTFSACFGA AFLSLHPTQY
AEVLVKRMQA VGAQAYLVNT GWNGTGKRIS IKDTRAIIDA ILNGEIDKAE TFTLPIFDLA
VPMALPGVNP DILDPRDTYA DKAQWQEKAE DLAKRFATNF DKYTDTPAGA ALVSAGPKI
>yinte0001_1530
MSVKGITPQE LAAYGIHNVS EIVYNPSYDL LFQEETKPTL EGYERGILTT TGAIAVDTGI
FTGRSPKDKY IVRDAITQDT VWWADQGKGK NDNKPLSQET WSHLKGLVTE QLSGKRLFVV
DTFCGANADT RLQVRFVTEV AWQAHFVKNM FIRPSDEELA HFEPDFIVMN GAKCTNPDWK
EQGLNSENFV AFNLTERMQL IGGTWYGGEM KKGMFSMMNY LLPLKGIASM HCSANVGEKG
DVAIFFGLSG TGKTTLSTDP KRKLIGDDEH GWDDDGVFNF EGGCYAKTIK LSEEAEPDIY
HAIKRDALLE NVVVLADGTV DFNDGSKTEN TRVSYPIYHI ENIVKPVSKA GHATKVIFLT
ADAFGVLPPV SRLTANQTQY HFLSGFTAKL AGTERGVTEP TPTFSACFGA AFLSLHPTQY
AEVLVKRMQA VGAQAYLVNT GWNGTGKRIS IKDTRGIIDA ILNGEIDKAE TFTLPIFDLA
VPTALPGVNP DILDPRDTYA DVAQWQEKAE DLAKRFTTNF DKYTDTPAGA ALVSAGPKL
>yfred0001_1670
MSVKGITPQE LAAYGIHNVS EIVYNPSYDL LFQEETKPTL EGYERGTLTT TGAIAVDTGI
FTGRSPKDKY IVRDDITRDT VWWADQGKGK NDNKPLSPEI WSHLKGLVTE QLSGKRLFVV
DTFCGANADT RLQVRFVTEV AWQAHFVKNM FIRPSDEELA HFEPDFIVMN GAKCTNPNWK
EQGLNSENFV AFNLTERMQL IGGTWYGGEM KKGMFSMMNY LLPLKGIASM HCSANVGEKG
DVAIFFGLSG TGKTTLSTDP KRKLIGDDEH GWDDDGVFNF EGGCYAKTIK LSEEAEPDIY
HAIKRDALLE NVVVLADGTV DFNDGSKTEN TRVSYPIYHI ENIVKPVSKA GHATKVIFLT
ADAFGVLPPV SRLTANQTQY HFLSGFTAKL AGTERGVTEP TPTFSACFGA AFLSLHPTQY
AEVLVKRMQA VGAQAYLVNT GWNGTGKRIS IKDTRGIIDA ILNGEIDKAE TFTLPIFDLA
VPTSLPGVNP DILDPRDTYA DVAQWQEKAE DLAKRFTTNF DKYTDTPAGA ALVSAGPKI
>ymoll0001_780
MSVKGITPQE LAAYGIHNVS EIVYNPSYDL LFQEETKPTL EGYERGTLTT TGAIAVDTGI
FTGRSPKDKY IVRDAITQDT VWWADQGKGK NDNKPLSQET WSHLKELVTE QLSGKRLFVV
DTFCGANPDS RLRVRFVTEV AWQAHFVKNM FIRPTDEELA DFEPDFIVMN GAKCTNPNWK
EQGLNSENFV AFNLTERMQL IGGTWYGGEM KKGMFSMMNY LLPLKGIASM HCSANVGEKG
DVAIFFGLSG TGKTTLSTDP KRKLIGDDEH GWDDDGVFNF EGGCYAKTIK LSEEAEPDIY
HAIRRDALLE NVVVLPDGTV DFNDSSKTEN TRVSYPIYHI ENIVKPVSKA GHATKVIFLT
ADAFGVLPPV SRLTANQTQY HFLSGFTAKL AGTERGVTEP TPTFSACFGA AFLSLHPTQY
AEVLVKRMQA VGAQAYLVNT GWNGTGKRIS IKDTRAIIDA ILNGEIDKAE TFTLPIFDLA
VPMALPGVDP AILDPRDTYA DVAQWQEKAE NLAHRFTTNF DKYTDTPAGA ALVSAGPKI
>yberc0001_1250
MSVKGITPQE LAAYGIHNVS EIVYNPSYDL LFQEETKPTL EGYERGTLTT TGAIAVDTGI
FTGRSPKDKY IVRDAITQDT VWWADQGKGK NDNKPLSQET WSHLKGLVTE QLSGKRLFVV
DTFCGANADS RLQVRFVTEV AWQAHFVKNM FIRPTDEELA DFEPDFIVMN GAKCTNPNWK
EQGLNSENFV AFNLTERMQL IGGTWYGGEM KKGMFSMMNY LLPLKGIASM HCSANVGEKG
DVAIFFGLSG TGKTTLSTDP KRKLIGDDEH GWDDDGVFNF EGGCYAKTIK LSEEAEPDIY
HAIRRDALLE NVVVLPDGTV DFNDSSKTEN TRVSYPIYHI ENIVKPVSKA GHATKVIFLT
ADAFGVLPPV SRLTANQTQY HFLSGFTAKL AGTERGVTEP TPTFSACFGA AFLSLHPTQY
AEVLVKRMQA VGAQAYLVNT GWNGTGKRIS IKDTRAIIDA ILNGEIDKAE TFTLPIFDLA
VPMALPGVDP AILDPRDTYA DIAQWQEKAE DLARRFTTNF DKYTDTPAGA ALMSAGPKI
>yrohd0001_1780
MSVKGITPQE LAAYGIHNVS EIVYNPSYDL LFQEETKPTL EGYERGTLTT TGAIAVDTGI
FTGRSPKDKY IVRDDITRDT VWWADQGKGK NDNKPLSQET WAHLKGLVTQ QLSGKRLFVV
DTFCGANADT RLQVRFVTEV AWQAHFVKNM FIRPTDEELA HFEPDFIVMN GAKCTNPNWK
EQGLNSENFV AFNLTERMQL IGGTWYGGEM KKGMFSMMNY LLPLKGIASM HCSANVGEKG
DVAIFFGLSG TGKTTLSTDP KRKLIGDDEH GWDDDGVFNF EGGCYAKTIK LSEEAEPDIY
HAIKRDALLE NVVVLPDGTV DFNDGSKTEN TRVSYPIYHI ENIVKPVSKA GHATKVIFLT
ADAFGVLPPV SRLTASQTQY HFLSGFTAKL AGTERGVTEP TPTFSACFGA AFLSLHPTQY
AEVLLKRMQA VGAQAYLVNT GWNGTGKRIS IKDTRGIIDA ILNGEIDKAE TFTLPIFDLA
VPMALPGVNP DILDPRDTYA DVAQWQEKAE DLAKRFTTNF DKYTDTPAGA ALVSAGPKV
>yaldo0001_1370
MSVKGITPQE LAAYGIHNVS EIVYNPSYDL LFQEETKPTL KGYERGTLTT TGAIAVDTGI
FTGRSPKDKY IVRDAITQDT VWWADQGKGK NDNKPLSQET WSHLKGLVTE QLSGKRLFVV
DTFCGANADT RLQVRFVTEV AWQAHFVKNM FIRPTDEELA RFEPDFIVMN GAKCTNPDWK
EQGLNSENFV AFNLTERMQL IGGTWYGGEM KKGMFSMMNY LLPLKGIASM HCSANVGEKG
DVAIFFGLSG TGKTTLSTDP KRKLIGDDEH GWDDDGVFNF EGGCYAKTIK LSEEAEPDIF
HAIKRDALLE NVVVLADGTV DFNDGSKTEN TRVSYPIYHI ENIVKPVSKA GHATKVIFLT
ADAFGVLPPV SRLTANQTQY HFLSGFTAKL AGTERGVTEP TPTFSACFGA AFLSLHPTQY
AEVLVKRMQA VGAQAYLVNT GWNGTGKRIS IKDTRAIIDA ILNGEIDKAE TFTLPIFDLA
VPMALPGVDP AILDPRDTYA DVAQWQEKAE DLAKRFTTNF DKYTDTPAGA ALVSAGPKI
>yente0001X_2390
MSVKGITPQE LAAYGIHNVS EIVYNPSYDL LFQEETKPTL EGYERGTLTN TGAIAVDTGI
FTGRSPKDKY IVRDAITQDT VWWADQGKGK NDNKPLSQET WTHLKGLVTN QLSGKRLFVV
DTFCGANADT RLQVRFVTEV AWQAHFVKNM FIRPTDEELA HFEPDFIVMN GAKCINPNWK
EQGLNSENFV AFNLTERMQL IGGTWYGGEM KKGMFSMMNY LLPLKGIASM HCSANVGEKG
DVAIFFGLSG TGKTTLSTDP KRKLIGDDEH GWDDDGVFNF EGGCYAKTIK LSEEAEPDIY
HAIKRDALLE NVVVLPDGTV DFNDGSKTEN TRVSYPIYHI ENIVKPVSKA GHATKVIFLT
ADAFGVLPPV SRLTANQTQY HFLSGFTAKL AGTERGVTEP TPTFSACFGA AFLSLHPTQY
AEVLVKRMQA VGAQAYLVNT GWNGTGKRIS IKDTRAIIDA ILNGEIDKAE TFTLPIFDLA
VPMALPGVDP AILDPRDTYA DVAQWQEKAE DLAKRFTTNF DKYTDTPAGA ALVSAGPKI
>ykris0001_1410
MSVKGITPQE LAAYGIHNVS EIVYNPSYDL LFQEETKPTL EGYERGTLTT TGAIAVDTGI
FTGRSPKDKY IVRDAITQDT VWWADQGKGK NDNKPLSQET WAHLKGLVTN QLSGKRLFVV
DTFCGANADT RLQVRFVTEV AWQAHFVKNM FIRPTDEELA HFEPDFIVMN GAKCTNPNWK
EQGLNSENFV AFNLTERMQL IGGTWYGGEM KKGMFSMMNY LLPLKGIASM HCSANVGEKG
DVAIFFGLSG TGKTTLSTDP KRKLIGDDEH GWDDDGVFNF EGGCYAKTIK LSEEAEPDIY
HAIKRDALLE NVVVLPDGTV DFNDGSKTEN TRVSYPIYHI ENIVKPVSKA GHATKVIFLT
ADAFGVLPPV SRLTANQTQY HFLSGFTAKL AGTERGVTEP TPTFSACFGA AFLSLHPTQY
AEVLVKRMQA VGAQAYLVNT GWNGTGKRIS IKDTRAIIDA ILNGEIDKAE TFTLPIFDLA
VPMALPGVDP AILDPRDTYA DVAQWQEKAE DLAKRFTTNF DKYTDTPAGA ALVSAGPKI
