# Supplementary material for: Genomic characterization of the Yersinia genus
Source: Genome Biol. 2010 Jan 4;11(1):R1. doi: 10.1186/gb-2010-11-1-r1 (PMC2847712; doi:10.1186/gb-2010-11-1-r1)
Supplement: Additional file 15 — The top level directory consists of a directory called Additional_cluster_files and 5010 directories, one for each multi-protein cluster family. (This top level directory has been split into three data files for uploading purposes (Additional files 15, 16, 17).) Within the directory are the following files: PGL1_unique_Yersinia_unclustered.out - list of all protein singletons that MCL did not group into a cluster (see Materials and Methods); PGL1_Yersinia_unique_locus_tags.txt - names of the 11 locus tag prefixes used for each genome; PGL1_unique_Yersinia.gff - mapping each Yersinia protein to a cluster in tab delimited GFF; PGL1_unique_Yersinia.sigfile - list of the longest protein in each cluster; PGL1_unique_Yersinia.summary - summary table of features of each of the clusters; PGL1_unique_Yersinia.table - summary table of each protein in the clusters. Within each cluster directory are the following files, where 'x' is the cluster name: PGL1_unique_Yersinia-x.faa - multifasta file of the proteins in the cluster; PGL1_unique_Yersinia-x.summary - summary of the properties of the proteins; PGL1_unique_Yersinia-x.matches - blast matches between the proteins of the cluster; PGL1_unique_Yersinia-x.muscle.fasta - muscle alignment of the proteins; PGL1_unique_Yersinia-x.muscle.fasta.gblo - gblocks output of muscle alignment (that is, auto-trimmed alignment); PGL1_unique_Yersinia-x.muscle.fasta.gblo.htm - as above in html format; PGL1_unique_Yersinia-x.muscle.tree - treefile from muscle alignment; PGL1_unique_Yersinia-x.sif - matches between proteins in simple interaction format for display on graphing software. [file gb-2010-11-1-r1-S15.zip › clusters/PGL1_unique_yersinia-CL1009/PGL1_unique_yersinia-CL1009.sif]

yaldo0001_1370	pmatch	ykris0001_1410
yaldo0001_1370	pmatch	ymoll0001_780
yaldo0001_1370	pmatch	yente0001X_2390
yaldo0001_1370	pmatch	ypest0001X_3370
yaldo0001_1370	pmatch	yberc0001_1250
yaldo0001_1370	pmatch	ypseu0001X_41660
yaldo0001_1370	pmatch	yinte0001_1530
yaldo0001_1370	pmatch	yrohd0001_1780
yaldo0001_1370	pmatch	yaldo0001_1370
yaldo0001_1370	pmatch	yruck0001_1510
yaldo0001_1370	pmatch	yfred0001_1670
ykris0001_1410	pmatch	ykris0001_1410
ykris0001_1410	pmatch	ymoll0001_780
ykris0001_1410	pmatch	yente0001X_2390
ykris0001_1410	pmatch	ypest0001X_3370
ykris0001_1410	pmatch	yberc0001_1250
ykris0001_1410	pmatch	ypseu0001X_41660
ykris0001_1410	pmatch	yrohd0001_1780
ykris0001_1410	pmatch	yinte0001_1530
ykris0001_1410	pmatch	yaldo0001_1370
ykris0001_1410	pmatch	yruck0001_1510
ykris0001_1410	pmatch	yfred0001_1670
yente0001X_2390	pmatch	ykris0001_1410
yente0001X_2390	pmatch	ymoll0001_780
yente0001X_2390	pmatch	yente0001X_2390
yente0001X_2390	pmatch	ypest0001X_3370
yente0001X_2390	pmatch	yberc0001_1250
yente0001X_2390	pmatch	ypseu0001X_41660
yente0001X_2390	pmatch	yrohd0001_1780
yente0001X_2390	pmatch	yinte0001_1530
yente0001X_2390	pmatch	yaldo0001_1370
yente0001X_2390	pmatch	yruck0001_1510
yente0001X_2390	pmatch	yfred0001_1670
yberc0001_1250	pmatch	ykris0001_1410
yberc0001_1250	pmatch	yente0001X_2390
yberc0001_1250	pmatch	ymoll0001_780
yberc0001_1250	pmatch	ypest0001X_3370
yberc0001_1250	pmatch	yberc0001_1250
yberc0001_1250	pmatch	ypseu0001X_41660
yberc0001_1250	pmatch	yrohd0001_1780
yberc0001_1250	pmatch	yinte0001_1530
yberc0001_1250	pmatch	yaldo0001_1370
yberc0001_1250	pmatch	yruck0001_1510
yberc0001_1250	pmatch	yfred0001_1670
yinte0001_1530	pmatch	ykris0001_1410
yinte0001_1530	pmatch	ymoll0001_780
yinte0001_1530	pmatch	yente0001X_2390
yinte0001_1530	pmatch	ypest0001X_3370
yinte0001_1530	pmatch	yberc0001_1250
yinte0001_1530	pmatch	ypseu0001X_41660
yinte0001_1530	pmatch	yruck0001_1510
yinte0001_1530	pmatch	yinte0001_1530
yinte0001_1530	pmatch	yrohd0001_1780
yinte0001_1530	pmatch	yaldo0001_1370
yinte0001_1530	pmatch	yfred0001_1670
ypseu0001X_41660	pmatch	ykris0001_1410
ypseu0001X_41660	pmatch	ymoll0001_780
ypseu0001X_41660	pmatch	yente0001X_2390
ypseu0001X_41660	pmatch	ypest0001X_3370
ypseu0001X_41660	pmatch	yberc0001_1250
ypseu0001X_41660	pmatch	ypseu0001X_41660
ypseu0001X_41660	pmatch	yinte0001_1530
ypseu0001X_41660	pmatch	yrohd0001_1780
ypseu0001X_41660	pmatch	yaldo0001_1370
ypseu0001X_41660	pmatch	yruck0001_1510
ypseu0001X_41660	pmatch	yfred0001_1670
ypest0001X_3370	pmatch	ykris0001_1410
ypest0001X_3370	pmatch	ymoll0001_780
ypest0001X_3370	pmatch	yente0001X_2390
ypest0001X_3370	pmatch	ypest0001X_3370
ypest0001X_3370	pmatch	yberc0001_1250
ypest0001X_3370	pmatch	ypseu0001X_41660
ypest0001X_3370	pmatch	yinte0001_1530
ypest0001X_3370	pmatch	yrohd0001_1780
ypest0001X_3370	pmatch	yaldo0001_1370
ypest0001X_3370	pmatch	yruck0001_1510
ypest0001X_3370	pmatch	yfred0001_1670
yrohd0001_1780	pmatch	ykris0001_1410
yrohd0001_1780	pmatch	ymoll0001_780
yrohd0001_1780	pmatch	yente0001X_2390
yrohd0001_1780	pmatch	ypest0001X_3370
yrohd0001_1780	pmatch	yberc0001_1250
yrohd0001_1780	pmatch	ypseu0001X_41660
yrohd0001_1780	pmatch	yruck0001_1510
yrohd0001_1780	pmatch	yrohd0001_1780
yrohd0001_1780	pmatch	yinte0001_1530
yrohd0001_1780	pmatch	yaldo0001_1370
yrohd0001_1780	pmatch	yfred0001_1670
ymoll0001_780	pmatch	ykris0001_1410
ymoll0001_780	pmatch	yente0001X_2390
ymoll0001_780	pmatch	ymoll0001_780
ymoll0001_780	pmatch	ypest0001X_3370
ymoll0001_780	pmatch	yberc0001_1250
ymoll0001_780	pmatch	ypseu0001X_41660
ymoll0001_780	pmatch	yrohd0001_1780
ymoll0001_780	pmatch	yinte0001_1530
ymoll0001_780	pmatch	yaldo0001_1370
ymoll0001_780	pmatch	yruck0001_1510
ymoll0001_780	pmatch	yfred0001_1670
yfred0001_1670	pmatch	ykris0001_1410
yfred0001_1670	pmatch	ymoll0001_780
yfred0001_1670	pmatch	yente0001X_2390
yfred0001_1670	pmatch	ypest0001X_3370
yfred0001_1670	pmatch	yberc0001_1250
yfred0001_1670	pmatch	ypseu0001X_41660
yfred0001_1670	pmatch	yinte0001_1530
yfred0001_1670	pmatch	yrohd0001_1780
yfred0001_1670	pmatch	yaldo0001_1370
yfred0001_1670	pmatch	yruck0001_1510
yfred0001_1670	pmatch	yfred0001_1670
yruck0001_1510	pmatch	ykris0001_1410
yruck0001_1510	pmatch	ymoll0001_780
yruck0001_1510	pmatch	yente0001X_2390
yruck0001_1510	pmatch	ypest0001X_3370
yruck0001_1510	pmatch	yberc0001_1250
yruck0001_1510	pmatch	ypseu0001X_41660
yruck0001_1510	pmatch	yruck0001_1510
yruck0001_1510	pmatch	yinte0001_1530
yruck0001_1510	pmatch	yrohd0001_1780
yruck0001_1510	pmatch	yaldo0001_1370
yruck0001_1510	pmatch	yfred0001_1670
