# Supplementary material for: Genomic characterization of the Yersinia genus
Source: Genome Biol. 2010 Jan 4;11(1):R1. doi: 10.1186/gb-2010-11-1-r1 (PMC2847712; doi:10.1186/gb-2010-11-1-r1)
Supplement: Additional file 15 — The top level directory consists of a directory called Additional_cluster_files and 5010 directories, one for each multi-protein cluster family. (This top level directory has been split into three data files for uploading purposes (Additional files 15, 16, 17).) Within the directory are the following files: PGL1_unique_Yersinia_unclustered.out - list of all protein singletons that MCL did not group into a cluster (see Materials and Methods); PGL1_Yersinia_unique_locus_tags.txt - names of the 11 locus tag prefixes used for each genome; PGL1_unique_Yersinia.gff - mapping each Yersinia protein to a cluster in tab delimited GFF; PGL1_unique_Yersinia.sigfile - list of the longest protein in each cluster; PGL1_unique_Yersinia.summary - summary table of features of each of the clusters; PGL1_unique_Yersinia.table - summary table of each protein in the clusters. Within each cluster directory are the following files, where 'x' is the cluster name: PGL1_unique_Yersinia-x.faa - multifasta file of the proteins in the cluster; PGL1_unique_Yersinia-x.summary - summary of the properties of the proteins; PGL1_unique_Yersinia-x.matches - blast matches between the proteins of the cluster; PGL1_unique_Yersinia-x.muscle.fasta - muscle alignment of the proteins; PGL1_unique_Yersinia-x.muscle.fasta.gblo - gblocks output of muscle alignment (that is, auto-trimmed alignment); PGL1_unique_Yersinia-x.muscle.fasta.gblo.htm - as above in html format; PGL1_unique_Yersinia-x.muscle.tree - treefile from muscle alignment; PGL1_unique_Yersinia-x.sif - matches between proteins in simple interaction format for display on graphing software. [file gb-2010-11-1-r1-S15.zip › clusters/PGL1_unique_yersinia-CL101/PGL1_unique_yersinia-CL101.faa]

>yaldo0001_3990
VRPVKVFTVEDSGQNGTRYFPARLQAGDETQLSFKRGGQLQQLLVREGEQVKKGQVIARL
NDTDLNLRVRDRQSTFNLARDQFNRF
>yinte0001_4130
VKIKTVITLLLTFLLAACDRTPPEVVESVRPVKIFTVEDSGQNGTRYFPARLQAGDETQL
SFKRSGQLQQLLVREGEQVKKGQVIARLNDTDLNLRVRDRQSTFNLARDQFNRFNTLQGQ
RAVSRAELDVRRAEMESARAALEIAQKELSDATITAPFDGIIANVNVRNHQVMAPGQAVA
TLSALDTLDVVFSVPERLFTTLDISNRTYKPTVLLNHMPGREFIAEYKEHTTSTTSASQT
FQVTLTMKRPADMPLLSGISGRVRINSGNLSGTDHPTIIVPVEAVFNPDSAQLNDARVWV
IKNDDGQMHVEERKVQVGQLTANGIQITSGLADGEQIVSAGTGELRPNQVVRAWVRERGL
>yrohd0001_3590
VRPVKIFTVEDSGQNGTRYFPARLQAGDETQLSFKRSGQLQQLLVREGEQVKKGQTIAVL
NDTDLNLRVRDRQSTFNLARDQFNRFNTLQGQRAVSRAELDVRRAEMESARAALEIAQKE
LSDATITAPFDGVIANVNVRNHQVMAPGQPVATLSALDSLDVIFSVPERLFTTLDISNRS
YKPTVLLNHLPGREFTAEYKEHTTSTSSASQTFQVTLTMKRPADMPLLSGISGRVRINSG
SLSGTDHPTIVIPAEAVFNPDSAQLNDARVWVIKNDDGQMRVEERKVQVGQLTANGIQIT
SGLTDGEHIVAAGTGELRPNQVVRAWVRERGL
>yberc0001_3580
VKIKTVVTLLVTFLLAACDRTPPEVVESVRPVKIFIVEDSGQNGTRYFPARLQAGDETQL
SFKRSGQLQQLLVREGEQVKRGQVIAKLNDTDLNLRVRDRQSTFNLARDQFNRFNTLQGQ
RAVSRAELDVRRAEMESARAGLEIAQKELSDATITAPFDGIIANVSARNHQVMAPGQAVA
TLSALDTLDVVFSVPERLFTTLDISNRNYKPTVLLNHMPGREFIAEYKEHTTTTSSASQT
FQVTLTMKRPADMPLLSGISGRVRINSGTLSGTDHPTIVVPVEAVFNPDSAQLNDARVWV
IKSDDGQMHVEERKVQVGQLTENGIQVTSGLADGEQIVSAGTGELRPNQVVRAWVRERGL
>ymoll0001_3130
VKIKTIVTLLVTFLLAACDRTPPEVVESVRPVKIFIVEDSGQNGTRYFPARLQAGDETQL
SFKRSGQLQQLLVREGEQVKKGQTIAKLNDTDLNLRVRDRQSTFNLARDQFNRFNTLQGQ
RAVSRAELDVRRAEMESARAGLEIAQKELSDATITAPFDGIIANVSARNHQVMAPGQAVA
TLSALDTLDVVFSVPERLFTTLDISNRNYKPTVLLNHLPGREFIAEYKEHTTSTSSASQT
FQVTLTMKRPADMPLLSGISGRVRINSGNLSGTDHPTIVVPVEAVFNPDNTQLNDARVWV
IKNDDGQMHVEERKVQVGQLTENGIQVTSGLVDGEQIVAAGTGELRPNQVVRAWVRERGL
>yfred0001_3020
VESVRPVKIFTVEDSGQNGTRYFPARLQAGDETQLSFKRSGQLQQLLVREGEQVKKGQRI
AMLNDTDLNLRVRDRQSTFNLARDQFNRFNTLQGQRAVSRAELDVRRAEMESARAALEIA
QKELSDATITAPFDGIIANVNVRNHQVMAPGQPVATLSALDTLDVVFSVPERLFTTLDIS
NRSYRPTVLLNHLPGREFIAEYKEHTTSTTSASQTFQVTLTMKRPPDMPLLSGISGRVRI
NSGNLSGTAQPTIVVPVEAVFNPDSTQLNDARVWVIKNDDGQMHVEERNVQVGQLTANGI
QITSGLADGEQIVSAGTGELRPNQIVRAWVRERGL
>ykris0001_31540
VESVRPVKIFIVEDSGQNGTRYFPARLQAGDETQLSFKRSGQLQQLLVREGEQVKKGQVI
AKLNDTDLTLRVRDRQSTFNLARDQFNRFNTLQGQRAVSRAELDVRRAEMESARAGLEIA
QKELSDATITAPFDGIIANVNARNHQVMAPGQAVATLSALDTLDVVFSVPERLFTTLDIS
NRNYKPTVLLNHMPGREFIAEYKEHTTSTTSASQTFQVTLTMKRPADMPLLSGISGRVRI
NSGNLSGTDHPTIVVPVEAVFNPDSAQLNDARVWVIKNDEGQMHVEERKVQVGQLTANGI
QITSGLADGEQIVAAGTGELRPNQVVRAWVRERGL
>yente0001X_37860
VESVRPVKIFIVEDSGQNGTRYFPARLQAGDETQLSFKRSGQLQQLLVREGEQVKKGQVI
AKLNDTDLTLRVRDRQSTFNLARDQFNRFNTLQGQRAVSRAELDVRRAEMESARAALEIA
QKELSDATITAPFDGIIANVNARNHQVMAPGQPVATLSALDTLDVVFSVPERLFTTLDIS
NRNYKPTVLLNHLPGREFVAEYKEHTTSTTSASQTFQVTLTMKRPPDMPLLSGISGRVRI
NSGNLSGTDHPTIVIPVEAVFNPDSAQLNDARVWVIKNDDGQMHVEERKVQVGQLTANGI
QITSGLADGEQIVAAGTGELRPNQVVRAWVRERGL
>ypseu0001X_6900
VRPVKIFMVEDSGQNGTRYFPARLQAGDETQLSFKRGGQLQELLVREGEQVKKGQKIAML
NDTDLSLRVRDRQSTFNLARDQFNRFNTLQGRSAVSRADLDIRRAEMESAQAALDIARKE
LSDATIIAPFDGIIANVNVRNHQVMAAGQPVATLSALDTLDVVFSVPERLFTTLDISNRN
YKPTVLLNHMPGREFIAEYKEHTTSTTSASQTFQVTLTMKRPADMPLLSGISGRVRINSG
NLSGTDHPTIIVPVEAVFNPDHAQLNDARVWVIKNDNDQMHVEERKVQVGQLVENGIQVT
SGLADGEQIVAAGTGELRPQQVVRAWVRERGL
>ypest0001X_6240
VRPVKIFMVEDSGQNGTRYFPARLQAGDETQLSFKRGGQLQELLVREGEQVKKGQKIAML
NDTDLSLRVRDRQSTFNLARDQFNRFNTLQGRSAVSRADLDIRRAEMESAQAALDIARKE
LSDATIIAPFDGIIANVNVRNHQVMAAGQPVATLSALDTLDVVFSVPERLFTTLDISNRN
YKPTVLLNHMPGREFIAEYKEHTTSTTSASQTFQVTLTMKRPADMPLLSGISGRVRINSG
NLSGTDHPTIIVPVEAVFNPDHAQLNDARVWVIKNDNDQMHVEERKVQVGQLVENGIQVT
SGLADGEQIVAAGTGELRPQQVVRAWVRERGL
>yruck0001_3360
VKIKTVVTLLITLLLTACDKPTPEVVESVRPVKIFTVEDSGQNGVRYFPARLQAGDETQL
SFKRSGQLQQLLVREGERVKKGQNIAMLNTTDLTLRVRDRQSTFNLARDQFNRFNTLQGR
NAISRAELDIRRAELESAQAALDIARKELSDGTITAPFDGVIANVAVRNHQVMAPGQVVA
TLSALDSLDVVFSVPERLFTALDIGNKDYHPMVRLNHLPDREFVAQYKEHTTSTSAGSMT
FQVTLTMKRPPDLPLLSGISGSVRINTNKLTGSAHPSIIVPVEAVFNPDSSQLNDARVWV
VKEDKGQLHVEERKVQVGQLTANGILITSGLADGEQIVAAGTSELRPQQLVRAWVRERGL
>yaldo0001_9700
VAVVIVALLAAIGYGWSYYRQQHDASLTLYGNVDIRTVNLGFRVGGRLASLNVDEGDKVQ
PGQLLGKLDDGPYLNAFKQAQANVQNAQAQLALLKAGYRDEEIAQVRSEVSQREAAFSYA
DSFLKRQQGLWASKATSANELENARTARNQAQANLQASKDKLAQYLSGNRPQEIAQAEAN
LAQSEAELAQAQLNLHDTTLLSPSAGTVLTRAVEPGTILSASNTVFTLSLTHPVWVRAYV
SEPHLSLAIPGTQVEVFTDGRPDKPYHGKVGFVSPTAEFTPKTVETPDLRTDLVYRLRII
ITDADESLRQGMPVTVRFVQP
>yaldo0001_4000
LQGQRAVSRAELDVRRAEMESARAALEIAQKELSDATITAPFDGIIANVNVRNHQVMAAG
QPVATLSALDTLDVVFSVPERLFTTLEISNRTYKPTVLLNHMPGREFIAEYKEHTTSTTS
ASQTFQVTLTMKRPADMPLLSGISGRVRINSGNLSGNDHPTIIVPVEAVFNPDSAQLNDA
RVWVIKNDDGQMHVEARKVQVGQLTANGIQVISGLADGEQIVAAGTGELRPNQVVRAWVR
ERGL
>yfred0001_8440
VAVVIVALLAAIGYGWSYYRQQHDASLTLYGNVDIRTVNLGFRVAGRLASLSVDEGDKIQ
PGQELGKLDDGPYLNALKQAQANVQSAQAQLALLKAGYREEEIAQVKSEVSQREAAFSYA
DSFLKRQQGLWANKATSANELENARTARNQAQANLQASKDKLAQYLSGNRPQEIAQAEAN
LAQSEAELAQAQLNLQDTTLLSPSSGTVLTRAVEPGTILSASNTVFTLSLTDPVWVRAYV
SEPHLNQAIPGTEVEIFTDGRPNKPYHGKIGFVSPTAEFTPKSVETPDLRTDLVYRLRII
ITDADESLRQGMPVTVRFAQP
>yinte0001_9300
VAVVIVALLAAVGYGWSYYRQQHDASLTLYGNVDIRTVNLGFRVGGRLASLTVDEGDKIQ
PGEVLGKLDNGPYLNALKQAQANVQSAQAQLALLKAGYRDEEIAQVKSEVAQREAAFSYA
DSFLKRQQGLWSSKATSANELENARTARNQAQANLQASKDKLAQYLSGNRPQEIAQAEAN
LAQSEAELAQAQLNLQDTTLLAPSAGTVLTRAVEPGTILSASNTVFTLSLTDPVWVRAYV
SEPHLNQAIPGTEVDVFTDGRPGKPYHGKIGFVSPTAEFTPKSVETPELRTDLVYRLRII
ITDADESLRQGMPVTIRFAQP
>yberc0001_9900
MGYGWRYYRQQHDSSLTLYGNVDIRTVNLGFRVGGRLASLAVDEGDELQPGQLLGKLDDG
PYLNALKQAQANVQSAQAQLALLKAGYRDEEIAQVKSEVSQREAAFSYADSFLKRQQGLW
ASKATSANELENARTARNQAQANLQASKDKLAQYLSGNRPQEIAQAEANLAQAEAELAQA
QLNLQDTILLSPSAGTVLTRAVEPGTILSASNTVFTLSLTDPVWVRAYVSERNLDRAIPG
TQVEVFTDGRPDKPYHGKIGFVSPTAEFTPKSVETPDLRTDLVYRLRIIITDADESLRQG
MPVTVRFAQP
>ymoll0001_8840
VAVVIVALLAAMGYGWSYYRQQHDSALTLYGNVDIRTVNLGFRVGGRLASLAVDEGDDIQ
PGQQLGKLDDGPYLNALKQAQANVQSAQAQLALLKAGYRDEEIAQVKSEVSQREAAFSYA
DSFLKRQQGLWASKATSANELENARTARNQAQANLQASKDKLAQYLSGNRPQEIAQAEAN
LAQAEAELAQAQLNLQDTTLLSPSAGTVLTRAVEPGTILSASNTVFTLSLTDPVWVRAYV
SECNLDKAIPGTQVEVFTDGRPDKPYHGKIGFVSPTAEFTPKSVETPELRTDLVYRLRII
ITDADESLRQGMPVTVRFAQP
>yente0001X_13850
VAVVIVALLAAIGYGWSYYRQQQDATLTLYGNVDIRTVNLGFRVSGRLASLAVDEGDKIQ
PGEVLGKLDDGPYVNALKQAQANVQSAQAQLALLKAGYREEEIAQVRSEVSQREAAFSYA
DSFLKRQQGLWANKATSANELENARTARNQAQANLQASKDKLAQYLSGNRPQEIAQAEAN
LAQSEAELAQAQLNLQDTTLLSPSGGTVLTRAVEPGTILSASNTVFTLSLTDPVWVRAYV
SERHLGQAIPGTEVEVFTDGRPDKPYHGKIGFVSPTAEFTPKSVETPDLRTDLVYRLRII
ITDADESLRQGMPVTVRFVQP
>yrohd0001_35570
VAVVIVALLAAIGYGWNYYRQQQDASLTLYGNVDVRTVNLGFRVAGRLASLSVDEGDKIQ
PGQVLGKLDDGPYLNALKQAQANVQSAQAQLALLKAGYRDEEIAQVKSEVSQREAAFSYA
ESFLKRQQGLWANKATSANDLENARTARNQAQANLQASKDKLAQYLSGNRPQEIAQAEAN
LAQAEAAQAQAQLNLQDTLLLSPSTGTVLTRAVEPGTILSASNTVFTLSLTDPVWVRAYI
SEPHLGQAIPGTKVEVFTDGRPNKPYHGQIGFVSPTAEFTPKSVETPDLRTDLVYRLRIV
ITDADESLRQGMPVTVRFVQP
>ykris0001_9430
VAVVIVAVLAAIGYGWNYYRQQQDATLTLYGNVDIRTVNLGFRVGGRLASLAVDEGDKVQ
PGEVLGKLDDGPYLNALKQAQANVQSAQAQLDLLKAGYREEEIAQVRAEVSQREAAFSYA
DSFLKRQQGLWTSKAVSANELENARTARSQAQANLQASKDKLAQYLSGNRPQEIAQAEAN
LAQSEAELAQAQLNLQDTTLLSPSGGTVLTRAVEPGTILSASNTVFTLSLTDPVWVRAYV
SERHLGQAIPGTEVEIFTDGRPGKPYHGKIGFVSPTAEFTPKSVETPDLRTDLVYRLRII
ITDADESLRQGMPVTISFAQP
>ypseu0001X_13900
MNRKKIIVAAVIVALLATLAYGWHYYRQQNDASLTLYGNVDIRTVNLGFRVAGRLASLAV
DEGDDIHPGQTLGKLDDGPYLNALKQAQANVQSAQAQLALLKAGYREEEIAQVRSEVAQR
QAAFDYADNFLKRQQGLWASKAVSANELENARTARNQARANLQAAKDKLAQFLSGNRPQE
IAQAEANLAQTEAELAQAQLNLQDTILLAPSAGTVLTRAVEPGTILSASNTVFTVSLTDP
VWVRAYVSERHLGQAIPGSEVEVFTDGRPDKPYHGKIGFVSPTAEFTPKTVETPDLRTDL
VYRLRIIITDADESLRQGMPVTVRFPQR
>yruck0001_7910
MNRKRIAVIVIVIALIAAAMYGWSDYRQQQDQSLTLYGNVDIRTVNLGFRVGGRLASLDV
DEGDKIQPGQQLGQLDQGPFNNALKQAQANVESAQAQLALLQAGYRDEEIAQVKSEVAQK
QAAFNYADSFLKRQQGLWSSKATSANDLDDARTSRNQAQAALQAAKDKLAQFLSGNRPQE
IAQAAANVAQAEAELAQAQLNLHDTSLISPSSGTILTRAVEPGTILSAGNTVFTLSLTNP
VWVRAYVDERHLGQAVPGTEVDVYTDSRPGKPYRGQIGFVSPTAEFTPKTVETPDLRTDL
VYRLRIIVTDADSELRQGMPVTIRFSQP
>ymoll0001_28940
LNQEQKNALKPIKKIAVTFLVLLLVGSSLIYFGSRNDAVSVAQSLKSGVLTADNINVAFE
NVGGKLITRHVQESQRVQKGDILMALDEVDTNISIERLKAVIRSQEASIRLEESATRIAS
DETKLTELSSWRKIEEIQATLSAARASEELARTDFNRAAKLSHTGSVSQSMLDNARSTLT
QTHSAVVQAERQLASAMIGTTPEQMKRLAEKASAQGMTLQAIANSRESIKNRENVLDQLR
AQLAQSQAELKQLEVNHSRLTLTAPADGKILKLLYEPGEIVPTGAPAVLLETDHRYVDIY
VNENMVSAYQPGTAVTAQVPALDTQVKGVVRFANAAPSFSDLRMTRERGQADLTSYQVRI
YTEVKPQLITGMTLEVDDAQHR
