# Supplementary material for: Genomic characterization of the Yersinia genus
Source: Genome Biol. 2010 Jan 4;11(1):R1. doi: 10.1186/gb-2010-11-1-r1 (PMC2847712; doi:10.1186/gb-2010-11-1-r1)
Supplement: Additional file 15 — The top level directory consists of a directory called Additional_cluster_files and 5010 directories, one for each multi-protein cluster family. (This top level directory has been split into three data files for uploading purposes (Additional files 15, 16, 17).) Within the directory are the following files: PGL1_unique_Yersinia_unclustered.out - list of all protein singletons that MCL did not group into a cluster (see Materials and Methods); PGL1_Yersinia_unique_locus_tags.txt - names of the 11 locus tag prefixes used for each genome; PGL1_unique_Yersinia.gff - mapping each Yersinia protein to a cluster in tab delimited GFF; PGL1_unique_Yersinia.sigfile - list of the longest protein in each cluster; PGL1_unique_Yersinia.summary - summary table of features of each of the clusters; PGL1_unique_Yersinia.table - summary table of each protein in the clusters. Within each cluster directory are the following files, where 'x' is the cluster name: PGL1_unique_Yersinia-x.faa - multifasta file of the proteins in the cluster; PGL1_unique_Yersinia-x.summary - summary of the properties of the proteins; PGL1_unique_Yersinia-x.matches - blast matches between the proteins of the cluster; PGL1_unique_Yersinia-x.muscle.fasta - muscle alignment of the proteins; PGL1_unique_Yersinia-x.muscle.fasta.gblo - gblocks output of muscle alignment (that is, auto-trimmed alignment); PGL1_unique_Yersinia-x.muscle.fasta.gblo.htm - as above in html format; PGL1_unique_Yersinia-x.muscle.tree - treefile from muscle alignment; PGL1_unique_Yersinia-x.sif - matches between proteins in simple interaction format for display on graphing software. [file gb-2010-11-1-r1-S15.zip › clusters/PGL1_unique_yersinia-CL101/PGL1_unique_yersinia-CL101.matches]

source	target	interaction	score
yaldo0001_3990	ymoll0001_3130	pmatch	94.19
yaldo0001_3990	yrohd0001_3590	pmatch	95.35
yaldo0001_3990	yberc0001_9900	pmatch	31.37
yaldo0001_3990	yente0001X_37860	pmatch	94.19
yaldo0001_3990	yinte0001_4130	pmatch	97.67
yaldo0001_3990	yruck0001_3360	pmatch	90.70
yaldo0001_3990	ypseu0001X_6900	pmatch	93.02
yaldo0001_3990	yruck0001_7910	pmatch	31.37
yaldo0001_3990	yaldo0001_9700	pmatch	45.16
yaldo0001_3990	yaldo0001_3990	pmatch	100.00
yaldo0001_3990	ykris0001_31540	pmatch	94.19
yaldo0001_3990	ymoll0001_28940	pmatch	30.23
yaldo0001_3990	yinte0001_9300	pmatch	29.41
yaldo0001_3990	ykris0001_9430	pmatch	32.08
yaldo0001_3990	ypest0001X_6240	pmatch	93.02
yaldo0001_3990	yfred0001_8440	pmatch	29.41
yaldo0001_3990	yfred0001_3020	pmatch	95.35
yaldo0001_3990	ymoll0001_8840	pmatch	31.37
yaldo0001_3990	yberc0001_3580	pmatch	94.19
yaldo0001_3990	yrohd0001_35570	pmatch	31.37
yaldo0001_3990	yente0001X_13850	pmatch	29.41
yaldo0001_3990	ypseu0001X_13900	pmatch	29.41
yinte0001_4130	ymoll0001_3130	pmatch	94.72
yinte0001_4130	yente0001X_37860	pmatch	96.42
yinte0001_4130	yaldo0001_9700	pmatch	22.11
yinte0001_4130	yaldo0001_3990	pmatch	97.67
yinte0001_4130	ykris0001_9430	pmatch	23.53
yinte0001_4130	ypest0001X_6240	pmatch	92.47
yinte0001_4130	yfred0001_8440	pmatch	22.17
yinte0001_4130	yberc0001_3580	pmatch	95.56
yinte0001_4130	yente0001X_13850	pmatch	23.04
yinte0001_4130	yrohd0001_3590	pmatch	94.58
yinte0001_4130	yberc0001_9900	pmatch	21.08
yinte0001_4130	yinte0001_4130	pmatch	100.00
yinte0001_4130	yruck0001_3360	pmatch	83.06
yinte0001_4130	ypseu0001X_6900	pmatch	92.47
yinte0001_4130	yaldo0001_4000	pmatch	96.72
yinte0001_4130	yruck0001_7910	pmatch	22.06
yinte0001_4130	ykris0001_31540	pmatch	97.31
yinte0001_4130	yinte0001_9300	pmatch	22.17
yinte0001_4130	ymoll0001_28940	pmatch	21.23
yinte0001_4130	yfred0001_3020	pmatch	96.12
yinte0001_4130	ymoll0001_8840	pmatch	21.18
yinte0001_4130	yrohd0001_35570	pmatch	22.70
yinte0001_4130	ypseu0001X_13900	pmatch	23.53
yrohd0001_3590	ymoll0001_3130	pmatch	93.67
yrohd0001_3590	yente0001X_37860	pmatch	94.88
yrohd0001_3590	yaldo0001_9700	pmatch	27.78
yrohd0001_3590	yaldo0001_3990	pmatch	95.35
yrohd0001_3590	ykris0001_9430	pmatch	23.04
yrohd0001_3590	ypest0001X_6240	pmatch	89.16
yrohd0001_3590	yfred0001_8440	pmatch	28.16
yrohd0001_3590	yberc0001_3580	pmatch	92.47
yrohd0001_3590	yente0001X_13850	pmatch	22.55
yrohd0001_3590	yrohd0001_3590	pmatch	100.00
yrohd0001_3590	yberc0001_9900	pmatch	21.08
yrohd0001_3590	yinte0001_4130	pmatch	94.58
yrohd0001_3590	yruck0001_3360	pmatch	83.13
yrohd0001_3590	ypseu0001X_6900	pmatch	89.16
yrohd0001_3590	yaldo0001_4000	pmatch	91.80
yrohd0001_3590	yruck0001_7910	pmatch	22.06
yrohd0001_3590	ykris0001_31540	pmatch	93.67
yrohd0001_3590	yinte0001_9300	pmatch	29.13
yrohd0001_3590	ymoll0001_28940	pmatch	30.91
yrohd0001_3590	yfred0001_3020	pmatch	93.67
yrohd0001_3590	ymoll0001_8840	pmatch	28.57
yrohd0001_3590	yrohd0001_35570	pmatch	20.97
yrohd0001_3590	ypseu0001X_13900	pmatch	24.02
yberc0001_3580	ymoll0001_3130	pmatch	96.94
yberc0001_3580	yente0001X_37860	pmatch	95.22
yberc0001_3580	yaldo0001_9700	pmatch	23.39
yberc0001_3580	yaldo0001_3990	pmatch	94.19
yberc0001_3580	ykris0001_9430	pmatch	23.53
yberc0001_3580	ypest0001X_6240	pmatch	90.66
yberc0001_3580	yfred0001_8440	pmatch	22.17
yberc0001_3580	yberc0001_3580	pmatch	100.00
yberc0001_3580	yente0001X_13850	pmatch	23.04
yberc0001_3580	yrohd0001_3590	pmatch	92.47
yberc0001_3580	yberc0001_9900	pmatch	22.06
yberc0001_3580	yinte0001_4130	pmatch	95.56
yberc0001_3580	yruck0001_3360	pmatch	81.39
yberc0001_3580	ypseu0001X_6900	pmatch	90.66
yberc0001_3580	yaldo0001_4000	pmatch	93.03
yberc0001_3580	yruck0001_7910	pmatch	21.08
yberc0001_3580	ykris0001_31540	pmatch	96.72
yberc0001_3580	yinte0001_9300	pmatch	22.17
yberc0001_3580	ymoll0001_28940	pmatch	25.20
yberc0001_3580	yfred0001_3020	pmatch	93.13
yberc0001_3580	ymoll0001_8840	pmatch	22.17
yberc0001_3580	yrohd0001_35570	pmatch	24.69
yberc0001_3580	ypseu0001X_13900	pmatch	25.81
ymoll0001_3130	ymoll0001_3130	pmatch	100.00
ymoll0001_3130	yente0001X_37860	pmatch	95.82
ymoll0001_3130	yaldo0001_9700	pmatch	23.39
ymoll0001_3130	yaldo0001_3990	pmatch	94.19
ymoll0001_3130	ykris0001_9430	pmatch	23.04
ymoll0001_3130	ypest0001X_6240	pmatch	91.27
ymoll0001_3130	yfred0001_8440	pmatch	22.17
ymoll0001_3130	yberc0001_3580	pmatch	96.94
ymoll0001_3130	yente0001X_13850	pmatch	22.55
ymoll0001_3130	yrohd0001_3590	pmatch	93.67
ymoll0001_3130	yberc0001_9900	pmatch	22.06
ymoll0001_3130	yinte0001_4130	pmatch	94.72
ymoll0001_3130	yruck0001_3360	pmatch	81.67
ymoll0001_3130	ypseu0001X_6900	pmatch	91.27
ymoll0001_3130	yaldo0001_4000	pmatch	93.03
ymoll0001_3130	yruck0001_7910	pmatch	21.08
ymoll0001_3130	ykris0001_31540	pmatch	96.72
ymoll0001_3130	ymoll0001_28940	pmatch	24.39
ymoll0001_3130	yinte0001_9300	pmatch	21.67
ymoll0001_3130	yfred0001_3020	pmatch	94.03
ymoll0001_3130	ymoll0001_8840	pmatch	22.17
ymoll0001_3130	yrohd0001_35570	pmatch	24.07
ymoll0001_3130	ypseu0001X_13900	pmatch	26.61
yfred0001_3020	ymoll0001_3130	pmatch	94.03
yfred0001_3020	yente0001X_37860	pmatch	95.52
yfred0001_3020	yaldo0001_9700	pmatch	27.78
yfred0001_3020	yaldo0001_3990	pmatch	95.35
yfred0001_3020	ykris0001_9430	pmatch	23.04
yfred0001_3020	ypest0001X_6240	pmatch	90.36
yfred0001_3020	yfred0001_8440	pmatch	22.17
yfred0001_3020	yberc0001_3580	pmatch	93.13
yfred0001_3020	yente0001X_13850	pmatch	21.99
yfred0001_3020	yrohd0001_3590	pmatch	93.67
yfred0001_3020	yberc0001_9900	pmatch	21.08
yfred0001_3020	yinte0001_4130	pmatch	96.12
yfred0001_3020	yruck0001_3360	pmatch	84.18
yfred0001_3020	ypseu0001X_6900	pmatch	90.36
yfred0001_3020	yaldo0001_4000	pmatch	93.03
yfred0001_3020	yruck0001_7910	pmatch	22.06
yfred0001_3020	ykris0001_31540	pmatch	94.63
yfred0001_3020	yinte0001_9300	pmatch	29.13
yfred0001_3020	ymoll0001_28940	pmatch	34.69
yfred0001_3020	yfred0001_3020	pmatch	100.00
yfred0001_3020	ymoll0001_8840	pmatch	21.18
yfred0001_3020	yrohd0001_35570	pmatch	20.97
yfred0001_3020	ypseu0001X_13900	pmatch	25.00
ykris0001_31540	ymoll0001_3130	pmatch	96.72
ykris0001_31540	yente0001X_37860	pmatch	97.91
ykris0001_31540	yaldo0001_9700	pmatch	23.39
ykris0001_31540	yaldo0001_3990	pmatch	94.19
ykris0001_31540	ykris0001_9430	pmatch	23.53
ykris0001_31540	ypest0001X_6240	pmatch	92.17
ykris0001_31540	yfred0001_8440	pmatch	22.17
ykris0001_31540	yberc0001_3580	pmatch	96.72
ykris0001_31540	yente0001X_13850	pmatch	23.04
ykris0001_31540	yrohd0001_3590	pmatch	93.67
ykris0001_31540	yberc0001_9900	pmatch	22.58
ykris0001_31540	yinte0001_4130	pmatch	97.31
ykris0001_31540	yruck0001_3360	pmatch	83.28
ykris0001_31540	ypseu0001X_6900	pmatch	92.17
ykris0001_31540	yaldo0001_4000	pmatch	95.08
ykris0001_31540	yruck0001_7910	pmatch	22.58
ykris0001_31540	ykris0001_31540	pmatch	100.00
ykris0001_31540	ymoll0001_28940	pmatch	26.67
ykris0001_31540	yinte0001_9300	pmatch	22.17
ykris0001_31540	yfred0001_3020	pmatch	94.63
ykris0001_31540	ymoll0001_8840	pmatch	22.17
ykris0001_31540	yrohd0001_35570	pmatch	24.69
ykris0001_31540	ypseu0001X_13900	pmatch	25.81
yente0001X_37860	ymoll0001_3130	pmatch	95.82
yente0001X_37860	yente0001X_37860	pmatch	100.00
yente0001X_37860	yaldo0001_9700	pmatch	23.39
yente0001X_37860	yaldo0001_3990	pmatch	94.19
yente0001X_37860	ykris0001_9430	pmatch	23.53
yente0001X_37860	ypest0001X_6240	pmatch	91.57
yente0001X_37860	yfred0001_8440	pmatch	22.17
yente0001X_37860	yberc0001_3580	pmatch	95.22
yente0001X_37860	yente0001X_13850	pmatch	23.04
yente0001X_37860	yrohd0001_3590	pmatch	94.88
yente0001X_37860	yberc0001_9900	pmatch	21.08
yente0001X_37860	yinte0001_4130	pmatch	96.42
yente0001X_37860	yruck0001_3360	pmatch	84.18
yente0001X_37860	ypseu0001X_6900	pmatch	91.57
yente0001X_37860	yaldo0001_4000	pmatch	94.67
yente0001X_37860	yruck0001_7910	pmatch	23.39
yente0001X_37860	ykris0001_31540	pmatch	97.91
yente0001X_37860	yinte0001_9300	pmatch	22.17
yente0001X_37860	ymoll0001_28940	pmatch	30.91
yente0001X_37860	yfred0001_3020	pmatch	95.52
yente0001X_37860	ymoll0001_8840	pmatch	21.18
yente0001X_37860	yrohd0001_35570	pmatch	24.07
yente0001X_37860	ypseu0001X_13900	pmatch	25.81
ypseu0001X_6900	ymoll0001_3130	pmatch	91.27
ypseu0001X_6900	yente0001X_37860	pmatch	91.57
ypseu0001X_6900	yaldo0001_9700	pmatch	22.77
ypseu0001X_6900	yaldo0001_3990	pmatch	93.02
ypseu0001X_6900	ykris0001_9430	pmatch	25.77
ypseu0001X_6900	ypest0001X_6240	pmatch	100.00
ypseu0001X_6900	yfred0001_8440	pmatch	23.68
ypseu0001X_6900	yberc0001_3580	pmatch	90.66
ypseu0001X_6900	yente0001X_13850	pmatch	24.35
ypseu0001X_6900	yrohd0001_3590	pmatch	89.16
ypseu0001X_6900	yberc0001_9900	pmatch	21.57
ypseu0001X_6900	yinte0001_4130	pmatch	92.47
ypseu0001X_6900	yruck0001_3360	pmatch	82.83
ypseu0001X_6900	ypseu0001X_6900	pmatch	100.00
ypseu0001X_6900	yaldo0001_4000	pmatch	92.21
ypseu0001X_6900	yruck0001_7910	pmatch	23.53
ypseu0001X_6900	ykris0001_31540	pmatch	92.17
ypseu0001X_6900	ymoll0001_28940	pmatch	34.69
ypseu0001X_6900	yinte0001_9300	pmatch	24.56
ypseu0001X_6900	yfred0001_3020	pmatch	90.36
ypseu0001X_6900	ymoll0001_8840	pmatch	24.56
ypseu0001X_6900	yrohd0001_35570	pmatch	22.58
ypseu0001X_6900	ypseu0001X_13900	pmatch	27.88
ypest0001X_6240	ymoll0001_3130	pmatch	91.27
ypest0001X_6240	yente0001X_37860	pmatch	91.57
ypest0001X_6240	yaldo0001_9700	pmatch	22.77
ypest0001X_6240	yaldo0001_3990	pmatch	93.02
ypest0001X_6240	ykris0001_9430	pmatch	25.77
ypest0001X_6240	ypest0001X_6240	pmatch	100.00
ypest0001X_6240	yfred0001_8440	pmatch	23.68
ypest0001X_6240	yberc0001_3580	pmatch	90.66
ypest0001X_6240	yente0001X_13850	pmatch	24.35
ypest0001X_6240	yrohd0001_3590	pmatch	89.16
ypest0001X_6240	yberc0001_9900	pmatch	21.57
ypest0001X_6240	yinte0001_4130	pmatch	92.47
ypest0001X_6240	yruck0001_3360	pmatch	82.83
ypest0001X_6240	ypseu0001X_6900	pmatch	100.00
ypest0001X_6240	yaldo0001_4000	pmatch	92.21
ypest0001X_6240	yruck0001_7910	pmatch	23.53
ypest0001X_6240	ykris0001_31540	pmatch	92.17
ypest0001X_6240	ymoll0001_28940	pmatch	34.69
ypest0001X_6240	yinte0001_9300	pmatch	24.56
ypest0001X_6240	yfred0001_3020	pmatch	90.36
ypest0001X_6240	ymoll0001_8840	pmatch	24.56
ypest0001X_6240	yrohd0001_35570	pmatch	22.58
ypest0001X_6240	ypseu0001X_13900	pmatch	27.88
yruck0001_3360	ymoll0001_3130	pmatch	81.98
yruck0001_3360	yente0001X_37860	pmatch	84.18
yruck0001_3360	yaldo0001_3990	pmatch	90.70
yruck0001_3360	ykris0001_9430	pmatch	21.08
yruck0001_3360	ypest0001X_6240	pmatch	82.83
yruck0001_3360	yfred0001_8440	pmatch	20.69
yruck0001_3360	yberc0001_3580	pmatch	81.40
yruck0001_3360	yente0001X_13850	pmatch	21.08
yruck0001_3360	yrohd0001_3590	pmatch	83.13
yruck0001_3360	yinte0001_4130	pmatch	83.43
yruck0001_3360	yruck0001_3360	pmatch	100.00
yruck0001_3360	ypseu0001X_6900	pmatch	82.83
yruck0001_3360	yaldo0001_4000	pmatch	78.69
yruck0001_3360	yruck0001_7910	pmatch	29.90
yruck0001_3360	ykris0001_31540	pmatch	83.28
yruck0001_3360	yinte0001_9300	pmatch	23.65
yruck0001_3360	ymoll0001_28940	pmatch	35.94
yruck0001_3360	yfred0001_3020	pmatch	84.18
yruck0001_3360	yrohd0001_35570	pmatch	25.58
yruck0001_3360	ypseu0001X_13900	pmatch	29.81
yaldo0001_9700	yrohd0001_3590	pmatch	41.94
yaldo0001_9700	ymoll0001_3130	pmatch	45.16
yaldo0001_9700	yberc0001_9900	pmatch	93.85
yaldo0001_9700	yente0001X_37860	pmatch	45.16
yaldo0001_9700	yinte0001_4130	pmatch	41.94
yaldo0001_9700	ypseu0001X_6900	pmatch	45.16
yaldo0001_9700	yruck0001_7910	pmatch	82.47
yaldo0001_9700	yaldo0001_9700	pmatch	100.00
yaldo0001_9700	yaldo0001_3990	pmatch	45.16
yaldo0001_9700	ykris0001_31540	pmatch	45.16
yaldo0001_9700	ymoll0001_28940	pmatch	41.18
yaldo0001_9700	yinte0001_9300	pmatch	92.56
yaldo0001_9700	ykris0001_9430	pmatch	90.94
yaldo0001_9700	ypest0001X_6240	pmatch	45.16
yaldo0001_9700	yfred0001_8440	pmatch	93.53
yaldo0001_9700	yfred0001_3020	pmatch	41.94
yaldo0001_9700	ymoll0001_8840	pmatch	93.53
yaldo0001_9700	yberc0001_3580	pmatch	45.16
yaldo0001_9700	yrohd0001_35570	pmatch	90.61
yaldo0001_9700	yente0001X_13850	pmatch	93.20
yaldo0001_9700	ypseu0001X_13900	pmatch	89.58
yaldo0001_4000	yrohd0001_3590	pmatch	91.80
yaldo0001_4000	ymoll0001_3130	pmatch	93.03
yaldo0001_4000	yente0001X_37860	pmatch	94.67
yaldo0001_4000	yinte0001_4130	pmatch	96.72
yaldo0001_4000	yruck0001_3360	pmatch	78.69
yaldo0001_4000	ypseu0001X_6900	pmatch	92.21
yaldo0001_4000	yaldo0001_4000	pmatch	100.00
yaldo0001_4000	yruck0001_7910	pmatch	32.53
yaldo0001_4000	yaldo0001_9700	pmatch	29.82
yaldo0001_4000	ykris0001_31540	pmatch	95.08
yaldo0001_4000	ymoll0001_28940	pmatch	30.91
yaldo0001_4000	yinte0001_9300	pmatch	31.43
yaldo0001_4000	ykris0001_9430	pmatch	30.99
yaldo0001_4000	ypest0001X_6240	pmatch	92.21
yaldo0001_4000	yfred0001_8440	pmatch	30.00
yaldo0001_4000	yfred0001_3020	pmatch	93.03
yaldo0001_4000	ymoll0001_8840	pmatch	31.43
yaldo0001_4000	yberc0001_3580	pmatch	93.03
yaldo0001_4000	yente0001X_13850	pmatch	30.99
yfred0001_8440	yrohd0001_3590	pmatch	38.71
yfred0001_8440	ymoll0001_3130	pmatch	41.94
yfred0001_8440	yberc0001_9900	pmatch	93.85
yfred0001_8440	yente0001X_37860	pmatch	41.94
yfred0001_8440	yinte0001_4130	pmatch	38.71
yfred0001_8440	ypseu0001X_6900	pmatch	38.71
yfred0001_8440	yruck0001_7910	pmatch	83.12
yfred0001_8440	yaldo0001_9700	pmatch	93.53
yfred0001_8440	yaldo0001_3990	pmatch	38.71
yfred0001_8440	ykris0001_31540	pmatch	41.94
yfred0001_8440	yinte0001_9300	pmatch	94.82
yfred0001_8440	ykris0001_9430	pmatch	93.20
yfred0001_8440	ypest0001X_6240	pmatch	38.71
yfred0001_8440	yfred0001_8440	pmatch	100.00
yfred0001_8440	yfred0001_3020	pmatch	38.71
yfred0001_8440	ymoll0001_8840	pmatch	94.17
yfred0001_8440	yberc0001_3580	pmatch	41.94
yfred0001_8440	yrohd0001_35570	pmatch	93.85
yfred0001_8440	yente0001X_13850	pmatch	95.47
yfred0001_8440	ypseu0001X_13900	pmatch	90.88
yinte0001_9300	ymoll0001_3130	pmatch	35.48
yinte0001_9300	yberc0001_9900	pmatch	92.88
yinte0001_9300	yente0001X_37860	pmatch	38.71
yinte0001_9300	yinte0001_4130	pmatch	35.48
yinte0001_9300	ypseu0001X_6900	pmatch	35.48
yinte0001_9300	yruck0001_7910	pmatch	84.74
yinte0001_9300	yaldo0001_9700	pmatch	92.56
yinte0001_9300	yaldo0001_3990	pmatch	38.71
yinte0001_9300	ykris0001_31540	pmatch	38.71
yinte0001_9300	yinte0001_9300	pmatch	100.00
yinte0001_9300	ymoll0001_28940	pmatch	39.39
yinte0001_9300	ykris0001_9430	pmatch	92.88
yinte0001_9300	ypest0001X_6240	pmatch	35.48
yinte0001_9300	yfred0001_8440	pmatch	94.82
yinte0001_9300	ymoll0001_8840	pmatch	93.85
yinte0001_9300	yberc0001_3580	pmatch	38.71
yinte0001_9300	yrohd0001_35570	pmatch	90.94
yinte0001_9300	yente0001X_13850	pmatch	93.53
yinte0001_9300	ypseu0001X_13900	pmatch	89.90
yberc0001_9900	yrohd0001_3590	pmatch	38.71
yberc0001_9900	ymoll0001_3130	pmatch	41.94
yberc0001_9900	yberc0001_9900	pmatch	100.00
yberc0001_9900	yente0001X_37860	pmatch	41.94
yberc0001_9900	yinte0001_4130	pmatch	38.71
yberc0001_9900	ypseu0001X_6900	pmatch	41.94
yberc0001_9900	yruck0001_7910	pmatch	82.79
yberc0001_9900	yaldo0001_9700	pmatch	93.55
yberc0001_9900	yaldo0001_3990	pmatch	41.94
yberc0001_9900	ykris0001_31540	pmatch	41.94
yberc0001_9900	yinte0001_9300	pmatch	92.58
yberc0001_9900	ykris0001_9430	pmatch	91.29
yberc0001_9900	ypest0001X_6240	pmatch	41.94
yberc0001_9900	yfred0001_8440	pmatch	93.55
yberc0001_9900	yfred0001_3020	pmatch	38.71
yberc0001_9900	ymoll0001_8840	pmatch	97.10
yberc0001_9900	yberc0001_3580	pmatch	41.94
yberc0001_9900	yrohd0001_35570	pmatch	91.29
yberc0001_9900	yente0001X_13850	pmatch	92.90
yberc0001_9900	ypseu0001X_13900	pmatch	90.29
ymoll0001_8840	yrohd0001_3590	pmatch	38.71
ymoll0001_8840	ymoll0001_3130	pmatch	41.94
ymoll0001_8840	yberc0001_9900	pmatch	97.10
ymoll0001_8840	yente0001X_37860	pmatch	41.94
ymoll0001_8840	yinte0001_4130	pmatch	38.71
ymoll0001_8840	ypseu0001X_6900	pmatch	41.94
ymoll0001_8840	yruck0001_7910	pmatch	82.79
ymoll0001_8840	yaldo0001_9700	pmatch	93.23
ymoll0001_8840	yaldo0001_3990	pmatch	41.94
ymoll0001_8840	ykris0001_31540	pmatch	41.94
ymoll0001_8840	yinte0001_9300	pmatch	93.55
ymoll0001_8840	ykris0001_9430	pmatch	90.97
ymoll0001_8840	ypest0001X_6240	pmatch	41.94
ymoll0001_8840	yfred0001_8440	pmatch	93.87
ymoll0001_8840	yfred0001_3020	pmatch	38.71
ymoll0001_8840	ymoll0001_8840	pmatch	100.00
ymoll0001_8840	yberc0001_3580	pmatch	41.94
ymoll0001_8840	yrohd0001_35570	pmatch	90.97
ymoll0001_8840	yente0001X_13850	pmatch	93.23
ymoll0001_8840	ypseu0001X_13900	pmatch	89.64
yente0001X_13850	yrohd0001_3590	pmatch	38.71
yente0001X_13850	ymoll0001_3130	pmatch	41.94
yente0001X_13850	yberc0001_9900	pmatch	93.20
yente0001X_13850	yente0001X_37860	pmatch	45.16
yente0001X_13850	yinte0001_4130	pmatch	41.94
yente0001X_13850	yruck0001_7910	pmatch	83.12
yente0001X_13850	yaldo0001_9700	pmatch	93.20
yente0001X_13850	yaldo0001_3990	pmatch	38.71
yente0001X_13850	ykris0001_31540	pmatch	45.16
yente0001X_13850	yinte0001_9300	pmatch	93.53
yente0001X_13850	ykris0001_9430	pmatch	95.15
yente0001X_13850	yfred0001_8440	pmatch	95.47
yente0001X_13850	yfred0001_3020	pmatch	38.71
yente0001X_13850	ymoll0001_8840	pmatch	93.53
yente0001X_13850	yberc0001_3580	pmatch	45.16
yente0001X_13850	yrohd0001_35570	pmatch	92.88
yente0001X_13850	yente0001X_13850	pmatch	100.00
yente0001X_13850	ypseu0001X_13900	pmatch	91.53
yrohd0001_35570	yrohd0001_3590	pmatch	38.71
yrohd0001_35570	ymoll0001_3130	pmatch	41.94
yrohd0001_35570	yberc0001_9900	pmatch	91.59
yrohd0001_35570	yente0001X_37860	pmatch	45.16
yrohd0001_35570	yinte0001_4130	pmatch	41.94
yrohd0001_35570	ypseu0001X_6900	pmatch	38.71
yrohd0001_35570	yruck0001_7910	pmatch	82.47
yrohd0001_35570	yaldo0001_9700	pmatch	90.61
yrohd0001_35570	yaldo0001_3990	pmatch	41.94
yrohd0001_35570	ykris0001_31540	pmatch	45.16
yrohd0001_35570	yinte0001_9300	pmatch	90.94
yrohd0001_35570	ykris0001_9430	pmatch	89.97
yrohd0001_35570	ypest0001X_6240	pmatch	38.71
yrohd0001_35570	yfred0001_8440	pmatch	93.85
yrohd0001_35570	yfred0001_3020	pmatch	38.71
yrohd0001_35570	ymoll0001_8840	pmatch	91.26
yrohd0001_35570	yberc0001_3580	pmatch	45.16
yrohd0001_35570	yrohd0001_35570	pmatch	100.00
yrohd0001_35570	yente0001X_13850	pmatch	92.88
yrohd0001_35570	ypseu0001X_13900	pmatch	88.27
ykris0001_9430	ymoll0001_3130	pmatch	20.59
ykris0001_9430	yente0001X_37860	pmatch	24.19
ykris0001_9430	yaldo0001_9700	pmatch	90.94
ykris0001_9430	yaldo0001_3990	pmatch	45.16
ykris0001_9430	ykris0001_9430	pmatch	100.00
ykris0001_9430	ypest0001X_6240	pmatch	21.57
ykris0001_9430	yfred0001_8440	pmatch	93.20
ykris0001_9430	yberc0001_3580	pmatch	21.08
ykris0001_9430	yente0001X_13850	pmatch	95.15
ykris0001_9430	yrohd0001_3590	pmatch	20.59
ykris0001_9430	yberc0001_9900	pmatch	91.59
ykris0001_9430	yinte0001_4130	pmatch	21.08
ykris0001_9430	ypseu0001X_6900	pmatch	21.57
ykris0001_9430	yruck0001_7910	pmatch	81.82
ykris0001_9430	ykris0001_31540	pmatch	24.19
ykris0001_9430	yinte0001_9300	pmatch	92.88
ykris0001_9430	ymoll0001_28940	pmatch	24.50
ykris0001_9430	ymoll0001_8840	pmatch	91.26
ykris0001_9430	yrohd0001_35570	pmatch	89.97
ykris0001_9430	ypseu0001X_13900	pmatch	89.58
ypseu0001X_13900	yrohd0001_3590	pmatch	41.94
ypseu0001X_13900	ymoll0001_3130	pmatch	45.16
ypseu0001X_13900	yberc0001_9900	pmatch	90.88
ypseu0001X_13900	yente0001X_37860	pmatch	41.94
ypseu0001X_13900	yinte0001_4130	pmatch	38.71
ypseu0001X_13900	ypseu0001X_6900	pmatch	38.71
ypseu0001X_13900	yruck0001_7910	pmatch	80.12
ypseu0001X_13900	yaldo0001_9700	pmatch	89.58
ypseu0001X_13900	yaldo0001_3990	pmatch	38.71
ypseu0001X_13900	ykris0001_31540	pmatch	41.94
ypseu0001X_13900	yinte0001_9300	pmatch	89.90
ypseu0001X_13900	ymoll0001_28940	pmatch	27.12
ypseu0001X_13900	ykris0001_9430	pmatch	89.58
ypseu0001X_13900	ypest0001X_6240	pmatch	38.71
ypseu0001X_13900	yfred0001_8440	pmatch	90.88
ypseu0001X_13900	yfred0001_3020	pmatch	38.71
ypseu0001X_13900	ymoll0001_8840	pmatch	90.23
ypseu0001X_13900	yberc0001_3580	pmatch	41.94
ypseu0001X_13900	yrohd0001_35570	pmatch	88.27
ypseu0001X_13900	yente0001X_13850	pmatch	91.53
ypseu0001X_13900	ypseu0001X_13900	pmatch	100.00
yruck0001_7910	yberc0001_9900	pmatch	82.79
yruck0001_7910	yruck0001_7910	pmatch	100.00
yruck0001_7910	yaldo0001_9700	pmatch	82.47
yruck0001_7910	yinte0001_9300	pmatch	84.74
yruck0001_7910	ykris0001_9430	pmatch	81.82
yruck0001_7910	yfred0001_8440	pmatch	83.12
yruck0001_7910	ymoll0001_8840	pmatch	82.79
yruck0001_7910	yrohd0001_35570	pmatch	82.47
yruck0001_7910	yente0001X_13850	pmatch	83.12
yruck0001_7910	ypseu0001X_13900	pmatch	80.12
ymoll0001_28940	ymoll0001_3130	pmatch	24.39
ymoll0001_28940	yente0001X_37860	pmatch	30.91
ymoll0001_28940	yaldo0001_9700	pmatch	24.86
ymoll0001_28940	yaldo0001_3990	pmatch	30.23
ymoll0001_28940	ykris0001_9430	pmatch	24.52
ymoll0001_28940	ypest0001X_6240	pmatch	34.69
ymoll0001_28940	yfred0001_8440	pmatch	23.78
ymoll0001_28940	yberc0001_3580	pmatch	25.20
ymoll0001_28940	yente0001X_13850	pmatch	23.77
ymoll0001_28940	yrohd0001_3590	pmatch	30.91
ymoll0001_28940	yberc0001_9900	pmatch	24.62
ymoll0001_28940	yinte0001_4130	pmatch	21.23
ymoll0001_28940	yruck0001_3360	pmatch	35.94
ymoll0001_28940	ypseu0001X_6900	pmatch	34.69
ymoll0001_28940	yaldo0001_4000	pmatch	30.91
ymoll0001_28940	yruck0001_7910	pmatch	24.46
ymoll0001_28940	ykris0001_31540	pmatch	26.67
ymoll0001_28940	yinte0001_9300	pmatch	24.59
ymoll0001_28940	ymoll0001_28940	pmatch	100.00
ymoll0001_28940	yfred0001_3020	pmatch	34.69
ymoll0001_28940	ymoll0001_8840	pmatch	24.32
ymoll0001_28940	yrohd0001_35570	pmatch	22.68
ymoll0001_28940	ypseu0001X_13900	pmatch	22.97
