# Supplementary material for: Genomic characterization of the Yersinia genus
Source: Genome Biol. 2010 Jan 4;11(1):R1. doi: 10.1186/gb-2010-11-1-r1 (PMC2847712; doi:10.1186/gb-2010-11-1-r1)
Supplement: Additional file 15 — The top level directory consists of a directory called Additional_cluster_files and 5010 directories, one for each multi-protein cluster family. (This top level directory has been split into three data files for uploading purposes (Additional files 15, 16, 17).) Within the directory are the following files: PGL1_unique_Yersinia_unclustered.out - list of all protein singletons that MCL did not group into a cluster (see Materials and Methods); PGL1_Yersinia_unique_locus_tags.txt - names of the 11 locus tag prefixes used for each genome; PGL1_unique_Yersinia.gff - mapping each Yersinia protein to a cluster in tab delimited GFF; PGL1_unique_Yersinia.sigfile - list of the longest protein in each cluster; PGL1_unique_Yersinia.summary - summary table of features of each of the clusters; PGL1_unique_Yersinia.table - summary table of each protein in the clusters. Within each cluster directory are the following files, where 'x' is the cluster name: PGL1_unique_Yersinia-x.faa - multifasta file of the proteins in the cluster; PGL1_unique_Yersinia-x.summary - summary of the properties of the proteins; PGL1_unique_Yersinia-x.matches - blast matches between the proteins of the cluster; PGL1_unique_Yersinia-x.muscle.fasta - muscle alignment of the proteins; PGL1_unique_Yersinia-x.muscle.fasta.gblo - gblocks output of muscle alignment (that is, auto-trimmed alignment); PGL1_unique_Yersinia-x.muscle.fasta.gblo.htm - as above in html format; PGL1_unique_Yersinia-x.muscle.tree - treefile from muscle alignment; PGL1_unique_Yersinia-x.sif - matches between proteins in simple interaction format for display on graphing software. [file gb-2010-11-1-r1-S15.zip › clusters/PGL1_unique_yersinia-CL101/PGL1_unique_yersinia-CL101.muscle.fasta]

>yruck0001_3360
VKIKTVVTLLITLLLTACDKPTPEVVESVRPVKIFTVEDSGQNGVRYFPARLQAGDET--
-----------QLSF-KRSGQLQQLLVREGERVKKGQNIAMLNTTDLTLRVRDRQSTFNL
ARDQFNRFNTLQG---------------RNAISRAELDIRRAELESAQAALDIARKELSD
GTITA-PFDGVIANVAVRNHQVMAPGQVVATLSA--------------------------
-----------LDSLDVVFSVPERLFTALDIGNKDYHPMVRLNHLPDREFVAQYKEHTTS
TSAGSMTFQVTLTMKRPPDLPLLSGISGSVRINTNKLTGSAHPSIIVPVEAVFNPDSSQL
NDARVWVVKEDKGQLHVEERKVQVGQLTANGILITSGLA--DGEQIVAAGTSELRPQQLV
RAWVRERGL
>ypseu0001X_6900
----------------------------VRPVKIFMVEDSGQNGTRYFPARLQAGDET--
-----------QLSF-KRGGQLQELLVREGEQVKKGQKIAMLNDTDLSLRVRDRQSTFNL
ARDQFNRFNTLQG---------------RSAVSRADLDIRRAEMESAQAALDIARKELSD
ATIIA-PFDGIIANVNVRNHQVMAAGQPVATLSA--------------------------
-----------LDTLDVVFSVPERLFTTLDISNRNYKPTVLLNHMPGREFIAEYKEHTTS
TTSASQTFQVTLTMKRPADMPLLSGISGRVRINSGNLSGTDHPTIIVPVEAVFNPDHAQL
NDARVWVIKNDNDQMHVEERKVQVGQLVENGIQVTSGLA--DGEQIVAAGTGELRPQQVV
RAWVRERGL
>ypest0001X_6240
----------------------------VRPVKIFMVEDSGQNGTRYFPARLQAGDET--
-----------QLSF-KRGGQLQELLVREGEQVKKGQKIAMLNDTDLSLRVRDRQSTFNL
ARDQFNRFNTLQG---------------RSAVSRADLDIRRAEMESAQAALDIARKELSD
ATIIA-PFDGIIANVNVRNHQVMAAGQPVATLSA--------------------------
-----------LDTLDVVFSVPERLFTTLDISNRNYKPTVLLNHMPGREFIAEYKEHTTS
TTSASQTFQVTLTMKRPADMPLLSGISGRVRINSGNLSGTDHPTIIVPVEAVFNPDHAQL
NDARVWVIKNDNDQMHVEERKVQVGQLVENGIQVTSGLA--DGEQIVAAGTGELRPQQVV
RAWVRERGL
>yrohd0001_3590
----------------------------VRPVKIFTVEDSGQNGTRYFPARLQAGDET--
-----------QLSF-KRSGQLQQLLVREGEQVKKGQTIAVLNDTDLNLRVRDRQSTFNL
ARDQFNRFNTLQG---------------QRAVSRAELDVRRAEMESARAALEIAQKELSD
ATITA-PFDGVIANVNVRNHQVMAPGQPVATLSA--------------------------
-----------LDSLDVIFSVPERLFTTLDISNRSYKPTVLLNHLPGREFTAEYKEHTTS
TSSASQTFQVTLTMKRPADMPLLSGISGRVRINSGSLSGTDHPTIVIPAEAVFNPDSAQL
NDARVWVIKNDDGQMRVEERKVQVGQLTANGIQITSGLT--DGEHIVAAGTGELRPNQVV
RAWVRERGL
>yfred0001_3020
-------------------------VESVRPVKIFTVEDSGQNGTRYFPARLQAGDET--
-----------QLSF-KRSGQLQQLLVREGEQVKKGQRIAMLNDTDLNLRVRDRQSTFNL
ARDQFNRFNTLQG---------------QRAVSRAELDVRRAEMESARAALEIAQKELSD
ATITA-PFDGIIANVNVRNHQVMAPGQPVATLSA--------------------------
-----------LDTLDVVFSVPERLFTTLDISNRSYRPTVLLNHLPGREFIAEYKEHTTS
TTSASQTFQVTLTMKRPPDMPLLSGISGRVRINSGNLSGTAQPTIVVPVEAVFNPDSTQL
NDARVWVIKNDDGQMHVEERNVQVGQLTANGIQITSGLA--DGEQIVSAGTGELRPNQIV
RAWVRERGL
>ymoll0001_3130
VKIKTIVTLLVTFLLAACDRTPPEVVESVRPVKIFIVEDSGQNGTRYFPARLQAGDET--
-----------QLSF-KRSGQLQQLLVREGEQVKKGQTIAKLNDTDLNLRVRDRQSTFNL
ARDQFNRFNTLQG---------------QRAVSRAELDVRRAEMESARAGLEIAQKELSD
ATITA-PFDGIIANVSARNHQVMAPGQAVATLSA--------------------------
-----------LDTLDVVFSVPERLFTTLDISNRNYKPTVLLNHLPGREFIAEYKEHTTS
TSSASQTFQVTLTMKRPADMPLLSGISGRVRINSGNLSGTDHPTIVVPVEAVFNPDNTQL
NDARVWVIKNDDGQMHVEERKVQVGQLTENGIQVTSGLV--DGEQIVAAGTGELRPNQVV
RAWVRERGL
>yberc0001_3580
VKIKTVVTLLVTFLLAACDRTPPEVVESVRPVKIFIVEDSGQNGTRYFPARLQAGDET--
-----------QLSF-KRSGQLQQLLVREGEQVKRGQVIAKLNDTDLNLRVRDRQSTFNL
ARDQFNRFNTLQG---------------QRAVSRAELDVRRAEMESARAGLEIAQKELSD
ATITA-PFDGIIANVSARNHQVMAPGQAVATLSA--------------------------
-----------LDTLDVVFSVPERLFTTLDISNRNYKPTVLLNHMPGREFIAEYKEHTTT
TSSASQTFQVTLTMKRPADMPLLSGISGRVRINSGTLSGTDHPTIVVPVEAVFNPDSAQL
NDARVWVIKSDDGQMHVEERKVQVGQLTENGIQVTSGLA--DGEQIVSAGTGELRPNQVV
RAWVRERGL
>yaldo0001_4000
------------------------------------------------------------
------------------------------------------------------------
----------LQG---------------QRAVSRAELDVRRAEMESARAALEIAQKELSD
ATITA-PFDGIIANVNVRNHQVMAAGQPVATLSA--------------------------
-----------LDTLDVVFSVPERLFTTLEISNRTYKPTVLLNHMPGREFIAEYKEHTTS
TTSASQTFQVTLTMKRPADMPLLSGISGRVRINSGNLSGNDHPTIIVPVEAVFNPDSAQL
NDARVWVIKNDDGQMHVEARKVQVGQLTANGIQVISGLA--DGEQIVAAGTGELRPNQVV
RAWVRERGL
>ykris0001_31540
-------------------------VESVRPVKIFIVEDSGQNGTRYFPARLQAGDET--
-----------QLSF-KRSGQLQQLLVREGEQVKKGQVIAKLNDTDLTLRVRDRQSTFNL
ARDQFNRFNTLQG---------------QRAVSRAELDVRRAEMESARAGLEIAQKELSD
ATITA-PFDGIIANVNARNHQVMAPGQAVATLSA--------------------------
-----------LDTLDVVFSVPERLFTTLDISNRNYKPTVLLNHMPGREFIAEYKEHTTS
TTSASQTFQVTLTMKRPADMPLLSGISGRVRINSGNLSGTDHPTIVVPVEAVFNPDSAQL
NDARVWVIKNDEGQMHVEERKVQVGQLTANGIQITSGLA--DGEQIVAAGTGELRPNQVV
RAWVRERGL
>yente0001X_37860
-------------------------VESVRPVKIFIVEDSGQNGTRYFPARLQAGDET--
-----------QLSF-KRSGQLQQLLVREGEQVKKGQVIAKLNDTDLTLRVRDRQSTFNL
ARDQFNRFNTLQG---------------QRAVSRAELDVRRAEMESARAALEIAQKELSD
ATITA-PFDGIIANVNARNHQVMAPGQPVATLSA--------------------------
-----------LDTLDVVFSVPERLFTTLDISNRNYKPTVLLNHLPGREFVAEYKEHTTS
TTSASQTFQVTLTMKRPPDMPLLSGISGRVRINSGNLSGTDHPTIVIPVEAVFNPDSAQL
NDARVWVIKNDDGQMHVEERKVQVGQLTANGIQITSGLA--DGEQIVAAGTGELRPNQVV
RAWVRERGL
>yaldo0001_3990
----------------------------VRPVKVFTVEDSGQNGTRYFPARLQAGDET--
-----------QLSF-KRGGQLQQLLVREGEQVKKGQVIARLNDTDLNLRVRDRQSTFNL
ARDQFNRF----------------------------------------------------
------------------------------------------------------------
------------------------------------------------------------
------------------------------------------------------------
------------------------------------------------------------
---------
>yinte0001_4130
VKIKTVITLLLTFLLAACDRTPPEVVESVRPVKIFTVEDSGQNGTRYFPARLQAGDET--
-----------QLSF-KRSGQLQQLLVREGEQVKKGQVIARLNDTDLNLRVRDRQSTFNL
ARDQFNRFNTLQG---------------QRAVSRAELDVRRAEMESARAALEIAQKELSD
ATITA-PFDGIIANVNVRNHQVMAPGQAVATLSA--------------------------
-----------LDTLDVVFSVPERLFTTLDISNRTYKPTVLLNHMPGREFIAEYKEHTTS
TTSASQTFQVTLTMKRPADMPLLSGISGRVRINSGNLSGTDHPTIIVPVEAVFNPDSAQL
NDARVWVIKNDDGQMHVEERKVQVGQLTANGIQITSGLA--DGEQIVSAGTGELRPNQVV
RAWVRERGL
>ymoll0001_28940
----------------LNQEQKNALKPIKKIAVTFLVLLLVGSSLIYFGSRNDAVSVAQS
LKSGVLTADNINVAFENVGGKLITRHVQESQRVQKGDILMALDEVDTNISIERLKAVIRS
QEASIRLEESATRIASDETKLTELSSWRKIEEIQATLSAARASEELARTDFNRAAKLSHT
GSVSQSMLDNARSTLTQTHSAVVQAERQLASAMIGTTPEQMKRLAEKASAQGMTLQAIAN
SRESIKNRENVLDQLRAQLAQSQAELKQLEV---NHSRLTLTAPADGKILKLLYEPGEIV
PTGAPA---VLLE-TDH--------RYVDIYVNENMV-SAYQPGTAVTAQVPA-LD----
--------TQVKGVVRFANAAPSFSDLRMTRERGQADLTSYQVRIY-TEVKPQLITGMTL
EVDDAQHR-
>yruck0001_7910
----------------------MNRKRIAVIVIVIALIAAAMYGWSDYRQQQDQSLTL--
--YGNVDIRTVNLGF-RVGGRLASLDVDEGDKIQPGQQLGQLDQGPFNNALKQAQANVES
AQAQLALLQAGYR---DE----------EIAQVKSEVAQKQAAFNYADSFLKRQQGLWSS
KATSANDLDDARTSRNQAQAALQAAKDKLAQFLSGNRPQE--------------------
-----------IAQAAANVAQAEAELAQAQL---NLHDTSLISPSSGTILTRAVEPGTIL
SAGNTV---FTLSLTNP--------VWVRAYVDERHL-GQAVPGTEVDVYTDSRPG----
--------KPYRGQIGFVSPTAEFTPKTVETPDLRTDLV-YRLRIIVTDADSELRQGMPV
TIRFSQP--
>ypseu0001X_13900
----------------------MNRKKIIVAAVIVALLATLAYGWHYYRQQNDASLTL--
--YGNVDIRTVNLGF-RVAGRLASLAVDEGDDIHPGQTLGKLDDGPYLNALKQAQANVQS
AQAQLALLKAGYR---EE----------EIAQVRSEVAQRQAAFDYADNFLKRQQGLWAS
KAVSANELENARTARNQARANLQAAKDKLAQFLSGNRPQE--------------------
-----------IAQAEANLAQTEAELAQAQL---NLQDTILLAPSAGTVLTRAVEPGTIL
SASNTV---FTVSLTDP--------VWVRAYVSERHL-GQAIPGSEVEVFTDGRPD----
--------KPYHGKIGFVSPTAEFTPKTVETPDLRTDLV-YRLRIIITDADESLRQGMPV
TVRFPQR--
>yaldo0001_9700
-----------------------------VAVVIVALLAAIGYGWSYYRQQHDASLTL--
--YGNVDIRTVNLGF-RVGGRLASLNVDEGDKVQPGQLLGKLDDGPYLNAFKQAQANVQN
AQAQLALLKAGYR---DE----------EIAQVRSEVSQREAAFSYADSFLKRQQGLWAS
KATSANELENARTARNQAQANLQASKDKLAQYLSGNRPQE--------------------
-----------IAQAEANLAQSEAELAQAQL---NLHDTTLLSPSAGTVLTRAVEPGTIL
SASNTV---FTLSLTHP--------VWVRAYVSEPHL-SLAIPGTQVEVFTDGRPD----
--------KPYHGKVGFVSPTAEFTPKTVETPDLRTDLV-YRLRIIITDADESLRQGMPV
TVRFVQP--
>yberc0001_9900
----------------------------------------MGYGWRYYRQQHDSSLTL--
--YGNVDIRTVNLGF-RVGGRLASLAVDEGDELQPGQLLGKLDDGPYLNALKQAQANVQS
AQAQLALLKAGYR---DE----------EIAQVKSEVSQREAAFSYADSFLKRQQGLWAS
KATSANELENARTARNQAQANLQASKDKLAQYLSGNRPQE--------------------
-----------IAQAEANLAQAEAELAQAQL---NLQDTILLSPSAGTVLTRAVEPGTIL
SASNTV---FTLSLTDP--------VWVRAYVSERNL-DRAIPGTQVEVFTDGRPD----
--------KPYHGKIGFVSPTAEFTPKSVETPDLRTDLV-YRLRIIITDADESLRQGMPV
TVRFAQP--
>ymoll0001_8840
-----------------------------VAVVIVALLAAMGYGWSYYRQQHDSALTL--
--YGNVDIRTVNLGF-RVGGRLASLAVDEGDDIQPGQQLGKLDDGPYLNALKQAQANVQS
AQAQLALLKAGYR---DE----------EIAQVKSEVSQREAAFSYADSFLKRQQGLWAS
KATSANELENARTARNQAQANLQASKDKLAQYLSGNRPQE--------------------
-----------IAQAEANLAQAEAELAQAQL---NLQDTTLLSPSAGTVLTRAVEPGTIL
SASNTV---FTLSLTDP--------VWVRAYVSECNL-DKAIPGTQVEVFTDGRPD----
--------KPYHGKIGFVSPTAEFTPKSVETPELRTDLV-YRLRIIITDADESLRQGMPV
TVRFAQP--
>yrohd0001_35570
-----------------------------VAVVIVALLAAIGYGWNYYRQQQDASLTL--
--YGNVDVRTVNLGF-RVAGRLASLSVDEGDKIQPGQVLGKLDDGPYLNALKQAQANVQS
AQAQLALLKAGYR---DE----------EIAQVKSEVSQREAAFSYAESFLKRQQGLWAN
KATSANDLENARTARNQAQANLQASKDKLAQYLSGNRPQE--------------------
-----------IAQAEANLAQAEAAQAQAQL---NLQDTLLLSPSTGTVLTRAVEPGTIL
SASNTV---FTLSLTDP--------VWVRAYISEPHL-GQAIPGTKVEVFTDGRPN----
--------KPYHGQIGFVSPTAEFTPKSVETPDLRTDLV-YRLRIVITDADESLRQGMPV
TVRFVQP--
>yinte0001_9300
-----------------------------VAVVIVALLAAVGYGWSYYRQQHDASLTL--
--YGNVDIRTVNLGF-RVGGRLASLTVDEGDKIQPGEVLGKLDNGPYLNALKQAQANVQS
AQAQLALLKAGYR---DE----------EIAQVKSEVAQREAAFSYADSFLKRQQGLWSS
KATSANELENARTARNQAQANLQASKDKLAQYLSGNRPQE--------------------
-----------IAQAEANLAQSEAELAQAQL---NLQDTTLLAPSAGTVLTRAVEPGTIL
SASNTV---FTLSLTDP--------VWVRAYVSEPHL-NQAIPGTEVDVFTDGRPG----
--------KPYHGKIGFVSPTAEFTPKSVETPELRTDLV-YRLRIIITDADESLRQGMPV
TIRFAQP--
>ykris0001_9430
-----------------------------VAVVIVAVLAAIGYGWNYYRQQQDATLTL--
--YGNVDIRTVNLGF-RVGGRLASLAVDEGDKVQPGEVLGKLDDGPYLNALKQAQANVQS
AQAQLDLLKAGYR---EE----------EIAQVRAEVSQREAAFSYADSFLKRQQGLWTS
KAVSANELENARTARSQAQANLQASKDKLAQYLSGNRPQE--------------------
-----------IAQAEANLAQSEAELAQAQL---NLQDTTLLSPSGGTVLTRAVEPGTIL
SASNTV---FTLSLTDP--------VWVRAYVSERHL-GQAIPGTEVEIFTDGRPG----
--------KPYHGKIGFVSPTAEFTPKSVETPDLRTDLV-YRLRIIITDADESLRQGMPV
TISFAQP--
>yente0001X_13850
-----------------------------VAVVIVALLAAIGYGWSYYRQQQDATLTL--
--YGNVDIRTVNLGF-RVSGRLASLAVDEGDKIQPGEVLGKLDDGPYVNALKQAQANVQS
AQAQLALLKAGYR---EE----------EIAQVRSEVSQREAAFSYADSFLKRQQGLWAN
KATSANELENARTARNQAQANLQASKDKLAQYLSGNRPQE--------------------
-----------IAQAEANLAQSEAELAQAQL---NLQDTTLLSPSGGTVLTRAVEPGTIL
SASNTV---FTLSLTDP--------VWVRAYVSERHL-GQAIPGTEVEVFTDGRPD----
--------KPYHGKIGFVSPTAEFTPKSVETPDLRTDLV-YRLRIIITDADESLRQGMPV
TVRFVQP--
>yfred0001_8440
-----------------------------VAVVIVALLAAIGYGWSYYRQQHDASLTL--
--YGNVDIRTVNLGF-RVAGRLASLSVDEGDKIQPGQELGKLDDGPYLNALKQAQANVQS
AQAQLALLKAGYR---EE----------EIAQVKSEVSQREAAFSYADSFLKRQQGLWAN
KATSANELENARTARNQAQANLQASKDKLAQYLSGNRPQE--------------------
-----------IAQAEANLAQSEAELAQAQL---NLQDTTLLSPSSGTVLTRAVEPGTIL
SASNTV---FTLSLTDP--------VWVRAYVSEPHL-NQAIPGTEVEIFTDGRPN----
--------KPYHGKIGFVSPTAEFTPKSVETPDLRTDLV-YRLRIIITDADESLRQGMPV
TVRFAQP--
