# Supplementary material for: Genomic characterization of the Yersinia genus
Source: Genome Biol. 2010 Jan 4;11(1):R1. doi: 10.1186/gb-2010-11-1-r1 (PMC2847712; doi:10.1186/gb-2010-11-1-r1)
Supplement: Additional file 15 — The top level directory consists of a directory called Additional_cluster_files and 5010 directories, one for each multi-protein cluster family. (This top level directory has been split into three data files for uploading purposes (Additional files 15, 16, 17).) Within the directory are the following files: PGL1_unique_Yersinia_unclustered.out - list of all protein singletons that MCL did not group into a cluster (see Materials and Methods); PGL1_Yersinia_unique_locus_tags.txt - names of the 11 locus tag prefixes used for each genome; PGL1_unique_Yersinia.gff - mapping each Yersinia protein to a cluster in tab delimited GFF; PGL1_unique_Yersinia.sigfile - list of the longest protein in each cluster; PGL1_unique_Yersinia.summary - summary table of features of each of the clusters; PGL1_unique_Yersinia.table - summary table of each protein in the clusters. Within each cluster directory are the following files, where 'x' is the cluster name: PGL1_unique_Yersinia-x.faa - multifasta file of the proteins in the cluster; PGL1_unique_Yersinia-x.summary - summary of the properties of the proteins; PGL1_unique_Yersinia-x.matches - blast matches between the proteins of the cluster; PGL1_unique_Yersinia-x.muscle.fasta - muscle alignment of the proteins; PGL1_unique_Yersinia-x.muscle.fasta.gblo - gblocks output of muscle alignment (that is, auto-trimmed alignment); PGL1_unique_Yersinia-x.muscle.fasta.gblo.htm - as above in html format; PGL1_unique_Yersinia-x.muscle.tree - treefile from muscle alignment; PGL1_unique_Yersinia-x.sif - matches between proteins in simple interaction format for display on graphing software. [file gb-2010-11-1-r1-S15.zip › clusters/PGL1_unique_yersinia-CL101/PGL1_unique_yersinia-CL101.muscle.fasta.gblo]

>yruck0001_3360
VKIFTVEDSG QNGVRYFPAR LQAGQLQQLL VREGERVKKG QNIAMLNTTD LTLRVRDRQS
TFNLARDQAI SRAELDIRRA ELESAQAALD IARKELSDGT ITADGVIANV AVRNHQVMAP
GQVVADYHPM VRLNHLPDRE FVAQYKEHTT STSAGSAHPS IIVPVEAVFN PIVAAGTSEL
RPQQLV
>ypseu0001X_6900
VKIFMVEDSG QNGTRYFPAR LQAGQLQELL VREGEQVKKG QKIAMLNDTD LSLRVRDRQS
TFNLARDQAV SRADLDIRRA EMESAQAALD IARKELSDAT IIADGIIANV NVRNHQVMAA
GQPVANYKPT VLLNHMPGRE FIAEYKEHTT STTSGTDHPT IIVPVEAVFN PIVAAGTGEL
RPQQVV
>ypest0001X_6240
VKIFMVEDSG QNGTRYFPAR LQAGQLQELL VREGEQVKKG QKIAMLNDTD LSLRVRDRQS
TFNLARDQAV SRADLDIRRA EMESAQAALD IARKELSDAT IIADGIIANV NVRNHQVMAA
GQPVANYKPT VLLNHMPGRE FIAEYKEHTT STTSGTDHPT IIVPVEAVFN PIVAAGTGEL
RPQQVV
>yrohd0001_3590
VKIFTVEDSG QNGTRYFPAR LQAGQLQQLL VREGEQVKKG QTIAVLNDTD LNLRVRDRQS
TFNLARDQAV SRAELDVRRA EMESARAALE IAQKELSDAT ITADGVIANV NVRNHQVMAP
GQPVASYKPT VLLNHLPGRE FTAEYKEHTT STSSGTDHPT IVIPAEAVFN PIVAAGTGEL
RPNQVV
>yfred0001_3020
VKIFTVEDSG QNGTRYFPAR LQAGQLQQLL VREGEQVKKG QRIAMLNDTD LNLRVRDRQS
TFNLARDQAV SRAELDVRRA EMESARAALE IAQKELSDAT ITADGIIANV NVRNHQVMAP
GQPVASYRPT VLLNHLPGRE FIAEYKEHTT STTSGTAQPT IVVPVEAVFN PIVSAGTGEL
RPNQIV
>ymoll0001_3130
VKIFIVEDSG QNGTRYFPAR LQAGQLQQLL VREGEQVKKG QTIAKLNDTD LNLRVRDRQS
TFNLARDQAV SRAELDVRRA EMESARAGLE IAQKELSDAT ITADGIIANV SARNHQVMAP
GQAVANYKPT VLLNHLPGRE FIAEYKEHTT STSSGTDHPT IVVPVEAVFN PIVAAGTGEL
RPNQVV
>yberc0001_3580
VKIFIVEDSG QNGTRYFPAR LQAGQLQQLL VREGEQVKRG QVIAKLNDTD LNLRVRDRQS
TFNLARDQAV SRAELDVRRA EMESARAGLE IAQKELSDAT ITADGIIANV SARNHQVMAP
GQAVANYKPT VLLNHMPGRE FIAEYKEHTT TTSSGTDHPT IVVPVEAVFN PIVSAGTGEL
RPNQVV
>yaldo0001_4000
---------- ---------- ---------- ---------- ---------- ----------
--------AV SRAELDVRRA EMESARAALE IAQKELSDAT ITADGIIANV NVRNHQVMAA
GQPVATYKPT VLLNHMPGRE FIAEYKEHTT STTSGNDHPT IIVPVEAVFN PIVAAGTGEL
RPNQVV
>ykris0001_31540
VKIFIVEDSG QNGTRYFPAR LQAGQLQQLL VREGEQVKKG QVIAKLNDTD LTLRVRDRQS
TFNLARDQAV SRAELDVRRA EMESARAGLE IAQKELSDAT ITADGIIANV NARNHQVMAP
GQAVANYKPT VLLNHMPGRE FIAEYKEHTT STTSGTDHPT IVVPVEAVFN PIVAAGTGEL
RPNQVV
>yente0001X_37860
VKIFIVEDSG QNGTRYFPAR LQAGQLQQLL VREGEQVKKG QVIAKLNDTD LTLRVRDRQS
TFNLARDQAV SRAELDVRRA EMESARAALE IAQKELSDAT ITADGIIANV NARNHQVMAP
GQPVANYKPT VLLNHLPGRE FVAEYKEHTT STTSGTDHPT IVIPVEAVFN PIVAAGTGEL
RPNQVV
>yaldo0001_3990
VKVFTVEDSG QNGTRYFPAR LQAGQLQQLL VREGEQVKKG QVIARLNDTD LNLRVRDRQS
TFNLARDQ-- ---------- ---------- ---------- ---------- ----------
---------- ---------- ---------- ---------- ---------- ----------
------
>yinte0001_4130
VKIFTVEDSG QNGTRYFPAR LQAGQLQQLL VREGEQVKKG QVIARLNDTD LNLRVRDRQS
TFNLARDQAV SRAELDVRRA EMESARAALE IAQKELSDAT ITADGIIANV NVRNHQVMAP
GQAVATYKPT VLLNHMPGRE FIAEYKEHTT STTSGTDHPT IIVPVEAVFN PIVSAGTGEL
RPNQVV
>ymoll0001_28940
AVTFLVLLLV GSSLIYFGSR NDAGKLITRH VQESQRVQKG DILMALDEVD TNISIERLKA
VIRSQEASEE IQATLSAARA SEELARTDFN RAAKLSHTGS VSQDNARSTL TQTHSAVVQA
ERQLANHSRL TLTAPADGKI LKLLYEPGEI VPTGSAYQPG TAVTAQVPA- LY-TEVKPQL
ITGMTL
>yruck0001_7910
VIVIALIAAA MYGWSDYRQQ QDQGRLASLD VDEGDKIQPG QQLGQLDQGP FNNALKQAQA
NVESAQAQAQ VKSEVAQKQA AFNYADSFLK RQQGLWSSKA TSADDARTSR NQAQAALQAA
KDKLANLHDT SLISPSSGTI LTRAVEPGTI LSAGGQAVPG TEVDVYTDSR PIVTDADSEL
RQGMPV
>ypseu0001X_13900
AVIVALLATL AYGWHYYRQQ NDAGRLASLA VDEGDDIHPG QTLGKLDDGP YLNALKQAQA
NVQSAQAQAQ VRSEVAQRQA AFDYADNFLK RQQGLWASKA VSAENARTAR NQARANLQAA
KDKLANLQDT ILLAPSAGTV LTRAVEPGTI LSASGQAIPG SEVEVFTDGR PIITDADESL
RQGMPV
>yaldo0001_9700
VVIVALLAAI GYGWSYYRQQ HDAGRLASLN VDEGDKVQPG QLLGKLDDGP YLNAFKQAQA
NVQNAQAQAQ VRSEVSQREA AFSYADSFLK RQQGLWASKA TSAENARTAR NQAQANLQAS
KDKLANLHDT TLLSPSAGTV LTRAVEPGTI LSASSLAIPG TQVEVFTDGR PIITDADESL
RQGMPV
>yberc0001_9900
---------M GYGWRYYRQQ HDSGRLASLA VDEGDELQPG QLLGKLDDGP YLNALKQAQA
NVQSAQAQAQ VKSEVSQREA AFSYADSFLK RQQGLWASKA TSAENARTAR NQAQANLQAS
KDKLANLQDT ILLSPSAGTV LTRAVEPGTI LSASDRAIPG TQVEVFTDGR PIITDADESL
RQGMPV
>ymoll0001_8840
VVIVALLAAM GYGWSYYRQQ HDSGRLASLA VDEGDDIQPG QQLGKLDDGP YLNALKQAQA
NVQSAQAQAQ VKSEVSQREA AFSYADSFLK RQQGLWASKA TSAENARTAR NQAQANLQAS
KDKLANLQDT TLLSPSAGTV LTRAVEPGTI LSASDKAIPG TQVEVFTDGR PIITDADESL
RQGMPV
>yrohd0001_35570
VVIVALLAAI GYGWNYYRQQ QDAGRLASLS VDEGDKIQPG QVLGKLDDGP YLNALKQAQA
NVQSAQAQAQ VKSEVSQREA AFSYAESFLK RQQGLWANKA TSAENARTAR NQAQANLQAS
KDKLANLQDT LLLSPSTGTV LTRAVEPGTI LSASGQAIPG TKVEVFTDGR PVITDADESL
RQGMPV
>yinte0001_9300
VVIVALLAAV GYGWSYYRQQ HDAGRLASLT VDEGDKIQPG EVLGKLDNGP YLNALKQAQA
NVQSAQAQAQ VKSEVAQREA AFSYADSFLK RQQGLWSSKA TSAENARTAR NQAQANLQAS
KDKLANLQDT TLLAPSAGTV LTRAVEPGTI LSASNQAIPG TEVDVFTDGR PIITDADESL
RQGMPV
>ykris0001_9430
VVIVAVLAAI GYGWNYYRQQ QDAGRLASLA VDEGDKVQPG EVLGKLDDGP YLNALKQAQA
NVQSAQAQAQ VRAEVSQREA AFSYADSFLK RQQGLWTSKA VSAENARTAR SQAQANLQAS
KDKLANLQDT TLLSPSGGTV LTRAVEPGTI LSASGQAIPG TEVEIFTDGR PIITDADESL
RQGMPV
>yente0001X_13850
VVIVALLAAI GYGWSYYRQQ QDAGRLASLA VDEGDKIQPG EVLGKLDDGP YVNALKQAQA
NVQSAQAQAQ VRSEVSQREA AFSYADSFLK RQQGLWANKA TSAENARTAR NQAQANLQAS
KDKLANLQDT TLLSPSGGTV LTRAVEPGTI LSASGQAIPG TEVEVFTDGR PIITDADESL
RQGMPV
>yfred0001_8440
VVIVALLAAI GYGWSYYRQQ HDAGRLASLS VDEGDKIQPG QELGKLDDGP YLNALKQAQA
NVQSAQAQAQ VKSEVSQREA AFSYADSFLK RQQGLWANKA TSAENARTAR NQAQANLQAS
KDKLANLQDT TLLSPSSGTV LTRAVEPGTI LSASNQAIPG TEVEIFTDGR PIITDADESL
RQGMPV
