# Supplementary material for: Genomic characterization of the Yersinia genus
Source: Genome Biol. 2010 Jan 4;11(1):R1. doi: 10.1186/gb-2010-11-1-r1 (PMC2847712; doi:10.1186/gb-2010-11-1-r1)
Supplement: Additional file 15 — The top level directory consists of a directory called Additional_cluster_files and 5010 directories, one for each multi-protein cluster family. (This top level directory has been split into three data files for uploading purposes (Additional files 15, 16, 17).) Within the directory are the following files: PGL1_unique_Yersinia_unclustered.out - list of all protein singletons that MCL did not group into a cluster (see Materials and Methods); PGL1_Yersinia_unique_locus_tags.txt - names of the 11 locus tag prefixes used for each genome; PGL1_unique_Yersinia.gff - mapping each Yersinia protein to a cluster in tab delimited GFF; PGL1_unique_Yersinia.sigfile - list of the longest protein in each cluster; PGL1_unique_Yersinia.summary - summary table of features of each of the clusters; PGL1_unique_Yersinia.table - summary table of each protein in the clusters. Within each cluster directory are the following files, where 'x' is the cluster name: PGL1_unique_Yersinia-x.faa - multifasta file of the proteins in the cluster; PGL1_unique_Yersinia-x.summary - summary of the properties of the proteins; PGL1_unique_Yersinia-x.matches - blast matches between the proteins of the cluster; PGL1_unique_Yersinia-x.muscle.fasta - muscle alignment of the proteins; PGL1_unique_Yersinia-x.muscle.fasta.gblo - gblocks output of muscle alignment (that is, auto-trimmed alignment); PGL1_unique_Yersinia-x.muscle.fasta.gblo.htm - as above in html format; PGL1_unique_Yersinia-x.muscle.tree - treefile from muscle alignment; PGL1_unique_Yersinia-x.sif - matches between proteins in simple interaction format for display on graphing software. [file gb-2010-11-1-r1-S15.zip › clusters/PGL1_unique_yersinia-CL101/PGL1_unique_yersinia-CL101.muscle.tree]

(
(
yruck0001_3360:0.0648542
,
(
(
ypseu0001X_6900:-0
,
ypest0001X_6240:-0
):0.0394638
,
(
yrohd0001_3590:0.0261082
,
(
yfred0001_3020:0.021641
,
(
(
ymoll0001_3130:0.0156124
,
yberc0001_3580:0.0156124
):0.00285235
,
(
yaldo0001_4000:0.0375981
,
(
(
ykris0001_31540:0.0106031
,
yente0001X_37860:0.0106031
):0.00414091
,
(
yaldo0001_3990:0.0118206
,
yinte0001_4130:0.0118206
):0.00292335
):0.0228542
):-0.0191334
):0.00317624
):0.00446726
):0.0133556
):0.0253904
):1.04868
,
(
ymoll0001_28940:0.86275
,
(
yruck0001_7910:0.0986235
,
(
ypseu0001X_13900:0.054345
,
(
yaldo0001_9700:0.0338483
,
(
(
yberc0001_9900:0.0165025
,
ymoll0001_8840:0.0165025
):0.0162249
,
(
yrohd0001_35570:0.0330587
,
(
yinte0001_9300:0.028423
,
(
ykris0001_9430:0.0263351
,
(
yente0001X_13850:0.0224956
,
yfred0001_8440:0.0224956
):0.00383946
):0.00208793
):0.00463567
):-0.000331376
):0.00112102
):0.0204967
):0.0442784
):0.764127
):0.250788
)
;
