# Supplementary material for: Genomic characterization of the Yersinia genus
Source: Genome Biol. 2010 Jan 4;11(1):R1. doi: 10.1186/gb-2010-11-1-r1 (PMC2847712; doi:10.1186/gb-2010-11-1-r1)
Supplement: Additional file 15 — The top level directory consists of a directory called Additional_cluster_files and 5010 directories, one for each multi-protein cluster family. (This top level directory has been split into three data files for uploading purposes (Additional files 15, 16, 17).) Within the directory are the following files: PGL1_unique_Yersinia_unclustered.out - list of all protein singletons that MCL did not group into a cluster (see Materials and Methods); PGL1_Yersinia_unique_locus_tags.txt - names of the 11 locus tag prefixes used for each genome; PGL1_unique_Yersinia.gff - mapping each Yersinia protein to a cluster in tab delimited GFF; PGL1_unique_Yersinia.sigfile - list of the longest protein in each cluster; PGL1_unique_Yersinia.summary - summary table of features of each of the clusters; PGL1_unique_Yersinia.table - summary table of each protein in the clusters. Within each cluster directory are the following files, where 'x' is the cluster name: PGL1_unique_Yersinia-x.faa - multifasta file of the proteins in the cluster; PGL1_unique_Yersinia-x.summary - summary of the properties of the proteins; PGL1_unique_Yersinia-x.matches - blast matches between the proteins of the cluster; PGL1_unique_Yersinia-x.muscle.fasta - muscle alignment of the proteins; PGL1_unique_Yersinia-x.muscle.fasta.gblo - gblocks output of muscle alignment (that is, auto-trimmed alignment); PGL1_unique_Yersinia-x.muscle.fasta.gblo.htm - as above in html format; PGL1_unique_Yersinia-x.muscle.tree - treefile from muscle alignment; PGL1_unique_Yersinia-x.sif - matches between proteins in simple interaction format for display on graphing software. [file gb-2010-11-1-r1-S15.zip › clusters/PGL1_unique_yersinia-CL101/PGL1_unique_yersinia-CL101.sif]

yaldo0001_3990	pmatch	ymoll0001_3130
yaldo0001_3990	pmatch	yrohd0001_3590
yaldo0001_3990	pmatch	yberc0001_9900
yaldo0001_3990	pmatch	yente0001X_37860
yaldo0001_3990	pmatch	yinte0001_4130
yaldo0001_3990	pmatch	yruck0001_3360
yaldo0001_3990	pmatch	ypseu0001X_6900
yaldo0001_3990	pmatch	yruck0001_7910
yaldo0001_3990	pmatch	yaldo0001_9700
yaldo0001_3990	pmatch	yaldo0001_3990
yaldo0001_3990	pmatch	ykris0001_31540
yaldo0001_3990	pmatch	ymoll0001_28940
yaldo0001_3990	pmatch	yinte0001_9300
yaldo0001_3990	pmatch	ykris0001_9430
yaldo0001_3990	pmatch	ypest0001X_6240
yaldo0001_3990	pmatch	yfred0001_8440
yaldo0001_3990	pmatch	yfred0001_3020
yaldo0001_3990	pmatch	ymoll0001_8840
yaldo0001_3990	pmatch	yberc0001_3580
yaldo0001_3990	pmatch	yrohd0001_35570
yaldo0001_3990	pmatch	yente0001X_13850
yaldo0001_3990	pmatch	ypseu0001X_13900
yinte0001_4130	pmatch	ymoll0001_3130
yinte0001_4130	pmatch	yente0001X_37860
yinte0001_4130	pmatch	yaldo0001_9700
yinte0001_4130	pmatch	yaldo0001_3990
yinte0001_4130	pmatch	ykris0001_9430
yinte0001_4130	pmatch	ypest0001X_6240
yinte0001_4130	pmatch	yfred0001_8440
yinte0001_4130	pmatch	yberc0001_3580
yinte0001_4130	pmatch	yente0001X_13850
yinte0001_4130	pmatch	yrohd0001_3590
yinte0001_4130	pmatch	yberc0001_9900
yinte0001_4130	pmatch	yinte0001_4130
yinte0001_4130	pmatch	yruck0001_3360
yinte0001_4130	pmatch	ypseu0001X_6900
yinte0001_4130	pmatch	yaldo0001_4000
yinte0001_4130	pmatch	yruck0001_7910
yinte0001_4130	pmatch	ykris0001_31540
yinte0001_4130	pmatch	yinte0001_9300
yinte0001_4130	pmatch	ymoll0001_28940
yinte0001_4130	pmatch	yfred0001_3020
yinte0001_4130	pmatch	ymoll0001_8840
yinte0001_4130	pmatch	yrohd0001_35570
yinte0001_4130	pmatch	ypseu0001X_13900
yrohd0001_3590	pmatch	ymoll0001_3130
yrohd0001_3590	pmatch	yente0001X_37860
yrohd0001_3590	pmatch	yaldo0001_9700
yrohd0001_3590	pmatch	yaldo0001_3990
yrohd0001_3590	pmatch	ykris0001_9430
yrohd0001_3590	pmatch	ypest0001X_6240
yrohd0001_3590	pmatch	yfred0001_8440
yrohd0001_3590	pmatch	yberc0001_3580
yrohd0001_3590	pmatch	yente0001X_13850
yrohd0001_3590	pmatch	yrohd0001_3590
yrohd0001_3590	pmatch	yberc0001_9900
yrohd0001_3590	pmatch	yinte0001_4130
yrohd0001_3590	pmatch	yruck0001_3360
yrohd0001_3590	pmatch	ypseu0001X_6900
yrohd0001_3590	pmatch	yaldo0001_4000
yrohd0001_3590	pmatch	yruck0001_7910
yrohd0001_3590	pmatch	ykris0001_31540
yrohd0001_3590	pmatch	yinte0001_9300
yrohd0001_3590	pmatch	ymoll0001_28940
yrohd0001_3590	pmatch	yfred0001_3020
yrohd0001_3590	pmatch	ymoll0001_8840
yrohd0001_3590	pmatch	yrohd0001_35570
yrohd0001_3590	pmatch	ypseu0001X_13900
yberc0001_3580	pmatch	ymoll0001_3130
yberc0001_3580	pmatch	yente0001X_37860
yberc0001_3580	pmatch	yaldo0001_9700
yberc0001_3580	pmatch	yaldo0001_3990
yberc0001_3580	pmatch	ykris0001_9430
yberc0001_3580	pmatch	ypest0001X_6240
yberc0001_3580	pmatch	yfred0001_8440
yberc0001_3580	pmatch	yberc0001_3580
yberc0001_3580	pmatch	yente0001X_13850
yberc0001_3580	pmatch	yrohd0001_3590
yberc0001_3580	pmatch	yberc0001_9900
yberc0001_3580	pmatch	yinte0001_4130
yberc0001_3580	pmatch	yruck0001_3360
yberc0001_3580	pmatch	ypseu0001X_6900
yberc0001_3580	pmatch	yaldo0001_4000
yberc0001_3580	pmatch	yruck0001_7910
yberc0001_3580	pmatch	ykris0001_31540
yberc0001_3580	pmatch	yinte0001_9300
yberc0001_3580	pmatch	ymoll0001_28940
yberc0001_3580	pmatch	yfred0001_3020
yberc0001_3580	pmatch	ymoll0001_8840
yberc0001_3580	pmatch	yrohd0001_35570
yberc0001_3580	pmatch	ypseu0001X_13900
ymoll0001_3130	pmatch	ymoll0001_3130
ymoll0001_3130	pmatch	yente0001X_37860
ymoll0001_3130	pmatch	yaldo0001_9700
ymoll0001_3130	pmatch	yaldo0001_3990
ymoll0001_3130	pmatch	ykris0001_9430
ymoll0001_3130	pmatch	ypest0001X_6240
ymoll0001_3130	pmatch	yfred0001_8440
ymoll0001_3130	pmatch	yberc0001_3580
ymoll0001_3130	pmatch	yente0001X_13850
ymoll0001_3130	pmatch	yrohd0001_3590
ymoll0001_3130	pmatch	yberc0001_9900
ymoll0001_3130	pmatch	yinte0001_4130
ymoll0001_3130	pmatch	yruck0001_3360
ymoll0001_3130	pmatch	ypseu0001X_6900
ymoll0001_3130	pmatch	yaldo0001_4000
ymoll0001_3130	pmatch	yruck0001_7910
ymoll0001_3130	pmatch	ykris0001_31540
ymoll0001_3130	pmatch	ymoll0001_28940
ymoll0001_3130	pmatch	yinte0001_9300
ymoll0001_3130	pmatch	yfred0001_3020
ymoll0001_3130	pmatch	ymoll0001_8840
ymoll0001_3130	pmatch	yrohd0001_35570
ymoll0001_3130	pmatch	ypseu0001X_13900
yfred0001_3020	pmatch	ymoll0001_3130
yfred0001_3020	pmatch	yente0001X_37860
yfred0001_3020	pmatch	yaldo0001_9700
yfred0001_3020	pmatch	yaldo0001_3990
yfred0001_3020	pmatch	ykris0001_9430
yfred0001_3020	pmatch	ypest0001X_6240
yfred0001_3020	pmatch	yfred0001_8440
yfred0001_3020	pmatch	yberc0001_3580
yfred0001_3020	pmatch	yente0001X_13850
yfred0001_3020	pmatch	yrohd0001_3590
yfred0001_3020	pmatch	yberc0001_9900
yfred0001_3020	pmatch	yinte0001_4130
yfred0001_3020	pmatch	yruck0001_3360
yfred0001_3020	pmatch	ypseu0001X_6900
yfred0001_3020	pmatch	yaldo0001_4000
yfred0001_3020	pmatch	yruck0001_7910
yfred0001_3020	pmatch	ykris0001_31540
yfred0001_3020	pmatch	yinte0001_9300
yfred0001_3020	pmatch	ymoll0001_28940
yfred0001_3020	pmatch	yfred0001_3020
yfred0001_3020	pmatch	ymoll0001_8840
yfred0001_3020	pmatch	yrohd0001_35570
yfred0001_3020	pmatch	ypseu0001X_13900
ykris0001_31540	pmatch	ymoll0001_3130
ykris0001_31540	pmatch	yente0001X_37860
ykris0001_31540	pmatch	yaldo0001_9700
ykris0001_31540	pmatch	yaldo0001_3990
ykris0001_31540	pmatch	ykris0001_9430
ykris0001_31540	pmatch	ypest0001X_6240
ykris0001_31540	pmatch	yfred0001_8440
ykris0001_31540	pmatch	yberc0001_3580
ykris0001_31540	pmatch	yente0001X_13850
ykris0001_31540	pmatch	yrohd0001_3590
ykris0001_31540	pmatch	yberc0001_9900
ykris0001_31540	pmatch	yinte0001_4130
ykris0001_31540	pmatch	yruck0001_3360
ykris0001_31540	pmatch	ypseu0001X_6900
ykris0001_31540	pmatch	yaldo0001_4000
ykris0001_31540	pmatch	yruck0001_7910
ykris0001_31540	pmatch	ykris0001_31540
ykris0001_31540	pmatch	ymoll0001_28940
ykris0001_31540	pmatch	yinte0001_9300
ykris0001_31540	pmatch	yfred0001_3020
ykris0001_31540	pmatch	ymoll0001_8840
ykris0001_31540	pmatch	yrohd0001_35570
ykris0001_31540	pmatch	ypseu0001X_13900
yente0001X_37860	pmatch	ymoll0001_3130
yente0001X_37860	pmatch	yente0001X_37860
yente0001X_37860	pmatch	yaldo0001_9700
yente0001X_37860	pmatch	yaldo0001_3990
yente0001X_37860	pmatch	ykris0001_9430
yente0001X_37860	pmatch	ypest0001X_6240
yente0001X_37860	pmatch	yfred0001_8440
yente0001X_37860	pmatch	yberc0001_3580
yente0001X_37860	pmatch	yente0001X_13850
yente0001X_37860	pmatch	yrohd0001_3590
yente0001X_37860	pmatch	yberc0001_9900
yente0001X_37860	pmatch	yinte0001_4130
yente0001X_37860	pmatch	yruck0001_3360
yente0001X_37860	pmatch	ypseu0001X_6900
yente0001X_37860	pmatch	yaldo0001_4000
yente0001X_37860	pmatch	yruck0001_7910
yente0001X_37860	pmatch	ykris0001_31540
yente0001X_37860	pmatch	yinte0001_9300
yente0001X_37860	pmatch	ymoll0001_28940
yente0001X_37860	pmatch	yfred0001_3020
yente0001X_37860	pmatch	ymoll0001_8840
yente0001X_37860	pmatch	yrohd0001_35570
yente0001X_37860	pmatch	ypseu0001X_13900
ypseu0001X_6900	pmatch	ymoll0001_3130
ypseu0001X_6900	pmatch	yente0001X_37860
ypseu0001X_6900	pmatch	yaldo0001_9700
ypseu0001X_6900	pmatch	yaldo0001_3990
ypseu0001X_6900	pmatch	ykris0001_9430
ypseu0001X_6900	pmatch	ypest0001X_6240
ypseu0001X_6900	pmatch	yfred0001_8440
ypseu0001X_6900	pmatch	yberc0001_3580
ypseu0001X_6900	pmatch	yente0001X_13850
ypseu0001X_6900	pmatch	yrohd0001_3590
ypseu0001X_6900	pmatch	yberc0001_9900
ypseu0001X_6900	pmatch	yinte0001_4130
ypseu0001X_6900	pmatch	yruck0001_3360
ypseu0001X_6900	pmatch	ypseu0001X_6900
ypseu0001X_6900	pmatch	yaldo0001_4000
ypseu0001X_6900	pmatch	yruck0001_7910
ypseu0001X_6900	pmatch	ykris0001_31540
ypseu0001X_6900	pmatch	ymoll0001_28940
ypseu0001X_6900	pmatch	yinte0001_9300
ypseu0001X_6900	pmatch	yfred0001_3020
ypseu0001X_6900	pmatch	ymoll0001_8840
ypseu0001X_6900	pmatch	yrohd0001_35570
ypseu0001X_6900	pmatch	ypseu0001X_13900
ypest0001X_6240	pmatch	ymoll0001_3130
ypest0001X_6240	pmatch	yente0001X_37860
ypest0001X_6240	pmatch	yaldo0001_9700
ypest0001X_6240	pmatch	yaldo0001_3990
ypest0001X_6240	pmatch	ykris0001_9430
ypest0001X_6240	pmatch	ypest0001X_6240
ypest0001X_6240	pmatch	yfred0001_8440
ypest0001X_6240	pmatch	yberc0001_3580
ypest0001X_6240	pmatch	yente0001X_13850
ypest0001X_6240	pmatch	yrohd0001_3590
ypest0001X_6240	pmatch	yberc0001_9900
ypest0001X_6240	pmatch	yinte0001_4130
ypest0001X_6240	pmatch	yruck0001_3360
ypest0001X_6240	pmatch	ypseu0001X_6900
ypest0001X_6240	pmatch	yaldo0001_4000
ypest0001X_6240	pmatch	yruck0001_7910
ypest0001X_6240	pmatch	ykris0001_31540
ypest0001X_6240	pmatch	ymoll0001_28940
ypest0001X_6240	pmatch	yinte0001_9300
ypest0001X_6240	pmatch	yfred0001_3020
ypest0001X_6240	pmatch	ymoll0001_8840
ypest0001X_6240	pmatch	yrohd0001_35570
ypest0001X_6240	pmatch	ypseu0001X_13900
yruck0001_3360	pmatch	ymoll0001_3130
yruck0001_3360	pmatch	yente0001X_37860
yruck0001_3360	pmatch	yaldo0001_3990
yruck0001_3360	pmatch	ykris0001_9430
yruck0001_3360	pmatch	ypest0001X_6240
yruck0001_3360	pmatch	yfred0001_8440
yruck0001_3360	pmatch	yberc0001_3580
yruck0001_3360	pmatch	yente0001X_13850
yruck0001_3360	pmatch	yrohd0001_3590
yruck0001_3360	pmatch	yinte0001_4130
yruck0001_3360	pmatch	yruck0001_3360
yruck0001_3360	pmatch	ypseu0001X_6900
yruck0001_3360	pmatch	yaldo0001_4000
yruck0001_3360	pmatch	yruck0001_7910
yruck0001_3360	pmatch	ykris0001_31540
yruck0001_3360	pmatch	yinte0001_9300
yruck0001_3360	pmatch	ymoll0001_28940
yruck0001_3360	pmatch	yfred0001_3020
yruck0001_3360	pmatch	yrohd0001_35570
yruck0001_3360	pmatch	ypseu0001X_13900
yaldo0001_9700	pmatch	yrohd0001_3590
yaldo0001_9700	pmatch	ymoll0001_3130
yaldo0001_9700	pmatch	yberc0001_9900
yaldo0001_9700	pmatch	yente0001X_37860
yaldo0001_9700	pmatch	yinte0001_4130
yaldo0001_9700	pmatch	ypseu0001X_6900
yaldo0001_9700	pmatch	yruck0001_7910
yaldo0001_9700	pmatch	yaldo0001_9700
yaldo0001_9700	pmatch	yaldo0001_3990
yaldo0001_9700	pmatch	ykris0001_31540
yaldo0001_9700	pmatch	ymoll0001_28940
yaldo0001_9700	pmatch	yinte0001_9300
yaldo0001_9700	pmatch	ykris0001_9430
yaldo0001_9700	pmatch	ypest0001X_6240
yaldo0001_9700	pmatch	yfred0001_8440
yaldo0001_9700	pmatch	yfred0001_3020
yaldo0001_9700	pmatch	ymoll0001_8840
yaldo0001_9700	pmatch	yberc0001_3580
yaldo0001_9700	pmatch	yrohd0001_35570
yaldo0001_9700	pmatch	yente0001X_13850
yaldo0001_9700	pmatch	ypseu0001X_13900
yaldo0001_4000	pmatch	yrohd0001_3590
yaldo0001_4000	pmatch	ymoll0001_3130
yaldo0001_4000	pmatch	yente0001X_37860
yaldo0001_4000	pmatch	yinte0001_4130
yaldo0001_4000	pmatch	yruck0001_3360
yaldo0001_4000	pmatch	ypseu0001X_6900
yaldo0001_4000	pmatch	yaldo0001_4000
yaldo0001_4000	pmatch	yruck0001_7910
yaldo0001_4000	pmatch	yaldo0001_9700
yaldo0001_4000	pmatch	ykris0001_31540
yaldo0001_4000	pmatch	ymoll0001_28940
yaldo0001_4000	pmatch	yinte0001_9300
yaldo0001_4000	pmatch	ykris0001_9430
yaldo0001_4000	pmatch	ypest0001X_6240
yaldo0001_4000	pmatch	yfred0001_8440
yaldo0001_4000	pmatch	yfred0001_3020
yaldo0001_4000	pmatch	ymoll0001_8840
yaldo0001_4000	pmatch	yberc0001_3580
yaldo0001_4000	pmatch	yente0001X_13850
yfred0001_8440	pmatch	yrohd0001_3590
yfred0001_8440	pmatch	ymoll0001_3130
yfred0001_8440	pmatch	yberc0001_9900
yfred0001_8440	pmatch	yente0001X_37860
yfred0001_8440	pmatch	yinte0001_4130
yfred0001_8440	pmatch	ypseu0001X_6900
yfred0001_8440	pmatch	yruck0001_7910
yfred0001_8440	pmatch	yaldo0001_9700
yfred0001_8440	pmatch	yaldo0001_3990
yfred0001_8440	pmatch	ykris0001_31540
yfred0001_8440	pmatch	yinte0001_9300
yfred0001_8440	pmatch	ykris0001_9430
yfred0001_8440	pmatch	ypest0001X_6240
yfred0001_8440	pmatch	yfred0001_8440
yfred0001_8440	pmatch	yfred0001_3020
yfred0001_8440	pmatch	ymoll0001_8840
yfred0001_8440	pmatch	yberc0001_3580
yfred0001_8440	pmatch	yrohd0001_35570
yfred0001_8440	pmatch	yente0001X_13850
yfred0001_8440	pmatch	ypseu0001X_13900
yinte0001_9300	pmatch	ymoll0001_3130
yinte0001_9300	pmatch	yberc0001_9900
yinte0001_9300	pmatch	yente0001X_37860
yinte0001_9300	pmatch	yinte0001_4130
yinte0001_9300	pmatch	ypseu0001X_6900
yinte0001_9300	pmatch	yruck0001_7910
yinte0001_9300	pmatch	yaldo0001_9700
yinte0001_9300	pmatch	yaldo0001_3990
yinte0001_9300	pmatch	ykris0001_31540
yinte0001_9300	pmatch	yinte0001_9300
yinte0001_9300	pmatch	ymoll0001_28940
yinte0001_9300	pmatch	ykris0001_9430
yinte0001_9300	pmatch	ypest0001X_6240
yinte0001_9300	pmatch	yfred0001_8440
yinte0001_9300	pmatch	ymoll0001_8840
yinte0001_9300	pmatch	yberc0001_3580
yinte0001_9300	pmatch	yrohd0001_35570
yinte0001_9300	pmatch	yente0001X_13850
yinte0001_9300	pmatch	ypseu0001X_13900
yberc0001_9900	pmatch	yrohd0001_3590
yberc0001_9900	pmatch	ymoll0001_3130
yberc0001_9900	pmatch	yberc0001_9900
yberc0001_9900	pmatch	yente0001X_37860
yberc0001_9900	pmatch	yinte0001_4130
yberc0001_9900	pmatch	ypseu0001X_6900
yberc0001_9900	pmatch	yruck0001_7910
yberc0001_9900	pmatch	yaldo0001_9700
yberc0001_9900	pmatch	yaldo0001_3990
yberc0001_9900	pmatch	ykris0001_31540
yberc0001_9900	pmatch	yinte0001_9300
yberc0001_9900	pmatch	ykris0001_9430
yberc0001_9900	pmatch	ypest0001X_6240
yberc0001_9900	pmatch	yfred0001_8440
yberc0001_9900	pmatch	yfred0001_3020
yberc0001_9900	pmatch	ymoll0001_8840
yberc0001_9900	pmatch	yberc0001_3580
yberc0001_9900	pmatch	yrohd0001_35570
yberc0001_9900	pmatch	yente0001X_13850
yberc0001_9900	pmatch	ypseu0001X_13900
ymoll0001_8840	pmatch	yrohd0001_3590
ymoll0001_8840	pmatch	ymoll0001_3130
ymoll0001_8840	pmatch	yberc0001_9900
ymoll0001_8840	pmatch	yente0001X_37860
ymoll0001_8840	pmatch	yinte0001_4130
ymoll0001_8840	pmatch	ypseu0001X_6900
ymoll0001_8840	pmatch	yruck0001_7910
ymoll0001_8840	pmatch	yaldo0001_9700
ymoll0001_8840	pmatch	yaldo0001_3990
ymoll0001_8840	pmatch	ykris0001_31540
ymoll0001_8840	pmatch	yinte0001_9300
ymoll0001_8840	pmatch	ykris0001_9430
ymoll0001_8840	pmatch	ypest0001X_6240
ymoll0001_8840	pmatch	yfred0001_8440
ymoll0001_8840	pmatch	yfred0001_3020
ymoll0001_8840	pmatch	ymoll0001_8840
ymoll0001_8840	pmatch	yberc0001_3580
ymoll0001_8840	pmatch	yrohd0001_35570
ymoll0001_8840	pmatch	yente0001X_13850
ymoll0001_8840	pmatch	ypseu0001X_13900
yente0001X_13850	pmatch	yrohd0001_3590
yente0001X_13850	pmatch	ymoll0001_3130
yente0001X_13850	pmatch	yberc0001_9900
yente0001X_13850	pmatch	yente0001X_37860
yente0001X_13850	pmatch	yinte0001_4130
yente0001X_13850	pmatch	yruck0001_7910
yente0001X_13850	pmatch	yaldo0001_9700
yente0001X_13850	pmatch	yaldo0001_3990
yente0001X_13850	pmatch	ykris0001_31540
yente0001X_13850	pmatch	yinte0001_9300
yente0001X_13850	pmatch	ykris0001_9430
yente0001X_13850	pmatch	yfred0001_8440
yente0001X_13850	pmatch	yfred0001_3020
yente0001X_13850	pmatch	ymoll0001_8840
yente0001X_13850	pmatch	yberc0001_3580
yente0001X_13850	pmatch	yrohd0001_35570
yente0001X_13850	pmatch	yente0001X_13850
yente0001X_13850	pmatch	ypseu0001X_13900
yrohd0001_35570	pmatch	yrohd0001_3590
yrohd0001_35570	pmatch	ymoll0001_3130
yrohd0001_35570	pmatch	yberc0001_9900
yrohd0001_35570	pmatch	yente0001X_37860
yrohd0001_35570	pmatch	yinte0001_4130
yrohd0001_35570	pmatch	ypseu0001X_6900
yrohd0001_35570	pmatch	yruck0001_7910
yrohd0001_35570	pmatch	yaldo0001_9700
yrohd0001_35570	pmatch	yaldo0001_3990
yrohd0001_35570	pmatch	ykris0001_31540
yrohd0001_35570	pmatch	yinte0001_9300
yrohd0001_35570	pmatch	ykris0001_9430
yrohd0001_35570	pmatch	ypest0001X_6240
yrohd0001_35570	pmatch	yfred0001_8440
yrohd0001_35570	pmatch	yfred0001_3020
yrohd0001_35570	pmatch	ymoll0001_8840
yrohd0001_35570	pmatch	yberc0001_3580
yrohd0001_35570	pmatch	yrohd0001_35570
yrohd0001_35570	pmatch	yente0001X_13850
yrohd0001_35570	pmatch	ypseu0001X_13900
ykris0001_9430	pmatch	ymoll0001_3130
ykris0001_9430	pmatch	yente0001X_37860
ykris0001_9430	pmatch	yaldo0001_9700
ykris0001_9430	pmatch	yaldo0001_3990
ykris0001_9430	pmatch	ykris0001_9430
ykris0001_9430	pmatch	ypest0001X_6240
ykris0001_9430	pmatch	yfred0001_8440
ykris0001_9430	pmatch	yberc0001_3580
ykris0001_9430	pmatch	yente0001X_13850
ykris0001_9430	pmatch	yrohd0001_3590
ykris0001_9430	pmatch	yberc0001_9900
ykris0001_9430	pmatch	yinte0001_4130
ykris0001_9430	pmatch	ypseu0001X_6900
ykris0001_9430	pmatch	yruck0001_7910
ykris0001_9430	pmatch	ykris0001_31540
ykris0001_9430	pmatch	yinte0001_9300
ykris0001_9430	pmatch	ymoll0001_28940
ykris0001_9430	pmatch	ymoll0001_8840
ykris0001_9430	pmatch	yrohd0001_35570
ykris0001_9430	pmatch	ypseu0001X_13900
ypseu0001X_13900	pmatch	yrohd0001_3590
ypseu0001X_13900	pmatch	ymoll0001_3130
ypseu0001X_13900	pmatch	yberc0001_9900
ypseu0001X_13900	pmatch	yente0001X_37860
ypseu0001X_13900	pmatch	yinte0001_4130
ypseu0001X_13900	pmatch	ypseu0001X_6900
ypseu0001X_13900	pmatch	yruck0001_7910
ypseu0001X_13900	pmatch	yaldo0001_9700
ypseu0001X_13900	pmatch	yaldo0001_3990
ypseu0001X_13900	pmatch	ykris0001_31540
ypseu0001X_13900	pmatch	yinte0001_9300
ypseu0001X_13900	pmatch	ymoll0001_28940
ypseu0001X_13900	pmatch	ykris0001_9430
ypseu0001X_13900	pmatch	ypest0001X_6240
ypseu0001X_13900	pmatch	yfred0001_8440
ypseu0001X_13900	pmatch	yfred0001_3020
ypseu0001X_13900	pmatch	ymoll0001_8840
ypseu0001X_13900	pmatch	yberc0001_3580
ypseu0001X_13900	pmatch	yrohd0001_35570
ypseu0001X_13900	pmatch	yente0001X_13850
ypseu0001X_13900	pmatch	ypseu0001X_13900
yruck0001_7910	pmatch	yberc0001_9900
yruck0001_7910	pmatch	yruck0001_7910
yruck0001_7910	pmatch	yaldo0001_9700
yruck0001_7910	pmatch	yinte0001_9300
yruck0001_7910	pmatch	ykris0001_9430
yruck0001_7910	pmatch	yfred0001_8440
yruck0001_7910	pmatch	ymoll0001_8840
yruck0001_7910	pmatch	yrohd0001_35570
yruck0001_7910	pmatch	yente0001X_13850
yruck0001_7910	pmatch	ypseu0001X_13900
ymoll0001_28940	pmatch	ymoll0001_3130
ymoll0001_28940	pmatch	yente0001X_37860
ymoll0001_28940	pmatch	yaldo0001_9700
ymoll0001_28940	pmatch	yaldo0001_3990
ymoll0001_28940	pmatch	ykris0001_9430
ymoll0001_28940	pmatch	ypest0001X_6240
ymoll0001_28940	pmatch	yfred0001_8440
ymoll0001_28940	pmatch	yberc0001_3580
ymoll0001_28940	pmatch	yente0001X_13850
ymoll0001_28940	pmatch	yrohd0001_3590
ymoll0001_28940	pmatch	yberc0001_9900
ymoll0001_28940	pmatch	yinte0001_4130
ymoll0001_28940	pmatch	yruck0001_3360
ymoll0001_28940	pmatch	ypseu0001X_6900
ymoll0001_28940	pmatch	yaldo0001_4000
ymoll0001_28940	pmatch	yruck0001_7910
ymoll0001_28940	pmatch	ykris0001_31540
ymoll0001_28940	pmatch	yinte0001_9300
ymoll0001_28940	pmatch	ymoll0001_28940
ymoll0001_28940	pmatch	yfred0001_3020
ymoll0001_28940	pmatch	ymoll0001_8840
ymoll0001_28940	pmatch	yrohd0001_35570
ymoll0001_28940	pmatch	ypseu0001X_13900
