# Supplementary material for: Genomic characterization of the Yersinia genus
Source: Genome Biol. 2010 Jan 4;11(1):R1. doi: 10.1186/gb-2010-11-1-r1 (PMC2847712; doi:10.1186/gb-2010-11-1-r1)
Supplement: Additional file 15 — The top level directory consists of a directory called Additional_cluster_files and 5010 directories, one for each multi-protein cluster family. (This top level directory has been split into three data files for uploading purposes (Additional files 15, 16, 17).) Within the directory are the following files: PGL1_unique_Yersinia_unclustered.out - list of all protein singletons that MCL did not group into a cluster (see Materials and Methods); PGL1_Yersinia_unique_locus_tags.txt - names of the 11 locus tag prefixes used for each genome; PGL1_unique_Yersinia.gff - mapping each Yersinia protein to a cluster in tab delimited GFF; PGL1_unique_Yersinia.sigfile - list of the longest protein in each cluster; PGL1_unique_Yersinia.summary - summary table of features of each of the clusters; PGL1_unique_Yersinia.table - summary table of each protein in the clusters. Within each cluster directory are the following files, where 'x' is the cluster name: PGL1_unique_Yersinia-x.faa - multifasta file of the proteins in the cluster; PGL1_unique_Yersinia-x.summary - summary of the properties of the proteins; PGL1_unique_Yersinia-x.matches - blast matches between the proteins of the cluster; PGL1_unique_Yersinia-x.muscle.fasta - muscle alignment of the proteins; PGL1_unique_Yersinia-x.muscle.fasta.gblo - gblocks output of muscle alignment (that is, auto-trimmed alignment); PGL1_unique_Yersinia-x.muscle.fasta.gblo.htm - as above in html format; PGL1_unique_Yersinia-x.muscle.tree - treefile from muscle alignment; PGL1_unique_Yersinia-x.sif - matches between proteins in simple interaction format for display on graphing software. [file gb-2010-11-1-r1-S15.zip › clusters/PGL1_unique_yersinia-CL1010/PGL1_unique_yersinia-CL1010.matches]

source	target	interaction	score
yaldo0001_1380	yrohd0001_1790	pmatch	94.88
yaldo0001_1380	ypest0001X_3380	pmatch	93.52
yaldo0001_1380	yberc0001_1260	pmatch	93.86
yaldo0001_1380	yente0001X_2400	pmatch	93.17
yaldo0001_1380	yaldo0001_1380	pmatch	100.00
yaldo0001_1380	ypseu0001X_41650	pmatch	93.52
yaldo0001_1380	yinte0001_1540	pmatch	95.22
yaldo0001_1380	ykris0001_1420	pmatch	93.17
yaldo0001_1380	ymoll0001_790	pmatch	93.52
yaldo0001_1380	yfred0001_1680	pmatch	94.88
yaldo0001_1380	yruck0001_1520	pmatch	82.94
yinte0001_1540	yrohd0001_1790	pmatch	94.54
yinte0001_1540	ypest0001X_3380	pmatch	93.17
yinte0001_1540	yberc0001_1260	pmatch	95.22
yinte0001_1540	yente0001X_2400	pmatch	91.67
yinte0001_1540	yaldo0001_1380	pmatch	95.22
yinte0001_1540	ypseu0001X_41650	pmatch	93.17
yinte0001_1540	yinte0001_1540	pmatch	100.00
yinte0001_1540	ykris0001_1420	pmatch	92.83
yinte0001_1540	ymoll0001_790	pmatch	94.88
yinte0001_1540	yfred0001_1680	pmatch	96.59
yinte0001_1540	yruck0001_1520	pmatch	84.30
yfred0001_1680	yrohd0001_1790	pmatch	94.20
yfred0001_1680	ypest0001X_3380	pmatch	93.17
yfred0001_1680	yberc0001_1260	pmatch	94.54
yfred0001_1680	yente0001X_2400	pmatch	94.88
yfred0001_1680	ypseu0001X_41650	pmatch	93.17
yfred0001_1680	yaldo0001_1380	pmatch	94.88
yfred0001_1680	yinte0001_1540	pmatch	96.59
yfred0001_1680	ykris0001_1420	pmatch	94.88
yfred0001_1680	ymoll0001_790	pmatch	93.86
yfred0001_1680	yfred0001_1680	pmatch	100.00
yfred0001_1680	yruck0001_1520	pmatch	83.62
yrohd0001_1790	yrohd0001_1790	pmatch	100.00
yrohd0001_1790	ypest0001X_3380	pmatch	93.17
yrohd0001_1790	yberc0001_1260	pmatch	92.15
yrohd0001_1790	yente0001X_2400	pmatch	93.17
yrohd0001_1790	yaldo0001_1380	pmatch	94.88
yrohd0001_1790	ypseu0001X_41650	pmatch	93.17
yrohd0001_1790	yinte0001_1540	pmatch	94.54
yrohd0001_1790	ykris0001_1420	pmatch	92.83
yrohd0001_1790	ymoll0001_790	pmatch	92.15
yrohd0001_1790	yfred0001_1680	pmatch	94.20
yrohd0001_1790	yruck0001_1520	pmatch	82.94
yberc0001_1260	yrohd0001_1790	pmatch	92.15
yberc0001_1260	ypest0001X_3380	pmatch	91.81
yberc0001_1260	yberc0001_1260	pmatch	100.00
yberc0001_1260	yente0001X_2400	pmatch	92.83
yberc0001_1260	yaldo0001_1380	pmatch	93.86
yberc0001_1260	ypseu0001X_41650	pmatch	91.81
yberc0001_1260	yinte0001_1540	pmatch	95.22
yberc0001_1260	ykris0001_1420	pmatch	92.83
yberc0001_1260	yfred0001_1680	pmatch	94.54
yberc0001_1260	ymoll0001_790	pmatch	96.25
yberc0001_1260	yruck0001_1520	pmatch	84.30
ymoll0001_790	yrohd0001_1790	pmatch	92.15
ymoll0001_790	ypest0001X_3380	pmatch	92.15
ymoll0001_790	yberc0001_1260	pmatch	96.25
ymoll0001_790	yente0001X_2400	pmatch	92.15
ymoll0001_790	yaldo0001_1380	pmatch	93.52
ymoll0001_790	ypseu0001X_41650	pmatch	92.15
ymoll0001_790	yinte0001_1540	pmatch	94.88
ymoll0001_790	ykris0001_1420	pmatch	92.15
ymoll0001_790	yfred0001_1680	pmatch	93.86
ymoll0001_790	ymoll0001_790	pmatch	100.00
ymoll0001_790	yruck0001_1520	pmatch	84.64
ypseu0001X_41650	yrohd0001_1790	pmatch	93.17
ypseu0001X_41650	ypest0001X_3380	pmatch	100.00
ypseu0001X_41650	yberc0001_1260	pmatch	91.81
ypseu0001X_41650	yente0001X_2400	pmatch	92.49
ypseu0001X_41650	ypseu0001X_41650	pmatch	100.00
ypseu0001X_41650	yaldo0001_1380	pmatch	93.52
ypseu0001X_41650	yinte0001_1540	pmatch	93.17
ypseu0001X_41650	ykris0001_1420	pmatch	92.15
ypseu0001X_41650	ymoll0001_790	pmatch	92.15
ypseu0001X_41650	yfred0001_1680	pmatch	93.17
ypseu0001X_41650	yruck0001_1520	pmatch	82.59
ypest0001X_3380	yrohd0001_1790	pmatch	93.17
ypest0001X_3380	ypest0001X_3380	pmatch	100.00
ypest0001X_3380	yberc0001_1260	pmatch	91.81
ypest0001X_3380	yente0001X_2400	pmatch	92.49
ypest0001X_3380	ypseu0001X_41650	pmatch	100.00
ypest0001X_3380	yaldo0001_1380	pmatch	93.52
ypest0001X_3380	yinte0001_1540	pmatch	93.17
ypest0001X_3380	ykris0001_1420	pmatch	92.15
ypest0001X_3380	ymoll0001_790	pmatch	92.15
ypest0001X_3380	yfred0001_1680	pmatch	93.17
ypest0001X_3380	yruck0001_1520	pmatch	82.59
ykris0001_1420	yrohd0001_1790	pmatch	92.83
ykris0001_1420	ypest0001X_3380	pmatch	92.15
ykris0001_1420	yberc0001_1260	pmatch	92.83
ykris0001_1420	yente0001X_2400	pmatch	95.83
ykris0001_1420	ypseu0001X_41650	pmatch	92.15
ykris0001_1420	yaldo0001_1380	pmatch	93.17
ykris0001_1420	yinte0001_1540	pmatch	92.83
ykris0001_1420	ykris0001_1420	pmatch	100.00
ykris0001_1420	ymoll0001_790	pmatch	92.15
ykris0001_1420	yfred0001_1680	pmatch	94.88
ykris0001_1420	yruck0001_1520	pmatch	83.28
yente0001X_2400	yrohd0001_1790	pmatch	93.17
yente0001X_2400	ypest0001X_3380	pmatch	92.49
yente0001X_2400	yberc0001_1260	pmatch	92.83
yente0001X_2400	yente0001X_2400	pmatch	100.00
yente0001X_2400	ypseu0001X_41650	pmatch	92.49
yente0001X_2400	yaldo0001_1380	pmatch	93.17
yente0001X_2400	yinte0001_1540	pmatch	91.67
yente0001X_2400	ykris0001_1420	pmatch	95.83
yente0001X_2400	ymoll0001_790	pmatch	92.15
yente0001X_2400	yfred0001_1680	pmatch	94.88
yente0001X_2400	yruck0001_1520	pmatch	83.28
yruck0001_1520	yrohd0001_1790	pmatch	82.94
yruck0001_1520	ypest0001X_3380	pmatch	82.59
yruck0001_1520	yberc0001_1260	pmatch	84.30
yruck0001_1520	yente0001X_2400	pmatch	83.28
yruck0001_1520	ypseu0001X_41650	pmatch	82.59
yruck0001_1520	yaldo0001_1380	pmatch	82.94
yruck0001_1520	yinte0001_1540	pmatch	84.30
yruck0001_1520	ykris0001_1420	pmatch	83.28
yruck0001_1520	yfred0001_1680	pmatch	83.62
yruck0001_1520	ymoll0001_790	pmatch	84.64
yruck0001_1520	yruck0001_1520	pmatch	100.00
