# Supplementary material for: Genomic characterization of the Yersinia genus
Source: Genome Biol. 2010 Jan 4;11(1):R1. doi: 10.1186/gb-2010-11-1-r1 (PMC2847712; doi:10.1186/gb-2010-11-1-r1)
Supplement: Additional file 15 — The top level directory consists of a directory called Additional_cluster_files and 5010 directories, one for each multi-protein cluster family. (This top level directory has been split into three data files for uploading purposes (Additional files 15, 16, 17).) Within the directory are the following files: PGL1_unique_Yersinia_unclustered.out - list of all protein singletons that MCL did not group into a cluster (see Materials and Methods); PGL1_Yersinia_unique_locus_tags.txt - names of the 11 locus tag prefixes used for each genome; PGL1_unique_Yersinia.gff - mapping each Yersinia protein to a cluster in tab delimited GFF; PGL1_unique_Yersinia.sigfile - list of the longest protein in each cluster; PGL1_unique_Yersinia.summary - summary table of features of each of the clusters; PGL1_unique_Yersinia.table - summary table of each protein in the clusters. Within each cluster directory are the following files, where 'x' is the cluster name: PGL1_unique_Yersinia-x.faa - multifasta file of the proteins in the cluster; PGL1_unique_Yersinia-x.summary - summary of the properties of the proteins; PGL1_unique_Yersinia-x.matches - blast matches between the proteins of the cluster; PGL1_unique_Yersinia-x.muscle.fasta - muscle alignment of the proteins; PGL1_unique_Yersinia-x.muscle.fasta.gblo - gblocks output of muscle alignment (that is, auto-trimmed alignment); PGL1_unique_Yersinia-x.muscle.fasta.gblo.htm - as above in html format; PGL1_unique_Yersinia-x.muscle.tree - treefile from muscle alignment; PGL1_unique_Yersinia-x.sif - matches between proteins in simple interaction format for display on graphing software. [file gb-2010-11-1-r1-S15.zip › clusters/PGL1_unique_yersinia-CL1010/PGL1_unique_yersinia-CL1010.muscle.fasta.gblo]

>yruck0001_1520
MSNHDQLHRY LFNHHAVRGE LVTVNETYQQ VVANHDYPAP VKKLLGEMLV ATSLLTATLK
FDGNITVQLQ G-DGPLTLAV INGNNQQELR GVARTNGEIS AESSLKQMVG NGYMVITITP
TKGERYQGVV GLEGETLAEC LESYFMQSEQ LPTRLFIRTG EVDGKVAAAG MLLQVLPAEE
RNEDEFDHLA QLTTTIKAEE LFTLPANEVL YRLYHQEEVT LYEPQNVSFR CTCSRERCAD
ALATLPAEEV QELLEQDGKI DMHCEYCGTH HLFDAVDISR LLGGNSPADT QIH
>ypseu0001X_41650
MSNHDQLHRY LFANHAVRGE LVSVNETYQQ VLANHDYPPA VQKLLGEMLV ATSLLTATLK
FDGDITVQLQ GGDGPLTLAV INGNNRQEMR GVARVKGEIS DDSTLQEMVG NGYLVITITP
AQGERYQGVV ALEGETIAAC LENYFMQSEQ LPTRLFIRTG HVADKAAAGG MLLQVLPAQE
RNEDEFDHLA QLTATIKAEE LFTLPANEVL YRLYHQEEVT LYEPQNVSFR CTCSRQRCAD
ALVTLADDDV TEMLEQDGNI DMHCEYCGNH YLFDAVDIAT LKNGNSASSE QIH
>ypest0001X_3380
MSNHDQLHRY LFANHAVRGE LVSVNETYQQ VLANHDYPPA VQKLLGEMLV ATSLLTATLK
FDGDITVQLQ GGDGPLTLAV INGNNRQEMR GVARVKGEIS DDSTLQEMVG NGYLVITITP
AQGERYQGVV ALEGETIAAC LENYFMQSEQ LPTRLFIRTG HVADKAAAGG MLLQVLPAQE
RNEDEFDHLA QLTATIKAEE LFTLPANEVL YRLYHQEEVT LYEPQNVSFR CTCSRQRCAD
ALVTLADDDV TEMLEQDGNI DMHCEYCGNH YLFDAVDIAT LKNGNSASSE QIH
>yrohd0001_1790
MSNHDQLHRY LFANHAVRGE LVSVNETYQQ VLANHDYPPA VQKLLGEMLV ATSLLTATLK
FDGDITVQLQ GGDGPLSLAV INGNNRQEMR GVARFKGEIS DESTLKEMVG NAYLVITITP
EQGERYQGVV ALEGDTIAAC LESYFMQSEQ LPTRLFIRTG NVAGKAAAGG MLLQVLPAEE
RNEDEFDHLA QLTATIKAEE LFTLPANEVL YRLYHQEEVT LYEPQNVSFR CTCSRTRCAD
ALVTLSEDDI NEMLAQDGNI DMHCEYCGSH YLFDAVDIAT LKSGNSPSSE QIH
>yaldo0001_1380
MSNHDQLHRY LFANHAVRGE LVSVNETYQQ VLANHDYPPA VQKLLGEMLV ATSLLTATLK
FEGDITVQLQ GGDGPLTLAV INGNNRQEMR GVARFKGEIS DESTLKEMVG NGCLVITITP
ARGERYQGVV ALEGDTIAAC LESYFMQSEQ LPTRLFIRTG NTEGKAAAGG MLLQVLPAQE
RNEDEFDHLA QLTATIKAEE LFTLPANEVL YRLYHQEEVT LYEPQNVSFR CTCSRERCAD
ALVTLSEDDV NEMLEQDGNI DMHCEYCGNH YLFDAVDIAS LKSGNSSSSE QIH
>ymoll0001_790
MSNHDQLHRY LFANHAVRGE LVSVNETYQQ VLANHDYPPA VQKLLGEMLV ATSLLTATLK
FDGDITVQLQ STDGPLTLAV INGNNQQEMR GVARFKGEIS DESTLKEMVG NGYLVITITP
AKGERYQGVV ALEGETIAAC LESYFMQSEQ LPTRLFIRTG EVSGKAAAGG MLLQVLPAQE
RNEDEFDHLA QLTTTIKAEE LFTLPANEVL YRLYHQEEVT LYEPQNVSFR CTCSRERCAD
ALVTLSEEDI SEMLEQDGNI DMHCEYCGNH YLFDAVDIAS IKNGNSTSSD QMH
>yberc0001_1260
MSNHDQLHRY LFTNHAVRGE LVSVNETYQQ VLANHDYPPA VKKLLGEMLV ATSLLTATLK
FDGDITVQLQ STDGPLTLAV INGNNQQEMR GVARFKGEIS DESTLKEMVG NGYLVITITP
AKGERYQGVV ALEGETIGAC LESYFMQSEQ LPTRLFIRTG EVEGKAAAGG MLLQVMPAQE
RNEDEFDHLA QLTTTIKAEE LFTLPANEVL YRLYHQEEVT LYEPQNVSFR CTCSRERCAD
ALVTLSEDDI KEMLEQDGNI DMHCEYCGNH YLFDAVDIAS IKSGNSASSE QIH
>ykris0001_1420
QSNHDQLHRY LFANHAVRGE LVSVNETYQQ VLANHDYPPA VQKLLGEMLV ATSLLTATLK
FDGDITVQLQ GGEGPLSLAV INGNNQQEMR GVARFKGEIS DESTLKEMMG NGYLVITITP
AQGERYQGVV ALEGETIAAC LENYFMQSEQ LPTRLFIRTG SVEGKAAAGG MLLQVLPAQE
RNEDEFDHLA QLTTTIKAEE LFTLPANEVL YRLYHQEEVT LYEPQNVSFR CTCSRERCAD
ALVTLSEDDV KEMLELDGNI DMNCEYCGTH YLFDAVDIAA LKSGNSPSPE QIH
>yente0001X_2400
QSNHDQLQRY LFANHAVRGE LVSVNETYQQ VLANHDYPPA VQKLLGEMLV ATSLLTATLK
FDGDITVQLQ GGEGPLSLAV INGNNQQEMR GVARFKGEIS DESTLKEMMG NGYLVITITP
AQGERYQGVV ALEGETIAAC LENYFMQSEQ LPTRLFIRTG DVEGKPAAGG MLLQVLPAQE
RNEDEFDHLA QLTTTIKAEE LFTLPANEVL YRLYHQEEVT LYEPQNVSFR CTCSRERCAD
ALVTLSEDDV KEMLEQDGNI DMNCEYCGTH YLFDAVDIAT LKSGNSPSSE QIH
>yinte0001_1540
MSNHDQLHRY LFANHAVRGE LVSVNETYQQ VLANHDYPPA VQKLLGEMLV ATSLLTATLK
FDGDITVQLQ GADGPLSLAV INGNNQQQMR GVARFKGEIS DESTLKEMVG NGYLVITITP
AKGERYQGVV ALEGETIAAC LENYFMQSEQ LPTRLFIRTG NVEGKAAAGG MLLQVLPAEE
RNEDEFDHLA QLTTTIKAEE LFTLPANEVL YRLYHQEEVT LYEPQNVSFR CTCSRERCAD
ALVTLSEDDI TEMLEQDGNI DMHCEYCGNH YLFDAVDIAS LKSGNSSSSE QIH
>yfred0001_1680
MSNHDQLHRY LFANHAVRGE LVSVNETYQQ VLANHDYPPA VQKLLGEMLV ATSLLTATLK
FDGDITVQLQ GGDGPLSLAV INGNNQQEMR GVARYKGEIS DESTLKEMVG NGYLVITITP
AKGERYQGVV ALEGDTIAAC LENYFMQSEQ LPTRLFIRTG SVEGKAAAGG MLLQVLPAQE
RNEDEFDHLA QLTTTIKAEE LFTLPANEVL YRLYHQEEVT LYEPQNVSFR CSCSRERCAD
ALITLSEDDI KEMLEQDGNI DMHCEYCGNH YLFDAVDIAT LKSGNSSSSE QIH
