# Supplementary material for: Genomic characterization of the Yersinia genus
Source: Genome Biol. 2010 Jan 4;11(1):R1. doi: 10.1186/gb-2010-11-1-r1 (PMC2847712; doi:10.1186/gb-2010-11-1-r1)
Supplement: Additional file 15 — The top level directory consists of a directory called Additional_cluster_files and 5010 directories, one for each multi-protein cluster family. (This top level directory has been split into three data files for uploading purposes (Additional files 15, 16, 17).) Within the directory are the following files: PGL1_unique_Yersinia_unclustered.out - list of all protein singletons that MCL did not group into a cluster (see Materials and Methods); PGL1_Yersinia_unique_locus_tags.txt - names of the 11 locus tag prefixes used for each genome; PGL1_unique_Yersinia.gff - mapping each Yersinia protein to a cluster in tab delimited GFF; PGL1_unique_Yersinia.sigfile - list of the longest protein in each cluster; PGL1_unique_Yersinia.summary - summary table of features of each of the clusters; PGL1_unique_Yersinia.table - summary table of each protein in the clusters. Within each cluster directory are the following files, where 'x' is the cluster name: PGL1_unique_Yersinia-x.faa - multifasta file of the proteins in the cluster; PGL1_unique_Yersinia-x.summary - summary of the properties of the proteins; PGL1_unique_Yersinia-x.matches - blast matches between the proteins of the cluster; PGL1_unique_Yersinia-x.muscle.fasta - muscle alignment of the proteins; PGL1_unique_Yersinia-x.muscle.fasta.gblo - gblocks output of muscle alignment (that is, auto-trimmed alignment); PGL1_unique_Yersinia-x.muscle.fasta.gblo.htm - as above in html format; PGL1_unique_Yersinia-x.muscle.tree - treefile from muscle alignment; PGL1_unique_Yersinia-x.sif - matches between proteins in simple interaction format for display on graphing software. [file gb-2010-11-1-r1-S15.zip › clusters/PGL1_unique_yersinia-CL1010/PGL1_unique_yersinia-CL1010.sif]

yaldo0001_1380	pmatch	yrohd0001_1790
yaldo0001_1380	pmatch	ypest0001X_3380
yaldo0001_1380	pmatch	yberc0001_1260
yaldo0001_1380	pmatch	yente0001X_2400
yaldo0001_1380	pmatch	yaldo0001_1380
yaldo0001_1380	pmatch	ypseu0001X_41650
yaldo0001_1380	pmatch	yinte0001_1540
yaldo0001_1380	pmatch	ykris0001_1420
yaldo0001_1380	pmatch	ymoll0001_790
yaldo0001_1380	pmatch	yfred0001_1680
yaldo0001_1380	pmatch	yruck0001_1520
yinte0001_1540	pmatch	yrohd0001_1790
yinte0001_1540	pmatch	ypest0001X_3380
yinte0001_1540	pmatch	yberc0001_1260
yinte0001_1540	pmatch	yente0001X_2400
yinte0001_1540	pmatch	yaldo0001_1380
yinte0001_1540	pmatch	ypseu0001X_41650
yinte0001_1540	pmatch	yinte0001_1540
yinte0001_1540	pmatch	ykris0001_1420
yinte0001_1540	pmatch	ymoll0001_790
yinte0001_1540	pmatch	yfred0001_1680
yinte0001_1540	pmatch	yruck0001_1520
yfred0001_1680	pmatch	yrohd0001_1790
yfred0001_1680	pmatch	ypest0001X_3380
yfred0001_1680	pmatch	yberc0001_1260
yfred0001_1680	pmatch	yente0001X_2400
yfred0001_1680	pmatch	ypseu0001X_41650
yfred0001_1680	pmatch	yaldo0001_1380
yfred0001_1680	pmatch	yinte0001_1540
yfred0001_1680	pmatch	ykris0001_1420
yfred0001_1680	pmatch	ymoll0001_790
yfred0001_1680	pmatch	yfred0001_1680
yfred0001_1680	pmatch	yruck0001_1520
yrohd0001_1790	pmatch	yrohd0001_1790
yrohd0001_1790	pmatch	ypest0001X_3380
yrohd0001_1790	pmatch	yberc0001_1260
yrohd0001_1790	pmatch	yente0001X_2400
yrohd0001_1790	pmatch	yaldo0001_1380
yrohd0001_1790	pmatch	ypseu0001X_41650
yrohd0001_1790	pmatch	yinte0001_1540
yrohd0001_1790	pmatch	ykris0001_1420
yrohd0001_1790	pmatch	ymoll0001_790
yrohd0001_1790	pmatch	yfred0001_1680
yrohd0001_1790	pmatch	yruck0001_1520
yberc0001_1260	pmatch	yrohd0001_1790
yberc0001_1260	pmatch	ypest0001X_3380
yberc0001_1260	pmatch	yberc0001_1260
yberc0001_1260	pmatch	yente0001X_2400
yberc0001_1260	pmatch	yaldo0001_1380
yberc0001_1260	pmatch	ypseu0001X_41650
yberc0001_1260	pmatch	yinte0001_1540
yberc0001_1260	pmatch	ykris0001_1420
yberc0001_1260	pmatch	yfred0001_1680
yberc0001_1260	pmatch	ymoll0001_790
yberc0001_1260	pmatch	yruck0001_1520
ymoll0001_790	pmatch	yrohd0001_1790
ymoll0001_790	pmatch	ypest0001X_3380
ymoll0001_790	pmatch	yberc0001_1260
ymoll0001_790	pmatch	yente0001X_2400
ymoll0001_790	pmatch	yaldo0001_1380
ymoll0001_790	pmatch	ypseu0001X_41650
ymoll0001_790	pmatch	yinte0001_1540
ymoll0001_790	pmatch	ykris0001_1420
ymoll0001_790	pmatch	yfred0001_1680
ymoll0001_790	pmatch	ymoll0001_790
ymoll0001_790	pmatch	yruck0001_1520
ypseu0001X_41650	pmatch	yrohd0001_1790
ypseu0001X_41650	pmatch	ypest0001X_3380
ypseu0001X_41650	pmatch	yberc0001_1260
ypseu0001X_41650	pmatch	yente0001X_2400
ypseu0001X_41650	pmatch	ypseu0001X_41650
ypseu0001X_41650	pmatch	yaldo0001_1380
ypseu0001X_41650	pmatch	yinte0001_1540
ypseu0001X_41650	pmatch	ykris0001_1420
ypseu0001X_41650	pmatch	ymoll0001_790
ypseu0001X_41650	pmatch	yfred0001_1680
ypseu0001X_41650	pmatch	yruck0001_1520
ypest0001X_3380	pmatch	yrohd0001_1790
ypest0001X_3380	pmatch	ypest0001X_3380
ypest0001X_3380	pmatch	yberc0001_1260
ypest0001X_3380	pmatch	yente0001X_2400
ypest0001X_3380	pmatch	ypseu0001X_41650
ypest0001X_3380	pmatch	yaldo0001_1380
ypest0001X_3380	pmatch	yinte0001_1540
ypest0001X_3380	pmatch	ykris0001_1420
ypest0001X_3380	pmatch	ymoll0001_790
ypest0001X_3380	pmatch	yfred0001_1680
ypest0001X_3380	pmatch	yruck0001_1520
ykris0001_1420	pmatch	yrohd0001_1790
ykris0001_1420	pmatch	ypest0001X_3380
ykris0001_1420	pmatch	yberc0001_1260
ykris0001_1420	pmatch	yente0001X_2400
ykris0001_1420	pmatch	ypseu0001X_41650
ykris0001_1420	pmatch	yaldo0001_1380
ykris0001_1420	pmatch	yinte0001_1540
ykris0001_1420	pmatch	ykris0001_1420
ykris0001_1420	pmatch	ymoll0001_790
ykris0001_1420	pmatch	yfred0001_1680
ykris0001_1420	pmatch	yruck0001_1520
yente0001X_2400	pmatch	yrohd0001_1790
yente0001X_2400	pmatch	ypest0001X_3380
yente0001X_2400	pmatch	yberc0001_1260
yente0001X_2400	pmatch	yente0001X_2400
yente0001X_2400	pmatch	ypseu0001X_41650
yente0001X_2400	pmatch	yaldo0001_1380
yente0001X_2400	pmatch	yinte0001_1540
yente0001X_2400	pmatch	ykris0001_1420
yente0001X_2400	pmatch	ymoll0001_790
yente0001X_2400	pmatch	yfred0001_1680
yente0001X_2400	pmatch	yruck0001_1520
yruck0001_1520	pmatch	yrohd0001_1790
yruck0001_1520	pmatch	ypest0001X_3380
yruck0001_1520	pmatch	yberc0001_1260
yruck0001_1520	pmatch	yente0001X_2400
yruck0001_1520	pmatch	ypseu0001X_41650
yruck0001_1520	pmatch	yaldo0001_1380
yruck0001_1520	pmatch	yinte0001_1540
yruck0001_1520	pmatch	ykris0001_1420
yruck0001_1520	pmatch	yfred0001_1680
yruck0001_1520	pmatch	ymoll0001_790
yruck0001_1520	pmatch	yruck0001_1520
