# Supplementary material for: Genomic characterization of the Yersinia genus
Source: Genome Biol. 2010 Jan 4;11(1):R1. doi: 10.1186/gb-2010-11-1-r1 (PMC2847712; doi:10.1186/gb-2010-11-1-r1)
Supplement: Additional file 15 — The top level directory consists of a directory called Additional_cluster_files and 5010 directories, one for each multi-protein cluster family. (This top level directory has been split into three data files for uploading purposes (Additional files 15, 16, 17).) Within the directory are the following files: PGL1_unique_Yersinia_unclustered.out - list of all protein singletons that MCL did not group into a cluster (see Materials and Methods); PGL1_Yersinia_unique_locus_tags.txt - names of the 11 locus tag prefixes used for each genome; PGL1_unique_Yersinia.gff - mapping each Yersinia protein to a cluster in tab delimited GFF; PGL1_unique_Yersinia.sigfile - list of the longest protein in each cluster; PGL1_unique_Yersinia.summary - summary table of features of each of the clusters; PGL1_unique_Yersinia.table - summary table of each protein in the clusters. Within each cluster directory are the following files, where 'x' is the cluster name: PGL1_unique_Yersinia-x.faa - multifasta file of the proteins in the cluster; PGL1_unique_Yersinia-x.summary - summary of the properties of the proteins; PGL1_unique_Yersinia-x.matches - blast matches between the proteins of the cluster; PGL1_unique_Yersinia-x.muscle.fasta - muscle alignment of the proteins; PGL1_unique_Yersinia-x.muscle.fasta.gblo - gblocks output of muscle alignment (that is, auto-trimmed alignment); PGL1_unique_Yersinia-x.muscle.fasta.gblo.htm - as above in html format; PGL1_unique_Yersinia-x.muscle.tree - treefile from muscle alignment; PGL1_unique_Yersinia-x.sif - matches between proteins in simple interaction format for display on graphing software. [file gb-2010-11-1-r1-S15.zip › clusters/PGL1_unique_yersinia-CL1011/PGL1_unique_yersinia-CL1011.matches]

source	target	interaction	score
yaldo0001_1390	ypest0001X_3390	pmatch	86.67
yaldo0001_1390	yberc0001_1270	pmatch	96.15
yaldo0001_1390	ypseu0001X_41640	pmatch	86.67
yaldo0001_1390	yinte0001_1550	pmatch	91.85
yaldo0001_1390	ykris0001_1430	pmatch	90.37
yaldo0001_1390	ymoll0001_800	pmatch	90.37
yaldo0001_1390	yfred0001_1690	pmatch	90.37
yaldo0001_1390	yrohd0001_1800	pmatch	88.89
yaldo0001_1390	yruck0001_1530	pmatch	86.67
yaldo0001_1390	yaldo0001_1390	pmatch	100.00
yaldo0001_1390	yente0001X_2410	pmatch	91.35
yinte0001_1550	yfred0001_1690	pmatch	96.30
yinte0001_1550	yrohd0001_1800	pmatch	94.81
yinte0001_1550	yberc0001_1270	pmatch	94.23
yinte0001_1550	ypest0001X_3390	pmatch	91.85
yinte0001_1550	ypseu0001X_41640	pmatch	91.85
yinte0001_1550	yinte0001_1550	pmatch	100.00
yinte0001_1550	ykris0001_1430	pmatch	94.81
yinte0001_1550	yruck0001_1530	pmatch	89.63
yinte0001_1550	ymoll0001_800	pmatch	94.07
yinte0001_1550	yaldo0001_1390	pmatch	91.85
yinte0001_1550	yente0001X_2410	pmatch	96.15
ymoll0001_800	yberc0001_1270	pmatch	95.19
ymoll0001_800	ypest0001X_3390	pmatch	91.85
ymoll0001_800	ypseu0001X_41640	pmatch	91.85
ymoll0001_800	yinte0001_1550	pmatch	94.07
ymoll0001_800	ykris0001_1430	pmatch	97.04
ymoll0001_800	ymoll0001_800	pmatch	100.00
ymoll0001_800	yfred0001_1690	pmatch	95.56
ymoll0001_800	yrohd0001_1800	pmatch	94.81
ymoll0001_800	yruck0001_1530	pmatch	86.67
ymoll0001_800	yaldo0001_1390	pmatch	90.37
ymoll0001_800	yente0001X_2410	pmatch	98.08
ykris0001_1430	ypest0001X_3390	pmatch	92.59
ykris0001_1430	ykris0001_1430	pmatch	100.00
ykris0001_1430	ymoll0001_800	pmatch	97.04
ykris0001_1430	yfred0001_1690	pmatch	95.56
ykris0001_1430	yrohd0001_1800	pmatch	94.81
ykris0001_1430	yente0001X_2410	pmatch	99.04
ykris0001_1430	yberc0001_1270	pmatch	94.23
ykris0001_1430	ypseu0001X_41640	pmatch	92.59
ykris0001_1430	yinte0001_1550	pmatch	94.81
ykris0001_1430	yruck0001_1530	pmatch	88.89
ykris0001_1430	yaldo0001_1390	pmatch	90.37
yfred0001_1690	yberc0001_1270	pmatch	93.27
yfred0001_1690	ypest0001X_3390	pmatch	92.59
yfred0001_1690	ypseu0001X_41640	pmatch	92.59
yfred0001_1690	yinte0001_1550	pmatch	96.30
yfred0001_1690	ykris0001_1430	pmatch	95.56
yfred0001_1690	ymoll0001_800	pmatch	95.56
yfred0001_1690	yfred0001_1690	pmatch	100.00
yfred0001_1690	yrohd0001_1800	pmatch	96.30
yfred0001_1690	yruck0001_1530	pmatch	87.41
yfred0001_1690	yaldo0001_1390	pmatch	90.37
yfred0001_1690	yente0001X_2410	pmatch	96.15
yrohd0001_1800	yfred0001_1690	pmatch	96.30
yrohd0001_1800	yrohd0001_1800	pmatch	100.00
yrohd0001_1800	yberc0001_1270	pmatch	92.31
yrohd0001_1800	ypest0001X_3390	pmatch	91.11
yrohd0001_1800	ypseu0001X_41640	pmatch	91.11
yrohd0001_1800	yinte0001_1550	pmatch	94.81
yrohd0001_1800	ykris0001_1430	pmatch	94.81
yrohd0001_1800	yruck0001_1530	pmatch	86.67
yrohd0001_1800	yente0001X_2410	pmatch	95.19
yrohd0001_1800	ymoll0001_800	pmatch	94.81
yrohd0001_1800	yaldo0001_1390	pmatch	88.89
yruck0001_1530	yberc0001_1270	pmatch	89.42
yruck0001_1530	ypest0001X_3390	pmatch	85.19
yruck0001_1530	ypseu0001X_41640	pmatch	85.19
yruck0001_1530	yinte0001_1550	pmatch	89.63
yruck0001_1530	ykris0001_1430	pmatch	88.89
yruck0001_1530	ymoll0001_800	pmatch	86.67
yruck0001_1530	yfred0001_1690	pmatch	87.41
yruck0001_1530	yrohd0001_1800	pmatch	86.67
yruck0001_1530	yruck0001_1530	pmatch	100.00
yruck0001_1530	yente0001X_2410	pmatch	91.35
yruck0001_1530	yaldo0001_1390	pmatch	86.67
ypseu0001X_41640	yberc0001_1270	pmatch	91.35
ypseu0001X_41640	ypest0001X_3390	pmatch	100.00
ypseu0001X_41640	ypseu0001X_41640	pmatch	100.00
ypseu0001X_41640	yinte0001_1550	pmatch	91.85
ypseu0001X_41640	ykris0001_1430	pmatch	92.59
ypseu0001X_41640	ymoll0001_800	pmatch	91.85
ypseu0001X_41640	yfred0001_1690	pmatch	92.59
ypseu0001X_41640	yrohd0001_1800	pmatch	91.11
ypseu0001X_41640	yruck0001_1530	pmatch	85.19
ypseu0001X_41640	yaldo0001_1390	pmatch	86.67
ypseu0001X_41640	yente0001X_2410	pmatch	94.23
ypest0001X_3390	yberc0001_1270	pmatch	91.35
ypest0001X_3390	ypest0001X_3390	pmatch	100.00
ypest0001X_3390	ypseu0001X_41640	pmatch	100.00
ypest0001X_3390	yinte0001_1550	pmatch	91.85
ypest0001X_3390	ykris0001_1430	pmatch	92.59
ypest0001X_3390	ymoll0001_800	pmatch	91.85
ypest0001X_3390	yfred0001_1690	pmatch	92.59
ypest0001X_3390	yrohd0001_1800	pmatch	91.11
ypest0001X_3390	yruck0001_1530	pmatch	85.19
ypest0001X_3390	yaldo0001_1390	pmatch	86.67
ypest0001X_3390	yente0001X_2410	pmatch	94.23
yberc0001_1270	yfred0001_1690	pmatch	93.27
yberc0001_1270	yrohd0001_1800	pmatch	92.31
yberc0001_1270	ypest0001X_3390	pmatch	91.35
yberc0001_1270	yberc0001_1270	pmatch	100.00
yberc0001_1270	ypseu0001X_41640	pmatch	91.35
yberc0001_1270	yinte0001_1550	pmatch	94.23
yberc0001_1270	ykris0001_1430	pmatch	94.23
yberc0001_1270	yruck0001_1530	pmatch	89.42
yberc0001_1270	yaldo0001_1390	pmatch	96.15
yberc0001_1270	ymoll0001_800	pmatch	95.19
yberc0001_1270	yente0001X_2410	pmatch	94.23
yente0001X_2410	ypest0001X_3390	pmatch	94.23
yente0001X_2410	yberc0001_1270	pmatch	94.23
yente0001X_2410	ypseu0001X_41640	pmatch	94.23
yente0001X_2410	yinte0001_1550	pmatch	96.15
yente0001X_2410	ykris0001_1430	pmatch	99.04
yente0001X_2410	ymoll0001_800	pmatch	98.08
yente0001X_2410	yfred0001_1690	pmatch	96.15
yente0001X_2410	yrohd0001_1800	pmatch	95.19
yente0001X_2410	yruck0001_1530	pmatch	91.35
yente0001X_2410	yente0001X_2410	pmatch	100.00
yente0001X_2410	yaldo0001_1390	pmatch	91.35
