# Supplementary material for: Genomic characterization of the Yersinia genus
Source: Genome Biol. 2010 Jan 4;11(1):R1. doi: 10.1186/gb-2010-11-1-r1 (PMC2847712; doi:10.1186/gb-2010-11-1-r1)
Supplement: Additional file 15 — The top level directory consists of a directory called Additional_cluster_files and 5010 directories, one for each multi-protein cluster family. (This top level directory has been split into three data files for uploading purposes (Additional files 15, 16, 17).) Within the directory are the following files: PGL1_unique_Yersinia_unclustered.out - list of all protein singletons that MCL did not group into a cluster (see Materials and Methods); PGL1_Yersinia_unique_locus_tags.txt - names of the 11 locus tag prefixes used for each genome; PGL1_unique_Yersinia.gff - mapping each Yersinia protein to a cluster in tab delimited GFF; PGL1_unique_Yersinia.sigfile - list of the longest protein in each cluster; PGL1_unique_Yersinia.summary - summary table of features of each of the clusters; PGL1_unique_Yersinia.table - summary table of each protein in the clusters. Within each cluster directory are the following files, where 'x' is the cluster name: PGL1_unique_Yersinia-x.faa - multifasta file of the proteins in the cluster; PGL1_unique_Yersinia-x.summary - summary of the properties of the proteins; PGL1_unique_Yersinia-x.matches - blast matches between the proteins of the cluster; PGL1_unique_Yersinia-x.muscle.fasta - muscle alignment of the proteins; PGL1_unique_Yersinia-x.muscle.fasta.gblo - gblocks output of muscle alignment (that is, auto-trimmed alignment); PGL1_unique_Yersinia-x.muscle.fasta.gblo.htm - as above in html format; PGL1_unique_Yersinia-x.muscle.tree - treefile from muscle alignment; PGL1_unique_Yersinia-x.sif - matches between proteins in simple interaction format for display on graphing software. [file gb-2010-11-1-r1-S15.zip › clusters/PGL1_unique_yersinia-CL1011/PGL1_unique_yersinia-CL1011.muscle.fasta.gblo]

>yruck0001_1530
KEKLASDTAI RLDKWLWAAR FYKTRAIARD MIDGGKVHYN GQRGKPSKLV ELNAEIRLRQ
GNDERTVRVL AVHGQRRSAT EAQALYEETE ASVANREKVA QARKLNALTM PHPDRRPDKK
ERRNLIKFKY GESE
>ypseu0001X_41640
KDKISPAESV RLDKWLWAAR FYKTRAIARD MVDGGKVHYN GQRSKPSKLV ELHAEIRLRQ
GNDERTVRVL ALHSQRRGAE EAQTLYEETE ASIANREKVA QARKLNALTM PHPDRRPDKK
ERRNLIKFKQ GEPE
>ypest0001X_3390
KDKISPAESV RLDKWLWAAR FYKTRAIARD MVDGGKVHYN GQRSKPSKLV ELHAEIRLRQ
GNDERTVRVL ALHSQRRGAE EAQTLYEETE ASIANREKVA QARKLNALTM PHPDRRPDKK
ERRNLIKFKQ GEPE
>yberc0001_1270
---------- ---------- ---------- MVDGGKVHYN GQRGKPSKLV ELNAEIRLRQ
GNDERTVRVL ALQGQRRGAS EAQAMYEETE ASIVNREKVA QARKLNALTM PHPDRRPDKK
ERRDLIKFKQ GEPE
>yaldo0001_1390
KNKAASDESI RLDKWLWAAR FYKTRAIARE MVDGGKVHYN GQRGKPSKLV ELNAEIRLRQ
GNDERTVKVL ALQGQRRGAT EAQAMYEETD ASITNREKVA QARKLNALTM PHPDRRPDKK
ERRDLIKFKQ GEPE
>ymoll0001_800
KDKTATDESV RLDKWLWAAR FYKTRAIARE MVDGGKVHYN GQRGKPSKLV EINAEIRLRQ
GNDERTVRVL ALHSQRRGAS EAQALYEETE ASIVNREKVA QARKLNALTM PHPDRRPDKK
ERRNLIKFKQ GEPE
>yente0001X_2410
---------- ---------- ---------- MVDGGKVHYN GQRGKPSKLV EINAEIRLRQ
GNDERTVRVL ALHHQRRGAS EAQALYEETE ASIANREKVA QARKLNALTM PHPDRRPDKK
ERRNLIKFKQ GEPE
>ykris0001_1430
KDKTASDESV RLDKWLWAAR FYKTRAIARD MVDGGKVHYN GQRGKPSKLV EINAEIRLRQ
GNDERTVRVL ALHQQRRGAS EAQALYEETE ASIANREKVA QARKLNALTM PHPDRRPDKK
ERRNLIKFKQ GEPE
>yinte0001_1550
KDKAVSDESV RLDKWLWAAR FYKTRAIARE MVDGGKVHYN GQRGKPSKLV ELNAEIRLRQ
GNDERTVRVL ALHGQRRGAN EAQALYEETE ASIANREKVA QARKLNALTM PHPDRRPDKK
ERRNLIKFKQ GESE
>yrohd0001_1800
KDKTVSDESV RLDKWLWAAR FYKTRAIARE MVDGGKVHYN GQRGKPSKPV ELNAEIRLRQ
GNDERTVRVL ALHSQRRGAS EAQALYEETE ASIANREKVA QARKLNALTM PHPDRRPDKK
ERRNLIKFKL GSPE
>yfred0001_1690
KDKTVSDESV RLDKWLWAAR FYKTRAIARE MVDGGKVHYN GQRGKPSKLV ELNAEIRLRQ
GNDERTIRVL ALHSQRRGAC EAQALYEETE ASIANREKVA QARKLNALTM PHPDRRPDKK
ERRNLIKFKQ GEPE
