# Supplementary material for: Genomic characterization of the Yersinia genus
Source: Genome Biol. 2010 Jan 4;11(1):R1. doi: 10.1186/gb-2010-11-1-r1 (PMC2847712; doi:10.1186/gb-2010-11-1-r1)
Supplement: Additional file 15 — The top level directory consists of a directory called Additional_cluster_files and 5010 directories, one for each multi-protein cluster family. (This top level directory has been split into three data files for uploading purposes (Additional files 15, 16, 17).) Within the directory are the following files: PGL1_unique_Yersinia_unclustered.out - list of all protein singletons that MCL did not group into a cluster (see Materials and Methods); PGL1_Yersinia_unique_locus_tags.txt - names of the 11 locus tag prefixes used for each genome; PGL1_unique_Yersinia.gff - mapping each Yersinia protein to a cluster in tab delimited GFF; PGL1_unique_Yersinia.sigfile - list of the longest protein in each cluster; PGL1_unique_Yersinia.summary - summary table of features of each of the clusters; PGL1_unique_Yersinia.table - summary table of each protein in the clusters. Within each cluster directory are the following files, where 'x' is the cluster name: PGL1_unique_Yersinia-x.faa - multifasta file of the proteins in the cluster; PGL1_unique_Yersinia-x.summary - summary of the properties of the proteins; PGL1_unique_Yersinia-x.matches - blast matches between the proteins of the cluster; PGL1_unique_Yersinia-x.muscle.fasta - muscle alignment of the proteins; PGL1_unique_Yersinia-x.muscle.fasta.gblo - gblocks output of muscle alignment (that is, auto-trimmed alignment); PGL1_unique_Yersinia-x.muscle.fasta.gblo.htm - as above in html format; PGL1_unique_Yersinia-x.muscle.tree - treefile from muscle alignment; PGL1_unique_Yersinia-x.sif - matches between proteins in simple interaction format for display on graphing software. [file gb-2010-11-1-r1-S15.zip › clusters/PGL1_unique_yersinia-CL1011/PGL1_unique_yersinia-CL1011.sif]

yaldo0001_1390	pmatch	ypest0001X_3390
yaldo0001_1390	pmatch	yberc0001_1270
yaldo0001_1390	pmatch	ypseu0001X_41640
yaldo0001_1390	pmatch	yinte0001_1550
yaldo0001_1390	pmatch	ykris0001_1430
yaldo0001_1390	pmatch	ymoll0001_800
yaldo0001_1390	pmatch	yfred0001_1690
yaldo0001_1390	pmatch	yrohd0001_1800
yaldo0001_1390	pmatch	yruck0001_1530
yaldo0001_1390	pmatch	yaldo0001_1390
yaldo0001_1390	pmatch	yente0001X_2410
yinte0001_1550	pmatch	yfred0001_1690
yinte0001_1550	pmatch	yrohd0001_1800
yinte0001_1550	pmatch	yberc0001_1270
yinte0001_1550	pmatch	ypest0001X_3390
yinte0001_1550	pmatch	ypseu0001X_41640
yinte0001_1550	pmatch	yinte0001_1550
yinte0001_1550	pmatch	ykris0001_1430
yinte0001_1550	pmatch	yruck0001_1530
yinte0001_1550	pmatch	ymoll0001_800
yinte0001_1550	pmatch	yaldo0001_1390
yinte0001_1550	pmatch	yente0001X_2410
ymoll0001_800	pmatch	yberc0001_1270
ymoll0001_800	pmatch	ypest0001X_3390
ymoll0001_800	pmatch	ypseu0001X_41640
ymoll0001_800	pmatch	yinte0001_1550
ymoll0001_800	pmatch	ykris0001_1430
ymoll0001_800	pmatch	ymoll0001_800
ymoll0001_800	pmatch	yfred0001_1690
ymoll0001_800	pmatch	yrohd0001_1800
ymoll0001_800	pmatch	yruck0001_1530
ymoll0001_800	pmatch	yaldo0001_1390
ymoll0001_800	pmatch	yente0001X_2410
ykris0001_1430	pmatch	ypest0001X_3390
ykris0001_1430	pmatch	ykris0001_1430
ykris0001_1430	pmatch	ymoll0001_800
ykris0001_1430	pmatch	yfred0001_1690
ykris0001_1430	pmatch	yrohd0001_1800
ykris0001_1430	pmatch	yente0001X_2410
ykris0001_1430	pmatch	yberc0001_1270
ykris0001_1430	pmatch	ypseu0001X_41640
ykris0001_1430	pmatch	yinte0001_1550
ykris0001_1430	pmatch	yruck0001_1530
ykris0001_1430	pmatch	yaldo0001_1390
yfred0001_1690	pmatch	yberc0001_1270
yfred0001_1690	pmatch	ypest0001X_3390
yfred0001_1690	pmatch	ypseu0001X_41640
yfred0001_1690	pmatch	yinte0001_1550
yfred0001_1690	pmatch	ykris0001_1430
yfred0001_1690	pmatch	ymoll0001_800
yfred0001_1690	pmatch	yfred0001_1690
yfred0001_1690	pmatch	yrohd0001_1800
yfred0001_1690	pmatch	yruck0001_1530
yfred0001_1690	pmatch	yaldo0001_1390
yfred0001_1690	pmatch	yente0001X_2410
yrohd0001_1800	pmatch	yfred0001_1690
yrohd0001_1800	pmatch	yrohd0001_1800
yrohd0001_1800	pmatch	yberc0001_1270
yrohd0001_1800	pmatch	ypest0001X_3390
yrohd0001_1800	pmatch	ypseu0001X_41640
yrohd0001_1800	pmatch	yinte0001_1550
yrohd0001_1800	pmatch	ykris0001_1430
yrohd0001_1800	pmatch	yruck0001_1530
yrohd0001_1800	pmatch	yente0001X_2410
yrohd0001_1800	pmatch	ymoll0001_800
yrohd0001_1800	pmatch	yaldo0001_1390
yruck0001_1530	pmatch	yberc0001_1270
yruck0001_1530	pmatch	ypest0001X_3390
yruck0001_1530	pmatch	ypseu0001X_41640
yruck0001_1530	pmatch	yinte0001_1550
yruck0001_1530	pmatch	ykris0001_1430
yruck0001_1530	pmatch	ymoll0001_800
yruck0001_1530	pmatch	yfred0001_1690
yruck0001_1530	pmatch	yrohd0001_1800
yruck0001_1530	pmatch	yruck0001_1530
yruck0001_1530	pmatch	yente0001X_2410
yruck0001_1530	pmatch	yaldo0001_1390
ypseu0001X_41640	pmatch	yberc0001_1270
ypseu0001X_41640	pmatch	ypest0001X_3390
ypseu0001X_41640	pmatch	ypseu0001X_41640
ypseu0001X_41640	pmatch	yinte0001_1550
ypseu0001X_41640	pmatch	ykris0001_1430
ypseu0001X_41640	pmatch	ymoll0001_800
ypseu0001X_41640	pmatch	yfred0001_1690
ypseu0001X_41640	pmatch	yrohd0001_1800
ypseu0001X_41640	pmatch	yruck0001_1530
ypseu0001X_41640	pmatch	yaldo0001_1390
ypseu0001X_41640	pmatch	yente0001X_2410
ypest0001X_3390	pmatch	yberc0001_1270
ypest0001X_3390	pmatch	ypest0001X_3390
ypest0001X_3390	pmatch	ypseu0001X_41640
ypest0001X_3390	pmatch	yinte0001_1550
ypest0001X_3390	pmatch	ykris0001_1430
ypest0001X_3390	pmatch	ymoll0001_800
ypest0001X_3390	pmatch	yfred0001_1690
ypest0001X_3390	pmatch	yrohd0001_1800
ypest0001X_3390	pmatch	yruck0001_1530
ypest0001X_3390	pmatch	yaldo0001_1390
ypest0001X_3390	pmatch	yente0001X_2410
yberc0001_1270	pmatch	yfred0001_1690
yberc0001_1270	pmatch	yrohd0001_1800
yberc0001_1270	pmatch	ypest0001X_3390
yberc0001_1270	pmatch	yberc0001_1270
yberc0001_1270	pmatch	ypseu0001X_41640
yberc0001_1270	pmatch	yinte0001_1550
yberc0001_1270	pmatch	ykris0001_1430
yberc0001_1270	pmatch	yruck0001_1530
yberc0001_1270	pmatch	yaldo0001_1390
yberc0001_1270	pmatch	ymoll0001_800
yberc0001_1270	pmatch	yente0001X_2410
yente0001X_2410	pmatch	ypest0001X_3390
yente0001X_2410	pmatch	yberc0001_1270
yente0001X_2410	pmatch	ypseu0001X_41640
yente0001X_2410	pmatch	yinte0001_1550
yente0001X_2410	pmatch	ykris0001_1430
yente0001X_2410	pmatch	ymoll0001_800
yente0001X_2410	pmatch	yfred0001_1690
yente0001X_2410	pmatch	yrohd0001_1800
yente0001X_2410	pmatch	yruck0001_1530
yente0001X_2410	pmatch	yente0001X_2410
yente0001X_2410	pmatch	yaldo0001_1390
