# Supplementary material for: Genomic characterization of the Yersinia genus
Source: Genome Biol. 2010 Jan 4;11(1):R1. doi: 10.1186/gb-2010-11-1-r1 (PMC2847712; doi:10.1186/gb-2010-11-1-r1)
Supplement: Additional file 15 — The top level directory consists of a directory called Additional_cluster_files and 5010 directories, one for each multi-protein cluster family. (This top level directory has been split into three data files for uploading purposes (Additional files 15, 16, 17).) Within the directory are the following files: PGL1_unique_Yersinia_unclustered.out - list of all protein singletons that MCL did not group into a cluster (see Materials and Methods); PGL1_Yersinia_unique_locus_tags.txt - names of the 11 locus tag prefixes used for each genome; PGL1_unique_Yersinia.gff - mapping each Yersinia protein to a cluster in tab delimited GFF; PGL1_unique_Yersinia.sigfile - list of the longest protein in each cluster; PGL1_unique_Yersinia.summary - summary table of features of each of the clusters; PGL1_unique_Yersinia.table - summary table of each protein in the clusters. Within each cluster directory are the following files, where 'x' is the cluster name: PGL1_unique_Yersinia-x.faa - multifasta file of the proteins in the cluster; PGL1_unique_Yersinia-x.summary - summary of the properties of the proteins; PGL1_unique_Yersinia-x.matches - blast matches between the proteins of the cluster; PGL1_unique_Yersinia-x.muscle.fasta - muscle alignment of the proteins; PGL1_unique_Yersinia-x.muscle.fasta.gblo - gblocks output of muscle alignment (that is, auto-trimmed alignment); PGL1_unique_Yersinia-x.muscle.fasta.gblo.htm - as above in html format; PGL1_unique_Yersinia-x.muscle.tree - treefile from muscle alignment; PGL1_unique_Yersinia-x.sif - matches between proteins in simple interaction format for display on graphing software. [file gb-2010-11-1-r1-S15.zip › clusters/PGL1_unique_yersinia-CL1012/PGL1_unique_yersinia-CL1012.matches]

source	target	interaction	score
yaldo0001_1400	ymoll0001_810	pmatch	89.38
yaldo0001_1400	yinte0001_1560	pmatch	92.41
yaldo0001_1400	yberc0001_1280	pmatch	91.15
yaldo0001_1400	yrohd0001_1810	pmatch	89.82
yaldo0001_1400	yaldo0001_140	pmatch	26.42
yaldo0001_1400	ypseu0001X_41630	pmatch	88.50
yaldo0001_1400	ypest0001X_3400	pmatch	88.50
yaldo0001_1400	ykris0001_1440	pmatch	91.07
yaldo0001_1400	yente0001X_2420	pmatch	91.07
yaldo0001_1400	yfred0001_1700	pmatch	91.07
yaldo0001_1400	yruck0001_1540	pmatch	78.83
yaldo0001_1400	yaldo0001_1400	pmatch	100.00
yinte0001_1560	yinte0001_1560	pmatch	100.00
yinte0001_1560	yrohd0001_1810	pmatch	92.41
yinte0001_1560	yaldo0001_140	pmatch	26.42
yinte0001_1560	ykris0001_1440	pmatch	93.30
yinte0001_1560	ymoll0001_810	pmatch	93.36
yinte0001_1560	yberc0001_1280	pmatch	93.75
yinte0001_1560	ypseu0001X_41630	pmatch	91.52
yinte0001_1560	ypest0001X_3400	pmatch	91.52
yinte0001_1560	yente0001X_2420	pmatch	95.09
yinte0001_1560	yfred0001_1700	pmatch	93.30
yinte0001_1560	yruck0001_1540	pmatch	79.11
yinte0001_1560	yaldo0001_1400	pmatch	92.41
yberc0001_1280	ymoll0001_810	pmatch	94.69
yberc0001_1280	yinte0001_1560	pmatch	93.75
yberc0001_1280	yberc0001_1280	pmatch	100.00
yberc0001_1280	yrohd0001_1810	pmatch	90.27
yberc0001_1280	yaldo0001_140	pmatch	27.36
yberc0001_1280	ypseu0001X_41630	pmatch	89.82
yberc0001_1280	ypest0001X_3400	pmatch	89.82
yberc0001_1280	ykris0001_1440	pmatch	93.30
yberc0001_1280	yente0001X_2420	pmatch	92.86
yberc0001_1280	yfred0001_1700	pmatch	92.41
yberc0001_1280	yruck0001_1540	pmatch	78.38
yberc0001_1280	yaldo0001_1400	pmatch	91.15
ykris0001_1440	ymoll0001_810	pmatch	92.86
ykris0001_1440	yinte0001_1560	pmatch	93.30
ykris0001_1440	yberc0001_1280	pmatch	93.30
ykris0001_1440	yrohd0001_1810	pmatch	93.75
ykris0001_1440	yaldo0001_140	pmatch	26.42
ykris0001_1440	ypseu0001X_41630	pmatch	91.07
ykris0001_1440	ypest0001X_3400	pmatch	91.07
ykris0001_1440	ykris0001_1440	pmatch	100.00
ykris0001_1440	yente0001X_2420	pmatch	96.44
ykris0001_1440	yfred0001_1700	pmatch	95.98
ykris0001_1440	yruck0001_1540	pmatch	77.93
ykris0001_1440	yaldo0001_1400	pmatch	91.07
yente0001X_2420	yinte0001_1560	pmatch	95.09
yente0001X_2420	yrohd0001_1810	pmatch	92.86
yente0001X_2420	yaldo0001_140	pmatch	27.08
yente0001X_2420	ykris0001_1440	pmatch	96.44
yente0001X_2420	ymoll0001_810	pmatch	93.75
yente0001X_2420	yberc0001_1280	pmatch	92.86
yente0001X_2420	ypseu0001X_41630	pmatch	90.18
yente0001X_2420	ypest0001X_3400	pmatch	90.18
yente0001X_2420	yente0001X_2420	pmatch	100.00
yente0001X_2420	yfred0001_1700	pmatch	95.98
yente0001X_2420	yruck0001_1540	pmatch	79.64
yente0001X_2420	yaldo0001_1400	pmatch	91.07
yrohd0001_1810	ymoll0001_810	pmatch	90.71
yrohd0001_1810	yinte0001_1560	pmatch	92.41
yrohd0001_1810	yberc0001_1280	pmatch	90.27
yrohd0001_1810	yrohd0001_1810	pmatch	100.00
yrohd0001_1810	ypseu0001X_41630	pmatch	88.94
yrohd0001_1810	ypest0001X_3400	pmatch	88.94
yrohd0001_1810	ykris0001_1440	pmatch	93.75
yrohd0001_1810	yente0001X_2420	pmatch	92.86
yrohd0001_1810	yfred0001_1700	pmatch	94.64
yrohd0001_1810	yruck0001_1540	pmatch	79.73
yrohd0001_1810	yaldo0001_1400	pmatch	89.82
yfred0001_1700	ymoll0001_810	pmatch	92.86
yfred0001_1700	yinte0001_1560	pmatch	93.30
yfred0001_1700	yberc0001_1280	pmatch	92.41
yfred0001_1700	yrohd0001_1810	pmatch	94.64
yfred0001_1700	yaldo0001_140	pmatch	27.36
yfred0001_1700	ypseu0001X_41630	pmatch	89.73
yfred0001_1700	ypest0001X_3400	pmatch	89.73
yfred0001_1700	ykris0001_1440	pmatch	95.98
yfred0001_1700	yente0001X_2420	pmatch	95.98
yfred0001_1700	yfred0001_1700	pmatch	100.00
yfred0001_1700	yruck0001_1540	pmatch	78.83
yfred0001_1700	yaldo0001_1400	pmatch	91.07
ymoll0001_810	ymoll0001_810	pmatch	100.00
ymoll0001_810	yinte0001_1560	pmatch	93.36
ymoll0001_810	yberc0001_1280	pmatch	94.69
ymoll0001_810	yrohd0001_1810	pmatch	90.71
ymoll0001_810	yaldo0001_140	pmatch	26.42
ymoll0001_810	ypseu0001X_41630	pmatch	89.38
ymoll0001_810	ypest0001X_3400	pmatch	89.38
ymoll0001_810	ykris0001_1440	pmatch	92.86
ymoll0001_810	yente0001X_2420	pmatch	93.75
ymoll0001_810	yfred0001_1700	pmatch	92.86
ymoll0001_810	yruck0001_1540	pmatch	79.19
ymoll0001_810	yaldo0001_1400	pmatch	89.38
ypseu0001X_41630	yinte0001_1560	pmatch	91.52
ypseu0001X_41630	yrohd0001_1810	pmatch	88.94
ypseu0001X_41630	yaldo0001_140	pmatch	26.92
ypseu0001X_41630	ykris0001_1440	pmatch	91.07
ypseu0001X_41630	ymoll0001_810	pmatch	89.38
ypseu0001X_41630	yberc0001_1280	pmatch	89.82
ypseu0001X_41630	ypseu0001X_41630	pmatch	100.00
ypseu0001X_41630	ypest0001X_3400	pmatch	100.00
ypseu0001X_41630	yente0001X_2420	pmatch	90.18
ypseu0001X_41630	yfred0001_1700	pmatch	89.73
ypseu0001X_41630	yruck0001_1540	pmatch	81.08
ypseu0001X_41630	yaldo0001_1400	pmatch	88.50
ypest0001X_3400	yinte0001_1560	pmatch	91.52
ypest0001X_3400	yrohd0001_1810	pmatch	88.94
ypest0001X_3400	yaldo0001_140	pmatch	26.92
ypest0001X_3400	ykris0001_1440	pmatch	91.07
ypest0001X_3400	ymoll0001_810	pmatch	89.38
ypest0001X_3400	yberc0001_1280	pmatch	89.82
ypest0001X_3400	ypseu0001X_41630	pmatch	100.00
ypest0001X_3400	ypest0001X_3400	pmatch	100.00
ypest0001X_3400	yente0001X_2420	pmatch	90.18
ypest0001X_3400	yfred0001_1700	pmatch	89.73
ypest0001X_3400	yruck0001_1540	pmatch	81.08
ypest0001X_3400	yaldo0001_1400	pmatch	88.50
yruck0001_1540	yinte0001_1560	pmatch	79.11
yruck0001_1540	yrohd0001_1810	pmatch	79.73
yruck0001_1540	yaldo0001_140	pmatch	23.50
yruck0001_1540	ykris0001_1440	pmatch	77.93
yruck0001_1540	ymoll0001_810	pmatch	79.19
yruck0001_1540	yberc0001_1280	pmatch	78.38
yruck0001_1540	ypseu0001X_41630	pmatch	81.08
yruck0001_1540	ypest0001X_3400	pmatch	81.08
yruck0001_1540	yente0001X_2420	pmatch	79.64
yruck0001_1540	yfred0001_1700	pmatch	78.83
yruck0001_1540	yruck0001_1540	pmatch	100.00
yruck0001_1540	yaldo0001_1400	pmatch	78.83
