# Supplementary material for: Genomic characterization of the Yersinia genus
Source: Genome Biol. 2010 Jan 4;11(1):R1. doi: 10.1186/gb-2010-11-1-r1 (PMC2847712; doi:10.1186/gb-2010-11-1-r1)
Supplement: Additional file 15 — The top level directory consists of a directory called Additional_cluster_files and 5010 directories, one for each multi-protein cluster family. (This top level directory has been split into three data files for uploading purposes (Additional files 15, 16, 17).) Within the directory are the following files: PGL1_unique_Yersinia_unclustered.out - list of all protein singletons that MCL did not group into a cluster (see Materials and Methods); PGL1_Yersinia_unique_locus_tags.txt - names of the 11 locus tag prefixes used for each genome; PGL1_unique_Yersinia.gff - mapping each Yersinia protein to a cluster in tab delimited GFF; PGL1_unique_Yersinia.sigfile - list of the longest protein in each cluster; PGL1_unique_Yersinia.summary - summary table of features of each of the clusters; PGL1_unique_Yersinia.table - summary table of each protein in the clusters. Within each cluster directory are the following files, where 'x' is the cluster name: PGL1_unique_Yersinia-x.faa - multifasta file of the proteins in the cluster; PGL1_unique_Yersinia-x.summary - summary of the properties of the proteins; PGL1_unique_Yersinia-x.matches - blast matches between the proteins of the cluster; PGL1_unique_Yersinia-x.muscle.fasta - muscle alignment of the proteins; PGL1_unique_Yersinia-x.muscle.fasta.gblo - gblocks output of muscle alignment (that is, auto-trimmed alignment); PGL1_unique_Yersinia-x.muscle.fasta.gblo.htm - as above in html format; PGL1_unique_Yersinia-x.muscle.tree - treefile from muscle alignment; PGL1_unique_Yersinia-x.sif - matches between proteins in simple interaction format for display on graphing software. [file gb-2010-11-1-r1-S15.zip › clusters/PGL1_unique_yersinia-CL1012/PGL1_unique_yersinia-CL1012.muscle.fasta.gblo]

>yruck0001_1540
MPWDVNWQDV DTVLLDMDGT LLDLEFDSYF WLRLVPETLS QRRNIPLAQA KAIINDEYHA
VQHTLNWYCF DYWSQRLDLD IYAMTTQVGP RASLREDTLP FLQGLRDSGR KTILLTNAHP
HSLHTKIAHT GLDQHLDLLL STHTFGYPKE DQRLWQAVAQ QTGFNPARTL FVDDSEAILD
AAKAFGIRYC LGVKNPDSSC AEKTFQSHPA IGDYRKLLPA IRHN
>ypseu0001X_41630
MPPDFNWQEI DTVLLDMDGT LLDLAFDSHF WLKLVPETLS QRRGIPLEQA HKIIHDEYNA
VQHTLNWYCF DYWRERLDLD IYAMTTDIGS RARLRQDTVP FLSGLRQHGL QTILLTNAHP
HSLAVKIEHT ALDQHLDLLL STHTFGYPKE DQRLWQAVTQ HTGLNPARTL FVDDSEAILD
AAQTFGIRYC LGVENPDSSC ADKTFHRHPA INDYRKLLPA LQLR
>ypest0001X_3400
MPPDFNWQEI DTVLLDMDGT LLDLAFDSHF WLKLVPETLS QRRGIPLEQA HKIIHDEYNA
VQHTLNWYCF DYWRERLDLD IYAMTTDIGS RARLRQDTVP FLSGLRQHGL QTILLTNAHP
HSLAVKIEHT ALDQHLDLLL STHTFGYPKE DQRLWQAVTQ HTGLNPARTL FVDDSEAILD
AAQTFGIRYC LGVENPDSSC ADKTFHRHPA INDYRKLLPA LQLR
>yaldo0001_1400
MPPDLNWQEI DTVLLDMDGT LLDLEFDSHF WLKQVPMALS EHRGIPLEQA HKIIHDEYLA
VQHTLNWYCF DYWSERLDLD IYAMTTDAGS RVRLRQDTAP FLAGLRERGV KTILLTNAHP
HSLAVKVEHT ALDQHLDLLL STHTFGYPKE DQRLWQAVAQ HTGFNPARTL FVDDSETILD
AAHTFGIRYC LGIENPDSSC ADKAFRNHPA INDYRKLLPA LQLR
>yberc0001_1280
MPPELNWQEI DTVLLDMDGT LLDLEFDSHF WLKQVPERLS QHRGIPLASA HKIIHDEYLA
VQHTLNWYCF DYWSERLDLD IYAMTTEAGS RVRLRQDTEP FLSSLRERGL QTILLTNAHP
HSLAVKIEHT ALDQHLDLLL STHTFGYPKE DQRLWQAVAQ HTGLVPARTL FVDDSEAILD
AAHTFGIRYC LGIENPDSSC ADKIFHRHPA INDYRKLLPA LKLR
>ymoll0001_810
MPPEFNWQEI DTVLLDMDGT LLDLEFDSHF WLKQVPETLS QRRGIPLASA HKIIHDEYLA
VQHTLNWYCF DYWSERLDLD IYAMTSEAGS RVRLRQDTEP FLSSLRERGL QTILLTNAHP
HSLAVKIEHT ALDQHLDLLL STHTFGYPKE DQRLWLAVAQ HTGLNPARTL FVDDSETILD
AARTFGIRYC LGIENPDSSC ADKVFHSHPA INDYRKLLPA LHLR
>yrohd0001_1810
MPAEFNWQEI DTVLLDMDGT LLDLEFDSHF WLKQVPETLS QHRGISLDQA HKIIHDEYLA
VQHTLNWYCF DYWSERLDLD IYAMTTQAGS RVQLRQDTKP FLAGLRECGL QTILLTNAHP
HSLAVKIEHT ALDQHLDLLL STHTFGYPKE DQRLWQAVTQ HTGLNPARTL FVDDSETILD
AAHTFGIRYC LGITNPDSSC AEKTFHNHPA INDYRKLLPA LQLR
>yinte0001_1560
MPPELNWQEI DTVLLDMDGT LLDLEFDSHF WLKQVPETLS QHRGIPLEQA HKIIHDEYLA
VQHTLNWYCF DYWSERLDLD IYAMTTAAGN RVRLRQDTEP FLSGLRQQGL QTILLTNAHP
HSLAVKIEHT ALDQHLDLLL STHTFGYPKE DQRLWQAVAQ HTGLNPARTL FVDDSETILD
AARTFGIRYC LGIENPDSSC ADKAFHSHPA INDYRKLLPA LQLR
>yfred0001_1700
MPPEFNWQEI DTVLLDMDGT LLDLEFDSHF WLKQVPETLS QHRGISLDQA HKIIHDEYLA
VQHTLNWYCF DYWSERLDLD IYAMTTQAGS RVRLRQDTKP FLASLRERGL QTILLTNAHP
HSLAVKIEHT ALDQHLDLLL STHTFGYPKE DQRLWQAVTQ HTGLNPARTL FVDDSEKILD
AARAFGIRYC LGIENPDSSC ADKAFCGHPA INDYRKLLPA LQLR
>yente0001X_2420
MPPELNWQEI DTVLLDMDGT LLDLEFDSHF WLKQVPETLS QRRGISLEQA HKIIHDEYLA
VQHTLNWYCF DYWSERLDLD IYAMTTQAGN RVRLRQDTQP FLASLRERGL QTILLTNAHP
HSLAVKIEHT ALDQHLDLLL STHTFGYPKE DQRLWQAVTQ HTGLNPARTL FVDDSEKILD
AARTFGIRYC LGIENPDSSC ADKAFHSHPA INDYRKLLPA LELR
>ykris0001_1440
MPPEFNWQEI DTVLLDMDGT LLDLEFDSHF WLKQVPETLS QQRGISLEQA HKIIHDEYLA
VQHTLNWYCF DYWSERLDLD IYTMTTQAGS RVRLRQDTQP FLTSLRERGL QTILLTNAHP
HSLAVKIEHT ALDQHLDLLL STHTFGYPKE DQRLWQAVTQ HTGLNPARTL FVDDSEKILD
AAHTFGIRYC LGIENPDSSC ADKAFHRHPA INDYRKLLPA LQLR
