# Supplementary material for: Genomic characterization of the Yersinia genus
Source: Genome Biol. 2010 Jan 4;11(1):R1. doi: 10.1186/gb-2010-11-1-r1 (PMC2847712; doi:10.1186/gb-2010-11-1-r1)
Supplement: Additional file 15 — The top level directory consists of a directory called Additional_cluster_files and 5010 directories, one for each multi-protein cluster family. (This top level directory has been split into three data files for uploading purposes (Additional files 15, 16, 17).) Within the directory are the following files: PGL1_unique_Yersinia_unclustered.out - list of all protein singletons that MCL did not group into a cluster (see Materials and Methods); PGL1_Yersinia_unique_locus_tags.txt - names of the 11 locus tag prefixes used for each genome; PGL1_unique_Yersinia.gff - mapping each Yersinia protein to a cluster in tab delimited GFF; PGL1_unique_Yersinia.sigfile - list of the longest protein in each cluster; PGL1_unique_Yersinia.summary - summary table of features of each of the clusters; PGL1_unique_Yersinia.table - summary table of each protein in the clusters. Within each cluster directory are the following files, where 'x' is the cluster name: PGL1_unique_Yersinia-x.faa - multifasta file of the proteins in the cluster; PGL1_unique_Yersinia-x.summary - summary of the properties of the proteins; PGL1_unique_Yersinia-x.matches - blast matches between the proteins of the cluster; PGL1_unique_Yersinia-x.muscle.fasta - muscle alignment of the proteins; PGL1_unique_Yersinia-x.muscle.fasta.gblo - gblocks output of muscle alignment (that is, auto-trimmed alignment); PGL1_unique_Yersinia-x.muscle.fasta.gblo.htm - as above in html format; PGL1_unique_Yersinia-x.muscle.tree - treefile from muscle alignment; PGL1_unique_Yersinia-x.sif - matches between proteins in simple interaction format for display on graphing software. [file gb-2010-11-1-r1-S15.zip › clusters/PGL1_unique_yersinia-CL1012/PGL1_unique_yersinia-CL1012.sif]

yaldo0001_1400	pmatch	ymoll0001_810
yaldo0001_1400	pmatch	yinte0001_1560
yaldo0001_1400	pmatch	yberc0001_1280
yaldo0001_1400	pmatch	yrohd0001_1810
yaldo0001_1400	pmatch	yaldo0001_140
yaldo0001_1400	pmatch	ypseu0001X_41630
yaldo0001_1400	pmatch	ypest0001X_3400
yaldo0001_1400	pmatch	ykris0001_1440
yaldo0001_1400	pmatch	yente0001X_2420
yaldo0001_1400	pmatch	yfred0001_1700
yaldo0001_1400	pmatch	yruck0001_1540
yaldo0001_1400	pmatch	yaldo0001_1400
yinte0001_1560	pmatch	yinte0001_1560
yinte0001_1560	pmatch	yrohd0001_1810
yinte0001_1560	pmatch	yaldo0001_140
yinte0001_1560	pmatch	ykris0001_1440
yinte0001_1560	pmatch	ymoll0001_810
yinte0001_1560	pmatch	yberc0001_1280
yinte0001_1560	pmatch	ypseu0001X_41630
yinte0001_1560	pmatch	ypest0001X_3400
yinte0001_1560	pmatch	yente0001X_2420
yinte0001_1560	pmatch	yfred0001_1700
yinte0001_1560	pmatch	yruck0001_1540
yinte0001_1560	pmatch	yaldo0001_1400
yberc0001_1280	pmatch	ymoll0001_810
yberc0001_1280	pmatch	yinte0001_1560
yberc0001_1280	pmatch	yberc0001_1280
yberc0001_1280	pmatch	yrohd0001_1810
yberc0001_1280	pmatch	yaldo0001_140
yberc0001_1280	pmatch	ypseu0001X_41630
yberc0001_1280	pmatch	ypest0001X_3400
yberc0001_1280	pmatch	ykris0001_1440
yberc0001_1280	pmatch	yente0001X_2420
yberc0001_1280	pmatch	yfred0001_1700
yberc0001_1280	pmatch	yruck0001_1540
yberc0001_1280	pmatch	yaldo0001_1400
ykris0001_1440	pmatch	ymoll0001_810
ykris0001_1440	pmatch	yinte0001_1560
ykris0001_1440	pmatch	yberc0001_1280
ykris0001_1440	pmatch	yrohd0001_1810
ykris0001_1440	pmatch	yaldo0001_140
ykris0001_1440	pmatch	ypseu0001X_41630
ykris0001_1440	pmatch	ypest0001X_3400
ykris0001_1440	pmatch	ykris0001_1440
ykris0001_1440	pmatch	yente0001X_2420
ykris0001_1440	pmatch	yfred0001_1700
ykris0001_1440	pmatch	yruck0001_1540
ykris0001_1440	pmatch	yaldo0001_1400
yente0001X_2420	pmatch	yinte0001_1560
yente0001X_2420	pmatch	yrohd0001_1810
yente0001X_2420	pmatch	yaldo0001_140
yente0001X_2420	pmatch	ykris0001_1440
yente0001X_2420	pmatch	ymoll0001_810
yente0001X_2420	pmatch	yberc0001_1280
yente0001X_2420	pmatch	ypseu0001X_41630
yente0001X_2420	pmatch	ypest0001X_3400
yente0001X_2420	pmatch	yente0001X_2420
yente0001X_2420	pmatch	yfred0001_1700
yente0001X_2420	pmatch	yruck0001_1540
yente0001X_2420	pmatch	yaldo0001_1400
yrohd0001_1810	pmatch	ymoll0001_810
yrohd0001_1810	pmatch	yinte0001_1560
yrohd0001_1810	pmatch	yberc0001_1280
yrohd0001_1810	pmatch	yrohd0001_1810
yrohd0001_1810	pmatch	ypseu0001X_41630
yrohd0001_1810	pmatch	ypest0001X_3400
yrohd0001_1810	pmatch	ykris0001_1440
yrohd0001_1810	pmatch	yente0001X_2420
yrohd0001_1810	pmatch	yfred0001_1700
yrohd0001_1810	pmatch	yruck0001_1540
yrohd0001_1810	pmatch	yaldo0001_1400
yfred0001_1700	pmatch	ymoll0001_810
yfred0001_1700	pmatch	yinte0001_1560
yfred0001_1700	pmatch	yberc0001_1280
yfred0001_1700	pmatch	yrohd0001_1810
yfred0001_1700	pmatch	yaldo0001_140
yfred0001_1700	pmatch	ypseu0001X_41630
yfred0001_1700	pmatch	ypest0001X_3400
yfred0001_1700	pmatch	ykris0001_1440
yfred0001_1700	pmatch	yente0001X_2420
yfred0001_1700	pmatch	yfred0001_1700
yfred0001_1700	pmatch	yruck0001_1540
yfred0001_1700	pmatch	yaldo0001_1400
ymoll0001_810	pmatch	ymoll0001_810
ymoll0001_810	pmatch	yinte0001_1560
ymoll0001_810	pmatch	yberc0001_1280
ymoll0001_810	pmatch	yrohd0001_1810
ymoll0001_810	pmatch	yaldo0001_140
ymoll0001_810	pmatch	ypseu0001X_41630
ymoll0001_810	pmatch	ypest0001X_3400
ymoll0001_810	pmatch	ykris0001_1440
ymoll0001_810	pmatch	yente0001X_2420
ymoll0001_810	pmatch	yfred0001_1700
ymoll0001_810	pmatch	yruck0001_1540
ymoll0001_810	pmatch	yaldo0001_1400
ypseu0001X_41630	pmatch	yinte0001_1560
ypseu0001X_41630	pmatch	yrohd0001_1810
ypseu0001X_41630	pmatch	yaldo0001_140
ypseu0001X_41630	pmatch	ykris0001_1440
ypseu0001X_41630	pmatch	ymoll0001_810
ypseu0001X_41630	pmatch	yberc0001_1280
ypseu0001X_41630	pmatch	ypseu0001X_41630
ypseu0001X_41630	pmatch	ypest0001X_3400
ypseu0001X_41630	pmatch	yente0001X_2420
ypseu0001X_41630	pmatch	yfred0001_1700
ypseu0001X_41630	pmatch	yruck0001_1540
ypseu0001X_41630	pmatch	yaldo0001_1400
ypest0001X_3400	pmatch	yinte0001_1560
ypest0001X_3400	pmatch	yrohd0001_1810
ypest0001X_3400	pmatch	yaldo0001_140
ypest0001X_3400	pmatch	ykris0001_1440
ypest0001X_3400	pmatch	ymoll0001_810
ypest0001X_3400	pmatch	yberc0001_1280
ypest0001X_3400	pmatch	ypseu0001X_41630
ypest0001X_3400	pmatch	ypest0001X_3400
ypest0001X_3400	pmatch	yente0001X_2420
ypest0001X_3400	pmatch	yfred0001_1700
ypest0001X_3400	pmatch	yruck0001_1540
ypest0001X_3400	pmatch	yaldo0001_1400
yruck0001_1540	pmatch	yinte0001_1560
yruck0001_1540	pmatch	yrohd0001_1810
yruck0001_1540	pmatch	yaldo0001_140
yruck0001_1540	pmatch	ykris0001_1440
yruck0001_1540	pmatch	ymoll0001_810
yruck0001_1540	pmatch	yberc0001_1280
yruck0001_1540	pmatch	ypseu0001X_41630
yruck0001_1540	pmatch	ypest0001X_3400
yruck0001_1540	pmatch	yente0001X_2420
yruck0001_1540	pmatch	yfred0001_1700
yruck0001_1540	pmatch	yruck0001_1540
yruck0001_1540	pmatch	yaldo0001_1400
