# Supplementary material for: Genomic characterization of the Yersinia genus
Source: Genome Biol. 2010 Jan 4;11(1):R1. doi: 10.1186/gb-2010-11-1-r1 (PMC2847712; doi:10.1186/gb-2010-11-1-r1)
Supplement: Additional file 15 — The top level directory consists of a directory called Additional_cluster_files and 5010 directories, one for each multi-protein cluster family. (This top level directory has been split into three data files for uploading purposes (Additional files 15, 16, 17).) Within the directory are the following files: PGL1_unique_Yersinia_unclustered.out - list of all protein singletons that MCL did not group into a cluster (see Materials and Methods); PGL1_Yersinia_unique_locus_tags.txt - names of the 11 locus tag prefixes used for each genome; PGL1_unique_Yersinia.gff - mapping each Yersinia protein to a cluster in tab delimited GFF; PGL1_unique_Yersinia.sigfile - list of the longest protein in each cluster; PGL1_unique_Yersinia.summary - summary table of features of each of the clusters; PGL1_unique_Yersinia.table - summary table of each protein in the clusters. Within each cluster directory are the following files, where 'x' is the cluster name: PGL1_unique_Yersinia-x.faa - multifasta file of the proteins in the cluster; PGL1_unique_Yersinia-x.summary - summary of the properties of the proteins; PGL1_unique_Yersinia-x.matches - blast matches between the proteins of the cluster; PGL1_unique_Yersinia-x.muscle.fasta - muscle alignment of the proteins; PGL1_unique_Yersinia-x.muscle.fasta.gblo - gblocks output of muscle alignment (that is, auto-trimmed alignment); PGL1_unique_Yersinia-x.muscle.fasta.gblo.htm - as above in html format; PGL1_unique_Yersinia-x.muscle.tree - treefile from muscle alignment; PGL1_unique_Yersinia-x.sif - matches between proteins in simple interaction format for display on graphing software. [file gb-2010-11-1-r1-S15.zip › clusters/PGL1_unique_yersinia-CL1013/PGL1_unique_yersinia-CL1013.faa]

>yaldo0001_1410
MVLILALLLTSMIVVGLWWWFRFRHLSLATVTMPFVKPTCRKLTPEERVNIENYLLNQQE
KVGFKSQPTFDSRTLTNDNISSGKLVLTPQSDNVYSVTRAITRYGVASDEPNEWRYYLDS
IEVHLPPSWEQYITQDNDVELIQTQTIPLVISLNGHTLKNHQPENSYQPLLPSAVQNASI
RKKDSEHIELLNIRKETAEEYALHGPNGLKEALVICVALLLLFLALTGPAVTMLWLVIVA
ATLTGWACWNMLRPLADKDLREVHCLRGTPKRWGLFGESNQAQMNNISLGIVDLIYPAHW
GPYFAQDLGKKTHIDIYLNRQVVRQGAFLSLHDEMKHFPLQRWGKNLTLVAGSLLVLVLL
LIYVPLGLPLKLSVAWLQGAQSQQVTSVEALEKMPLRIGDMLKAQGNGMCYVPPNSQNSR
NFVFTPFDCSGIYWNNAEPLPQPESDTIEKAAALVASVNHQLHPQGTDASVNPQLATAIE
KSGMILLDNFADIVLKTQTLCSNDADCIRLKNALVNLGNARNWPGLVKRAQSGALKGMNV
LLRPVSADALENLVNTATSSFVYRETHLATEALNSPPPGGFLITSDEGKQLVNHPAPSVP
LFDYSALEQWRELQRLSGLLLNTPFKAEGIITNITVDANGTRHIALHSEPDIVTLGRYLG
TSLLLLALVVCLLVNATLLIMRVLKNRSRMDDIQHYYDDCFNHNLTPSPRLR
>yinte0001_1570
MVLILALLLTSLIAVGLLWWFRFRRPAPVTATLPFAKPIYRKLTPEERVNIENYLLGQRE
KLGFKAQSTFDTRTLTNNNLVPAKLALTPQSENVYSVTRAITRYGVASDEPNKWRYYLDS
IEIHLPSSWEQYIAQDNDVELIQTQTIPLVISLNGHTLKNHQAENSYQPILPSTAQNASI
RKADSEHIELLNIRKETPEEYALHGANGLKEAAAICLALLLLFFALIGPAVILPWLIIVA
ITLTGWACWNMFRPLSEKDLREVHCLSGTPKRWGLFGESNQGQMNNISLGIVDLIYPAHW
GPYFAHDLGKKTNIDIYLNRQVVRQGPFLSLHDEMKHFPLQRWGKNLTLIAGSLLIMVLL
LIYVPLGLPLKLSIAWLQGAQSQQVTSVEALEKMPLHIGDMLKAQGTGMCYVPPNTQNPH
SFVFTPFDCSGIYWNNAAPLPQPESDTIEKAAALVATVNQQLHPQGIDVNVNPQLATAIE
KSGMILLDNFADIVLKTQALCGGDNDCVRLKNALVNLGNAKNWSGLVKRAQSGTLKGMNV
LLRPVSADALESLVKTATSSFVYRETHLATEALNSPPPGGFLITSDEGKQLVNHPAPAVP
LFDYSALEQWRELQRLSGLLLNTPFKAEGIITNITIDANGTRHIALHSEPDIVTLGRYLG
TSLLLLVLIACLVVNTSLLIQRILKNRSRMDNIQRYYDNCFNQTLTPTPFLR
>ykris0001_1450
LALLLTSLIAVGLLWWFRFRRPAPVTATLPFAKPTHRKLTPEERVNIENYLLNQQDNIGF
KPQSTFDTRSLSNSTPSPAKLILTPQSDNVYSVTRAITRYGVATDEPNNWRYYLDSIEVH
LPASWEQYITQNNDVELIQTQPIPLIISLNGHTLKNHQSENSYLPILPSVAQNASIRKAD
SEHIELLNIRKETAEEYALHGANGLKEAGAICLALLLLFFALTGPTVILPWLIIVATLLT
GWACWNMFRPLSEKDLREVHCLSGTPKRWGLFGESNQGQMNNISLGIVDLIYPAHWGPYF
AHDLGKKTNIDIYLNRQVVRQGPFLSLHDEMKHFPLQRWGKNLTLMAGSLLVMGLLLIYI
PLGLPLKLSVAWLQGAQSQQVTSVEALEKMPLHIGDMLKAQGMGMCYVPPNTQNPHSFVF
TPFDCSGIYWNNAAPLPQPESETIEKAAALVATVNQQLHPQGTDTNVNPQLATAIEKSGM
ILLDNFADIVLKTQALCGGDADCIRLKNALVNLGNAKNWPGLVKRAQSGTLKGMNVLLRP
VSADTLENLVKTATSSFVYRETHLATEALNSPPPGGFLITSDEGKQLVNHPAPSVPLFDY
SALEQWRELQRLSGLLLNTPFKAEGIITNITTDANGTRHIALHSEPDIVTLGRYLGTSLL
LLTLIVCFAVNATLFIQRILKNRSRMDNIQRYYDNCFNQPLTPAPFPR
>yfred0001_1710
VSQGRSDGDGMSTIVLILALLLTSLIAVGLWWFRFRRTAPVTATLLFAKPTHRKLTPEER
VNIENYLLSQQDKLGFKPQSNFDTRTLTDNSATPAKLILTPQSDNVYSVTRAITRYGVAS
DEPNKWRYYLDSIEVHLPASWEQYITQDNDVELIQTQTLPLVISLNGHTLKNHQSENIYQ
PILPSVTQNASIRKADSEHIELLNIRKETPEEYALHGPNGLKEAAAICLALLLLFFALTG
PTVTLPWLIIVAATLTGWACWNMFRPLSEKDLREVHCLSGTPKRWGLFGESNQSQMNNIS
LGIVDLIYPAHWGPYFTHDLGKKTNIDIYLNRQVVRQGPFLSLHDEMKHFPLQRWGKNLT
LIAGSLLVMALLLIYVPLGLPLKLSVAWLQGAQSQQVTSVTALEKMPLRIGDMLKAQGTG
MCYVPPNSQNPNSFAFTPFDCSGIYWNNAAPLPQPESETIEKAAALIATVNQQLHPQGTD
TSVNPQLATAIEKSGMILLDNFADIVLKTQQLCGGDSDCVRLKNALVNLGNAKSWSGLVK
RAQSGTLKGMNVLLRPVSADTLENLVKTATSSFVYRETHLATEALNSPPPGGFLITSDEG
KQLVSHPVPAVPLFDYSALEQWRELQRLSGLLLNTPFKAEGIITNITTDANGTRHIALHS
EPDIVTLGRYLGTSLLLLVLIVCLVVNTTLLVQRILKNRSRMDNIQRYYDNCFNQPLPPA
PFLR
>yente0001X_2430
VGLLWWFRFRRPIPVTATLPFAKPTHRKLTPEERVNIENYLLNQQDKIGFKPQSTFDTRT
LTNSALSPAKLILIPQSDNVYAVTRAITRYGVATDEPNKWRYYLDSIEVHLPASWEQYIT
QDNDVELIQTQTIPLVISLNGHTLKNHQSENTYQPILSSVTQNASIRKADSEHIELLNIR
KETPEEYALHGTNGLKEAGAICLALLLLFFALTGPAVTLPWLIIVAATLTGWACWNMFRP
LSEKDLREVHCLSGTPKRWGLFGESNQGQMNNISLGIVDLIYPAHWGPYFAHDLGKKTNI
DIYLNRQVVRQGPFLSLHDEMKHFPLQRWGKNLTLMTGSLLVMALLLIYVPLGLPLKLSV
AWLQGAQSQQVTSVEALEKMPLRIGDMLKAQGMGMCYVPPNTQNSHSFVFTPFDCSGIYW
NNAAPLPQPESEIIEKAASLVATVNQQLHPQGSDANVNPQLATAIEKSGMILLDNFADIV
LKTQALCGGDADCIRLKNALVNLGNAKNWSGLVKRAQSGTLKGMNVLLRPVSADTLENLV
KTATSSFVYRETHLATEALNSPPPGGFLITSDEGKQLVNHPAPSVPLFDYSALEQWRELQ
RLSGLLLNTPFKAEGIITNITTDANGTRHIALHSEPDIVTLGRYLGTSLLLLVLIVCLVV
NTTLFIRRVLKNRSRMDNIQRYYDNCFNQPLTPAPFLR
>yberc0001_1290
MSTIVLILALLLTSLIAVGLLWWFKFRHSPRIAATLPFVKPTHRLLTPEERVNIENYLLG
QHENSGLKNLSAFDPNTLINRDLSPEKLVLTPQSEKVYSVTRAITRYGVASDEPNKWRYY
LDSIEVHLPSSWEQYITQDNDVELIQTQSIPLVISLNGHTLKNHQPEISYQPISPSSAQN
ASIRKADSEHIELLNIRKETAEEYALHSANDLKEAVAICLALLLLFFALIGPAVTLPWLV
IVAATLTGWACWNMFRPLSEKDLREVHCLSGTPKRWGLFGESNQGQMSNISLGVVDLIYP
AHWGPYFAHDLGKKTNIDIYLNRQVIRQGRFLSLHDEMKHFPLQRWGKNLTLIAGSLLVM
TLLLIYVPLSLPLKLSVAWLQGAQSQQVTSIEALEKMPLRIGDMLKAQGTGMCYVPPNTQ
NPHSFVFTPFDCSGIYWNSAAPLPLPESDTIEKAASLMATVNQQLHPQGSDANVNPQLAT
AIEKSGMILLNDFADIVLKTQALCGADSDCIRLKNALVNLGNAKNWPGLVKRAQSGTLKG
MNVLLRPVSADTLENLVKTATSSFVYRETHLATEALNSPPPGGFLITSDEGKQLVNHPAP
AVPLFDYSALEQWRELQRLSGLLLNTPFKAEGIITNITVDANGTRHIALHSEPDIMTLSR
YLGTCLLLLALIICLVVNTTLLIQRILQNRSRMDNIQRYYDNCFNQTLTPTALLR
>ymoll0001_820
LALLLTSLIAVGLLWWFKFRPSPRVAATLPFAKPTHRTLTPEERVNIENYLLSQHENSGF
KALSTFDPNTLTNRDFAPEKLVLTPQSEKVYSVTRAITRYGVASDEPNKWRYYLDSIEVH
LPSSWEQYITQDNDVELIQTQSIPLVISLNGHTLKNHQPENTYQPILPSTAQNASIRKAD
SEHIELLNIRKETAEEYALHGANDLKEAIAICLALLILFFALIGPAVTLPWLVIVAATLI
GWACWNIFRPLSEKDLREVHCLSGTPKRWGLFGESNQGQMSNISLGVVDLIYPAHWGPYF
AHDLGKKTNIDIYLNRQVIRQGRFLSLHDEMKHFPLQRWGKNLTLMAGSLLVMALLLIYV
PLGLPLKLSVAWLQGAQSQQVTSVEALEKMPLRIGDMLKAQGTGMCYVPPNTQNPHSFVF
TPFDCSGIYWNNAAPLPLPESDTIERAASLMASVTQQLHPQGSDANVNPQLATAIEKSGM
ILLDNFADIVLKTQALCGAESDCIRLKNALVNLGNAKNWSGLVKRAQSGTLKGMNVLLRP
VSADTLESLVKTATSSFVYRETHLATEALNSPPPGGFLITSDEGKQLVNHPAPAVPLFDY
SALEQWRELQRLSGLLLNTPFKAEGIITNITIDANGTRHIALHSEPDMMTLSRYLGTSLL
LLTLIICLVVNTTLLIQRVLQNRSRMDNIQRYYDNCFNQTLTPAPFLR
>ypseu0001X_41620
LALLLTSLIAVGLLWWLRFRRPHPITAALPFVKPTHRKLTPEERVSIENYLRNQQNKHGF
NTQPAFDSHALAASTSSTPMLVLTPQSDNVYSVTRAITRYGVASDEPNKWRYYLDSIEVH
LPSAWEQYITQDNDVELIQTQTIPLVISLNGHTLNNHQSENTYQPILPSVSKNASIRKED
SEHIELLNIRKETPEEYALHGPNGLKEACAICIALLLLFFALSGPTVTLPWLVIVAVSLT
CWACWNLFRPLSEKDLREVHCLNGTPKRWGLFGESNQGQINNISLGIVDLIYPAHWGPYF
VHDLGKKTHIDIYLNRQVVRQGAFLSLHDEMKMFPLQRWGKNLTLIVGSLLVLVLLLIYV
PLGLPLKLSVAWLQGAQSQQVTSVAALDKMPLRIGDMLKAQGNGMCYVPPNIQNTRGFVF
TPFDCSGIYWNTASPLPQPESETIEKAAALVETINKQLHPQGSDASVNPKLATAIEKSGM
ILLDDFSDIVLKTQALCSENTDCIRLKNALVNLGNAKNWSALVKRAQSGNLEGMNVLLRP
ISADVLENLINTAASSFVYRETHLATEALNSPPPGGFLITSDEGKQLVNHPAPTLPLFDY
SALEQWRELQRLSALLLDTPFKAEGIITNITTDANGTRHIALHSEPDIVTLGRYLATSLL
LLVLIFCLVVNMVLLIQRAMKNRRRMDNIQRYYDDCFNQTLTPPPFLR
>ypest0001X_3410
LALLLTSLIAVGLLWWLRFRRPHPITAALPFVKLTHRKLTPEERVSIENYLRNQQNKHGF
NTQPAFDSHALAASTSSTPMLVLTPQSDNVYSVTRAITRYGVASDEPNKWRYYLDSIEVH
LPSAWEQYITQDNDVELIQTQTIPLVISLNGHTLNNHQSENTYQPILPSVSKNASIRKED
SEHIELLNIRKETPEEYALHGPNGLKEACAICIALLLLFFALSGPTVTLPWLVIVAVSLT
CWACWYLFRPLSEKDLREVHCLNGTPKRWGLFGESNQGQINNISLGIVDLIYPAHWGPYF
VHDLGKKTHIDIYLNRQVVRQGAFLSLHDEMKMFPLQRWGKNLTLIVGSLLVLVLLLIYV
PLGLPLKLSVAWLQGAQSQQVTSVAALDKMPLRIGDMLKAQGNGMCYVPPNIQNTRGFVF
TPFDCSGIYWNTASPLPQPESETIEKAAALVETINKQLHPQGSDASVNPKLATAIEKSGM
ILLDDFSDIVLKTQALCSENTDCIRLKNALVNLGNAKNWSALVKRAQSGNLEGMNVLLRP
ISADVLENLINTAASSFVYRETHLATEALNSPPPGGFLITSDEGKQLVNHPAPTLPLFDY
SALEQWRELQRLSALLLDTPFKAEGIITNITTDANGTRHIALHSEPDIVTLGRYLATSLL
LLVLIFCLVVNMVLLIQRAMKNRRRMDNIQRYYDDCFNQTLTPPPFLR
>yrohd0001_1820
VLILALLLTGLIAAALLWWFRSRRTAPVTATLLFAKPIHRKLTQEERVNIENYLLNQQDK
LGFKPQSTFDSRELVNSGKLSLTSQSDDVYSVTRAITRYGVASDEPNKWRYYLDSIEIHL
PASWEQYIAQDNDVELIQTQTIPLVISLNGHTLKNHQSEHTYPPILASVAQNASIRKADS
EHIELLNIRKETPEEYALHGSNGLKEAGAICVALLLLFFALTGPAVTLPWLVIVAVALTG
WACWNMFRPLSEKDLREVHCLSGTPKRWGLFGESNQGQMSNISLGIVDLIYPAHWGPYFA
HDLGKKTNIDIYLNRQVVRQGTFLSLHDEMKNFPLQRWGKNLTLMLGSLLVLALLLIYVP
LGLPLKLSVAWIQGAQSQQVTSVDALEKMPLRIGDMLKAQGTGMCYVPPNTQTPHSFVFT
PFDCSGIYWNNAAPLPQPESDIIEKAAALVSTINQQLHPQGADASINPQLATAIEKSGMI
LLDNFADIVLKTQALCGGDTDCIRLKNALVNLGNAKNWQGLVKRAQSGALKGMNVLLRPV
SADTLESLVKNATSSFVYRETHLATEALNSPPPGGFLITSDEGKQLVSHPVPAVPMFDYS
ALEQWRELQRLSGLLLNTPFKAEGIITNITTDANGTRHIALHSEPDIITLGRYLGTSSLL
LTLIVCLVVNATLLIQRILKNRSRMDNIQRYYDNCFNQPLAPTSFLR
>yruck0001_1550
LALLFTSLVAVALLWWFKCRSASSVPLSFIKPTHRTLAPEERVAVENYLLNLPGSSTSNT
LPSFDPKALQGHTNASTELALTPDSDNVYAVTRAITRYGVASDEPNKWRYYLDSVEIHLP
PFWKPFIAQDNFVEIIQTNTVPLVISLNGHSLKDYTLEIPFPQVAPSSLQNASIRKEDSE
HIELVNIRKETPEEHALYGSNGLTQAATICVALLLLFLSLISPAVVLPWLILVAIALISW
ACWHLFRPLSANDLKEVHCLSGTPKRWGLFGESNQSQMNNISLGIIDLIYPAHWLPYFTH
DLGKKTNVDIYLNRQVIRQGRYLSLHDEMKNFPLQRWGKNLTLMLGSLAILILLLTYIPL
SLPLKLSMAWIQGAQTQQVTSVLALEKMPLRIGDMLKARGTGMCYVPPSTMSQNNLAFTP
FDCSSIYWNTASPLPQPESEIIEKAAALVETVHQQLHPQESNDANVNPKLATAIEKSGMT
LLDDFADIVLKTNELCRNESDCGRLKNALVNLGNAKNWAALTKRAQSGALQGMNVLLRPV
SADALERLVKTATSSFVYRETHLATEALNSPPPGGFLISSDEGKQLVSHPIPSIPLFDYT
ALEQWRELQRLSGLLLNTPFKAEGVITSITVDANGTRHITLHSEPDVITLSRYLGTTLLL
FALMACLAINGYLVLVRMRKNRTRLVDIQRYYDHCFDTPLSPPSYLR
