# Supplementary material for: Genomic characterization of the Yersinia genus
Source: Genome Biol. 2010 Jan 4;11(1):R1. doi: 10.1186/gb-2010-11-1-r1 (PMC2847712; doi:10.1186/gb-2010-11-1-r1)
Supplement: Additional file 15 — The top level directory consists of a directory called Additional_cluster_files and 5010 directories, one for each multi-protein cluster family. (This top level directory has been split into three data files for uploading purposes (Additional files 15, 16, 17).) Within the directory are the following files: PGL1_unique_Yersinia_unclustered.out - list of all protein singletons that MCL did not group into a cluster (see Materials and Methods); PGL1_Yersinia_unique_locus_tags.txt - names of the 11 locus tag prefixes used for each genome; PGL1_unique_Yersinia.gff - mapping each Yersinia protein to a cluster in tab delimited GFF; PGL1_unique_Yersinia.sigfile - list of the longest protein in each cluster; PGL1_unique_Yersinia.summary - summary table of features of each of the clusters; PGL1_unique_Yersinia.table - summary table of each protein in the clusters. Within each cluster directory are the following files, where 'x' is the cluster name: PGL1_unique_Yersinia-x.faa - multifasta file of the proteins in the cluster; PGL1_unique_Yersinia-x.summary - summary of the properties of the proteins; PGL1_unique_Yersinia-x.matches - blast matches between the proteins of the cluster; PGL1_unique_Yersinia-x.muscle.fasta - muscle alignment of the proteins; PGL1_unique_Yersinia-x.muscle.fasta.gblo - gblocks output of muscle alignment (that is, auto-trimmed alignment); PGL1_unique_Yersinia-x.muscle.fasta.gblo.htm - as above in html format; PGL1_unique_Yersinia-x.muscle.tree - treefile from muscle alignment; PGL1_unique_Yersinia-x.sif - matches between proteins in simple interaction format for display on graphing software. [file gb-2010-11-1-r1-S15.zip › clusters/PGL1_unique_yersinia-CL1013/PGL1_unique_yersinia-CL1013.matches]

source	target	interaction	score
yaldo0001_1410	yberc0001_1290	pmatch	84.41
yaldo0001_1410	yaldo0001_1410	pmatch	100.00
yaldo0001_1410	yrohd0001_1820	pmatch	83.97
yaldo0001_1410	yente0001X_2430	pmatch	87.39
yaldo0001_1410	ypseu0001X_41620	pmatch	83.62
yaldo0001_1410	yfred0001_1710	pmatch	85.81
yaldo0001_1410	yruck0001_1550	pmatch	71.65
yaldo0001_1410	yinte0001_1570	pmatch	86.24
yaldo0001_1410	ykris0001_1450	pmatch	86.52
yaldo0001_1410	ymoll0001_820	pmatch	84.46
yaldo0001_1410	ypest0001X_3410	pmatch	83.33
yinte0001_1570	yberc0001_1290	pmatch	89.19
yinte0001_1570	yaldo0001_1410	pmatch	86.31
yinte0001_1570	yrohd0001_1820	pmatch	89.05
yinte0001_1570	yente0001X_2430	pmatch	92.07
yinte0001_1570	ypseu0001X_41620	pmatch	84.15
yinte0001_1570	yfred0001_1710	pmatch	91.79
yinte0001_1570	yruck0001_1550	pmatch	73.09
yinte0001_1570	yinte0001_1570	pmatch	100.00
yinte0001_1570	ykris0001_1450	pmatch	91.50
yinte0001_1570	ymoll0001_820	pmatch	90.20
yinte0001_1570	ypest0001X_3410	pmatch	83.86
ykris0001_1450	yaldo0001_1410	pmatch	86.52
ykris0001_1450	yrohd0001_1820	pmatch	88.98
ykris0001_1450	yente0001X_2430	pmatch	94.41
ykris0001_1450	ypseu0001X_41620	pmatch	84.46
ykris0001_1450	yfred0001_1710	pmatch	91.81
ykris0001_1450	yinte0001_1570	pmatch	91.67
ykris0001_1450	ymoll0001_820	pmatch	88.42
ykris0001_1450	ypest0001X_3410	pmatch	84.18
ykris0001_1450	yberc0001_1290	pmatch	87.71
ykris0001_1450	yruck0001_1550	pmatch	72.07
ykris0001_1450	ykris0001_1450	pmatch	100.00
yfred0001_1710	yaldo0001_1410	pmatch	86.02
yfred0001_1710	yrohd0001_1820	pmatch	89.64
yfred0001_1710	yente0001X_2430	pmatch	93.09
yfred0001_1710	ypseu0001X_41620	pmatch	84.60
yfred0001_1710	yfred0001_1710	pmatch	100.00
yfred0001_1710	yinte0001_1570	pmatch	91.80
yfred0001_1710	ymoll0001_820	pmatch	88.06
yfred0001_1710	ypest0001X_3410	pmatch	84.32
yfred0001_1710	yberc0001_1290	pmatch	86.91
yfred0001_1710	yruck0001_1550	pmatch	72.99
yfred0001_1710	ykris0001_1450	pmatch	91.80
yente0001X_2430	yaldo0001_1410	pmatch	87.39
yente0001X_2430	yrohd0001_1820	pmatch	90.23
yente0001X_2430	yente0001X_2430	pmatch	100.00
yente0001X_2430	ypseu0001X_41620	pmatch	85.67
yente0001X_2430	yfred0001_1710	pmatch	93.09
yente0001X_2430	yinte0001_1570	pmatch	92.12
yente0001X_2430	ymoll0001_820	pmatch	89.83
yente0001X_2430	ypest0001X_3410	pmatch	85.39
yente0001X_2430	yberc0001_1290	pmatch	88.25
yente0001X_2430	yruck0001_1550	pmatch	72.96
yente0001X_2430	ykris0001_1450	pmatch	94.41
yberc0001_1290	yberc0001_1290	pmatch	100.00
yberc0001_1290	yaldo0001_1410	pmatch	84.58
yberc0001_1290	yrohd0001_1820	pmatch	85.16
yberc0001_1290	yente0001X_2430	pmatch	88.18
yberc0001_1290	ypseu0001X_41620	pmatch	81.99
yberc0001_1290	yfred0001_1710	pmatch	86.89
yberc0001_1290	yruck0001_1550	pmatch	72.52
yberc0001_1290	yinte0001_1570	pmatch	89.19
yberc0001_1290	ypest0001X_3410	pmatch	81.70
yberc0001_1290	ymoll0001_820	pmatch	94.09
yberc0001_1290	ykris0001_1450	pmatch	87.46
ymoll0001_820	yberc0001_1290	pmatch	94.21
ymoll0001_820	yaldo0001_1410	pmatch	84.46
ymoll0001_820	yrohd0001_1820	pmatch	86.16
ymoll0001_820	yente0001X_2430	pmatch	89.83
ymoll0001_820	ypseu0001X_41620	pmatch	82.20
ymoll0001_820	yfred0001_1710	pmatch	88.14
ymoll0001_820	yruck0001_1550	pmatch	72.64
ymoll0001_820	yinte0001_1570	pmatch	90.40
ymoll0001_820	ymoll0001_820	pmatch	100.00
ymoll0001_820	ykris0001_1450	pmatch	88.42
ymoll0001_820	ypest0001X_3410	pmatch	81.92
ypseu0001X_41620	yberc0001_1290	pmatch	82.34
ypseu0001X_41620	yaldo0001_1410	pmatch	83.62
ypseu0001X_41620	yrohd0001_1820	pmatch	83.19
ypseu0001X_41620	yente0001X_2430	pmatch	85.67
ypseu0001X_41620	ypseu0001X_41620	pmatch	100.00
ypseu0001X_41620	yfred0001_1710	pmatch	84.75
ypseu0001X_41620	yruck0001_1550	pmatch	71.79
ypseu0001X_41620	yinte0001_1570	pmatch	84.46
ypseu0001X_41620	ymoll0001_820	pmatch	82.20
ypseu0001X_41620	ypest0001X_3410	pmatch	99.72
ypseu0001X_41620	ykris0001_1450	pmatch	84.46
ypest0001X_3410	yberc0001_1290	pmatch	82.06
ypest0001X_3410	yaldo0001_1410	pmatch	83.33
ypest0001X_3410	yrohd0001_1820	pmatch	82.91
ypest0001X_3410	yente0001X_2430	pmatch	85.39
ypest0001X_3410	ypseu0001X_41620	pmatch	99.72
ypest0001X_3410	yfred0001_1710	pmatch	84.46
ypest0001X_3410	yruck0001_1550	pmatch	71.65
ypest0001X_3410	yinte0001_1570	pmatch	84.18
ypest0001X_3410	ymoll0001_820	pmatch	81.92
ypest0001X_3410	ypest0001X_3410	pmatch	100.00
ypest0001X_3410	ykris0001_1450	pmatch	84.18
yrohd0001_1820	yberc0001_1290	pmatch	85.16
yrohd0001_1820	yaldo0001_1410	pmatch	84.44
yrohd0001_1820	yrohd0001_1820	pmatch	100.00
yrohd0001_1820	yente0001X_2430	pmatch	90.20
yrohd0001_1820	ypseu0001X_41620	pmatch	83.29
yrohd0001_1820	yfred0001_1710	pmatch	89.63
yrohd0001_1820	yruck0001_1550	pmatch	73.38
yrohd0001_1820	yinte0001_1570	pmatch	89.05
yrohd0001_1820	ykris0001_1450	pmatch	89.19
yrohd0001_1820	ymoll0001_820	pmatch	86.31
yrohd0001_1820	ypest0001X_3410	pmatch	83.00
yruck0001_1550	yberc0001_1290	pmatch	72.64
yruck0001_1550	yaldo0001_1410	pmatch	71.65
yruck0001_1550	yrohd0001_1820	pmatch	73.34
yruck0001_1550	yente0001X_2430	pmatch	72.96
yruck0001_1550	ypseu0001X_41620	pmatch	71.79
yruck0001_1550	yfred0001_1710	pmatch	72.92
yruck0001_1550	yruck0001_1550	pmatch	100.00
yruck0001_1550	yinte0001_1570	pmatch	73.20
yruck0001_1550	ykris0001_1450	pmatch	72.07
yruck0001_1550	ymoll0001_820	pmatch	72.64
yruck0001_1550	ypest0001X_3410	pmatch	71.65
