# Supplementary material for: Genomic characterization of the Yersinia genus
Source: Genome Biol. 2010 Jan 4;11(1):R1. doi: 10.1186/gb-2010-11-1-r1 (PMC2847712; doi:10.1186/gb-2010-11-1-r1)
Supplement: Additional file 15 — The top level directory consists of a directory called Additional_cluster_files and 5010 directories, one for each multi-protein cluster family. (This top level directory has been split into three data files for uploading purposes (Additional files 15, 16, 17).) Within the directory are the following files: PGL1_unique_Yersinia_unclustered.out - list of all protein singletons that MCL did not group into a cluster (see Materials and Methods); PGL1_Yersinia_unique_locus_tags.txt - names of the 11 locus tag prefixes used for each genome; PGL1_unique_Yersinia.gff - mapping each Yersinia protein to a cluster in tab delimited GFF; PGL1_unique_Yersinia.sigfile - list of the longest protein in each cluster; PGL1_unique_Yersinia.summary - summary table of features of each of the clusters; PGL1_unique_Yersinia.table - summary table of each protein in the clusters. Within each cluster directory are the following files, where 'x' is the cluster name: PGL1_unique_Yersinia-x.faa - multifasta file of the proteins in the cluster; PGL1_unique_Yersinia-x.summary - summary of the properties of the proteins; PGL1_unique_Yersinia-x.matches - blast matches between the proteins of the cluster; PGL1_unique_Yersinia-x.muscle.fasta - muscle alignment of the proteins; PGL1_unique_Yersinia-x.muscle.fasta.gblo - gblocks output of muscle alignment (that is, auto-trimmed alignment); PGL1_unique_Yersinia-x.muscle.fasta.gblo.htm - as above in html format; PGL1_unique_Yersinia-x.muscle.tree - treefile from muscle alignment; PGL1_unique_Yersinia-x.sif - matches between proteins in simple interaction format for display on graphing software. [file gb-2010-11-1-r1-S15.zip › clusters/PGL1_unique_yersinia-CL1013/PGL1_unique_yersinia-CL1013.muscle.fasta]

>yruck0001_1550
-----------------LALLFTSLVAVALLWWFKCR--SASSVPLSFIKPTHRTLAPEE
RVAVENYLLNLPGSSTSNTLPSFDPKALQGHTNASTELALTPDSDNVYAVTRAITRYGVA
SDEPNKWRYYLDSVEIHLPPFWKPFIAQDNFVEIIQTNTVPLVISLNGHSLKDYTLEIPF
PQVAPSSLQNASIRKEDSEHIELVNIRKETPEEHALYGSNGLTQAATICVALLLLFLSLI
SPAVVLPWLILVAIALISWACWHLFRPLSANDLKEVHCLSGTPKRWGLFGESNQSQMNNI
SLGIIDLIYPAHWLPYFTHDLGKKTNVDIYLNRQVIRQGRYLSLHDEMKNFPLQRWGKNL
TLMLGSLAILILLLTYIPLSLPLKLSMAWIQGAQTQQVTSVLALEKMPLRIGDMLKARGT
GMCYVPPSTMSQNNLAFTPFDCSSIYWNTASPLPQPESEIIEKAAALVETVHQQLHPQES
NDANVNPKLATAIEKSGMTLLDDFADIVLKTNELCRNESDCGRLKNALVNLGNAKNWAAL
TKRAQSGALQGMNVLLRPVSADALERLVKTATSSFVYRETHLATEALNSPPPGGFLISSD
EGKQLVSHPIPSIPLFDYTALEQWRELQRLSGLLLNTPFKAEGVITSITVDANGTRHITL
HSEPDVITLSRYLGTTLLLFALMACLAINGYLVLVRMRKNRTRLVDIQRYYDHCFDTPLS
PPSYLR
>ypseu0001X_41620
-----------------LALLLTSLIAVGLLWWLRFRRPHPITAALPFVKPTHRKLTPEE
RVSIENYLRNQQNKHGFNTQPAFDSHALAASTSSTPMLVLTPQSDNVYSVTRAITRYGVA
SDEPNKWRYYLDSIEVHLPSAWEQYITQDNDVELIQTQTIPLVISLNGHTLNNHQSENTY
QPILPSVSKNASIRKEDSEHIELLNIRKETPEEYALHGPNGLKEACAICIALLLLFFALS
GPTVTLPWLVIVAVSLTCWACWNLFRPLSEKDLREVHCLNGTPKRWGLFGESNQGQINNI
SLGIVDLIYPAHWGPYFVHDLGKKTHIDIYLNRQVVRQGAFLSLHDEMKMFPLQRWGKNL
TLIVGSLLVLVLLLIYVPLGLPLKLSVAWLQGAQSQQVTSVAALDKMPLRIGDMLKAQGN
GMCYVPPNIQNTRGFVFTPFDCSGIYWNTASPLPQPESETIEKAAALVETINKQLHPQGS
-DASVNPKLATAIEKSGMILLDDFSDIVLKTQALCSENTDCIRLKNALVNLGNAKNWSAL
VKRAQSGNLEGMNVLLRPISADVLENLINTAASSFVYRETHLATEALNSPPPGGFLITSD
EGKQLVNHPAPTLPLFDYSALEQWRELQRLSALLLDTPFKAEGIITNITTDANGTRHIAL
HSEPDIVTLGRYLATSLLLLVLIFCLVVNMVLLIQRAMKNRRRMDNIQRYYDDCFNQTLT
PPPFLR
>ypest0001X_3410
-----------------LALLLTSLIAVGLLWWLRFRRPHPITAALPFVKLTHRKLTPEE
RVSIENYLRNQQNKHGFNTQPAFDSHALAASTSSTPMLVLTPQSDNVYSVTRAITRYGVA
SDEPNKWRYYLDSIEVHLPSAWEQYITQDNDVELIQTQTIPLVISLNGHTLNNHQSENTY
QPILPSVSKNASIRKEDSEHIELLNIRKETPEEYALHGPNGLKEACAICIALLLLFFALS
GPTVTLPWLVIVAVSLTCWACWYLFRPLSEKDLREVHCLNGTPKRWGLFGESNQGQINNI
SLGIVDLIYPAHWGPYFVHDLGKKTHIDIYLNRQVVRQGAFLSLHDEMKMFPLQRWGKNL
TLIVGSLLVLVLLLIYVPLGLPLKLSVAWLQGAQSQQVTSVAALDKMPLRIGDMLKAQGN
GMCYVPPNIQNTRGFVFTPFDCSGIYWNTASPLPQPESETIEKAAALVETINKQLHPQGS
-DASVNPKLATAIEKSGMILLDDFSDIVLKTQALCSENTDCIRLKNALVNLGNAKNWSAL
VKRAQSGNLEGMNVLLRPISADVLENLINTAASSFVYRETHLATEALNSPPPGGFLITSD
EGKQLVNHPAPTLPLFDYSALEQWRELQRLSALLLDTPFKAEGIITNITTDANGTRHIAL
HSEPDIVTLGRYLATSLLLLVLIFCLVVNMVLLIQRAMKNRRRMDNIQRYYDDCFNQTLT
PPPFLR
>yaldo0001_1410
-------------MVLILALLLTSMIVVGLWWWFRFRHLSLATVTMPFVKPTCRKLTPEE
RVNIENYLLNQQEKVGFKSQPTFDSRTLTNDNISSGKLVLTPQSDNVYSVTRAITRYGVA
SDEPNEWRYYLDSIEVHLPPSWEQYITQDNDVELIQTQTIPLVISLNGHTLKNHQPENSY
QPLLPSAVQNASIRKKDSEHIELLNIRKETAEEYALHGPNGLKEALVICVALLLLFLALT
GPAVTMLWLVIVAATLTGWACWNMLRPLADKDLREVHCLRGTPKRWGLFGESNQAQMNNI
SLGIVDLIYPAHWGPYFAQDLGKKTHIDIYLNRQVVRQGAFLSLHDEMKHFPLQRWGKNL
TLVAGSLLVLVLLLIYVPLGLPLKLSVAWLQGAQSQQVTSVEALEKMPLRIGDMLKAQGN
GMCYVPPNSQNSRNFVFTPFDCSGIYWNNAEPLPQPESDTIEKAAALVASVNHQLHPQGT
-DASVNPQLATAIEKSGMILLDNFADIVLKTQTLCSNDADCIRLKNALVNLGNARNWPGL
VKRAQSGALKGMNVLLRPVSADALENLVNTATSSFVYRETHLATEALNSPPPGGFLITSD
EGKQLVNHPAPSVPLFDYSALEQWRELQRLSGLLLNTPFKAEGIITNITVDANGTRHIAL
HSEPDIVTLGRYLGTSLLLLALVVCLLVNATLLIMRVLKNRSRMDDIQHYYDDCFNHNLT
PSPRLR
>yberc0001_1290
----------MSTIVLILALLLTSLIAVGLLWWFKFRHSPRIAATLPFVKPTHRLLTPEE
RVNIENYLLGQHENSGLKNLSAFDPNTLINRDLSPEKLVLTPQSEKVYSVTRAITRYGVA
SDEPNKWRYYLDSIEVHLPSSWEQYITQDNDVELIQTQSIPLVISLNGHTLKNHQPEISY
QPISPSSAQNASIRKADSEHIELLNIRKETAEEYALHSANDLKEAVAICLALLLLFFALI
GPAVTLPWLVIVAATLTGWACWNMFRPLSEKDLREVHCLSGTPKRWGLFGESNQGQMSNI
SLGVVDLIYPAHWGPYFAHDLGKKTNIDIYLNRQVIRQGRFLSLHDEMKHFPLQRWGKNL
TLIAGSLLVMTLLLIYVPLSLPLKLSVAWLQGAQSQQVTSIEALEKMPLRIGDMLKAQGT
GMCYVPPNTQNPHSFVFTPFDCSGIYWNSAAPLPLPESDTIEKAASLMATVNQQLHPQGS
-DANVNPQLATAIEKSGMILLNDFADIVLKTQALCGADSDCIRLKNALVNLGNAKNWPGL
VKRAQSGTLKGMNVLLRPVSADTLENLVKTATSSFVYRETHLATEALNSPPPGGFLITSD
EGKQLVNHPAPAVPLFDYSALEQWRELQRLSGLLLNTPFKAEGIITNITVDANGTRHIAL
HSEPDIMTLSRYLGTCLLLLALIICLVVNTTLLIQRILQNRSRMDNIQRYYDNCFNQTLT
PTALLR
>ymoll0001_820
-----------------LALLLTSLIAVGLLWWFKFRPSPRVAATLPFAKPTHRTLTPEE
RVNIENYLLSQHENSGFKALSTFDPNTLTNRDFAPEKLVLTPQSEKVYSVTRAITRYGVA
SDEPNKWRYYLDSIEVHLPSSWEQYITQDNDVELIQTQSIPLVISLNGHTLKNHQPENTY
QPILPSTAQNASIRKADSEHIELLNIRKETAEEYALHGANDLKEAIAICLALLILFFALI
GPAVTLPWLVIVAATLIGWACWNIFRPLSEKDLREVHCLSGTPKRWGLFGESNQGQMSNI
SLGVVDLIYPAHWGPYFAHDLGKKTNIDIYLNRQVIRQGRFLSLHDEMKHFPLQRWGKNL
TLMAGSLLVMALLLIYVPLGLPLKLSVAWLQGAQSQQVTSVEALEKMPLRIGDMLKAQGT
GMCYVPPNTQNPHSFVFTPFDCSGIYWNNAAPLPLPESDTIERAASLMASVTQQLHPQGS
-DANVNPQLATAIEKSGMILLDNFADIVLKTQALCGAESDCIRLKNALVNLGNAKNWSGL
VKRAQSGTLKGMNVLLRPVSADTLESLVKTATSSFVYRETHLATEALNSPPPGGFLITSD
EGKQLVNHPAPAVPLFDYSALEQWRELQRLSGLLLNTPFKAEGIITNITIDANGTRHIAL
HSEPDMMTLSRYLGTSLLLLTLIICLVVNTTLLIQRVLQNRSRMDNIQRYYDNCFNQTLT
PAPFLR
>yrohd0001_1820
--------------VLILALLLTGLIAAALLWWFRSRRTAPVTATLLFAKPIHRKLTQEE
RVNIENYLLNQQDKLGFKPQSTFDSRELVN----SGKLSLTSQSDDVYSVTRAITRYGVA
SDEPNKWRYYLDSIEIHLPASWEQYIAQDNDVELIQTQTIPLVISLNGHTLKNHQSEHTY
PPILASVAQNASIRKADSEHIELLNIRKETPEEYALHGSNGLKEAGAICVALLLLFFALT
GPAVTLPWLVIVAVALTGWACWNMFRPLSEKDLREVHCLSGTPKRWGLFGESNQGQMSNI
SLGIVDLIYPAHWGPYFAHDLGKKTNIDIYLNRQVVRQGTFLSLHDEMKNFPLQRWGKNL
TLMLGSLLVLALLLIYVPLGLPLKLSVAWIQGAQSQQVTSVDALEKMPLRIGDMLKAQGT
GMCYVPPNTQTPHSFVFTPFDCSGIYWNNAAPLPQPESDIIEKAAALVSTINQQLHPQGA
-DASINPQLATAIEKSGMILLDNFADIVLKTQALCGGDTDCIRLKNALVNLGNAKNWQGL
VKRAQSGALKGMNVLLRPVSADTLESLVKNATSSFVYRETHLATEALNSPPPGGFLITSD
EGKQLVSHPVPAVPMFDYSALEQWRELQRLSGLLLNTPFKAEGIITNITTDANGTRHIAL
HSEPDIITLGRYLGTSSLLLTLIVCLVVNATLLIQRILKNRSRMDNIQRYYDNCFNQPLA
PTSFLR
>yinte0001_1570
-------------MVLILALLLTSLIAVGLLWWFRFRRPAPVTATLPFAKPIYRKLTPEE
RVNIENYLLGQREKLGFKAQSTFDTRTLTNNNLVPAKLALTPQSENVYSVTRAITRYGVA
SDEPNKWRYYLDSIEIHLPSSWEQYIAQDNDVELIQTQTIPLVISLNGHTLKNHQAENSY
QPILPSTAQNASIRKADSEHIELLNIRKETPEEYALHGANGLKEAAAICLALLLLFFALI
GPAVILPWLIIVAITLTGWACWNMFRPLSEKDLREVHCLSGTPKRWGLFGESNQGQMNNI
SLGIVDLIYPAHWGPYFAHDLGKKTNIDIYLNRQVVRQGPFLSLHDEMKHFPLQRWGKNL
TLIAGSLLIMVLLLIYVPLGLPLKLSIAWLQGAQSQQVTSVEALEKMPLHIGDMLKAQGT
GMCYVPPNTQNPHSFVFTPFDCSGIYWNNAAPLPQPESDTIEKAAALVATVNQQLHPQGI
-DVNVNPQLATAIEKSGMILLDNFADIVLKTQALCGGDNDCVRLKNALVNLGNAKNWSGL
VKRAQSGTLKGMNVLLRPVSADALESLVKTATSSFVYRETHLATEALNSPPPGGFLITSD
EGKQLVNHPAPAVPLFDYSALEQWRELQRLSGLLLNTPFKAEGIITNITIDANGTRHIAL
HSEPDIVTLGRYLGTSLLLLVLIACLVVNTSLLIQRILKNRSRMDNIQRYYDNCFNQTLT
PTPFLR
>yfred0001_1710
VSQGRSDGDGMSTIVLILALLLTSLIAVG-LWWFRFRRTAPVTATLLFAKPTHRKLTPEE
RVNIENYLLSQQDKLGFKPQSNFDTRTLTDNSATPAKLILTPQSDNVYSVTRAITRYGVA
SDEPNKWRYYLDSIEVHLPASWEQYITQDNDVELIQTQTLPLVISLNGHTLKNHQSENIY
QPILPSVTQNASIRKADSEHIELLNIRKETPEEYALHGPNGLKEAAAICLALLLLFFALT
GPTVTLPWLIIVAATLTGWACWNMFRPLSEKDLREVHCLSGTPKRWGLFGESNQSQMNNI
SLGIVDLIYPAHWGPYFTHDLGKKTNIDIYLNRQVVRQGPFLSLHDEMKHFPLQRWGKNL
TLIAGSLLVMALLLIYVPLGLPLKLSVAWLQGAQSQQVTSVTALEKMPLRIGDMLKAQGT
GMCYVPPNSQNPNSFAFTPFDCSGIYWNNAAPLPQPESETIEKAAALIATVNQQLHPQGT
-DTSVNPQLATAIEKSGMILLDNFADIVLKTQQLCGGDSDCVRLKNALVNLGNAKSWSGL
VKRAQSGTLKGMNVLLRPVSADTLENLVKTATSSFVYRETHLATEALNSPPPGGFLITSD
EGKQLVSHPVPAVPLFDYSALEQWRELQRLSGLLLNTPFKAEGIITNITTDANGTRHIAL
HSEPDIVTLGRYLGTSLLLLVLIVCLVVNTTLLVQRILKNRSRMDNIQRYYDNCFNQPLP
PAPFLR
>ykris0001_1450
-----------------LALLLTSLIAVGLLWWFRFRRPAPVTATLPFAKPTHRKLTPEE
RVNIENYLLNQQDNIGFKPQSTFDTRSLSNSTPSPAKLILTPQSDNVYSVTRAITRYGVA
TDEPNNWRYYLDSIEVHLPASWEQYITQNNDVELIQTQPIPLIISLNGHTLKNHQSENSY
LPILPSVAQNASIRKADSEHIELLNIRKETAEEYALHGANGLKEAGAICLALLLLFFALT
GPTVILPWLIIVATLLTGWACWNMFRPLSEKDLREVHCLSGTPKRWGLFGESNQGQMNNI
SLGIVDLIYPAHWGPYFAHDLGKKTNIDIYLNRQVVRQGPFLSLHDEMKHFPLQRWGKNL
TLMAGSLLVMGLLLIYIPLGLPLKLSVAWLQGAQSQQVTSVEALEKMPLHIGDMLKAQGM
GMCYVPPNTQNPHSFVFTPFDCSGIYWNNAAPLPQPESETIEKAAALVATVNQQLHPQGT
-DTNVNPQLATAIEKSGMILLDNFADIVLKTQALCGGDADCIRLKNALVNLGNAKNWPGL
VKRAQSGTLKGMNVLLRPVSADTLENLVKTATSSFVYRETHLATEALNSPPPGGFLITSD
EGKQLVNHPAPSVPLFDYSALEQWRELQRLSGLLLNTPFKAEGIITNITTDANGTRHIAL
HSEPDIVTLGRYLGTSLLLLTLIVCFAVNATLFIQRILKNRSRMDNIQRYYDNCFNQPLT
PAPFPR
>yente0001X_2430
---------------------------VGLLWWFRFRRPIPVTATLPFAKPTHRKLTPEE
RVNIENYLLNQQDKIGFKPQSTFDTRTLTNSALSPAKLILIPQSDNVYAVTRAITRYGVA
TDEPNKWRYYLDSIEVHLPASWEQYITQDNDVELIQTQTIPLVISLNGHTLKNHQSENTY
QPILSSVTQNASIRKADSEHIELLNIRKETPEEYALHGTNGLKEAGAICLALLLLFFALT
GPAVTLPWLIIVAATLTGWACWNMFRPLSEKDLREVHCLSGTPKRWGLFGESNQGQMNNI
SLGIVDLIYPAHWGPYFAHDLGKKTNIDIYLNRQVVRQGPFLSLHDEMKHFPLQRWGKNL
TLMTGSLLVMALLLIYVPLGLPLKLSVAWLQGAQSQQVTSVEALEKMPLRIGDMLKAQGM
GMCYVPPNTQNSHSFVFTPFDCSGIYWNNAAPLPQPESEIIEKAASLVATVNQQLHPQGS
-DANVNPQLATAIEKSGMILLDNFADIVLKTQALCGGDADCIRLKNALVNLGNAKNWSGL
VKRAQSGTLKGMNVLLRPVSADTLENLVKTATSSFVYRETHLATEALNSPPPGGFLITSD
EGKQLVNHPAPSVPLFDYSALEQWRELQRLSGLLLNTPFKAEGIITNITTDANGTRHIAL
HSEPDIVTLGRYLGTSLLLLVLIVCLVVNTTLFIRRVLKNRSRMDNIQRYYDNCFNQPLT
PAPFLR
