# Supplementary material for: Genomic characterization of the Yersinia genus
Source: Genome Biol. 2010 Jan 4;11(1):R1. doi: 10.1186/gb-2010-11-1-r1 (PMC2847712; doi:10.1186/gb-2010-11-1-r1)
Supplement: Additional file 15 — The top level directory consists of a directory called Additional_cluster_files and 5010 directories, one for each multi-protein cluster family. (This top level directory has been split into three data files for uploading purposes (Additional files 15, 16, 17).) Within the directory are the following files: PGL1_unique_Yersinia_unclustered.out - list of all protein singletons that MCL did not group into a cluster (see Materials and Methods); PGL1_Yersinia_unique_locus_tags.txt - names of the 11 locus tag prefixes used for each genome; PGL1_unique_Yersinia.gff - mapping each Yersinia protein to a cluster in tab delimited GFF; PGL1_unique_Yersinia.sigfile - list of the longest protein in each cluster; PGL1_unique_Yersinia.summary - summary table of features of each of the clusters; PGL1_unique_Yersinia.table - summary table of each protein in the clusters. Within each cluster directory are the following files, where 'x' is the cluster name: PGL1_unique_Yersinia-x.faa - multifasta file of the proteins in the cluster; PGL1_unique_Yersinia-x.summary - summary of the properties of the proteins; PGL1_unique_Yersinia-x.matches - blast matches between the proteins of the cluster; PGL1_unique_Yersinia-x.muscle.fasta - muscle alignment of the proteins; PGL1_unique_Yersinia-x.muscle.fasta.gblo - gblocks output of muscle alignment (that is, auto-trimmed alignment); PGL1_unique_Yersinia-x.muscle.fasta.gblo.htm - as above in html format; PGL1_unique_Yersinia-x.muscle.tree - treefile from muscle alignment; PGL1_unique_Yersinia-x.sif - matches between proteins in simple interaction format for display on graphing software. [file gb-2010-11-1-r1-S15.zip › clusters/PGL1_unique_yersinia-CL1013/PGL1_unique_yersinia-CL1013.muscle.fasta.gblo]

>yruck0001_1550
LALLFTSLVA VALLWWFKCR --SASSVPLS FIKPTHRTLA PEERVAVENY LLNLPGSSTS
NTLPSFDPKA LQGHTNASTE LALTPDSDNV YAVTRAITRY GVASDEPNKW RYYLDSVEIH
LPPFWKPFIA QDNFVEIIQT NTVPLVISLN GHSLKDYTLE IPFPQVAPSS LQNASIRKED
SEHIELVNIR KETPEEHALY GSNGLTQAAT ICVALLLLFL SLISPAVVLP WLILVAIALI
SWACWHLFRP LSANDLKEVH CLSGTPKRWG LFGESNQSQM NNISLGIIDL IYPAHWLPYF
THDLGKKTNV DIYLNRQVIR QGRYLSLHDE MKNFPLQRWG KNLTLMLGSL AILILLLTYI
PLSLPLKLSM AWIQGAQTQQ VTSVLALEKM PLRIGDMLKA RGTGMCYVPP STMSQNNLAF
TPFDCSSIYW NTASPLPQPE SEIIEKAAAL VETVHQQLHP QESDANVNPK LATAIEKSGM
TLLDDFADIV LKTNELCRNE SDCGRLKNAL VNLGNAKNWA ALTKRAQSGA LQGMNVLLRP
VSADALERLV KTATSSFVYR ETHLATEALN SPPPGGFLIS SDEGKQLVSH PIPSIPLFDY
TALEQWRELQ RLSGLLLNTP FKAEGVITSI TVDANGTRHI TLHSEPDVIT LSRYLGTTLL
LFALMACLAI NGYLVLVRMR KNRTRLVDIQ RYYDHCFDTP LSPPSYLR
>ypseu0001X_41620
LALLLTSLIA VGLLWWLRFR RPHPITAALP FVKPTHRKLT PEERVSIENY LRNQQNKHGF
NTQPAFDSHA LAASTSSTPM LVLTPQSDNV YSVTRAITRY GVASDEPNKW RYYLDSIEVH
LPSAWEQYIT QDNDVELIQT QTIPLVISLN GHTLNNHQSE NTYQPILPSV SKNASIRKED
SEHIELLNIR KETPEEYALH GPNGLKEACA ICIALLLLFF ALSGPTVTLP WLVIVAVSLT
CWACWNLFRP LSEKDLREVH CLNGTPKRWG LFGESNQGQI NNISLGIVDL IYPAHWGPYF
VHDLGKKTHI DIYLNRQVVR QGAFLSLHDE MKMFPLQRWG KNLTLIVGSL LVLVLLLIYV
PLGLPLKLSV AWLQGAQSQQ VTSVAALDKM PLRIGDMLKA QGNGMCYVPP NIQNTRGFVF
TPFDCSGIYW NTASPLPQPE SETIEKAAAL VETINKQLHP QGSDASVNPK LATAIEKSGM
ILLDDFSDIV LKTQALCSEN TDCIRLKNAL VNLGNAKNWS ALVKRAQSGN LEGMNVLLRP
ISADVLENLI NTAASSFVYR ETHLATEALN SPPPGGFLIT SDEGKQLVNH PAPTLPLFDY
SALEQWRELQ RLSALLLDTP FKAEGIITNI TTDANGTRHI ALHSEPDIVT LGRYLATSLL
LLVLIFCLVV NMVLLIQRAM KNRRRMDNIQ RYYDDCFNQT LTPPPFLR
>ypest0001X_3410
LALLLTSLIA VGLLWWLRFR RPHPITAALP FVKLTHRKLT PEERVSIENY LRNQQNKHGF
NTQPAFDSHA LAASTSSTPM LVLTPQSDNV YSVTRAITRY GVASDEPNKW RYYLDSIEVH
LPSAWEQYIT QDNDVELIQT QTIPLVISLN GHTLNNHQSE NTYQPILPSV SKNASIRKED
SEHIELLNIR KETPEEYALH GPNGLKEACA ICIALLLLFF ALSGPTVTLP WLVIVAVSLT
CWACWYLFRP LSEKDLREVH CLNGTPKRWG LFGESNQGQI NNISLGIVDL IYPAHWGPYF
VHDLGKKTHI DIYLNRQVVR QGAFLSLHDE MKMFPLQRWG KNLTLIVGSL LVLVLLLIYV
PLGLPLKLSV AWLQGAQSQQ VTSVAALDKM PLRIGDMLKA QGNGMCYVPP NIQNTRGFVF
TPFDCSGIYW NTASPLPQPE SETIEKAAAL VETINKQLHP QGSDASVNPK LATAIEKSGM
ILLDDFSDIV LKTQALCSEN TDCIRLKNAL VNLGNAKNWS ALVKRAQSGN LEGMNVLLRP
ISADVLENLI NTAASSFVYR ETHLATEALN SPPPGGFLIT SDEGKQLVNH PAPTLPLFDY
SALEQWRELQ RLSALLLDTP FKAEGIITNI TTDANGTRHI ALHSEPDIVT LGRYLATSLL
LLVLIFCLVV NMVLLIQRAM KNRRRMDNIQ RYYDDCFNQT LTPPPFLR
>yaldo0001_1410
LALLLTSMIV VGLWWWFRFR HLSLATVTMP FVKPTCRKLT PEERVNIENY LLNQQEKVGF
KSQPTFDSRT LTNDNISSGK LVLTPQSDNV YSVTRAITRY GVASDEPNEW RYYLDSIEVH
LPPSWEQYIT QDNDVELIQT QTIPLVISLN GHTLKNHQPE NSYQPLLPSA VQNASIRKKD
SEHIELLNIR KETAEEYALH GPNGLKEALV ICVALLLLFL ALTGPAVTML WLVIVAATLT
GWACWNMLRP LADKDLREVH CLRGTPKRWG LFGESNQAQM NNISLGIVDL IYPAHWGPYF
AQDLGKKTHI DIYLNRQVVR QGAFLSLHDE MKHFPLQRWG KNLTLVAGSL LVLVLLLIYV
PLGLPLKLSV AWLQGAQSQQ VTSVEALEKM PLRIGDMLKA QGNGMCYVPP NSQNSRNFVF
TPFDCSGIYW NNAEPLPQPE SDTIEKAAAL VASVNHQLHP QGTDASVNPQ LATAIEKSGM
ILLDNFADIV LKTQTLCSND ADCIRLKNAL VNLGNARNWP GLVKRAQSGA LKGMNVLLRP
VSADALENLV NTATSSFVYR ETHLATEALN SPPPGGFLIT SDEGKQLVNH PAPSVPLFDY
SALEQWRELQ RLSGLLLNTP FKAEGIITNI TVDANGTRHI ALHSEPDIVT LGRYLGTSLL
LLALVVCLLV NATLLIMRVL KNRSRMDDIQ HYYDDCFNHN LTPSPRLR
>yberc0001_1290
LALLLTSLIA VGLLWWFKFR HSPRIAATLP FVKPTHRLLT PEERVNIENY LLGQHENSGL
KNLSAFDPNT LINRDLSPEK LVLTPQSEKV YSVTRAITRY GVASDEPNKW RYYLDSIEVH
LPSSWEQYIT QDNDVELIQT QSIPLVISLN GHTLKNHQPE ISYQPISPSS AQNASIRKAD
SEHIELLNIR KETAEEYALH SANDLKEAVA ICLALLLLFF ALIGPAVTLP WLVIVAATLT
GWACWNMFRP LSEKDLREVH CLSGTPKRWG LFGESNQGQM SNISLGVVDL IYPAHWGPYF
AHDLGKKTNI DIYLNRQVIR QGRFLSLHDE MKHFPLQRWG KNLTLIAGSL LVMTLLLIYV
PLSLPLKLSV AWLQGAQSQQ VTSIEALEKM PLRIGDMLKA QGTGMCYVPP NTQNPHSFVF
TPFDCSGIYW NSAAPLPLPE SDTIEKAASL MATVNQQLHP QGSDANVNPQ LATAIEKSGM
ILLNDFADIV LKTQALCGAD SDCIRLKNAL VNLGNAKNWP GLVKRAQSGT LKGMNVLLRP
VSADTLENLV KTATSSFVYR ETHLATEALN SPPPGGFLIT SDEGKQLVNH PAPAVPLFDY
SALEQWRELQ RLSGLLLNTP FKAEGIITNI TVDANGTRHI ALHSEPDIMT LSRYLGTCLL
LLALIICLVV NTTLLIQRIL QNRSRMDNIQ RYYDNCFNQT LTPTALLR
>ymoll0001_820
LALLLTSLIA VGLLWWFKFR PSPRVAATLP FAKPTHRTLT PEERVNIENY LLSQHENSGF
KALSTFDPNT LTNRDFAPEK LVLTPQSEKV YSVTRAITRY GVASDEPNKW RYYLDSIEVH
LPSSWEQYIT QDNDVELIQT QSIPLVISLN GHTLKNHQPE NTYQPILPST AQNASIRKAD
SEHIELLNIR KETAEEYALH GANDLKEAIA ICLALLILFF ALIGPAVTLP WLVIVAATLI
GWACWNIFRP LSEKDLREVH CLSGTPKRWG LFGESNQGQM SNISLGVVDL IYPAHWGPYF
AHDLGKKTNI DIYLNRQVIR QGRFLSLHDE MKHFPLQRWG KNLTLMAGSL LVMALLLIYV
PLGLPLKLSV AWLQGAQSQQ VTSVEALEKM PLRIGDMLKA QGTGMCYVPP NTQNPHSFVF
TPFDCSGIYW NNAAPLPLPE SDTIERAASL MASVTQQLHP QGSDANVNPQ LATAIEKSGM
ILLDNFADIV LKTQALCGAE SDCIRLKNAL VNLGNAKNWS GLVKRAQSGT LKGMNVLLRP
VSADTLESLV KTATSSFVYR ETHLATEALN SPPPGGFLIT SDEGKQLVNH PAPAVPLFDY
SALEQWRELQ RLSGLLLNTP FKAEGIITNI TIDANGTRHI ALHSEPDMMT LSRYLGTSLL
LLTLIICLVV NTTLLIQRVL QNRSRMDNIQ RYYDNCFNQT LTPAPFLR
>yrohd0001_1820
LALLLTGLIA AALLWWFRSR RTAPVTATLL FAKPIHRKLT QEERVNIENY LLNQQDKLGF
KPQSTFDSRE LVN----SGK LSLTSQSDDV YSVTRAITRY GVASDEPNKW RYYLDSIEIH
LPASWEQYIA QDNDVELIQT QTIPLVISLN GHTLKNHQSE HTYPPILASV AQNASIRKAD
SEHIELLNIR KETPEEYALH GSNGLKEAGA ICVALLLLFF ALTGPAVTLP WLVIVAVALT
GWACWNMFRP LSEKDLREVH CLSGTPKRWG LFGESNQGQM SNISLGIVDL IYPAHWGPYF
AHDLGKKTNI DIYLNRQVVR QGTFLSLHDE MKNFPLQRWG KNLTLMLGSL LVLALLLIYV
PLGLPLKLSV AWIQGAQSQQ VTSVDALEKM PLRIGDMLKA QGTGMCYVPP NTQTPHSFVF
TPFDCSGIYW NNAAPLPQPE SDIIEKAAAL VSTINQQLHP QGADASINPQ LATAIEKSGM
ILLDNFADIV LKTQALCGGD TDCIRLKNAL VNLGNAKNWQ GLVKRAQSGA LKGMNVLLRP
VSADTLESLV KNATSSFVYR ETHLATEALN SPPPGGFLIT SDEGKQLVSH PVPAVPMFDY
SALEQWRELQ RLSGLLLNTP FKAEGIITNI TTDANGTRHI ALHSEPDIIT LGRYLGTSSL
LLTLIVCLVV NATLLIQRIL KNRSRMDNIQ RYYDNCFNQP LAPTSFLR
>yinte0001_1570
LALLLTSLIA VGLLWWFRFR RPAPVTATLP FAKPIYRKLT PEERVNIENY LLGQREKLGF
KAQSTFDTRT LTNNNLVPAK LALTPQSENV YSVTRAITRY GVASDEPNKW RYYLDSIEIH
LPSSWEQYIA QDNDVELIQT QTIPLVISLN GHTLKNHQAE NSYQPILPST AQNASIRKAD
SEHIELLNIR KETPEEYALH GANGLKEAAA ICLALLLLFF ALIGPAVILP WLIIVAITLT
GWACWNMFRP LSEKDLREVH CLSGTPKRWG LFGESNQGQM NNISLGIVDL IYPAHWGPYF
AHDLGKKTNI DIYLNRQVVR QGPFLSLHDE MKHFPLQRWG KNLTLIAGSL LIMVLLLIYV
PLGLPLKLSI AWLQGAQSQQ VTSVEALEKM PLHIGDMLKA QGTGMCYVPP NTQNPHSFVF
TPFDCSGIYW NNAAPLPQPE SDTIEKAAAL VATVNQQLHP QGIDVNVNPQ LATAIEKSGM
ILLDNFADIV LKTQALCGGD NDCVRLKNAL VNLGNAKNWS GLVKRAQSGT LKGMNVLLRP
VSADALESLV KTATSSFVYR ETHLATEALN SPPPGGFLIT SDEGKQLVNH PAPAVPLFDY
SALEQWRELQ RLSGLLLNTP FKAEGIITNI TIDANGTRHI ALHSEPDIVT LGRYLGTSLL
LLVLIACLVV NTSLLIQRIL KNRSRMDNIQ RYYDNCFNQT LTPTPFLR
>yfred0001_1710
LALLLTSLIA VG-LWWFRFR RTAPVTATLL FAKPTHRKLT PEERVNIENY LLSQQDKLGF
KPQSNFDTRT LTDNSATPAK LILTPQSDNV YSVTRAITRY GVASDEPNKW RYYLDSIEVH
LPASWEQYIT QDNDVELIQT QTLPLVISLN GHTLKNHQSE NIYQPILPSV TQNASIRKAD
SEHIELLNIR KETPEEYALH GPNGLKEAAA ICLALLLLFF ALTGPTVTLP WLIIVAATLT
GWACWNMFRP LSEKDLREVH CLSGTPKRWG LFGESNQSQM NNISLGIVDL IYPAHWGPYF
THDLGKKTNI DIYLNRQVVR QGPFLSLHDE MKHFPLQRWG KNLTLIAGSL LVMALLLIYV
PLGLPLKLSV AWLQGAQSQQ VTSVTALEKM PLRIGDMLKA QGTGMCYVPP NSQNPNSFAF
TPFDCSGIYW NNAAPLPQPE SETIEKAAAL IATVNQQLHP QGTDTSVNPQ LATAIEKSGM
ILLDNFADIV LKTQQLCGGD SDCVRLKNAL VNLGNAKSWS GLVKRAQSGT LKGMNVLLRP
VSADTLENLV KTATSSFVYR ETHLATEALN SPPPGGFLIT SDEGKQLVSH PVPAVPLFDY
SALEQWRELQ RLSGLLLNTP FKAEGIITNI TTDANGTRHI ALHSEPDIVT LGRYLGTSLL
LLVLIVCLVV NTTLLVQRIL KNRSRMDNIQ RYYDNCFNQP LPPAPFLR
>ykris0001_1450
LALLLTSLIA VGLLWWFRFR RPAPVTATLP FAKPTHRKLT PEERVNIENY LLNQQDNIGF
KPQSTFDTRS LSNSTPSPAK LILTPQSDNV YSVTRAITRY GVATDEPNNW RYYLDSIEVH
LPASWEQYIT QNNDVELIQT QPIPLIISLN GHTLKNHQSE NSYLPILPSV AQNASIRKAD
SEHIELLNIR KETAEEYALH GANGLKEAGA ICLALLLLFF ALTGPTVILP WLIIVATLLT
GWACWNMFRP LSEKDLREVH CLSGTPKRWG LFGESNQGQM NNISLGIVDL IYPAHWGPYF
AHDLGKKTNI DIYLNRQVVR QGPFLSLHDE MKHFPLQRWG KNLTLMAGSL LVMGLLLIYI
PLGLPLKLSV AWLQGAQSQQ VTSVEALEKM PLHIGDMLKA QGMGMCYVPP NTQNPHSFVF
TPFDCSGIYW NNAAPLPQPE SETIEKAAAL VATVNQQLHP QGTDTNVNPQ LATAIEKSGM
ILLDNFADIV LKTQALCGGD ADCIRLKNAL VNLGNAKNWP GLVKRAQSGT LKGMNVLLRP
VSADTLENLV KTATSSFVYR ETHLATEALN SPPPGGFLIT SDEGKQLVNH PAPSVPLFDY
SALEQWRELQ RLSGLLLNTP FKAEGIITNI TTDANGTRHI ALHSEPDIVT LGRYLGTSLL
LLTLIVCFAV NATLFIQRIL KNRSRMDNIQ RYYDNCFNQP LTPAPFPR
>yente0001X_2430
---------- VGLLWWFRFR RPIPVTATLP FAKPTHRKLT PEERVNIENY LLNQQDKIGF
KPQSTFDTRT LTNSALSPAK LILIPQSDNV YAVTRAITRY GVATDEPNKW RYYLDSIEVH
LPASWEQYIT QDNDVELIQT QTIPLVISLN GHTLKNHQSE NTYQPILSSV TQNASIRKAD
SEHIELLNIR KETPEEYALH GTNGLKEAGA ICLALLLLFF ALTGPAVTLP WLIIVAATLT
GWACWNMFRP LSEKDLREVH CLSGTPKRWG LFGESNQGQM NNISLGIVDL IYPAHWGPYF
AHDLGKKTNI DIYLNRQVVR QGPFLSLHDE MKHFPLQRWG KNLTLMTGSL LVMALLLIYV
PLGLPLKLSV AWLQGAQSQQ VTSVEALEKM PLRIGDMLKA QGMGMCYVPP NTQNSHSFVF
TPFDCSGIYW NNAAPLPQPE SEIIEKAASL VATVNQQLHP QGSDANVNPQ LATAIEKSGM
ILLDNFADIV LKTQALCGGD ADCIRLKNAL VNLGNAKNWS GLVKRAQSGT LKGMNVLLRP
VSADTLENLV KTATSSFVYR ETHLATEALN SPPPGGFLIT SDEGKQLVNH PAPSVPLFDY
SALEQWRELQ RLSGLLLNTP FKAEGIITNI TTDANGTRHI ALHSEPDIVT LGRYLGTSLL
LLVLIVCLVV NTTLFIRRVL KNRSRMDNIQ RYYDNCFNQP LTPAPFLR
