# Supplementary material for: Genomic characterization of the Yersinia genus
Source: Genome Biol. 2010 Jan 4;11(1):R1. doi: 10.1186/gb-2010-11-1-r1 (PMC2847712; doi:10.1186/gb-2010-11-1-r1)
Supplement: Additional file 15 — The top level directory consists of a directory called Additional_cluster_files and 5010 directories, one for each multi-protein cluster family. (This top level directory has been split into three data files for uploading purposes (Additional files 15, 16, 17).) Within the directory are the following files: PGL1_unique_Yersinia_unclustered.out - list of all protein singletons that MCL did not group into a cluster (see Materials and Methods); PGL1_Yersinia_unique_locus_tags.txt - names of the 11 locus tag prefixes used for each genome; PGL1_unique_Yersinia.gff - mapping each Yersinia protein to a cluster in tab delimited GFF; PGL1_unique_Yersinia.sigfile - list of the longest protein in each cluster; PGL1_unique_Yersinia.summary - summary table of features of each of the clusters; PGL1_unique_Yersinia.table - summary table of each protein in the clusters. Within each cluster directory are the following files, where 'x' is the cluster name: PGL1_unique_Yersinia-x.faa - multifasta file of the proteins in the cluster; PGL1_unique_Yersinia-x.summary - summary of the properties of the proteins; PGL1_unique_Yersinia-x.matches - blast matches between the proteins of the cluster; PGL1_unique_Yersinia-x.muscle.fasta - muscle alignment of the proteins; PGL1_unique_Yersinia-x.muscle.fasta.gblo - gblocks output of muscle alignment (that is, auto-trimmed alignment); PGL1_unique_Yersinia-x.muscle.fasta.gblo.htm - as above in html format; PGL1_unique_Yersinia-x.muscle.tree - treefile from muscle alignment; PGL1_unique_Yersinia-x.sif - matches between proteins in simple interaction format for display on graphing software. [file gb-2010-11-1-r1-S15.zip › clusters/PGL1_unique_yersinia-CL1013/PGL1_unique_yersinia-CL1013.sif]

yaldo0001_1410	pmatch	yberc0001_1290
yaldo0001_1410	pmatch	yaldo0001_1410
yaldo0001_1410	pmatch	yrohd0001_1820
yaldo0001_1410	pmatch	yente0001X_2430
yaldo0001_1410	pmatch	ypseu0001X_41620
yaldo0001_1410	pmatch	yfred0001_1710
yaldo0001_1410	pmatch	yruck0001_1550
yaldo0001_1410	pmatch	yinte0001_1570
yaldo0001_1410	pmatch	ykris0001_1450
yaldo0001_1410	pmatch	ymoll0001_820
yaldo0001_1410	pmatch	ypest0001X_3410
yinte0001_1570	pmatch	yberc0001_1290
yinte0001_1570	pmatch	yaldo0001_1410
yinte0001_1570	pmatch	yrohd0001_1820
yinte0001_1570	pmatch	yente0001X_2430
yinte0001_1570	pmatch	ypseu0001X_41620
yinte0001_1570	pmatch	yfred0001_1710
yinte0001_1570	pmatch	yruck0001_1550
yinte0001_1570	pmatch	yinte0001_1570
yinte0001_1570	pmatch	ykris0001_1450
yinte0001_1570	pmatch	ymoll0001_820
yinte0001_1570	pmatch	ypest0001X_3410
ykris0001_1450	pmatch	yaldo0001_1410
ykris0001_1450	pmatch	yrohd0001_1820
ykris0001_1450	pmatch	yente0001X_2430
ykris0001_1450	pmatch	ypseu0001X_41620
ykris0001_1450	pmatch	yfred0001_1710
ykris0001_1450	pmatch	yinte0001_1570
ykris0001_1450	pmatch	ymoll0001_820
ykris0001_1450	pmatch	ypest0001X_3410
ykris0001_1450	pmatch	yberc0001_1290
ykris0001_1450	pmatch	yruck0001_1550
ykris0001_1450	pmatch	ykris0001_1450
yfred0001_1710	pmatch	yaldo0001_1410
yfred0001_1710	pmatch	yrohd0001_1820
yfred0001_1710	pmatch	yente0001X_2430
yfred0001_1710	pmatch	ypseu0001X_41620
yfred0001_1710	pmatch	yfred0001_1710
yfred0001_1710	pmatch	yinte0001_1570
yfred0001_1710	pmatch	ymoll0001_820
yfred0001_1710	pmatch	ypest0001X_3410
yfred0001_1710	pmatch	yberc0001_1290
yfred0001_1710	pmatch	yruck0001_1550
yfred0001_1710	pmatch	ykris0001_1450
yente0001X_2430	pmatch	yaldo0001_1410
yente0001X_2430	pmatch	yrohd0001_1820
yente0001X_2430	pmatch	yente0001X_2430
yente0001X_2430	pmatch	ypseu0001X_41620
yente0001X_2430	pmatch	yfred0001_1710
yente0001X_2430	pmatch	yinte0001_1570
yente0001X_2430	pmatch	ymoll0001_820
yente0001X_2430	pmatch	ypest0001X_3410
yente0001X_2430	pmatch	yberc0001_1290
yente0001X_2430	pmatch	yruck0001_1550
yente0001X_2430	pmatch	ykris0001_1450
yberc0001_1290	pmatch	yberc0001_1290
yberc0001_1290	pmatch	yaldo0001_1410
yberc0001_1290	pmatch	yrohd0001_1820
yberc0001_1290	pmatch	yente0001X_2430
yberc0001_1290	pmatch	ypseu0001X_41620
yberc0001_1290	pmatch	yfred0001_1710
yberc0001_1290	pmatch	yruck0001_1550
yberc0001_1290	pmatch	yinte0001_1570
yberc0001_1290	pmatch	ypest0001X_3410
yberc0001_1290	pmatch	ymoll0001_820
yberc0001_1290	pmatch	ykris0001_1450
ymoll0001_820	pmatch	yberc0001_1290
ymoll0001_820	pmatch	yaldo0001_1410
ymoll0001_820	pmatch	yrohd0001_1820
ymoll0001_820	pmatch	yente0001X_2430
ymoll0001_820	pmatch	ypseu0001X_41620
ymoll0001_820	pmatch	yfred0001_1710
ymoll0001_820	pmatch	yruck0001_1550
ymoll0001_820	pmatch	yinte0001_1570
ymoll0001_820	pmatch	ymoll0001_820
ymoll0001_820	pmatch	ykris0001_1450
ymoll0001_820	pmatch	ypest0001X_3410
ypseu0001X_41620	pmatch	yberc0001_1290
ypseu0001X_41620	pmatch	yaldo0001_1410
ypseu0001X_41620	pmatch	yrohd0001_1820
ypseu0001X_41620	pmatch	yente0001X_2430
ypseu0001X_41620	pmatch	ypseu0001X_41620
ypseu0001X_41620	pmatch	yfred0001_1710
ypseu0001X_41620	pmatch	yruck0001_1550
ypseu0001X_41620	pmatch	yinte0001_1570
ypseu0001X_41620	pmatch	ymoll0001_820
ypseu0001X_41620	pmatch	ypest0001X_3410
ypseu0001X_41620	pmatch	ykris0001_1450
ypest0001X_3410	pmatch	yberc0001_1290
ypest0001X_3410	pmatch	yaldo0001_1410
ypest0001X_3410	pmatch	yrohd0001_1820
ypest0001X_3410	pmatch	yente0001X_2430
ypest0001X_3410	pmatch	ypseu0001X_41620
ypest0001X_3410	pmatch	yfred0001_1710
ypest0001X_3410	pmatch	yruck0001_1550
ypest0001X_3410	pmatch	yinte0001_1570
ypest0001X_3410	pmatch	ymoll0001_820
ypest0001X_3410	pmatch	ypest0001X_3410
ypest0001X_3410	pmatch	ykris0001_1450
yrohd0001_1820	pmatch	yberc0001_1290
yrohd0001_1820	pmatch	yaldo0001_1410
yrohd0001_1820	pmatch	yrohd0001_1820
yrohd0001_1820	pmatch	yente0001X_2430
yrohd0001_1820	pmatch	ypseu0001X_41620
yrohd0001_1820	pmatch	yfred0001_1710
yrohd0001_1820	pmatch	yruck0001_1550
yrohd0001_1820	pmatch	yinte0001_1570
yrohd0001_1820	pmatch	ykris0001_1450
yrohd0001_1820	pmatch	ymoll0001_820
yrohd0001_1820	pmatch	ypest0001X_3410
yruck0001_1550	pmatch	yberc0001_1290
yruck0001_1550	pmatch	yaldo0001_1410
yruck0001_1550	pmatch	yrohd0001_1820
yruck0001_1550	pmatch	yente0001X_2430
yruck0001_1550	pmatch	ypseu0001X_41620
yruck0001_1550	pmatch	yfred0001_1710
yruck0001_1550	pmatch	yruck0001_1550
yruck0001_1550	pmatch	yinte0001_1570
yruck0001_1550	pmatch	ykris0001_1450
yruck0001_1550	pmatch	ymoll0001_820
yruck0001_1550	pmatch	ypest0001X_3410
