# Supplementary material for: Genomic characterization of the Yersinia genus
Source: Genome Biol. 2010 Jan 4;11(1):R1. doi: 10.1186/gb-2010-11-1-r1 (PMC2847712; doi:10.1186/gb-2010-11-1-r1)
Supplement: Additional file 15 — The top level directory consists of a directory called Additional_cluster_files and 5010 directories, one for each multi-protein cluster family. (This top level directory has been split into three data files for uploading purposes (Additional files 15, 16, 17).) Within the directory are the following files: PGL1_unique_Yersinia_unclustered.out - list of all protein singletons that MCL did not group into a cluster (see Materials and Methods); PGL1_Yersinia_unique_locus_tags.txt - names of the 11 locus tag prefixes used for each genome; PGL1_unique_Yersinia.gff - mapping each Yersinia protein to a cluster in tab delimited GFF; PGL1_unique_Yersinia.sigfile - list of the longest protein in each cluster; PGL1_unique_Yersinia.summary - summary table of features of each of the clusters; PGL1_unique_Yersinia.table - summary table of each protein in the clusters. Within each cluster directory are the following files, where 'x' is the cluster name: PGL1_unique_Yersinia-x.faa - multifasta file of the proteins in the cluster; PGL1_unique_Yersinia-x.summary - summary of the properties of the proteins; PGL1_unique_Yersinia-x.matches - blast matches between the proteins of the cluster; PGL1_unique_Yersinia-x.muscle.fasta - muscle alignment of the proteins; PGL1_unique_Yersinia-x.muscle.fasta.gblo - gblocks output of muscle alignment (that is, auto-trimmed alignment); PGL1_unique_Yersinia-x.muscle.fasta.gblo.htm - as above in html format; PGL1_unique_Yersinia-x.muscle.tree - treefile from muscle alignment; PGL1_unique_Yersinia-x.sif - matches between proteins in simple interaction format for display on graphing software. [file gb-2010-11-1-r1-S15.zip › clusters/PGL1_unique_yersinia-CL1014/PGL1_unique_yersinia-CL1014.matches]

source	target	interaction	score
ykris0001_24110	ykris0001_24110	pmatch	100.00
ykris0001_24110	ymoll0001_22660	pmatch	86.84
ykris0001_24110	yfred0001_25230	pmatch	95.10
ykris0001_24110	ypest0001X_32040	pmatch	86.51
ykris0001_24110	yente0001X_32970	pmatch	91.19
ykris0001_24110	yruck0001_19220	pmatch	77.33
ykris0001_24110	yrohd0001_20680	pmatch	88.73
ykris0001_24110	yinte0001_23260	pmatch	88.32
ykris0001_24110	yaldo0001_24270	pmatch	88.79
ykris0001_24110	yberc0001_23820	pmatch	88.39
ykris0001_24110	ypseu0001X_32310	pmatch	86.51
yaldo0001_24270	ykris0001_24110	pmatch	88.79
yaldo0001_24270	ymoll0001_22660	pmatch	90.14
yaldo0001_24270	yfred0001_25230	pmatch	91.67
yaldo0001_24270	ypest0001X_32040	pmatch	87.79
yaldo0001_24270	yente0001X_32970	pmatch	90.19
yaldo0001_24270	yruck0001_19220	pmatch	80.58
yaldo0001_24270	yrohd0001_20680	pmatch	85.02
yaldo0001_24270	yinte0001_23260	pmatch	89.25
yaldo0001_24270	ypseu0001X_32310	pmatch	87.79
yaldo0001_24270	yberc0001_23820	pmatch	89.20
yaldo0001_24270	yaldo0001_24270	pmatch	100.00
yrohd0001_20680	ykris0001_24110	pmatch	88.73
yrohd0001_20680	ymoll0001_22660	pmatch	83.76
yrohd0001_20680	yfred0001_25230	pmatch	92.65
yrohd0001_20680	ypest0001X_32040	pmatch	86.38
yrohd0001_20680	yente0001X_32970	pmatch	88.69
yrohd0001_20680	yruck0001_19220	pmatch	79.13
yrohd0001_20680	yrohd0001_20680	pmatch	100.00
yrohd0001_20680	yinte0001_23260	pmatch	82.05
yrohd0001_20680	yberc0001_23820	pmatch	82.91
yrohd0001_20680	yaldo0001_24270	pmatch	85.02
yrohd0001_20680	ypseu0001X_32310	pmatch	86.38
yente0001X_32970	ykris0001_24110	pmatch	91.19
yente0001X_32970	ymoll0001_22660	pmatch	92.02
yente0001X_32970	yfred0001_25230	pmatch	95.10
yente0001X_32970	ypest0001X_32040	pmatch	89.67
yente0001X_32970	yente0001X_32970	pmatch	100.00
yente0001X_32970	yruck0001_19220	pmatch	78.54
yente0001X_32970	yrohd0001_20680	pmatch	88.69
yente0001X_32970	yinte0001_23260	pmatch	91.16
yente0001X_32970	yberc0001_23820	pmatch	90.74
yente0001X_32970	yaldo0001_24270	pmatch	90.19
yente0001X_32970	ypseu0001X_32310	pmatch	89.67
yinte0001_23260	ykris0001_24110	pmatch	88.32
yinte0001_23260	ymoll0001_22660	pmatch	86.75
yinte0001_23260	yfred0001_25230	pmatch	92.16
yinte0001_23260	ypest0001X_32040	pmatch	88.73
yinte0001_23260	yente0001X_32970	pmatch	91.16
yinte0001_23260	yruck0001_19220	pmatch	81.48
yinte0001_23260	yinte0001_23260	pmatch	100.00
yinte0001_23260	yrohd0001_20680	pmatch	82.05
yinte0001_23260	ypseu0001X_32310	pmatch	88.73
yinte0001_23260	yaldo0001_24270	pmatch	89.25
yinte0001_23260	yberc0001_23820	pmatch	85.47
ymoll0001_22660	ykris0001_24110	pmatch	86.84
ymoll0001_22660	ymoll0001_22660	pmatch	100.00
ymoll0001_22660	yfred0001_25230	pmatch	92.65
ymoll0001_22660	ypest0001X_32040	pmatch	92.02
ymoll0001_22660	yente0001X_32970	pmatch	92.02
ymoll0001_22660	yruck0001_19220	pmatch	74.79
ymoll0001_22660	yinte0001_23260	pmatch	86.75
ymoll0001_22660	yrohd0001_20680	pmatch	83.76
ymoll0001_22660	yaldo0001_24270	pmatch	90.14
ymoll0001_22660	ypseu0001X_32310	pmatch	92.02
ymoll0001_22660	yberc0001_23820	pmatch	92.31
yberc0001_23820	ykris0001_24110	pmatch	88.39
yberc0001_23820	ymoll0001_22660	pmatch	92.31
yberc0001_23820	yfred0001_25230	pmatch	92.16
yberc0001_23820	ypest0001X_32040	pmatch	90.14
yberc0001_23820	yente0001X_32970	pmatch	90.74
yberc0001_23820	yruck0001_19220	pmatch	82.61
yberc0001_23820	yinte0001_23260	pmatch	85.47
yberc0001_23820	yrohd0001_20680	pmatch	82.91
yberc0001_23820	yaldo0001_24270	pmatch	89.20
yberc0001_23820	ypseu0001X_32310	pmatch	90.14
yberc0001_23820	yberc0001_23820	pmatch	100.00
ypseu0001X_32310	ykris0001_24110	pmatch	86.51
ypseu0001X_32310	ymoll0001_22660	pmatch	92.02
ypseu0001X_32310	yfred0001_25230	pmatch	89.71
ypseu0001X_32310	ypest0001X_32040	pmatch	100.00
ypseu0001X_32310	yente0001X_32970	pmatch	89.67
ypseu0001X_32310	yruck0001_19220	pmatch	83.50
ypseu0001X_32310	yinte0001_23260	pmatch	88.73
ypseu0001X_32310	yrohd0001_20680	pmatch	86.38
ypseu0001X_32310	yaldo0001_24270	pmatch	87.79
ypseu0001X_32310	yberc0001_23820	pmatch	90.14
ypseu0001X_32310	ypseu0001X_32310	pmatch	100.00
ypest0001X_32040	ykris0001_24110	pmatch	86.51
ypest0001X_32040	ymoll0001_22660	pmatch	92.02
ypest0001X_32040	yfred0001_25230	pmatch	89.71
ypest0001X_32040	ypest0001X_32040	pmatch	100.00
ypest0001X_32040	yente0001X_32970	pmatch	89.67
ypest0001X_32040	yruck0001_19220	pmatch	83.50
ypest0001X_32040	yinte0001_23260	pmatch	88.73
ypest0001X_32040	yrohd0001_20680	pmatch	86.38
ypest0001X_32040	yaldo0001_24270	pmatch	87.79
ypest0001X_32040	yberc0001_23820	pmatch	90.14
ypest0001X_32040	ypseu0001X_32310	pmatch	100.00
yfred0001_25230	ykris0001_24110	pmatch	95.10
yfred0001_25230	ymoll0001_22660	pmatch	92.65
yfred0001_25230	yfred0001_25230	pmatch	100.00
yfred0001_25230	ypest0001X_32040	pmatch	89.71
yfred0001_25230	yente0001X_32970	pmatch	95.10
yfred0001_25230	yruck0001_19220	pmatch	81.86
yfred0001_25230	yrohd0001_20680	pmatch	92.65
yfred0001_25230	yinte0001_23260	pmatch	92.16
yfred0001_25230	ypseu0001X_32310	pmatch	89.71
yfred0001_25230	yaldo0001_24270	pmatch	91.67
yfred0001_25230	yberc0001_23820	pmatch	92.16
yruck0001_19220	ykris0001_24110	pmatch	77.33
yruck0001_19220	ymoll0001_22660	pmatch	74.79
yruck0001_19220	yfred0001_25230	pmatch	81.86
yruck0001_19220	ypest0001X_32040	pmatch	83.50
yruck0001_19220	yente0001X_32970	pmatch	78.54
yruck0001_19220	yruck0001_19220	pmatch	100.00
yruck0001_19220	yinte0001_23260	pmatch	81.48
yruck0001_19220	yrohd0001_20680	pmatch	79.13
yruck0001_19220	yaldo0001_24270	pmatch	80.58
yruck0001_19220	ypseu0001X_32310	pmatch	83.50
yruck0001_19220	yberc0001_23820	pmatch	82.61
