# Supplementary material for: Genomic characterization of the Yersinia genus
Source: Genome Biol. 2010 Jan 4;11(1):R1. doi: 10.1186/gb-2010-11-1-r1 (PMC2847712; doi:10.1186/gb-2010-11-1-r1)
Supplement: Additional file 15 — The top level directory consists of a directory called Additional_cluster_files and 5010 directories, one for each multi-protein cluster family. (This top level directory has been split into three data files for uploading purposes (Additional files 15, 16, 17).) Within the directory are the following files: PGL1_unique_Yersinia_unclustered.out - list of all protein singletons that MCL did not group into a cluster (see Materials and Methods); PGL1_Yersinia_unique_locus_tags.txt - names of the 11 locus tag prefixes used for each genome; PGL1_unique_Yersinia.gff - mapping each Yersinia protein to a cluster in tab delimited GFF; PGL1_unique_Yersinia.sigfile - list of the longest protein in each cluster; PGL1_unique_Yersinia.summary - summary table of features of each of the clusters; PGL1_unique_Yersinia.table - summary table of each protein in the clusters. Within each cluster directory are the following files, where 'x' is the cluster name: PGL1_unique_Yersinia-x.faa - multifasta file of the proteins in the cluster; PGL1_unique_Yersinia-x.summary - summary of the properties of the proteins; PGL1_unique_Yersinia-x.matches - blast matches between the proteins of the cluster; PGL1_unique_Yersinia-x.muscle.fasta - muscle alignment of the proteins; PGL1_unique_Yersinia-x.muscle.fasta.gblo - gblocks output of muscle alignment (that is, auto-trimmed alignment); PGL1_unique_Yersinia-x.muscle.fasta.gblo.htm - as above in html format; PGL1_unique_Yersinia-x.muscle.tree - treefile from muscle alignment; PGL1_unique_Yersinia-x.sif - matches between proteins in simple interaction format for display on graphing software. [file gb-2010-11-1-r1-S15.zip › clusters/PGL1_unique_yersinia-CL1014/PGL1_unique_yersinia-CL1014.sif]

ykris0001_24110	pmatch	ykris0001_24110
ykris0001_24110	pmatch	ymoll0001_22660
ykris0001_24110	pmatch	yfred0001_25230
ykris0001_24110	pmatch	ypest0001X_32040
ykris0001_24110	pmatch	yente0001X_32970
ykris0001_24110	pmatch	yruck0001_19220
ykris0001_24110	pmatch	yrohd0001_20680
ykris0001_24110	pmatch	yinte0001_23260
ykris0001_24110	pmatch	yaldo0001_24270
ykris0001_24110	pmatch	yberc0001_23820
ykris0001_24110	pmatch	ypseu0001X_32310
yaldo0001_24270	pmatch	ykris0001_24110
yaldo0001_24270	pmatch	ymoll0001_22660
yaldo0001_24270	pmatch	yfred0001_25230
yaldo0001_24270	pmatch	ypest0001X_32040
yaldo0001_24270	pmatch	yente0001X_32970
yaldo0001_24270	pmatch	yruck0001_19220
yaldo0001_24270	pmatch	yrohd0001_20680
yaldo0001_24270	pmatch	yinte0001_23260
yaldo0001_24270	pmatch	ypseu0001X_32310
yaldo0001_24270	pmatch	yberc0001_23820
yaldo0001_24270	pmatch	yaldo0001_24270
yrohd0001_20680	pmatch	ykris0001_24110
yrohd0001_20680	pmatch	ymoll0001_22660
yrohd0001_20680	pmatch	yfred0001_25230
yrohd0001_20680	pmatch	ypest0001X_32040
yrohd0001_20680	pmatch	yente0001X_32970
yrohd0001_20680	pmatch	yruck0001_19220
yrohd0001_20680	pmatch	yrohd0001_20680
yrohd0001_20680	pmatch	yinte0001_23260
yrohd0001_20680	pmatch	yberc0001_23820
yrohd0001_20680	pmatch	yaldo0001_24270
yrohd0001_20680	pmatch	ypseu0001X_32310
yente0001X_32970	pmatch	ykris0001_24110
yente0001X_32970	pmatch	ymoll0001_22660
yente0001X_32970	pmatch	yfred0001_25230
yente0001X_32970	pmatch	ypest0001X_32040
yente0001X_32970	pmatch	yente0001X_32970
yente0001X_32970	pmatch	yruck0001_19220
yente0001X_32970	pmatch	yrohd0001_20680
yente0001X_32970	pmatch	yinte0001_23260
yente0001X_32970	pmatch	yberc0001_23820
yente0001X_32970	pmatch	yaldo0001_24270
yente0001X_32970	pmatch	ypseu0001X_32310
yinte0001_23260	pmatch	ykris0001_24110
yinte0001_23260	pmatch	ymoll0001_22660
yinte0001_23260	pmatch	yfred0001_25230
yinte0001_23260	pmatch	ypest0001X_32040
yinte0001_23260	pmatch	yente0001X_32970
yinte0001_23260	pmatch	yruck0001_19220
yinte0001_23260	pmatch	yinte0001_23260
yinte0001_23260	pmatch	yrohd0001_20680
yinte0001_23260	pmatch	ypseu0001X_32310
yinte0001_23260	pmatch	yaldo0001_24270
yinte0001_23260	pmatch	yberc0001_23820
ymoll0001_22660	pmatch	ykris0001_24110
ymoll0001_22660	pmatch	ymoll0001_22660
ymoll0001_22660	pmatch	yfred0001_25230
ymoll0001_22660	pmatch	ypest0001X_32040
ymoll0001_22660	pmatch	yente0001X_32970
ymoll0001_22660	pmatch	yruck0001_19220
ymoll0001_22660	pmatch	yinte0001_23260
ymoll0001_22660	pmatch	yrohd0001_20680
ymoll0001_22660	pmatch	yaldo0001_24270
ymoll0001_22660	pmatch	ypseu0001X_32310
ymoll0001_22660	pmatch	yberc0001_23820
yberc0001_23820	pmatch	ykris0001_24110
yberc0001_23820	pmatch	ymoll0001_22660
yberc0001_23820	pmatch	yfred0001_25230
yberc0001_23820	pmatch	ypest0001X_32040
yberc0001_23820	pmatch	yente0001X_32970
yberc0001_23820	pmatch	yruck0001_19220
yberc0001_23820	pmatch	yinte0001_23260
yberc0001_23820	pmatch	yrohd0001_20680
yberc0001_23820	pmatch	yaldo0001_24270
yberc0001_23820	pmatch	ypseu0001X_32310
yberc0001_23820	pmatch	yberc0001_23820
ypseu0001X_32310	pmatch	ykris0001_24110
ypseu0001X_32310	pmatch	ymoll0001_22660
ypseu0001X_32310	pmatch	yfred0001_25230
ypseu0001X_32310	pmatch	ypest0001X_32040
ypseu0001X_32310	pmatch	yente0001X_32970
ypseu0001X_32310	pmatch	yruck0001_19220
ypseu0001X_32310	pmatch	yinte0001_23260
ypseu0001X_32310	pmatch	yrohd0001_20680
ypseu0001X_32310	pmatch	yaldo0001_24270
ypseu0001X_32310	pmatch	yberc0001_23820
ypseu0001X_32310	pmatch	ypseu0001X_32310
ypest0001X_32040	pmatch	ykris0001_24110
ypest0001X_32040	pmatch	ymoll0001_22660
ypest0001X_32040	pmatch	yfred0001_25230
ypest0001X_32040	pmatch	ypest0001X_32040
ypest0001X_32040	pmatch	yente0001X_32970
ypest0001X_32040	pmatch	yruck0001_19220
ypest0001X_32040	pmatch	yinte0001_23260
ypest0001X_32040	pmatch	yrohd0001_20680
ypest0001X_32040	pmatch	yaldo0001_24270
ypest0001X_32040	pmatch	yberc0001_23820
ypest0001X_32040	pmatch	ypseu0001X_32310
yfred0001_25230	pmatch	ykris0001_24110
yfred0001_25230	pmatch	ymoll0001_22660
yfred0001_25230	pmatch	yfred0001_25230
yfred0001_25230	pmatch	ypest0001X_32040
yfred0001_25230	pmatch	yente0001X_32970
yfred0001_25230	pmatch	yruck0001_19220
yfred0001_25230	pmatch	yrohd0001_20680
yfred0001_25230	pmatch	yinte0001_23260
yfred0001_25230	pmatch	ypseu0001X_32310
yfred0001_25230	pmatch	yaldo0001_24270
yfred0001_25230	pmatch	yberc0001_23820
yruck0001_19220	pmatch	ykris0001_24110
yruck0001_19220	pmatch	ymoll0001_22660
yruck0001_19220	pmatch	yfred0001_25230
yruck0001_19220	pmatch	ypest0001X_32040
yruck0001_19220	pmatch	yente0001X_32970
yruck0001_19220	pmatch	yruck0001_19220
yruck0001_19220	pmatch	yinte0001_23260
yruck0001_19220	pmatch	yrohd0001_20680
yruck0001_19220	pmatch	yaldo0001_24270
yruck0001_19220	pmatch	ypseu0001X_32310
yruck0001_19220	pmatch	yberc0001_23820
