# Supplementary material for: Genomic characterization of the Yersinia genus
Source: Genome Biol. 2010 Jan 4;11(1):R1. doi: 10.1186/gb-2010-11-1-r1 (PMC2847712; doi:10.1186/gb-2010-11-1-r1)
Supplement: Additional file 15 — The top level directory consists of a directory called Additional_cluster_files and 5010 directories, one for each multi-protein cluster family. (This top level directory has been split into three data files for uploading purposes (Additional files 15, 16, 17).) Within the directory are the following files: PGL1_unique_Yersinia_unclustered.out - list of all protein singletons that MCL did not group into a cluster (see Materials and Methods); PGL1_Yersinia_unique_locus_tags.txt - names of the 11 locus tag prefixes used for each genome; PGL1_unique_Yersinia.gff - mapping each Yersinia protein to a cluster in tab delimited GFF; PGL1_unique_Yersinia.sigfile - list of the longest protein in each cluster; PGL1_unique_Yersinia.summary - summary table of features of each of the clusters; PGL1_unique_Yersinia.table - summary table of each protein in the clusters. Within each cluster directory are the following files, where 'x' is the cluster name: PGL1_unique_Yersinia-x.faa - multifasta file of the proteins in the cluster; PGL1_unique_Yersinia-x.summary - summary of the properties of the proteins; PGL1_unique_Yersinia-x.matches - blast matches between the proteins of the cluster; PGL1_unique_Yersinia-x.muscle.fasta - muscle alignment of the proteins; PGL1_unique_Yersinia-x.muscle.fasta.gblo - gblocks output of muscle alignment (that is, auto-trimmed alignment); PGL1_unique_Yersinia-x.muscle.fasta.gblo.htm - as above in html format; PGL1_unique_Yersinia-x.muscle.tree - treefile from muscle alignment; PGL1_unique_Yersinia-x.sif - matches between proteins in simple interaction format for display on graphing software. [file gb-2010-11-1-r1-S15.zip › clusters/PGL1_unique_yersinia-CL1015/PGL1_unique_yersinia-CL1015.matches]

source	target	interaction	score
yaldo0001_1450	yente0001X_2490	pmatch	55.00
yaldo0001_1450	ypseu0001X_41580	pmatch	57.71
yaldo0001_1450	yberc0001_1330	pmatch	54.24
yaldo0001_1450	ymoll0001_860	pmatch	55.93
yaldo0001_1450	ykris0001_1500	pmatch	54.05
yaldo0001_1450	yfred0001_1750	pmatch	51.75
yaldo0001_1450	ypest0001X_3450	pmatch	57.71
yaldo0001_1450	yfred0001_1760	pmatch	63.33
yaldo0001_1450	yaldo0001_1450	pmatch	100.00
yaldo0001_1450	yrohd0001_1870	pmatch	52.00
yaldo0001_1450	yinte0001_1610	pmatch	54.29
ypest0001X_3450	yente0001X_2490	pmatch	59.89
ypest0001X_3450	ykris0001_1500	pmatch	50.72
ypest0001X_3450	yfred0001_1750	pmatch	53.90
ypest0001X_3450	ypest0001X_3450	pmatch	100.00
ypest0001X_3450	yfred0001_1760	pmatch	55.56
ypest0001X_3450	yrohd0001_1870	pmatch	57.78
ypest0001X_3450	ypseu0001X_41580	pmatch	99.00
ypest0001X_3450	yberc0001_1330	pmatch	57.46
ypest0001X_3450	ymoll0001_860	pmatch	58.01
ypest0001X_3450	yaldo0001_1450	pmatch	57.71
ypest0001X_3450	yinte0001_1610	pmatch	57.30
ymoll0001_860	yente0001X_2490	pmatch	68.39
ymoll0001_860	ykris0001_1500	pmatch	68.83
ymoll0001_860	yfred0001_1750	pmatch	66.20
ymoll0001_860	ypest0001X_3450	pmatch	58.01
ymoll0001_860	yfred0001_1760	pmatch	58.82
ymoll0001_860	yrohd0001_1870	pmatch	63.74
ymoll0001_860	ypseu0001X_41580	pmatch	58.01
ymoll0001_860	yberc0001_1330	pmatch	81.32
ymoll0001_860	ymoll0001_860	pmatch	100.00
ymoll0001_860	yaldo0001_1450	pmatch	55.93
ymoll0001_860	yinte0001_1610	pmatch	72.78
ypseu0001X_41580	yente0001X_2490	pmatch	59.32
ypseu0001X_41580	ykris0001_1500	pmatch	50.72
ypseu0001X_41580	yfred0001_1750	pmatch	53.90
ypseu0001X_41580	ypest0001X_3450	pmatch	99.00
ypseu0001X_41580	yfred0001_1760	pmatch	55.56
ypseu0001X_41580	yrohd0001_1870	pmatch	57.78
ypseu0001X_41580	ypseu0001X_41580	pmatch	100.00
ypseu0001X_41580	yberc0001_1330	pmatch	57.46
ypseu0001X_41580	ymoll0001_860	pmatch	58.01
ypseu0001X_41580	yaldo0001_1450	pmatch	57.71
ypseu0001X_41580	yinte0001_1610	pmatch	57.30
yberc0001_1330	yfred0001_1750	pmatch	65.49
yberc0001_1330	yrohd0001_1870	pmatch	60.99
yberc0001_1330	yaldo0001_1450	pmatch	54.24
yberc0001_1330	yente0001X_2490	pmatch	66.09
yberc0001_1330	yfred0001_1760	pmatch	72.73
yberc0001_1330	ymoll0001_860	pmatch	81.32
yberc0001_1330	ykris0001_1500	pmatch	61.73
yberc0001_1330	ypest0001X_3450	pmatch	57.46
yberc0001_1330	ypseu0001X_41580	pmatch	57.46
yberc0001_1330	yberc0001_1330	pmatch	100.00
yberc0001_1330	yinte0001_1610	pmatch	70.00
yente0001X_2490	yente0001X_2490	pmatch	100.00
yente0001X_2490	ykris0001_1500	pmatch	71.79
yente0001X_2490	yfred0001_1750	pmatch	62.41
yente0001X_2490	ypest0001X_3450	pmatch	59.89
yente0001X_2490	yfred0001_1760	pmatch	76.92
yente0001X_2490	yrohd0001_1870	pmatch	63.74
yente0001X_2490	ypseu0001X_41580	pmatch	59.32
yente0001X_2490	yberc0001_1330	pmatch	66.09
yente0001X_2490	ymoll0001_860	pmatch	68.39
yente0001X_2490	yaldo0001_1450	pmatch	55.00
yente0001X_2490	yinte0001_1610	pmatch	62.64
yinte0001_1610	yente0001X_2490	pmatch	62.64
yinte0001_1610	ykris0001_1500	pmatch	55.84
yinte0001_1610	yfred0001_1750	pmatch	65.49
yinte0001_1610	ypest0001X_3450	pmatch	57.30
yinte0001_1610	yfred0001_1760	pmatch	65.52
yinte0001_1610	yrohd0001_1870	pmatch	62.22
yinte0001_1610	ypseu0001X_41580	pmatch	57.30
yinte0001_1610	yberc0001_1330	pmatch	70.00
yinte0001_1610	ymoll0001_860	pmatch	72.78
yinte0001_1610	yaldo0001_1450	pmatch	54.29
yinte0001_1610	yinte0001_1610	pmatch	100.00
yrohd0001_1870	yente0001X_2490	pmatch	63.74
yrohd0001_1870	ypseu0001X_41580	pmatch	57.78
yrohd0001_1870	yberc0001_1330	pmatch	60.99
yrohd0001_1870	ymoll0001_860	pmatch	63.74
yrohd0001_1870	ykris0001_1500	pmatch	54.55
yrohd0001_1870	yfred0001_1750	pmatch	64.08
yrohd0001_1870	ypest0001X_3450	pmatch	57.78
yrohd0001_1870	yfred0001_1760	pmatch	56.76
yrohd0001_1870	yaldo0001_1450	pmatch	52.00
yrohd0001_1870	yrohd0001_1870	pmatch	100.00
yrohd0001_1870	yinte0001_1610	pmatch	62.22
yfred0001_1750	yente0001X_2490	pmatch	62.41
yfred0001_1750	yfred0001_1750	pmatch	100.00
yfred0001_1750	ymoll0001_860	pmatch	66.20
yfred0001_1750	ykris0001_1500	pmatch	63.41
yfred0001_1750	ypest0001X_3450	pmatch	53.90
yfred0001_1750	yrohd0001_1870	pmatch	64.08
yfred0001_1750	ypseu0001X_41580	pmatch	53.90
yfred0001_1750	yberc0001_1330	pmatch	65.49
yfred0001_1750	yaldo0001_1450	pmatch	51.75
yfred0001_1750	yinte0001_1610	pmatch	65.49
ykris0001_1500	yente0001X_2490	pmatch	71.79
ykris0001_1500	ypseu0001X_41580	pmatch	50.65
ykris0001_1500	yberc0001_1330	pmatch	61.73
ykris0001_1500	ymoll0001_860	pmatch	68.83
ykris0001_1500	yfred0001_1750	pmatch	63.41
ykris0001_1500	ykris0001_1500	pmatch	100.00
ykris0001_1500	ypest0001X_3450	pmatch	50.65
ykris0001_1500	yfred0001_1760	pmatch	62.86
ykris0001_1500	yaldo0001_1450	pmatch	54.05
ykris0001_1500	yrohd0001_1870	pmatch	54.88
ykris0001_1500	yinte0001_1610	pmatch	55.84
yfred0001_1760	yente0001X_2490	pmatch	76.92
yfred0001_1760	ypseu0001X_41580	pmatch	55.56
yfred0001_1760	yberc0001_1330	pmatch	72.73
yfred0001_1760	ymoll0001_860	pmatch	58.82
yfred0001_1760	ykris0001_1500	pmatch	62.86
yfred0001_1760	ypest0001X_3450	pmatch	55.56
yfred0001_1760	yfred0001_1760	pmatch	100.00
yfred0001_1760	yaldo0001_1450	pmatch	63.33
yfred0001_1760	yrohd0001_1870	pmatch	56.76
yfred0001_1760	yinte0001_1610	pmatch	65.52
