# Supplementary material for: Genomic characterization of the Yersinia genus
Source: Genome Biol. 2010 Jan 4;11(1):R1. doi: 10.1186/gb-2010-11-1-r1 (PMC2847712; doi:10.1186/gb-2010-11-1-r1)
Supplement: Additional file 15 — The top level directory consists of a directory called Additional_cluster_files and 5010 directories, one for each multi-protein cluster family. (This top level directory has been split into three data files for uploading purposes (Additional files 15, 16, 17).) Within the directory are the following files: PGL1_unique_Yersinia_unclustered.out - list of all protein singletons that MCL did not group into a cluster (see Materials and Methods); PGL1_Yersinia_unique_locus_tags.txt - names of the 11 locus tag prefixes used for each genome; PGL1_unique_Yersinia.gff - mapping each Yersinia protein to a cluster in tab delimited GFF; PGL1_unique_Yersinia.sigfile - list of the longest protein in each cluster; PGL1_unique_Yersinia.summary - summary table of features of each of the clusters; PGL1_unique_Yersinia.table - summary table of each protein in the clusters. Within each cluster directory are the following files, where 'x' is the cluster name: PGL1_unique_Yersinia-x.faa - multifasta file of the proteins in the cluster; PGL1_unique_Yersinia-x.summary - summary of the properties of the proteins; PGL1_unique_Yersinia-x.matches - blast matches between the proteins of the cluster; PGL1_unique_Yersinia-x.muscle.fasta - muscle alignment of the proteins; PGL1_unique_Yersinia-x.muscle.fasta.gblo - gblocks output of muscle alignment (that is, auto-trimmed alignment); PGL1_unique_Yersinia-x.muscle.fasta.gblo.htm - as above in html format; PGL1_unique_Yersinia-x.muscle.tree - treefile from muscle alignment; PGL1_unique_Yersinia-x.sif - matches between proteins in simple interaction format for display on graphing software. [file gb-2010-11-1-r1-S15.zip › clusters/PGL1_unique_yersinia-CL1015/PGL1_unique_yersinia-CL1015.sif]

yaldo0001_1450	pmatch	yente0001X_2490
yaldo0001_1450	pmatch	ypseu0001X_41580
yaldo0001_1450	pmatch	yberc0001_1330
yaldo0001_1450	pmatch	ymoll0001_860
yaldo0001_1450	pmatch	ykris0001_1500
yaldo0001_1450	pmatch	yfred0001_1750
yaldo0001_1450	pmatch	ypest0001X_3450
yaldo0001_1450	pmatch	yfred0001_1760
yaldo0001_1450	pmatch	yaldo0001_1450
yaldo0001_1450	pmatch	yrohd0001_1870
yaldo0001_1450	pmatch	yinte0001_1610
ypest0001X_3450	pmatch	yente0001X_2490
ypest0001X_3450	pmatch	ykris0001_1500
ypest0001X_3450	pmatch	yfred0001_1750
ypest0001X_3450	pmatch	ypest0001X_3450
ypest0001X_3450	pmatch	yfred0001_1760
ypest0001X_3450	pmatch	yrohd0001_1870
ypest0001X_3450	pmatch	ypseu0001X_41580
ypest0001X_3450	pmatch	yberc0001_1330
ypest0001X_3450	pmatch	ymoll0001_860
ypest0001X_3450	pmatch	yaldo0001_1450
ypest0001X_3450	pmatch	yinte0001_1610
ymoll0001_860	pmatch	yente0001X_2490
ymoll0001_860	pmatch	ykris0001_1500
ymoll0001_860	pmatch	yfred0001_1750
ymoll0001_860	pmatch	ypest0001X_3450
ymoll0001_860	pmatch	yfred0001_1760
ymoll0001_860	pmatch	yrohd0001_1870
ymoll0001_860	pmatch	ypseu0001X_41580
ymoll0001_860	pmatch	yberc0001_1330
ymoll0001_860	pmatch	ymoll0001_860
ymoll0001_860	pmatch	yaldo0001_1450
ymoll0001_860	pmatch	yinte0001_1610
ypseu0001X_41580	pmatch	yente0001X_2490
ypseu0001X_41580	pmatch	ykris0001_1500
ypseu0001X_41580	pmatch	yfred0001_1750
ypseu0001X_41580	pmatch	ypest0001X_3450
ypseu0001X_41580	pmatch	yfred0001_1760
ypseu0001X_41580	pmatch	yrohd0001_1870
ypseu0001X_41580	pmatch	ypseu0001X_41580
ypseu0001X_41580	pmatch	yberc0001_1330
ypseu0001X_41580	pmatch	ymoll0001_860
ypseu0001X_41580	pmatch	yaldo0001_1450
ypseu0001X_41580	pmatch	yinte0001_1610
yberc0001_1330	pmatch	yfred0001_1750
yberc0001_1330	pmatch	yrohd0001_1870
yberc0001_1330	pmatch	yaldo0001_1450
yberc0001_1330	pmatch	yente0001X_2490
yberc0001_1330	pmatch	yfred0001_1760
yberc0001_1330	pmatch	ymoll0001_860
yberc0001_1330	pmatch	ykris0001_1500
yberc0001_1330	pmatch	ypest0001X_3450
yberc0001_1330	pmatch	ypseu0001X_41580
yberc0001_1330	pmatch	yberc0001_1330
yberc0001_1330	pmatch	yinte0001_1610
yente0001X_2490	pmatch	yente0001X_2490
yente0001X_2490	pmatch	ykris0001_1500
yente0001X_2490	pmatch	yfred0001_1750
yente0001X_2490	pmatch	ypest0001X_3450
yente0001X_2490	pmatch	yfred0001_1760
yente0001X_2490	pmatch	yrohd0001_1870
yente0001X_2490	pmatch	ypseu0001X_41580
yente0001X_2490	pmatch	yberc0001_1330
yente0001X_2490	pmatch	ymoll0001_860
yente0001X_2490	pmatch	yaldo0001_1450
yente0001X_2490	pmatch	yinte0001_1610
yinte0001_1610	pmatch	yente0001X_2490
yinte0001_1610	pmatch	ykris0001_1500
yinte0001_1610	pmatch	yfred0001_1750
yinte0001_1610	pmatch	ypest0001X_3450
yinte0001_1610	pmatch	yfred0001_1760
yinte0001_1610	pmatch	yrohd0001_1870
yinte0001_1610	pmatch	ypseu0001X_41580
yinte0001_1610	pmatch	yberc0001_1330
yinte0001_1610	pmatch	ymoll0001_860
yinte0001_1610	pmatch	yaldo0001_1450
yinte0001_1610	pmatch	yinte0001_1610
yrohd0001_1870	pmatch	yente0001X_2490
yrohd0001_1870	pmatch	ypseu0001X_41580
yrohd0001_1870	pmatch	yberc0001_1330
yrohd0001_1870	pmatch	ymoll0001_860
yrohd0001_1870	pmatch	ykris0001_1500
yrohd0001_1870	pmatch	yfred0001_1750
yrohd0001_1870	pmatch	ypest0001X_3450
yrohd0001_1870	pmatch	yfred0001_1760
yrohd0001_1870	pmatch	yaldo0001_1450
yrohd0001_1870	pmatch	yrohd0001_1870
yrohd0001_1870	pmatch	yinte0001_1610
yfred0001_1750	pmatch	yente0001X_2490
yfred0001_1750	pmatch	yfred0001_1750
yfred0001_1750	pmatch	ymoll0001_860
yfred0001_1750	pmatch	ykris0001_1500
yfred0001_1750	pmatch	ypest0001X_3450
yfred0001_1750	pmatch	yrohd0001_1870
yfred0001_1750	pmatch	ypseu0001X_41580
yfred0001_1750	pmatch	yberc0001_1330
yfred0001_1750	pmatch	yaldo0001_1450
yfred0001_1750	pmatch	yinte0001_1610
ykris0001_1500	pmatch	yente0001X_2490
ykris0001_1500	pmatch	ypseu0001X_41580
ykris0001_1500	pmatch	yberc0001_1330
ykris0001_1500	pmatch	ymoll0001_860
ykris0001_1500	pmatch	yfred0001_1750
ykris0001_1500	pmatch	ykris0001_1500
ykris0001_1500	pmatch	ypest0001X_3450
ykris0001_1500	pmatch	yfred0001_1760
ykris0001_1500	pmatch	yaldo0001_1450
ykris0001_1500	pmatch	yrohd0001_1870
ykris0001_1500	pmatch	yinte0001_1610
yfred0001_1760	pmatch	yente0001X_2490
yfred0001_1760	pmatch	ypseu0001X_41580
yfred0001_1760	pmatch	yberc0001_1330
yfred0001_1760	pmatch	ymoll0001_860
yfred0001_1760	pmatch	ykris0001_1500
yfred0001_1760	pmatch	ypest0001X_3450
yfred0001_1760	pmatch	yfred0001_1760
yfred0001_1760	pmatch	yaldo0001_1450
yfred0001_1760	pmatch	yrohd0001_1870
yfred0001_1760	pmatch	yinte0001_1610
