# Supplementary material for: Genomic characterization of the Yersinia genus
Source: Genome Biol. 2010 Jan 4;11(1):R1. doi: 10.1186/gb-2010-11-1-r1 (PMC2847712; doi:10.1186/gb-2010-11-1-r1)
Supplement: Additional file 15 — The top level directory consists of a directory called Additional_cluster_files and 5010 directories, one for each multi-protein cluster family. (This top level directory has been split into three data files for uploading purposes (Additional files 15, 16, 17).) Within the directory are the following files: PGL1_unique_Yersinia_unclustered.out - list of all protein singletons that MCL did not group into a cluster (see Materials and Methods); PGL1_Yersinia_unique_locus_tags.txt - names of the 11 locus tag prefixes used for each genome; PGL1_unique_Yersinia.gff - mapping each Yersinia protein to a cluster in tab delimited GFF; PGL1_unique_Yersinia.sigfile - list of the longest protein in each cluster; PGL1_unique_Yersinia.summary - summary table of features of each of the clusters; PGL1_unique_Yersinia.table - summary table of each protein in the clusters. Within each cluster directory are the following files, where 'x' is the cluster name: PGL1_unique_Yersinia-x.faa - multifasta file of the proteins in the cluster; PGL1_unique_Yersinia-x.summary - summary of the properties of the proteins; PGL1_unique_Yersinia-x.matches - blast matches between the proteins of the cluster; PGL1_unique_Yersinia-x.muscle.fasta - muscle alignment of the proteins; PGL1_unique_Yersinia-x.muscle.fasta.gblo - gblocks output of muscle alignment (that is, auto-trimmed alignment); PGL1_unique_Yersinia-x.muscle.fasta.gblo.htm - as above in html format; PGL1_unique_Yersinia-x.muscle.tree - treefile from muscle alignment; PGL1_unique_Yersinia-x.sif - matches between proteins in simple interaction format for display on graphing software. [file gb-2010-11-1-r1-S15.zip › clusters/PGL1_unique_yersinia-CL1016/PGL1_unique_yersinia-CL1016.matches]

source	target	interaction	score
yaldo0001_1480	yente0001X_2530	pmatch	83.96
yaldo0001_1480	ykris0001_1530	pmatch	82.05
yaldo0001_1480	yaldo0001_1480	pmatch	100.00
yaldo0001_1480	ypseu0001X_41550	pmatch	79.80
yaldo0001_1480	yruck0001_1620	pmatch	66.58
yaldo0001_1480	yrohd0001_1910	pmatch	83.42
yaldo0001_1480	ymoll0001_890	pmatch	77.28
yaldo0001_1480	ypest0001X_3480	pmatch	81.18
yaldo0001_1480	yberc0001_1360	pmatch	79.38
yaldo0001_1480	yinte0001_1640	pmatch	87.31
yaldo0001_1480	yfred0001_1790	pmatch	85.29
yinte0001_1640	yente0001X_2530	pmatch	87.23
yinte0001_1640	ykris0001_1530	pmatch	83.73
yinte0001_1640	yaldo0001_1480	pmatch	87.31
yinte0001_1640	ypseu0001X_41550	pmatch	81.63
yinte0001_1640	yruck0001_1620	pmatch	66.59
yinte0001_1640	yrohd0001_1910	pmatch	85.37
yinte0001_1640	ymoll0001_890	pmatch	80.84
yinte0001_1640	ypest0001X_3480	pmatch	82.89
yinte0001_1640	yberc0001_1360	pmatch	80.84
yinte0001_1640	yinte0001_1640	pmatch	100.00
yinte0001_1640	yfred0001_1790	pmatch	86.44
ymoll0001_890	yente0001X_2530	pmatch	82.45
ymoll0001_890	ykris0001_1530	pmatch	80.27
ymoll0001_890	yaldo0001_1480	pmatch	79.24
ymoll0001_890	ypseu0001X_41550	pmatch	78.88
ymoll0001_890	yruck0001_1620	pmatch	65.39
ymoll0001_890	yrohd0001_1910	pmatch	79.52
ymoll0001_890	ymoll0001_890	pmatch	100.00
ymoll0001_890	ypest0001X_3480	pmatch	79.14
ymoll0001_890	yberc0001_1360	pmatch	91.84
ymoll0001_890	yinte0001_1640	pmatch	82.65
ymoll0001_890	yfred0001_1790	pmatch	82.98
yberc0001_1360	yente0001X_2530	pmatch	82.71
yberc0001_1360	ykris0001_1530	pmatch	81.20
yberc0001_1360	yaldo0001_1480	pmatch	80.67
yberc0001_1360	ypseu0001X_41550	pmatch	79.08
yberc0001_1360	yruck0001_1620	pmatch	65.14
yberc0001_1360	yrohd0001_1910	pmatch	81.38
yberc0001_1360	ymoll0001_890	pmatch	91.84
yberc0001_1360	ypest0001X_3480	pmatch	79.41
yberc0001_1360	yberc0001_1360	pmatch	100.00
yberc0001_1360	yinte0001_1640	pmatch	83.46
yberc0001_1360	yfred0001_1790	pmatch	83.51
yfred0001_1790	yente0001X_2530	pmatch	90.16
yfred0001_1790	ykris0001_1530	pmatch	90.88
yfred0001_1790	yaldo0001_1480	pmatch	85.29
yfred0001_1790	ypseu0001X_41550	pmatch	81.38
yfred0001_1790	yruck0001_1620	pmatch	68.16
yfred0001_1790	yrohd0001_1910	pmatch	88.30
yfred0001_1790	ymoll0001_890	pmatch	85.64
yfred0001_1790	ypest0001X_3480	pmatch	81.82
yfred0001_1790	yberc0001_1360	pmatch	84.31
yfred0001_1790	yinte0001_1640	pmatch	86.44
yfred0001_1790	yfred0001_1790	pmatch	100.00
yrohd0001_1910	yente0001X_2530	pmatch	86.70
yrohd0001_1910	ykris0001_1530	pmatch	86.57
yrohd0001_1910	yaldo0001_1480	pmatch	83.42
yrohd0001_1910	ypseu0001X_41550	pmatch	79.52
yrohd0001_1910	yruck0001_1620	pmatch	67.98
yrohd0001_1910	yrohd0001_1910	pmatch	100.00
yrohd0001_1910	ymoll0001_890	pmatch	81.91
yrohd0001_1910	ypest0001X_3480	pmatch	79.68
yrohd0001_1910	yberc0001_1360	pmatch	80.05
yrohd0001_1910	yinte0001_1640	pmatch	85.37
yrohd0001_1910	yfred0001_1790	pmatch	88.30
ypseu0001X_41550	yente0001X_2530	pmatch	80.32
ypseu0001X_41550	ykris0001_1530	pmatch	78.69
ypseu0001X_41550	yaldo0001_1480	pmatch	79.80
ypseu0001X_41550	ypseu0001X_41550	pmatch	100.00
ypseu0001X_41550	yruck0001_1620	pmatch	65.40
ypseu0001X_41550	yrohd0001_1910	pmatch	79.52
ypseu0001X_41550	ymoll0001_890	pmatch	78.88
ypseu0001X_41550	ypest0001X_3480	pmatch	100.00
ypseu0001X_41550	yberc0001_1360	pmatch	78.06
ypseu0001X_41550	yinte0001_1640	pmatch	81.63
ypseu0001X_41550	yfred0001_1790	pmatch	81.38
yente0001X_2530	yente0001X_2530	pmatch	100.00
yente0001X_2530	ykris0001_1530	pmatch	91.17
yente0001X_2530	yaldo0001_1480	pmatch	83.96
yente0001X_2530	ypseu0001X_41550	pmatch	80.32
yente0001X_2530	yruck0001_1620	pmatch	68.42
yente0001X_2530	yrohd0001_1910	pmatch	86.70
yente0001X_2530	ymoll0001_890	pmatch	84.84
yente0001X_2530	ypest0001X_3480	pmatch	80.48
yente0001X_2530	yberc0001_1360	pmatch	81.38
yente0001X_2530	yinte0001_1640	pmatch	87.23
yente0001X_2530	yfred0001_1790	pmatch	90.16
ykris0001_1530	yente0001X_2530	pmatch	91.17
ykris0001_1530	ykris0001_1530	pmatch	100.00
ykris0001_1530	yaldo0001_1480	pmatch	86.26
ykris0001_1530	ypseu0001X_41550	pmatch	78.69
ykris0001_1530	yruck0001_1620	pmatch	68.39
ykris0001_1530	yrohd0001_1910	pmatch	86.57
ykris0001_1530	ymoll0001_890	pmatch	83.61
ykris0001_1530	ypest0001X_3480	pmatch	80.17
ykris0001_1530	yberc0001_1360	pmatch	81.57
ykris0001_1530	yinte0001_1640	pmatch	85.33
ykris0001_1530	yfred0001_1790	pmatch	90.88
ypest0001X_3480	yente0001X_2530	pmatch	80.48
ypest0001X_3480	ykris0001_1530	pmatch	80.17
ypest0001X_3480	yaldo0001_1480	pmatch	81.18
ypest0001X_3480	ypseu0001X_41550	pmatch	100.00
ypest0001X_3480	yruck0001_1620	pmatch	65.87
ypest0001X_3480	yrohd0001_1910	pmatch	79.68
ypest0001X_3480	ymoll0001_890	pmatch	79.14
ypest0001X_3480	ypest0001X_3480	pmatch	100.00
ypest0001X_3480	yberc0001_1360	pmatch	78.34
ypest0001X_3480	yinte0001_1640	pmatch	82.89
ypest0001X_3480	yfred0001_1790	pmatch	81.82
yruck0001_1620	yente0001X_2530	pmatch	68.42
yruck0001_1620	yaldo0001_1480	pmatch	67.57
yruck0001_1620	yrohd0001_1910	pmatch	67.98
yruck0001_1620	ymoll0001_890	pmatch	65.12
yruck0001_1620	ypest0001X_3480	pmatch	65.87
yruck0001_1620	yinte0001_1640	pmatch	66.59
yruck0001_1620	ykris0001_1530	pmatch	68.39
yruck0001_1620	ypseu0001X_41550	pmatch	65.40
yruck0001_1620	yruck0001_1620	pmatch	100.00
yruck0001_1620	yberc0001_1360	pmatch	65.90
yruck0001_1620	yfred0001_1790	pmatch	69.21
