# Supplementary material for: Genomic characterization of the Yersinia genus
Source: Genome Biol. 2010 Jan 4;11(1):R1. doi: 10.1186/gb-2010-11-1-r1 (PMC2847712; doi:10.1186/gb-2010-11-1-r1)
Supplement: Additional file 15 — The top level directory consists of a directory called Additional_cluster_files and 5010 directories, one for each multi-protein cluster family. (This top level directory has been split into three data files for uploading purposes (Additional files 15, 16, 17).) Within the directory are the following files: PGL1_unique_Yersinia_unclustered.out - list of all protein singletons that MCL did not group into a cluster (see Materials and Methods); PGL1_Yersinia_unique_locus_tags.txt - names of the 11 locus tag prefixes used for each genome; PGL1_unique_Yersinia.gff - mapping each Yersinia protein to a cluster in tab delimited GFF; PGL1_unique_Yersinia.sigfile - list of the longest protein in each cluster; PGL1_unique_Yersinia.summary - summary table of features of each of the clusters; PGL1_unique_Yersinia.table - summary table of each protein in the clusters. Within each cluster directory are the following files, where 'x' is the cluster name: PGL1_unique_Yersinia-x.faa - multifasta file of the proteins in the cluster; PGL1_unique_Yersinia-x.summary - summary of the properties of the proteins; PGL1_unique_Yersinia-x.matches - blast matches between the proteins of the cluster; PGL1_unique_Yersinia-x.muscle.fasta - muscle alignment of the proteins; PGL1_unique_Yersinia-x.muscle.fasta.gblo - gblocks output of muscle alignment (that is, auto-trimmed alignment); PGL1_unique_Yersinia-x.muscle.fasta.gblo.htm - as above in html format; PGL1_unique_Yersinia-x.muscle.tree - treefile from muscle alignment; PGL1_unique_Yersinia-x.sif - matches between proteins in simple interaction format for display on graphing software. [file gb-2010-11-1-r1-S15.zip › clusters/PGL1_unique_yersinia-CL1016/PGL1_unique_yersinia-CL1016.muscle.fasta]

>yruck0001_1620
---------------------------MKFSPRSHGIGIVFLLLYCSLCRS---------
------EQSEPPVSLVFQNAPFSVVLQSLADYKNLNLVASANVGGNLSLRLVDVPWQQAL
DTVLRMGNLTVEREGNLLLVLTEQEVATRFLHDQGQREKKAKHQVLDRHSQVLLHAEAEE
IAANLNVNHGGLLSPQGRVFADKRTNRLLIRDTAESIAALKAWLSELDSPLQQVQLAAHI
VTISSESLHELGVRWGIPARDSGGSALRINNFNVGLPIQNSAITAGFNIARISGQLLDLE
LSALEQENQVEIIASPRLTTSHQQTASIKQGTDIPYSVSSGKNGGTTVEFKEAVLGMEVT
PRILGAGKITLKLKISQNMPGMAIKRGENESLAIDKQEIKTQITVNDGETIVLGGIFQQK
NSRGANKVPVLSDIPLLGHLFKQTVNAKSRRELVIFITPRLISI
>ypseu0001X_41550
----MGVPSHSRSSNSHLSDSKLSNSASSNSTSSNSVLSNSVLSNNVASSNISPNNASSS
NASLPRTRSGGPVTLEFQDAPVSVILQALADYRQLNLITTTGVGGNLSLRLIEVPWEQAL
AIILRMGRLKAEREGTVMMVFTEQEIQER----QQRTKQQAAPEALANLTLALQYANAEQ
VADSLDPLQGGLLSPLGSVVADKRTNTLLIRDTPASLALLKNWLIEMDLPLQQVQLSAHI
VTISSEDLQELGVRWGM-GEGKGNTALRINDFNVNLPLPNSAASVGFHVARIGGRLLELE
LSALEQENQVDIIASPRLITSHQQTASIKQGSDIPYTVSRGKKEAAAIEFKEAVLGMEVT
PKILRNGKIILDLKISQNMPGITIKRGESEMLLIDKQEIKTQVTVNDGETIVLGGIFQQK
KRQSVNKVPLLADIPLLGAMFRQDTQQQSRRELVIFITPKLISA
>ypest0001X_3480
------------------------------------------------------------
-------------------------LQALADYRQLNLITTTGVGGNLSLRLIEVPWEQAL
AIILRMGRLKAEREGTVMMVFTEQEIQER----QQRTKQQAAPEALANLTLALQYANAEQ
VADSLDPLQGGLLSPLGSVVADKRTNTLLIRDTPASLALLKNWLIEMDLPLQQVQLSAHI
VTISSEDLQELGVRWGM-GEGKGNTALRINDFNVNLPLPNSAASVGFHVARIGGRLLELE
LSALEQENQVDIIASPRLITSHQQTASIKQGSDIPYTVSRGKKEAAAIEFKEAVLGMEVT
PKILRNGKIILDLKISQNMPGITIKRGESEMLLIDKQEIKTQVTVNDGETIVLGGIFQQK
KRQSVNKVPLLADIPLLGAMFRQDTQQQSRRELVIFITPKLISA
>yaldo0001_1480
-----------MNINTKIWISPLFYRVSKWSKLARHILLYGVLSSVSICCAASYS-----
------TGKGQLVSLEFQDAPATLVLQALADYQQLNLVATSGIGGNLSLRLNEVPWEQAL
AITLRMSRLTVERDGAVMMVFTEQELQER----RQQAEQKALPETLSNLTLALQYADAQQ
VADSLNLPEGGLLSPLGSVVVDKRTNTLLIRDTPASLALLKVWLAEMDLPLQQVQLAAHI
VTMSRENLHELGVRWGM-DEATQPRALRVNNFNVNLPLPNSALSAGFNVARIGGRLLELE
LSALEQENQVDIIASPRLVTSHQQTASIKQGSDIPYTVSRGKKGVPTIEFKEAVLGMEVT
PKILRNGKITLNLKISQNMPGMAIKRGDSEALLIDKQEIKTQITVNDGETIVLGGIFQQK
NNQGINKVPILADIPLLGALFKQDVRAQTRRELVIFITPRLIGI
>ymoll0001_890
----------------------------------------MLLLSLLLTSTASHG-----
------TKGGPPVTLAFQDAPVSVVLQALADYQQLNLVVAAGVSGNISLRLVDVPWEQAL
AIILRMGHLKAEREGAVMMVFTEQDIEER----QQRAEQKAAPDSMSSLTLALQHADAEH
VAESLE--EGGLLSPLGSVVADKRTNTLLIRDTPASLAILKGWLAEMDLPLQQIQLAAHI
VTMSRENLQELGVRWGM-GEPPHTTSLRVNDFNVNLPLANSAVSAGFNVARIGGRLLELE
LSALEQENQVDIIASPRLVASHQQTASIKQGSDIPYTVSRGEKGAASIEFKEAVLGMEVT
PKILRNGKITLNLKISQNMPGMTIKRGDTEALLIDKQEIKTQITVNDGETIVLGGIFQQK
NSQAVNKVPILADIPWLGALFKQDAQQQNRRELVIFITPRLISA
>yberc0001_1360
-----------------------------------------MLLSLLFTNTALLG-----
------AKGGPPVTLAFQDAPVSVVLQALADYQQLNLVVAAGVSGNISLRLVDVPWEQAL
TIILRMGHLKVEREGAVMMVFTEQDIEER----QQRTKQKTEPDSLSNLTLALQHADAEQ
VADSLD--ESELLSPLGSVMVDKRTNTLLIRDTPASLAVLKGWLAEMDLPLQQVQLAAHI
VTMSRENLQELGVRWGM-GESQHATSLRVNDFNVNLPLANSVVNAGFNVARIGGRLLELE
LSALEQENQVDIIASPRLVASHLQTASIKQGSDIPYAVARGDKGAVSIEFKEAVLGMEVT
PKILRNGKITLNLKISQNMPGMTIKRGDTEALLIDKQEIKTQITVNDGETIVLGGIFQQK
NNQAVNKVPILADIPWLGALFKQDTKQQSRRELVIFITPRLISA
>yinte0001_1640
----------------------------------------MLLLVLLTSRAFS-------
------AKTGVPVTVEFHDAPITVVLQALADYQQLNLVIAAGVEGNLSLRLADVPWEQAL
AIILRMGRLKVEREGSVMMVFTEHEMQER----RQRAEQKNAPEPLNNFSLALQYADAEQ
VADSLTLPEGGLLSPLGSVVVDKRTNTLLIRDTPASLALLKNWLAEMDLPLQQVQLAAHI
VTMSREHLQELGVRWGM-DDAKQARSLRVNNFNVNLPLPNSALSAGFNVARIGGRLLELE
LSALEQENQVDIIASPRLVTSHQQTASIKQGSDIPYTVSRGKKGGPTIEFKEAVLGMEVT
PKILRNGKITLNLKISQNMPGMAIKRGDSEALLIDKQEIKTQITVNDGETIVLGGIFQQK
NSQGVNKVPILADIPWLGALFKQDTQQQSRRELVIFITPRLISA
>yrohd0001_1910
------------------------------------------------------------
-----------------------VVLQALADYQQLNLVIAAGVGGNLSLRLVDIPWEQAL
TTVLRMSRLTVEREGAVMMVFTEQELEEK----RQRSQQKAAPESLSNLSIALQYADAEQ
VADSLDLAEGGVLSPLGSVVVDKRTNTLLIRDTPASLALLQSWLVEMDLPLQQVQLAAHI
VTISRENLQELGVRWGM-GEAKQNSSLRMNDFNVNLPLPNRVISAGFNVARIGGRLLELE
LSALEQENQIDIIASPHLVASHQQTASIKQGSDIPYTVSKGKKGISTVEFKEAVLGMEVT
PKILRNGKITLDLKISQNMPGMAMKRGDSETLLIDKQEIKTQITVNDGETIVLGGIFQQK
STQGVHKVPVLADIPWLGVLFKQDAQQQSRRELVIFITPKLINA
>yfred0001_1790
------------------------------------------------------------
-----------------------MVLQALADYQQLNLVIAADVGGNLSLRLVDIPWEQAL
ATVLRMSRLKVEREGAIMMVFTEQDIEER----QQQAKQKAAPESLSNLTLALQYADAES
VADSLNLAEGGLLSPLGSVVVDKRTNTLLIRDTPASLALLKSWLVEMDLPLQQVQLAAHI
VTISRENLHELGVRWGM-GEGKPNTSLKMSDFNVNLPLPNSAINAGFNVARIGGRLLELE
LSALEQENQVDIIASPRLVTSHQQTASIKQGSDIPYTVSGGKKGATTIEFKEAVLGMEVT
PKILRNGKITLNLKISQNMPGMAMKRGDSETLLIDKQEIKTQITVNDGETIVLGGIFQQK
SSQGVNKVPILGDIPWLGGLFKQDTQQQNRRELVIFITPRLISA
>ykris0001_1530
MNLMGFYRFKIKNTFKINKLIKVKAGFWTAYSMAREPLFIFLLLSALLTIPFSIN-----
------AKGGVPISLEFQDAPAPMVLQALADYQQLNLIIAADIGSNLSLRLVDVPWEQAL
AIVLRMSRLKVEREGAVMMVFTEQDVEDR----RLQAEQKMGPESLSNLSLALQYADAEQ
VADSLNLAEGGLLSPLGSVVVDKRTNTLLIRDTPASLALLKSWLAEMDLPLQQVQLAAHI
VTISRENLQELGVRWGM-GEPQPTSALRMSDFNVNLPLPTSAVSAGFNVARIGGRLLELE
LSALEQENQVDIIASPRLVTSHQQTASIKQGSDIPYTVSRGKKGTTTIEFKEAVLGMEVT
PKILRNGKITLNLKISHNMPGMAMKRGDSETLLIDKQEIKTQITVNDGETIVLGGIFQQK
NSQGVNKVPMLADIPWLGGA-----------------------V
>yente0001X_2530
------------------------------------------------------------
-----------------------VVLQALADYQQLNLVIASDIGANLSLRLVDVPWDQAL
AIVLRMSHLKVEREGAVMLVFTEQDSEER----QLRAEQKTAPESLSNLSIALQYANAEE
VADSLNLAEGGVLSPLGSVVVDKRTNTLLIRDTPASLALLKNWLAEMDLPLQQVQLAAHI
VTMSRENLQELGVRWGM-GDTKPTASLRMSDFNVNLPLPNSAVSAGFNVARIGGRLLELE
LSALEQENQVDIIASPRLVTSHQQTASIKQGSDIPYTVSQGKKGATTIEFKEAVLGMEVT
PKILRNGKITLNLKISQNMPGMAMKRGDSETLLIDKQEIQTQITVNDGETIVLGGIFQQK
SSQGVNKVPLLADIPWLGGLFKQDTQQQSRRELVIFITPKLISA
