# Supplementary material for: Genomic characterization of the Yersinia genus
Source: Genome Biol. 2010 Jan 4;11(1):R1. doi: 10.1186/gb-2010-11-1-r1 (PMC2847712; doi:10.1186/gb-2010-11-1-r1)
Supplement: Additional file 15 — The top level directory consists of a directory called Additional_cluster_files and 5010 directories, one for each multi-protein cluster family. (This top level directory has been split into three data files for uploading purposes (Additional files 15, 16, 17).) Within the directory are the following files: PGL1_unique_Yersinia_unclustered.out - list of all protein singletons that MCL did not group into a cluster (see Materials and Methods); PGL1_Yersinia_unique_locus_tags.txt - names of the 11 locus tag prefixes used for each genome; PGL1_unique_Yersinia.gff - mapping each Yersinia protein to a cluster in tab delimited GFF; PGL1_unique_Yersinia.sigfile - list of the longest protein in each cluster; PGL1_unique_Yersinia.summary - summary table of features of each of the clusters; PGL1_unique_Yersinia.table - summary table of each protein in the clusters. Within each cluster directory are the following files, where 'x' is the cluster name: PGL1_unique_Yersinia-x.faa - multifasta file of the proteins in the cluster; PGL1_unique_Yersinia-x.summary - summary of the properties of the proteins; PGL1_unique_Yersinia-x.matches - blast matches between the proteins of the cluster; PGL1_unique_Yersinia-x.muscle.fasta - muscle alignment of the proteins; PGL1_unique_Yersinia-x.muscle.fasta.gblo - gblocks output of muscle alignment (that is, auto-trimmed alignment); PGL1_unique_Yersinia-x.muscle.fasta.gblo.htm - as above in html format; PGL1_unique_Yersinia-x.muscle.tree - treefile from muscle alignment; PGL1_unique_Yersinia-x.sif - matches between proteins in simple interaction format for display on graphing software. [file gb-2010-11-1-r1-S15.zip › clusters/PGL1_unique_yersinia-CL1016/PGL1_unique_yersinia-CL1016.muscle.fasta.gblo]

>yruck0001_1620
VLQSLADYKN LNLVASANVG GNLSLRLVDV PWQQALDTVL RMGNLTVERE GNLLLVLTEQ
EVATRQGQRE KKAKHQVLDR HSQVLLHAEA EEIAANLNVN HGGLLSPQGR VFADKRTNRL
LIRDTAESIA ALKAWLSELD SPLQQVQLAA HIVTISSESL HELGVRWGIA RDSGGSALRI
NNFNVGLPIQ NSAITAGFNI ARISGQLLDL ELSALEQENQ VEIIASPRLT TSHQQTASIK
QGTDIPYSVS SGKNGGTTVE FKEAVLGMEV TPRILGAGKI TLKLKISQNM PGMAIKRGEN
ESLAIDKQEI KTQITVNDGE TIVLGGIFQQ KNSRGANKVP VLSDIPLLGH LFKQTVNAKS
RRELVIFITP RLI
>ypseu0001X_41550
ILQALADYRQ LNLITTTGVG GNLSLRLIEV PWEQALAIIL RMGRLKAERE GTVMMVFTEQ
EIQERQQRTK QQAAPEALAN LTLALQYANA EQVADSLDPL QGGLLSPLGS VVADKRTNTL
LIRDTPASLA LLKNWLIEMD LPLQQVQLSA HIVTISSEDL QELGVRWGMG EGKGNTALRI
NDFNVNLPLP NSAASVGFHV ARIGGRLLEL ELSALEQENQ VDIIASPRLI TSHQQTASIK
QGSDIPYTVS RGKKEAAAIE FKEAVLGMEV TPKILRNGKI ILDLKISQNM PGITIKRGES
EMLLIDKQEI KTQVTVNDGE TIVLGGIFQQ KKRQSVNKVP LLADIPLLGA MFRQDTQQQS
RRELVIFITP KLI
>ypest0001X_3480
-LQALADYRQ LNLITTTGVG GNLSLRLIEV PWEQALAIIL RMGRLKAERE GTVMMVFTEQ
EIQERQQRTK QQAAPEALAN LTLALQYANA EQVADSLDPL QGGLLSPLGS VVADKRTNTL
LIRDTPASLA LLKNWLIEMD LPLQQVQLSA HIVTISSEDL QELGVRWGMG EGKGNTALRI
NDFNVNLPLP NSAASVGFHV ARIGGRLLEL ELSALEQENQ VDIIASPRLI TSHQQTASIK
QGSDIPYTVS RGKKEAAAIE FKEAVLGMEV TPKILRNGKI ILDLKISQNM PGITIKRGES
EMLLIDKQEI KTQVTVNDGE TIVLGGIFQQ KKRQSVNKVP LLADIPLLGA MFRQDTQQQS
RRELVIFITP KLI
>yaldo0001_1480
VLQALADYQQ LNLVATSGIG GNLSLRLNEV PWEQALAITL RMSRLTVERD GAVMMVFTEQ
ELQERRQQAE QKALPETLSN LTLALQYADA QQVADSLNLP EGGLLSPLGS VVVDKRTNTL
LIRDTPASLA LLKVWLAEMD LPLQQVQLAA HIVTMSRENL HELGVRWGMD EATQPRALRV
NNFNVNLPLP NSALSAGFNV ARIGGRLLEL ELSALEQENQ VDIIASPRLV TSHQQTASIK
QGSDIPYTVS RGKKGVPTIE FKEAVLGMEV TPKILRNGKI TLNLKISQNM PGMAIKRGDS
EALLIDKQEI KTQITVNDGE TIVLGGIFQQ KNNQGINKVP ILADIPLLGA LFKQDVRAQT
RRELVIFITP RLI
>ymoll0001_890
VLQALADYQQ LNLVVAAGVS GNISLRLVDV PWEQALAIIL RMGHLKAERE GAVMMVFTEQ
DIEERQQRAE QKAAPDSMSS LTLALQHADA EHVAESLE-- EGGLLSPLGS VVADKRTNTL
LIRDTPASLA ILKGWLAEMD LPLQQIQLAA HIVTMSRENL QELGVRWGMG EPPHTTSLRV
NDFNVNLPLA NSAVSAGFNV ARIGGRLLEL ELSALEQENQ VDIIASPRLV ASHQQTASIK
QGSDIPYTVS RGEKGAASIE FKEAVLGMEV TPKILRNGKI TLNLKISQNM PGMTIKRGDT
EALLIDKQEI KTQITVNDGE TIVLGGIFQQ KNSQAVNKVP ILADIPWLGA LFKQDAQQQN
RRELVIFITP RLI
>yberc0001_1360
VLQALADYQQ LNLVVAAGVS GNISLRLVDV PWEQALTIIL RMGHLKVERE GAVMMVFTEQ
DIEERQQRTK QKTEPDSLSN LTLALQHADA EQVADSLD-- ESELLSPLGS VMVDKRTNTL
LIRDTPASLA VLKGWLAEMD LPLQQVQLAA HIVTMSRENL QELGVRWGMG ESQHATSLRV
NDFNVNLPLA NSVVNAGFNV ARIGGRLLEL ELSALEQENQ VDIIASPRLV ASHLQTASIK
QGSDIPYAVA RGDKGAVSIE FKEAVLGMEV TPKILRNGKI TLNLKISQNM PGMTIKRGDT
EALLIDKQEI KTQITVNDGE TIVLGGIFQQ KNNQAVNKVP ILADIPWLGA LFKQDTKQQS
RRELVIFITP RLI
>yinte0001_1640
VLQALADYQQ LNLVIAAGVE GNLSLRLADV PWEQALAIIL RMGRLKVERE GSVMMVFTEH
EMQERRQRAE QKNAPEPLNN FSLALQYADA EQVADSLTLP EGGLLSPLGS VVVDKRTNTL
LIRDTPASLA LLKNWLAEMD LPLQQVQLAA HIVTMSREHL QELGVRWGMD DAKQARSLRV
NNFNVNLPLP NSALSAGFNV ARIGGRLLEL ELSALEQENQ VDIIASPRLV TSHQQTASIK
QGSDIPYTVS RGKKGGPTIE FKEAVLGMEV TPKILRNGKI TLNLKISQNM PGMAIKRGDS
EALLIDKQEI KTQITVNDGE TIVLGGIFQQ KNSQGVNKVP ILADIPWLGA LFKQDTQQQS
RRELVIFITP RLI
>yrohd0001_1910
VLQALADYQQ LNLVIAAGVG GNLSLRLVDI PWEQALTTVL RMSRLTVERE GAVMMVFTEQ
ELEEKRQRSQ QKAAPESLSN LSIALQYADA EQVADSLDLA EGGVLSPLGS VVVDKRTNTL
LIRDTPASLA LLQSWLVEMD LPLQQVQLAA HIVTISRENL QELGVRWGMG EAKQNSSLRM
NDFNVNLPLP NRVISAGFNV ARIGGRLLEL ELSALEQENQ IDIIASPHLV ASHQQTASIK
QGSDIPYTVS KGKKGISTVE FKEAVLGMEV TPKILRNGKI TLDLKISQNM PGMAMKRGDS
ETLLIDKQEI KTQITVNDGE TIVLGGIFQQ KSTQGVHKVP VLADIPWLGV LFKQDAQQQS
RRELVIFITP KLI
>yfred0001_1790
VLQALADYQQ LNLVIAADVG GNLSLRLVDI PWEQALATVL RMSRLKVERE GAIMMVFTEQ
DIEERQQQAK QKAAPESLSN LTLALQYADA ESVADSLNLA EGGLLSPLGS VVVDKRTNTL
LIRDTPASLA LLKSWLVEMD LPLQQVQLAA HIVTISRENL HELGVRWGMG EGKPNTSLKM
SDFNVNLPLP NSAINAGFNV ARIGGRLLEL ELSALEQENQ VDIIASPRLV TSHQQTASIK
QGSDIPYTVS GGKKGATTIE FKEAVLGMEV TPKILRNGKI TLNLKISQNM PGMAMKRGDS
ETLLIDKQEI KTQITVNDGE TIVLGGIFQQ KSSQGVNKVP ILGDIPWLGG LFKQDTQQQN
RRELVIFITP RLI
>ykris0001_1530
VLQALADYQQ LNLIIAADIG SNLSLRLVDV PWEQALAIVL RMSRLKVERE GAVMMVFTEQ
DVEDRRLQAE QKMGPESLSN LSLALQYADA EQVADSLNLA EGGLLSPLGS VVVDKRTNTL
LIRDTPASLA LLKSWLAEMD LPLQQVQLAA HIVTISRENL QELGVRWGMG EPQPTSALRM
SDFNVNLPLP TSAVSAGFNV ARIGGRLLEL ELSALEQENQ VDIIASPRLV TSHQQTASIK
QGSDIPYTVS RGKKGTTTIE FKEAVLGMEV TPKILRNGKI TLNLKISHNM PGMAMKRGDS
ETLLIDKQEI KTQITVNDGE TIVLGGIFQQ KNSQGVNKVP MLADIPWLGG A---------
---------- ---
>yente0001X_2530
VLQALADYQQ LNLVIASDIG ANLSLRLVDV PWDQALAIVL RMSHLKVERE GAVMLVFTEQ
DSEERQLRAE QKTAPESLSN LSIALQYANA EEVADSLNLA EGGVLSPLGS VVVDKRTNTL
LIRDTPASLA LLKNWLAEMD LPLQQVQLAA HIVTMSRENL QELGVRWGMG DTKPTASLRM
SDFNVNLPLP NSAVSAGFNV ARIGGRLLEL ELSALEQENQ VDIIASPRLV TSHQQTASIK
QGSDIPYTVS QGKKGATTIE FKEAVLGMEV TPKILRNGKI TLNLKISQNM PGMAMKRGDS
ETLLIDKQEI QTQITVNDGE TIVLGGIFQQ KSSQGVNKVP LLADIPWLGG LFKQDTQQQS
RRELVIFITP KLI
