# Supplementary material for: Genomic characterization of the Yersinia genus
Source: Genome Biol. 2010 Jan 4;11(1):R1. doi: 10.1186/gb-2010-11-1-r1 (PMC2847712; doi:10.1186/gb-2010-11-1-r1)
Supplement: Additional file 15 — The top level directory consists of a directory called Additional_cluster_files and 5010 directories, one for each multi-protein cluster family. (This top level directory has been split into three data files for uploading purposes (Additional files 15, 16, 17).) Within the directory are the following files: PGL1_unique_Yersinia_unclustered.out - list of all protein singletons that MCL did not group into a cluster (see Materials and Methods); PGL1_Yersinia_unique_locus_tags.txt - names of the 11 locus tag prefixes used for each genome; PGL1_unique_Yersinia.gff - mapping each Yersinia protein to a cluster in tab delimited GFF; PGL1_unique_Yersinia.sigfile - list of the longest protein in each cluster; PGL1_unique_Yersinia.summary - summary table of features of each of the clusters; PGL1_unique_Yersinia.table - summary table of each protein in the clusters. Within each cluster directory are the following files, where 'x' is the cluster name: PGL1_unique_Yersinia-x.faa - multifasta file of the proteins in the cluster; PGL1_unique_Yersinia-x.summary - summary of the properties of the proteins; PGL1_unique_Yersinia-x.matches - blast matches between the proteins of the cluster; PGL1_unique_Yersinia-x.muscle.fasta - muscle alignment of the proteins; PGL1_unique_Yersinia-x.muscle.fasta.gblo - gblocks output of muscle alignment (that is, auto-trimmed alignment); PGL1_unique_Yersinia-x.muscle.fasta.gblo.htm - as above in html format; PGL1_unique_Yersinia-x.muscle.tree - treefile from muscle alignment; PGL1_unique_Yersinia-x.sif - matches between proteins in simple interaction format for display on graphing software. [file gb-2010-11-1-r1-S15.zip › clusters/PGL1_unique_yersinia-CL1016/PGL1_unique_yersinia-CL1016.sif]

yaldo0001_1480	pmatch	yente0001X_2530
yaldo0001_1480	pmatch	ykris0001_1530
yaldo0001_1480	pmatch	yaldo0001_1480
yaldo0001_1480	pmatch	ypseu0001X_41550
yaldo0001_1480	pmatch	yruck0001_1620
yaldo0001_1480	pmatch	yrohd0001_1910
yaldo0001_1480	pmatch	ymoll0001_890
yaldo0001_1480	pmatch	ypest0001X_3480
yaldo0001_1480	pmatch	yberc0001_1360
yaldo0001_1480	pmatch	yinte0001_1640
yaldo0001_1480	pmatch	yfred0001_1790
yinte0001_1640	pmatch	yente0001X_2530
yinte0001_1640	pmatch	ykris0001_1530
yinte0001_1640	pmatch	yaldo0001_1480
yinte0001_1640	pmatch	ypseu0001X_41550
yinte0001_1640	pmatch	yruck0001_1620
yinte0001_1640	pmatch	yrohd0001_1910
yinte0001_1640	pmatch	ymoll0001_890
yinte0001_1640	pmatch	ypest0001X_3480
yinte0001_1640	pmatch	yberc0001_1360
yinte0001_1640	pmatch	yinte0001_1640
yinte0001_1640	pmatch	yfred0001_1790
ymoll0001_890	pmatch	yente0001X_2530
ymoll0001_890	pmatch	ykris0001_1530
ymoll0001_890	pmatch	yaldo0001_1480
ymoll0001_890	pmatch	ypseu0001X_41550
ymoll0001_890	pmatch	yruck0001_1620
ymoll0001_890	pmatch	yrohd0001_1910
ymoll0001_890	pmatch	ymoll0001_890
ymoll0001_890	pmatch	ypest0001X_3480
ymoll0001_890	pmatch	yberc0001_1360
ymoll0001_890	pmatch	yinte0001_1640
ymoll0001_890	pmatch	yfred0001_1790
yberc0001_1360	pmatch	yente0001X_2530
yberc0001_1360	pmatch	ykris0001_1530
yberc0001_1360	pmatch	yaldo0001_1480
yberc0001_1360	pmatch	ypseu0001X_41550
yberc0001_1360	pmatch	yruck0001_1620
yberc0001_1360	pmatch	yrohd0001_1910
yberc0001_1360	pmatch	ymoll0001_890
yberc0001_1360	pmatch	ypest0001X_3480
yberc0001_1360	pmatch	yberc0001_1360
yberc0001_1360	pmatch	yinte0001_1640
yberc0001_1360	pmatch	yfred0001_1790
yfred0001_1790	pmatch	yente0001X_2530
yfred0001_1790	pmatch	ykris0001_1530
yfred0001_1790	pmatch	yaldo0001_1480
yfred0001_1790	pmatch	ypseu0001X_41550
yfred0001_1790	pmatch	yruck0001_1620
yfred0001_1790	pmatch	yrohd0001_1910
yfred0001_1790	pmatch	ymoll0001_890
yfred0001_1790	pmatch	ypest0001X_3480
yfred0001_1790	pmatch	yberc0001_1360
yfred0001_1790	pmatch	yinte0001_1640
yfred0001_1790	pmatch	yfred0001_1790
yrohd0001_1910	pmatch	yente0001X_2530
yrohd0001_1910	pmatch	ykris0001_1530
yrohd0001_1910	pmatch	yaldo0001_1480
yrohd0001_1910	pmatch	ypseu0001X_41550
yrohd0001_1910	pmatch	yruck0001_1620
yrohd0001_1910	pmatch	yrohd0001_1910
yrohd0001_1910	pmatch	ymoll0001_890
yrohd0001_1910	pmatch	ypest0001X_3480
yrohd0001_1910	pmatch	yberc0001_1360
yrohd0001_1910	pmatch	yinte0001_1640
yrohd0001_1910	pmatch	yfred0001_1790
ypseu0001X_41550	pmatch	yente0001X_2530
ypseu0001X_41550	pmatch	ykris0001_1530
ypseu0001X_41550	pmatch	yaldo0001_1480
ypseu0001X_41550	pmatch	ypseu0001X_41550
ypseu0001X_41550	pmatch	yruck0001_1620
ypseu0001X_41550	pmatch	yrohd0001_1910
ypseu0001X_41550	pmatch	ymoll0001_890
ypseu0001X_41550	pmatch	ypest0001X_3480
ypseu0001X_41550	pmatch	yberc0001_1360
ypseu0001X_41550	pmatch	yinte0001_1640
ypseu0001X_41550	pmatch	yfred0001_1790
yente0001X_2530	pmatch	yente0001X_2530
yente0001X_2530	pmatch	ykris0001_1530
yente0001X_2530	pmatch	yaldo0001_1480
yente0001X_2530	pmatch	ypseu0001X_41550
yente0001X_2530	pmatch	yruck0001_1620
yente0001X_2530	pmatch	yrohd0001_1910
yente0001X_2530	pmatch	ymoll0001_890
yente0001X_2530	pmatch	ypest0001X_3480
yente0001X_2530	pmatch	yberc0001_1360
yente0001X_2530	pmatch	yinte0001_1640
yente0001X_2530	pmatch	yfred0001_1790
ykris0001_1530	pmatch	yente0001X_2530
ykris0001_1530	pmatch	ykris0001_1530
ykris0001_1530	pmatch	yaldo0001_1480
ykris0001_1530	pmatch	ypseu0001X_41550
ykris0001_1530	pmatch	yruck0001_1620
ykris0001_1530	pmatch	yrohd0001_1910
ykris0001_1530	pmatch	ymoll0001_890
ykris0001_1530	pmatch	ypest0001X_3480
ykris0001_1530	pmatch	yberc0001_1360
ykris0001_1530	pmatch	yinte0001_1640
ykris0001_1530	pmatch	yfred0001_1790
ypest0001X_3480	pmatch	yente0001X_2530
ypest0001X_3480	pmatch	ykris0001_1530
ypest0001X_3480	pmatch	yaldo0001_1480
ypest0001X_3480	pmatch	ypseu0001X_41550
ypest0001X_3480	pmatch	yruck0001_1620
ypest0001X_3480	pmatch	yrohd0001_1910
ypest0001X_3480	pmatch	ymoll0001_890
ypest0001X_3480	pmatch	ypest0001X_3480
ypest0001X_3480	pmatch	yberc0001_1360
ypest0001X_3480	pmatch	yinte0001_1640
ypest0001X_3480	pmatch	yfred0001_1790
yruck0001_1620	pmatch	yente0001X_2530
yruck0001_1620	pmatch	yaldo0001_1480
yruck0001_1620	pmatch	yrohd0001_1910
yruck0001_1620	pmatch	ymoll0001_890
yruck0001_1620	pmatch	ypest0001X_3480
yruck0001_1620	pmatch	yinte0001_1640
yruck0001_1620	pmatch	ykris0001_1530
yruck0001_1620	pmatch	ypseu0001X_41550
yruck0001_1620	pmatch	yruck0001_1620
yruck0001_1620	pmatch	yberc0001_1360
yruck0001_1620	pmatch	yfred0001_1790
