# Supplementary material for: Genomic characterization of the Yersinia genus
Source: Genome Biol. 2010 Jan 4;11(1):R1. doi: 10.1186/gb-2010-11-1-r1 (PMC2847712; doi:10.1186/gb-2010-11-1-r1)
Supplement: Additional file 15 — The top level directory consists of a directory called Additional_cluster_files and 5010 directories, one for each multi-protein cluster family. (This top level directory has been split into three data files for uploading purposes (Additional files 15, 16, 17).) Within the directory are the following files: PGL1_unique_Yersinia_unclustered.out - list of all protein singletons that MCL did not group into a cluster (see Materials and Methods); PGL1_Yersinia_unique_locus_tags.txt - names of the 11 locus tag prefixes used for each genome; PGL1_unique_Yersinia.gff - mapping each Yersinia protein to a cluster in tab delimited GFF; PGL1_unique_Yersinia.sigfile - list of the longest protein in each cluster; PGL1_unique_Yersinia.summary - summary table of features of each of the clusters; PGL1_unique_Yersinia.table - summary table of each protein in the clusters. Within each cluster directory are the following files, where 'x' is the cluster name: PGL1_unique_Yersinia-x.faa - multifasta file of the proteins in the cluster; PGL1_unique_Yersinia-x.summary - summary of the properties of the proteins; PGL1_unique_Yersinia-x.matches - blast matches between the proteins of the cluster; PGL1_unique_Yersinia-x.muscle.fasta - muscle alignment of the proteins; PGL1_unique_Yersinia-x.muscle.fasta.gblo - gblocks output of muscle alignment (that is, auto-trimmed alignment); PGL1_unique_Yersinia-x.muscle.fasta.gblo.htm - as above in html format; PGL1_unique_Yersinia-x.muscle.tree - treefile from muscle alignment; PGL1_unique_Yersinia-x.sif - matches between proteins in simple interaction format for display on graphing software. [file gb-2010-11-1-r1-S15.zip › clusters/PGL1_unique_yersinia-CL1017/PGL1_unique_yersinia-CL1017.matches]

source	target	interaction	score
yruck0001_17690	yberc0001_22740	pmatch	91.89
yruck0001_17690	ypest0001X_30440	pmatch	91.89
yruck0001_17690	ymoll0001_23310	pmatch	92.14
yruck0001_17690	yaldo0001_24700	pmatch	90.66
yruck0001_17690	yinte0001_23710	pmatch	92.87
yruck0001_17690	ykris0001_40730	pmatch	92.63
yruck0001_17690	yruck0001_17690	pmatch	100.00
yruck0001_17690	yente0001X_30350	pmatch	92.38
yruck0001_17690	ypseu0001X_29560	pmatch	92.14
yruck0001_17690	yfred0001_35130	pmatch	92.87
yruck0001_17690	yrohd0001_34150	pmatch	92.63
yaldo0001_24700	yberc0001_22740	pmatch	94.81
yaldo0001_24700	ypest0001X_30440	pmatch	94.35
yaldo0001_24700	yaldo0001_24700	pmatch	100.00
yaldo0001_24700	ymoll0001_23310	pmatch	95.33
yaldo0001_24700	yinte0001_23710	pmatch	94.35
yaldo0001_24700	ykris0001_40730	pmatch	91.91
yaldo0001_24700	yruck0001_17690	pmatch	90.66
yaldo0001_24700	yente0001X_30350	pmatch	91.67
yaldo0001_24700	ypseu0001X_29560	pmatch	94.59
yaldo0001_24700	yfred0001_35130	pmatch	94.59
yaldo0001_24700	yrohd0001_34150	pmatch	94.35
ymoll0001_23310	yberc0001_22740	pmatch	97.54
ymoll0001_23310	ypest0001X_30440	pmatch	96.81
ymoll0001_23310	ymoll0001_23310	pmatch	100.00
ymoll0001_23310	yaldo0001_24700	pmatch	95.33
ymoll0001_23310	yinte0001_23710	pmatch	97.05
ymoll0001_23310	ykris0001_40730	pmatch	92.89
ymoll0001_23310	yruck0001_17690	pmatch	92.14
ymoll0001_23310	yente0001X_30350	pmatch	92.89
ymoll0001_23310	ypseu0001X_29560	pmatch	97.05
ymoll0001_23310	yfred0001_35130	pmatch	97.05
ymoll0001_23310	yrohd0001_34150	pmatch	96.07
yberc0001_22740	yberc0001_22740	pmatch	100.00
yberc0001_22740	ypest0001X_30440	pmatch	96.56
yberc0001_22740	ymoll0001_23310	pmatch	97.54
yberc0001_22740	yaldo0001_24700	pmatch	94.81
yberc0001_22740	yinte0001_23710	pmatch	97.79
yberc0001_22740	ykris0001_40730	pmatch	93.63
yberc0001_22740	yruck0001_17690	pmatch	91.89
yberc0001_22740	yente0001X_30350	pmatch	93.63
yberc0001_22740	ypseu0001X_29560	pmatch	96.81
yberc0001_22740	yfred0001_35130	pmatch	97.54
yberc0001_22740	yrohd0001_34150	pmatch	96.31
yinte0001_23710	yberc0001_22740	pmatch	97.79
yinte0001_23710	ypest0001X_30440	pmatch	97.54
yinte0001_23710	ymoll0001_23310	pmatch	97.05
yinte0001_23710	yaldo0001_24700	pmatch	94.35
yinte0001_23710	yinte0001_23710	pmatch	100.00
yinte0001_23710	ykris0001_40730	pmatch	93.63
yinte0001_23710	yruck0001_17690	pmatch	92.87
yinte0001_23710	yente0001X_30350	pmatch	92.89
yinte0001_23710	ypseu0001X_29560	pmatch	97.79
yinte0001_23710	yfred0001_35130	pmatch	97.54
yinte0001_23710	yrohd0001_34150	pmatch	97.54
yfred0001_35130	yberc0001_22740	pmatch	97.54
yfred0001_35130	ypest0001X_30440	pmatch	96.81
yfred0001_35130	ymoll0001_23310	pmatch	97.05
yfred0001_35130	yaldo0001_24700	pmatch	94.59
yfred0001_35130	yinte0001_23710	pmatch	97.54
yfred0001_35130	ykris0001_40730	pmatch	93.14
yfred0001_35130	yruck0001_17690	pmatch	92.87
yfred0001_35130	yente0001X_30350	pmatch	93.63
yfred0001_35130	ypseu0001X_29560	pmatch	97.05
yfred0001_35130	yfred0001_35130	pmatch	100.00
yfred0001_35130	yrohd0001_34150	pmatch	97.79
ypseu0001X_29560	yberc0001_22740	pmatch	96.81
ypseu0001X_29560	ypest0001X_30440	pmatch	99.75
ypseu0001X_29560	ymoll0001_23310	pmatch	97.05
ypseu0001X_29560	yaldo0001_24700	pmatch	94.59
ypseu0001X_29560	yinte0001_23710	pmatch	97.79
ypseu0001X_29560	ykris0001_40730	pmatch	92.40
ypseu0001X_29560	yruck0001_17690	pmatch	92.14
ypseu0001X_29560	yente0001X_30350	pmatch	91.91
ypseu0001X_29560	ypseu0001X_29560	pmatch	100.00
ypseu0001X_29560	yfred0001_35130	pmatch	97.05
ypseu0001X_29560	yrohd0001_34150	pmatch	97.54
ypest0001X_30440	yberc0001_22740	pmatch	96.56
ypest0001X_30440	ypest0001X_30440	pmatch	100.00
ypest0001X_30440	ymoll0001_23310	pmatch	96.81
ypest0001X_30440	yaldo0001_24700	pmatch	94.35
ypest0001X_30440	yinte0001_23710	pmatch	97.54
ypest0001X_30440	ykris0001_40730	pmatch	92.16
ypest0001X_30440	yruck0001_17690	pmatch	91.89
ypest0001X_30440	yente0001X_30350	pmatch	91.67
ypest0001X_30440	ypseu0001X_29560	pmatch	99.75
ypest0001X_30440	yfred0001_35130	pmatch	96.81
ypest0001X_30440	yrohd0001_34150	pmatch	97.30
yrohd0001_34150	yberc0001_22740	pmatch	96.31
yrohd0001_34150	ypest0001X_30440	pmatch	97.30
yrohd0001_34150	ymoll0001_23310	pmatch	96.07
yrohd0001_34150	yaldo0001_24700	pmatch	94.35
yrohd0001_34150	yinte0001_23710	pmatch	97.54
yrohd0001_34150	ykris0001_40730	pmatch	92.65
yrohd0001_34150	yruck0001_17690	pmatch	92.63
yrohd0001_34150	yente0001X_30350	pmatch	92.65
yrohd0001_34150	ypseu0001X_29560	pmatch	97.54
yrohd0001_34150	yfred0001_35130	pmatch	97.79
yrohd0001_34150	yrohd0001_34150	pmatch	100.00
ykris0001_40730	yberc0001_22740	pmatch	93.63
ykris0001_40730	ypest0001X_30440	pmatch	92.16
ykris0001_40730	ymoll0001_23310	pmatch	92.89
ykris0001_40730	yaldo0001_24700	pmatch	91.91
ykris0001_40730	yinte0001_23710	pmatch	93.63
ykris0001_40730	ykris0001_40730	pmatch	100.00
ykris0001_40730	yruck0001_17690	pmatch	92.63
ykris0001_40730	yente0001X_30350	pmatch	98.03
ykris0001_40730	ypseu0001X_29560	pmatch	92.40
ykris0001_40730	yfred0001_35130	pmatch	93.14
ykris0001_40730	yrohd0001_34150	pmatch	92.65
yente0001X_30350	yberc0001_22740	pmatch	93.63
yente0001X_30350	ypest0001X_30440	pmatch	91.67
yente0001X_30350	ymoll0001_23310	pmatch	92.89
yente0001X_30350	yaldo0001_24700	pmatch	91.67
yente0001X_30350	yinte0001_23710	pmatch	92.89
yente0001X_30350	ykris0001_40730	pmatch	98.03
yente0001X_30350	yruck0001_17690	pmatch	92.38
yente0001X_30350	yente0001X_30350	pmatch	100.00
yente0001X_30350	ypseu0001X_29560	pmatch	91.91
yente0001X_30350	yfred0001_35130	pmatch	93.63
yente0001X_30350	yrohd0001_34150	pmatch	92.65
