# Supplementary material for: Genomic characterization of the Yersinia genus
Source: Genome Biol. 2010 Jan 4;11(1):R1. doi: 10.1186/gb-2010-11-1-r1 (PMC2847712; doi:10.1186/gb-2010-11-1-r1)
Supplement: Additional file 15 — The top level directory consists of a directory called Additional_cluster_files and 5010 directories, one for each multi-protein cluster family. (This top level directory has been split into three data files for uploading purposes (Additional files 15, 16, 17).) Within the directory are the following files: PGL1_unique_Yersinia_unclustered.out - list of all protein singletons that MCL did not group into a cluster (see Materials and Methods); PGL1_Yersinia_unique_locus_tags.txt - names of the 11 locus tag prefixes used for each genome; PGL1_unique_Yersinia.gff - mapping each Yersinia protein to a cluster in tab delimited GFF; PGL1_unique_Yersinia.sigfile - list of the longest protein in each cluster; PGL1_unique_Yersinia.summary - summary table of features of each of the clusters; PGL1_unique_Yersinia.table - summary table of each protein in the clusters. Within each cluster directory are the following files, where 'x' is the cluster name: PGL1_unique_Yersinia-x.faa - multifasta file of the proteins in the cluster; PGL1_unique_Yersinia-x.summary - summary of the properties of the proteins; PGL1_unique_Yersinia-x.matches - blast matches between the proteins of the cluster; PGL1_unique_Yersinia-x.muscle.fasta - muscle alignment of the proteins; PGL1_unique_Yersinia-x.muscle.fasta.gblo - gblocks output of muscle alignment (that is, auto-trimmed alignment); PGL1_unique_Yersinia-x.muscle.fasta.gblo.htm - as above in html format; PGL1_unique_Yersinia-x.muscle.tree - treefile from muscle alignment; PGL1_unique_Yersinia-x.sif - matches between proteins in simple interaction format for display on graphing software. [file gb-2010-11-1-r1-S15.zip › clusters/PGL1_unique_yersinia-CL1017/PGL1_unique_yersinia-CL1017.muscle.fasta.gblo]

>yruck0001_17690
MKRAVITGLG IVSSIGNNQQ EVLAALQEGR SGITFAQEFK DAGMRSHIWG DVK-DLDVTS
RIDRKVLRFM SDASVYAYLA MQEAIEDSKL ADDQVSNFRS GLVVGSGGGS PRNQVAGSDG
MRA-KGLRGV GPYMVTKAMA SGVSACLATP FKIKGVNYSI SSACATSAHC IGHAVELIQL
GKQDVVFAGG GEELCWEMAC EFDAMGALST KYNDTPEKAS RTYDKDRDGF VIAGGGGMVV
VEELEHALAR GAHIYAEIVG YGATSDGADM VAPSGEGAVR CMQMAMQGVD TPIDYMNVHG
TSTPVGDVKE LGAIREIFGD NTPAISSTKA MTGHSLGAAG VHEAIFSLLM VEHGFIAPSI
NIETLDEKAE GMNIITEPTK RELTTVMSNS FGFGGTNATL VMRKYQK
>ykris0001_40730
MKRAVITGLG IVSSIGNNQQ EVLASLQEGR SGITFSQEFK DAGMRSHVWG DVKLAPETTE
NIDRKVLRFM SDASVYAYLS MKQAIEDSGL TEEQVSNFRS GLVVGSGGGS PRNQVAGSDG
MRA-KGLRGV GPYMVTKAMA SGVSACLATP FKIKGVNYSI SSACATSAHC IGHALELIQL
GKQDVVFAGG GEELCWEMSC EFDAMGALST KYNETPAKAS RTYDQDRDGF VIAGGGGMVV
VEELEHALAR GAHIYAEIVG YGATSDGADM VAPSGEGAVR CMKMAMEGVD TPIDYMNVHG
TSTPVGDVKE LGAIREVFGD NTPAISSTKA MTGHSLGAAG VHEAIFSLLM VEHGFIAPSI
NIENLDEKAV GMNIVTEPTQ RELTTVMSNS FGFGGTNATL VMRKYQK
>yente0001X_30350
MKRAVITGLG IVSSIGNNQQ EVLASLQEGR SGITFSQEFK DAGMRSHVWG DVKLAPEATE
NIDRKVLRFM SDASVYAYLS MKQAIEDSGL TEEQVSNFRS GLVVGSGGGS PRNQVAGSDG
MRA-KGLRGV GPYMVTKAMA SGVSACLATP FKIKGVNYSI SSACATSAHC IGHALELIQL
GKQDVVFAGG GEELCWEMSC EFDAMGALST KYNETPDKAS RTYDQYRDGF VIAGGGGMVV
VEELEHALAR GAHIYAEIVG YGATSDGADM VAPSGEGAVR CMQMAMEGVD TPIDYMNVHG
TSTPVGDVKE LGAIREVFGD NTPAISSTKA MTGHSLGAAG VHEAIFSLLM VEHGFIAPSI
NIENLDEQAA GMNIVTEPTK RELNTVMSNS FGFGGTNATL VMRKYQK
>yaldo0001_24700
MKRAVITGLG IVSSIGNNQQ EVLASLRKGR SGITFSQEFK DAGMRSHVWG AVKLESEPKD
LIDRKVLRFM SDASIYAYLA MQEAIADSKL TEEQISNFRS GLVVGSGGGS PRNQVAGSDA
MRTPRGLKGV GPYMVTKAMA SGVSACLATP FKIKGVNYSI SSACATSAHC IGHAVELIQL
GKQDVVFAGG GEELCWEMSC EFDAMGALST KYNDTPEKAS RTYDQDRDGF VIAGGGGMVV
VEELEHALAR GAHIYAEIVG YGATSDGADM VAPSGEGAVR CMKMAMEGVD TPIDYMNVHG
TSTPVGDVKE LGAIREVFGD NTPAISSTKA MTGHSLGAAG VHEAIYSLLM VEHGFIAPSI
NIDNLDEQAA GMDIITEPTE RELTTVMSNS FGFGGTNATL VMRKYPK
>yrohd0001_34150
MKRAVITGLG IVSSIGNNQQ EVLAALQEGR SGITFAQEFK DAGMRSHVWG DVKLASEPKD
LIDRKVLRFM SDASIYAYLA MQEAIADSGL AEDQVSNFRS GLVVGSGGGS PRNQVAGSDA
MRTPRGLKGV GPYMVTKAMA SGVSACLATP FKIKGVNYSI SSACATSAHC IGHALELIQL
GKQDVVFAGG GEELCWEMAC EFDAMGALST KYNETPAKAS RTYDQDRDGF VIAGGGGMVV
VEELEHALAR GAHIYAEIVG YGATSDGADM VAPSGEGAVR CMQMAMAGVD TPIDYMNVHG
TSTPVGDVKE LGAIREVFGN DTPAISSTKA MTGHSLGAAG VHEAIFSLLM VEHGFIAPSI
NIDNLDEQAK GMNIITEPTK RELTTVMSNS FGFGGTNATL VMRKYQK
>yfred0001_35130
MKRAVITGLG IVSSIGNNQQ EVLASLQEGR SGITFAQEFK DAGMRSHVWG DVKLASEPKD
LIDRKVLRFM SDASIYAYLA MQEAITDSGL APEQVSNFRS GLVVGSGGGS PRNQVAGSDA
MRTPRGLKGV GPYMVTKAMA SGVSACLATP FKIKGVNYSI SSACATSAHC IGHALELIQL
GKQDVVFAGG GEELCWEMAC EFDAMGALST KYNETPTKAS RTYDQDRDGF VIAGGGGMVV
VEELEHALAR GAHIYAEIVG YGATSDGADM VAPSGEGAVR CMQMAMQGVD TPIDYMNVHG
TSTPVGDVKE LGAIREVFGN NTPAISSTKA MTGHSLGAAG VHEAIFSLLM VEHGFIAPSI
NIENLDEQAA GMNIITEPTK RELTTVMSNS FGFGGTNATL VMRKYQK
>ymoll0001_23310
MKRAVITGMG IVSSIGNNQQ EVLASLQEGR SGITFAQEFK DAGMRSHVWG AVKLASEPKD
LIDRKVLRFM SDASIYAYLA MQEAIADSGL SDEQVSNFRS GLVVGSGGGS PRNQVAGSDA
MRTPRGLKGV GPYMVTKAMA SGVSACLATP FKIKGVNYSI SSACATSAHC IGHALELIQL
GKQDVVFAGG GEELCWEMSC EFDAMGALST KYNDTPTKAS RTYDKDRDGF VIAGGGGMVV
VEELEHALAR GAHIYAEIVG YGATSDGADM VAPSGEGAVR CMQMAMQGVD TPIDYMNVHG
TSTPVGDVKE LGAIREVFGD NTPAISSTKA MTGHSLGAAG VHEAIFSLLM VEHGFIAPSI
NIDNLDEQAA GMNIVTEPTQ RELTTVMSNS FGFGGTNATL VMRKYQK
>yberc0001_22740
MKRAVITGLG IVSSIGNNQQ EVLASLQEGR SGITFAQEFK DAGMRSHVWG DVKLAAEPKD
LIDRKVLRFM SDASIYAYLA MQEAIADSGL SDEQVSNFRS GLVVGSGGGS PRNQVAGSDA
MRTPRGLKGV GPYMVTKAMA SGVSACLATP FKIKGVNYSI SSACATSAHC IGHALELIQL
GKQDVVFAGG GEELCWEMAC EFDAMGALST KYNETPTKAS RTYDQDRDGF VIAGGGGMVV
VEELEHALAR GAHIYAEIVG YGATSDGADM VAPSGEGAVR CMQMAMEGVD TPIDYMNVHG
TSTPVGDVKE LGAIREVFGD NTPAISSTKA MTGHSLGAAG VHEAIFSLLM VEHGFIAPSI
NIENLDEQAA GMNIVTKPTQ RELTTVMSNS FGFGGTNATL VMRKYQQ
>yinte0001_23710
MKRAVITGLG IVSSIGNNQQ EVLASLQEGR SGITFAQEFK DAGMRSHVWG DVKLASEPKD
LIDRKVLRFM SDASIYAFLA MQEAIADSGL SDDQVSNFRS GLVVGSGGGS PRNQVAGSDA
MRTPRGLKGV GPYMVTKAMA SGVSACLATP FKIKGVNYSI SSACATSAHC IGHALELIQL
GKQDVVFAGG GEELCWEMAC EFDAMGALST KYNETPAKAS RTYDQDRDGF VIAGGGGMVV
VEELEHALAR GAHIYAEIVG YGATSDGADM VAPSGEGAVR CMQMAMAGVD TPIDYMNVHG
TSTPVGDVKE LGAIREVFGD NTPAISSTKA MTGHSLGAAG VHEAIFSLLM VEHGFIAPSI
NIENLDEKAA GMNIITEPTQ RELTTVMSNS FGFGGTNATL VMRKYQK
>ypseu0001X_29560
MKRAVITGLG IVSSIGNNQQ EVLASLQEGR SGITFAQEFK DAGMRSHVWG DVKLQSEPKD
LIDRKVLRFM SDASIYAYLA MQEAIADSGL SDSQVSNFRS GLVVGSGGGS PRNQVAGSDA
MRTPRGLKGV GPYMVTKAMA SGVSACLATP FKIKGVNYSI SSACATSAHC IGHALELIQL
GKQDVVFAGG GEELCWEMAC EFDAMGALST KYNDTPAKAS RTYDQDRDGF VIAGGGGMVV
VEELEHALAR GAHIYAEIVG YGATSDGADM VAPSGEGAVR CMQMAMAGVD TPIDYMNVHG
TSTPVGDVKE LGAIREVFGN NTPAISSTKA MTGHSLGAAG VHEAIFSLLM VEHGFIAPSI
NIDNLDEQAQ GMNIITETTQ RELTTVMSNS FGFGGTNATL VMRKYQK
>ypest0001X_30440
MKRAVITGLG IVSSIGNNQQ EVLASLQEGR SGITFAQEFK DAGMRSHVWG DVKLQSEPKD
LIDRKVLRFM SDASIYAYLA MQEAIADSGL SDSQVSNFRS GLVVGSGGGS PRNQVAGSDA
MRTPRGLKGV GPYMVTKAMA SGVSACLATP FKIKGVNYSI SSACATSAHC IGHALELIQL
GKQDIVFAGG GEELCWEMAC EFDAMGALST KYNDTPAKAS RTYDQDRDGF VIAGGGGMVV
VEELEHALAR GAHIYAEIVG YGATSDGADM VAPSGEGAVR CMQMAMAGVD TPIDYMNVHG
TSTPVGDVKE LGAIREVFGN NTPAISSTKA MTGHSLGAAG VHEAIFSLLM VEHGFIAPSI
NIDNLDEQAQ GMNIITETTQ RELTTVMSNS FGFGGTNATL VMRKYQK
