# Supplementary material for: Genomic characterization of the Yersinia genus
Source: Genome Biol. 2010 Jan 4;11(1):R1. doi: 10.1186/gb-2010-11-1-r1 (PMC2847712; doi:10.1186/gb-2010-11-1-r1)
Supplement: Additional file 15 — The top level directory consists of a directory called Additional_cluster_files and 5010 directories, one for each multi-protein cluster family. (This top level directory has been split into three data files for uploading purposes (Additional files 15, 16, 17).) Within the directory are the following files: PGL1_unique_Yersinia_unclustered.out - list of all protein singletons that MCL did not group into a cluster (see Materials and Methods); PGL1_Yersinia_unique_locus_tags.txt - names of the 11 locus tag prefixes used for each genome; PGL1_unique_Yersinia.gff - mapping each Yersinia protein to a cluster in tab delimited GFF; PGL1_unique_Yersinia.sigfile - list of the longest protein in each cluster; PGL1_unique_Yersinia.summary - summary table of features of each of the clusters; PGL1_unique_Yersinia.table - summary table of each protein in the clusters. Within each cluster directory are the following files, where 'x' is the cluster name: PGL1_unique_Yersinia-x.faa - multifasta file of the proteins in the cluster; PGL1_unique_Yersinia-x.summary - summary of the properties of the proteins; PGL1_unique_Yersinia-x.matches - blast matches between the proteins of the cluster; PGL1_unique_Yersinia-x.muscle.fasta - muscle alignment of the proteins; PGL1_unique_Yersinia-x.muscle.fasta.gblo - gblocks output of muscle alignment (that is, auto-trimmed alignment); PGL1_unique_Yersinia-x.muscle.fasta.gblo.htm - as above in html format; PGL1_unique_Yersinia-x.muscle.tree - treefile from muscle alignment; PGL1_unique_Yersinia-x.sif - matches between proteins in simple interaction format for display on graphing software. [file gb-2010-11-1-r1-S15.zip › clusters/PGL1_unique_yersinia-CL1017/PGL1_unique_yersinia-CL1017.sif]

yruck0001_17690	pmatch	yberc0001_22740
yruck0001_17690	pmatch	ypest0001X_30440
yruck0001_17690	pmatch	ymoll0001_23310
yruck0001_17690	pmatch	yaldo0001_24700
yruck0001_17690	pmatch	yinte0001_23710
yruck0001_17690	pmatch	ykris0001_40730
yruck0001_17690	pmatch	yruck0001_17690
yruck0001_17690	pmatch	yente0001X_30350
yruck0001_17690	pmatch	ypseu0001X_29560
yruck0001_17690	pmatch	yfred0001_35130
yruck0001_17690	pmatch	yrohd0001_34150
yaldo0001_24700	pmatch	yberc0001_22740
yaldo0001_24700	pmatch	ypest0001X_30440
yaldo0001_24700	pmatch	yaldo0001_24700
yaldo0001_24700	pmatch	ymoll0001_23310
yaldo0001_24700	pmatch	yinte0001_23710
yaldo0001_24700	pmatch	ykris0001_40730
yaldo0001_24700	pmatch	yruck0001_17690
yaldo0001_24700	pmatch	yente0001X_30350
yaldo0001_24700	pmatch	ypseu0001X_29560
yaldo0001_24700	pmatch	yfred0001_35130
yaldo0001_24700	pmatch	yrohd0001_34150
ymoll0001_23310	pmatch	yberc0001_22740
ymoll0001_23310	pmatch	ypest0001X_30440
ymoll0001_23310	pmatch	ymoll0001_23310
ymoll0001_23310	pmatch	yaldo0001_24700
ymoll0001_23310	pmatch	yinte0001_23710
ymoll0001_23310	pmatch	ykris0001_40730
ymoll0001_23310	pmatch	yruck0001_17690
ymoll0001_23310	pmatch	yente0001X_30350
ymoll0001_23310	pmatch	ypseu0001X_29560
ymoll0001_23310	pmatch	yfred0001_35130
ymoll0001_23310	pmatch	yrohd0001_34150
yberc0001_22740	pmatch	yberc0001_22740
yberc0001_22740	pmatch	ypest0001X_30440
yberc0001_22740	pmatch	ymoll0001_23310
yberc0001_22740	pmatch	yaldo0001_24700
yberc0001_22740	pmatch	yinte0001_23710
yberc0001_22740	pmatch	ykris0001_40730
yberc0001_22740	pmatch	yruck0001_17690
yberc0001_22740	pmatch	yente0001X_30350
yberc0001_22740	pmatch	ypseu0001X_29560
yberc0001_22740	pmatch	yfred0001_35130
yberc0001_22740	pmatch	yrohd0001_34150
yinte0001_23710	pmatch	yberc0001_22740
yinte0001_23710	pmatch	ypest0001X_30440
yinte0001_23710	pmatch	ymoll0001_23310
yinte0001_23710	pmatch	yaldo0001_24700
yinte0001_23710	pmatch	yinte0001_23710
yinte0001_23710	pmatch	ykris0001_40730
yinte0001_23710	pmatch	yruck0001_17690
yinte0001_23710	pmatch	yente0001X_30350
yinte0001_23710	pmatch	ypseu0001X_29560
yinte0001_23710	pmatch	yfred0001_35130
yinte0001_23710	pmatch	yrohd0001_34150
yfred0001_35130	pmatch	yberc0001_22740
yfred0001_35130	pmatch	ypest0001X_30440
yfred0001_35130	pmatch	ymoll0001_23310
yfred0001_35130	pmatch	yaldo0001_24700
yfred0001_35130	pmatch	yinte0001_23710
yfred0001_35130	pmatch	ykris0001_40730
yfred0001_35130	pmatch	yruck0001_17690
yfred0001_35130	pmatch	yente0001X_30350
yfred0001_35130	pmatch	ypseu0001X_29560
yfred0001_35130	pmatch	yfred0001_35130
yfred0001_35130	pmatch	yrohd0001_34150
ypseu0001X_29560	pmatch	yberc0001_22740
ypseu0001X_29560	pmatch	ypest0001X_30440
ypseu0001X_29560	pmatch	ymoll0001_23310
ypseu0001X_29560	pmatch	yaldo0001_24700
ypseu0001X_29560	pmatch	yinte0001_23710
ypseu0001X_29560	pmatch	ykris0001_40730
ypseu0001X_29560	pmatch	yruck0001_17690
ypseu0001X_29560	pmatch	yente0001X_30350
ypseu0001X_29560	pmatch	ypseu0001X_29560
ypseu0001X_29560	pmatch	yfred0001_35130
ypseu0001X_29560	pmatch	yrohd0001_34150
ypest0001X_30440	pmatch	yberc0001_22740
ypest0001X_30440	pmatch	ypest0001X_30440
ypest0001X_30440	pmatch	ymoll0001_23310
ypest0001X_30440	pmatch	yaldo0001_24700
ypest0001X_30440	pmatch	yinte0001_23710
ypest0001X_30440	pmatch	ykris0001_40730
ypest0001X_30440	pmatch	yruck0001_17690
ypest0001X_30440	pmatch	yente0001X_30350
ypest0001X_30440	pmatch	ypseu0001X_29560
ypest0001X_30440	pmatch	yfred0001_35130
ypest0001X_30440	pmatch	yrohd0001_34150
yrohd0001_34150	pmatch	yberc0001_22740
yrohd0001_34150	pmatch	ypest0001X_30440
yrohd0001_34150	pmatch	ymoll0001_23310
yrohd0001_34150	pmatch	yaldo0001_24700
yrohd0001_34150	pmatch	yinte0001_23710
yrohd0001_34150	pmatch	ykris0001_40730
yrohd0001_34150	pmatch	yruck0001_17690
yrohd0001_34150	pmatch	yente0001X_30350
yrohd0001_34150	pmatch	ypseu0001X_29560
yrohd0001_34150	pmatch	yfred0001_35130
yrohd0001_34150	pmatch	yrohd0001_34150
ykris0001_40730	pmatch	yberc0001_22740
ykris0001_40730	pmatch	ypest0001X_30440
ykris0001_40730	pmatch	ymoll0001_23310
ykris0001_40730	pmatch	yaldo0001_24700
ykris0001_40730	pmatch	yinte0001_23710
ykris0001_40730	pmatch	ykris0001_40730
ykris0001_40730	pmatch	yruck0001_17690
ykris0001_40730	pmatch	yente0001X_30350
ykris0001_40730	pmatch	ypseu0001X_29560
ykris0001_40730	pmatch	yfred0001_35130
ykris0001_40730	pmatch	yrohd0001_34150
yente0001X_30350	pmatch	yberc0001_22740
yente0001X_30350	pmatch	ypest0001X_30440
yente0001X_30350	pmatch	ymoll0001_23310
yente0001X_30350	pmatch	yaldo0001_24700
yente0001X_30350	pmatch	yinte0001_23710
yente0001X_30350	pmatch	ykris0001_40730
yente0001X_30350	pmatch	yruck0001_17690
yente0001X_30350	pmatch	yente0001X_30350
yente0001X_30350	pmatch	ypseu0001X_29560
yente0001X_30350	pmatch	yfred0001_35130
yente0001X_30350	pmatch	yrohd0001_34150
