# Supplementary material for: Genomic characterization of the Yersinia genus
Source: Genome Biol. 2010 Jan 4;11(1):R1. doi: 10.1186/gb-2010-11-1-r1 (PMC2847712; doi:10.1186/gb-2010-11-1-r1)
Supplement: Additional file 15 — The top level directory consists of a directory called Additional_cluster_files and 5010 directories, one for each multi-protein cluster family. (This top level directory has been split into three data files for uploading purposes (Additional files 15, 16, 17).) Within the directory are the following files: PGL1_unique_Yersinia_unclustered.out - list of all protein singletons that MCL did not group into a cluster (see Materials and Methods); PGL1_Yersinia_unique_locus_tags.txt - names of the 11 locus tag prefixes used for each genome; PGL1_unique_Yersinia.gff - mapping each Yersinia protein to a cluster in tab delimited GFF; PGL1_unique_Yersinia.sigfile - list of the longest protein in each cluster; PGL1_unique_Yersinia.summary - summary table of features of each of the clusters; PGL1_unique_Yersinia.table - summary table of each protein in the clusters. Within each cluster directory are the following files, where 'x' is the cluster name: PGL1_unique_Yersinia-x.faa - multifasta file of the proteins in the cluster; PGL1_unique_Yersinia-x.summary - summary of the properties of the proteins; PGL1_unique_Yersinia-x.matches - blast matches between the proteins of the cluster; PGL1_unique_Yersinia-x.muscle.fasta - muscle alignment of the proteins; PGL1_unique_Yersinia-x.muscle.fasta.gblo - gblocks output of muscle alignment (that is, auto-trimmed alignment); PGL1_unique_Yersinia-x.muscle.fasta.gblo.htm - as above in html format; PGL1_unique_Yersinia-x.muscle.tree - treefile from muscle alignment; PGL1_unique_Yersinia-x.sif - matches between proteins in simple interaction format for display on graphing software. [file gb-2010-11-1-r1-S15.zip › clusters/PGL1_unique_yersinia-CL1018/PGL1_unique_yersinia-CL1018.matches]

source	target	interaction	score
yaldo0001_1500	yrohd0001_1930	pmatch	92.52
yaldo0001_1500	ypest0001X_3500	pmatch	94.74
yaldo0001_1500	yente0001X_2550	pmatch	95.29
yaldo0001_1500	yruck0001_1640	pmatch	89.44
yaldo0001_1500	ykris0001_1550	pmatch	94.18
yaldo0001_1500	yfred0001_1810	pmatch	95.29
yaldo0001_1500	ymoll0001_910	pmatch	94.18
yaldo0001_1500	yinte0001_1660	pmatch	94.74
yaldo0001_1500	yaldo0001_1500	pmatch	100.00
yaldo0001_1500	ypseu0001X_41530	pmatch	94.74
yaldo0001_1500	yberc0001_1380	pmatch	95.29
yente0001X_2550	yrohd0001_1930	pmatch	93.91
yente0001X_2550	ypest0001X_3500	pmatch	94.46
yente0001X_2550	yruck0001_1640	pmatch	89.44
yente0001X_2550	ymoll0001_910	pmatch	96.12
yente0001X_2550	yaldo0001_1500	pmatch	95.29
yente0001X_2550	yente0001X_2550	pmatch	100.00
yente0001X_2550	ykris0001_1550	pmatch	95.84
yente0001X_2550	yfred0001_1810	pmatch	96.68
yente0001X_2550	yinte0001_1660	pmatch	96.41
yente0001X_2550	ypseu0001X_41530	pmatch	94.46
yente0001X_2550	yberc0001_1380	pmatch	97.23
yberc0001_1380	yrohd0001_1930	pmatch	95.01
yberc0001_1380	ypest0001X_3500	pmatch	95.84
yberc0001_1380	yruck0001_1640	pmatch	89.17
yberc0001_1380	ymoll0001_910	pmatch	97.51
yberc0001_1380	yaldo0001_1500	pmatch	95.29
yberc0001_1380	yente0001X_2550	pmatch	97.23
yberc0001_1380	ykris0001_1550	pmatch	96.68
yberc0001_1380	yfred0001_1810	pmatch	97.78
yberc0001_1380	yinte0001_1660	pmatch	97.23
yberc0001_1380	ypseu0001X_41530	pmatch	95.84
yberc0001_1380	yberc0001_1380	pmatch	100.00
yfred0001_1810	yrohd0001_1930	pmatch	94.46
yfred0001_1810	ypest0001X_3500	pmatch	94.74
yfred0001_1810	yruck0001_1640	pmatch	89.72
yfred0001_1810	ymoll0001_910	pmatch	96.68
yfred0001_1810	yaldo0001_1500	pmatch	95.29
yfred0001_1810	yente0001X_2550	pmatch	96.68
yfred0001_1810	ykris0001_1550	pmatch	95.57
yfred0001_1810	yfred0001_1810	pmatch	100.00
yfred0001_1810	yinte0001_1660	pmatch	96.40
yfred0001_1810	ypseu0001X_41530	pmatch	94.74
yfred0001_1810	yberc0001_1380	pmatch	97.78
ypseu0001X_41530	yrohd0001_1930	pmatch	93.91
ypseu0001X_41530	ypest0001X_3500	pmatch	100.00
ypseu0001X_41530	yruck0001_1640	pmatch	88.89
ypseu0001X_41530	ymoll0001_910	pmatch	94.74
ypseu0001X_41530	yaldo0001_1500	pmatch	94.74
ypseu0001X_41530	yente0001X_2550	pmatch	94.46
ypseu0001X_41530	ykris0001_1550	pmatch	95.01
ypseu0001X_41530	yfred0001_1810	pmatch	94.74
ypseu0001X_41530	yinte0001_1660	pmatch	94.74
ypseu0001X_41530	ypseu0001X_41530	pmatch	100.00
ypseu0001X_41530	yberc0001_1380	pmatch	95.84
ypest0001X_3500	yrohd0001_1930	pmatch	93.91
ypest0001X_3500	ypest0001X_3500	pmatch	100.00
ypest0001X_3500	yruck0001_1640	pmatch	88.89
ypest0001X_3500	ymoll0001_910	pmatch	94.74
ypest0001X_3500	yaldo0001_1500	pmatch	94.74
ypest0001X_3500	yente0001X_2550	pmatch	94.46
ypest0001X_3500	ykris0001_1550	pmatch	95.01
ypest0001X_3500	yfred0001_1810	pmatch	94.74
ypest0001X_3500	yinte0001_1660	pmatch	94.74
ypest0001X_3500	ypseu0001X_41530	pmatch	100.00
ypest0001X_3500	yberc0001_1380	pmatch	95.84
yinte0001_1660	yrohd0001_1930	pmatch	94.18
yinte0001_1660	ypest0001X_3500	pmatch	94.74
yinte0001_1660	yruck0001_1640	pmatch	89.72
yinte0001_1660	ymoll0001_910	pmatch	96.68
yinte0001_1660	yaldo0001_1500	pmatch	94.74
yinte0001_1660	yente0001X_2550	pmatch	96.41
yinte0001_1660	ykris0001_1550	pmatch	96.12
yinte0001_1660	yfred0001_1810	pmatch	96.40
yinte0001_1660	yinte0001_1660	pmatch	100.00
yinte0001_1660	ypseu0001X_41530	pmatch	94.74
yinte0001_1660	yberc0001_1380	pmatch	97.23
ymoll0001_910	ypest0001X_3500	pmatch	94.74
ymoll0001_910	yruck0001_1640	pmatch	88.61
ymoll0001_910	yinte0001_1660	pmatch	96.68
ymoll0001_910	ypseu0001X_41530	pmatch	94.74
ymoll0001_910	yrohd0001_1930	pmatch	94.18
ymoll0001_910	ymoll0001_910	pmatch	100.00
ymoll0001_910	yaldo0001_1500	pmatch	94.18
ymoll0001_910	yente0001X_2550	pmatch	96.12
ymoll0001_910	ykris0001_1550	pmatch	95.57
ymoll0001_910	yfred0001_1810	pmatch	96.68
ymoll0001_910	yberc0001_1380	pmatch	97.51
ykris0001_1550	yrohd0001_1930	pmatch	94.18
ykris0001_1550	ypest0001X_3500	pmatch	95.01
ykris0001_1550	yruck0001_1640	pmatch	89.44
ykris0001_1550	ymoll0001_910	pmatch	95.57
ykris0001_1550	yaldo0001_1500	pmatch	94.18
ykris0001_1550	yente0001X_2550	pmatch	95.84
ykris0001_1550	ykris0001_1550	pmatch	100.00
ykris0001_1550	yfred0001_1810	pmatch	95.57
ykris0001_1550	yinte0001_1660	pmatch	96.12
ykris0001_1550	ypseu0001X_41530	pmatch	95.01
ykris0001_1550	yberc0001_1380	pmatch	96.68
yrohd0001_1930	yrohd0001_1930	pmatch	100.00
yrohd0001_1930	ypest0001X_3500	pmatch	93.91
yrohd0001_1930	yruck0001_1640	pmatch	90.00
yrohd0001_1930	ymoll0001_910	pmatch	94.18
yrohd0001_1930	yaldo0001_1500	pmatch	92.52
yrohd0001_1930	yente0001X_2550	pmatch	93.91
yrohd0001_1930	ykris0001_1550	pmatch	94.18
yrohd0001_1930	yfred0001_1810	pmatch	94.46
yrohd0001_1930	yinte0001_1660	pmatch	94.18
yrohd0001_1930	ypseu0001X_41530	pmatch	93.91
yrohd0001_1930	yberc0001_1380	pmatch	95.01
yruck0001_1640	ypest0001X_3500	pmatch	88.89
yruck0001_1640	yruck0001_1640	pmatch	100.00
yruck0001_1640	yinte0001_1660	pmatch	89.72
yruck0001_1640	ypseu0001X_41530	pmatch	88.89
yruck0001_1640	yrohd0001_1930	pmatch	90.00
yruck0001_1640	ymoll0001_910	pmatch	88.61
yruck0001_1640	yaldo0001_1500	pmatch	89.44
yruck0001_1640	yente0001X_2550	pmatch	89.44
yruck0001_1640	ykris0001_1550	pmatch	89.44
yruck0001_1640	yfred0001_1810	pmatch	89.72
yruck0001_1640	yberc0001_1380	pmatch	89.17
