# Supplementary material for: Genomic characterization of the Yersinia genus
Source: Genome Biol. 2010 Jan 4;11(1):R1. doi: 10.1186/gb-2010-11-1-r1 (PMC2847712; doi:10.1186/gb-2010-11-1-r1)
Supplement: Additional file 15 — The top level directory consists of a directory called Additional_cluster_files and 5010 directories, one for each multi-protein cluster family. (This top level directory has been split into three data files for uploading purposes (Additional files 15, 16, 17).) Within the directory are the following files: PGL1_unique_Yersinia_unclustered.out - list of all protein singletons that MCL did not group into a cluster (see Materials and Methods); PGL1_Yersinia_unique_locus_tags.txt - names of the 11 locus tag prefixes used for each genome; PGL1_unique_Yersinia.gff - mapping each Yersinia protein to a cluster in tab delimited GFF; PGL1_unique_Yersinia.sigfile - list of the longest protein in each cluster; PGL1_unique_Yersinia.summary - summary table of features of each of the clusters; PGL1_unique_Yersinia.table - summary table of each protein in the clusters. Within each cluster directory are the following files, where 'x' is the cluster name: PGL1_unique_Yersinia-x.faa - multifasta file of the proteins in the cluster; PGL1_unique_Yersinia-x.summary - summary of the properties of the proteins; PGL1_unique_Yersinia-x.matches - blast matches between the proteins of the cluster; PGL1_unique_Yersinia-x.muscle.fasta - muscle alignment of the proteins; PGL1_unique_Yersinia-x.muscle.fasta.gblo - gblocks output of muscle alignment (that is, auto-trimmed alignment); PGL1_unique_Yersinia-x.muscle.fasta.gblo.htm - as above in html format; PGL1_unique_Yersinia-x.muscle.tree - treefile from muscle alignment; PGL1_unique_Yersinia-x.sif - matches between proteins in simple interaction format for display on graphing software. [file gb-2010-11-1-r1-S15.zip › clusters/PGL1_unique_yersinia-CL1018/PGL1_unique_yersinia-CL1018.muscle.fasta.gblo]

>yruck0001_1640
MEKITVTLGV RSYPITIAAG LFNDPASFKP LKAGDQVMLV TNQTLAPLYL DSIQSVLEQS
GIQVDQVILP DGEQYKSLSV LEQVFSALLE KPHGRDTTLI ALGGGVVGDL TGFAAACYQR
GVRFIQVPTT LLSQVDSSVG GKTAVNHPLG KNMIGAFYQP ASVIVDLNCL KTLPSRELAS
GLAEVIKYGI ILDSDFFVWL ENNIDALLAL DMEALGYCIR RCCELKAAVV AADEREENGL
RALLNLGHTY GHAIEAEMGY GVWLHGEAVA VGMVMAAETA HIIGQFSAGD IERIKKLLLR
AGLPVNGPAQ MTPESYLPHM MRDKKVLAGE LRLVLPTAIG KSEVRGGISH EIVLASITRC

>yrohd0001_1930
MEKITVTLGE RSYPITIAAG LFNDPASFEP LKAGDQVMLV TNQTLAPLYL DSLRAVLEQN
GIKVDQVILP DGEQYKSLSV LEQVFSALLE KPHGRDTTLV ALGGGVVGDL TGFAAACYQR
GVRFIQVPTT LLSQVDSSVG GKTAVNHPLG KNMIGAFYQP ASVVVDLNCL KTLPPRELAS
GLAEVIKYGI ILDADFFVWL EENIDALLEL DMSALAYCIR RCCELKADVV AADEHETTGM
RALLNLGHTY GHAIEAEMGY GVWLHGEAVA AGMMMAAQTS YRLGQFSASD VERIKKLLLR
AGLPVCGPQE MTPESYLPHM MRDKKVLAGE LRLVLPTAIG KSEVRGGVAH EIVLASIADC

>yaldo0001_1500
MEKITVTLGE RSYPITIAAG LFNDPVSFKP LKVGDQVMLV TNQTLAPLYL DSIRKVLEQG
GVQVDQVILP DGEQYKSLSV LEQVFSALLE KPHGRDTTLV ALGGGVVGDL TGFAAACYQR
GVRFIQVPTT LLSQVDSSVG GKTAVNHPLG KNMIGAFYQP ASVVVDLNCL KTLPQRELAS
GLAEVIKYGI ILDAAFFDWL ENNIDALLAL DMSALAYCIR RCCELKADVV AADEREESGM
RALLNLGHTY GHAIEAEMGY GVWLHGEAVA AGMVMAAHTS RRLGQFSVED VERIKKLLLR
AGLPICGPQE MTPESYLPHM MRDKKVLAGE LRLVLPTAIG TSEIRGGIAH DMVLASIADC

>ypseu0001X_41530
MEKITVTLGE RSYPITIAAG LFNDPASFKP LKAGDQVMLV TNQTLAPLYL DSLRAVLEHG
GIKVDQVILP DGEQYKSLSV MEQVFSALLE KPHGRDTTLV ALGGGVVGDL TGFAAACYQR
GVRFIQVPTT LLSQVDSSVG GKTAVNHPLG KNMIGAFYQP ASVVVDLNCL KTLPPRELAS
GLAEVIKYGI ILDAAFFDWL ENNIDALLAL DMSALAYCIR RCCELKADVV AADEREESGA
RALLNLGHTY GHAIEAEMGY GVWLHGEAVA AGMVMAAQTS RRLGQLSVSD VERIKKLLLR
AGLPVCGPKE MAPESYLPHM MRDKKVLAGE LRLVLPTAIG KSEIRGGVAH DMVLASIADC

>ypest0001X_3500
MEKITVTLGE RSYPITIAAG LFNDPASFKP LKAGDQVMLV TNQTLAPLYL DSLRAVLEHG
GIKVDQVILP DGEQYKSLSV MEQVFSALLE KPHGRDTTLV ALGGGVVGDL TGFAAACYQR
GVRFIQVPTT LLSQVDSSVG GKTAVNHPLG KNMIGAFYQP ASVVVDLNCL KTLPPRELAS
GLAEVIKYGI ILDAAFFDWL ENNIDALLAL DMSALAYCIR RCCELKADVV AADEREESGA
RALLNLGHTY GHAIEAEMGY GVWLHGEAVA AGMVMAAQTS RRLGQLSVSD VERIKKLLLR
AGLPVCGPKE MAPESYLPHM MRDKKVLAGE LRLVLPTAIG KSEIRGGVAH DMVLASIADC

>ykris0001_1550
MEKITVTLGE RSYPITIAAG LFKDPASFKP LKAGDQVMLV TNQTLAPLYL DSLRAVLEQS
GIKVDQVILP DGEQYKSLSV LEQVFSALLE KPHGRDTTLV ALGGGVVGDL TGFAAACYQR
GVRFIQVPTT LLSQVDSSVG GKTAVNHPLG KNMIGAFYQP ASVVVDLDCL KTLPPRELAS
GLAEVIKYGI ILDAAFFAWL ENNIDALLAL DMSALAYCIR RCCELKADVV AADEREESGM
RALLNLGHTY GHAIEAEMGY GVWLHGEAVA AGMMMAAHTS RRLGQLSDQD VERIKKLLLR
AGLPVSGPQE MTPESYLPHM MRDKKVLAGE LRLVLPTAIG QSEVRGGVAH DMVLASITDC

>yente0001X_2550
MEKITVTLGE RSYPITIAAG LFNDPASFKP LKAGDQVMLV TNQTLAPLYL DSLRAVLEQG
GIKVDQVILP DGEQYKSLSV LEQVFSALLE KPHGRDTTLV ALGGGVVGDL TGFAAACYQR
GVRFIQVPTT LLSQVDSSVG GKTAVNHPLG KNMIGAFYQP ASVVVDLNCL KTLPSRELAS
GLAEVIKYGI ILDAAFFEWL ETNIDSLLAL DMSALAYCIR RCCELKADVV AADEREESGM
RALLNLGHTY GHAIEAEMGY GVWLHGEAVA AGMMMAAHTS RRLGQFSAED VERIKKLLLR
AGLPVSGPQK MTPESYLPHM MRDKKVLAGE LRLVLPTAIG QSEIRSGIAH DMVLASIADC

>yinte0001_1660
MEKITVTLGE RSYPITIAAG LFNDSASFAP LKAGDQVMLV TNQTLAPLYL DSLRAVLEQS
GIKVDQVILP DGEQYKSLSV LEQVFSALLE KPHGRDTTLV ALGGGVVGDL TGFAAACYQR
GVRFIQVPTT LLSQVDSSVG GKTAVNHPLG KNMIGAFYQP ASVVVDLDCL KTLPSRELAS
GLAEVIKYGI ILDAAFFDWL ENNIGALLAL DMSALAYCIR RCCELKADVV AADEREESGM
RALLNLGHTY GHAIEAEMGY GVWLHGEAVA AGMMMAAHTS RRLGQFSASD VERIKKLLLR
AGLPVCGPQE MTPESYLPHM MRDKKVLAGE LRLVLPTAIG KSEIRSGIAH DMVLASITDC

>ymoll0001_910
MEKITVTLGA RSYPITIAAG LFNDPASFKP LKAGDQVMLV TNQTLAPLYL DSLRAVLEQS
GIKVDQVILP DGEQYKSLSV LEQVFSALLE KPHGRDTTLV ALGGGVVGDL TGFAAACYQR
GVRFIQVPTT LLSQVDSSVG GKTAVNHPLG KNMIGAFYQP ASVVIDLDCL KTLPPRELAS
GLAEVIKYGI ILDAAFFDWL EDNIDALLAL EMSALAYCIR RCCELKADVV AADEREESGM
RALLNLGHTY GHAIEAEMGY GVWLHGEAVA AGMMMAAQTS RRLGQFSASD VERIKKLLLR
AGLPVCGPQE MTPESYLPHM MRDKKVLAGE LRLVLPTAIG QSEIRSGIAL DMVLASIADC

>yberc0001_1380
MEKITVTLGE RSYPITIAAG LFNDPASFKP LKAGDQVMLV TNQTLAPLYL DSLRAVLEQS
GIKVDQVILP DGEQYKSLSV LEQVFSALLE KPHGRDTTLV ALGGGVVGDL TGFAAACYQR
GVRFIQVPTT LLSQVDSSVG GKTAVNHPLG KNMIGAFYQP ASVVVDLNCL KTLPPRELAS
GLAEVIKYGI ILDAAFFDWL EENIDALLAL DMSALAYCIR RCCELKADVV AADEREESGM
RALLNLGHTY GHAIEAEMGY GVWLHGEAVA AGMMMAAHTS RRLGQLSASD VERIKKLILR
AGLPVCGPQE MTPESYLPHM MRDKKVLAGE LRLVLPTAIG QSEIRSGIAH DMVLASIADC

>yfred0001_1810
MEKITVTLGE RSYPITIAAG LFNDPASFKP LKAGDQVMLV TNQTLAPLYL DSIRAVLEKS
GIKVDQVILP DGEQYKSLSV LEQVFSALLE KPHGRDTTLV ALGGGVVGDL TGFAAACYQR
GVRFIQVPTT LLSQVDSSVG GKTAVNHPLG KNMIGAFYQP ASVVVDLNCL KTLPPRELAS
GLAEVIKYGI ILDAAFFDWL EANIDALLAL DMSALAYCIR RCCELKADVV AADEREESGM
RALLNLGHTY GHAIEAEMGY GVWLHGEAVA AGMMMAAHTS RRLGQFSARD VERIKKLLLR
AGLPVCGPQE MTPESYLPHM MRDKKVLAGE LRLVLPTAIG QSEIRSGIAH DIVLASVADC
