# Supplementary material for: Genomic characterization of the Yersinia genus
Source: Genome Biol. 2010 Jan 4;11(1):R1. doi: 10.1186/gb-2010-11-1-r1 (PMC2847712; doi:10.1186/gb-2010-11-1-r1)
Supplement: Additional file 15 — The top level directory consists of a directory called Additional_cluster_files and 5010 directories, one for each multi-protein cluster family. (This top level directory has been split into three data files for uploading purposes (Additional files 15, 16, 17).) Within the directory are the following files: PGL1_unique_Yersinia_unclustered.out - list of all protein singletons that MCL did not group into a cluster (see Materials and Methods); PGL1_Yersinia_unique_locus_tags.txt - names of the 11 locus tag prefixes used for each genome; PGL1_unique_Yersinia.gff - mapping each Yersinia protein to a cluster in tab delimited GFF; PGL1_unique_Yersinia.sigfile - list of the longest protein in each cluster; PGL1_unique_Yersinia.summary - summary table of features of each of the clusters; PGL1_unique_Yersinia.table - summary table of each protein in the clusters. Within each cluster directory are the following files, where 'x' is the cluster name: PGL1_unique_Yersinia-x.faa - multifasta file of the proteins in the cluster; PGL1_unique_Yersinia-x.summary - summary of the properties of the proteins; PGL1_unique_Yersinia-x.matches - blast matches between the proteins of the cluster; PGL1_unique_Yersinia-x.muscle.fasta - muscle alignment of the proteins; PGL1_unique_Yersinia-x.muscle.fasta.gblo - gblocks output of muscle alignment (that is, auto-trimmed alignment); PGL1_unique_Yersinia-x.muscle.fasta.gblo.htm - as above in html format; PGL1_unique_Yersinia-x.muscle.tree - treefile from muscle alignment; PGL1_unique_Yersinia-x.sif - matches between proteins in simple interaction format for display on graphing software. [file gb-2010-11-1-r1-S15.zip › clusters/PGL1_unique_yersinia-CL1018/PGL1_unique_yersinia-CL1018.sif]

yaldo0001_1500	pmatch	yrohd0001_1930
yaldo0001_1500	pmatch	ypest0001X_3500
yaldo0001_1500	pmatch	yente0001X_2550
yaldo0001_1500	pmatch	yruck0001_1640
yaldo0001_1500	pmatch	ykris0001_1550
yaldo0001_1500	pmatch	yfred0001_1810
yaldo0001_1500	pmatch	ymoll0001_910
yaldo0001_1500	pmatch	yinte0001_1660
yaldo0001_1500	pmatch	yaldo0001_1500
yaldo0001_1500	pmatch	ypseu0001X_41530
yaldo0001_1500	pmatch	yberc0001_1380
yente0001X_2550	pmatch	yrohd0001_1930
yente0001X_2550	pmatch	ypest0001X_3500
yente0001X_2550	pmatch	yruck0001_1640
yente0001X_2550	pmatch	ymoll0001_910
yente0001X_2550	pmatch	yaldo0001_1500
yente0001X_2550	pmatch	yente0001X_2550
yente0001X_2550	pmatch	ykris0001_1550
yente0001X_2550	pmatch	yfred0001_1810
yente0001X_2550	pmatch	yinte0001_1660
yente0001X_2550	pmatch	ypseu0001X_41530
yente0001X_2550	pmatch	yberc0001_1380
yberc0001_1380	pmatch	yrohd0001_1930
yberc0001_1380	pmatch	ypest0001X_3500
yberc0001_1380	pmatch	yruck0001_1640
yberc0001_1380	pmatch	ymoll0001_910
yberc0001_1380	pmatch	yaldo0001_1500
yberc0001_1380	pmatch	yente0001X_2550
yberc0001_1380	pmatch	ykris0001_1550
yberc0001_1380	pmatch	yfred0001_1810
yberc0001_1380	pmatch	yinte0001_1660
yberc0001_1380	pmatch	ypseu0001X_41530
yberc0001_1380	pmatch	yberc0001_1380
yfred0001_1810	pmatch	yrohd0001_1930
yfred0001_1810	pmatch	ypest0001X_3500
yfred0001_1810	pmatch	yruck0001_1640
yfred0001_1810	pmatch	ymoll0001_910
yfred0001_1810	pmatch	yaldo0001_1500
yfred0001_1810	pmatch	yente0001X_2550
yfred0001_1810	pmatch	ykris0001_1550
yfred0001_1810	pmatch	yfred0001_1810
yfred0001_1810	pmatch	yinte0001_1660
yfred0001_1810	pmatch	ypseu0001X_41530
yfred0001_1810	pmatch	yberc0001_1380
ypseu0001X_41530	pmatch	yrohd0001_1930
ypseu0001X_41530	pmatch	ypest0001X_3500
ypseu0001X_41530	pmatch	yruck0001_1640
ypseu0001X_41530	pmatch	ymoll0001_910
ypseu0001X_41530	pmatch	yaldo0001_1500
ypseu0001X_41530	pmatch	yente0001X_2550
ypseu0001X_41530	pmatch	ykris0001_1550
ypseu0001X_41530	pmatch	yfred0001_1810
ypseu0001X_41530	pmatch	yinte0001_1660
ypseu0001X_41530	pmatch	ypseu0001X_41530
ypseu0001X_41530	pmatch	yberc0001_1380
ypest0001X_3500	pmatch	yrohd0001_1930
ypest0001X_3500	pmatch	ypest0001X_3500
ypest0001X_3500	pmatch	yruck0001_1640
ypest0001X_3500	pmatch	ymoll0001_910
ypest0001X_3500	pmatch	yaldo0001_1500
ypest0001X_3500	pmatch	yente0001X_2550
ypest0001X_3500	pmatch	ykris0001_1550
ypest0001X_3500	pmatch	yfred0001_1810
ypest0001X_3500	pmatch	yinte0001_1660
ypest0001X_3500	pmatch	ypseu0001X_41530
ypest0001X_3500	pmatch	yberc0001_1380
yinte0001_1660	pmatch	yrohd0001_1930
yinte0001_1660	pmatch	ypest0001X_3500
yinte0001_1660	pmatch	yruck0001_1640
yinte0001_1660	pmatch	ymoll0001_910
yinte0001_1660	pmatch	yaldo0001_1500
yinte0001_1660	pmatch	yente0001X_2550
yinte0001_1660	pmatch	ykris0001_1550
yinte0001_1660	pmatch	yfred0001_1810
yinte0001_1660	pmatch	yinte0001_1660
yinte0001_1660	pmatch	ypseu0001X_41530
yinte0001_1660	pmatch	yberc0001_1380
ymoll0001_910	pmatch	ypest0001X_3500
ymoll0001_910	pmatch	yruck0001_1640
ymoll0001_910	pmatch	yinte0001_1660
ymoll0001_910	pmatch	ypseu0001X_41530
ymoll0001_910	pmatch	yrohd0001_1930
ymoll0001_910	pmatch	ymoll0001_910
ymoll0001_910	pmatch	yaldo0001_1500
ymoll0001_910	pmatch	yente0001X_2550
ymoll0001_910	pmatch	ykris0001_1550
ymoll0001_910	pmatch	yfred0001_1810
ymoll0001_910	pmatch	yberc0001_1380
ykris0001_1550	pmatch	yrohd0001_1930
ykris0001_1550	pmatch	ypest0001X_3500
ykris0001_1550	pmatch	yruck0001_1640
ykris0001_1550	pmatch	ymoll0001_910
ykris0001_1550	pmatch	yaldo0001_1500
ykris0001_1550	pmatch	yente0001X_2550
ykris0001_1550	pmatch	ykris0001_1550
ykris0001_1550	pmatch	yfred0001_1810
ykris0001_1550	pmatch	yinte0001_1660
ykris0001_1550	pmatch	ypseu0001X_41530
ykris0001_1550	pmatch	yberc0001_1380
yrohd0001_1930	pmatch	yrohd0001_1930
yrohd0001_1930	pmatch	ypest0001X_3500
yrohd0001_1930	pmatch	yruck0001_1640
yrohd0001_1930	pmatch	ymoll0001_910
yrohd0001_1930	pmatch	yaldo0001_1500
yrohd0001_1930	pmatch	yente0001X_2550
yrohd0001_1930	pmatch	ykris0001_1550
yrohd0001_1930	pmatch	yfred0001_1810
yrohd0001_1930	pmatch	yinte0001_1660
yrohd0001_1930	pmatch	ypseu0001X_41530
yrohd0001_1930	pmatch	yberc0001_1380
yruck0001_1640	pmatch	ypest0001X_3500
yruck0001_1640	pmatch	yruck0001_1640
yruck0001_1640	pmatch	yinte0001_1660
yruck0001_1640	pmatch	ypseu0001X_41530
yruck0001_1640	pmatch	yrohd0001_1930
yruck0001_1640	pmatch	ymoll0001_910
yruck0001_1640	pmatch	yaldo0001_1500
yruck0001_1640	pmatch	yente0001X_2550
yruck0001_1640	pmatch	ykris0001_1550
yruck0001_1640	pmatch	yfred0001_1810
yruck0001_1640	pmatch	yberc0001_1380
