# Supplementary material for: Genomic characterization of the Yersinia genus
Source: Genome Biol. 2010 Jan 4;11(1):R1. doi: 10.1186/gb-2010-11-1-r1 (PMC2847712; doi:10.1186/gb-2010-11-1-r1)
Supplement: Additional file 15 — The top level directory consists of a directory called Additional_cluster_files and 5010 directories, one for each multi-protein cluster family. (This top level directory has been split into three data files for uploading purposes (Additional files 15, 16, 17).) Within the directory are the following files: PGL1_unique_Yersinia_unclustered.out - list of all protein singletons that MCL did not group into a cluster (see Materials and Methods); PGL1_Yersinia_unique_locus_tags.txt - names of the 11 locus tag prefixes used for each genome; PGL1_unique_Yersinia.gff - mapping each Yersinia protein to a cluster in tab delimited GFF; PGL1_unique_Yersinia.sigfile - list of the longest protein in each cluster; PGL1_unique_Yersinia.summary - summary table of features of each of the clusters; PGL1_unique_Yersinia.table - summary table of each protein in the clusters. Within each cluster directory are the following files, where 'x' is the cluster name: PGL1_unique_Yersinia-x.faa - multifasta file of the proteins in the cluster; PGL1_unique_Yersinia-x.summary - summary of the properties of the proteins; PGL1_unique_Yersinia-x.matches - blast matches between the proteins of the cluster; PGL1_unique_Yersinia-x.muscle.fasta - muscle alignment of the proteins; PGL1_unique_Yersinia-x.muscle.fasta.gblo - gblocks output of muscle alignment (that is, auto-trimmed alignment); PGL1_unique_Yersinia-x.muscle.fasta.gblo.htm - as above in html format; PGL1_unique_Yersinia-x.muscle.tree - treefile from muscle alignment; PGL1_unique_Yersinia-x.sif - matches between proteins in simple interaction format for display on graphing software. [file gb-2010-11-1-r1-S15.zip › clusters/PGL1_unique_yersinia-CL1019/PGL1_unique_yersinia-CL1019.matches]

source	target	interaction	score
yaldo0001_1530	yrohd0001_1960	pmatch	94.67
yaldo0001_1530	ypseu0001X_41500	pmatch	95.54
yaldo0001_1530	yente0001X_2580	pmatch	98.22
yaldo0001_1530	yruck0001_1670	pmatch	94.55
yaldo0001_1530	ymoll0001_940	pmatch	97.78
yaldo0001_1530	ykris0001_1580	pmatch	96.44
yaldo0001_1530	yinte0001_1690	pmatch	98.22
yaldo0001_1530	ypest0001X_3530	pmatch	95.54
yaldo0001_1530	yaldo0001_1530	pmatch	100.00
yaldo0001_1530	yfred0001_1840	pmatch	98.22
yaldo0001_1530	yberc0001_1410	pmatch	98.22
yberc0001_1410	yrohd0001_1960	pmatch	94.67
yberc0001_1410	ypseu0001X_41500	pmatch	96.43
yberc0001_1410	yente0001X_2580	pmatch	97.33
yberc0001_1410	yruck0001_1670	pmatch	94.09
yberc0001_1410	ymoll0001_940	pmatch	99.56
yberc0001_1410	ykris0001_1580	pmatch	97.33
yberc0001_1410	yinte0001_1690	pmatch	98.22
yberc0001_1410	ypest0001X_3530	pmatch	96.43
yberc0001_1410	yaldo0001_1530	pmatch	98.22
yberc0001_1410	yfred0001_1840	pmatch	98.22
yberc0001_1410	yberc0001_1410	pmatch	100.00
yente0001X_2580	yrohd0001_1960	pmatch	95.56
yente0001X_2580	ypseu0001X_41500	pmatch	97.32
yente0001X_2580	yente0001X_2580	pmatch	100.00
yente0001X_2580	yruck0001_1670	pmatch	93.64
yente0001X_2580	ymoll0001_940	pmatch	96.89
yente0001X_2580	ykris0001_1580	pmatch	96.44
yente0001X_2580	yinte0001_1690	pmatch	96.44
yente0001X_2580	ypest0001X_3530	pmatch	97.32
yente0001X_2580	yaldo0001_1530	pmatch	98.22
yente0001X_2580	yberc0001_1410	pmatch	97.33
yente0001X_2580	yfred0001_1840	pmatch	99.11
yfred0001_1840	yrohd0001_1960	pmatch	96.44
yfred0001_1840	ypseu0001X_41500	pmatch	97.32
yfred0001_1840	yente0001X_2580	pmatch	99.11
yfred0001_1840	yruck0001_1670	pmatch	94.09
yfred0001_1840	ymoll0001_940	pmatch	97.78
yfred0001_1840	ykris0001_1580	pmatch	96.44
yfred0001_1840	yinte0001_1690	pmatch	97.33
yfred0001_1840	ypest0001X_3530	pmatch	97.32
yfred0001_1840	yaldo0001_1530	pmatch	98.22
yfred0001_1840	yberc0001_1410	pmatch	98.22
yfred0001_1840	yfred0001_1840	pmatch	100.00
yinte0001_1690	yrohd0001_1960	pmatch	93.78
yinte0001_1690	ypseu0001X_41500	pmatch	94.64
yinte0001_1690	yinte0001_1690	pmatch	100.00
yinte0001_1690	yfred0001_1840	pmatch	97.33
yinte0001_1690	yente0001X_2580	pmatch	96.44
yinte0001_1690	yruck0001_1670	pmatch	94.09
yinte0001_1690	ymoll0001_940	pmatch	97.78
yinte0001_1690	ykris0001_1580	pmatch	95.56
yinte0001_1690	ypest0001X_3530	pmatch	94.64
yinte0001_1690	yaldo0001_1530	pmatch	98.22
yinte0001_1690	yberc0001_1410	pmatch	98.22
ymoll0001_940	yrohd0001_1960	pmatch	95.11
ymoll0001_940	ypseu0001X_41500	pmatch	95.98
ymoll0001_940	yente0001X_2580	pmatch	96.89
ymoll0001_940	yruck0001_1670	pmatch	93.64
ymoll0001_940	ymoll0001_940	pmatch	100.00
ymoll0001_940	ykris0001_1580	pmatch	96.89
ymoll0001_940	yinte0001_1690	pmatch	97.78
ymoll0001_940	ypest0001X_3530	pmatch	95.98
ymoll0001_940	yaldo0001_1530	pmatch	97.78
ymoll0001_940	yfred0001_1840	pmatch	97.78
ymoll0001_940	yberc0001_1410	pmatch	99.56
ykris0001_1580	yrohd0001_1960	pmatch	93.33
ykris0001_1580	ypseu0001X_41500	pmatch	94.64
ykris0001_1580	yente0001X_2580	pmatch	96.44
ykris0001_1580	yruck0001_1670	pmatch	91.96
ykris0001_1580	ymoll0001_940	pmatch	96.89
ykris0001_1580	ykris0001_1580	pmatch	100.00
ykris0001_1580	yinte0001_1690	pmatch	95.56
ykris0001_1580	ypest0001X_3530	pmatch	94.30
ykris0001_1580	yaldo0001_1530	pmatch	96.44
ykris0001_1580	yfred0001_1840	pmatch	96.44
ykris0001_1580	yberc0001_1410	pmatch	97.33
ypseu0001X_41500	yrohd0001_1960	pmatch	93.75
ypseu0001X_41500	ypseu0001X_41500	pmatch	100.00
ypseu0001X_41500	yente0001X_2580	pmatch	97.32
ypseu0001X_41500	yruck0001_1670	pmatch	91.82
ypseu0001X_41500	ymoll0001_940	pmatch	95.98
ypseu0001X_41500	ykris0001_1580	pmatch	94.64
ypseu0001X_41500	yinte0001_1690	pmatch	94.64
ypseu0001X_41500	ypest0001X_3530	pmatch	100.00
ypseu0001X_41500	yaldo0001_1530	pmatch	95.54
ypseu0001X_41500	yberc0001_1410	pmatch	96.43
ypseu0001X_41500	yfred0001_1840	pmatch	97.32
ypest0001X_3530	yrohd0001_1960	pmatch	93.75
ypest0001X_3530	ypseu0001X_41500	pmatch	100.00
ypest0001X_3530	yente0001X_2580	pmatch	97.32
ypest0001X_3530	yruck0001_1670	pmatch	91.96
ypest0001X_3530	ymoll0001_940	pmatch	95.98
ypest0001X_3530	ykris0001_1580	pmatch	94.30
ypest0001X_3530	yinte0001_1690	pmatch	94.64
ypest0001X_3530	ypest0001X_3530	pmatch	100.00
ypest0001X_3530	yaldo0001_1530	pmatch	95.54
ypest0001X_3530	yberc0001_1410	pmatch	96.43
ypest0001X_3530	yfred0001_1840	pmatch	97.32
yrohd0001_1960	yrohd0001_1960	pmatch	100.00
yrohd0001_1960	ypseu0001X_41500	pmatch	93.75
yrohd0001_1960	yente0001X_2580	pmatch	95.56
yrohd0001_1960	yruck0001_1670	pmatch	90.91
yrohd0001_1960	ymoll0001_940	pmatch	95.11
yrohd0001_1960	ykris0001_1580	pmatch	93.33
yrohd0001_1960	ypest0001X_3530	pmatch	93.75
yrohd0001_1960	yinte0001_1690	pmatch	93.78
yrohd0001_1960	yaldo0001_1530	pmatch	94.67
yrohd0001_1960	yberc0001_1410	pmatch	94.67
yrohd0001_1960	yfred0001_1840	pmatch	96.44
yruck0001_1670	yrohd0001_1960	pmatch	90.91
yruck0001_1670	ypseu0001X_41500	pmatch	91.82
yruck0001_1670	yente0001X_2580	pmatch	93.64
yruck0001_1670	yruck0001_1670	pmatch	100.00
yruck0001_1670	ymoll0001_940	pmatch	93.64
yruck0001_1670	ykris0001_1580	pmatch	91.96
yruck0001_1670	yinte0001_1690	pmatch	94.09
yruck0001_1670	ypest0001X_3530	pmatch	91.96
yruck0001_1670	yaldo0001_1530	pmatch	94.55
yruck0001_1670	yfred0001_1840	pmatch	94.09
yruck0001_1670	yberc0001_1410	pmatch	94.09
