# Supplementary material for: Genomic characterization of the Yersinia genus
Source: Genome Biol. 2010 Jan 4;11(1):R1. doi: 10.1186/gb-2010-11-1-r1 (PMC2847712; doi:10.1186/gb-2010-11-1-r1)
Supplement: Additional file 16 — The top level directory consists of a directory called Additional_cluster_files and 5010 directories, one for each multi-protein cluster family. (This top level directory has been split into three data files for uploading purposes (Additional files 15, 16, 17.) Within the directory are the following files: PGL1_unique_Yersinia_unclustered.out - list of all protein singletons that MCL did not group into a cluster (see Materials and Methods); PGL1_Yersinia_unique_locus_tags.txt - names of the 11 locus tag prefixes used for each genome; PGL1_unique_Yersinia.gff - mapping each Yersinia protein to a cluster in tab delimited GFF; PGL1_unique_Yersinia.sigfile - list of the longest protein in each cluster; PGL1_unique_Yersinia.summary - summary table of features of each of the clusters; PGL1_unique_Yersinia.table - summary table of each protein in the clusters. Within each cluster directory are the following files, where 'x' is the cluster name: PGL1_unique_Yersinia-x.faa - multifasta file of the proteins in the cluster; PGL1_unique_Yersinia-x.summary - summary of the properties of the proteins; PGL1_unique_Yersinia-x.matches - blast matches between the proteins of the cluster; PGL1_unique_Yersinia-x.muscle.fasta - muscle alignment of the proteins; PGL1_unique_Yersinia-x.muscle.fasta.gblo - gblocks output of muscle alignment (that is, auto-trimmed alignment); PGL1_unique_Yersinia-x.muscle.fasta.gblo.htm - as above in html format; PGL1_unique_Yersinia-x.muscle.tree - treefile from muscle alignment; PGL1_unique_Yersinia-x.sif - matches between proteins in simple interaction format for display on graphing software. [file gb-2010-11-1-r1-S16.zip]

Archive with 15,755 entries (8,886 files):
- clusters2/
- clusters2/.DS_Store
- __MACOSX/
- __MACOSX/clusters2/
- __MACOSX/clusters2/._.DS_Store
- clusters2/PGL1_unique_yersinia-CL1250/
- clusters2/PGL1_unique_yersinia-CL1250/PGL1_unique_yersinia-CL1250.faa
- clusters2/PGL1_unique_yersinia-CL1250/PGL1_unique_yersinia-CL1250.matches
- clusters2/PGL1_unique_yersinia-CL1250/PGL1_unique_yersinia-CL1250.muscle.fasta
- clusters2/PGL1_unique_yersinia-CL1250/PGL1_unique_yersinia-CL1250.muscle.fasta.gblo
- clusters2/PGL1_unique_yersinia-CL1250/PGL1_unique_yersinia-CL1250.muscle.fasta.gblo.htm
- clusters2/PGL1_unique_yersinia-CL1250/PGL1_unique_yersinia-CL1250.muscle.tree
- clusters2/PGL1_unique_yersinia-CL1250/PGL1_unique_yersinia-CL1250.sif
- clusters2/PGL1_unique_yersinia-CL1250/PGL1_unique_yersinia-CL1250.summary
- clusters2/PGL1_unique_yersinia-CL1251/
- clusters2/PGL1_unique_yersinia-CL1251/PGL1_unique_yersinia-CL1251.faa
- clusters2/PGL1_unique_yersinia-CL1251/PGL1_unique_yersinia-CL1251.matches
- clusters2/PGL1_unique_yersinia-CL1251/PGL1_unique_yersinia-CL1251.muscle.fasta
- clusters2/PGL1_unique_yersinia-CL1251/PGL1_unique_yersinia-CL1251.muscle.fasta.gblo
- clusters2/PGL1_unique_yersinia-CL1251/PGL1_unique_yersinia-CL1251.muscle.fasta.gblo.htm
- clusters2/PGL1_unique_yersinia-CL1251/PGL1_unique_yersinia-CL1251.muscle.tree
- clusters2/PGL1_unique_yersinia-CL1251/PGL1_unique_yersinia-CL1251.sif
- clusters2/PGL1_unique_yersinia-CL1251/PGL1_unique_yersinia-CL1251.summary
- clusters2/PGL1_unique_yersinia-CL1252/
- clusters2/PGL1_unique_yersinia-CL1252/PGL1_unique_yersinia-CL1252.faa
- clusters2/PGL1_unique_yersinia-CL1252/PGL1_unique_yersinia-CL1252.matches
- clusters2/PGL1_unique_yersinia-CL1252/PGL1_unique_yersinia-CL1252.muscle.fasta
- clusters2/PGL1_unique_yersinia-CL1252/PGL1_unique_yersinia-CL1252.muscle.fasta.gblo
- clusters2/PGL1_unique_yersinia-CL1252/PGL1_unique_yersinia-CL1252.muscle.fasta.gblo.htm
- clusters2/PGL1_unique_yersinia-CL1252/PGL1_unique_yersinia-CL1252.muscle.tree
- clusters2/PGL1_unique_yersinia-CL1252/PGL1_unique_yersinia-CL1252.sif
- clusters2/PGL1_unique_yersinia-CL1252/PGL1_unique_yersinia-CL1252.summary
- clusters2/PGL1_unique_yersinia-CL1253/
- clusters2/PGL1_unique_yersinia-CL1253/PGL1_unique_yersinia-CL1253.faa
- clusters2/PGL1_unique_yersinia-CL1253/PGL1_unique_yersinia-CL1253.matches
- clusters2/PGL1_unique_yersinia-CL1253/PGL1_unique_yersinia-CL1253.muscle.fasta
- clusters2/PGL1_unique_yersinia-CL1253/PGL1_unique_yersinia-CL1253.muscle.fasta.gblo
- clusters2/PGL1_unique_yersinia-CL1253/PGL1_unique_yersinia-CL1253.muscle.fasta.gblo.htm
- clusters2/PGL1_unique_yersinia-CL1253/PGL1_unique_yersinia-CL1253.muscle.tree
- clusters2/PGL1_unique_yersinia-CL1253/PGL1_unique_yersinia-CL1253.sif
- clusters2/PGL1_unique_yersinia-CL1253/PGL1_unique_yersinia-CL1253.summary
- clusters2/PGL1_unique_yersinia-CL1254/
- clusters2/PGL1_unique_yersinia-CL1254/PGL1_unique_yersinia-CL1254.faa
- clusters2/PGL1_unique_yersinia-CL1254/PGL1_unique_yersinia-CL1254.matches
- clusters2/PGL1_unique_yersinia-CL1254/PGL1_unique_yersinia-CL1254.muscle.fasta
- clusters2/PGL1_unique_yersinia-CL1254/PGL1_unique_yersinia-CL1254.muscle.fasta.gblo
- clusters2/PGL1_unique_yersinia-CL1254/PGL1_unique_yersinia-CL1254.muscle.fasta.gblo.htm
- clusters2/PGL1_unique_yersinia-CL1254/PGL1_unique_yersinia-CL1254.muscle.tree
- clusters2/PGL1_unique_yersinia-CL1254/PGL1_unique_yersinia-CL1254.sif
- clusters2/PGL1_unique_yersinia-CL1254/PGL1_unique_yersinia-CL1254.summary
- clusters2/PGL1_unique_yersinia-CL1255/
- clusters2/PGL1_unique_yersinia-CL1255/PGL1_unique_yersinia-CL1255.faa
- clusters2/PGL1_unique_yersinia-CL1255/PGL1_unique_yersinia-CL1255.matches
- clusters2/PGL1_unique_yersinia-CL1255/PGL1_unique_yersinia-CL1255.muscle.fasta
- clusters2/PGL1_unique_yersinia-CL1255/PGL1_unique_yersinia-CL1255.muscle.fasta.gblo
- clusters2/PGL1_unique_yersinia-CL1255/PGL1_unique_yersinia-CL1255.muscle.fasta.gblo.htm
- clusters2/PGL1_unique_yersinia-CL1255/PGL1_unique_yersinia-CL1255.muscle.tree
- clusters2/PGL1_unique_yersinia-CL1255/PGL1_unique_yersinia-CL1255.sif
- clusters2/PGL1_unique_yersinia-CL1255/PGL1_unique_yersinia-CL1255.summary
- clusters2/PGL1_unique_yersinia-CL1256/
- clusters2/PGL1_unique_yersinia-CL1256/PGL1_unique_yersinia-CL1256.faa
- clusters2/PGL1_unique_yersinia-CL1256/PGL1_unique_yersinia-CL1256.matches
- clusters2/PGL1_unique_yersinia-CL1256/PGL1_unique_yersinia-CL1256.muscle.fasta
- clusters2/PGL1_unique_yersinia-CL1256/PGL1_unique_yersinia-CL1256.muscle.fasta.gblo
- clusters2/PGL1_unique_yersinia-CL1256/PGL1_unique_yersinia-CL1256.muscle.fasta.gblo.htm
- clusters2/PGL1_unique_yersinia-CL1256/PGL1_unique_yersinia-CL1256.muscle.tree
- clusters2/PGL1_unique_yersinia-CL1256/PGL1_unique_yersinia-CL1256.sif
- clusters2/PGL1_unique_yersinia-CL1256/PGL1_unique_yersinia-CL1256.summary
- clusters2/PGL1_unique_yersinia-CL1257/
- clusters2/PGL1_unique_yersinia-CL1257/PGL1_unique_yersinia-CL1257.faa
- clusters2/PGL1_unique_yersinia-CL1257/PGL1_unique_yersinia-CL1257.matches
- clusters2/PGL1_unique_yersinia-CL1257/PGL1_unique_yersinia-CL1257.muscle.fasta
- clusters2/PGL1_unique_yersinia-CL1257/PGL1_unique_yersinia-CL1257.muscle.fasta.gblo
- clusters2/PGL1_unique_yersinia-CL1257/PGL1_unique_yersinia-CL1257.muscle.fasta.gblo.htm
- clusters2/PGL1_unique_yersinia-CL1257/PGL1_unique_yersinia-CL1257.muscle.tree
- clusters2/PGL1_unique_yersinia-CL1257/PGL1_unique_yersinia-CL1257.sif
- clusters2/PGL1_unique_yersinia-CL1257/PGL1_unique_yersinia-CL1257.summary
- clusters2/PGL1_unique_yersinia-CL1258/
- clusters2/PGL1_unique_yersinia-CL1258/PGL1_unique_yersinia-CL1258.faa
- clusters2/PGL1_unique_yersinia-CL1258/PGL1_unique_yersinia-CL1258.matches
- clusters2/PGL1_unique_yersinia-CL1258/PGL1_unique_yersinia-CL1258.muscle.fasta
- clusters2/PGL1_unique_yersinia-CL1258/PGL1_unique_yersinia-CL1258.muscle.fasta.gblo
- clusters2/PGL1_unique_yersinia-CL1258/PGL1_unique_yersinia-CL1258.muscle.fasta.gblo.htm
- clusters2/PGL1_unique_yersinia-CL1258/PGL1_unique_yersinia-CL1258.muscle.tree
- clusters2/PGL1_unique_yersinia-CL1258/PGL1_unique_yersinia-CL1258.sif
- clusters2/PGL1_unique_yersinia-CL1258/PGL1_unique_yersinia-CL1258.summary
- clusters2/PGL1_unique_yersinia-CL1259/
- clusters2/PGL1_unique_yersinia-CL1259/PGL1_unique_yersinia-CL1259.faa
- clusters2/PGL1_unique_yersinia-CL1259/PGL1_unique_yersinia-CL1259.matches
- clusters2/PGL1_unique_yersinia-CL1259/PGL1_unique_yersinia-CL1259.muscle.fasta
- clusters2/PGL1_unique_yersinia-CL1259/PGL1_unique_yersinia-CL1259.muscle.fasta.gblo
- clusters2/PGL1_unique_yersinia-CL1259/PGL1_unique_yersinia-CL1259.muscle.fasta.gblo.htm
- clusters2/PGL1_unique_yersinia-CL1259/PGL1_unique_yersinia-CL1259.muscle.tree
- clusters2/PGL1_unique_yersinia-CL1259/PGL1_unique_yersinia-CL1259.sif
- clusters2/PGL1_unique_yersinia-CL1259/PGL1_unique_yersinia-CL1259.summary
- clusters2/PGL1_unique_yersinia-CL1260/
- clusters2/PGL1_unique_yersinia-CL1260/PGL1_unique_yersinia-CL1260.faa
- clusters2/PGL1_unique_yersinia-CL1260/PGL1_unique_yersinia-CL1260.matches
- clusters2/PGL1_unique_yersinia-CL1260/PGL1_unique_yersinia-CL1260.muscle.fasta
- clusters2/PGL1_unique_yersinia-CL1260/PGL1_unique_yersinia-CL1260.muscle.fasta.gblo
- clusters2/PGL1_unique_yersinia-CL1260/PGL1_unique_yersinia-CL1260.muscle.fasta.gblo.htm
- clusters2/PGL1_unique_yersinia-CL1260/PGL1_unique_yersinia-CL1260.muscle.tree
- clusters2/PGL1_unique_yersinia-CL1260/PGL1_unique_yersinia-CL1260.sif
- clusters2/PGL1_unique_yersinia-CL1260/PGL1_unique_yersinia-CL1260.summary
- clusters2/PGL1_unique_yersinia-CL1261/
- clusters2/PGL1_unique_yersinia-CL1261/PGL1_unique_yersinia-CL1261.faa
- clusters2/PGL1_unique_yersinia-CL1261/PGL1_unique_yersinia-CL1261.matches
- clusters2/PGL1_unique_yersinia-CL1261/PGL1_unique_yersinia-CL1261.muscle.fasta
- clusters2/PGL1_unique_yersinia-CL1261/PGL1_unique_yersinia-CL1261.muscle.fasta.gblo
- clusters2/PGL1_unique_yersinia-CL1261/PGL1_unique_yersinia-CL1261.muscle.fasta.gblo.htm
- clusters2/PGL1_unique_yersinia-CL1261/PGL1_unique_yersinia-CL1261.muscle.tree
- clusters2/PGL1_unique_yersinia-CL1261/PGL1_unique_yersinia-CL1261.sif
- clusters2/PGL1_unique_yersinia-CL1261/PGL1_unique_yersinia-CL1261.summary
- clusters2/PGL1_unique_yersinia-CL1262/
- clusters2/PGL1_unique_yersinia-CL1262/PGL1_unique_yersinia-CL1262.faa
- clusters2/PGL1_unique_yersinia-CL1262/PGL1_unique_yersinia-CL1262.matches
- clusters2/PGL1_unique_yersinia-CL1262/PGL1_unique_yersinia-CL1262.muscle.fasta
- clusters2/PGL1_unique_yersinia-CL1262/PGL1_unique_yersinia-CL1262.muscle.fasta.gblo
- clusters2/PGL1_unique_yersinia-CL1262/PGL1_unique_yersinia-CL1262.muscle.fasta.gblo.htm
- clusters2/PGL1_unique_yersinia-CL1262/PGL1_unique_yersinia-CL1262.muscle.tree
- clusters2/PGL1_unique_yersinia-CL1262/PGL1_unique_yersinia-CL1262.sif
- clusters2/PGL1_unique_yersinia-CL1262/PGL1_unique_yersinia-CL1262.summary
- clusters2/PGL1_unique_yersinia-CL1263/
- clusters2/PGL1_unique_yersinia-CL1263/PGL1_unique_yersinia-CL1263.faa
- clusters2/PGL1_unique_yersinia-CL1263/PGL1_unique_yersinia-CL1263.matches
- clusters2/PGL1_unique_yersinia-CL1263/PGL1_unique_yersinia-CL1263.muscle.fasta
- clusters2/PGL1_unique_yersinia-CL1263/PGL1_unique_yersinia-CL1263.muscle.fasta.gblo
- clusters2/PGL1_unique_yersinia-CL1263/PGL1_unique_yersinia-CL1263.muscle.fasta.gblo.htm
- clusters2/PGL1_unique_yersinia-CL1263/PGL1_unique_yersinia-CL1263.muscle.tree
- clusters2/PGL1_unique_yersinia-CL1263/PGL1_unique_yersinia-CL1263.sif
- clusters2/PGL1_unique_yersinia-CL1263/PGL1_unique_yersinia-CL1263.summary
- clusters2/PGL1_unique_yersinia-CL1264/
- clusters2/PGL1_unique_yersinia-CL1264/PGL1_unique_yersinia-CL1264.faa
- clusters2/PGL1_unique_yersinia-CL1264/PGL1_unique_yersinia-CL1264.matches
- clusters2/PGL1_unique_yersinia-CL1264/PGL1_unique_yersinia-CL1264.muscle.fasta
- clusters2/PGL1_unique_yersinia-CL1264/PGL1_unique_yersinia-CL1264.muscle.fasta.gblo
- clusters2/PGL1_unique_yersinia-CL1264/PGL1_unique_yersinia-CL1264.muscle.fasta.gblo.htm
- clusters2/PGL1_unique_yersinia-CL1264/PGL1_unique_yersinia-CL1264.muscle.tree
- clusters2/PGL1_unique_yersinia-CL1264/PGL1_unique_yersinia-CL1264.sif
- clusters2/PGL1_unique_yersinia-CL1264/PGL1_unique_yersinia-CL1264.summary
- clusters2/PGL1_unique_yersinia-CL1265/
- clusters2/PGL1_unique_yersinia-CL1265/PGL1_unique_yersinia-CL1265.faa
- clusters2/PGL1_unique_yersinia-CL1265/PGL1_unique_yersinia-CL1265.matches
- clusters2/PGL1_unique_yersinia-CL1265/PGL1_unique_yersinia-CL1265.muscle.fasta
- clusters2/PGL1_unique_yersinia-CL1265/PGL1_unique_yersinia-CL1265.muscle.fasta.gblo
- clusters2/PGL1_unique_yersinia-CL1265/PGL1_unique_yersinia-CL1265.muscle.fasta.gblo.htm
- clusters2/PGL1_unique_yersinia-CL1265/PGL1_unique_yersinia-CL1265.muscle.tree
- clusters2/PGL1_unique_yersinia-CL1265/PGL1_unique_yersinia-CL1265.sif
- clusters2/PGL1_unique_yersinia-CL1265/PGL1_unique_yersinia-CL1265.summary
- clusters2/PGL1_unique_yersinia-CL1266/
- clusters2/PGL1_unique_yersinia-CL1266/PGL1_unique_yersinia-CL1266.faa
- clusters2/PGL1_unique_yersinia-CL1266/PGL1_unique_yersinia-CL1266.matches
- clusters2/PGL1_unique_yersinia-CL1266/PGL1_unique_yersinia-CL1266.muscle.fasta
- clusters2/PGL1_unique_yersinia-CL1266/PGL1_unique_yersinia-CL1266.muscle.fasta.gblo
- clusters2/PGL1_unique_yersinia-CL1266/PGL1_unique_yersinia-CL1266.muscle.fasta.gblo.htm
- clusters2/PGL1_unique_yersinia-CL1266/PGL1_unique_yersinia-CL1266.muscle.tree
- clusters2/PGL1_unique_yersinia-CL1266/PGL1_unique_yersinia-CL1266.sif
- clusters2/PGL1_unique_yersinia-CL1266/PGL1_unique_yersinia-CL1266.summary
- clusters2/PGL1_unique_yersinia-CL1267/
- clusters2/PGL1_unique_yersinia-CL1267/PGL1_unique_yersinia-CL1267.faa
- clusters2/PGL1_unique_yersinia-CL1267/PGL1_unique_yersinia-CL1267.matches
- clusters2/PGL1_unique_yersinia-CL1267/PGL1_unique_yersinia-CL1267.muscle.fasta
- clusters2/PGL1_unique_yersinia-CL1267/PGL1_unique_yersinia-CL1267.muscle.fasta.gblo
- clusters2/PGL1_unique_yersinia-CL1267/PGL1_unique_yersinia-CL1267.muscle.fasta.gblo.htm
- clusters2/PGL1_unique_yersinia-CL1267/PGL1_unique_yersinia-CL1267.muscle.tree
- clusters2/PGL1_unique_yersinia-CL1267/PGL1_unique_yersinia-CL1267.sif
- clusters2/PGL1_unique_yersinia-CL1267/PGL1_unique_yersinia-CL1267.summary
- clusters2/PGL1_unique_yersinia-CL1268/
- clusters2/PGL1_unique_yersinia-CL1268/PGL1_unique_yersinia-CL1268.faa
- clusters2/PGL1_unique_yersinia-CL1268/PGL1_unique_yersinia-CL1268.matches
- clusters2/PGL1_unique_yersinia-CL1268/PGL1_unique_yersinia-CL1268.muscle.fasta
- clusters2/PGL1_unique_yersinia-CL1268/PGL1_unique_yersinia-CL1268.muscle.fasta.gblo
- clusters2/PGL1_unique_yersinia-CL1268/PGL1_unique_yersinia-CL1268.muscle.fasta.gblo.htm
- clusters2/PGL1_unique_yersinia-CL1268/PGL1_unique_yersinia-CL1268.muscle.tree
- clusters2/PGL1_unique_yersinia-CL1268/PGL1_unique_yersinia-CL1268.sif
- clusters2/PGL1_unique_yersinia-CL1268/PGL1_unique_yersinia-CL1268.summary
- clusters2/PGL1_unique_yersinia-CL1269/
- clusters2/PGL1_unique_yersinia-CL1269/PGL1_unique_yersinia-CL1269.faa
- clusters2/PGL1_unique_yersinia-CL1269/PGL1_unique_yersinia-CL1269.matches
- clusters2/PGL1_unique_yersinia-CL1269/PGL1_unique_yersinia-CL1269.muscle.fasta
- clusters2/PGL1_unique_yersinia-CL1269/PGL1_unique_yersinia-CL1269.muscle.fasta.gblo
- clusters2/PGL1_unique_yersinia-CL1269/PGL1_unique_yersinia-CL1269.muscle.fasta.gblo.htm
- clusters2/PGL1_unique_yersinia-CL1269/PGL1_unique_yersinia-CL1269.muscle.tree
- clusters2/PGL1_unique_yersinia-CL1269/PGL1_unique_yersinia-CL1269.sif
- clusters2/PGL1_unique_yersinia-CL1269/PGL1_unique_yersinia-CL1269.summary
- clusters2/PGL1_unique_yersinia-CL1270/
- clusters2/PGL1_unique_yersinia-CL1270/PGL1_unique_yersinia-CL1270.faa
- clusters2/PGL1_unique_yersinia-CL1270/PGL1_unique_yersinia-CL1270.matches
- clusters2/PGL1_unique_yersinia-CL1270/PGL1_unique_yersinia-CL1270.muscle.fasta
- clusters2/PGL1_unique_yersinia-CL1270/PGL1_unique_yersinia-CL1270.muscle.fasta.gblo
- clusters2/PGL1_unique_yersinia-CL1270/PGL1_unique_yersinia-CL1270.muscle.fasta.gblo.htm
- clusters2/PGL1_unique_yersinia-CL1270/PGL1_unique_yersinia-CL1270.muscle.tree
- clusters2/PGL1_unique_yersinia-CL1270/PGL1_unique_yersinia-CL1270.sif
- clusters2/PGL1_unique_yersinia-CL1270/PGL1_unique_yersinia-CL1270.summary
- clusters2/PGL1_unique_yersinia-CL1271/
- clusters2/PGL1_unique_yersinia-CL1271/PGL1_unique_yersinia-CL1271.faa
- clusters2/PGL1_unique_yersinia-CL1271/PGL1_unique_yersinia-CL1271.matches
- clusters2/PGL1_unique_yersinia-CL1271/PGL1_unique_yersinia-CL1271.muscle.fasta
- clusters2/PGL1_unique_yersinia-CL1271/PGL1_unique_yersinia-CL1271.muscle.fasta.gblo
- clusters2/PGL1_unique_yersinia-CL1271/PGL1_unique_yersinia-CL1271.muscle.fasta.gblo.htm
- clusters2/PGL1_unique_yersinia-CL1271/PGL1_unique_yersinia-CL1271.muscle.tree
- clusters2/PGL1_unique_yersinia-CL1271/PGL1_unique_yersinia-CL1271.sif
- clusters2/PGL1_unique_yersinia-CL1271/PGL1_unique_yersinia-CL1271.summary
- clusters2/PGL1_unique_yersinia-CL1272/
- clusters2/PGL1_unique_yersinia-CL1272/PGL1_unique_yersinia-CL1272.faa
- clusters2/PGL1_unique_yersinia-CL1272/PGL1_unique_yersinia-CL1272.matches
- clusters2/PGL1_unique_yersinia-CL1272/PGL1_unique_yersinia-CL1272.muscle.fasta
- clusters2/PGL1_unique_yersinia-CL1272/PGL1_unique_yersinia-CL1272.muscle.fasta.gblo
- clusters2/PGL1_unique_yersinia-CL1272/PGL1_unique_yersinia-CL1272.muscle.fasta.gblo.htm
- clusters2/PGL1_unique_yersinia-CL1272/PGL1_unique_yersinia-CL1272.muscle.tree
- clusters2/PGL1_unique_yersinia-CL1272/PGL1_unique_yersinia-CL1272.sif
- clusters2/PGL1_unique_yersinia-CL1272/PGL1_unique_yersinia-CL1272.summary
- clusters2/PGL1_unique_yersinia-CL1273/
- clusters2/PGL1_unique_yersinia-CL1273/PGL1_unique_yersinia-CL1273.faa
- clusters2/PGL1_unique_yersinia-CL1273/PGL1_unique_yersinia-CL1273.matches
- clusters2/PGL1_unique_yersinia-CL1273/PGL1_unique_yersinia-CL1273.muscle.fasta
- clusters2/PGL1_unique_yersinia-CL1273/PGL1_unique_yersinia-CL1273.muscle.fasta.gblo
- clusters2/PGL1_unique_yersinia-CL1273/PGL1_unique_yersinia-CL1273.muscle.fasta.gblo.htm
- clusters2/PGL1_unique_yersinia-CL1273/PGL1_unique_yersinia-CL1273.muscle.tree
- clusters2/PGL1_unique_yersinia-CL1273/PGL1_unique_yersinia-CL1273.sif
- clusters2/PGL1_unique_yersinia-CL1273/PGL1_unique_yersinia-CL1273.summary
- clusters2/PGL1_unique_yersinia-CL1274/
- clusters2/PGL1_unique_yersinia-CL1274/PGL1_unique_yersinia-CL1274.faa
- clusters2/PGL1_unique_yersinia-CL1274/PGL1_unique_yersinia-CL1274.matches
- clusters2/PGL1_unique_yersinia-CL1274/PGL1_unique_yersinia-CL1274.muscle.fasta
- clusters2/PGL1_unique_yersinia-CL1274/PGL1_unique_yersinia-CL1274.muscle.fasta.gblo
- clusters2/PGL1_unique_yersinia-CL1274/PGL1_unique_yersinia-CL1274.muscle.fasta.gblo.htm
- clusters2/PGL1_unique_yersinia-CL1274/PGL1_unique_yersinia-CL1274.muscle.tree
- clusters2/PGL1_unique_yersinia-CL1274/PGL1_unique_yersinia-CL1274.sif
- clusters2/PGL1_unique_yersinia-CL1274/PGL1_unique_yersinia-CL1274.summary
- clusters2/PGL1_unique_yersinia-CL1275/
- clusters2/PGL1_unique_yersinia-CL1275/PGL1_unique_yersinia-CL1275.faa
- clusters2/PGL1_unique_yersinia-CL1275/PGL1_unique_yersinia-CL1275.matches
- clusters2/PGL1_unique_yersinia-CL1275/PGL1_unique_yersinia-CL1275.muscle.fasta
- clusters2/PGL1_unique_yersinia-CL1275/PGL1_unique_yersinia-CL1275.muscle.fasta.gblo
- clusters2/PGL1_unique_yersinia-CL1275/PGL1_unique_yersinia-CL1275.muscle.fasta.gblo.htm
- clusters2/PGL1_unique_yersinia-CL1275/PGL1_unique_yersinia-CL1275.muscle.tree
- clusters2/PGL1_unique_yersinia-CL1275/PGL1_unique_yersinia-CL1275.sif
- clusters2/PGL1_unique_yersinia-CL1275/PGL1_unique_yersinia-CL1275.summary
- clusters2/PGL1_unique_yersinia-CL1276/
- clusters2/PGL1_unique_yersinia-CL1276/PGL1_unique_yersinia-CL1276.faa
- clusters2/PGL1_unique_yersinia-CL1276/PGL1_unique_yersinia-CL1276.matches
- clusters2/PGL1_unique_yersinia-CL1276/PGL1_unique_yersinia-CL1276.muscle.fasta
- clusters2/PGL1_unique_yersinia-CL1276/PGL1_unique_yersinia-CL1276.muscle.fasta.gblo
- clusters2/PGL1_unique_yersinia-CL1276/PGL1_unique_yersinia-CL1276.muscle.fasta.gblo.htm
- clusters2/PGL1_unique_yersinia-CL1276/PGL1_unique_yersinia-CL1276.muscle.tree
- clusters2/PGL1_unique_yersinia-CL1276/PGL1_unique_yersinia-CL1276.sif
- clusters2/PGL1_unique_yersinia-CL1276/PGL1_unique_yersinia-CL1276.summary
- clusters2/PGL1_unique_yersinia-CL1277/
- clusters2/PGL1_unique_yersinia-CL1277/PGL1_unique_yersinia-CL1277.faa
- clusters2/PGL1_unique_yersinia-CL1277/PGL1_unique_yersinia-CL1277.matches
- clusters2/PGL1_unique_yersinia-CL1277/PGL1_unique_yersinia-CL1277.muscle.fasta
- clusters2/PGL1_unique_yersinia-CL1277/PGL1_unique_yersinia-CL1277.muscle.fasta.gblo
- clusters2/PGL1_unique_yersinia-CL1277/PGL1_unique_yersinia-CL1277.muscle.fasta.gblo.htm
- clusters2/PGL1_unique_yersinia-CL1277/PGL1_unique_yersinia-CL1277.muscle.tree
- clusters2/PGL1_unique_yersinia-CL1277/PGL1_unique_yersinia-CL1277.sif
- clusters2/PGL1_unique_yersinia-CL1277/PGL1_unique_yersinia-CL1277.summary
- clusters2/PGL1_unique_yersinia-CL1278/
- clusters2/PGL1_unique_yersinia-CL1278/PGL1_unique_yersinia-CL1278.faa
- clusters2/PGL1_unique_yersinia-CL1278/PGL1_unique_yersinia-CL1278.matches
- clusters2/PGL1_unique_yersinia-CL1278/PGL1_unique_yersinia-CL1278.muscle.fasta
- clusters2/PGL1_unique_yersinia-CL1278/PGL1_unique_yersinia-CL1278.muscle.fasta.gblo
- clusters2/PGL1_unique_yersinia-CL1278/PGL1_unique_yersinia-CL1278.muscle.fasta.gblo.htm
- clusters2/PGL1_unique_yersinia-CL1278/PGL1_unique_yersinia-CL1278.muscle.tree
- clusters2/PGL1_unique_yersinia-CL1278/PGL1_unique_yersinia-CL1278.sif
- clusters2/PGL1_unique_yersinia-CL1278/PGL1_unique_yersinia-CL1278.summary
- clusters2/PGL1_unique_yersinia-CL1279/
- clusters2/PGL1_unique_yersinia-CL1279/PGL1_unique_yersinia-CL1279.faa
- clusters2/PGL1_unique_yersinia-CL1279/PGL1_unique_yersinia-CL1279.matches
- clusters2/PGL1_unique_yersinia-CL1279/PGL1_unique_yersinia-CL1279.muscle.fasta
- clusters2/PGL1_unique_yersinia-CL1279/PGL1_unique_yersinia-CL1279.muscle.fasta.gblo
- clusters2/PGL1_unique_yersinia-CL1279/PGL1_unique_yersinia-CL1279.muscle.fasta.gblo.htm
- clusters2/PGL1_unique_yersinia-CL1279/PGL1_unique_yersinia-CL1279.muscle.tree
- clusters2/PGL1_unique_yersinia-CL1279/PGL1_unique_yersinia-CL1279.sif
- clusters2/PGL1_unique_yersinia-CL1279/PGL1_unique_yersinia-CL1279.summary
- clusters2/PGL1_unique_yersinia-CL1280/
- clusters2/PGL1_unique_yersinia-CL1280/PGL1_unique_yersinia-CL1280.faa
- clusters2/PGL1_unique_yersinia-CL1280/PGL1_unique_yersinia-CL1280.matches
- clusters2/PGL1_unique_yersinia-CL1280/PGL1_unique_yersinia-CL1280.muscle.fasta
- clusters2/PGL1_unique_yersinia-CL1280/PGL1_unique_yersinia-CL1280.muscle.fasta.gblo
- clusters2/PGL1_unique_yersinia-CL1280/PGL1_unique_yersinia-CL1280.muscle.fasta.gblo.htm
- clusters2/PGL1_unique_yersinia-CL1280/PGL1_unique_yersinia-CL1280.muscle.tree
- clusters2/PGL1_unique_yersinia-CL1280/PGL1_unique_yersinia-CL1280.sif
- clusters2/PGL1_unique_yersinia-CL1280/PGL1_unique_yersinia-CL1280.summary
- clusters2/PGL1_unique_yersinia-CL1281/
- clusters2/PGL1_unique_yersinia-CL1281/PGL1_unique_yersinia-CL1281.faa
- clusters2/PGL1_unique_yersinia-CL1281/PGL1_unique_yersinia-CL1281.matches
- clusters2/PGL1_unique_yersinia-CL1281/PGL1_unique_yersinia-CL1281.muscle.fasta
- clusters2/PGL1_unique_yersinia-CL1281/PGL1_unique_yersinia-CL1281.muscle.fasta.gblo
- clusters2/PGL1_unique_yersinia-CL1281/PGL1_unique_yersinia-CL1281.muscle.fasta.gblo.htm
- clusters2/PGL1_unique_yersinia-CL1281/PGL1_unique_yersinia-CL1281.muscle.tree
- clusters2/PGL1_unique_yersinia-CL1281/PGL1_unique_yersinia-CL1281.sif
- clusters2/PGL1_unique_yersinia-CL1281/PGL1_unique_yersinia-CL1281.summary
- clusters2/PGL1_unique_yersinia-CL1282/
- clusters2/PGL1_unique_yersinia-CL1282/PGL1_unique_yersinia-CL1282.faa
- clusters2/PGL1_unique_yersinia-CL1282/PGL1_unique_yersinia-CL1282.matches
- clusters2/PGL1_unique_yersinia-CL1282/PGL1_unique_yersinia-CL1282.muscle.fasta
- clusters2/PGL1_unique_yersinia-CL1282/PGL1_unique_yersinia-CL1282.muscle.fasta.gblo
- clusters2/PGL1_unique_yersinia-CL1282/PGL1_unique_yersinia-CL1282.muscle.fasta.gblo.htm
- clusters2/PGL1_unique_yersinia-CL1282/PGL1_unique_yersinia-CL1282.muscle.tree
[truncated: 9,700 more entries]
