# Supplementary material for: Genomic characterization of the Yersinia genus
Source: Genome Biol. 2010 Jan 4;11(1):R1. doi: 10.1186/gb-2010-11-1-r1 (PMC2847712; doi:10.1186/gb-2010-11-1-r1)
Supplement: Additional file 16 — The top level directory consists of a directory called Additional_cluster_files and 5010 directories, one for each multi-protein cluster family. (This top level directory has been split into three data files for uploading purposes (Additional files 15, 16, 17.) Within the directory are the following files: PGL1_unique_Yersinia_unclustered.out - list of all protein singletons that MCL did not group into a cluster (see Materials and Methods); PGL1_Yersinia_unique_locus_tags.txt - names of the 11 locus tag prefixes used for each genome; PGL1_unique_Yersinia.gff - mapping each Yersinia protein to a cluster in tab delimited GFF; PGL1_unique_Yersinia.sigfile - list of the longest protein in each cluster; PGL1_unique_Yersinia.summary - summary table of features of each of the clusters; PGL1_unique_Yersinia.table - summary table of each protein in the clusters. Within each cluster directory are the following files, where 'x' is the cluster name: PGL1_unique_Yersinia-x.faa - multifasta file of the proteins in the cluster; PGL1_unique_Yersinia-x.summary - summary of the properties of the proteins; PGL1_unique_Yersinia-x.matches - blast matches between the proteins of the cluster; PGL1_unique_Yersinia-x.muscle.fasta - muscle alignment of the proteins; PGL1_unique_Yersinia-x.muscle.fasta.gblo - gblocks output of muscle alignment (that is, auto-trimmed alignment); PGL1_unique_Yersinia-x.muscle.fasta.gblo.htm - as above in html format; PGL1_unique_Yersinia-x.muscle.tree - treefile from muscle alignment; PGL1_unique_Yersinia-x.sif - matches between proteins in simple interaction format for display on graphing software. [file gb-2010-11-1-r1-S16.zip › clusters2/PGL1_unique_yersinia-CL1250/PGL1_unique_yersinia-CL1250.matches]

source	target	interaction	score
yaldo0001_6470	ypest0001X_8820	pmatch	84.62
yaldo0001_6470	ymoll0001_5800	pmatch	86.59
yaldo0001_6470	yente0001X_5860	pmatch	86.23
yaldo0001_6470	ypseu0001X_37720	pmatch	84.62
yaldo0001_6470	yinte0001_6590	pmatch	85.14
yaldo0001_6470	yfred0001_41510	pmatch	87.00
yaldo0001_6470	yruck0001_5030	pmatch	80.95
yaldo0001_6470	ykris0001_4750	pmatch	85.29
yaldo0001_6470	yberc0001_6500	pmatch	87.68
yaldo0001_6470	yaldo0001_6470	pmatch	100.00
yaldo0001_6470	yrohd0001_6210	pmatch	86.28
yfred0001_41510	ypest0001X_8820	pmatch	86.45
yfred0001_41510	ymoll0001_5800	pmatch	91.30
yfred0001_41510	yente0001X_5860	pmatch	94.20
yfred0001_41510	ypseu0001X_37720	pmatch	86.45
yfred0001_41510	yinte0001_6590	pmatch	88.45
yfred0001_41510	yfred0001_41510	pmatch	100.00
yfred0001_41510	yruck0001_5030	pmatch	81.32
yfred0001_41510	ykris0001_4750	pmatch	92.62
yfred0001_41510	yberc0001_6500	pmatch	90.94
yfred0001_41510	yaldo0001_6470	pmatch	87.00
yfred0001_41510	yrohd0001_6210	pmatch	93.14
ymoll0001_5800	ypest0001X_8820	pmatch	86.81
ymoll0001_5800	ymoll0001_5800	pmatch	100.00
ymoll0001_5800	yente0001X_5860	pmatch	90.22
ymoll0001_5800	ypseu0001X_37720	pmatch	86.81
ymoll0001_5800	yinte0001_6590	pmatch	88.81
ymoll0001_5800	yfred0001_41510	pmatch	91.30
ymoll0001_5800	yruck0001_5030	pmatch	83.15
ymoll0001_5800	ykris0001_4750	pmatch	89.67
ymoll0001_5800	yberc0001_6500	pmatch	94.93
ymoll0001_5800	yaldo0001_6470	pmatch	86.59
ymoll0001_5800	yrohd0001_6210	pmatch	90.22
yberc0001_6500	ypest0001X_8820	pmatch	85.77
yberc0001_6500	ymoll0001_5800	pmatch	94.93
yberc0001_6500	yente0001X_5860	pmatch	90.25
yberc0001_6500	ypseu0001X_37720	pmatch	85.77
yberc0001_6500	yinte0001_6590	pmatch	90.22
yberc0001_6500	yfred0001_41510	pmatch	90.94
yberc0001_6500	yruck0001_5030	pmatch	82.05
yberc0001_6500	ykris0001_4750	pmatch	90.04
yberc0001_6500	yberc0001_6500	pmatch	100.00
yberc0001_6500	yaldo0001_6470	pmatch	87.68
yberc0001_6500	yrohd0001_6210	pmatch	90.58
yrohd0001_6210	ypest0001X_8820	pmatch	87.55
yrohd0001_6210	ymoll0001_5800	pmatch	90.22
yrohd0001_6210	yente0001X_5860	pmatch	92.75
yrohd0001_6210	ypseu0001X_37720	pmatch	87.55
yrohd0001_6210	yinte0001_6590	pmatch	88.81
yrohd0001_6210	yfred0001_41510	pmatch	93.14
yrohd0001_6210	yruck0001_5030	pmatch	82.05
yrohd0001_6210	ykris0001_4750	pmatch	90.77
yrohd0001_6210	yberc0001_6500	pmatch	90.58
yrohd0001_6210	yaldo0001_6470	pmatch	86.28
yrohd0001_6210	yrohd0001_6210	pmatch	100.00
yente0001X_5860	ypest0001X_8820	pmatch	87.59
yente0001X_5860	ymoll0001_5800	pmatch	90.22
yente0001X_5860	yente0001X_5860	pmatch	100.00
yente0001X_5860	ypseu0001X_37720	pmatch	87.59
yente0001X_5860	yinte0001_6590	pmatch	88.77
yente0001X_5860	yfred0001_41510	pmatch	94.20
yente0001X_5860	yruck0001_5030	pmatch	83.15
yente0001X_5860	ykris0001_4750	pmatch	95.20
yente0001X_5860	yberc0001_6500	pmatch	90.25
yente0001X_5860	yaldo0001_6470	pmatch	86.23
yente0001X_5860	yrohd0001_6210	pmatch	92.75
ykris0001_4750	ypest0001X_8820	pmatch	86.94
ykris0001_4750	ymoll0001_5800	pmatch	89.67
ykris0001_4750	yente0001X_5860	pmatch	95.20
ykris0001_4750	ypseu0001X_37720	pmatch	86.94
ykris0001_4750	yinte0001_6590	pmatch	88.56
ykris0001_4750	yfred0001_41510	pmatch	92.62
ykris0001_4750	yruck0001_5030	pmatch	83.46
ykris0001_4750	ykris0001_4750	pmatch	100.00
ykris0001_4750	yberc0001_6500	pmatch	90.04
ykris0001_4750	yaldo0001_6470	pmatch	85.29
ykris0001_4750	yrohd0001_6210	pmatch	90.77
yinte0001_6590	ypest0001X_8820	pmatch	85.35
yinte0001_6590	ymoll0001_5800	pmatch	88.81
yinte0001_6590	yente0001X_5860	pmatch	88.77
yinte0001_6590	ypseu0001X_37720	pmatch	85.35
yinte0001_6590	yinte0001_6590	pmatch	100.00
yinte0001_6590	yfred0001_41510	pmatch	88.45
yinte0001_6590	yruck0001_5030	pmatch	80.22
yinte0001_6590	ykris0001_4750	pmatch	88.56
yinte0001_6590	yberc0001_6500	pmatch	90.22
yinte0001_6590	yaldo0001_6470	pmatch	85.14
yinte0001_6590	yrohd0001_6210	pmatch	88.81
ypseu0001X_37720	ypest0001X_8820	pmatch	99.27
ypseu0001X_37720	ymoll0001_5800	pmatch	86.81
ypseu0001X_37720	yente0001X_5860	pmatch	87.59
ypseu0001X_37720	ypseu0001X_37720	pmatch	100.00
ypseu0001X_37720	yinte0001_6590	pmatch	85.35
ypseu0001X_37720	yfred0001_41510	pmatch	86.45
ypseu0001X_37720	yruck0001_5030	pmatch	82.22
ypseu0001X_37720	ykris0001_4750	pmatch	86.94
ypseu0001X_37720	yberc0001_6500	pmatch	85.77
ypseu0001X_37720	yaldo0001_6470	pmatch	84.62
ypseu0001X_37720	yrohd0001_6210	pmatch	87.55
ypest0001X_8820	ypest0001X_8820	pmatch	100.00
ypest0001X_8820	ymoll0001_5800	pmatch	86.81
ypest0001X_8820	yente0001X_5860	pmatch	87.59
ypest0001X_8820	ypseu0001X_37720	pmatch	99.27
ypest0001X_8820	yinte0001_6590	pmatch	85.35
ypest0001X_8820	yfred0001_41510	pmatch	86.45
ypest0001X_8820	yruck0001_5030	pmatch	82.22
ypest0001X_8820	ykris0001_4750	pmatch	86.94
ypest0001X_8820	yberc0001_6500	pmatch	85.77
ypest0001X_8820	yaldo0001_6470	pmatch	84.62
ypest0001X_8820	yrohd0001_6210	pmatch	87.55
yruck0001_5030	ypest0001X_8820	pmatch	82.22
yruck0001_5030	ymoll0001_5800	pmatch	83.15
yruck0001_5030	yente0001X_5860	pmatch	83.15
yruck0001_5030	ypseu0001X_37720	pmatch	82.22
yruck0001_5030	yinte0001_6590	pmatch	80.22
yruck0001_5030	yfred0001_41510	pmatch	81.32
yruck0001_5030	yruck0001_5030	pmatch	100.00
yruck0001_5030	ykris0001_4750	pmatch	83.46
yruck0001_5030	yberc0001_6500	pmatch	82.05
yruck0001_5030	yaldo0001_6470	pmatch	80.95
yruck0001_5030	yrohd0001_6210	pmatch	82.05
