# Supplementary material for: Genomic characterization of the Yersinia genus
Source: Genome Biol. 2010 Jan 4;11(1):R1. doi: 10.1186/gb-2010-11-1-r1 (PMC2847712; doi:10.1186/gb-2010-11-1-r1)
Supplement: Additional file 16 — The top level directory consists of a directory called Additional_cluster_files and 5010 directories, one for each multi-protein cluster family. (This top level directory has been split into three data files for uploading purposes (Additional files 15, 16, 17.) Within the directory are the following files: PGL1_unique_Yersinia_unclustered.out - list of all protein singletons that MCL did not group into a cluster (see Materials and Methods); PGL1_Yersinia_unique_locus_tags.txt - names of the 11 locus tag prefixes used for each genome; PGL1_unique_Yersinia.gff - mapping each Yersinia protein to a cluster in tab delimited GFF; PGL1_unique_Yersinia.sigfile - list of the longest protein in each cluster; PGL1_unique_Yersinia.summary - summary table of features of each of the clusters; PGL1_unique_Yersinia.table - summary table of each protein in the clusters. Within each cluster directory are the following files, where 'x' is the cluster name: PGL1_unique_Yersinia-x.faa - multifasta file of the proteins in the cluster; PGL1_unique_Yersinia-x.summary - summary of the properties of the proteins; PGL1_unique_Yersinia-x.matches - blast matches between the proteins of the cluster; PGL1_unique_Yersinia-x.muscle.fasta - muscle alignment of the proteins; PGL1_unique_Yersinia-x.muscle.fasta.gblo - gblocks output of muscle alignment (that is, auto-trimmed alignment); PGL1_unique_Yersinia-x.muscle.fasta.gblo.htm - as above in html format; PGL1_unique_Yersinia-x.muscle.tree - treefile from muscle alignment; PGL1_unique_Yersinia-x.sif - matches between proteins in simple interaction format for display on graphing software. [file gb-2010-11-1-r1-S16.zip › clusters2/PGL1_unique_yersinia-CL1250/PGL1_unique_yersinia-CL1250.muscle.fasta.gblo]

>yruck0001_5030
MKNQPIIKLY DGNLMPQLGL GVWKASHEEA QLAVTKALEI GYCSIDTAAI YKNEEGVGKA
LRSATVPRKD LFVTTKLWNE DQSHPQQALE ASLKKLQLDY IDLYLIHWPD PKQDRYVDAW
RKLITLKEQG LIRSIGVCNF HIPHLQRLLD ETGVAPTINQ IELHPLLQQR QLHAWNATHH
IATESWSPLA QGGEGVFDQP LIHQLAQKYD KTPAQIVIRW HLDNGLIVIP KSVTPNRIRE
NFEVFDFKLE KDELSDIAKL DIGHRLGPDP DSF---
>ypseu0001X_37720
--MQPLIKLH DGRLMPQLGL GVWQASIQET ELAVSKALEV GYRSIDTAAI YKNEEGVGKA
LKAAAVARDE LFITTKLWND DQHNPQQALE TSLQKLQLDY IDLYLIHWPD PKQDHYVSAW
RELVTLKEQG LIRSIGVCNF HIPHLQRLID ETGIAPTVNQ IELHPLLQQR QLHAWNATHH
IATESWSPLA QGGKGVFDQE IIRKLAQQYN KTPAQIVIRW HLDSGLIVIP KSVTPARIRE
NFEVFDFKLQ KEELLAITKL DCGKRLGPDP EVFGSD
>ypest0001X_8820
--MQPLIKLY DGRLMPQLGL GVWQASIQET ELAVSKALEV GYRSIDTAAI YKNEEGVGKA
LKAAAVARDE LFITTKLWND DQHNPQQALE TSLQKLQLDY VDLYLIHWPD PKQDHYVSAW
RELVTLKEQG LIRSIGVCNF HIPHLQRLID ETGIAPTVNQ IELHPLLQQR QLHAWNATHH
IATESWSPLA QGGKGVFDQE IIRKLAQQYN KTPAQIVIRW HLDSGLIVIP KSVTPARIRE
NFEVFDFKLQ KEELLAITKL DCGKRLGPDP EVFGSD
>yaldo0001_6470
MATQPIIKLH DGNLMPQLGL GVWQASIEET QFAVSNALEV GYRSVDTAAI YKNEEGVGKA
LKTAGIVREK LFITTKLWND DQHLPKQALE TSLEKLQLDY VDLYLIHWPD PKQDRYVSAW
RELLVLKEQG LARSVGVCNF QIPHLQRLID ETGIAPSVNQ IELHPLLQQR QLHSWNATHH
IATESWSPLA QGGEGVFDQT IIHQLAHKYN KSPAQIVIRW HLDNGLIVIP KSVTPARIRE
NFDVFDFKLH KDELTTIAKL DSGKRLGPDP DAFGSD
>yinte0001_6590
MATQPIIKLH DGNLMPQLGL GVWRASIEET QLAVSKALEV GYRSVDTAAI YKNEQGVGAA
LKAAGVARDE LFITTKLWND SQQDPKKALE ESLNKLQLDY VDLYLIHWPN PTQDHYVSAW
RGLIKLKEQG LIRSIGVCNF HIPHLQRLID ETGVAPTVNQ IELHPLLQQR QLHSWNATHN
IATESWSPLA QGGEGVFDQS VIRQLAQKYN KTPAQVVIRW HLDCGLIVIP KSVTPARIKE
NFEVFDFKLH KDELTAISKL DSNKRLGPDP DVFGSD
>ymoll0001_5800
MATQPIIKLH DGNLMPQLGL GVWQATIEET QLAVSKALEV GYRSIDTAAI YKNEVGVGKA
LKAAGVPRDE LFITTKLWND DQRYPKQGLK ESLEKLQLDY VDLYLIHWPD PAQDRYVSAW
RELITLKEQG LVRSIGVCNF NIPHLQRLID ETGVAPTLNQ IELHPLLQQR QLHAWNATHH
IATESWSPLA QGGEGVFDQA VIRQLAQKYN KTPAQIVIRW HLDCGLIVIP KSVTPTRIRE
NFEVFDFKLH KDELTAISKL DCGKRLGPDP DIFGSD
>yberc0001_6500
MATQPIIKLH DGNLMPQLGL GVWQASIEET QLAVSKALEV GYRLVDTAAI YKNEVGVGHA
LKTAGVAREE LFITTKLWND GQRYPKQGLE ESLEKLQLDY VDLYLIHWPD PAQDRYVSAW
RELITLKEQG LVRSIGVCNF NIPHLQRLID ETGVAPTLNQ IELHPLLQQR QLHAWNATHH
IATESWSPLA QGGEGVFDQP VIRQLAQKYN KTAAQIVIRW HLDCGLIVIP KSVTPARIRE
NFEVFDFKLH KDELTAISKL DSGKRLGPDP DVFGSD
>yrohd0001_6210
MATQPIIKLH DGNLMPQLGL GVWQASIEET QLAVSKALEV GYRSIDTAAI YKNEEGVGKA
LKAANIARDE IFITTKLWND SQRNPQQALE ESLEKLQLDY VDLYLIHWPD PTQDNYVSAW
RELAVLKKQG LIRSIGVCNF NIPHLQRLID ETGVAPTVNQ IELHPLLQQR QIHAWNATHH
IATESWSPLA QGGKGVFDNP VIHQLAQKYH KTPAQIVIRW HLDCGLIVIP KSVTPARIRE
NFEVFDFKLH KDELTAISKL DSGKRLGPDP DVFGSD
>ykris0001_4750
MATQPIIKLH DGNLMPQLGL GVWQASIEET QLAVTKALEV GYRSIDTAAI YKNEEGVGQA
LKTTNIARDE LFITTKLWNS NQNNPQQALE ESLKKLQLDY VDLYLIHWPD PAQDRYVSAW
RELIALKEQG LIRSIGVCNF HIPHLQRLID ETGVAPTINQ IELHPLLQQR QLHAWNATHH
IATESWSPLA QGGDGVFDQA VIRELAQKYG KTPAQIVIRW HLDSGLIVIP KSVTPARIKE
NFEVFDFKLH KDELTAISKL DSGKRLGPDP DAPRA-
>yente0001X_5860
MATQPIIKLH DGNLMPQLGL GVWQASIEET QLAVSKALEV GYRSIDTAAI YKNEEGVGQA
LKSTHIARDE LFITTKLWNS DQDNPQQALE ESLKKLQLDY VDLYLIHWPD PTQDRYVSAW
RELIALKEQG LIRSIGVCNF NIPHLQRLID ETGVAPAVNQ IELHPLLQQR QIHAWNATHH
IATESWSPLA QGGDGVFDQA VIRQLAQKYS KTPAQIVIRW HLDSGLIVIP KSVTPARIRE
NFEVFDFKLH KDELTAISKL DSGKRLGPDP DVFGSD
>yfred0001_41510
MATQPIIKLH DGNLMPQLGL GVWQASIEET QLAVSKALEV GYRSIDTAAI YKNEVGVGQA
LKTANIPRDE IFITTKLWND SQRNPKQALE ESLEKLQLDY VDLYLIHWPD PTQDRYVSAW
RELIALKEQG LIRSVGVCNF TIPHLQRLID ETGIAPTVNQ IELHPLLQQR QIHAWNATHH
IATESWSPLA QGGDGVFDQA VIRQLAQKYS KTPAQIVIRW HLDSGLIVIP KSVTPVRIRE
NFEVFDFKLH KDELTAISKL DSGKRLGPDP DVFGSD
