# Supplementary material for: Genomic characterization of the Yersinia genus
Source: Genome Biol. 2010 Jan 4;11(1):R1. doi: 10.1186/gb-2010-11-1-r1 (PMC2847712; doi:10.1186/gb-2010-11-1-r1)
Supplement: Additional file 16 — The top level directory consists of a directory called Additional_cluster_files and 5010 directories, one for each multi-protein cluster family. (This top level directory has been split into three data files for uploading purposes (Additional files 15, 16, 17.) Within the directory are the following files: PGL1_unique_Yersinia_unclustered.out - list of all protein singletons that MCL did not group into a cluster (see Materials and Methods); PGL1_Yersinia_unique_locus_tags.txt - names of the 11 locus tag prefixes used for each genome; PGL1_unique_Yersinia.gff - mapping each Yersinia protein to a cluster in tab delimited GFF; PGL1_unique_Yersinia.sigfile - list of the longest protein in each cluster; PGL1_unique_Yersinia.summary - summary table of features of each of the clusters; PGL1_unique_Yersinia.table - summary table of each protein in the clusters. Within each cluster directory are the following files, where 'x' is the cluster name: PGL1_unique_Yersinia-x.faa - multifasta file of the proteins in the cluster; PGL1_unique_Yersinia-x.summary - summary of the properties of the proteins; PGL1_unique_Yersinia-x.matches - blast matches between the proteins of the cluster; PGL1_unique_Yersinia-x.muscle.fasta - muscle alignment of the proteins; PGL1_unique_Yersinia-x.muscle.fasta.gblo - gblocks output of muscle alignment (that is, auto-trimmed alignment); PGL1_unique_Yersinia-x.muscle.fasta.gblo.htm - as above in html format; PGL1_unique_Yersinia-x.muscle.tree - treefile from muscle alignment; PGL1_unique_Yersinia-x.sif - matches between proteins in simple interaction format for display on graphing software. [file gb-2010-11-1-r1-S16.zip › clusters2/PGL1_unique_yersinia-CL1250/PGL1_unique_yersinia-CL1250.sif]

yaldo0001_6470	pmatch	ypest0001X_8820
yaldo0001_6470	pmatch	ymoll0001_5800
yaldo0001_6470	pmatch	yente0001X_5860
yaldo0001_6470	pmatch	ypseu0001X_37720
yaldo0001_6470	pmatch	yinte0001_6590
yaldo0001_6470	pmatch	yfred0001_41510
yaldo0001_6470	pmatch	yruck0001_5030
yaldo0001_6470	pmatch	ykris0001_4750
yaldo0001_6470	pmatch	yberc0001_6500
yaldo0001_6470	pmatch	yaldo0001_6470
yaldo0001_6470	pmatch	yrohd0001_6210
yfred0001_41510	pmatch	ypest0001X_8820
yfred0001_41510	pmatch	ymoll0001_5800
yfred0001_41510	pmatch	yente0001X_5860
yfred0001_41510	pmatch	ypseu0001X_37720
yfred0001_41510	pmatch	yinte0001_6590
yfred0001_41510	pmatch	yfred0001_41510
yfred0001_41510	pmatch	yruck0001_5030
yfred0001_41510	pmatch	ykris0001_4750
yfred0001_41510	pmatch	yberc0001_6500
yfred0001_41510	pmatch	yaldo0001_6470
yfred0001_41510	pmatch	yrohd0001_6210
ymoll0001_5800	pmatch	ypest0001X_8820
ymoll0001_5800	pmatch	ymoll0001_5800
ymoll0001_5800	pmatch	yente0001X_5860
ymoll0001_5800	pmatch	ypseu0001X_37720
ymoll0001_5800	pmatch	yinte0001_6590
ymoll0001_5800	pmatch	yfred0001_41510
ymoll0001_5800	pmatch	yruck0001_5030
ymoll0001_5800	pmatch	ykris0001_4750
ymoll0001_5800	pmatch	yberc0001_6500
ymoll0001_5800	pmatch	yaldo0001_6470
ymoll0001_5800	pmatch	yrohd0001_6210
yberc0001_6500	pmatch	ypest0001X_8820
yberc0001_6500	pmatch	ymoll0001_5800
yberc0001_6500	pmatch	yente0001X_5860
yberc0001_6500	pmatch	ypseu0001X_37720
yberc0001_6500	pmatch	yinte0001_6590
yberc0001_6500	pmatch	yfred0001_41510
yberc0001_6500	pmatch	yruck0001_5030
yberc0001_6500	pmatch	ykris0001_4750
yberc0001_6500	pmatch	yberc0001_6500
yberc0001_6500	pmatch	yaldo0001_6470
yberc0001_6500	pmatch	yrohd0001_6210
yrohd0001_6210	pmatch	ypest0001X_8820
yrohd0001_6210	pmatch	ymoll0001_5800
yrohd0001_6210	pmatch	yente0001X_5860
yrohd0001_6210	pmatch	ypseu0001X_37720
yrohd0001_6210	pmatch	yinte0001_6590
yrohd0001_6210	pmatch	yfred0001_41510
yrohd0001_6210	pmatch	yruck0001_5030
yrohd0001_6210	pmatch	ykris0001_4750
yrohd0001_6210	pmatch	yberc0001_6500
yrohd0001_6210	pmatch	yaldo0001_6470
yrohd0001_6210	pmatch	yrohd0001_6210
yente0001X_5860	pmatch	ypest0001X_8820
yente0001X_5860	pmatch	ymoll0001_5800
yente0001X_5860	pmatch	yente0001X_5860
yente0001X_5860	pmatch	ypseu0001X_37720
yente0001X_5860	pmatch	yinte0001_6590
yente0001X_5860	pmatch	yfred0001_41510
yente0001X_5860	pmatch	yruck0001_5030
yente0001X_5860	pmatch	ykris0001_4750
yente0001X_5860	pmatch	yberc0001_6500
yente0001X_5860	pmatch	yaldo0001_6470
yente0001X_5860	pmatch	yrohd0001_6210
ykris0001_4750	pmatch	ypest0001X_8820
ykris0001_4750	pmatch	ymoll0001_5800
ykris0001_4750	pmatch	yente0001X_5860
ykris0001_4750	pmatch	ypseu0001X_37720
ykris0001_4750	pmatch	yinte0001_6590
ykris0001_4750	pmatch	yfred0001_41510
ykris0001_4750	pmatch	yruck0001_5030
ykris0001_4750	pmatch	ykris0001_4750
ykris0001_4750	pmatch	yberc0001_6500
ykris0001_4750	pmatch	yaldo0001_6470
ykris0001_4750	pmatch	yrohd0001_6210
yinte0001_6590	pmatch	ypest0001X_8820
yinte0001_6590	pmatch	ymoll0001_5800
yinte0001_6590	pmatch	yente0001X_5860
yinte0001_6590	pmatch	ypseu0001X_37720
yinte0001_6590	pmatch	yinte0001_6590
yinte0001_6590	pmatch	yfred0001_41510
yinte0001_6590	pmatch	yruck0001_5030
yinte0001_6590	pmatch	ykris0001_4750
yinte0001_6590	pmatch	yberc0001_6500
yinte0001_6590	pmatch	yaldo0001_6470
yinte0001_6590	pmatch	yrohd0001_6210
ypseu0001X_37720	pmatch	ypest0001X_8820
ypseu0001X_37720	pmatch	ymoll0001_5800
ypseu0001X_37720	pmatch	yente0001X_5860
ypseu0001X_37720	pmatch	ypseu0001X_37720
ypseu0001X_37720	pmatch	yinte0001_6590
ypseu0001X_37720	pmatch	yfred0001_41510
ypseu0001X_37720	pmatch	yruck0001_5030
ypseu0001X_37720	pmatch	ykris0001_4750
ypseu0001X_37720	pmatch	yberc0001_6500
ypseu0001X_37720	pmatch	yaldo0001_6470
ypseu0001X_37720	pmatch	yrohd0001_6210
ypest0001X_8820	pmatch	ypest0001X_8820
ypest0001X_8820	pmatch	ymoll0001_5800
ypest0001X_8820	pmatch	yente0001X_5860
ypest0001X_8820	pmatch	ypseu0001X_37720
ypest0001X_8820	pmatch	yinte0001_6590
ypest0001X_8820	pmatch	yfred0001_41510
ypest0001X_8820	pmatch	yruck0001_5030
ypest0001X_8820	pmatch	ykris0001_4750
ypest0001X_8820	pmatch	yberc0001_6500
ypest0001X_8820	pmatch	yaldo0001_6470
ypest0001X_8820	pmatch	yrohd0001_6210
yruck0001_5030	pmatch	ypest0001X_8820
yruck0001_5030	pmatch	ymoll0001_5800
yruck0001_5030	pmatch	yente0001X_5860
yruck0001_5030	pmatch	ypseu0001X_37720
yruck0001_5030	pmatch	yinte0001_6590
yruck0001_5030	pmatch	yfred0001_41510
yruck0001_5030	pmatch	yruck0001_5030
yruck0001_5030	pmatch	ykris0001_4750
yruck0001_5030	pmatch	yberc0001_6500
yruck0001_5030	pmatch	yaldo0001_6470
yruck0001_5030	pmatch	yrohd0001_6210
