# Supplementary material for: Genomic characterization of the Yersinia genus
Source: Genome Biol. 2010 Jan 4;11(1):R1. doi: 10.1186/gb-2010-11-1-r1 (PMC2847712; doi:10.1186/gb-2010-11-1-r1)
Supplement: Additional file 16 — The top level directory consists of a directory called Additional_cluster_files and 5010 directories, one for each multi-protein cluster family. (This top level directory has been split into three data files for uploading purposes (Additional files 15, 16, 17.) Within the directory are the following files: PGL1_unique_Yersinia_unclustered.out - list of all protein singletons that MCL did not group into a cluster (see Materials and Methods); PGL1_Yersinia_unique_locus_tags.txt - names of the 11 locus tag prefixes used for each genome; PGL1_unique_Yersinia.gff - mapping each Yersinia protein to a cluster in tab delimited GFF; PGL1_unique_Yersinia.sigfile - list of the longest protein in each cluster; PGL1_unique_Yersinia.summary - summary table of features of each of the clusters; PGL1_unique_Yersinia.table - summary table of each protein in the clusters. Within each cluster directory are the following files, where 'x' is the cluster name: PGL1_unique_Yersinia-x.faa - multifasta file of the proteins in the cluster; PGL1_unique_Yersinia-x.summary - summary of the properties of the proteins; PGL1_unique_Yersinia-x.matches - blast matches between the proteins of the cluster; PGL1_unique_Yersinia-x.muscle.fasta - muscle alignment of the proteins; PGL1_unique_Yersinia-x.muscle.fasta.gblo - gblocks output of muscle alignment (that is, auto-trimmed alignment); PGL1_unique_Yersinia-x.muscle.fasta.gblo.htm - as above in html format; PGL1_unique_Yersinia-x.muscle.tree - treefile from muscle alignment; PGL1_unique_Yersinia-x.sif - matches between proteins in simple interaction format for display on graphing software. [file gb-2010-11-1-r1-S16.zip › clusters2/PGL1_unique_yersinia-CL1251/PGL1_unique_yersinia-CL1251.faa]

>yaldo0001_6480
MQNFTLHTPTKVLFGTGQIAQLSKEIPANARILITYGGGSIKQNGVLDQVHQALKGFDFL
EFGGIEPNPTYETLMKAVEVCRTEKINFLLAVGGGSVLDGTKFIAAAVSYPQDPWHILET
TGRDIKQALPMGSVLTLPATGSEANNGAVISRRSTGDKQHFFSPHVQPLFAVLDPVVTYT
LPSRQVTNGVVDAFIHTIEQYLTYPVDAKVQDRFAEGLLLTLIEEGPKALAEPENYNVRA
NIMWSATMALNGLIGAGVPQDWATHMLGHELTACHGLDHAQTLAVVLPALLAAKKEQKRA
KLLQYADRVWGLRDGSEEQRIEAAIEATRKFFEDMGIATRLSAYGLDGSSIPHLIKKLEE
HGMTQLGEHRDITLADSKRIYEAAV
>ypseu0001X_37700
MQNFTLHTPTKVLFGTGQIAQLTQEIPADARILITYGGGSIKQNGVLDQVHQALKGFDFL
EFGGIEPNPTYETLMKAVELCRTEGINFLLAVGGGSVLDGTKFIAAAVNYPQDPWHILET
TGRDITEALPMGSVLTLPATGSEANNGAVISRRSTGDKQHFFSPHVQPLFAVLDPVVTYT
LPPRQVANGVVDAFVHTIEQYLTYPVDAKVQDRFAEGLLLTLIEEGPKALKDPENYNVRA
NIMWSATMALNGLIGAGVPQDWATHMLGHELTARHGLDHAQTLAVVLPALLVAKKQQKRA
KLLQYAERVWGLREGSEDQRIDAAIEATRHFFESLGVATRLSAYKLDGSSIPDLIKKLEE
HGMTKLGEHSDITLADSKRIYEAAV
>ypest0001X_8830
MQNFTLHTPTKVLFGTGQIAQLTQEIPADARILITYGGGSIKQNGVLDQVHQALKGFDFL
EFGGIEPNPTYETLMKAVELCRTEGINFLLAVGGGSVLDGTKFIAAAVNYPQDPWHILET
TGRDITEALPMGSVLTLPATGSEANNGAVISRRSTGDKQHFFSPHVQPLFAVLDPVVTYT
LPPRQVANGVVDAFVHTIEQYLTYPVDAKVQDRFAEGLLLTLIEEGPKALKDPENYNVRA
NIMWSATMALNGLIGAGVPQDWATHMLGHELTARHGLDHAQTLAVVLPALLVAKKQQKRA
KLLQYAERVWGLREGSEDQRIDAAIEATRHFFESLGVATRLSAYKLDGSSIPDLIKKLEE
HGMTKLGEHSDITLADSKRIYEAAV
>yinte0001_6600
MQNFTLHTPTKVLFGTGQIAQLSKEIPADARILITYGGGSIKQNGVLDQVHQALKGFNFL
EFGGIEPNPTYETLMKAVALCRAEKIDFLLAVGGGSVLDGTKFIAAAVNYPQEPWHILQT
TGSDIKEALPMGSVLTLPATGSEANNGAVISRRETGDKQHFFSPFVQPLFAVLDPVVTYT
LPPRQVANGVVDAFIHTIEQYLTYPVDAKVQDRFAEGLLLTLIEEGPKALAEPENYNVRA
NIMWSATMALNGLIGAGVPQDWATHMLGHELTARHGLDHAQTLAVVLPALLVAKKQQKRA
KLLQYAERVWGLHDGSEDQRIDAAIEATRHFFESMGVATRLSAYKLDGSSIPDLIKKLEE
HGMTQLGEHSDITLADSKRIYEAAV
>yberc0001_6510
MATNVINNDGIKIMQNFTLHTPTKVLFGTGQIAQLSKEIPADARILITYGGGSIKQNGVL
DQVHNALKGFDFLEFGGIEPNPTYETLMKAVELIRAEKINFLLAVGGGSVLDGTKFIAAA
VNYPQDPWHILETTGSDITEALPMGSVLTLPATGSETNSGAVISRRSTGDKQHFFSPHVQ
PLFAVLDPVVTYSLPPRQVANGVVDAFVHTIEQYLTYPVDAKVQDRFAEGLLLTLIEDGP
KALTDPENYNVRANIMWSATMALNGLIGAGVPQDWATHMLGHELTARHGLDHAQTLAVVL
PALLVAKKEQKRAKLLQYAERVWGLREGSEEQRIDAAIEATRHFFESMGVATRLSAYKLD
GSSIPDLIKKLEEHGMTQLGEHGDITLADSKRIYEAAV
>ymoll0001_5820
LSYGAKLPTMADNKIDNTGRQIMQNFTLHTPTKVLFGTGQIAQLNKEIPADARILITYGG
GSIKQNGVLDQVHDALKGFDFLEFGGIEPNPTYETLMKAVELIRAEKINFLLAVGGGSVL
DGTKFIAAAVNYPQDPWHILETTGSDIKEALPMGSVLTLPATGSETNSGAVISRRSTGDK
QHFFSPHVQPLFAVLDPVVTYSLPPRQVANGVVDAFVHTIEQYLTYPVDAKVQDRFAEGL
LLTLIEDGPKALTDPENYDVRANIMWSATMALNGLIGAGVPQDWATHMLGHELTARHGLD
HAQTLAVVLPALLVAKKEQKRAKLLQYAERVWGLREGSEEQRIDAAIEATRHFFESMGVA
TRLSAYKLDGSSIPDLIKKLEEHGMTQLGEHGDITLADSKRIYEAAV
>ykris0001_4760
MQNFTLHTPTKVLFGTGQIAQLSKEIPANARILITYGGGSIKQNGVLDQVHQALKGFDYL
EFGGIEPNPTYETLMKAVEVCRTEKITFLLAVGGGSVLDGTKFIAAAVNYPQDPWHILET
TGSDIKEALPMGSVLTLPATGSEANSGAVISRRSTGDKQHFFSPHVQPLFAVLDPEVTYT
LPPRQVANGVVDAFVHTIEQYLTYPVDAKVQDRFAEGLLLTLIEEGPKALTDPENYNVRA
NIMWSATMALNGLIGAGVPQDWATHMLGHELTARHGLDHAQTLAVVLPALLVAKKQQKRA
KLLQYAERVWNIHEGTEDQRIDAAIEATRHFFESMGVATRLSDYKLDGSTIPDLIKKLEE
HGMTALGEHSDITLADSKRIYEAAV
>yrohd0001_6220
MQNFTLHTPTKILFGTGQIAQLNKEIPADARILITYGGGSIKQNGVLDQVHQALKGFDFL
EFGGIEPNPTYETLMKAIEICRAENINFLLAVGGGSVLDGTKFIAAGVNYPQDPWHILET
TGSDITEAIPMGSVLTLPATGSEANNGAVISRRSTGDKQHFFSAHVQPLFAVLDPAVTYT
LPPRQVANGVVDAFVHTLEQYLTYPVDAKVQDRFAEGLLLTLIEDGPKALSDPKNYNVRA
NIMWSATMALNGLIGAGVPQDWATHMLGHELTARHGLDHAQTLAVVLPALLVAKKQQKRA
KLLQYAERVWGLREGTEEQRIDAAIEATRHFFESMGVATRLSAYQLDGSSIPDLIKKLEE
HGMTALGEHSDITLADSKRIYEAAV
>yfred0001_41530
MQNFTLHTPTKILFGTGQIAQLSKEIPADARILITYGGGSIKQNGVLDQVHQALKGFDFI
EFGGIEPNPTYETLMQAIEVCRKEKINFLLAVGGGSVLDGTKFIAAGVNYPQDPWHILET
MGRNITEAIPMGSVLTLPATGSEANNGAVISRRSTGDKQHFFSPHVQPLFAVLDPEVTYT
LPPRQVANGVVDAFVHTIEQYLTYPVDAKVQDRFAEGLLLTLIEDGPKALSDPKNYNVRA
NIMWSATMALNGLIGAGVPQDWATHMLGHELTARHGLDHAQTLAVVLPALLVAKKQQKHA
KLLQYAERVWGLHEGTEEQRIDAAIEATRHFFESMGVATHLSAYKLDGSSIPDLIKKLEE
HGMTALGEHGDITLADSKRIYEAAV
>yente0001X_5870
MQNFTLHTPTKVLFGTGQIAQLTKEIPADARILITYGGGSIKQNGVLDQVHQALKGFDFL
EFGGIEPNPTYETLMKAVEVCRKENITFLLAVGGGSVLDGTKFIAAAVNYPQDPWHILET
TGSDIKQALPMGSVLTLPATGSEANNGAVISRRSTGDKQHFFSAHVQPLFAVLDPEVTYA
LPPRQVANGVVDAFVHTIEQYLTYPVDAKVQDRFAEGLLLTLIEDGPKALSDPKNYHVRA
NIMWSATMALNGLIGAGVPQDWATHMLGHELTARHGLDHAQTLAVVLPALLMAKKQQKRA
KLLQYAERVWGLQGGSEEQRINAAIQATRDFFESMGVATRLSAYKLDGSTIPDLIKKLEE
HGMTALGEHSDITLADSKRIYQAAV
>yruck0001_5050
MQNFTLHTPTKVVFGAGQIAELANQIPADARVLITYGGGSVKKNGVMDQVHQALKNHQFE
EFGGIEPNPSYETLMKAVEMIRASHFDFLLAVGGGSVLDGTKFIAAAVNYPEDPWQILET
TGSKITQAIPMGSVLTLPATGSETNNGAVVSRRSTGDKRHFFSPFVQPLFAILDPVVTYT
LPQRQVANGVVDAFVHTIEQYLTYPVNAKVQDRFAEGLLLTLIEEGPKALENPEDYDVRA
NIMWSATMALNGLIGAGVPQDWATHMLGHELTALHGLDHAQTLAIVLPSLLEAKKEQKRA
KLLQYAERVWNLHAGSEDQRIDAAIAATRDFFERMGVPTHLSDYGLDGSTIPSLINKLDE
HGYHHLGEHGDITLEESKRIYEAAI
