# Supplementary material for: Genomic characterization of the Yersinia genus
Source: Genome Biol. 2010 Jan 4;11(1):R1. doi: 10.1186/gb-2010-11-1-r1 (PMC2847712; doi:10.1186/gb-2010-11-1-r1)
Supplement: Additional file 16 — The top level directory consists of a directory called Additional_cluster_files and 5010 directories, one for each multi-protein cluster family. (This top level directory has been split into three data files for uploading purposes (Additional files 15, 16, 17.) Within the directory are the following files: PGL1_unique_Yersinia_unclustered.out - list of all protein singletons that MCL did not group into a cluster (see Materials and Methods); PGL1_Yersinia_unique_locus_tags.txt - names of the 11 locus tag prefixes used for each genome; PGL1_unique_Yersinia.gff - mapping each Yersinia protein to a cluster in tab delimited GFF; PGL1_unique_Yersinia.sigfile - list of the longest protein in each cluster; PGL1_unique_Yersinia.summary - summary table of features of each of the clusters; PGL1_unique_Yersinia.table - summary table of each protein in the clusters. Within each cluster directory are the following files, where 'x' is the cluster name: PGL1_unique_Yersinia-x.faa - multifasta file of the proteins in the cluster; PGL1_unique_Yersinia-x.summary - summary of the properties of the proteins; PGL1_unique_Yersinia-x.matches - blast matches between the proteins of the cluster; PGL1_unique_Yersinia-x.muscle.fasta - muscle alignment of the proteins; PGL1_unique_Yersinia-x.muscle.fasta.gblo - gblocks output of muscle alignment (that is, auto-trimmed alignment); PGL1_unique_Yersinia-x.muscle.fasta.gblo.htm - as above in html format; PGL1_unique_Yersinia-x.muscle.tree - treefile from muscle alignment; PGL1_unique_Yersinia-x.sif - matches between proteins in simple interaction format for display on graphing software. [file gb-2010-11-1-r1-S16.zip › clusters2/PGL1_unique_yersinia-CL1251/PGL1_unique_yersinia-CL1251.matches]

source	target	interaction	score
yaldo0001_6480	yinte0001_6600	pmatch	92.73
yaldo0001_6480	yruck0001_5050	pmatch	81.56
yaldo0001_6480	ykris0001_4760	pmatch	91.69
yaldo0001_6480	ypseu0001X_37700	pmatch	92.73
yaldo0001_6480	ymoll0001_5820	pmatch	92.21
yaldo0001_6480	yente0001X_5870	pmatch	90.91
yaldo0001_6480	yfred0001_41530	pmatch	90.13
yaldo0001_6480	yaldo0001_6480	pmatch	100.00
yaldo0001_6480	yberc0001_6510	pmatch	92.47
yaldo0001_6480	yrohd0001_6220	pmatch	90.39
yaldo0001_6480	ypest0001X_8830	pmatch	92.73
ypseu0001X_37700	yinte0001_6600	pmatch	94.81
ypseu0001X_37700	yruck0001_5050	pmatch	82.86
ypseu0001X_37700	ykris0001_4760	pmatch	94.81
ypseu0001X_37700	ypseu0001X_37700	pmatch	100.00
ypseu0001X_37700	ymoll0001_5820	pmatch	95.06
ypseu0001X_37700	yente0001X_5870	pmatch	93.25
ypseu0001X_37700	yfred0001_41530	pmatch	93.51
ypseu0001X_37700	yaldo0001_6480	pmatch	92.73
ypseu0001X_37700	yberc0001_6510	pmatch	95.58
ypseu0001X_37700	yrohd0001_6220	pmatch	94.55
ypseu0001X_37700	ypest0001X_8830	pmatch	100.00
ypest0001X_8830	yinte0001_6600	pmatch	94.81
ypest0001X_8830	yruck0001_5050	pmatch	82.86
ypest0001X_8830	ykris0001_4760	pmatch	94.81
ypest0001X_8830	ypseu0001X_37700	pmatch	100.00
ypest0001X_8830	ymoll0001_5820	pmatch	95.06
ypest0001X_8830	yente0001X_5870	pmatch	93.25
ypest0001X_8830	yfred0001_41530	pmatch	93.51
ypest0001X_8830	yaldo0001_6480	pmatch	92.73
ypest0001X_8830	yberc0001_6510	pmatch	95.58
ypest0001X_8830	yrohd0001_6220	pmatch	94.55
ypest0001X_8830	ypest0001X_8830	pmatch	100.00
yinte0001_6600	yinte0001_6600	pmatch	100.00
yinte0001_6600	yruck0001_5050	pmatch	82.86
yinte0001_6600	ykris0001_4760	pmatch	94.03
yinte0001_6600	ypseu0001X_37700	pmatch	94.81
yinte0001_6600	ymoll0001_5820	pmatch	94.03
yinte0001_6600	yente0001X_5870	pmatch	91.95
yinte0001_6600	yfred0001_41530	pmatch	91.69
yinte0001_6600	yaldo0001_6480	pmatch	92.73
yinte0001_6600	yberc0001_6510	pmatch	94.29
yinte0001_6600	yrohd0001_6220	pmatch	92.47
yinte0001_6600	ypest0001X_8830	pmatch	94.81
yberc0001_6510	yruck0001_5050	pmatch	83.38
yberc0001_6510	ykris0001_4760	pmatch	94.29
yberc0001_6510	yente0001X_5870	pmatch	92.73
yberc0001_6510	yaldo0001_6480	pmatch	92.47
yberc0001_6510	yinte0001_6600	pmatch	94.29
yberc0001_6510	ypseu0001X_37700	pmatch	95.58
yberc0001_6510	ymoll0001_5820	pmatch	97.49
yberc0001_6510	yfred0001_41530	pmatch	93.51
yberc0001_6510	yberc0001_6510	pmatch	100.00
yberc0001_6510	yrohd0001_6220	pmatch	94.29
yberc0001_6510	ypest0001X_8830	pmatch	95.58
ymoll0001_5820	yruck0001_5050	pmatch	83.38
ymoll0001_5820	ykris0001_4760	pmatch	94.03
ymoll0001_5820	yente0001X_5870	pmatch	92.99
ymoll0001_5820	yaldo0001_6480	pmatch	92.21
ymoll0001_5820	yinte0001_6600	pmatch	94.03
ymoll0001_5820	ypseu0001X_37700	pmatch	95.06
ymoll0001_5820	ymoll0001_5820	pmatch	100.00
ymoll0001_5820	yfred0001_41530	pmatch	92.73
ymoll0001_5820	yberc0001_6510	pmatch	97.49
ymoll0001_5820	yrohd0001_6220	pmatch	94.03
ymoll0001_5820	ypest0001X_8830	pmatch	95.06
ykris0001_4760	yinte0001_6600	pmatch	94.03
ykris0001_4760	yruck0001_5050	pmatch	82.60
ykris0001_4760	ykris0001_4760	pmatch	100.00
ykris0001_4760	ypseu0001X_37700	pmatch	94.81
ykris0001_4760	ymoll0001_5820	pmatch	94.03
ykris0001_4760	yente0001X_5870	pmatch	93.51
ykris0001_4760	yfred0001_41530	pmatch	93.25
ykris0001_4760	yaldo0001_6480	pmatch	91.69
ykris0001_4760	yberc0001_6510	pmatch	94.29
ykris0001_4760	yrohd0001_6220	pmatch	93.25
ykris0001_4760	ypest0001X_8830	pmatch	94.81
yrohd0001_6220	yinte0001_6600	pmatch	92.47
yrohd0001_6220	yruck0001_5050	pmatch	81.30
yrohd0001_6220	ykris0001_4760	pmatch	93.25
yrohd0001_6220	ypseu0001X_37700	pmatch	94.55
yrohd0001_6220	ymoll0001_5820	pmatch	94.03
yrohd0001_6220	yente0001X_5870	pmatch	93.77
yrohd0001_6220	yfred0001_41530	pmatch	95.58
yrohd0001_6220	yaldo0001_6480	pmatch	90.39
yrohd0001_6220	yberc0001_6510	pmatch	94.29
yrohd0001_6220	yrohd0001_6220	pmatch	100.00
yrohd0001_6220	ypest0001X_8830	pmatch	94.55
yfred0001_41530	yruck0001_5050	pmatch	81.30
yfred0001_41530	ykris0001_4760	pmatch	93.25
yfred0001_41530	yente0001X_5870	pmatch	92.47
yfred0001_41530	yaldo0001_6480	pmatch	90.13
yfred0001_41530	yinte0001_6600	pmatch	91.69
yfred0001_41530	ymoll0001_5820	pmatch	92.73
yfred0001_41530	ypseu0001X_37700	pmatch	93.51
yfred0001_41530	yfred0001_41530	pmatch	100.00
yfred0001_41530	yberc0001_6510	pmatch	93.51
yfred0001_41530	yrohd0001_6220	pmatch	95.58
yfred0001_41530	ypest0001X_8830	pmatch	93.51
yente0001X_5870	yinte0001_6600	pmatch	91.95
yente0001X_5870	yruck0001_5050	pmatch	81.82
yente0001X_5870	ykris0001_4760	pmatch	93.51
yente0001X_5870	ypseu0001X_37700	pmatch	93.25
yente0001X_5870	ymoll0001_5820	pmatch	92.99
yente0001X_5870	yente0001X_5870	pmatch	100.00
yente0001X_5870	yfred0001_41530	pmatch	92.47
yente0001X_5870	yaldo0001_6480	pmatch	90.91
yente0001X_5870	yberc0001_6510	pmatch	92.73
yente0001X_5870	yrohd0001_6220	pmatch	93.77
yente0001X_5870	ypest0001X_8830	pmatch	93.25
yruck0001_5050	yruck0001_5050	pmatch	100.00
yruck0001_5050	ykris0001_4760	pmatch	82.60
yruck0001_5050	yente0001X_5870	pmatch	81.82
yruck0001_5050	yaldo0001_6480	pmatch	81.56
yruck0001_5050	yinte0001_6600	pmatch	82.86
yruck0001_5050	ypseu0001X_37700	pmatch	82.86
yruck0001_5050	ymoll0001_5820	pmatch	83.38
yruck0001_5050	yfred0001_41530	pmatch	81.30
yruck0001_5050	yberc0001_6510	pmatch	83.38
yruck0001_5050	yrohd0001_6220	pmatch	81.30
yruck0001_5050	ypest0001X_8830	pmatch	82.86
