# Supplementary material for: Genomic characterization of the Yersinia genus
Source: Genome Biol. 2010 Jan 4;11(1):R1. doi: 10.1186/gb-2010-11-1-r1 (PMC2847712; doi:10.1186/gb-2010-11-1-r1)
Supplement: Additional file 16 — The top level directory consists of a directory called Additional_cluster_files and 5010 directories, one for each multi-protein cluster family. (This top level directory has been split into three data files for uploading purposes (Additional files 15, 16, 17.) Within the directory are the following files: PGL1_unique_Yersinia_unclustered.out - list of all protein singletons that MCL did not group into a cluster (see Materials and Methods); PGL1_Yersinia_unique_locus_tags.txt - names of the 11 locus tag prefixes used for each genome; PGL1_unique_Yersinia.gff - mapping each Yersinia protein to a cluster in tab delimited GFF; PGL1_unique_Yersinia.sigfile - list of the longest protein in each cluster; PGL1_unique_Yersinia.summary - summary table of features of each of the clusters; PGL1_unique_Yersinia.table - summary table of each protein in the clusters. Within each cluster directory are the following files, where 'x' is the cluster name: PGL1_unique_Yersinia-x.faa - multifasta file of the proteins in the cluster; PGL1_unique_Yersinia-x.summary - summary of the properties of the proteins; PGL1_unique_Yersinia-x.matches - blast matches between the proteins of the cluster; PGL1_unique_Yersinia-x.muscle.fasta - muscle alignment of the proteins; PGL1_unique_Yersinia-x.muscle.fasta.gblo - gblocks output of muscle alignment (that is, auto-trimmed alignment); PGL1_unique_Yersinia-x.muscle.fasta.gblo.htm - as above in html format; PGL1_unique_Yersinia-x.muscle.tree - treefile from muscle alignment; PGL1_unique_Yersinia-x.sif - matches between proteins in simple interaction format for display on graphing software. [file gb-2010-11-1-r1-S16.zip › clusters2/PGL1_unique_yersinia-CL1251/PGL1_unique_yersinia-CL1251.muscle.fasta.gblo]

>yruck0001_5050
MQNFTLHTPT KVVFGAGQIA ELANQIPADA RVLITYGGGS VKKNGVMDQV HQALKNHQFE
EFGGIEPNPS YETLMKAVEM IRASHFDFLL AVGGGSVLDG TKFIAAAVNY PEDPWQILET
TGSKITQAIP MGSVLTLPAT GSETNNGAVV SRRSTGDKRH FFSPFVQPLF AILDPVVTYT
LPQRQVANGV VDAFVHTIEQ YLTYPVNAKV QDRFAEGLLL TLIEEGPKAL ENPEDYDVRA
NIMWSATMAL NGLIGAGVPQ DWATHMLGHE LTALHGLDHA QTLAIVLPSL LEAKKEQKRA
KLLQYAERVW NLHAGSEDQR IDAAIAATRD FFERMGVPTH LSDYGLDGST IPSLINKLDE
HGYHHLGEHG DITLEESKRI YEAAI
>yaldo0001_6480
MQNFTLHTPT KVLFGTGQIA QLSKEIPANA RILITYGGGS IKQNGVLDQV HQALKGFDFL
EFGGIEPNPT YETLMKAVEV CRTEKINFLL AVGGGSVLDG TKFIAAAVSY PQDPWHILET
TGRDIKQALP MGSVLTLPAT GSEANNGAVI SRRSTGDKQH FFSPHVQPLF AVLDPVVTYT
LPSRQVTNGV VDAFIHTIEQ YLTYPVDAKV QDRFAEGLLL TLIEEGPKAL AEPENYNVRA
NIMWSATMAL NGLIGAGVPQ DWATHMLGHE LTACHGLDHA QTLAVVLPAL LAAKKEQKRA
KLLQYADRVW GLRDGSEEQR IEAAIEATRK FFEDMGIATR LSAYGLDGSS IPHLIKKLEE
HGMTQLGEHR DITLADSKRI YEAAV
>yente0001X_5870
MQNFTLHTPT KVLFGTGQIA QLTKEIPADA RILITYGGGS IKQNGVLDQV HQALKGFDFL
EFGGIEPNPT YETLMKAVEV CRKENITFLL AVGGGSVLDG TKFIAAAVNY PQDPWHILET
TGSDIKQALP MGSVLTLPAT GSEANNGAVI SRRSTGDKQH FFSAHVQPLF AVLDPEVTYA
LPPRQVANGV VDAFVHTIEQ YLTYPVDAKV QDRFAEGLLL TLIEDGPKAL SDPKNYHVRA
NIMWSATMAL NGLIGAGVPQ DWATHMLGHE LTARHGLDHA QTLAVVLPAL LMAKKQQKRA
KLLQYAERVW GLQGGSEEQR INAAIQATRD FFESMGVATR LSAYKLDGST IPDLIKKLEE
HGMTALGEHS DITLADSKRI YQAAV
>yrohd0001_6220
MQNFTLHTPT KILFGTGQIA QLNKEIPADA RILITYGGGS IKQNGVLDQV HQALKGFDFL
EFGGIEPNPT YETLMKAIEI CRAENINFLL AVGGGSVLDG TKFIAAGVNY PQDPWHILET
TGSDITEAIP MGSVLTLPAT GSEANNGAVI SRRSTGDKQH FFSAHVQPLF AVLDPAVTYT
LPPRQVANGV VDAFVHTLEQ YLTYPVDAKV QDRFAEGLLL TLIEDGPKAL SDPKNYNVRA
NIMWSATMAL NGLIGAGVPQ DWATHMLGHE LTARHGLDHA QTLAVVLPAL LVAKKQQKRA
KLLQYAERVW GLREGTEEQR IDAAIEATRH FFESMGVATR LSAYQLDGSS IPDLIKKLEE
HGMTALGEHS DITLADSKRI YEAAV
>yfred0001_41530
MQNFTLHTPT KILFGTGQIA QLSKEIPADA RILITYGGGS IKQNGVLDQV HQALKGFDFI
EFGGIEPNPT YETLMQAIEV CRKEKINFLL AVGGGSVLDG TKFIAAGVNY PQDPWHILET
MGRNITEAIP MGSVLTLPAT GSEANNGAVI SRRSTGDKQH FFSPHVQPLF AVLDPEVTYT
LPPRQVANGV VDAFVHTIEQ YLTYPVDAKV QDRFAEGLLL TLIEDGPKAL SDPKNYNVRA
NIMWSATMAL NGLIGAGVPQ DWATHMLGHE LTARHGLDHA QTLAVVLPAL LVAKKQQKHA
KLLQYAERVW GLHEGTEEQR IDAAIEATRH FFESMGVATH LSAYKLDGSS IPDLIKKLEE
HGMTALGEHG DITLADSKRI YEAAV
>yinte0001_6600
MQNFTLHTPT KVLFGTGQIA QLSKEIPADA RILITYGGGS IKQNGVLDQV HQALKGFNFL
EFGGIEPNPT YETLMKAVAL CRAEKIDFLL AVGGGSVLDG TKFIAAAVNY PQEPWHILQT
TGSDIKEALP MGSVLTLPAT GSEANNGAVI SRRETGDKQH FFSPFVQPLF AVLDPVVTYT
LPPRQVANGV VDAFIHTIEQ YLTYPVDAKV QDRFAEGLLL TLIEEGPKAL AEPENYNVRA
NIMWSATMAL NGLIGAGVPQ DWATHMLGHE LTARHGLDHA QTLAVVLPAL LVAKKQQKRA
KLLQYAERVW GLHDGSEDQR IDAAIEATRH FFESMGVATR LSAYKLDGSS IPDLIKKLEE
HGMTQLGEHS DITLADSKRI YEAAV
>ykris0001_4760
MQNFTLHTPT KVLFGTGQIA QLSKEIPANA RILITYGGGS IKQNGVLDQV HQALKGFDYL
EFGGIEPNPT YETLMKAVEV CRTEKITFLL AVGGGSVLDG TKFIAAAVNY PQDPWHILET
TGSDIKEALP MGSVLTLPAT GSEANSGAVI SRRSTGDKQH FFSPHVQPLF AVLDPEVTYT
LPPRQVANGV VDAFVHTIEQ YLTYPVDAKV QDRFAEGLLL TLIEEGPKAL TDPENYNVRA
NIMWSATMAL NGLIGAGVPQ DWATHMLGHE LTARHGLDHA QTLAVVLPAL LVAKKQQKRA
KLLQYAERVW NIHEGTEDQR IDAAIEATRH FFESMGVATR LSDYKLDGST IPDLIKKLEE
HGMTALGEHS DITLADSKRI YEAAV
>ypseu0001X_37700
MQNFTLHTPT KVLFGTGQIA QLTQEIPADA RILITYGGGS IKQNGVLDQV HQALKGFDFL
EFGGIEPNPT YETLMKAVEL CRTEGINFLL AVGGGSVLDG TKFIAAAVNY PQDPWHILET
TGRDITEALP MGSVLTLPAT GSEANNGAVI SRRSTGDKQH FFSPHVQPLF AVLDPVVTYT
LPPRQVANGV VDAFVHTIEQ YLTYPVDAKV QDRFAEGLLL TLIEEGPKAL KDPENYNVRA
NIMWSATMAL NGLIGAGVPQ DWATHMLGHE LTARHGLDHA QTLAVVLPAL LVAKKQQKRA
KLLQYAERVW GLREGSEDQR IDAAIEATRH FFESLGVATR LSAYKLDGSS IPDLIKKLEE
HGMTKLGEHS DITLADSKRI YEAAV
>ypest0001X_8830
MQNFTLHTPT KVLFGTGQIA QLTQEIPADA RILITYGGGS IKQNGVLDQV HQALKGFDFL
EFGGIEPNPT YETLMKAVEL CRTEGINFLL AVGGGSVLDG TKFIAAAVNY PQDPWHILET
TGRDITEALP MGSVLTLPAT GSEANNGAVI SRRSTGDKQH FFSPHVQPLF AVLDPVVTYT
LPPRQVANGV VDAFVHTIEQ YLTYPVDAKV QDRFAEGLLL TLIEEGPKAL KDPENYNVRA
NIMWSATMAL NGLIGAGVPQ DWATHMLGHE LTARHGLDHA QTLAVVLPAL LVAKKQQKRA
KLLQYAERVW GLREGSEDQR IDAAIEATRH FFESLGVATR LSAYKLDGSS IPDLIKKLEE
HGMTKLGEHS DITLADSKRI YEAAV
>yberc0001_6510
MQNFTLHTPT KVLFGTGQIA QLSKEIPADA RILITYGGGS IKQNGVLDQV HNALKGFDFL
EFGGIEPNPT YETLMKAVEL IRAEKINFLL AVGGGSVLDG TKFIAAAVNY PQDPWHILET
TGSDITEALP MGSVLTLPAT GSETNSGAVI SRRSTGDKQH FFSPHVQPLF AVLDPVVTYS
LPPRQVANGV VDAFVHTIEQ YLTYPVDAKV QDRFAEGLLL TLIEDGPKAL TDPENYNVRA
NIMWSATMAL NGLIGAGVPQ DWATHMLGHE LTARHGLDHA QTLAVVLPAL LVAKKEQKRA
KLLQYAERVW GLREGSEEQR IDAAIEATRH FFESMGVATR LSAYKLDGSS IPDLIKKLEE
HGMTQLGEHG DITLADSKRI YEAAV
>ymoll0001_5820
MQNFTLHTPT KVLFGTGQIA QLNKEIPADA RILITYGGGS IKQNGVLDQV HDALKGFDFL
EFGGIEPNPT YETLMKAVEL IRAEKINFLL AVGGGSVLDG TKFIAAAVNY PQDPWHILET
TGSDIKEALP MGSVLTLPAT GSETNSGAVI SRRSTGDKQH FFSPHVQPLF AVLDPVVTYS
LPPRQVANGV VDAFVHTIEQ YLTYPVDAKV QDRFAEGLLL TLIEDGPKAL TDPENYDVRA
NIMWSATMAL NGLIGAGVPQ DWATHMLGHE LTARHGLDHA QTLAVVLPAL LVAKKEQKRA
KLLQYAERVW GLREGSEEQR IDAAIEATRH FFESMGVATR LSAYKLDGSS IPDLIKKLEE
HGMTQLGEHG DITLADSKRI YEAAV
