# Supplementary material for: Genomic characterization of the Yersinia genus
Source: Genome Biol. 2010 Jan 4;11(1):R1. doi: 10.1186/gb-2010-11-1-r1 (PMC2847712; doi:10.1186/gb-2010-11-1-r1)
Supplement: Additional file 16 — The top level directory consists of a directory called Additional_cluster_files and 5010 directories, one for each multi-protein cluster family. (This top level directory has been split into three data files for uploading purposes (Additional files 15, 16, 17.) Within the directory are the following files: PGL1_unique_Yersinia_unclustered.out - list of all protein singletons that MCL did not group into a cluster (see Materials and Methods); PGL1_Yersinia_unique_locus_tags.txt - names of the 11 locus tag prefixes used for each genome; PGL1_unique_Yersinia.gff - mapping each Yersinia protein to a cluster in tab delimited GFF; PGL1_unique_Yersinia.sigfile - list of the longest protein in each cluster; PGL1_unique_Yersinia.summary - summary table of features of each of the clusters; PGL1_unique_Yersinia.table - summary table of each protein in the clusters. Within each cluster directory are the following files, where 'x' is the cluster name: PGL1_unique_Yersinia-x.faa - multifasta file of the proteins in the cluster; PGL1_unique_Yersinia-x.summary - summary of the properties of the proteins; PGL1_unique_Yersinia-x.matches - blast matches between the proteins of the cluster; PGL1_unique_Yersinia-x.muscle.fasta - muscle alignment of the proteins; PGL1_unique_Yersinia-x.muscle.fasta.gblo - gblocks output of muscle alignment (that is, auto-trimmed alignment); PGL1_unique_Yersinia-x.muscle.fasta.gblo.htm - as above in html format; PGL1_unique_Yersinia-x.muscle.tree - treefile from muscle alignment; PGL1_unique_Yersinia-x.sif - matches between proteins in simple interaction format for display on graphing software. [file gb-2010-11-1-r1-S16.zip › clusters2/PGL1_unique_yersinia-CL1251/PGL1_unique_yersinia-CL1251.sif]

yaldo0001_6480	pmatch	yinte0001_6600
yaldo0001_6480	pmatch	yruck0001_5050
yaldo0001_6480	pmatch	ykris0001_4760
yaldo0001_6480	pmatch	ypseu0001X_37700
yaldo0001_6480	pmatch	ymoll0001_5820
yaldo0001_6480	pmatch	yente0001X_5870
yaldo0001_6480	pmatch	yfred0001_41530
yaldo0001_6480	pmatch	yaldo0001_6480
yaldo0001_6480	pmatch	yberc0001_6510
yaldo0001_6480	pmatch	yrohd0001_6220
yaldo0001_6480	pmatch	ypest0001X_8830
ypseu0001X_37700	pmatch	yinte0001_6600
ypseu0001X_37700	pmatch	yruck0001_5050
ypseu0001X_37700	pmatch	ykris0001_4760
ypseu0001X_37700	pmatch	ypseu0001X_37700
ypseu0001X_37700	pmatch	ymoll0001_5820
ypseu0001X_37700	pmatch	yente0001X_5870
ypseu0001X_37700	pmatch	yfred0001_41530
ypseu0001X_37700	pmatch	yaldo0001_6480
ypseu0001X_37700	pmatch	yberc0001_6510
ypseu0001X_37700	pmatch	yrohd0001_6220
ypseu0001X_37700	pmatch	ypest0001X_8830
ypest0001X_8830	pmatch	yinte0001_6600
ypest0001X_8830	pmatch	yruck0001_5050
ypest0001X_8830	pmatch	ykris0001_4760
ypest0001X_8830	pmatch	ypseu0001X_37700
ypest0001X_8830	pmatch	ymoll0001_5820
ypest0001X_8830	pmatch	yente0001X_5870
ypest0001X_8830	pmatch	yfred0001_41530
ypest0001X_8830	pmatch	yaldo0001_6480
ypest0001X_8830	pmatch	yberc0001_6510
ypest0001X_8830	pmatch	yrohd0001_6220
ypest0001X_8830	pmatch	ypest0001X_8830
yinte0001_6600	pmatch	yinte0001_6600
yinte0001_6600	pmatch	yruck0001_5050
yinte0001_6600	pmatch	ykris0001_4760
yinte0001_6600	pmatch	ypseu0001X_37700
yinte0001_6600	pmatch	ymoll0001_5820
yinte0001_6600	pmatch	yente0001X_5870
yinte0001_6600	pmatch	yfred0001_41530
yinte0001_6600	pmatch	yaldo0001_6480
yinte0001_6600	pmatch	yberc0001_6510
yinte0001_6600	pmatch	yrohd0001_6220
yinte0001_6600	pmatch	ypest0001X_8830
yberc0001_6510	pmatch	yruck0001_5050
yberc0001_6510	pmatch	ykris0001_4760
yberc0001_6510	pmatch	yente0001X_5870
yberc0001_6510	pmatch	yaldo0001_6480
yberc0001_6510	pmatch	yinte0001_6600
yberc0001_6510	pmatch	ypseu0001X_37700
yberc0001_6510	pmatch	ymoll0001_5820
yberc0001_6510	pmatch	yfred0001_41530
yberc0001_6510	pmatch	yberc0001_6510
yberc0001_6510	pmatch	yrohd0001_6220
yberc0001_6510	pmatch	ypest0001X_8830
ymoll0001_5820	pmatch	yruck0001_5050
ymoll0001_5820	pmatch	ykris0001_4760
ymoll0001_5820	pmatch	yente0001X_5870
ymoll0001_5820	pmatch	yaldo0001_6480
ymoll0001_5820	pmatch	yinte0001_6600
ymoll0001_5820	pmatch	ypseu0001X_37700
ymoll0001_5820	pmatch	ymoll0001_5820
ymoll0001_5820	pmatch	yfred0001_41530
ymoll0001_5820	pmatch	yberc0001_6510
ymoll0001_5820	pmatch	yrohd0001_6220
ymoll0001_5820	pmatch	ypest0001X_8830
ykris0001_4760	pmatch	yinte0001_6600
ykris0001_4760	pmatch	yruck0001_5050
ykris0001_4760	pmatch	ykris0001_4760
ykris0001_4760	pmatch	ypseu0001X_37700
ykris0001_4760	pmatch	ymoll0001_5820
ykris0001_4760	pmatch	yente0001X_5870
ykris0001_4760	pmatch	yfred0001_41530
ykris0001_4760	pmatch	yaldo0001_6480
ykris0001_4760	pmatch	yberc0001_6510
ykris0001_4760	pmatch	yrohd0001_6220
ykris0001_4760	pmatch	ypest0001X_8830
yrohd0001_6220	pmatch	yinte0001_6600
yrohd0001_6220	pmatch	yruck0001_5050
yrohd0001_6220	pmatch	ykris0001_4760
yrohd0001_6220	pmatch	ypseu0001X_37700
yrohd0001_6220	pmatch	ymoll0001_5820
yrohd0001_6220	pmatch	yente0001X_5870
yrohd0001_6220	pmatch	yfred0001_41530
yrohd0001_6220	pmatch	yaldo0001_6480
yrohd0001_6220	pmatch	yberc0001_6510
yrohd0001_6220	pmatch	yrohd0001_6220
yrohd0001_6220	pmatch	ypest0001X_8830
yfred0001_41530	pmatch	yruck0001_5050
yfred0001_41530	pmatch	ykris0001_4760
yfred0001_41530	pmatch	yente0001X_5870
yfred0001_41530	pmatch	yaldo0001_6480
yfred0001_41530	pmatch	yinte0001_6600
yfred0001_41530	pmatch	ymoll0001_5820
yfred0001_41530	pmatch	ypseu0001X_37700
yfred0001_41530	pmatch	yfred0001_41530
yfred0001_41530	pmatch	yberc0001_6510
yfred0001_41530	pmatch	yrohd0001_6220
yfred0001_41530	pmatch	ypest0001X_8830
yente0001X_5870	pmatch	yinte0001_6600
yente0001X_5870	pmatch	yruck0001_5050
yente0001X_5870	pmatch	ykris0001_4760
yente0001X_5870	pmatch	ypseu0001X_37700
yente0001X_5870	pmatch	ymoll0001_5820
yente0001X_5870	pmatch	yente0001X_5870
yente0001X_5870	pmatch	yfred0001_41530
yente0001X_5870	pmatch	yaldo0001_6480
yente0001X_5870	pmatch	yberc0001_6510
yente0001X_5870	pmatch	yrohd0001_6220
yente0001X_5870	pmatch	ypest0001X_8830
yruck0001_5050	pmatch	yruck0001_5050
yruck0001_5050	pmatch	ykris0001_4760
yruck0001_5050	pmatch	yente0001X_5870
yruck0001_5050	pmatch	yaldo0001_6480
yruck0001_5050	pmatch	yinte0001_6600
yruck0001_5050	pmatch	ypseu0001X_37700
yruck0001_5050	pmatch	ymoll0001_5820
yruck0001_5050	pmatch	yfred0001_41530
yruck0001_5050	pmatch	yberc0001_6510
yruck0001_5050	pmatch	yrohd0001_6220
yruck0001_5050	pmatch	ypest0001X_8830
