# Supplementary material for: Genomic characterization of the Yersinia genus
Source: Genome Biol. 2010 Jan 4;11(1):R1. doi: 10.1186/gb-2010-11-1-r1 (PMC2847712; doi:10.1186/gb-2010-11-1-r1)
Supplement: Additional file 16 — The top level directory consists of a directory called Additional_cluster_files and 5010 directories, one for each multi-protein cluster family. (This top level directory has been split into three data files for uploading purposes (Additional files 15, 16, 17.) Within the directory are the following files: PGL1_unique_Yersinia_unclustered.out - list of all protein singletons that MCL did not group into a cluster (see Materials and Methods); PGL1_Yersinia_unique_locus_tags.txt - names of the 11 locus tag prefixes used for each genome; PGL1_unique_Yersinia.gff - mapping each Yersinia protein to a cluster in tab delimited GFF; PGL1_unique_Yersinia.sigfile - list of the longest protein in each cluster; PGL1_unique_Yersinia.summary - summary table of features of each of the clusters; PGL1_unique_Yersinia.table - summary table of each protein in the clusters. Within each cluster directory are the following files, where 'x' is the cluster name: PGL1_unique_Yersinia-x.faa - multifasta file of the proteins in the cluster; PGL1_unique_Yersinia-x.summary - summary of the properties of the proteins; PGL1_unique_Yersinia-x.matches - blast matches between the proteins of the cluster; PGL1_unique_Yersinia-x.muscle.fasta - muscle alignment of the proteins; PGL1_unique_Yersinia-x.muscle.fasta.gblo - gblocks output of muscle alignment (that is, auto-trimmed alignment); PGL1_unique_Yersinia-x.muscle.fasta.gblo.htm - as above in html format; PGL1_unique_Yersinia-x.muscle.tree - treefile from muscle alignment; PGL1_unique_Yersinia-x.sif - matches between proteins in simple interaction format for display on graphing software. [file gb-2010-11-1-r1-S16.zip › clusters2/PGL1_unique_yersinia-CL1252/PGL1_unique_yersinia-CL1252.matches]

source	target	interaction	score
yrohd0001_8350	ymoll0001_7640	pmatch	93.54
yrohd0001_8350	yrohd0001_8350	pmatch	100.00
yrohd0001_8350	ypseu0001X_34030	pmatch	90.21
yrohd0001_8350	yente0001X_9220	pmatch	92.11
yrohd0001_8350	yberc0001_7060	pmatch	93.54
yrohd0001_8350	yaldo0001_7290	pmatch	88.07
yrohd0001_8350	yruck0001_5450	pmatch	85.00
yrohd0001_8350	yinte0001_8340	pmatch	92.36
yrohd0001_8350	ypest0001X_9980	pmatch	90.21
yrohd0001_8350	ykris0001_6020	pmatch	93.06
yrohd0001_8350	yfred0001_43520	pmatch	93.33
yfred0001_43520	ymoll0001_7640	pmatch	93.54
yfred0001_43520	yrohd0001_8350	pmatch	93.33
yfred0001_43520	ypseu0001X_34030	pmatch	91.89
yfred0001_43520	yente0001X_9220	pmatch	93.78
yfred0001_43520	yberc0001_7060	pmatch	93.54
yfred0001_43520	yaldo0001_7290	pmatch	87.83
yfred0001_43520	yruck0001_5450	pmatch	84.76
yfred0001_43520	yinte0001_8340	pmatch	91.41
yfred0001_43520	ypest0001X_9980	pmatch	91.65
yfred0001_43520	ykris0001_6020	pmatch	93.30
yfred0001_43520	yfred0001_43520	pmatch	100.00
ypseu0001X_34030	ymoll0001_7640	pmatch	91.67
ypseu0001X_34030	yberc0001_7060	pmatch	91.67
ypseu0001X_34030	yruck0001_5450	pmatch	86.84
ypseu0001X_34030	yaldo0001_7290	pmatch	87.89
ypseu0001X_34030	yinte0001_8340	pmatch	90.95
ypseu0001X_34030	yrohd0001_8350	pmatch	90.21
ypseu0001X_34030	ypest0001X_9980	pmatch	99.76
ypseu0001X_34030	ykris0001_6020	pmatch	90.48
ypseu0001X_34030	yfred0001_43520	pmatch	91.89
ypseu0001X_34030	ypseu0001X_34030	pmatch	100.00
ypseu0001X_34030	yente0001X_9220	pmatch	90.71
ypest0001X_9980	ymoll0001_7640	pmatch	91.90
ypest0001X_9980	yrohd0001_8350	pmatch	90.21
ypest0001X_9980	ypseu0001X_34030	pmatch	99.76
ypest0001X_9980	yente0001X_9220	pmatch	90.48
ypest0001X_9980	yberc0001_7060	pmatch	91.67
ypest0001X_9980	yaldo0001_7290	pmatch	87.89
ypest0001X_9980	yruck0001_5450	pmatch	86.84
ypest0001X_9980	yinte0001_8340	pmatch	91.19
ypest0001X_9980	ypest0001X_9980	pmatch	100.00
ypest0001X_9980	ykris0001_6020	pmatch	90.24
ypest0001X_9980	yfred0001_43520	pmatch	91.65
yaldo0001_7290	ymoll0001_7640	pmatch	89.55
yaldo0001_7290	yberc0001_7060	pmatch	89.55
yaldo0001_7290	yruck0001_5450	pmatch	84.29
yaldo0001_7290	yaldo0001_7290	pmatch	100.00
yaldo0001_7290	yinte0001_8340	pmatch	89.55
yaldo0001_7290	yrohd0001_8350	pmatch	88.07
yaldo0001_7290	ypest0001X_9980	pmatch	87.89
yaldo0001_7290	ykris0001_6020	pmatch	89.31
yaldo0001_7290	yfred0001_43520	pmatch	87.83
yaldo0001_7290	ypseu0001X_34030	pmatch	87.89
yaldo0001_7290	yente0001X_9220	pmatch	88.60
yberc0001_7060	ymoll0001_7640	pmatch	97.86
yberc0001_7060	yberc0001_7060	pmatch	100.00
yberc0001_7060	yruck0001_5450	pmatch	86.40
yberc0001_7060	yaldo0001_7290	pmatch	89.55
yberc0001_7060	yinte0001_8340	pmatch	91.90
yberc0001_7060	yrohd0001_8350	pmatch	93.54
yberc0001_7060	ypest0001X_9980	pmatch	91.67
yberc0001_7060	ykris0001_6020	pmatch	92.86
yberc0001_7060	yfred0001_43520	pmatch	93.54
yberc0001_7060	ypseu0001X_34030	pmatch	91.67
yberc0001_7060	yente0001X_9220	pmatch	93.33
ymoll0001_7640	ymoll0001_7640	pmatch	100.00
ymoll0001_7640	yrohd0001_8350	pmatch	93.54
ymoll0001_7640	ypseu0001X_34030	pmatch	91.67
ymoll0001_7640	yente0001X_9220	pmatch	93.10
ymoll0001_7640	yberc0001_7060	pmatch	97.86
ymoll0001_7640	yaldo0001_7290	pmatch	89.55
ymoll0001_7640	yruck0001_5450	pmatch	86.16
ymoll0001_7640	yinte0001_8340	pmatch	92.62
ymoll0001_7640	ypest0001X_9980	pmatch	91.90
ymoll0001_7640	ykris0001_6020	pmatch	92.86
ymoll0001_7640	yfred0001_43520	pmatch	93.54
yinte0001_8340	ymoll0001_7640	pmatch	92.62
yinte0001_8340	yberc0001_7060	pmatch	91.90
yinte0001_8340	yruck0001_5450	pmatch	85.65
yinte0001_8340	yaldo0001_7290	pmatch	89.55
yinte0001_8340	yinte0001_8340	pmatch	100.00
yinte0001_8340	yrohd0001_8350	pmatch	92.36
yinte0001_8340	ypest0001X_9980	pmatch	91.19
yinte0001_8340	ykris0001_6020	pmatch	91.90
yinte0001_8340	yfred0001_43520	pmatch	91.41
yinte0001_8340	ypseu0001X_34030	pmatch	90.95
yinte0001_8340	yente0001X_9220	pmatch	91.43
yente0001X_9220	ymoll0001_7640	pmatch	93.10
yente0001X_9220	yberc0001_7060	pmatch	93.33
yente0001X_9220	yruck0001_5450	pmatch	85.44
yente0001X_9220	yaldo0001_7290	pmatch	88.60
yente0001X_9220	yinte0001_8340	pmatch	91.43
yente0001X_9220	yrohd0001_8350	pmatch	92.11
yente0001X_9220	ypest0001X_9980	pmatch	90.48
yente0001X_9220	ykris0001_6020	pmatch	94.29
yente0001X_9220	yfred0001_43520	pmatch	93.78
yente0001X_9220	ypseu0001X_34030	pmatch	90.71
yente0001X_9220	yente0001X_9220	pmatch	100.00
ykris0001_6020	ymoll0001_7640	pmatch	92.86
ykris0001_6020	yrohd0001_8350	pmatch	93.06
ykris0001_6020	ypseu0001X_34030	pmatch	90.48
ykris0001_6020	yente0001X_9220	pmatch	94.29
ykris0001_6020	yberc0001_7060	pmatch	92.86
ykris0001_6020	yaldo0001_7290	pmatch	89.31
ykris0001_6020	yruck0001_5450	pmatch	85.20
ykris0001_6020	yinte0001_8340	pmatch	91.90
ykris0001_6020	ypest0001X_9980	pmatch	90.24
ykris0001_6020	ykris0001_6020	pmatch	100.00
ykris0001_6020	yfred0001_43520	pmatch	93.30
yruck0001_5450	ymoll0001_7640	pmatch	86.16
yruck0001_5450	yrohd0001_8350	pmatch	85.00
yruck0001_5450	ypseu0001X_34030	pmatch	86.84
yruck0001_5450	yente0001X_9220	pmatch	85.44
yruck0001_5450	yberc0001_7060	pmatch	86.40
yruck0001_5450	yruck0001_5450	pmatch	100.00
yruck0001_5450	yaldo0001_7290	pmatch	84.29
yruck0001_5450	yinte0001_8340	pmatch	85.65
yruck0001_5450	ypest0001X_9980	pmatch	86.84
yruck0001_5450	ykris0001_6020	pmatch	85.20
yruck0001_5450	yfred0001_43520	pmatch	84.76
