# Supplementary material for: Genomic characterization of the Yersinia genus
Source: Genome Biol. 2010 Jan 4;11(1):R1. doi: 10.1186/gb-2010-11-1-r1 (PMC2847712; doi:10.1186/gb-2010-11-1-r1)
Supplement: Additional file 16 — The top level directory consists of a directory called Additional_cluster_files and 5010 directories, one for each multi-protein cluster family. (This top level directory has been split into three data files for uploading purposes (Additional files 15, 16, 17.) Within the directory are the following files: PGL1_unique_Yersinia_unclustered.out - list of all protein singletons that MCL did not group into a cluster (see Materials and Methods); PGL1_Yersinia_unique_locus_tags.txt - names of the 11 locus tag prefixes used for each genome; PGL1_unique_Yersinia.gff - mapping each Yersinia protein to a cluster in tab delimited GFF; PGL1_unique_Yersinia.sigfile - list of the longest protein in each cluster; PGL1_unique_Yersinia.summary - summary table of features of each of the clusters; PGL1_unique_Yersinia.table - summary table of each protein in the clusters. Within each cluster directory are the following files, where 'x' is the cluster name: PGL1_unique_Yersinia-x.faa - multifasta file of the proteins in the cluster; PGL1_unique_Yersinia-x.summary - summary of the properties of the proteins; PGL1_unique_Yersinia-x.matches - blast matches between the proteins of the cluster; PGL1_unique_Yersinia-x.muscle.fasta - muscle alignment of the proteins; PGL1_unique_Yersinia-x.muscle.fasta.gblo - gblocks output of muscle alignment (that is, auto-trimmed alignment); PGL1_unique_Yersinia-x.muscle.fasta.gblo.htm - as above in html format; PGL1_unique_Yersinia-x.muscle.tree - treefile from muscle alignment; PGL1_unique_Yersinia-x.sif - matches between proteins in simple interaction format for display on graphing software. [file gb-2010-11-1-r1-S16.zip › clusters2/PGL1_unique_yersinia-CL1252/PGL1_unique_yersinia-CL1252.muscle.fasta.gblo]

>yruck0001_5450
MPRPLNDRSF ALNADNLRAL PARFGCPVWA YDGDIIAERI NQLRHFDVIR FAQKACSNIH
ILRLMREQGV KVDSVSLGEI ERALLAGYQP GKEPAEIVFT ADVLDQATLE RVVELGIPVN
AGSIDMLTQL GEQAPGHPVW LRVNPGFGHG HSQKTNTGGE NSKHGIWHHD LAAAITEIGK
YSLKLVGIHM HIGSGVDYQH LEQVCDAMVR QVITLGQDIS AISAGGGLSI PYQNDEDIID
TEHYYGLWNK ARQQIAMHLG HPVSLEIEPG RFLVAESGVL VAQVRAVKNM GSRHYVLVDA
GFNDLMRPAM YGSYHHISVL PADGRDLSHE PLIDSVIAGP LCESGDIFTQ QAGGGLETRT
LPRPVIGDYL VFHDTGAYGA SMSSNYNSRP LLPEVLFENG HPRLIRRRQT IEELVALE
>yaldo0001_7290
MPRALNDTST ALTAQNLMAL PARFGCPVWA YDGDVIAERI NQLRQFDVIR FAQKACSNIH
ILRLMREQGV KVDSVSLGEI ERAICAGFQP GQEPAEIVFT ADLLDEATLS RVTALDIPVN
AGSIDMLDQL GQTKRGHPVW LRINPGFGHG HSQKTNTGGE NSKHGIWYKD LPQAIEKVQQ
YGLTLIGIHM HIGSGVDYQH LEQVCDAMVQ QVIALGQDIS AISAGGGLSI PYQFGDDKID
TQHYYGLWND ARERIAAHLG HPVSLEIEPG RFLVAESGVL IAQVRAVKNM GNRHYVLVDA
GFNDLMRPAL YGSYHHISLL PADGRDLNSD PLIDTVIAGP LCESGDVFTQ EAGGALETRQ
LPNAHIGDYL VFHDTGAYGA SMSSNYNSRP LLPEVLFERG VPRLIRRRQT IEELIALE
>ypseu0001X_34030
MPRALNDRSS ALTAQNLIAL PERFGCPVWA YDGDIIAERI NQLRHFDVIR FAQKACSNIH
ILRLMREQGV KVDSVSLGEI ERALHAGYQP GQEPAEIVFT ADLLDQATLL RVTELNIPVN
AGSIDMLDQL GQQAPGHPVW LRVNPGFGHG HSQKTNTGGE NSKHGIWHEE LPRALKKIEH
YGLTLVGIHM HIGSGVDYQH LEQVCDAMVQ QVITLGHDIS AISAGGGLSI PYQFGDDVID
TEHYYGLWNS ARERIAAHLG HPVSLEIEPG RFLVAESGVL IAQVRAVKDM GRRHYVLVDA
GFNDLMRPAM YGSYHHISLL PADGRDLASA PLIDTVVAGP LCESGDVFTQ QEGGGVETLA
LPAAVIGDYL VFHDTGAYGA SMSSNYNSRP LLPEVLFEKG QPRLIRRRQT IEELIDLE
>ypest0001X_9980
MPRALNDRSS ALTAQNLIAL PERFGCPVWA YDGDIIAERI NQLRHFDVIR FAQKACSNIH
ILRLMREQGV KVDSVSLGEI ERALHAGYQP GQEPAEIVFT ADLLDQATLL RVTELNIPVN
AGSIDMLDQL GQQAPGHPVW LRVNPGFGHG HSQKTNTGGE NSKHGIWHEE LPRALKKIEH
YGLTLVGIHM HIGSGVDYQH LEQVCDAMVQ QVITLGHDIS AISAGGGLSI PYQFGDDVID
TEHYYGLWNS ARERIAAHLG HPVSLEIEPG RFLVAESGVL IAQVRAVKDM GRRHYVLVDA
GFNDLMRPAM YGSYHHISLL PADGRDLTSA PLIDTVVAGP LCESGDVFTQ QEGGGVETLA
LPAAVIGDYL VFHDTGAYGA SMSSNYNSRP LLPEVLFEKG QPRLIRRRQT IEELIDLE
>yinte0001_8340
MPRTLYDTTS ALTAQNLMAL PERFGCPVWA YDGEIIAQRI NQLRNFDVIR FAQKACSNIH
ILRLMREQGV KVDSVSLGEI ERAIHAGFQP GQEPAEIVFT ADLLDQATLL RVTELNIPVN
AGSIDMLDQL GQHAPGHPVW LRINPGFGHG HSQKTNTGGE NSKHGIWHQD LPQAIEKVKK
YGLTLVGVHM HIGSGVDYQH LEQVCDAMVQ QVIALGQDIS AISAGGGLSI PYQFGDDEID
TEHYYGLWNK AREQIAAHLG HPVSLEIEPG RFLVAESGVL VAQVRAVKDM GRRHYVLVDA
GFNDLMRPAM YGSYHHISLL PADGRDLTSA PLIDTVVGGP LCESGDVFTQ EAGGGLETRA
LPAAKIGDYL VFHDTGAYGA SMSSNYNSRP LLPEVLFEQG QPRLIRRRQT IEELIALE
>yrohd0001_8350
MPRALDDTST ALTAKNLIAL PERFGCPVWA YDGDIITRKI NQLRNFDVIR FAQKACSNIH
ILRLMREQGV KVDSVSLGEI ERALHAGFQP GQEPAEIVFT ADLLDQPTLL RVTELNIPVN
AGSIDMLDQL GQHAPGHPVW LRVNPGFGHG HSQKTNTGGE NSKHGIWHED LPHAINKVKQ
YGLTLVGIHM HIGSGVDYQH LEQVCAAMVK QVIDLGQDIS AISAGGGLSI PYQFGDDEID
TEHYYGLWNH AREQIAAHLG HPVSLEIEPG RFLVAESGVL IAQVRAVKEM GSRHYVLVDA
GFNDLMRPAM YGSYHHISLL PADGRSLVAE PLIETVVAGP LCESGDVFTQ EAGGGLETRA
LPAAKIGDYV VFHDTGAYGA SMSSNYNSRP LLPEVLFEQG QPRLIRRRQT IEELIALE
>yfred0001_43520
MPHALNDLSS ALTAQNLIAL PERFGCPVWA YDGDIITQKI NQLRSFDVIR FAQKACSNIH
ILGLMRNQGV KVDSVSLGEI ERALQAGFQP GQEPAEIVFT ADLLDQATLL RVTELHIPVN
AGSIDMLEQL GQHAPGHPVW LRVNPGFGHG HSQKTNTGGE NSKHGIWHED LPLAIKKIEQ
YGLTLVGIHM HIGSGVDYQH LEQVCDAMVQ QVIDLGQDIS AISAGGGLSI PYQFGDDEID
TEHYYGLWNS ARERIAAHLG HPVSLEIEPG RFLMAESGVL IAQVRAVKDM GRRHYVLVDA
GFNDLMRPAM YGSYHHISLL PADGRSLADE PLIETVVAGP LCESGDVFTQ EAGGGLETRA
LPMAKIGDYL VFHDTGAYGA SMSSNYNSRP LLPEVLFEQG QPRLIRRRQT IEELIALE
>yberc0001_7060
MPRALNDTSS ALTAQNLIAL PERFGCPVWA YDGDIITQRI NQLRHFDVIR FAQKACSNIH
ILRLMREQGV KVDSVSLGEI ERALIAGFQP GQEPAEIVFT ADLLDQATLL RVTELAIPVN
AGSIDMLDQL GQQAPGHPVW LRVNPGFGHG HSQKTNTGGE NSKHGIWYQD LPQAIEKIAQ
YGLTLVGIHM HIGSGVDYQH LEQVCDAMVE QVVTLGQDIS AISAGGGLSI PYQFGDDEID
TEHYYGLWNS ARERIAAHLG HPVSLEIEPG RFLVAESGVL IAQVRAVKEM GSRHYVLVDA
GFNDLMRPAM YGSYHHISLL PADGRSLSAE PLIETVVGGP LCESGDVFTQ EAGGGLETRP
LPAARIGDYL VFHDTGAYGA SMSSNYNSRP LLPEVLFEQG QPRLIRRRQT IEELIALE
>ymoll0001_7640
MPRALNDTSS ALTAQNLIAL PERFGCPVWA YDGDIIAQRI NQLRHFDVIR FAQKACSNIH
ILRLMREQGV KVDSVSLGEI ERALVAGFQP GQEPAEIVFT ADLLDQATLL RVTELRIPVN
AGSIDMLDQL GQHAPGHPVW LRVNPGFGHG HSQKTNTGGE NSKHGIWYQD LPQAIEKIAQ
YGLTLVGIHM HIGSGVDYQH LEQVCDAMVE QVITLGQDIS AISAGGGLSI PYQVGDDEID
TEHYYGLWNS ARERIAAHLG HPVSLEIEPG RFLVAESGVL IAQVRAVKEM GSRHYVLVDA
GFNDLMRPAM YGSYHHISLL PADGRSLTAE PLIETVVGGP LCESGDVFTQ EAGGGLETRA
LPAARIGDYL VFHDTGAYGA SMSSNYNSRP LLPEVLFEQG QPRLIRRKQT IEELIALE
>ykris0001_6020
MPRALNDIST ALTAQNLIAL PERFGCPVWA YDGEVITQKI NQLRHFDVIR FAQKACSNIH
ILRLMREQGV KVDSVSLGEI ERALQAGFLP GQEPAEIVFT ADLLDHATLL RVTELNIPVN
AGSIDMLDQL GQHAPGHPVW LRVNPGFGHG HSQKTNTGGE NSKHGIWHED LTQAIEKIQQ
YGLTLVGIHM HIGSGVDYQH LEQVCDAMVQ QVIALGQDIS AISAGGGLSI PYQFGDDEID
TEHYYGLWNR AREKIAAYLG HAVSLEIEPG RFLVAESGVL IAQVRAVKNM GSRHYVLVDA
GFNDLMRPAM YGSYHHISLL PADGRLLAGE PLIDTVVAGP LCESGDVFTQ EAGGGLETRA
LPAAKIGDYL VFHDTGAYGA SMSSNYNSRP LLPEVLFEQG QPRLIRRRQT IEELIALE
>yente0001X_9220
MPRALNDTSS ALTAQNLIAL PERFGCPVWA YDGEIITQKI NQLRHFDVIR FAQKACSNIH
ILRLMHEQGV KVDSVSLGEI ERALQAGFQP GQEPAEIVFT ADLLDQATLL RVTELSIPVN
AGSIDMLDQL GQHASGHPVW LRVNPGFGHG HSQKTNTGGE NSKHGIWHED LPQAIAKIQQ
YGLKLVGIHM HIGSGVDYQH LEQVCDAMVQ QVIALGQDIS AISAGGGLSI PYQFGDDEID
TEHYYGLWNS ARERIAAHLG HPVSLEIEPG RFLVAEAGVL IAQVRAVKNM GRRHYVLVDA
GFNDLMRPAM YGSYHHISVL PANGRSLANE PLIDTVVAGP LCESGDVFTQ EAGGGLETRK
LPAANIGDYL VFHDTGAYGA SMSSNYNSRP LLPEVLFEQG QPRLIRRRQT IEEIIALE
