# Supplementary material for: Genomic characterization of the Yersinia genus
Source: Genome Biol. 2010 Jan 4;11(1):R1. doi: 10.1186/gb-2010-11-1-r1 (PMC2847712; doi:10.1186/gb-2010-11-1-r1)
Supplement: Additional file 16 — The top level directory consists of a directory called Additional_cluster_files and 5010 directories, one for each multi-protein cluster family. (This top level directory has been split into three data files for uploading purposes (Additional files 15, 16, 17.) Within the directory are the following files: PGL1_unique_Yersinia_unclustered.out - list of all protein singletons that MCL did not group into a cluster (see Materials and Methods); PGL1_Yersinia_unique_locus_tags.txt - names of the 11 locus tag prefixes used for each genome; PGL1_unique_Yersinia.gff - mapping each Yersinia protein to a cluster in tab delimited GFF; PGL1_unique_Yersinia.sigfile - list of the longest protein in each cluster; PGL1_unique_Yersinia.summary - summary table of features of each of the clusters; PGL1_unique_Yersinia.table - summary table of each protein in the clusters. Within each cluster directory are the following files, where 'x' is the cluster name: PGL1_unique_Yersinia-x.faa - multifasta file of the proteins in the cluster; PGL1_unique_Yersinia-x.summary - summary of the properties of the proteins; PGL1_unique_Yersinia-x.matches - blast matches between the proteins of the cluster; PGL1_unique_Yersinia-x.muscle.fasta - muscle alignment of the proteins; PGL1_unique_Yersinia-x.muscle.fasta.gblo - gblocks output of muscle alignment (that is, auto-trimmed alignment); PGL1_unique_Yersinia-x.muscle.fasta.gblo.htm - as above in html format; PGL1_unique_Yersinia-x.muscle.tree - treefile from muscle alignment; PGL1_unique_Yersinia-x.sif - matches between proteins in simple interaction format for display on graphing software. [file gb-2010-11-1-r1-S16.zip › clusters2/PGL1_unique_yersinia-CL1252/PGL1_unique_yersinia-CL1252.sif]

yrohd0001_8350	pmatch	ymoll0001_7640
yrohd0001_8350	pmatch	yrohd0001_8350
yrohd0001_8350	pmatch	ypseu0001X_34030
yrohd0001_8350	pmatch	yente0001X_9220
yrohd0001_8350	pmatch	yberc0001_7060
yrohd0001_8350	pmatch	yaldo0001_7290
yrohd0001_8350	pmatch	yruck0001_5450
yrohd0001_8350	pmatch	yinte0001_8340
yrohd0001_8350	pmatch	ypest0001X_9980
yrohd0001_8350	pmatch	ykris0001_6020
yrohd0001_8350	pmatch	yfred0001_43520
yfred0001_43520	pmatch	ymoll0001_7640
yfred0001_43520	pmatch	yrohd0001_8350
yfred0001_43520	pmatch	ypseu0001X_34030
yfred0001_43520	pmatch	yente0001X_9220
yfred0001_43520	pmatch	yberc0001_7060
yfred0001_43520	pmatch	yaldo0001_7290
yfred0001_43520	pmatch	yruck0001_5450
yfred0001_43520	pmatch	yinte0001_8340
yfred0001_43520	pmatch	ypest0001X_9980
yfred0001_43520	pmatch	ykris0001_6020
yfred0001_43520	pmatch	yfred0001_43520
ypseu0001X_34030	pmatch	ymoll0001_7640
ypseu0001X_34030	pmatch	yberc0001_7060
ypseu0001X_34030	pmatch	yruck0001_5450
ypseu0001X_34030	pmatch	yaldo0001_7290
ypseu0001X_34030	pmatch	yinte0001_8340
ypseu0001X_34030	pmatch	yrohd0001_8350
ypseu0001X_34030	pmatch	ypest0001X_9980
ypseu0001X_34030	pmatch	ykris0001_6020
ypseu0001X_34030	pmatch	yfred0001_43520
ypseu0001X_34030	pmatch	ypseu0001X_34030
ypseu0001X_34030	pmatch	yente0001X_9220
ypest0001X_9980	pmatch	ymoll0001_7640
ypest0001X_9980	pmatch	yrohd0001_8350
ypest0001X_9980	pmatch	ypseu0001X_34030
ypest0001X_9980	pmatch	yente0001X_9220
ypest0001X_9980	pmatch	yberc0001_7060
ypest0001X_9980	pmatch	yaldo0001_7290
ypest0001X_9980	pmatch	yruck0001_5450
ypest0001X_9980	pmatch	yinte0001_8340
ypest0001X_9980	pmatch	ypest0001X_9980
ypest0001X_9980	pmatch	ykris0001_6020
ypest0001X_9980	pmatch	yfred0001_43520
yaldo0001_7290	pmatch	ymoll0001_7640
yaldo0001_7290	pmatch	yberc0001_7060
yaldo0001_7290	pmatch	yruck0001_5450
yaldo0001_7290	pmatch	yaldo0001_7290
yaldo0001_7290	pmatch	yinte0001_8340
yaldo0001_7290	pmatch	yrohd0001_8350
yaldo0001_7290	pmatch	ypest0001X_9980
yaldo0001_7290	pmatch	ykris0001_6020
yaldo0001_7290	pmatch	yfred0001_43520
yaldo0001_7290	pmatch	ypseu0001X_34030
yaldo0001_7290	pmatch	yente0001X_9220
yberc0001_7060	pmatch	ymoll0001_7640
yberc0001_7060	pmatch	yberc0001_7060
yberc0001_7060	pmatch	yruck0001_5450
yberc0001_7060	pmatch	yaldo0001_7290
yberc0001_7060	pmatch	yinte0001_8340
yberc0001_7060	pmatch	yrohd0001_8350
yberc0001_7060	pmatch	ypest0001X_9980
yberc0001_7060	pmatch	ykris0001_6020
yberc0001_7060	pmatch	yfred0001_43520
yberc0001_7060	pmatch	ypseu0001X_34030
yberc0001_7060	pmatch	yente0001X_9220
ymoll0001_7640	pmatch	ymoll0001_7640
ymoll0001_7640	pmatch	yrohd0001_8350
ymoll0001_7640	pmatch	ypseu0001X_34030
ymoll0001_7640	pmatch	yente0001X_9220
ymoll0001_7640	pmatch	yberc0001_7060
ymoll0001_7640	pmatch	yaldo0001_7290
ymoll0001_7640	pmatch	yruck0001_5450
ymoll0001_7640	pmatch	yinte0001_8340
ymoll0001_7640	pmatch	ypest0001X_9980
ymoll0001_7640	pmatch	ykris0001_6020
ymoll0001_7640	pmatch	yfred0001_43520
yinte0001_8340	pmatch	ymoll0001_7640
yinte0001_8340	pmatch	yberc0001_7060
yinte0001_8340	pmatch	yruck0001_5450
yinte0001_8340	pmatch	yaldo0001_7290
yinte0001_8340	pmatch	yinte0001_8340
yinte0001_8340	pmatch	yrohd0001_8350
yinte0001_8340	pmatch	ypest0001X_9980
yinte0001_8340	pmatch	ykris0001_6020
yinte0001_8340	pmatch	yfred0001_43520
yinte0001_8340	pmatch	ypseu0001X_34030
yinte0001_8340	pmatch	yente0001X_9220
yente0001X_9220	pmatch	ymoll0001_7640
yente0001X_9220	pmatch	yberc0001_7060
yente0001X_9220	pmatch	yruck0001_5450
yente0001X_9220	pmatch	yaldo0001_7290
yente0001X_9220	pmatch	yinte0001_8340
yente0001X_9220	pmatch	yrohd0001_8350
yente0001X_9220	pmatch	ypest0001X_9980
yente0001X_9220	pmatch	ykris0001_6020
yente0001X_9220	pmatch	yfred0001_43520
yente0001X_9220	pmatch	ypseu0001X_34030
yente0001X_9220	pmatch	yente0001X_9220
ykris0001_6020	pmatch	ymoll0001_7640
ykris0001_6020	pmatch	yrohd0001_8350
ykris0001_6020	pmatch	ypseu0001X_34030
ykris0001_6020	pmatch	yente0001X_9220
ykris0001_6020	pmatch	yberc0001_7060
ykris0001_6020	pmatch	yaldo0001_7290
ykris0001_6020	pmatch	yruck0001_5450
ykris0001_6020	pmatch	yinte0001_8340
ykris0001_6020	pmatch	ypest0001X_9980
ykris0001_6020	pmatch	ykris0001_6020
ykris0001_6020	pmatch	yfred0001_43520
yruck0001_5450	pmatch	ymoll0001_7640
yruck0001_5450	pmatch	yrohd0001_8350
yruck0001_5450	pmatch	ypseu0001X_34030
yruck0001_5450	pmatch	yente0001X_9220
yruck0001_5450	pmatch	yberc0001_7060
yruck0001_5450	pmatch	yruck0001_5450
yruck0001_5450	pmatch	yaldo0001_7290
yruck0001_5450	pmatch	yinte0001_8340
yruck0001_5450	pmatch	ypest0001X_9980
yruck0001_5450	pmatch	ykris0001_6020
yruck0001_5450	pmatch	yfred0001_43520
