# Supplementary material for: Genomic characterization of the Yersinia genus
Source: Genome Biol. 2010 Jan 4;11(1):R1. doi: 10.1186/gb-2010-11-1-r1 (PMC2847712; doi:10.1186/gb-2010-11-1-r1)
Supplement: Additional file 16 — The top level directory consists of a directory called Additional_cluster_files and 5010 directories, one for each multi-protein cluster family. (This top level directory has been split into three data files for uploading purposes (Additional files 15, 16, 17.) Within the directory are the following files: PGL1_unique_Yersinia_unclustered.out - list of all protein singletons that MCL did not group into a cluster (see Materials and Methods); PGL1_Yersinia_unique_locus_tags.txt - names of the 11 locus tag prefixes used for each genome; PGL1_unique_Yersinia.gff - mapping each Yersinia protein to a cluster in tab delimited GFF; PGL1_unique_Yersinia.sigfile - list of the longest protein in each cluster; PGL1_unique_Yersinia.summary - summary table of features of each of the clusters; PGL1_unique_Yersinia.table - summary table of each protein in the clusters. Within each cluster directory are the following files, where 'x' is the cluster name: PGL1_unique_Yersinia-x.faa - multifasta file of the proteins in the cluster; PGL1_unique_Yersinia-x.summary - summary of the properties of the proteins; PGL1_unique_Yersinia-x.matches - blast matches between the proteins of the cluster; PGL1_unique_Yersinia-x.muscle.fasta - muscle alignment of the proteins; PGL1_unique_Yersinia-x.muscle.fasta.gblo - gblocks output of muscle alignment (that is, auto-trimmed alignment); PGL1_unique_Yersinia-x.muscle.fasta.gblo.htm - as above in html format; PGL1_unique_Yersinia-x.muscle.tree - treefile from muscle alignment; PGL1_unique_Yersinia-x.sif - matches between proteins in simple interaction format for display on graphing software. [file gb-2010-11-1-r1-S16.zip › clusters2/PGL1_unique_yersinia-CL1253/PGL1_unique_yersinia-CL1253.faa]

>yaldo0001_6530
MVEANDIQAQMAAKITRLAKGNSVTPSAVPRVKVFYSTVHQPRTPVMYTPSVVIIFQGHK
VGYLGSKVFQYDPKNYLILTVPLPFECETFASPEIPLAGVSIHIDSQMLQDLLIDIGDDE
VGKPLGNSSGVNSAALTNEMLCATERLLDVMSKPRDAKVLGPQIVREIIYYVLCGQCGGA
LQALVNRHGHFNQITKTLRRIENHFADNLTVEQLAADVNMSISAFHHNFKAVTNTSPLQY
LKSYRLHRARMMMLHDGLKASTAAIKVGYESASQFSREFKRYFGHTPSEEVAKLRTN
>ymoll0001_5830
MVEVNDIQALMAEKIAHLAQGNGLTPSAVPRVKILYSTVHQPRTPVMYTPSVVIIFQGHK
VGYLGSKVFRYDPKNYLILTVPLPFECETFASPEIPLAGISIHIDSQMLQDLLIDIGDDE
LDKPFGNASGVNSSVLTDEMLCATERLLDVMSTPRDARVLGPQIVREILYYVLCGQCGGA
LQALVNRHGHFNQITKTLRRIEHQFADNLNVEQLAADVNMSVSAFHHNFKAVTNTSPLQY
LKTYRLHRARMMMLHDGLKASTAANKVGYESASQFSREFKRYFGHTPSEEVAKLRTN
>ykris0001_4770
MVEVTDIQAQMAGMIARLAQGNGLTPSAVPKVKILYSTVHQPRTPVMYTPSVVIIFQGHK
VGYLGSKVFQYDPKNYLILTVPLPFECETFASPEVPLAGISIHIDSQMLQDLIIDIGDDE
LDKPFGNTSGVNSSALTEEMLCATERLLDVMANPRDARVLGPQIVREIIYYVLCGQCGGA
LQALVNRHGHFNQITKTLRRIENQFADNLNVEQLAADVNMSVSAFHHNFKAVTNTSPLQY
LKSYRLHRARMMMLHDGLKASTAANKVGYESASQFSREFKRYFGLTPSEEVAKLRTN
>yinte0001_6610
MVEVNDIQAQMAEKITHLAQGNGLTPSAVPRVKILYSTVHQPRTPVMYTPSVVIIFQGHK
VGYLGTKVFQYDPKNYLILTVPLPFECETFASPETPLAGISINIDSQMLQDLLIDIGDDE
LDKPFGNTSGVNSSVLTEEMLCATERLLDVMSNPRDARVLGPQIVREILYYVLCGQCGGA
LQALVNRHGHFNQITKTLRRIENQFADNLNVEQLAADVNMSVSAFHHNFKAVTNTSPLQY
LKSYRLHRARMMMLHDGLKASTAANKVGYESASQFSREFKRYFGLTPSEEVAKLRTN
>yberc0001_6520
MVEVNDIQVLLAKKISHLAQGNGLTPSAVPRVKILYSTTHQPRTPVMYTPSVVIIFQGHK
VGYLGSKVFRYDPKNYLILTVPLPFECETFASPEIPLAGISIHIDSQMLQDLLIDIGDDE
LDKPFGNSSGVNSSALTDEMLCATERLLDVMSKPRDARVLGPQIVREILYYVLCGQCGGA
LQALVNRHGHFNQITKTLRRIEHQFADNLNVEQLAADVNMSVSAFHHNFKAVTNTSPLQY
LKSYRLHRARMMMLHDGLKASTAANRVGYESASQFSREFKRYFGHTPSEEVAKLRAN
>yente0001X_5900
MVEVTDIQAQMAGMIAGLAQGNGLTPSTVPKVKILYSTVHQPRTPVMYTPSVVIIFQGHK
VGYLGSKVFQYDPTNYLILTVPLPFECETFASPEVPLAGISIHIDSQMLQDLIIDIGDDE
LDKPFGNTSGVNSSALTEEMLCATERLLDVMSNPRDARVLGPQIVREIIYYVLCGQCGGA
LQALVNRHGHFNQITKTLRRIENQFADNLNVEQLAADVNMSVSAFHHNFKAVTNTSPLQY
LKSYRLHRARMMILHDGLKASTAANKVGYESASQFSREFKRYFGLTPSEEVAKLRTN
>yfred0001_41550
MVEVTDIQAQMAGKIAHLAQGNGLTPSAVPKVSILYSTVHQPRTPVMYTPSVVIIFQGHK
IGYLGSKVFQYDPKNYLILTVPLPFECETFASPEIPLAGIYIHIDNQMLQDLIIDIGDDE
LDKPFSNTSGVNSSALTEEMLCATERLMDVMSNPRDARVLGPQIVREIIYYVLCGQCGGA
LQALVNRHGHFNQITKTLRRIENQFAENLNVEQLAADVNMSISAFHHNFKAVTNTSPLQY
LKSYRLHRARMMMLHDGLKASTAANKVGYESASQFSREFKRYFGVTPSEELAKLRAG
>yrohd0001_6230
MVEITETQSQMAGMVARLAQGNGLTPSAVPKVQILYSTVRQPRTPVMYTPSVVILFQGHK
VGYLGSKVFQYDPKNYLILTVPLPFECETFASPEIPLAGISIHIDSQMLQDLIIDIGEDE
LEKPSGNTSGVNSSVLTEEMLCATERLLDVMLNPRDARVLGPQIVREIIYYVLCGQCGGA
LEALVNRHGHFNQITKTLRRIENQFADNLNVEQLAADVNMSVSAFHHNFKAVTNTSPLQY
LKSYRLHRARMMILHDGLKASTAANKVGYESASQFSREFKRYFGLTPSEEVAKLRAN
>ypseu0001X_37690
MVDVIDIQAQMADKIARLAQGDGLTPSTVSGVKILYSTVHQPRTPVMYTPSVVIIFQGHK
VGYLGSKVFQYDPKNYLILSVPLPFECETFASPEIPLAGISIQVDSQMLQDLMMTMGDDE
LEKPPGNTSGVNSAPLTEEMLCATERLLDVMSIARDARVLGPQIVREILYYVLCGSCGGA
LQALVNRHGHFNQITKTLRRIENHFADNLSVEQLAAEVNMSVSAFHHNFKAVTNTSPLQY
LKSYRLHRARMMMLHDGLKASTAAIKVGYESASQFSREFKRYFGHTPSEGVAKQRIN
>ypest0001X_8840
MVDVIDIQAQMADKIARLAQGDGLTPSTVSGVKILYSTVHQPRTPVMYTPSVVIIFQGHK
VGYLGSKVFQYDPKNYLILSVPLPFECETFASPEIPLAGISIQVDSQMLQDLMMTMGDDE
LEKPPGNTSGVNSAPLTEEMLCATERLLDVMSIARDARVLGPQIVREILYYVLCGSCGGA
LQALVNRHGHFNQITKTLRRIENHFADNLSVEQLAAEVNMSVSAFHHNFKAVTNTSPLQY
LKSYRLHRARMMMLHDGLKASTAAIKVGYESASQFSREFKRYFGHTPSEGVAKQRIN
>yruck0001_5060
MAAIDDIQQLMAEQVARLAPGNGLTPSAVPRVNILFSDVHHPRTPVMYTPSIVIIFQGKK
VGYLGSKIFQYDPKNYLLLTVPLPFECETFASPEKPLAGLSIHVDSQMLQDLLVDIGDDE
LDKPRGNTNGVNAALLTEEMLCATERLLDVMENPLAARVLGPQIVREILFYVLSGPCGAP
LQELVNRHGHFNQIARALRRIENQFAENLNVEQLAAEVNMSISAFHHNFKAVTNTSPLQY
LKSYRLHRARVLMVHDGLKASTAAIRVGYESASQFSREFKRYFGHTPGDEVAKLRSNPV
