# Supplementary material for: Genomic characterization of the Yersinia genus
Source: Genome Biol. 2010 Jan 4;11(1):R1. doi: 10.1186/gb-2010-11-1-r1 (PMC2847712; doi:10.1186/gb-2010-11-1-r1)
Supplement: Additional file 16 — The top level directory consists of a directory called Additional_cluster_files and 5010 directories, one for each multi-protein cluster family. (This top level directory has been split into three data files for uploading purposes (Additional files 15, 16, 17.) Within the directory are the following files: PGL1_unique_Yersinia_unclustered.out - list of all protein singletons that MCL did not group into a cluster (see Materials and Methods); PGL1_Yersinia_unique_locus_tags.txt - names of the 11 locus tag prefixes used for each genome; PGL1_unique_Yersinia.gff - mapping each Yersinia protein to a cluster in tab delimited GFF; PGL1_unique_Yersinia.sigfile - list of the longest protein in each cluster; PGL1_unique_Yersinia.summary - summary table of features of each of the clusters; PGL1_unique_Yersinia.table - summary table of each protein in the clusters. Within each cluster directory are the following files, where 'x' is the cluster name: PGL1_unique_Yersinia-x.faa - multifasta file of the proteins in the cluster; PGL1_unique_Yersinia-x.summary - summary of the properties of the proteins; PGL1_unique_Yersinia-x.matches - blast matches between the proteins of the cluster; PGL1_unique_Yersinia-x.muscle.fasta - muscle alignment of the proteins; PGL1_unique_Yersinia-x.muscle.fasta.gblo - gblocks output of muscle alignment (that is, auto-trimmed alignment); PGL1_unique_Yersinia-x.muscle.fasta.gblo.htm - as above in html format; PGL1_unique_Yersinia-x.muscle.tree - treefile from muscle alignment; PGL1_unique_Yersinia-x.sif - matches between proteins in simple interaction format for display on graphing software. [file gb-2010-11-1-r1-S16.zip › clusters2/PGL1_unique_yersinia-CL1253/PGL1_unique_yersinia-CL1253.matches]

source	target	interaction	score
yaldo0001_6530	yberc0001_6520	pmatch	90.24
yaldo0001_6530	yrohd0001_6230	pmatch	86.87
yaldo0001_6530	ymoll0001_5830	pmatch	90.57
yaldo0001_6530	yfred0001_41550	pmatch	88.81
yaldo0001_6530	yaldo0001_6530	pmatch	100.00
yaldo0001_6530	yente0001X_5900	pmatch	89.56
yaldo0001_6530	yinte0001_6610	pmatch	90.91
yaldo0001_6530	yruck0001_5060	pmatch	79.46
yaldo0001_6530	ypest0001X_8840	pmatch	86.87
yaldo0001_6530	ypseu0001X_37690	pmatch	86.87
yaldo0001_6530	ykris0001_4770	pmatch	90.57
ymoll0001_5830	yberc0001_6520	pmatch	96.30
ymoll0001_5830	yrohd0001_6230	pmatch	89.90
ymoll0001_5830	ymoll0001_5830	pmatch	100.00
ymoll0001_5830	yfred0001_41550	pmatch	92.20
ymoll0001_5830	yaldo0001_6530	pmatch	90.57
ymoll0001_5830	yente0001X_5900	pmatch	93.27
ymoll0001_5830	yinte0001_6610	pmatch	95.96
ymoll0001_5830	yruck0001_5060	pmatch	81.48
ymoll0001_5830	ypest0001X_8840	pmatch	88.22
ymoll0001_5830	ypseu0001X_37690	pmatch	88.22
ymoll0001_5830	ykris0001_4770	pmatch	93.94
ykris0001_4770	yberc0001_6520	pmatch	92.59
ykris0001_4770	yrohd0001_6230	pmatch	94.28
ykris0001_4770	ymoll0001_5830	pmatch	93.94
ykris0001_4770	yfred0001_41550	pmatch	95.25
ykris0001_4770	yaldo0001_6530	pmatch	90.57
ykris0001_4770	yente0001X_5900	pmatch	98.32
ykris0001_4770	yinte0001_6610	pmatch	95.62
ykris0001_4770	yruck0001_5060	pmatch	81.82
ykris0001_4770	ypest0001X_8840	pmatch	88.89
ykris0001_4770	ypseu0001X_37690	pmatch	88.89
ykris0001_4770	ykris0001_4770	pmatch	100.00
yinte0001_6610	yberc0001_6520	pmatch	93.94
yinte0001_6610	yrohd0001_6230	pmatch	91.25
yinte0001_6610	ymoll0001_5830	pmatch	95.96
yinte0001_6610	yfred0001_41550	pmatch	93.22
yinte0001_6610	yaldo0001_6530	pmatch	90.91
yinte0001_6610	yente0001X_5900	pmatch	94.95
yinte0001_6610	yinte0001_6610	pmatch	100.00
yinte0001_6610	yruck0001_5060	pmatch	81.82
yinte0001_6610	ypest0001X_8840	pmatch	88.89
yinte0001_6610	ypseu0001X_37690	pmatch	88.89
yinte0001_6610	ykris0001_4770	pmatch	95.62
yberc0001_6520	yberc0001_6520	pmatch	100.00
yberc0001_6520	yrohd0001_6230	pmatch	88.89
yberc0001_6520	ymoll0001_5830	pmatch	96.30
yberc0001_6520	yfred0001_41550	pmatch	91.22
yberc0001_6520	yaldo0001_6530	pmatch	90.24
yberc0001_6520	yente0001X_5900	pmatch	91.92
yberc0001_6520	yinte0001_6610	pmatch	93.94
yberc0001_6520	yruck0001_5060	pmatch	80.81
yberc0001_6520	ypest0001X_8840	pmatch	86.87
yberc0001_6520	ypseu0001X_37690	pmatch	86.87
yberc0001_6520	ykris0001_4770	pmatch	92.59
yente0001X_5900	yberc0001_6520	pmatch	91.92
yente0001X_5900	yrohd0001_6230	pmatch	93.60
yente0001X_5900	ymoll0001_5830	pmatch	93.27
yente0001X_5900	yfred0001_41550	pmatch	94.58
yente0001X_5900	yaldo0001_6530	pmatch	89.56
yente0001X_5900	yente0001X_5900	pmatch	100.00
yente0001X_5900	yinte0001_6610	pmatch	94.95
yente0001X_5900	yruck0001_5060	pmatch	80.47
yente0001X_5900	ypest0001X_8840	pmatch	88.55
yente0001X_5900	ypseu0001X_37690	pmatch	88.55
yente0001X_5900	ykris0001_4770	pmatch	98.32
yfred0001_41550	yberc0001_6520	pmatch	91.22
yfred0001_41550	yrohd0001_6230	pmatch	91.22
yfred0001_41550	ymoll0001_5830	pmatch	92.20
yfred0001_41550	yfred0001_41550	pmatch	100.00
yfred0001_41550	yaldo0001_6530	pmatch	88.81
yfred0001_41550	yente0001X_5900	pmatch	94.58
yfred0001_41550	yinte0001_6610	pmatch	93.22
yfred0001_41550	yruck0001_5060	pmatch	80.07
yfred0001_41550	ypest0001X_8840	pmatch	86.78
yfred0001_41550	ypseu0001X_37690	pmatch	86.78
yfred0001_41550	ykris0001_4770	pmatch	95.25
yrohd0001_6230	yberc0001_6520	pmatch	88.89
yrohd0001_6230	yrohd0001_6230	pmatch	100.00
yrohd0001_6230	ymoll0001_5830	pmatch	89.90
yrohd0001_6230	yfred0001_41550	pmatch	91.22
yrohd0001_6230	yaldo0001_6530	pmatch	86.87
yrohd0001_6230	yente0001X_5900	pmatch	93.60
yrohd0001_6230	yinte0001_6610	pmatch	91.25
yrohd0001_6230	yruck0001_5060	pmatch	79.80
yrohd0001_6230	ypest0001X_8840	pmatch	85.86
yrohd0001_6230	ypseu0001X_37690	pmatch	85.86
yrohd0001_6230	ykris0001_4770	pmatch	94.28
ypseu0001X_37690	yberc0001_6520	pmatch	86.87
ypseu0001X_37690	yrohd0001_6230	pmatch	85.86
ypseu0001X_37690	ymoll0001_5830	pmatch	88.22
ypseu0001X_37690	yfred0001_41550	pmatch	86.78
ypseu0001X_37690	yaldo0001_6530	pmatch	86.87
ypseu0001X_37690	yente0001X_5900	pmatch	88.55
ypseu0001X_37690	yinte0001_6610	pmatch	88.89
ypseu0001X_37690	yruck0001_5060	pmatch	79.12
ypseu0001X_37690	ypest0001X_8840	pmatch	100.00
ypseu0001X_37690	ypseu0001X_37690	pmatch	100.00
ypseu0001X_37690	ykris0001_4770	pmatch	88.89
ypest0001X_8840	yberc0001_6520	pmatch	86.87
ypest0001X_8840	yrohd0001_6230	pmatch	85.86
ypest0001X_8840	ymoll0001_5830	pmatch	88.22
ypest0001X_8840	yfred0001_41550	pmatch	86.78
ypest0001X_8840	yaldo0001_6530	pmatch	86.87
ypest0001X_8840	yente0001X_5900	pmatch	88.55
ypest0001X_8840	yinte0001_6610	pmatch	88.89
ypest0001X_8840	yruck0001_5060	pmatch	79.12
ypest0001X_8840	ypest0001X_8840	pmatch	100.00
ypest0001X_8840	ypseu0001X_37690	pmatch	100.00
ypest0001X_8840	ykris0001_4770	pmatch	88.89
yruck0001_5060	yberc0001_6520	pmatch	80.81
yruck0001_5060	yrohd0001_6230	pmatch	79.80
yruck0001_5060	ymoll0001_5830	pmatch	81.48
yruck0001_5060	yfred0001_41550	pmatch	80.07
yruck0001_5060	yaldo0001_6530	pmatch	79.46
yruck0001_5060	yente0001X_5900	pmatch	80.47
yruck0001_5060	yinte0001_6610	pmatch	81.82
yruck0001_5060	yruck0001_5060	pmatch	100.00
yruck0001_5060	ypest0001X_8840	pmatch	79.12
yruck0001_5060	ypseu0001X_37690	pmatch	79.12
yruck0001_5060	ykris0001_4770	pmatch	81.82
