# Supplementary material for: Genomic characterization of the Yersinia genus
Source: Genome Biol. 2010 Jan 4;11(1):R1. doi: 10.1186/gb-2010-11-1-r1 (PMC2847712; doi:10.1186/gb-2010-11-1-r1)
Supplement: Additional file 16 — The top level directory consists of a directory called Additional_cluster_files and 5010 directories, one for each multi-protein cluster family. (This top level directory has been split into three data files for uploading purposes (Additional files 15, 16, 17.) Within the directory are the following files: PGL1_unique_Yersinia_unclustered.out - list of all protein singletons that MCL did not group into a cluster (see Materials and Methods); PGL1_Yersinia_unique_locus_tags.txt - names of the 11 locus tag prefixes used for each genome; PGL1_unique_Yersinia.gff - mapping each Yersinia protein to a cluster in tab delimited GFF; PGL1_unique_Yersinia.sigfile - list of the longest protein in each cluster; PGL1_unique_Yersinia.summary - summary table of features of each of the clusters; PGL1_unique_Yersinia.table - summary table of each protein in the clusters. Within each cluster directory are the following files, where 'x' is the cluster name: PGL1_unique_Yersinia-x.faa - multifasta file of the proteins in the cluster; PGL1_unique_Yersinia-x.summary - summary of the properties of the proteins; PGL1_unique_Yersinia-x.matches - blast matches between the proteins of the cluster; PGL1_unique_Yersinia-x.muscle.fasta - muscle alignment of the proteins; PGL1_unique_Yersinia-x.muscle.fasta.gblo - gblocks output of muscle alignment (that is, auto-trimmed alignment); PGL1_unique_Yersinia-x.muscle.fasta.gblo.htm - as above in html format; PGL1_unique_Yersinia-x.muscle.tree - treefile from muscle alignment; PGL1_unique_Yersinia-x.sif - matches between proteins in simple interaction format for display on graphing software. [file gb-2010-11-1-r1-S16.zip › clusters2/PGL1_unique_yersinia-CL1253/PGL1_unique_yersinia-CL1253.muscle.fasta.gblo]

>yruck0001_5060
MAAIDDIQQL MAEQVARLAP GNGLTPSAVP RVNILFSDVH HPRTPVMYTP SIVIIFQGKK
VGYLGSKIFQ YDPKNYLLLT VPLPFECETF ASPEKPLAGL SIHVDSQMLQ DLLVDIGDDE
LDKPRGNTNG VNAALLTEEM LCATERLLDV MENPLAARVL GPQIVREILF YVLSGPCGAP
LQELVNRHGH FNQIARALRR IENQFAENLN VEQLAAEVNM SISAFHHNFK AVTNTSPLQY
LKSYRLHRAR VLMVHDGLKA STAAIRVGYE SASQFSREFK RYFGHTPGDE VAKLRSN
>ypseu0001X_37690
MVDVIDIQAQ MADKIARLAQ GDGLTPSTVS GVKILYSTVH QPRTPVMYTP SVVIIFQGHK
VGYLGSKVFQ YDPKNYLILS VPLPFECETF ASPEIPLAGI SIQVDSQMLQ DLMMTMGDDE
LEKPPGNTSG VNSAPLTEEM LCATERLLDV MSIARDARVL GPQIVREILY YVLCGSCGGA
LQALVNRHGH FNQITKTLRR IENHFADNLS VEQLAAEVNM SVSAFHHNFK AVTNTSPLQY
LKSYRLHRAR MMMLHDGLKA STAAIKVGYE SASQFSREFK RYFGHTPSEG VAKQRIN
>ypest0001X_8840
MVDVIDIQAQ MADKIARLAQ GDGLTPSTVS GVKILYSTVH QPRTPVMYTP SVVIIFQGHK
VGYLGSKVFQ YDPKNYLILS VPLPFECETF ASPEIPLAGI SIQVDSQMLQ DLMMTMGDDE
LEKPPGNTSG VNSAPLTEEM LCATERLLDV MSIARDARVL GPQIVREILY YVLCGSCGGA
LQALVNRHGH FNQITKTLRR IENHFADNLS VEQLAAEVNM SVSAFHHNFK AVTNTSPLQY
LKSYRLHRAR MMMLHDGLKA STAAIKVGYE SASQFSREFK RYFGHTPSEG VAKQRIN
>yaldo0001_6530
MVEANDIQAQ MAAKITRLAK GNSVTPSAVP RVKVFYSTVH QPRTPVMYTP SVVIIFQGHK
VGYLGSKVFQ YDPKNYLILT VPLPFECETF ASPEIPLAGV SIHIDSQMLQ DLLIDIGDDE
VGKPLGNSSG VNSAALTNEM LCATERLLDV MSKPRDAKVL GPQIVREIIY YVLCGQCGGA
LQALVNRHGH FNQITKTLRR IENHFADNLT VEQLAADVNM SISAFHHNFK AVTNTSPLQY
LKSYRLHRAR MMMLHDGLKA STAAIKVGYE SASQFSREFK RYFGHTPSEE VAKLRTN
>yrohd0001_6230
MVEITETQSQ MAGMVARLAQ GNGLTPSAVP KVQILYSTVR QPRTPVMYTP SVVILFQGHK
VGYLGSKVFQ YDPKNYLILT VPLPFECETF ASPEIPLAGI SIHIDSQMLQ DLIIDIGEDE
LEKPSGNTSG VNSSVLTEEM LCATERLLDV MLNPRDARVL GPQIVREIIY YVLCGQCGGA
LEALVNRHGH FNQITKTLRR IENQFADNLN VEQLAADVNM SVSAFHHNFK AVTNTSPLQY
LKSYRLHRAR MMILHDGLKA STAANKVGYE SASQFSREFK RYFGLTPSEE VAKLRAN
>yfred0001_41550
MVEVTDIQAQ MAGKIAHLAQ GNGLTPSAVP KVSILYSTVH QPRTPVMYTP SVVIIFQGHK
IGYLGSKVFQ YDPKNYLILT VPLPFECETF ASPEIPLAGI YIHIDNQMLQ DLIIDIGDDE
LDKPFSNTSG VNSSALTEEM LCATERLMDV MSNPRDARVL GPQIVREIIY YVLCGQCGGA
LQALVNRHGH FNQITKTLRR IENQFAENLN VEQLAADVNM SISAFHHNFK AVTNTSPLQY
LKSYRLHRAR MMMLHDGLKA STAANKVGYE SASQFSREFK RYFGVTPSEE LAKLRAG
>ykris0001_4770
MVEVTDIQAQ MAGMIARLAQ GNGLTPSAVP KVKILYSTVH QPRTPVMYTP SVVIIFQGHK
VGYLGSKVFQ YDPKNYLILT VPLPFECETF ASPEVPLAGI SIHIDSQMLQ DLIIDIGDDE
LDKPFGNTSG VNSSALTEEM LCATERLLDV MANPRDARVL GPQIVREIIY YVLCGQCGGA
LQALVNRHGH FNQITKTLRR IENQFADNLN VEQLAADVNM SVSAFHHNFK AVTNTSPLQY
LKSYRLHRAR MMMLHDGLKA STAANKVGYE SASQFSREFK RYFGLTPSEE VAKLRTN
>yente0001X_5900
MVEVTDIQAQ MAGMIAGLAQ GNGLTPSTVP KVKILYSTVH QPRTPVMYTP SVVIIFQGHK
VGYLGSKVFQ YDPTNYLILT VPLPFECETF ASPEVPLAGI SIHIDSQMLQ DLIIDIGDDE
LDKPFGNTSG VNSSALTEEM LCATERLLDV MSNPRDARVL GPQIVREIIY YVLCGQCGGA
LQALVNRHGH FNQITKTLRR IENQFADNLN VEQLAADVNM SVSAFHHNFK AVTNTSPLQY
LKSYRLHRAR MMILHDGLKA STAANKVGYE SASQFSREFK RYFGLTPSEE VAKLRTN
>yinte0001_6610
MVEVNDIQAQ MAEKITHLAQ GNGLTPSAVP RVKILYSTVH QPRTPVMYTP SVVIIFQGHK
VGYLGTKVFQ YDPKNYLILT VPLPFECETF ASPETPLAGI SINIDSQMLQ DLLIDIGDDE
LDKPFGNTSG VNSSVLTEEM LCATERLLDV MSNPRDARVL GPQIVREILY YVLCGQCGGA
LQALVNRHGH FNQITKTLRR IENQFADNLN VEQLAADVNM SVSAFHHNFK AVTNTSPLQY
LKSYRLHRAR MMMLHDGLKA STAANKVGYE SASQFSREFK RYFGLTPSEE VAKLRTN
>ymoll0001_5830
MVEVNDIQAL MAEKIAHLAQ GNGLTPSAVP RVKILYSTVH QPRTPVMYTP SVVIIFQGHK
VGYLGSKVFR YDPKNYLILT VPLPFECETF ASPEIPLAGI SIHIDSQMLQ DLLIDIGDDE
LDKPFGNASG VNSSVLTDEM LCATERLLDV MSTPRDARVL GPQIVREILY YVLCGQCGGA
LQALVNRHGH FNQITKTLRR IEHQFADNLN VEQLAADVNM SVSAFHHNFK AVTNTSPLQY
LKTYRLHRAR MMMLHDGLKA STAANKVGYE SASQFSREFK RYFGHTPSEE VAKLRTN
>yberc0001_6520
MVEVNDIQVL LAKKISHLAQ GNGLTPSAVP RVKILYSTTH QPRTPVMYTP SVVIIFQGHK
VGYLGSKVFR YDPKNYLILT VPLPFECETF ASPEIPLAGI SIHIDSQMLQ DLLIDIGDDE
LDKPFGNSSG VNSSALTDEM LCATERLLDV MSKPRDARVL GPQIVREILY YVLCGQCGGA
LQALVNRHGH FNQITKTLRR IEHQFADNLN VEQLAADVNM SVSAFHHNFK AVTNTSPLQY
LKSYRLHRAR MMMLHDGLKA STAANRVGYE SASQFSREFK RYFGHTPSEE VAKLRAN
