# Supplementary material for: Genomic characterization of the Yersinia genus
Source: Genome Biol. 2010 Jan 4;11(1):R1. doi: 10.1186/gb-2010-11-1-r1 (PMC2847712; doi:10.1186/gb-2010-11-1-r1)
Supplement: Additional file 16 — The top level directory consists of a directory called Additional_cluster_files and 5010 directories, one for each multi-protein cluster family. (This top level directory has been split into three data files for uploading purposes (Additional files 15, 16, 17.) Within the directory are the following files: PGL1_unique_Yersinia_unclustered.out - list of all protein singletons that MCL did not group into a cluster (see Materials and Methods); PGL1_Yersinia_unique_locus_tags.txt - names of the 11 locus tag prefixes used for each genome; PGL1_unique_Yersinia.gff - mapping each Yersinia protein to a cluster in tab delimited GFF; PGL1_unique_Yersinia.sigfile - list of the longest protein in each cluster; PGL1_unique_Yersinia.summary - summary table of features of each of the clusters; PGL1_unique_Yersinia.table - summary table of each protein in the clusters. Within each cluster directory are the following files, where 'x' is the cluster name: PGL1_unique_Yersinia-x.faa - multifasta file of the proteins in the cluster; PGL1_unique_Yersinia-x.summary - summary of the properties of the proteins; PGL1_unique_Yersinia-x.matches - blast matches between the proteins of the cluster; PGL1_unique_Yersinia-x.muscle.fasta - muscle alignment of the proteins; PGL1_unique_Yersinia-x.muscle.fasta.gblo - gblocks output of muscle alignment (that is, auto-trimmed alignment); PGL1_unique_Yersinia-x.muscle.fasta.gblo.htm - as above in html format; PGL1_unique_Yersinia-x.muscle.tree - treefile from muscle alignment; PGL1_unique_Yersinia-x.sif - matches between proteins in simple interaction format for display on graphing software. [file gb-2010-11-1-r1-S16.zip › clusters2/PGL1_unique_yersinia-CL1253/PGL1_unique_yersinia-CL1253.sif]

yaldo0001_6530	pmatch	yberc0001_6520
yaldo0001_6530	pmatch	yrohd0001_6230
yaldo0001_6530	pmatch	ymoll0001_5830
yaldo0001_6530	pmatch	yfred0001_41550
yaldo0001_6530	pmatch	yaldo0001_6530
yaldo0001_6530	pmatch	yente0001X_5900
yaldo0001_6530	pmatch	yinte0001_6610
yaldo0001_6530	pmatch	yruck0001_5060
yaldo0001_6530	pmatch	ypest0001X_8840
yaldo0001_6530	pmatch	ypseu0001X_37690
yaldo0001_6530	pmatch	ykris0001_4770
ymoll0001_5830	pmatch	yberc0001_6520
ymoll0001_5830	pmatch	yrohd0001_6230
ymoll0001_5830	pmatch	ymoll0001_5830
ymoll0001_5830	pmatch	yfred0001_41550
ymoll0001_5830	pmatch	yaldo0001_6530
ymoll0001_5830	pmatch	yente0001X_5900
ymoll0001_5830	pmatch	yinte0001_6610
ymoll0001_5830	pmatch	yruck0001_5060
ymoll0001_5830	pmatch	ypest0001X_8840
ymoll0001_5830	pmatch	ypseu0001X_37690
ymoll0001_5830	pmatch	ykris0001_4770
ykris0001_4770	pmatch	yberc0001_6520
ykris0001_4770	pmatch	yrohd0001_6230
ykris0001_4770	pmatch	ymoll0001_5830
ykris0001_4770	pmatch	yfred0001_41550
ykris0001_4770	pmatch	yaldo0001_6530
ykris0001_4770	pmatch	yente0001X_5900
ykris0001_4770	pmatch	yinte0001_6610
ykris0001_4770	pmatch	yruck0001_5060
ykris0001_4770	pmatch	ypest0001X_8840
ykris0001_4770	pmatch	ypseu0001X_37690
ykris0001_4770	pmatch	ykris0001_4770
yinte0001_6610	pmatch	yberc0001_6520
yinte0001_6610	pmatch	yrohd0001_6230
yinte0001_6610	pmatch	ymoll0001_5830
yinte0001_6610	pmatch	yfred0001_41550
yinte0001_6610	pmatch	yaldo0001_6530
yinte0001_6610	pmatch	yente0001X_5900
yinte0001_6610	pmatch	yinte0001_6610
yinte0001_6610	pmatch	yruck0001_5060
yinte0001_6610	pmatch	ypest0001X_8840
yinte0001_6610	pmatch	ypseu0001X_37690
yinte0001_6610	pmatch	ykris0001_4770
yberc0001_6520	pmatch	yberc0001_6520
yberc0001_6520	pmatch	yrohd0001_6230
yberc0001_6520	pmatch	ymoll0001_5830
yberc0001_6520	pmatch	yfred0001_41550
yberc0001_6520	pmatch	yaldo0001_6530
yberc0001_6520	pmatch	yente0001X_5900
yberc0001_6520	pmatch	yinte0001_6610
yberc0001_6520	pmatch	yruck0001_5060
yberc0001_6520	pmatch	ypest0001X_8840
yberc0001_6520	pmatch	ypseu0001X_37690
yberc0001_6520	pmatch	ykris0001_4770
yente0001X_5900	pmatch	yberc0001_6520
yente0001X_5900	pmatch	yrohd0001_6230
yente0001X_5900	pmatch	ymoll0001_5830
yente0001X_5900	pmatch	yfred0001_41550
yente0001X_5900	pmatch	yaldo0001_6530
yente0001X_5900	pmatch	yente0001X_5900
yente0001X_5900	pmatch	yinte0001_6610
yente0001X_5900	pmatch	yruck0001_5060
yente0001X_5900	pmatch	ypest0001X_8840
yente0001X_5900	pmatch	ypseu0001X_37690
yente0001X_5900	pmatch	ykris0001_4770
yfred0001_41550	pmatch	yberc0001_6520
yfred0001_41550	pmatch	yrohd0001_6230
yfred0001_41550	pmatch	ymoll0001_5830
yfred0001_41550	pmatch	yfred0001_41550
yfred0001_41550	pmatch	yaldo0001_6530
yfred0001_41550	pmatch	yente0001X_5900
yfred0001_41550	pmatch	yinte0001_6610
yfred0001_41550	pmatch	yruck0001_5060
yfred0001_41550	pmatch	ypest0001X_8840
yfred0001_41550	pmatch	ypseu0001X_37690
yfred0001_41550	pmatch	ykris0001_4770
yrohd0001_6230	pmatch	yberc0001_6520
yrohd0001_6230	pmatch	yrohd0001_6230
yrohd0001_6230	pmatch	ymoll0001_5830
yrohd0001_6230	pmatch	yfred0001_41550
yrohd0001_6230	pmatch	yaldo0001_6530
yrohd0001_6230	pmatch	yente0001X_5900
yrohd0001_6230	pmatch	yinte0001_6610
yrohd0001_6230	pmatch	yruck0001_5060
yrohd0001_6230	pmatch	ypest0001X_8840
yrohd0001_6230	pmatch	ypseu0001X_37690
yrohd0001_6230	pmatch	ykris0001_4770
ypseu0001X_37690	pmatch	yberc0001_6520
ypseu0001X_37690	pmatch	yrohd0001_6230
ypseu0001X_37690	pmatch	ymoll0001_5830
ypseu0001X_37690	pmatch	yfred0001_41550
ypseu0001X_37690	pmatch	yaldo0001_6530
ypseu0001X_37690	pmatch	yente0001X_5900
ypseu0001X_37690	pmatch	yinte0001_6610
ypseu0001X_37690	pmatch	yruck0001_5060
ypseu0001X_37690	pmatch	ypest0001X_8840
ypseu0001X_37690	pmatch	ypseu0001X_37690
ypseu0001X_37690	pmatch	ykris0001_4770
ypest0001X_8840	pmatch	yberc0001_6520
ypest0001X_8840	pmatch	yrohd0001_6230
ypest0001X_8840	pmatch	ymoll0001_5830
ypest0001X_8840	pmatch	yfred0001_41550
ypest0001X_8840	pmatch	yaldo0001_6530
ypest0001X_8840	pmatch	yente0001X_5900
ypest0001X_8840	pmatch	yinte0001_6610
ypest0001X_8840	pmatch	yruck0001_5060
ypest0001X_8840	pmatch	ypest0001X_8840
ypest0001X_8840	pmatch	ypseu0001X_37690
ypest0001X_8840	pmatch	ykris0001_4770
yruck0001_5060	pmatch	yberc0001_6520
yruck0001_5060	pmatch	yrohd0001_6230
yruck0001_5060	pmatch	ymoll0001_5830
yruck0001_5060	pmatch	yfred0001_41550
yruck0001_5060	pmatch	yaldo0001_6530
yruck0001_5060	pmatch	yente0001X_5900
yruck0001_5060	pmatch	yinte0001_6610
yruck0001_5060	pmatch	yruck0001_5060
yruck0001_5060	pmatch	ypest0001X_8840
yruck0001_5060	pmatch	ypseu0001X_37690
yruck0001_5060	pmatch	ykris0001_4770
