# Supplementary material for: Genomic characterization of the Yersinia genus
Source: Genome Biol. 2010 Jan 4;11(1):R1. doi: 10.1186/gb-2010-11-1-r1 (PMC2847712; doi:10.1186/gb-2010-11-1-r1)
Supplement: Additional file 16 — The top level directory consists of a directory called Additional_cluster_files and 5010 directories, one for each multi-protein cluster family. (This top level directory has been split into three data files for uploading purposes (Additional files 15, 16, 17.) Within the directory are the following files: PGL1_unique_Yersinia_unclustered.out - list of all protein singletons that MCL did not group into a cluster (see Materials and Methods); PGL1_Yersinia_unique_locus_tags.txt - names of the 11 locus tag prefixes used for each genome; PGL1_unique_Yersinia.gff - mapping each Yersinia protein to a cluster in tab delimited GFF; PGL1_unique_Yersinia.sigfile - list of the longest protein in each cluster; PGL1_unique_Yersinia.summary - summary table of features of each of the clusters; PGL1_unique_Yersinia.table - summary table of each protein in the clusters. Within each cluster directory are the following files, where 'x' is the cluster name: PGL1_unique_Yersinia-x.faa - multifasta file of the proteins in the cluster; PGL1_unique_Yersinia-x.summary - summary of the properties of the proteins; PGL1_unique_Yersinia-x.matches - blast matches between the proteins of the cluster; PGL1_unique_Yersinia-x.muscle.fasta - muscle alignment of the proteins; PGL1_unique_Yersinia-x.muscle.fasta.gblo - gblocks output of muscle alignment (that is, auto-trimmed alignment); PGL1_unique_Yersinia-x.muscle.fasta.gblo.htm - as above in html format; PGL1_unique_Yersinia-x.muscle.tree - treefile from muscle alignment; PGL1_unique_Yersinia-x.sif - matches between proteins in simple interaction format for display on graphing software. [file gb-2010-11-1-r1-S16.zip › clusters2/PGL1_unique_yersinia-CL1254/PGL1_unique_yersinia-CL1254.matches]

source	target	interaction	score
yaldo0001_6570	yinte0001_6650	pmatch	94.33
yaldo0001_6570	yfred0001_41590	pmatch	92.91
yaldo0001_6570	ypest0001X_8880	pmatch	92.31
yaldo0001_6570	ypseu0001X_37650	pmatch	93.01
yaldo0001_6570	yente0001X_5940	pmatch	94.16
yaldo0001_6570	ykris0001_4820	pmatch	95.74
yaldo0001_6570	ymoll0001_5870	pmatch	95.04
yaldo0001_6570	yberc0001_6560	pmatch	95.74
yaldo0001_6570	yaldo0001_6570	pmatch	100.00
yaldo0001_6570	yruck0001_5100	pmatch	85.11
yaldo0001_6570	yrohd0001_6270	pmatch	92.09
ykris0001_4820	yinte0001_6650	pmatch	97.16
ykris0001_4820	yfred0001_41590	pmatch	97.16
ykris0001_4820	ypest0001X_8880	pmatch	95.80
ykris0001_4820	ypseu0001X_37650	pmatch	96.50
ykris0001_4820	yente0001X_5940	pmatch	98.54
ykris0001_4820	ykris0001_4820	pmatch	100.00
ykris0001_4820	ymoll0001_5870	pmatch	97.87
ykris0001_4820	yberc0001_6560	pmatch	100.00
ykris0001_4820	yaldo0001_6570	pmatch	95.74
ykris0001_4820	yruck0001_5100	pmatch	85.11
ykris0001_4820	yrohd0001_6270	pmatch	94.96
yberc0001_6560	yinte0001_6650	pmatch	97.16
yberc0001_6560	yfred0001_41590	pmatch	97.16
yberc0001_6560	ypest0001X_8880	pmatch	95.80
yberc0001_6560	ypseu0001X_37650	pmatch	96.50
yberc0001_6560	yente0001X_5940	pmatch	98.54
yberc0001_6560	ykris0001_4820	pmatch	100.00
yberc0001_6560	ymoll0001_5870	pmatch	97.87
yberc0001_6560	yberc0001_6560	pmatch	100.00
yberc0001_6560	yaldo0001_6570	pmatch	95.74
yberc0001_6560	yruck0001_5100	pmatch	85.11
yberc0001_6560	yrohd0001_6270	pmatch	94.96
ymoll0001_5870	yinte0001_6650	pmatch	95.04
ymoll0001_5870	yfred0001_41590	pmatch	95.04
ymoll0001_5870	ypest0001X_8880	pmatch	94.41
ymoll0001_5870	ypseu0001X_37650	pmatch	94.41
ymoll0001_5870	yente0001X_5940	pmatch	96.35
ymoll0001_5870	ykris0001_4820	pmatch	97.87
ymoll0001_5870	ymoll0001_5870	pmatch	100.00
ymoll0001_5870	yberc0001_6560	pmatch	97.87
ymoll0001_5870	yaldo0001_6570	pmatch	95.04
ymoll0001_5870	yruck0001_5100	pmatch	85.82
ymoll0001_5870	yrohd0001_6270	pmatch	94.96
yinte0001_6650	yinte0001_6650	pmatch	100.00
yinte0001_6650	yfred0001_41590	pmatch	94.33
yinte0001_6650	ypest0001X_8880	pmatch	96.38
yinte0001_6650	ypseu0001X_37650	pmatch	97.10
yinte0001_6650	yente0001X_5940	pmatch	95.62
yinte0001_6650	ykris0001_4820	pmatch	97.16
yinte0001_6650	ymoll0001_5870	pmatch	95.04
yinte0001_6650	yberc0001_6560	pmatch	97.16
yinte0001_6650	yaldo0001_6570	pmatch	94.33
yinte0001_6650	yruck0001_5100	pmatch	85.11
yinte0001_6650	yrohd0001_6270	pmatch	92.81
yfred0001_41590	yinte0001_6650	pmatch	94.33
yfred0001_41590	yfred0001_41590	pmatch	100.00
yfred0001_41590	ypest0001X_8880	pmatch	93.57
yfred0001_41590	ypseu0001X_37650	pmatch	94.29
yfred0001_41590	yente0001X_5940	pmatch	96.35
yfred0001_41590	ykris0001_4820	pmatch	97.16
yfred0001_41590	ymoll0001_5870	pmatch	95.04
yfred0001_41590	yberc0001_6560	pmatch	97.16
yfred0001_41590	yaldo0001_6570	pmatch	92.91
yfred0001_41590	yruck0001_5100	pmatch	85.40
yfred0001_41590	yrohd0001_6270	pmatch	93.53
ypseu0001X_37650	yinte0001_6650	pmatch	97.10
ypseu0001X_37650	yfred0001_41590	pmatch	94.29
ypseu0001X_37650	ypest0001X_8880	pmatch	99.30
ypseu0001X_37650	ypseu0001X_37650	pmatch	100.00
ypseu0001X_37650	yente0001X_5940	pmatch	96.40
ypseu0001X_37650	ykris0001_4820	pmatch	96.50
ypseu0001X_37650	ymoll0001_5870	pmatch	94.41
ypseu0001X_37650	yberc0001_6560	pmatch	96.50
ypseu0001X_37650	yaldo0001_6570	pmatch	93.01
ypseu0001X_37650	yruck0001_5100	pmatch	85.71
ypseu0001X_37650	yrohd0001_6270	pmatch	94.81
ypest0001X_8880	yinte0001_6650	pmatch	96.38
ypest0001X_8880	yfred0001_41590	pmatch	93.57
ypest0001X_8880	ypest0001X_8880	pmatch	100.00
ypest0001X_8880	ypseu0001X_37650	pmatch	99.30
ypest0001X_8880	yente0001X_5940	pmatch	95.68
ypest0001X_8880	ykris0001_4820	pmatch	95.80
ypest0001X_8880	ymoll0001_5870	pmatch	94.41
ypest0001X_8880	yberc0001_6560	pmatch	95.80
ypest0001X_8880	yaldo0001_6570	pmatch	92.31
ypest0001X_8880	yruck0001_5100	pmatch	86.43
ypest0001X_8880	yrohd0001_6270	pmatch	94.81
yente0001X_5940	yinte0001_6650	pmatch	95.62
yente0001X_5940	ykris0001_4820	pmatch	98.54
yente0001X_5940	ymoll0001_5870	pmatch	96.35
yente0001X_5940	yberc0001_6560	pmatch	98.54
yente0001X_5940	yfred0001_41590	pmatch	96.35
yente0001X_5940	ypest0001X_8880	pmatch	95.68
yente0001X_5940	yaldo0001_6570	pmatch	94.16
yente0001X_5940	yruck0001_5100	pmatch	84.67
yente0001X_5940	ypseu0001X_37650	pmatch	96.40
yente0001X_5940	yente0001X_5940	pmatch	100.00
yente0001X_5940	yrohd0001_6270	pmatch	93.43
yrohd0001_6270	yinte0001_6650	pmatch	92.81
yrohd0001_6270	yfred0001_41590	pmatch	93.53
yrohd0001_6270	ypest0001X_8880	pmatch	94.81
yrohd0001_6270	ypseu0001X_37650	pmatch	94.81
yrohd0001_6270	yente0001X_5940	pmatch	93.43
yrohd0001_6270	ykris0001_4820	pmatch	94.96
yrohd0001_6270	ymoll0001_5870	pmatch	94.96
yrohd0001_6270	yberc0001_6560	pmatch	94.96
yrohd0001_6270	yaldo0001_6570	pmatch	92.09
yrohd0001_6270	yruck0001_5100	pmatch	84.17
yrohd0001_6270	yrohd0001_6270	pmatch	100.00
yruck0001_5100	yinte0001_6650	pmatch	85.11
yruck0001_5100	yfred0001_41590	pmatch	85.40
yruck0001_5100	ypest0001X_8880	pmatch	86.43
yruck0001_5100	ypseu0001X_37650	pmatch	85.71
yruck0001_5100	yente0001X_5940	pmatch	84.67
yruck0001_5100	ykris0001_4820	pmatch	85.11
yruck0001_5100	ymoll0001_5870	pmatch	85.82
yruck0001_5100	yberc0001_6560	pmatch	85.11
yruck0001_5100	yaldo0001_6570	pmatch	85.11
yruck0001_5100	yruck0001_5100	pmatch	100.00
yruck0001_5100	yrohd0001_6270	pmatch	84.17
