# Supplementary material for: Genomic characterization of the Yersinia genus
Source: Genome Biol. 2010 Jan 4;11(1):R1. doi: 10.1186/gb-2010-11-1-r1 (PMC2847712; doi:10.1186/gb-2010-11-1-r1)
Supplement: Additional file 16 — The top level directory consists of a directory called Additional_cluster_files and 5010 directories, one for each multi-protein cluster family. (This top level directory has been split into three data files for uploading purposes (Additional files 15, 16, 17.) Within the directory are the following files: PGL1_unique_Yersinia_unclustered.out - list of all protein singletons that MCL did not group into a cluster (see Materials and Methods); PGL1_Yersinia_unique_locus_tags.txt - names of the 11 locus tag prefixes used for each genome; PGL1_unique_Yersinia.gff - mapping each Yersinia protein to a cluster in tab delimited GFF; PGL1_unique_Yersinia.sigfile - list of the longest protein in each cluster; PGL1_unique_Yersinia.summary - summary table of features of each of the clusters; PGL1_unique_Yersinia.table - summary table of each protein in the clusters. Within each cluster directory are the following files, where 'x' is the cluster name: PGL1_unique_Yersinia-x.faa - multifasta file of the proteins in the cluster; PGL1_unique_Yersinia-x.summary - summary of the properties of the proteins; PGL1_unique_Yersinia-x.matches - blast matches between the proteins of the cluster; PGL1_unique_Yersinia-x.muscle.fasta - muscle alignment of the proteins; PGL1_unique_Yersinia-x.muscle.fasta.gblo - gblocks output of muscle alignment (that is, auto-trimmed alignment); PGL1_unique_Yersinia-x.muscle.fasta.gblo.htm - as above in html format; PGL1_unique_Yersinia-x.muscle.tree - treefile from muscle alignment; PGL1_unique_Yersinia-x.sif - matches between proteins in simple interaction format for display on graphing software. [file gb-2010-11-1-r1-S16.zip › clusters2/PGL1_unique_yersinia-CL1254/PGL1_unique_yersinia-CL1254.sif]

yaldo0001_6570	pmatch	yinte0001_6650
yaldo0001_6570	pmatch	yfred0001_41590
yaldo0001_6570	pmatch	ypest0001X_8880
yaldo0001_6570	pmatch	ypseu0001X_37650
yaldo0001_6570	pmatch	yente0001X_5940
yaldo0001_6570	pmatch	ykris0001_4820
yaldo0001_6570	pmatch	ymoll0001_5870
yaldo0001_6570	pmatch	yberc0001_6560
yaldo0001_6570	pmatch	yaldo0001_6570
yaldo0001_6570	pmatch	yruck0001_5100
yaldo0001_6570	pmatch	yrohd0001_6270
ykris0001_4820	pmatch	yinte0001_6650
ykris0001_4820	pmatch	yfred0001_41590
ykris0001_4820	pmatch	ypest0001X_8880
ykris0001_4820	pmatch	ypseu0001X_37650
ykris0001_4820	pmatch	yente0001X_5940
ykris0001_4820	pmatch	ykris0001_4820
ykris0001_4820	pmatch	ymoll0001_5870
ykris0001_4820	pmatch	yberc0001_6560
ykris0001_4820	pmatch	yaldo0001_6570
ykris0001_4820	pmatch	yruck0001_5100
ykris0001_4820	pmatch	yrohd0001_6270
yberc0001_6560	pmatch	yinte0001_6650
yberc0001_6560	pmatch	yfred0001_41590
yberc0001_6560	pmatch	ypest0001X_8880
yberc0001_6560	pmatch	ypseu0001X_37650
yberc0001_6560	pmatch	yente0001X_5940
yberc0001_6560	pmatch	ykris0001_4820
yberc0001_6560	pmatch	ymoll0001_5870
yberc0001_6560	pmatch	yberc0001_6560
yberc0001_6560	pmatch	yaldo0001_6570
yberc0001_6560	pmatch	yruck0001_5100
yberc0001_6560	pmatch	yrohd0001_6270
ymoll0001_5870	pmatch	yinte0001_6650
ymoll0001_5870	pmatch	yfred0001_41590
ymoll0001_5870	pmatch	ypest0001X_8880
ymoll0001_5870	pmatch	ypseu0001X_37650
ymoll0001_5870	pmatch	yente0001X_5940
ymoll0001_5870	pmatch	ykris0001_4820
ymoll0001_5870	pmatch	ymoll0001_5870
ymoll0001_5870	pmatch	yberc0001_6560
ymoll0001_5870	pmatch	yaldo0001_6570
ymoll0001_5870	pmatch	yruck0001_5100
ymoll0001_5870	pmatch	yrohd0001_6270
yinte0001_6650	pmatch	yinte0001_6650
yinte0001_6650	pmatch	yfred0001_41590
yinte0001_6650	pmatch	ypest0001X_8880
yinte0001_6650	pmatch	ypseu0001X_37650
yinte0001_6650	pmatch	yente0001X_5940
yinte0001_6650	pmatch	ykris0001_4820
yinte0001_6650	pmatch	ymoll0001_5870
yinte0001_6650	pmatch	yberc0001_6560
yinte0001_6650	pmatch	yaldo0001_6570
yinte0001_6650	pmatch	yruck0001_5100
yinte0001_6650	pmatch	yrohd0001_6270
yfred0001_41590	pmatch	yinte0001_6650
yfred0001_41590	pmatch	yfred0001_41590
yfred0001_41590	pmatch	ypest0001X_8880
yfred0001_41590	pmatch	ypseu0001X_37650
yfred0001_41590	pmatch	yente0001X_5940
yfred0001_41590	pmatch	ykris0001_4820
yfred0001_41590	pmatch	ymoll0001_5870
yfred0001_41590	pmatch	yberc0001_6560
yfred0001_41590	pmatch	yaldo0001_6570
yfred0001_41590	pmatch	yruck0001_5100
yfred0001_41590	pmatch	yrohd0001_6270
ypseu0001X_37650	pmatch	yinte0001_6650
ypseu0001X_37650	pmatch	yfred0001_41590
ypseu0001X_37650	pmatch	ypest0001X_8880
ypseu0001X_37650	pmatch	ypseu0001X_37650
ypseu0001X_37650	pmatch	yente0001X_5940
ypseu0001X_37650	pmatch	ykris0001_4820
ypseu0001X_37650	pmatch	ymoll0001_5870
ypseu0001X_37650	pmatch	yberc0001_6560
ypseu0001X_37650	pmatch	yaldo0001_6570
ypseu0001X_37650	pmatch	yruck0001_5100
ypseu0001X_37650	pmatch	yrohd0001_6270
ypest0001X_8880	pmatch	yinte0001_6650
ypest0001X_8880	pmatch	yfred0001_41590
ypest0001X_8880	pmatch	ypest0001X_8880
ypest0001X_8880	pmatch	ypseu0001X_37650
ypest0001X_8880	pmatch	yente0001X_5940
ypest0001X_8880	pmatch	ykris0001_4820
ypest0001X_8880	pmatch	ymoll0001_5870
ypest0001X_8880	pmatch	yberc0001_6560
ypest0001X_8880	pmatch	yaldo0001_6570
ypest0001X_8880	pmatch	yruck0001_5100
ypest0001X_8880	pmatch	yrohd0001_6270
yente0001X_5940	pmatch	yinte0001_6650
yente0001X_5940	pmatch	ykris0001_4820
yente0001X_5940	pmatch	ymoll0001_5870
yente0001X_5940	pmatch	yberc0001_6560
yente0001X_5940	pmatch	yfred0001_41590
yente0001X_5940	pmatch	ypest0001X_8880
yente0001X_5940	pmatch	yaldo0001_6570
yente0001X_5940	pmatch	yruck0001_5100
yente0001X_5940	pmatch	ypseu0001X_37650
yente0001X_5940	pmatch	yente0001X_5940
yente0001X_5940	pmatch	yrohd0001_6270
yrohd0001_6270	pmatch	yinte0001_6650
yrohd0001_6270	pmatch	yfred0001_41590
yrohd0001_6270	pmatch	ypest0001X_8880
yrohd0001_6270	pmatch	ypseu0001X_37650
yrohd0001_6270	pmatch	yente0001X_5940
yrohd0001_6270	pmatch	ykris0001_4820
yrohd0001_6270	pmatch	ymoll0001_5870
yrohd0001_6270	pmatch	yberc0001_6560
yrohd0001_6270	pmatch	yaldo0001_6570
yrohd0001_6270	pmatch	yruck0001_5100
yrohd0001_6270	pmatch	yrohd0001_6270
yruck0001_5100	pmatch	yinte0001_6650
yruck0001_5100	pmatch	yfred0001_41590
yruck0001_5100	pmatch	ypest0001X_8880
yruck0001_5100	pmatch	ypseu0001X_37650
yruck0001_5100	pmatch	yente0001X_5940
yruck0001_5100	pmatch	ykris0001_4820
yruck0001_5100	pmatch	ymoll0001_5870
yruck0001_5100	pmatch	yberc0001_6560
yruck0001_5100	pmatch	yaldo0001_6570
yruck0001_5100	pmatch	yruck0001_5100
yruck0001_5100	pmatch	yrohd0001_6270
