# Supplementary material for: Genomic characterization of the Yersinia genus
Source: Genome Biol. 2010 Jan 4;11(1):R1. doi: 10.1186/gb-2010-11-1-r1 (PMC2847712; doi:10.1186/gb-2010-11-1-r1)
Supplement: Additional file 16 — The top level directory consists of a directory called Additional_cluster_files and 5010 directories, one for each multi-protein cluster family. (This top level directory has been split into three data files for uploading purposes (Additional files 15, 16, 17.) Within the directory are the following files: PGL1_unique_Yersinia_unclustered.out - list of all protein singletons that MCL did not group into a cluster (see Materials and Methods); PGL1_Yersinia_unique_locus_tags.txt - names of the 11 locus tag prefixes used for each genome; PGL1_unique_Yersinia.gff - mapping each Yersinia protein to a cluster in tab delimited GFF; PGL1_unique_Yersinia.sigfile - list of the longest protein in each cluster; PGL1_unique_Yersinia.summary - summary table of features of each of the clusters; PGL1_unique_Yersinia.table - summary table of each protein in the clusters. Within each cluster directory are the following files, where 'x' is the cluster name: PGL1_unique_Yersinia-x.faa - multifasta file of the proteins in the cluster; PGL1_unique_Yersinia-x.summary - summary of the properties of the proteins; PGL1_unique_Yersinia-x.matches - blast matches between the proteins of the cluster; PGL1_unique_Yersinia-x.muscle.fasta - muscle alignment of the proteins; PGL1_unique_Yersinia-x.muscle.fasta.gblo - gblocks output of muscle alignment (that is, auto-trimmed alignment); PGL1_unique_Yersinia-x.muscle.fasta.gblo.htm - as above in html format; PGL1_unique_Yersinia-x.muscle.tree - treefile from muscle alignment; PGL1_unique_Yersinia-x.sif - matches between proteins in simple interaction format for display on graphing software. [file gb-2010-11-1-r1-S16.zip › clusters2/PGL1_unique_yersinia-CL1255/PGL1_unique_yersinia-CL1255.faa]

>yinte0001_38650
VSAADQSNQDEYVFEDALVRGSSLGLGSISRFNKKNAYQEGKYQVDLYINNKFVDRVEIE
FIAKNNDVIPCLSGAQLLQAGVTEEALKNSDPKDNCLDFRTILPASDYRFDYAKLRFDLS
VPHLFVKKVPRGYVDPLNLTSGDTIGFSNYNLNQYHVGYNKDGIKRSTNSTYLSLTNGIN
AGMWRLRQQGSLRYDPTRGTNWTSNRLYSQRALPTMGSEVTLGQTFSSGQFFSSLGFNGI
ALATDDRMLPESQRGYAPIVRGIARTNAKVTVYQNNRPIYQTTVSPGPFEFNDLSATNFG
GDLTIEIQEADGSVSTFQVPFSSVPESLRPGYSRYSFAAGQVRDLNSSEVFSELTYQRGI
SNAITANTGLRMASGYQAIMLGGVFTHYIGALGLDATYSNARLSDSNDSASERQSGWMAR
VSFSRMFETTNTTLSVAGYRYSTEGYRDLSDVLGVRAANNGKVWNSDTYRQRSRAEISLN
QNLNSYGSLYLTASSQDYRNDRKRDSQLQLGYANTLWRDTSLNIAVSRQKTGGVSNETYF
VDPGSGMPAANGANILGTSETVVQMSVSFPLGGSAHAPYISAGAVNSKISGASYQTSLSG
VMGEEQSASYSMDFARSEQTKENTFSGSLQKRLPSTSLSGSASSSPGYWQGSASARGAVA
FHSGGVTLGPYLSDTFALIEAKGASGAKVMYGQGSSIDRFGYALVPTLTPYRYNTITLSP
DGMDFNTELQDGERQIAPYAGSSVKVIFRTLSGYPLLITVRLADGSQLPLGAVVYSTTTE
SGKAAQQQNEVGMVGQASQAYVRAEGASGTLILVWGDAANERCQLDYDLGTPNNDKQLYK
LDALCVVTQH
>yaldo0001_15910
VRFAPWLSCLLTHSLLVSHVVSAADEDNQDEYIFEDALVRGSALGLGAISRFNKKDSYEA
GKYQVDLYMNNKFIDRVALDFIEKNDAVVPCLSVALLLQAGVTETALKDADPQDQCLPFK
DILPASNYRFDNAKLRFDLSVPQLFVKKIPRGYVDPRNLTYGNTIGFSNYNLNQYHVGYN
KDGIKRVTDSTYLSLTNGINVGMWRFRQQGSLRYDPTRGANWTSNRFYSQRALPAIGSEV
TMGETFSAGQFFSSLGFSGVALSTDDRMLPESQRGYAPIVRGIARTNAKVTVYQNNRSIY
QTTVSPGPFEFNDLSATNFGGDLTVEIQEADGNLSTFQVPFSSVPESLRPGYSRYSFAAG
QVRDLGSNETFTELTYQRGISNAITGNTGVRLASGYQAVMLGGVYTHYIGALGLDTTYSH
ATLPEDDDQSGWMARISFSRTFEPTNTTLSVAGYRYSTDGYRDLSDVLGMRATSDGKVWS
SGTYRQRSRTEISLNQNLNSYGALYLTASSQDYRDDRKRDTQLQLGYANTLWRNTSFNLA
VSKQKTGGGNNETYFVDPGSGMPAANGANLLGSSETLVQMSISFPLGGSPQAPYVSAGAV
NSKTSGASYQTSLSGVMGADQSSSYSMDFARSEQTKENTFSGSLQKRLPATSLSGSLSRS
PGYWQGSASARGAVAFHSGGVTLGPYLSDTFALIEAKGASGAKVMYGQGATIDRFGYALV
PTLTPYRYNTITLDPDGMDFNTELQDGERQIAPYAGSSVKVTFRTLSGYPVLITVKLADG
SQLPMGTVVYSYKNGSNADKGSEIGMVGQGSQAYLRAPETNGTLLLVWGESANERCQLNY
SLGKPDNDKQLYKLNALCVITQH
>ykris0001_14510
VSAADESKQDEYVFEDALLRGSSLGLGSISRFNKKDSYEAGKYQVDIYMNSKFVDRIELM
FITKGDAVVPCLSVSQLLQAGVNENALENAKLEDNCLDFKTLLPASDYHFDYAKLRFDLS
VPQLFVKHVPRGYVDPRNLTAGETIGFSNYNLNQYHVSYNKEGIKRSTNSSYLSLNNGIN
AGMWRFRQQGSLRYDATRGADWTSNRLYSQRALPSIGSEITLGETFSSGQFFSSLGFSGV
ALSTDDRMLPESQRGYAPVVRGIARTNAKVTVYQNNRSIYQSTVSPGPFEFNDLSATNFG
GDLTVEIQEADGSISTFQVPFSSVPESLRPGYSRYNFATGQVRDMGSHEVFSELTYQRGV
SNAITANTGVRIASGYQAVMLGGVFTHYIGALGLDATYSHASLPGNANSPDNSDSSNSTK
QNGWMARASFSRTFEATNTTLSVAGYRYSTEGYRDLSDVLGIRAASHGKVWSSGTYQQRS
RAEISLNQNLNNYGSLYLTASSQDYRNSRKRDTQLQLGYANTLWRNTSVNLAVSQQKTGG
GNNETYFVDPGSGMPAANGANLLATNETVVQMSISFPLGGSPQAPYISAGAVNSRVSGAS
YQTSLAGVMGDDQSSSYSMDFARSEQTKENTFSGSLQKRLPSTSLSSSASRSPGYWQGSA
SARGAVAFHSGGVTLGPYLSDTFALIEAKGASGAKVMYGQGAKIDHFGYALVPTLTPYRY
NTITLDPDGMDFNTELQDGERQIAPYAGSAVKVKFRTLSGYPLLVTVRLSDGSQVPMGAV
VYSTGGTTDNKNGDTSPNLEIGMVGQASQAYLRAEHASGTLLLVWGDAANESCQLDYDLG
TPNNDKQLYKLDALCVVAQH
>yfred0001_16110
LTHGLLVSHIVSAAEENNQDEYVFEDALLRGSSLGLGSISRFNKKDSYEAGKYHVDLFMN
NTFVDRVELMFITKGDTVIPCLSVSQMLQAGVREDALEKVDHNDNCLDFKTLLPASDYRF
DYAKLRFDLSIPQLFVKNVPRGYVDPRNLTAGETIGFSNYNLNQYHVGYNKDGIKRTTNS
SYLSLNNGINVGMWRFRQQGSLRYDDTRGANWTSNRLYSQRALPTIGSEITVGETFSSGQ
FFSSLGFSGVALATDDRMLPESQRGYAPIVRGIARTNAKVTVYQNNRSIYQSTVSPGPFE
FNDLSATNFGGDLTVEIQEADGSLSTFQVPFASVPESLRPGYSRYSFAAGQVRDLASHEV
FSELTYQRGISNAITANSGLRLASGYQAVMLGGVFTHYIGALGLDATYSDARLPNDEQQN
GWMARASFSRRFETTDTTLSVAGYRYSTEGYRDLSDVLGMRAANSGKVWSSGTYKQRSRA
EISLNQNFNSYGSLYLTASSQDYRNDHKRDTQLQLGYANTLWHNTSFNLAVSQQKTGGIN
ETYFVDPGSGMPAANGAKILATNETVVQMSISFPLGGSPQAPYVSAGAVNSKVSGASYQT
SLSGVMGDDQSASYSMDFARSEQTKENTFSGSLQKRLPTTSLSGSASRSPGYWQGSASAR
GSVAFHRGGITLGPYLSDTFALVEAKGASGAKVMYGQGAKIDSNGYALVPTLTPYRYNTI
TLDPDGMDFNTELQDGERQIAPYAGSATKVTFRTLSGYPLLITVKLADGGQLPMGTMVYR
SESQADNDNGDNHQNREVGMVGQASQAYLRAEKTRGTLLLVWGDAPNERCHLDYDLGKPN
NDRELYRLDALCVVTQH
>yrohd0001_15760
VKFSPGFLCLLTQGLFVSHNVFAADESNQDEYVFEDALLRGSSLGLGSISRFNKKDSYEA
GKYQVDLFMNNSFIDRVELLFITKDGAVVPCLSLSQLLQAGVTDKALENVSGEDNCLDFK
TILPASDYHFDYAKLRFDLSVPQLFVKNIPRGYVDPRNLTAGETIGFSNYNLNQYHVSYN
KDGIKRDTDSSYLSLNNGINAGMWRFRQQGSLRYDSTRGANWTSNRFYSQRALPSIGSEV
TLGETFSSGQFFSSLGFSGVALSTDDRMLPESLRGYAPVVRGIARTNANVTVYQNNRAIY
QSTVSPGPFEFTDLSATNFGGDLTVEIQEADGSISTFQVPFSSVPESLRPGYSRYSFAAG
QVRDIASHEMFGELTYQRGLSNAITANGGVRLASGYQAMMLGGVFTHYIGALGLDATYSN
ARLLDDEQQHGWMARASFSRTFSATNTTLSVAGYRYSTEGYRDLSDVLGVRAASNGKVWN
SGTYQQRSRAEISLNQNFNNYGSLYLTASSQDYRNARKRDTQLQLGYANTLWHNTSFNLS
VSQQKTGGGNETYFIDPGSGMPAANGASLLAINETVVQLAISFPLGGSPQAPYVSAGAIN
SKASGASYQTSLSGVMGDDQSASYSMDFARSEQTKDNTFSGSLQKRLPTTSLSGSASRSP
GYWQGSASARGAIAFHSGGVTLGPYLSDTFALVEAKGASGAKVMYGQGAKIDSFGYALVP
TLTPYRYNTITLNPDGMDFNTELQDAERQIAPYAGSAVKVTFRTLSGYPLLINVKLADGS
QLPMGAVVYNAGQKADGDNNQHQEVGMVGQGSQAYLRAEKLRGTLMLVWGESANERCQLD
YDLGKPDNDRQLYKLDALCVVSQH
>yente0001X_16290
VSAADESKQDEYVFEDALLRGSSLGLGAISRFNKKDSYEAGKYQVDLYMNNKFVDRIELI
FITKDDAVVPCLSASQLLQAGVNDSVLKNANQEDDCLDFKTLLPASDYRFDYAKLRFDLS
IPQLYVKNVPRGYVDPRNLTAGETIGFSNYNLNQYHVGYNKDGIKRSTDSTYLSLNNGIN
AGMWRFRQQGSLRYDPTRGANWTSNRLYSQRALPSIGSEVTVGETFSSGQFFSSLGFSGI
ALSTDDRMLPESQRGYAPVIRGIARTNAKVTVYQNNRPIYQSTVSPGAFEFNDLTATNFG
GDLTVEIQEADGTLSTFQVPFSSVPESLRPGYSRYSFAAGQVRDLSSQEMFGELTYQQGV
SNAITANSGMRLASGYQAVMLGGVFTHYIGALGLDATYSHASLPSDTHSSENKSQNGWMA
RASFSRTFETTNTTLSVAGYRYSTEGYRDLSDVLGIRAASNGKVWSSGTYQQRSRAEISL
NQNLNSYGSLYLTASSQDYRNSRERDTQLQLGYANTLWRNTSFNLAISKQKTGRGTNETY
FVDPGSGMPAANGANFLATNETVVQMSVSFPLGGNPQAPYVSAGAVNSRISGASYQTSLA
GVMGDDQSASYSMDFARSEQSKENTFSGSLQKRLPVTSLSSSASLSPGYWQSSASTRGAI
AFHRGGVTLGPYLSDTFALIEAKGASGAKVMYGQGAKIDGFGYALVPTLTPYRYNTITLD
PDGMDFNTELQDGERQIAPYAGSAVKVRFRTLSGYPLLISVKLADGSQVPMGAVVYTTSG
PANNQDDNNRQDREVGMVGQASQAYLRAEQARGTLLLVWGDTDNERCQLDYDLGTPNKDK
QLYKLDALCVVTQH
>yberc0001_16110
LLVSYSLSAADEHHQDEYVFEDALLRGSSLGLGSISRFNKKNSYEAGKYQVDLYMNNKFV
DRVELTFITKGDDVVPCLSGAQLLQAGVEESALKQANLEDNCLDLKTILPTSDYHFDYAK
LRFDLSVPQLFVKKMPRGYVDPRNLTSGETIGFSNYNFNQYHVGYNKDGIKRATDSSYLS
LTNGINAGMWRFRQQGSLRYDQTRGANWTSNRLYSQRALPSIGSEVTAGETFSAGQFFSS
MGFTGIALATDDRMLPESQRGYAPVVRGIARTNAKVTVYQNNRSIYQATVSPGPFEFDDL
SATNFGGDLTVEIQEADGSLSTFQVPFSSVPESLRPGYSRYSFAAGKVRDQGNHELFSEL
TYQRGVSNAITANSGLRLAPGYQALMLGGVFTHYIGALGLDVTYSKASLPDDEQQSGWMA
RAAFSRTFEATNTTLSVAGYRYSTEGYRDLSDVLGVRAATQGKVWSSGSYQQRSRAEISL
NQNFNRYGSLYLTASSQDYRSDRKRDTQLQLGYANTLWRDTSFNLAVSQQKTGGGSNEVY
FVDPGSGMPAANGANTLGVSETLVQISISFPLGGSPRAPYISAGAVNSQASGASYQTSLS
GVMGDDQSASYSMDFARSEQNKENTFSGSLQKRLPVTSLSGSASSSPGYWQGSASARGSA
AVHSGGITLGPYLSDTFALIEAKGASGAKVMYGQGARIDHFGYALVPTLTPYRYNTITLD
PDGMDFNTELRDGERQIAPYAGSTVKVTFRTLSGYPVLINVKLADGSQLPMGTVIYSTNG
SADSGHDDSKQEHEVGMVGQASQAYLRAASPSGTLMLVWGDAADERCQLDYNLGTPNNDQ
QLYKLDALCVVTQP
>ymoll0001_13170
VSAAEEHHQDEYVFEDALLRGSSLGLGSISRFNKKDSYEAGKYQVDLYMNNKFVDRVELT
FIPKGDDVIPCLSGAQLLQAGVEETALKNAHLEDNCLDFKTILPASDYHFDYAKLRFDLS
VPQLFVKKMPRGYVDPRNLTSGDTIGFSNYNFNQYHVGYNKDGIKRATDSSYLSLTNGIN
AGMWRFRQQGSLRYDQTRGANWTSNRLYSQRALPSIGSEVTAGETFSSGQFFSSMGFTGI
ALATDDRMLPESQRGYAPVVRGIARTNAKVTVYQNSRPIYQATVSPGPFEFDDLSATNFG
GDLTVEIQEADGSLSTFQVPFSSVPESLRPGYSRYSFAAGKVRDQGNHEVFSELTYQRGV
SNAITANTGLRLAPGYQAAMLGGVFTHYIGALGLDVTYSKASLPDDEQQSGWMARAAFSR
TFEATNTTLSVAGYRYSTEGYRDLSDVLGVRAANNGKVWSSGSYQQRSRAEISLNQSFNR
YGSLYLTASSQDYRNDRKRDTQLQLGYANTLWRDTSFNLAVSQQKTGGGSNEIYFVDPGS
GMPAANGAKTLGVSETLVQMSISFPLGSSPRAPYISAGAVNSQTSGASYQTSLSGVMGDD
QSASYSMDFARSEQTKENTFSGSLQKRLPVTSLSGSASSSPGYWQGSASARGSAAFHSGG
VTLGPYLSDTFALIEAKGASGAKVMYGQGARIDHFGYALVPTLTPYRYNTITLDPEGMDF
NTELRDGERQIAPYAGSTVKVTFRTLSGYPVLINVKLANGGQLPMGTVVYSTDGSTESGH
DDRSQAHEVGMVGQASQAYLRAENPRGTLILAWGDAADERCKLDYDLGTPKNDQQLYKLD
ALCVVTQT
>ypseu0001X_21780
LLTQSLLVTHISSAADNNNQDDYIFDDALVRGSSLGLGSIARFNKKNSYDAGQYQVDMYM
NNKFVDRLKMLFVDKDNSVEPCLSVAQLLQAGVKEEALKTADPKTPCLAFQSILPASDFR
FDHAKLRFDLSIPQKFVKNVPRGYVDPKNLTAGNTIGFSNYNLNQYHVDYNKEGIKRTTN
STYLSLNSGINIGMWRFRQQGSLRYDASRGTNWTSNRLYSQRALPTIGSEITLGETFSSG
QFFSSLGFLGVALSTDDRMLPESQRGYAPVVRGIARTNARVTVYQNNRSIYQTTVSPGAF
EFNDLSVTHFGGDLTVEINEADGSVSTFQVPFASVPESLRPGYSRYSFAAGQVRDVGNNE
TFSELTYQQGISNAITANTGIRLASGYQAIMLGGVFTHYIGALGLNTTYSHARLPDGEQQ
QGWMAKASFSRTFQPTNTTLSVAGYRYSTDGYRDLSDVLGVRATSNDSSWNSSTYRQRSR
AEISLNQNFHRYGSLYLTASSQDYRDDRSRDSQLQLGYSNTFWRNTSFNLAISQQKTGGA
NKIYFVDPGSGMPASNGANTLATRETVAQMSISFPLGGSSSAPYVSAGAVNSRTSGASYQ
TSLSGTMGSDQTAGYSVDVARNEPTNENTLSGSLQKQLPTTSLSGSASRSPGYWQGSASA
RGSVAFHRGGVTLGPYLSDTFALIEAKGASGAKVMYGQGARIDRFGYALVPTLTPYRYNT
LSLDPDGMDFNTELQDGERQIAPYAGSTVKVTFRTLNGYPALITIKMPDGSQLPMGTVVY
NYNGKGTNDKNDIVGMVGQSSQAYLRAEELSGTLTLVWGESSKERCQLDYDLGKPTDNDK
QLYKLDALCVAVQQ
>ypest0001X_21720
LLTQSLLVTHISSAADNNNQDDYIFDDALVRGSSLGLGSIARFNKKNSYDAGQYQVDMYM
NNKFVDRLKMLFVDKDNSVEPCLSVAQLLQAGVKEEALKTADPKTPCLAFQSILPASDFR
FDHAKLRFDLSIPQKFVKNVPRGYVDPKNLTAGNTIGFSNYNLNQYHVDYNKEGIKRTTN
STYLSLNSGINIGMWRFRQQGSLRYDASRGTNWTSNRLYSQRALPTIGSEITLGETFSSG
QFFSSLGFLGVALSTDDRMLPESQRGYAPVVRGIARTNARVMVYQNNRSIYQTTVSPGAF
EFNDLSVTHFGGDLTVEINEADGSVSTFQVPFASVPESLRPGYSRYSFAAGQVRDVGNNE
TFSELTYQQGISNAITANTGIRLASGYQAIMLGGVFTHYIGALGLNTTYSHARLPDGEQQ
QGWMAKASFSRTFQPTNTTLSVAGYRYSTDGYRDLSDVLGVRATSNDSSWNSSTYRQRSR
AEISLNQNFHRYGSLYLTASSQDYRDDRSRDSQLQLGYSNTFWRNTSFNLAISQQKTGGA
NKIYFVDPGSGMPASNGANTLATRETVAQMSISFPLGGSSSAPYVSAGAVNSRTSGASYQ
TSLSGTMGSDQTAGYSVDVARNEPTNENTLSGSLQKQLPTTSLSGSASRSPGYWQGSASA
RGSVAFHRGGVTLGPYLSDTFALIEAKGASGAKVMYGQGARIDRFGYALVPTLTPYRYNT
LSLDPDGMDFNTELQDGERQIAPYAGSTVKVTFRTLNGYPALITIKMPDGSQLPMGTVVY
NYNGKGTNDKNDIVGMVGQSSQAYLRAEELSGTLTLVWGESSKERCQLDYDLGKPTDNDK
QLYKLDALCVAVQQ
>ykris0001_29830
MSEHQSDENYVDKAITPEVDFTQLLNKLQPLLAGGRLNNAVDMLSLLSDVVDIADNALVE
KLAGVFESIVAVGWESGNALRIANTELRLNQEAVNYRSLYSLFRDRDTLVGITLLLRTLQ
IIGQRINATKISPP
