# Supplementary material for: Genomic characterization of the Yersinia genus
Source: Genome Biol. 2010 Jan 4;11(1):R1. doi: 10.1186/gb-2010-11-1-r1 (PMC2847712; doi:10.1186/gb-2010-11-1-r1)
Supplement: Additional file 16 — The top level directory consists of a directory called Additional_cluster_files and 5010 directories, one for each multi-protein cluster family. (This top level directory has been split into three data files for uploading purposes (Additional files 15, 16, 17.) Within the directory are the following files: PGL1_unique_Yersinia_unclustered.out - list of all protein singletons that MCL did not group into a cluster (see Materials and Methods); PGL1_Yersinia_unique_locus_tags.txt - names of the 11 locus tag prefixes used for each genome; PGL1_unique_Yersinia.gff - mapping each Yersinia protein to a cluster in tab delimited GFF; PGL1_unique_Yersinia.sigfile - list of the longest protein in each cluster; PGL1_unique_Yersinia.summary - summary table of features of each of the clusters; PGL1_unique_Yersinia.table - summary table of each protein in the clusters. Within each cluster directory are the following files, where 'x' is the cluster name: PGL1_unique_Yersinia-x.faa - multifasta file of the proteins in the cluster; PGL1_unique_Yersinia-x.summary - summary of the properties of the proteins; PGL1_unique_Yersinia-x.matches - blast matches between the proteins of the cluster; PGL1_unique_Yersinia-x.muscle.fasta - muscle alignment of the proteins; PGL1_unique_Yersinia-x.muscle.fasta.gblo - gblocks output of muscle alignment (that is, auto-trimmed alignment); PGL1_unique_Yersinia-x.muscle.fasta.gblo.htm - as above in html format; PGL1_unique_Yersinia-x.muscle.tree - treefile from muscle alignment; PGL1_unique_Yersinia-x.sif - matches between proteins in simple interaction format for display on graphing software. [file gb-2010-11-1-r1-S16.zip › clusters2/PGL1_unique_yersinia-CL1255/PGL1_unique_yersinia-CL1255.matches]

source	target	interaction	score
yinte0001_38650	yberc0001_16110	pmatch	83.45
yinte0001_38650	yrohd0001_15760	pmatch	82.12
yinte0001_38650	yinte0001_38650	pmatch	100.00
yinte0001_38650	yaldo0001_15910	pmatch	83.18
yinte0001_38650	ykris0001_14510	pmatch	83.60
yinte0001_38650	yfred0001_16110	pmatch	83.12
yinte0001_38650	yente0001X_16290	pmatch	83.02
yinte0001_38650	ypseu0001X_21780	pmatch	78.82
yinte0001_38650	ymoll0001_13170	pmatch	84.62
yinte0001_38650	ypest0001X_21720	pmatch	78.71
yaldo0001_15910	yberc0001_16110	pmatch	83.71
yaldo0001_15910	yrohd0001_15760	pmatch	83.12
yaldo0001_15910	yinte0001_38650	pmatch	83.14
yaldo0001_15910	yaldo0001_15910	pmatch	100.00
yaldo0001_15910	ykris0001_14510	pmatch	83.00
yaldo0001_15910	yfred0001_16110	pmatch	83.57
yaldo0001_15910	yente0001X_16290	pmatch	82.75
yaldo0001_15910	ypseu0001X_21780	pmatch	80.38
yaldo0001_15910	ymoll0001_13170	pmatch	82.96
yaldo0001_15910	ypest0001X_21720	pmatch	80.26
ykris0001_14510	yberc0001_16110	pmatch	84.17
ykris0001_14510	yrohd0001_15760	pmatch	85.47
ykris0001_14510	yinte0001_38650	pmatch	83.26
ykris0001_14510	yaldo0001_15910	pmatch	82.79
ykris0001_14510	ykris0001_14510	pmatch	100.00
ykris0001_14510	yfred0001_16110	pmatch	85.93
ykris0001_14510	yente0001X_16290	pmatch	87.56
ykris0001_14510	ypseu0001X_21780	pmatch	77.65
ykris0001_14510	ymoll0001_13170	pmatch	84.28
ykris0001_14510	ypest0001X_21720	pmatch	77.53
yfred0001_16110	yberc0001_16110	pmatch	84.29
yfred0001_16110	yrohd0001_15760	pmatch	86.93
yfred0001_16110	yinte0001_38650	pmatch	83.12
yfred0001_16110	yaldo0001_15910	pmatch	83.57
yfred0001_16110	ykris0001_14510	pmatch	86.05
yfred0001_16110	yfred0001_16110	pmatch	100.00
yfred0001_16110	yente0001X_16290	pmatch	85.60
yfred0001_16110	ypseu0001X_21780	pmatch	79.23
yfred0001_16110	ymoll0001_13170	pmatch	85.01
yfred0001_16110	ypest0001X_21720	pmatch	79.11
yrohd0001_15760	yberc0001_16110	pmatch	84.17
yrohd0001_15760	yrohd0001_15760	pmatch	100.00
yrohd0001_15760	yinte0001_38650	pmatch	82.12
yrohd0001_15760	yaldo0001_15910	pmatch	83.12
yrohd0001_15760	ykris0001_14510	pmatch	85.70
yrohd0001_15760	yfred0001_16110	pmatch	86.93
yrohd0001_15760	yente0001X_16290	pmatch	85.25
yrohd0001_15760	ypseu0001X_21780	pmatch	78.60
yrohd0001_15760	ymoll0001_13170	pmatch	84.30
yrohd0001_15760	ypest0001X_21720	pmatch	78.48
yente0001X_16290	yberc0001_16110	pmatch	83.70
yente0001X_16290	yrohd0001_15760	pmatch	85.25
yente0001X_16290	yinte0001_38650	pmatch	83.02
yente0001X_16290	yaldo0001_15910	pmatch	82.79
yente0001X_16290	ykris0001_14510	pmatch	87.56
yente0001X_16290	yfred0001_16110	pmatch	85.60
yente0001X_16290	yente0001X_16290	pmatch	100.00
yente0001X_16290	ypseu0001X_21780	pmatch	77.37
yente0001X_16290	ymoll0001_13170	pmatch	83.47
yente0001X_16290	ypest0001X_21720	pmatch	77.26
yberc0001_16110	yberc0001_16110	pmatch	100.00
yberc0001_16110	yrohd0001_15760	pmatch	84.17
yberc0001_16110	yinte0001_38650	pmatch	83.45
yberc0001_16110	yaldo0001_15910	pmatch	83.51
yberc0001_16110	ykris0001_14510	pmatch	84.17
yberc0001_16110	yfred0001_16110	pmatch	84.29
yberc0001_16110	yente0001X_16290	pmatch	83.70
yberc0001_16110	ypseu0001X_21780	pmatch	77.40
yberc0001_16110	ymoll0001_13170	pmatch	94.45
yberc0001_16110	ypest0001X_21720	pmatch	77.28
ymoll0001_13170	yberc0001_16110	pmatch	94.45
ymoll0001_13170	yrohd0001_15760	pmatch	84.30
ymoll0001_13170	yinte0001_38650	pmatch	84.62
ymoll0001_13170	yaldo0001_15910	pmatch	83.00
ymoll0001_13170	ykris0001_14510	pmatch	84.28
ymoll0001_13170	yfred0001_16110	pmatch	85.01
ymoll0001_13170	yente0001X_16290	pmatch	83.47
ymoll0001_13170	ypseu0001X_21780	pmatch	77.80
ymoll0001_13170	ymoll0001_13170	pmatch	100.00
ymoll0001_13170	ypest0001X_21720	pmatch	77.69
ypseu0001X_21780	yberc0001_16110	pmatch	77.40
ypseu0001X_21780	yrohd0001_15760	pmatch	78.60
ypseu0001X_21780	yinte0001_38650	pmatch	78.82
ypseu0001X_21780	yaldo0001_15910	pmatch	80.21
ypseu0001X_21780	ykris0001_14510	pmatch	77.65
ypseu0001X_21780	yfred0001_16110	pmatch	79.23
ypseu0001X_21780	yente0001X_16290	pmatch	77.37
ypseu0001X_21780	ypseu0001X_21780	pmatch	100.00
ypseu0001X_21780	ymoll0001_13170	pmatch	77.80
ypseu0001X_21780	ypest0001X_21720	pmatch	99.88
ypest0001X_21720	yberc0001_16110	pmatch	77.28
ypest0001X_21720	yrohd0001_15760	pmatch	78.48
ypest0001X_21720	yinte0001_38650	pmatch	78.71
ypest0001X_21720	yaldo0001_15910	pmatch	80.09
ypest0001X_21720	ykris0001_14510	pmatch	77.53
ypest0001X_21720	yfred0001_16110	pmatch	79.11
ypest0001X_21720	yente0001X_16290	pmatch	77.26
ypest0001X_21720	ypseu0001X_21780	pmatch	99.88
ypest0001X_21720	ymoll0001_13170	pmatch	77.69
ypest0001X_21720	ypest0001X_21720	pmatch	100.00
ykris0001_29830	ykris0001_14510	pmatch	38.24
ykris0001_29830	ykris0001_29830	pmatch	100.00
ykris0001_29830	yrohd0001_15760	pmatch	38.24
ykris0001_29830	yente0001X_16290	pmatch	35.29
ykris0001_29830	yaldo0001_15910	pmatch	35.29
