# Supplementary material for: Genomic characterization of the Yersinia genus
Source: Genome Biol. 2010 Jan 4;11(1):R1. doi: 10.1186/gb-2010-11-1-r1 (PMC2847712; doi:10.1186/gb-2010-11-1-r1)
Supplement: Additional file 16 — The top level directory consists of a directory called Additional_cluster_files and 5010 directories, one for each multi-protein cluster family. (This top level directory has been split into three data files for uploading purposes (Additional files 15, 16, 17.) Within the directory are the following files: PGL1_unique_Yersinia_unclustered.out - list of all protein singletons that MCL did not group into a cluster (see Materials and Methods); PGL1_Yersinia_unique_locus_tags.txt - names of the 11 locus tag prefixes used for each genome; PGL1_unique_Yersinia.gff - mapping each Yersinia protein to a cluster in tab delimited GFF; PGL1_unique_Yersinia.sigfile - list of the longest protein in each cluster; PGL1_unique_Yersinia.summary - summary table of features of each of the clusters; PGL1_unique_Yersinia.table - summary table of each protein in the clusters. Within each cluster directory are the following files, where 'x' is the cluster name: PGL1_unique_Yersinia-x.faa - multifasta file of the proteins in the cluster; PGL1_unique_Yersinia-x.summary - summary of the properties of the proteins; PGL1_unique_Yersinia-x.matches - blast matches between the proteins of the cluster; PGL1_unique_Yersinia-x.muscle.fasta - muscle alignment of the proteins; PGL1_unique_Yersinia-x.muscle.fasta.gblo - gblocks output of muscle alignment (that is, auto-trimmed alignment); PGL1_unique_Yersinia-x.muscle.fasta.gblo.htm - as above in html format; PGL1_unique_Yersinia-x.muscle.tree - treefile from muscle alignment; PGL1_unique_Yersinia-x.sif - matches between proteins in simple interaction format for display on graphing software. [file gb-2010-11-1-r1-S16.zip › clusters2/PGL1_unique_yersinia-CL1255/PGL1_unique_yersinia-CL1255.muscle.fasta]

>ykris0001_29830
-----------------------MSEHQSDENYVDKAITP--------------------
-----------------EVDFTQLLNKLQPLLAGGRL----------------NNAVDML
SLLS--------------------------------------------------------
------------------------------------------------------------
------------------------------------------------------------
------------------------------------------------------------
DVVDIADNALVEKLA---------------------------GVFESIV-AVG-------
------------------------------------------------------------
----------WESGNALRIANTELRLNQEAVNYRSLY-----------------------
-SLFRD---------------------------------------RDTLV----------
------------------------------------------------------------
-------------------------------GITLL------------------------
------------------------------------------------------LRTLQ-
------------------------------------------IIGQRINA----------
----------------TKISPP-------------------
>ypseu0001X_21780
---------LLTQSLLVTHISSAADNNNQDDYIFDDALVRGSSLGLGSIARFNKKNSYDA
GQYQVDMYMNNKFVDRLKMLFVDKDNSVEPCLSVAQLLQAGVKEEALKTADPKTPCLAFQ
SILPASDFRFDHAKLRFDLSIPQKFVKNVPRGYVDPKNLTAGNTIGFSNYNLNQYHVDYN
KEGIKRTTNSTYLSLNSGINIGMWRFRQQGSLRYDASRGTNWTSNRLYSQRALPTIGSEI
TLGETFSSGQFFSSLGFLGVALSTDDRMLPESQRGYAPVVRGIARTNARVTVYQNNRSIY
QTTVSPGAFEFNDLSVTHFGGDLTVEINEADGSVSTFQVPFASVPESLRPGYSRYSFAAG
QVRDVGNNETFSELTYQQGISNAITANTGIRLASGYQAIMLGGVFTHYIGALGLNTTYSH
ARL------PDGEQ------QQGWMAKASFSRTFQPTNTTLSVAGYRYSTDGYRDLSDVL
GVRATSNDSSWNSSTYRQRSRAEISLNQNFHRYGSLYLTASSQDYRDDRSRDSQLQLGYS
NTFWRNTSFNLAISQQKTGGA-NKIYFVDPGSGMPASNGANTLATRETVAQMSISFPLGG
SSSAPYVSAGAVNSRTSGASYQTSLSGTMGSDQTAGYSVDVARNEPTNENTLSGSLQKQL
PTTSLSGSASRSPGYWQGSASARGSVAFHRGGVTLGPYLSDTFALIEAKGASGAKVMYGQ
GARIDRFGYALVPTLTPYRYNTLSLDPDGMDFNTELQDGERQIAPYAGSTVKVTFRTLNG
YPALITIKMPDGSQLPMGTVVYNYNGK-----GTNDKNDIVGMVGQSSQAYLRAEELSGT
LTLVWGESSKERCQLDYDLGKPTDNDKQLYKLDALCVAVQQ
>ypest0001X_21720
---------LLTQSLLVTHISSAADNNNQDDYIFDDALVRGSSLGLGSIARFNKKNSYDA
GQYQVDMYMNNKFVDRLKMLFVDKDNSVEPCLSVAQLLQAGVKEEALKTADPKTPCLAFQ
SILPASDFRFDHAKLRFDLSIPQKFVKNVPRGYVDPKNLTAGNTIGFSNYNLNQYHVDYN
KEGIKRTTNSTYLSLNSGINIGMWRFRQQGSLRYDASRGTNWTSNRLYSQRALPTIGSEI
TLGETFSSGQFFSSLGFLGVALSTDDRMLPESQRGYAPVVRGIARTNARVMVYQNNRSIY
QTTVSPGAFEFNDLSVTHFGGDLTVEINEADGSVSTFQVPFASVPESLRPGYSRYSFAAG
QVRDVGNNETFSELTYQQGISNAITANTGIRLASGYQAIMLGGVFTHYIGALGLNTTYSH
ARL------PDGEQ------QQGWMAKASFSRTFQPTNTTLSVAGYRYSTDGYRDLSDVL
GVRATSNDSSWNSSTYRQRSRAEISLNQNFHRYGSLYLTASSQDYRDDRSRDSQLQLGYS
NTFWRNTSFNLAISQQKTGGA-NKIYFVDPGSGMPASNGANTLATRETVAQMSISFPLGG
SSSAPYVSAGAVNSRTSGASYQTSLSGTMGSDQTAGYSVDVARNEPTNENTLSGSLQKQL
PTTSLSGSASRSPGYWQGSASARGSVAFHRGGVTLGPYLSDTFALIEAKGASGAKVMYGQ
GARIDRFGYALVPTLTPYRYNTLSLDPDGMDFNTELQDGERQIAPYAGSTVKVTFRTLNG
YPALITIKMPDGSQLPMGTVVYNYNGK-----GTNDKNDIVGMVGQSSQAYLRAEELSGT
LTLVWGESSKERCQLDYDLGKPTDNDKQLYKLDALCVAVQQ
>yaldo0001_15910
VRFAPWLSCLLTHSLLVSHVVSAADEDNQDEYIFEDALVRGSALGLGAISRFNKKDSYEA
GKYQVDLYMNNKFIDRVALDFIEKNDAVVPCLSVALLLQAGVTETALKDADPQDQCLPFK
DILPASNYRFDNAKLRFDLSVPQLFVKKIPRGYVDPRNLTYGNTIGFSNYNLNQYHVGYN
KDGIKRVTDSTYLSLTNGINVGMWRFRQQGSLRYDPTRGANWTSNRFYSQRALPAIGSEV
TMGETFSAGQFFSSLGFSGVALSTDDRMLPESQRGYAPIVRGIARTNAKVTVYQNNRSIY
QTTVSPGPFEFNDLSATNFGGDLTVEIQEADGNLSTFQVPFSSVPESLRPGYSRYSFAAG
QVRDLGSNETFTELTYQRGISNAITGNTGVRLASGYQAVMLGGVYTHYIGALGLDTTYSH
ATL------PEDDD------QSGWMARISFSRTFEPTNTTLSVAGYRYSTDGYRDLSDVL
GMRATSDGKVWSSGTYRQRSRTEISLNQNLNSYGALYLTASSQDYRDDRKRDTQLQLGYA
NTLWRNTSFNLAVSKQKTGGGNNETYFVDPGSGMPAANGANLLGSSETLVQMSISFPLGG
SPQAPYVSAGAVNSKTSGASYQTSLSGVMGADQSSSYSMDFARSEQTKENTFSGSLQKRL
PATSLSGSLSRSPGYWQGSASARGAVAFHSGGVTLGPYLSDTFALIEAKGASGAKVMYGQ
GATIDRFGYALVPTLTPYRYNTITLDPDGMDFNTELQDGERQIAPYAGSSVKVTFRTLSG
YPVLITVKLADGSQLPMGTVVYSYKNG-----SNADKGSEIGMVGQGSQAYLRAPETNGT
LLLVWGESANERCQLNYSLGKP-DNDKQLYKLNALCVITQH
>yinte0001_38650
--------------------VSAADQSNQDEYVFEDALVRGSSLGLGSISRFNKKNAYQE
GKYQVDLYINNKFVDRVEIEFIAKNNDVIPCLSGAQLLQAGVTEEALKNSDPKDNCLDFR
TILPASDYRFDYAKLRFDLSVPHLFVKKVPRGYVDPLNLTSGDTIGFSNYNLNQYHVGYN
KDGIKRSTNSTYLSLTNGINAGMWRLRQQGSLRYDPTRGTNWTSNRLYSQRALPTMGSEV
TLGQTFSSGQFFSSLGFNGIALATDDRMLPESQRGYAPIVRGIARTNAKVTVYQNNRPIY
QTTVSPGPFEFNDLSATNFGGDLTIEIQEADGSVSTFQVPFSSVPESLRPGYSRYSFAAG
QVRDLNSSEVFSELTYQRGISNAITANTGLRMASGYQAIMLGGVFTHYIGALGLDATYSN
ARL------SDSND-SASERQSGWMARVSFSRMFETTNTTLSVAGYRYSTEGYRDLSDVL
GVRAANNGKVWNSDTYRQRSRAEISLNQNLNSYGSLYLTASSQDYRNDRKRDSQLQLGYA
NTLWRDTSLNIAVSRQKTGGVSNETYFVDPGSGMPAANGANILGTSETVVQMSVSFPLGG
SAHAPYISAGAVNSKISGASYQTSLSGVMGEEQSASYSMDFARSEQTKENTFSGSLQKRL
PSTSLSGSASSSPGYWQGSASARGAVAFHSGGVTLGPYLSDTFALIEAKGASGAKVMYGQ
GSSIDRFGYALVPTLTPYRYNTITLSPDGMDFNTELQDGERQIAPYAGSSVKVIFRTLSG
YPLLITVRLADGSQLPLGAVVYSTTTESG---KAAQQQNEVGMVGQASQAYVRAEGASGT
LILVWGDAANERCQLDYDLGTP-NNDKQLYKLDALCVVTQH
>yberc0001_16110
--------------LLVSYSLSAADEHHQDEYVFEDALLRGSSLGLGSISRFNKKNSYEA
GKYQVDLYMNNKFVDRVELTFITKGDDVVPCLSGAQLLQAGVEESALKQANLEDNCLDLK
TILPTSDYHFDYAKLRFDLSVPQLFVKKMPRGYVDPRNLTSGETIGFSNYNFNQYHVGYN
KDGIKRATDSSYLSLTNGINAGMWRFRQQGSLRYDQTRGANWTSNRLYSQRALPSIGSEV
TAGETFSAGQFFSSMGFTGIALATDDRMLPESQRGYAPVVRGIARTNAKVTVYQNNRSIY
QATVSPGPFEFDDLSATNFGGDLTVEIQEADGSLSTFQVPFSSVPESLRPGYSRYSFAAG
KVRDQGNHELFSELTYQRGVSNAITANSGLRLAPGYQALMLGGVFTHYIGALGLDVTYSK
ASL------PDDEQ------QSGWMARAAFSRTFEATNTTLSVAGYRYSTEGYRDLSDVL
GVRAATQGKVWSSGSYQQRSRAEISLNQNFNRYGSLYLTASSQDYRSDRKRDTQLQLGYA
NTLWRDTSFNLAVSQQKTGGGSNEVYFVDPGSGMPAANGANTLGVSETLVQISISFPLGG
SPRAPYISAGAVNSQASGASYQTSLSGVMGDDQSASYSMDFARSEQNKENTFSGSLQKRL
PVTSLSGSASSSPGYWQGSASARGSAAVHSGGITLGPYLSDTFALIEAKGASGAKVMYGQ
GARIDHFGYALVPTLTPYRYNTITLDPDGMDFNTELRDGERQIAPYAGSTVKVTFRTLSG
YPVLINVKLADGSQLPMGTVIYSTNGSADSGHDDSKQEHEVGMVGQASQAYLRAASPSGT
LMLVWGDAADERCQLDYNLGTP-NNDQQLYKLDALCVVTQP
>ymoll0001_13170
--------------------VSAAEEHHQDEYVFEDALLRGSSLGLGSISRFNKKDSYEA
GKYQVDLYMNNKFVDRVELTFIPKGDDVIPCLSGAQLLQAGVEETALKNAHLEDNCLDFK
TILPASDYHFDYAKLRFDLSVPQLFVKKMPRGYVDPRNLTSGDTIGFSNYNFNQYHVGYN
KDGIKRATDSSYLSLTNGINAGMWRFRQQGSLRYDQTRGANWTSNRLYSQRALPSIGSEV
TAGETFSSGQFFSSMGFTGIALATDDRMLPESQRGYAPVVRGIARTNAKVTVYQNSRPIY
QATVSPGPFEFDDLSATNFGGDLTVEIQEADGSLSTFQVPFSSVPESLRPGYSRYSFAAG
KVRDQGNHEVFSELTYQRGVSNAITANTGLRLAPGYQAAMLGGVFTHYIGALGLDVTYSK
ASL------PDDEQ------QSGWMARAAFSRTFEATNTTLSVAGYRYSTEGYRDLSDVL
GVRAANNGKVWSSGSYQQRSRAEISLNQSFNRYGSLYLTASSQDYRNDRKRDTQLQLGYA
NTLWRDTSFNLAVSQQKTGGGSNEIYFVDPGSGMPAANGAKTLGVSETLVQMSISFPLGS
SPRAPYISAGAVNSQTSGASYQTSLSGVMGDDQSASYSMDFARSEQTKENTFSGSLQKRL
PVTSLSGSASSSPGYWQGSASARGSAAFHSGGVTLGPYLSDTFALIEAKGASGAKVMYGQ
GARIDHFGYALVPTLTPYRYNTITLDPEGMDFNTELRDGERQIAPYAGSTVKVTFRTLSG
YPVLINVKLANGGQLPMGTVVYSTDGSTESGHDDRSQAHEVGMVGQASQAYLRAENPRGT
LILAWGDAADERCKLDYDLGTP-KNDQQLYKLDALCVVTQT
>yrohd0001_15760
VKFSPGFLCLLTQGLFVSHNVFAADESNQDEYVFEDALLRGSSLGLGSISRFNKKDSYEA
GKYQVDLFMNNSFIDRVELLFITKDGAVVPCLSLSQLLQAGVTDKALENVSGEDNCLDFK
TILPASDYHFDYAKLRFDLSVPQLFVKNIPRGYVDPRNLTAGETIGFSNYNLNQYHVSYN
KDGIKRDTDSSYLSLNNGINAGMWRFRQQGSLRYDSTRGANWTSNRFYSQRALPSIGSEV
TLGETFSSGQFFSSLGFSGVALSTDDRMLPESLRGYAPVVRGIARTNANVTVYQNNRAIY
QSTVSPGPFEFTDLSATNFGGDLTVEIQEADGSISTFQVPFSSVPESLRPGYSRYSFAAG
QVRDIASHEMFGELTYQRGLSNAITANGGVRLASGYQAMMLGGVFTHYIGALGLDATYSN
ARL------LDDEQ------QHGWMARASFSRTFSATNTTLSVAGYRYSTEGYRDLSDVL
GVRAASNGKVWNSGTYQQRSRAEISLNQNFNNYGSLYLTASSQDYRNARKRDTQLQLGYA
NTLWHNTSFNLSVSQQKTGGG-NETYFIDPGSGMPAANGASLLAINETVVQLAISFPLGG
SPQAPYVSAGAINSKASGASYQTSLSGVMGDDQSASYSMDFARSEQTKDNTFSGSLQKRL
PTTSLSGSASRSPGYWQGSASARGAIAFHSGGVTLGPYLSDTFALVEAKGASGAKVMYGQ
GAKIDSFGYALVPTLTPYRYNTITLNPDGMDFNTELQDAERQIAPYAGSAVKVTFRTLSG
YPLLINVKLADGSQLPMGAVVYNAGQKAD---GDNNQHQEVGMVGQGSQAYLRAEKLRGT
LMLVWGESANERCQLDYDLGKP-DNDRQLYKLDALCVVSQH
>yfred0001_16110
----------LTHGLLVSHIVSAAEENNQDEYVFEDALLRGSSLGLGSISRFNKKDSYEA
GKYHVDLFMNNTFVDRVELMFITKGDTVIPCLSVSQMLQAGVREDALEKVDHNDNCLDFK
TLLPASDYRFDYAKLRFDLSIPQLFVKNVPRGYVDPRNLTAGETIGFSNYNLNQYHVGYN
KDGIKRTTNSSYLSLNNGINVGMWRFRQQGSLRYDDTRGANWTSNRLYSQRALPTIGSEI
TVGETFSSGQFFSSLGFSGVALATDDRMLPESQRGYAPIVRGIARTNAKVTVYQNNRSIY
QSTVSPGPFEFNDLSATNFGGDLTVEIQEADGSLSTFQVPFASVPESLRPGYSRYSFAAG
QVRDLASHEVFSELTYQRGISNAITANSGLRLASGYQAVMLGGVFTHYIGALGLDATYSD
ARL------PNDEQ------QNGWMARASFSRRFETTDTTLSVAGYRYSTEGYRDLSDVL
GMRAANSGKVWSSGTYKQRSRAEISLNQNFNSYGSLYLTASSQDYRNDHKRDTQLQLGYA
NTLWHNTSFNLAVSQQKTGGI-NETYFVDPGSGMPAANGAKILATNETVVQMSISFPLGG
SPQAPYVSAGAVNSKVSGASYQTSLSGVMGDDQSASYSMDFARSEQTKENTFSGSLQKRL
PTTSLSGSASRSPGYWQGSASARGSVAFHRGGITLGPYLSDTFALVEAKGASGAKVMYGQ
GAKIDSNGYALVPTLTPYRYNTITLDPDGMDFNTELQDGERQIAPYAGSATKVTFRTLSG
YPLLITVKLADGGQLPMGTMVYRSESQADNDNGDNHQNREVGMVGQASQAYLRAEKTRGT
LLLVWGDAPNERCHLDYDLGKP-NNDRELYRLDALCVVTQH
>ykris0001_14510
--------------------VSAADESKQDEYVFEDALLRGSSLGLGSISRFNKKDSYEA
GKYQVDIYMNSKFVDRIELMFITKGDAVVPCLSVSQLLQAGVNENALENAKLEDNCLDFK
TLLPASDYHFDYAKLRFDLSVPQLFVKHVPRGYVDPRNLTAGETIGFSNYNLNQYHVSYN
KEGIKRSTNSSYLSLNNGINAGMWRFRQQGSLRYDATRGADWTSNRLYSQRALPSIGSEI
TLGETFSSGQFFSSLGFSGVALSTDDRMLPESQRGYAPVVRGIARTNAKVTVYQNNRSIY
QSTVSPGPFEFNDLSATNFGGDLTVEIQEADGSISTFQVPFSSVPESLRPGYSRYNFATG
QVRDMGSHEVFSELTYQRGVSNAITANTGVRIASGYQAVMLGGVFTHYIGALGLDATYSH
ASLPGNANSPDNSDSSNSTKQNGWMARASFSRTFEATNTTLSVAGYRYSTEGYRDLSDVL
GIRAASHGKVWSSGTYQQRSRAEISLNQNLNNYGSLYLTASSQDYRNSRKRDTQLQLGYA
NTLWRNTSVNLAVSQQKTGGGNNETYFVDPGSGMPAANGANLLATNETVVQMSISFPLGG
SPQAPYISAGAVNSRVSGASYQTSLAGVMGDDQSSSYSMDFARSEQTKENTFSGSLQKRL
PSTSLSSSASRSPGYWQGSASARGAVAFHSGGVTLGPYLSDTFALIEAKGASGAKVMYGQ
GAKIDHFGYALVPTLTPYRYNTITLDPDGMDFNTELQDGERQIAPYAGSAVKVKFRTLSG
YPLLVTVRLSDGSQVPMGAVVYSTGGTTDNKNGDTSPNLEIGMVGQASQAYLRAEHASGT
LLLVWGDAANESCQLDYDLGTP-NNDKQLYKLDALCVVAQH
>yente0001X_16290
--------------------VSAADESKQDEYVFEDALLRGSSLGLGAISRFNKKDSYEA
GKYQVDLYMNNKFVDRIELIFITKDDAVVPCLSASQLLQAGVNDSVLKNANQEDDCLDFK
TLLPASDYRFDYAKLRFDLSIPQLYVKNVPRGYVDPRNLTAGETIGFSNYNLNQYHVGYN
KDGIKRSTDSTYLSLNNGINAGMWRFRQQGSLRYDPTRGANWTSNRLYSQRALPSIGSEV
TVGETFSSGQFFSSLGFSGIALSTDDRMLPESQRGYAPVIRGIARTNAKVTVYQNNRPIY
QSTVSPGAFEFNDLTATNFGGDLTVEIQEADGTLSTFQVPFSSVPESLRPGYSRYSFAAG
QVRDLSSQEMFGELTYQQGVSNAITANSGMRLASGYQAVMLGGVFTHYIGALGLDATYSH
ASL------PSDTHSSENKSQNGWMARASFSRTFETTNTTLSVAGYRYSTEGYRDLSDVL
GIRAASNGKVWSSGTYQQRSRAEISLNQNLNSYGSLYLTASSQDYRNSRERDTQLQLGYA
NTLWRNTSFNLAISKQKTGRGTNETYFVDPGSGMPAANGANFLATNETVVQMSVSFPLGG
NPQAPYVSAGAVNSRISGASYQTSLAGVMGDDQSASYSMDFARSEQSKENTFSGSLQKRL
PVTSLSSSASLSPGYWQSSASTRGAIAFHRGGVTLGPYLSDTFALIEAKGASGAKVMYGQ
GAKIDGFGYALVPTLTPYRYNTITLDPDGMDFNTELQDGERQIAPYAGSAVKVRFRTLSG
YPLLISVKLADGSQVPMGAVVYTTSGPANNQDDNNRQDREVGMVGQASQAYLRAEQARGT
LLLVWGDTDNERCQLDYDLGTP-NKDKQLYKLDALCVVTQH
