# Supplementary material for: Genomic characterization of the Yersinia genus
Source: Genome Biol. 2010 Jan 4;11(1):R1. doi: 10.1186/gb-2010-11-1-r1 (PMC2847712; doi:10.1186/gb-2010-11-1-r1)
Supplement: Additional file 16 — The top level directory consists of a directory called Additional_cluster_files and 5010 directories, one for each multi-protein cluster family. (This top level directory has been split into three data files for uploading purposes (Additional files 15, 16, 17.) Within the directory are the following files: PGL1_unique_Yersinia_unclustered.out - list of all protein singletons that MCL did not group into a cluster (see Materials and Methods); PGL1_Yersinia_unique_locus_tags.txt - names of the 11 locus tag prefixes used for each genome; PGL1_unique_Yersinia.gff - mapping each Yersinia protein to a cluster in tab delimited GFF; PGL1_unique_Yersinia.sigfile - list of the longest protein in each cluster; PGL1_unique_Yersinia.summary - summary table of features of each of the clusters; PGL1_unique_Yersinia.table - summary table of each protein in the clusters. Within each cluster directory are the following files, where 'x' is the cluster name: PGL1_unique_Yersinia-x.faa - multifasta file of the proteins in the cluster; PGL1_unique_Yersinia-x.summary - summary of the properties of the proteins; PGL1_unique_Yersinia-x.matches - blast matches between the proteins of the cluster; PGL1_unique_Yersinia-x.muscle.fasta - muscle alignment of the proteins; PGL1_unique_Yersinia-x.muscle.fasta.gblo - gblocks output of muscle alignment (that is, auto-trimmed alignment); PGL1_unique_Yersinia-x.muscle.fasta.gblo.htm - as above in html format; PGL1_unique_Yersinia-x.muscle.tree - treefile from muscle alignment; PGL1_unique_Yersinia-x.sif - matches between proteins in simple interaction format for display on graphing software. [file gb-2010-11-1-r1-S16.zip › clusters2/PGL1_unique_yersinia-CL1255/PGL1_unique_yersinia-CL1255.muscle.fasta.gblo]

>ykris0001_29830
--MSEHQSDE NYVDKAITP- ---------- ---------- ---------- ------EVDF
TQLLNKLQPL LAGGRL---- ---------- --NNAVDMLS LLS------- ----------
---------- ---------- ---------- ---------- ---------- ----------
---------- ---------- ---------- ---------- ---------- ----------
---------- ---------- ---------- ---------- ---------- ----------
---------- ---------- ---------- ---------D VVDIADNALV EKLA------
---------- ---------- -GVFESIV-A VG-------- ---------- ----------
---------- ---------- ---------- --WESGNALR IANTELRLNQ EAVNYRSLY-
---------- ---------- ---SLFRD-- ---------- ---------- ----------
-------RDT LV-------- ---------- ---------- ---------- ----------
---------- ---------- ---------- ---------- ---------- ---GITLL--
---------- ---------- ---------- ---------- ---------- ----------
---------- ------LRTL Q--------- ---------- ------IIGQ RINA------
---------- ---------- TKISPP---- ---------- --
>ypseu0001X_21780
SAADNNNQDD YIFDDALVRG SSLGLGSIAR FNKKNSYDAG QYQVDMYMNN KFVDRLKMLF
VDKDNSVEPC LSVAQLLQAG VKEEALKTAD PKTPCLAFQS ILPASDFRFD HAKLRFDLSI
PQKFVKNVPR GYVDPKNLTA GNTIGFSNYN LNQYHVDYNK EGIKRTTNST YLSLNSGINI
GMWRFRQQGS LRYDASRGTN WTSNRLYSQR ALPTIGSEIT LGETFSSGQF FSSLGFLGVA
LSTDDRMLPE SQRGYAPVVR GIARTNARVT VYQNNRSIYQ TTVSPGAFEF NDLSVTHFGG
DLTVEINEAD GSVSTFQVPF ASVPESLRPG YSRYSFAAGQ VRDVGNNETF SELTYQQGIS
NAITANTGIR LASGYQAIML GGVFTHYIGA LGLNTTYSHA RLQQGWMAKA SFSRTFQPTN
TTLSVAGYRY STDGYRDLSD VLGVRATSND SSWNSSTYRQ RSRAEISLNQ NFHRYGSLYL
TASSQDYRDD RSRDSQLQLG YSNTFWRNTS FNLAISQQKT GGA-NKIYFV DPGSGMPASN
GANTLATRET VAQMSISFPL GGSSSAPYVS AGAVNSRTSG ASYQTSLSGT MGSDQTAGYS
VDVARNEPTN ENTLSGSLQK QLPTTSLSGS ASRSPGYWQG SASARGSVAF HRGGVTLGPY
LSDTFALIEA KGASGAKVMY GQGARIDRFG YALVPTLTPY RYNTLSLDPD GMDFNTELQD
GERQIAPYAG STVKVTFRTL NGYPALITIK MPDGSQLPMG TVVYVGMVGQ SSQAYLRAEE
LSGTLTLVWG ESSKERCQLD YDLGKPNDKQ LYKLDALCVA VQ
>ypest0001X_21720
SAADNNNQDD YIFDDALVRG SSLGLGSIAR FNKKNSYDAG QYQVDMYMNN KFVDRLKMLF
VDKDNSVEPC LSVAQLLQAG VKEEALKTAD PKTPCLAFQS ILPASDFRFD HAKLRFDLSI
PQKFVKNVPR GYVDPKNLTA GNTIGFSNYN LNQYHVDYNK EGIKRTTNST YLSLNSGINI
GMWRFRQQGS LRYDASRGTN WTSNRLYSQR ALPTIGSEIT LGETFSSGQF FSSLGFLGVA
LSTDDRMLPE SQRGYAPVVR GIARTNARVM VYQNNRSIYQ TTVSPGAFEF NDLSVTHFGG
DLTVEINEAD GSVSTFQVPF ASVPESLRPG YSRYSFAAGQ VRDVGNNETF SELTYQQGIS
NAITANTGIR LASGYQAIML GGVFTHYIGA LGLNTTYSHA RLQQGWMAKA SFSRTFQPTN
TTLSVAGYRY STDGYRDLSD VLGVRATSND SSWNSSTYRQ RSRAEISLNQ NFHRYGSLYL
TASSQDYRDD RSRDSQLQLG YSNTFWRNTS FNLAISQQKT GGA-NKIYFV DPGSGMPASN
GANTLATRET VAQMSISFPL GGSSSAPYVS AGAVNSRTSG ASYQTSLSGT MGSDQTAGYS
VDVARNEPTN ENTLSGSLQK QLPTTSLSGS ASRSPGYWQG SASARGSVAF HRGGVTLGPY
LSDTFALIEA KGASGAKVMY GQGARIDRFG YALVPTLTPY RYNTLSLDPD GMDFNTELQD
GERQIAPYAG STVKVTFRTL NGYPALITIK MPDGSQLPMG TVVYVGMVGQ SSQAYLRAEE
LSGTLTLVWG ESSKERCQLD YDLGKPNDKQ LYKLDALCVA VQ
>yaldo0001_15910
SAADEDNQDE YIFEDALVRG SALGLGAISR FNKKDSYEAG KYQVDLYMNN KFIDRVALDF
IEKNDAVVPC LSVALLLQAG VTETALKDAD PQDQCLPFKD ILPASNYRFD NAKLRFDLSV
PQLFVKKIPR GYVDPRNLTY GNTIGFSNYN LNQYHVGYNK DGIKRVTDST YLSLTNGINV
GMWRFRQQGS LRYDPTRGAN WTSNRFYSQR ALPAIGSEVT MGETFSAGQF FSSLGFSGVA
LSTDDRMLPE SQRGYAPIVR GIARTNAKVT VYQNNRSIYQ TTVSPGPFEF NDLSATNFGG
DLTVEIQEAD GNLSTFQVPF SSVPESLRPG YSRYSFAAGQ VRDLGSNETF TELTYQRGIS
NAITGNTGVR LASGYQAVML GGVYTHYIGA LGLDTTYSHA TLQSGWMARI SFSRTFEPTN
TTLSVAGYRY STDGYRDLSD VLGMRATSDG KVWSSGTYRQ RSRTEISLNQ NLNSYGALYL
TASSQDYRDD RKRDTQLQLG YANTLWRNTS FNLAVSKQKT GGGNNETYFV DPGSGMPAAN
GANLLGSSET LVQMSISFPL GGSPQAPYVS AGAVNSKTSG ASYQTSLSGV MGADQSSSYS
MDFARSEQTK ENTFSGSLQK RLPATSLSGS LSRSPGYWQG SASARGAVAF HSGGVTLGPY
LSDTFALIEA KGASGAKVMY GQGATIDRFG YALVPTLTPY RYNTITLDPD GMDFNTELQD
GERQIAPYAG SSVKVTFRTL SGYPVLITVK LADGSQLPMG TVVYIGMVGQ GSQAYLRAPE
TNGTLLLVWG ESANERCQLN YSLGKPNDKQ LYKLNALCVI TQ
>yinte0001_38650
SAADQSNQDE YVFEDALVRG SSLGLGSISR FNKKNAYQEG KYQVDLYINN KFVDRVEIEF
IAKNNDVIPC LSGAQLLQAG VTEEALKNSD PKDNCLDFRT ILPASDYRFD YAKLRFDLSV
PHLFVKKVPR GYVDPLNLTS GDTIGFSNYN LNQYHVGYNK DGIKRSTNST YLSLTNGINA
GMWRLRQQGS LRYDPTRGTN WTSNRLYSQR ALPTMGSEVT LGQTFSSGQF FSSLGFNGIA
LATDDRMLPE SQRGYAPIVR GIARTNAKVT VYQNNRPIYQ TTVSPGPFEF NDLSATNFGG
DLTIEIQEAD GSVSTFQVPF SSVPESLRPG YSRYSFAAGQ VRDLNSSEVF SELTYQRGIS
NAITANTGLR MASGYQAIML GGVFTHYIGA LGLDATYSNA RLQSGWMARV SFSRMFETTN
TTLSVAGYRY STEGYRDLSD VLGVRAANNG KVWNSDTYRQ RSRAEISLNQ NLNSYGSLYL
TASSQDYRND RKRDSQLQLG YANTLWRDTS LNIAVSRQKT GGVSNETYFV DPGSGMPAAN
GANILGTSET VVQMSVSFPL GGSAHAPYIS AGAVNSKISG ASYQTSLSGV MGEEQSASYS
MDFARSEQTK ENTFSGSLQK RLPSTSLSGS ASSSPGYWQG SASARGAVAF HSGGVTLGPY
LSDTFALIEA KGASGAKVMY GQGSSIDRFG YALVPTLTPY RYNTITLSPD GMDFNTELQD
GERQIAPYAG SSVKVIFRTL SGYPLLITVR LADGSQLPLG AVVYVGMVGQ ASQAYVRAEG
ASGTLILVWG DAANERCQLD YDLGTPNDKQ LYKLDALCVV TQ
>yberc0001_16110
SAADEHHQDE YVFEDALLRG SSLGLGSISR FNKKNSYEAG KYQVDLYMNN KFVDRVELTF
ITKGDDVVPC LSGAQLLQAG VEESALKQAN LEDNCLDLKT ILPTSDYHFD YAKLRFDLSV
PQLFVKKMPR GYVDPRNLTS GETIGFSNYN FNQYHVGYNK DGIKRATDSS YLSLTNGINA
GMWRFRQQGS LRYDQTRGAN WTSNRLYSQR ALPSIGSEVT AGETFSAGQF FSSMGFTGIA
LATDDRMLPE SQRGYAPVVR GIARTNAKVT VYQNNRSIYQ ATVSPGPFEF DDLSATNFGG
DLTVEIQEAD GSLSTFQVPF SSVPESLRPG YSRYSFAAGK VRDQGNHELF SELTYQRGVS
NAITANSGLR LAPGYQALML GGVFTHYIGA LGLDVTYSKA SLQSGWMARA AFSRTFEATN
TTLSVAGYRY STEGYRDLSD VLGVRAATQG KVWSSGSYQQ RSRAEISLNQ NFNRYGSLYL
TASSQDYRSD RKRDTQLQLG YANTLWRDTS FNLAVSQQKT GGGSNEVYFV DPGSGMPAAN
GANTLGVSET LVQISISFPL GGSPRAPYIS AGAVNSQASG ASYQTSLSGV MGDDQSASYS
MDFARSEQNK ENTFSGSLQK RLPVTSLSGS ASSSPGYWQG SASARGSAAV HSGGITLGPY
LSDTFALIEA KGASGAKVMY GQGARIDHFG YALVPTLTPY RYNTITLDPD GMDFNTELRD
GERQIAPYAG STVKVTFRTL SGYPVLINVK LADGSQLPMG TVIYVGMVGQ ASQAYLRAAS
PSGTLMLVWG DAADERCQLD YNLGTPNDQQ LYKLDALCVV TQ
>ymoll0001_13170
SAAEEHHQDE YVFEDALLRG SSLGLGSISR FNKKDSYEAG KYQVDLYMNN KFVDRVELTF
IPKGDDVIPC LSGAQLLQAG VEETALKNAH LEDNCLDFKT ILPASDYHFD YAKLRFDLSV
PQLFVKKMPR GYVDPRNLTS GDTIGFSNYN FNQYHVGYNK DGIKRATDSS YLSLTNGINA
GMWRFRQQGS LRYDQTRGAN WTSNRLYSQR ALPSIGSEVT AGETFSSGQF FSSMGFTGIA
LATDDRMLPE SQRGYAPVVR GIARTNAKVT VYQNSRPIYQ ATVSPGPFEF DDLSATNFGG
DLTVEIQEAD GSLSTFQVPF SSVPESLRPG YSRYSFAAGK VRDQGNHEVF SELTYQRGVS
NAITANTGLR LAPGYQAAML GGVFTHYIGA LGLDVTYSKA SLQSGWMARA AFSRTFEATN
TTLSVAGYRY STEGYRDLSD VLGVRAANNG KVWSSGSYQQ RSRAEISLNQ SFNRYGSLYL
TASSQDYRND RKRDTQLQLG YANTLWRDTS FNLAVSQQKT GGGSNEIYFV DPGSGMPAAN
GAKTLGVSET LVQMSISFPL GSSPRAPYIS AGAVNSQTSG ASYQTSLSGV MGDDQSASYS
MDFARSEQTK ENTFSGSLQK RLPVTSLSGS ASSSPGYWQG SASARGSAAF HSGGVTLGPY
LSDTFALIEA KGASGAKVMY GQGARIDHFG YALVPTLTPY RYNTITLDPE GMDFNTELRD
GERQIAPYAG STVKVTFRTL SGYPVLINVK LANGGQLPMG TVVYVGMVGQ ASQAYLRAEN
PRGTLILAWG DAADERCKLD YDLGTPNDQQ LYKLDALCVV TQ
>yrohd0001_15760
FAADESNQDE YVFEDALLRG SSLGLGSISR FNKKDSYEAG KYQVDLFMNN SFIDRVELLF
ITKDGAVVPC LSLSQLLQAG VTDKALENVS GEDNCLDFKT ILPASDYHFD YAKLRFDLSV
PQLFVKNIPR GYVDPRNLTA GETIGFSNYN LNQYHVSYNK DGIKRDTDSS YLSLNNGINA
GMWRFRQQGS LRYDSTRGAN WTSNRFYSQR ALPSIGSEVT LGETFSSGQF FSSLGFSGVA
LSTDDRMLPE SLRGYAPVVR GIARTNANVT VYQNNRAIYQ STVSPGPFEF TDLSATNFGG
DLTVEIQEAD GSISTFQVPF SSVPESLRPG YSRYSFAAGQ VRDIASHEMF GELTYQRGLS
NAITANGGVR LASGYQAMML GGVFTHYIGA LGLDATYSNA RLQHGWMARA SFSRTFSATN
TTLSVAGYRY STEGYRDLSD VLGVRAASNG KVWNSGTYQQ RSRAEISLNQ NFNNYGSLYL
TASSQDYRNA RKRDTQLQLG YANTLWHNTS FNLSVSQQKT GGG-NETYFI DPGSGMPAAN
GASLLAINET VVQLAISFPL GGSPQAPYVS AGAINSKASG ASYQTSLSGV MGDDQSASYS
MDFARSEQTK DNTFSGSLQK RLPTTSLSGS ASRSPGYWQG SASARGAIAF HSGGVTLGPY
LSDTFALVEA KGASGAKVMY GQGAKIDSFG YALVPTLTPY RYNTITLNPD GMDFNTELQD
AERQIAPYAG SAVKVTFRTL SGYPLLINVK LADGSQLPMG AVVYVGMVGQ GSQAYLRAEK
LRGTLMLVWG ESANERCQLD YDLGKPNDRQ LYKLDALCVV SQ
>yfred0001_16110
SAAEENNQDE YVFEDALLRG SSLGLGSISR FNKKDSYEAG KYHVDLFMNN TFVDRVELMF
ITKGDTVIPC LSVSQMLQAG VREDALEKVD HNDNCLDFKT LLPASDYRFD YAKLRFDLSI
PQLFVKNVPR GYVDPRNLTA GETIGFSNYN LNQYHVGYNK DGIKRTTNSS YLSLNNGINV
GMWRFRQQGS LRYDDTRGAN WTSNRLYSQR ALPTIGSEIT VGETFSSGQF FSSLGFSGVA
LATDDRMLPE SQRGYAPIVR GIARTNAKVT VYQNNRSIYQ STVSPGPFEF NDLSATNFGG
DLTVEIQEAD GSLSTFQVPF ASVPESLRPG YSRYSFAAGQ VRDLASHEVF SELTYQRGIS
NAITANSGLR LASGYQAVML GGVFTHYIGA LGLDATYSDA RLQNGWMARA SFSRRFETTD
TTLSVAGYRY STEGYRDLSD VLGMRAANSG KVWSSGTYKQ RSRAEISLNQ NFNSYGSLYL
TASSQDYRND HKRDTQLQLG YANTLWHNTS FNLAVSQQKT GGI-NETYFV DPGSGMPAAN
GAKILATNET VVQMSISFPL GGSPQAPYVS AGAVNSKVSG ASYQTSLSGV MGDDQSASYS
MDFARSEQTK ENTFSGSLQK RLPTTSLSGS ASRSPGYWQG SASARGSVAF HRGGITLGPY
LSDTFALVEA KGASGAKVMY GQGAKIDSNG YALVPTLTPY RYNTITLDPD GMDFNTELQD
GERQIAPYAG SATKVTFRTL SGYPLLITVK LADGGQLPMG TMVYVGMVGQ ASQAYLRAEK
TRGTLLLVWG DAPNERCHLD YDLGKPNDRE LYRLDALCVV TQ
>ykris0001_14510
SAADESKQDE YVFEDALLRG SSLGLGSISR FNKKDSYEAG KYQVDIYMNS KFVDRIELMF
ITKGDAVVPC LSVSQLLQAG VNENALENAK LEDNCLDFKT LLPASDYHFD YAKLRFDLSV
PQLFVKHVPR GYVDPRNLTA GETIGFSNYN LNQYHVSYNK EGIKRSTNSS YLSLNNGINA
GMWRFRQQGS LRYDATRGAD WTSNRLYSQR ALPSIGSEIT LGETFSSGQF FSSLGFSGVA
LSTDDRMLPE SQRGYAPVVR GIARTNAKVT VYQNNRSIYQ STVSPGPFEF NDLSATNFGG
DLTVEIQEAD GSISTFQVPF SSVPESLRPG YSRYNFATGQ VRDMGSHEVF SELTYQRGVS
NAITANTGVR IASGYQAVML GGVFTHYIGA LGLDATYSHA SLQNGWMARA SFSRTFEATN
TTLSVAGYRY STEGYRDLSD VLGIRAASHG KVWSSGTYQQ RSRAEISLNQ NLNNYGSLYL
TASSQDYRNS RKRDTQLQLG YANTLWRNTS VNLAVSQQKT GGGNNETYFV DPGSGMPAAN
GANLLATNET VVQMSISFPL GGSPQAPYIS AGAVNSRVSG ASYQTSLAGV MGDDQSSSYS
MDFARSEQTK ENTFSGSLQK RLPSTSLSSS ASRSPGYWQG SASARGAVAF HSGGVTLGPY
LSDTFALIEA KGASGAKVMY GQGAKIDHFG YALVPTLTPY RYNTITLDPD GMDFNTELQD
GERQIAPYAG SAVKVKFRTL SGYPLLVTVR LSDGSQVPMG AVVYIGMVGQ ASQAYLRAEH
ASGTLLLVWG DAANESCQLD YDLGTPNDKQ LYKLDALCVV AQ
>yente0001X_16290
SAADESKQDE YVFEDALLRG SSLGLGAISR FNKKDSYEAG KYQVDLYMNN KFVDRIELIF
ITKDDAVVPC LSASQLLQAG VNDSVLKNAN QEDDCLDFKT LLPASDYRFD YAKLRFDLSI
PQLYVKNVPR GYVDPRNLTA GETIGFSNYN LNQYHVGYNK DGIKRSTDST YLSLNNGINA
GMWRFRQQGS LRYDPTRGAN WTSNRLYSQR ALPSIGSEVT VGETFSSGQF FSSLGFSGIA
LSTDDRMLPE SQRGYAPVIR GIARTNAKVT VYQNNRPIYQ STVSPGAFEF NDLTATNFGG
DLTVEIQEAD GTLSTFQVPF SSVPESLRPG YSRYSFAAGQ VRDLSSQEMF GELTYQQGVS
NAITANSGMR LASGYQAVML GGVFTHYIGA LGLDATYSHA SLQNGWMARA SFSRTFETTN
TTLSVAGYRY STEGYRDLSD VLGIRAASNG KVWSSGTYQQ RSRAEISLNQ NLNSYGSLYL
TASSQDYRNS RERDTQLQLG YANTLWRNTS FNLAISKQKT GRGTNETYFV DPGSGMPAAN
GANFLATNET VVQMSVSFPL GGNPQAPYVS AGAVNSRISG ASYQTSLAGV MGDDQSASYS
MDFARSEQSK ENTFSGSLQK RLPVTSLSSS ASLSPGYWQS SASTRGAIAF HRGGVTLGPY
LSDTFALIEA KGASGAKVMY GQGAKIDGFG YALVPTLTPY RYNTITLDPD GMDFNTELQD
GERQIAPYAG SAVKVRFRTL SGYPLLISVK LADGSQVPMG AVVYVGMVGQ ASQAYLRAEQ
ARGTLLLVWG DTDNERCQLD YDLGTPKDKQ LYKLDALCVV TQ
