# Supplementary material for: Genomic characterization of the Yersinia genus
Source: Genome Biol. 2010 Jan 4;11(1):R1. doi: 10.1186/gb-2010-11-1-r1 (PMC2847712; doi:10.1186/gb-2010-11-1-r1)
Supplement: Additional file 16 — The top level directory consists of a directory called Additional_cluster_files and 5010 directories, one for each multi-protein cluster family. (This top level directory has been split into three data files for uploading purposes (Additional files 15, 16, 17.) Within the directory are the following files: PGL1_unique_Yersinia_unclustered.out - list of all protein singletons that MCL did not group into a cluster (see Materials and Methods); PGL1_Yersinia_unique_locus_tags.txt - names of the 11 locus tag prefixes used for each genome; PGL1_unique_Yersinia.gff - mapping each Yersinia protein to a cluster in tab delimited GFF; PGL1_unique_Yersinia.sigfile - list of the longest protein in each cluster; PGL1_unique_Yersinia.summary - summary table of features of each of the clusters; PGL1_unique_Yersinia.table - summary table of each protein in the clusters. Within each cluster directory are the following files, where 'x' is the cluster name: PGL1_unique_Yersinia-x.faa - multifasta file of the proteins in the cluster; PGL1_unique_Yersinia-x.summary - summary of the properties of the proteins; PGL1_unique_Yersinia-x.matches - blast matches between the proteins of the cluster; PGL1_unique_Yersinia-x.muscle.fasta - muscle alignment of the proteins; PGL1_unique_Yersinia-x.muscle.fasta.gblo - gblocks output of muscle alignment (that is, auto-trimmed alignment); PGL1_unique_Yersinia-x.muscle.fasta.gblo.htm - as above in html format; PGL1_unique_Yersinia-x.muscle.tree - treefile from muscle alignment; PGL1_unique_Yersinia-x.sif - matches between proteins in simple interaction format for display on graphing software. [file gb-2010-11-1-r1-S16.zip › clusters2/PGL1_unique_yersinia-CL1255/PGL1_unique_yersinia-CL1255.sif]

yinte0001_38650	pmatch	yberc0001_16110
yinte0001_38650	pmatch	yrohd0001_15760
yinte0001_38650	pmatch	yinte0001_38650
yinte0001_38650	pmatch	yaldo0001_15910
yinte0001_38650	pmatch	ykris0001_14510
yinte0001_38650	pmatch	yfred0001_16110
yinte0001_38650	pmatch	yente0001X_16290
yinte0001_38650	pmatch	ypseu0001X_21780
yinte0001_38650	pmatch	ymoll0001_13170
yinte0001_38650	pmatch	ypest0001X_21720
yaldo0001_15910	pmatch	yberc0001_16110
yaldo0001_15910	pmatch	yrohd0001_15760
yaldo0001_15910	pmatch	yinte0001_38650
yaldo0001_15910	pmatch	yaldo0001_15910
yaldo0001_15910	pmatch	ykris0001_14510
yaldo0001_15910	pmatch	yfred0001_16110
yaldo0001_15910	pmatch	yente0001X_16290
yaldo0001_15910	pmatch	ypseu0001X_21780
yaldo0001_15910	pmatch	ymoll0001_13170
yaldo0001_15910	pmatch	ypest0001X_21720
ykris0001_14510	pmatch	yberc0001_16110
ykris0001_14510	pmatch	yrohd0001_15760
ykris0001_14510	pmatch	yinte0001_38650
ykris0001_14510	pmatch	yaldo0001_15910
ykris0001_14510	pmatch	ykris0001_14510
ykris0001_14510	pmatch	yfred0001_16110
ykris0001_14510	pmatch	yente0001X_16290
ykris0001_14510	pmatch	ypseu0001X_21780
ykris0001_14510	pmatch	ymoll0001_13170
ykris0001_14510	pmatch	ypest0001X_21720
yfred0001_16110	pmatch	yberc0001_16110
yfred0001_16110	pmatch	yrohd0001_15760
yfred0001_16110	pmatch	yinte0001_38650
yfred0001_16110	pmatch	yaldo0001_15910
yfred0001_16110	pmatch	ykris0001_14510
yfred0001_16110	pmatch	yfred0001_16110
yfred0001_16110	pmatch	yente0001X_16290
yfred0001_16110	pmatch	ypseu0001X_21780
yfred0001_16110	pmatch	ymoll0001_13170
yfred0001_16110	pmatch	ypest0001X_21720
yrohd0001_15760	pmatch	yberc0001_16110
yrohd0001_15760	pmatch	yrohd0001_15760
yrohd0001_15760	pmatch	yinte0001_38650
yrohd0001_15760	pmatch	yaldo0001_15910
yrohd0001_15760	pmatch	ykris0001_14510
yrohd0001_15760	pmatch	yfred0001_16110
yrohd0001_15760	pmatch	yente0001X_16290
yrohd0001_15760	pmatch	ypseu0001X_21780
yrohd0001_15760	pmatch	ymoll0001_13170
yrohd0001_15760	pmatch	ypest0001X_21720
yente0001X_16290	pmatch	yberc0001_16110
yente0001X_16290	pmatch	yrohd0001_15760
yente0001X_16290	pmatch	yinte0001_38650
yente0001X_16290	pmatch	yaldo0001_15910
yente0001X_16290	pmatch	ykris0001_14510
yente0001X_16290	pmatch	yfred0001_16110
yente0001X_16290	pmatch	yente0001X_16290
yente0001X_16290	pmatch	ypseu0001X_21780
yente0001X_16290	pmatch	ymoll0001_13170
yente0001X_16290	pmatch	ypest0001X_21720
yberc0001_16110	pmatch	yberc0001_16110
yberc0001_16110	pmatch	yrohd0001_15760
yberc0001_16110	pmatch	yinte0001_38650
yberc0001_16110	pmatch	yaldo0001_15910
yberc0001_16110	pmatch	ykris0001_14510
yberc0001_16110	pmatch	yfred0001_16110
yberc0001_16110	pmatch	yente0001X_16290
yberc0001_16110	pmatch	ypseu0001X_21780
yberc0001_16110	pmatch	ymoll0001_13170
yberc0001_16110	pmatch	ypest0001X_21720
ymoll0001_13170	pmatch	yberc0001_16110
ymoll0001_13170	pmatch	yrohd0001_15760
ymoll0001_13170	pmatch	yinte0001_38650
ymoll0001_13170	pmatch	yaldo0001_15910
ymoll0001_13170	pmatch	ykris0001_14510
ymoll0001_13170	pmatch	yfred0001_16110
ymoll0001_13170	pmatch	yente0001X_16290
ymoll0001_13170	pmatch	ypseu0001X_21780
ymoll0001_13170	pmatch	ymoll0001_13170
ymoll0001_13170	pmatch	ypest0001X_21720
ypseu0001X_21780	pmatch	yberc0001_16110
ypseu0001X_21780	pmatch	yrohd0001_15760
ypseu0001X_21780	pmatch	yinte0001_38650
ypseu0001X_21780	pmatch	yaldo0001_15910
ypseu0001X_21780	pmatch	ykris0001_14510
ypseu0001X_21780	pmatch	yfred0001_16110
ypseu0001X_21780	pmatch	yente0001X_16290
ypseu0001X_21780	pmatch	ypseu0001X_21780
ypseu0001X_21780	pmatch	ymoll0001_13170
ypseu0001X_21780	pmatch	ypest0001X_21720
ypest0001X_21720	pmatch	yberc0001_16110
ypest0001X_21720	pmatch	yrohd0001_15760
ypest0001X_21720	pmatch	yinte0001_38650
ypest0001X_21720	pmatch	yaldo0001_15910
ypest0001X_21720	pmatch	ykris0001_14510
ypest0001X_21720	pmatch	yfred0001_16110
ypest0001X_21720	pmatch	yente0001X_16290
ypest0001X_21720	pmatch	ypseu0001X_21780
ypest0001X_21720	pmatch	ymoll0001_13170
ypest0001X_21720	pmatch	ypest0001X_21720
ykris0001_29830	pmatch	ykris0001_14510
ykris0001_29830	pmatch	ykris0001_29830
ykris0001_29830	pmatch	yrohd0001_15760
ykris0001_29830	pmatch	yente0001X_16290
ykris0001_29830	pmatch	yaldo0001_15910
