# Supplementary material for: Genomic characterization of the Yersinia genus
Source: Genome Biol. 2010 Jan 4;11(1):R1. doi: 10.1186/gb-2010-11-1-r1 (PMC2847712; doi:10.1186/gb-2010-11-1-r1)
Supplement: Additional file 16 — The top level directory consists of a directory called Additional_cluster_files and 5010 directories, one for each multi-protein cluster family. (This top level directory has been split into three data files for uploading purposes (Additional files 15, 16, 17.) Within the directory are the following files: PGL1_unique_Yersinia_unclustered.out - list of all protein singletons that MCL did not group into a cluster (see Materials and Methods); PGL1_Yersinia_unique_locus_tags.txt - names of the 11 locus tag prefixes used for each genome; PGL1_unique_Yersinia.gff - mapping each Yersinia protein to a cluster in tab delimited GFF; PGL1_unique_Yersinia.sigfile - list of the longest protein in each cluster; PGL1_unique_Yersinia.summary - summary table of features of each of the clusters; PGL1_unique_Yersinia.table - summary table of each protein in the clusters. Within each cluster directory are the following files, where 'x' is the cluster name: PGL1_unique_Yersinia-x.faa - multifasta file of the proteins in the cluster; PGL1_unique_Yersinia-x.summary - summary of the properties of the proteins; PGL1_unique_Yersinia-x.matches - blast matches between the proteins of the cluster; PGL1_unique_Yersinia-x.muscle.fasta - muscle alignment of the proteins; PGL1_unique_Yersinia-x.muscle.fasta.gblo - gblocks output of muscle alignment (that is, auto-trimmed alignment); PGL1_unique_Yersinia-x.muscle.fasta.gblo.htm - as above in html format; PGL1_unique_Yersinia-x.muscle.tree - treefile from muscle alignment; PGL1_unique_Yersinia-x.sif - matches between proteins in simple interaction format for display on graphing software. [file gb-2010-11-1-r1-S16.zip › clusters2/PGL1_unique_yersinia-CL1256/PGL1_unique_yersinia-CL1256.matches]

source	target	interaction	score
yaldo0001_6640	yberc0001_6640	pmatch	64.76
yaldo0001_6640	yente0001X_6020	pmatch	67.82
yaldo0001_6640	yruck0001_5190	pmatch	48.70
yaldo0001_6640	yinte0001_6740	pmatch	75.99
yaldo0001_6640	ymoll0001_5950	pmatch	64.31
yaldo0001_6640	yrohd0001_6340	pmatch	67.81
yaldo0001_6640	yfred0001_41660	pmatch	70.62
yaldo0001_6640	ypest0001X_8970	pmatch	65.12
yaldo0001_6640	ykris0001_4910	pmatch	69.74
yaldo0001_6640	ypseu0001X_37570	pmatch	65.12
yaldo0001_6640	yaldo0001_6640	pmatch	100.00
yinte0001_6740	yberc0001_6640	pmatch	66.04
yinte0001_6740	yente0001X_6020	pmatch	67.30
yinte0001_6740	ykris0001_4910	pmatch	70.46
yinte0001_6740	yruck0001_5190	pmatch	49.54
yinte0001_6740	yinte0001_6740	pmatch	100.00
yinte0001_6740	ymoll0001_5950	pmatch	64.59
yinte0001_6740	ypseu0001X_37570	pmatch	64.86
yinte0001_6740	yrohd0001_6340	pmatch	67.84
yinte0001_6740	yfred0001_41660	pmatch	70.67
yinte0001_6740	ypest0001X_8970	pmatch	64.86
yinte0001_6740	yaldo0001_6640	pmatch	76.00
ykris0001_4910	yberc0001_6640	pmatch	67.65
ykris0001_4910	yente0001X_6020	pmatch	85.03
ykris0001_4910	ykris0001_4910	pmatch	100.00
ykris0001_4910	yruck0001_5190	pmatch	49.85
ykris0001_4910	yinte0001_6740	pmatch	70.46
ykris0001_4910	ypseu0001X_37570	pmatch	63.59
ykris0001_4910	ymoll0001_5950	pmatch	67.65
ykris0001_4910	yrohd0001_6340	pmatch	69.35
ykris0001_4910	yfred0001_41660	pmatch	71.14
ykris0001_4910	ypest0001X_8970	pmatch	63.59
ykris0001_4910	yaldo0001_6640	pmatch	69.65
yente0001X_6020	yberc0001_6640	pmatch	66.84
yente0001X_6020	yente0001X_6020	pmatch	100.00
yente0001X_6020	yruck0001_5190	pmatch	49.54
yente0001X_6020	yinte0001_6740	pmatch	67.30
yente0001X_6020	ymoll0001_5950	pmatch	67.91
yente0001X_6020	yrohd0001_6340	pmatch	66.94
yente0001X_6020	yfred0001_41660	pmatch	70.55
yente0001X_6020	ypest0001X_8970	pmatch	62.23
yente0001X_6020	ykris0001_4910	pmatch	85.03
yente0001X_6020	ypseu0001X_37570	pmatch	62.23
yente0001X_6020	yaldo0001_6640	pmatch	68.11
yrohd0001_6340	yente0001X_6020	pmatch	66.94
yrohd0001_6340	yberc0001_6640	pmatch	68.38
yrohd0001_6340	yruck0001_5190	pmatch	53.19
yrohd0001_6340	yinte0001_6740	pmatch	67.84
yrohd0001_6340	ymoll0001_5950	pmatch	66.13
yrohd0001_6340	yrohd0001_6340	pmatch	100.00
yrohd0001_6340	yfred0001_41660	pmatch	77.26
yrohd0001_6340	ypest0001X_8970	pmatch	64.15
yrohd0001_6340	ykris0001_4910	pmatch	69.35
yrohd0001_6340	ypseu0001X_37570	pmatch	64.15
yrohd0001_6340	yaldo0001_6640	pmatch	68.28
yberc0001_6640	yente0001X_6020	pmatch	66.84
yberc0001_6640	yberc0001_6640	pmatch	100.00
yberc0001_6640	ykris0001_4910	pmatch	67.65
yberc0001_6640	yruck0001_5190	pmatch	52.45
yberc0001_6640	yinte0001_6740	pmatch	66.04
yberc0001_6640	ymoll0001_5950	pmatch	72.99
yberc0001_6640	ypseu0001X_37570	pmatch	63.00
yberc0001_6640	yrohd0001_6340	pmatch	68.38
yberc0001_6640	yfred0001_41660	pmatch	71.05
yberc0001_6640	ypest0001X_8970	pmatch	63.00
yberc0001_6640	yaldo0001_6640	pmatch	64.96
ymoll0001_5950	yente0001X_6020	pmatch	69.77
ymoll0001_5950	yberc0001_6640	pmatch	73.76
ymoll0001_5950	yruck0001_5190	pmatch	53.37
ymoll0001_5950	yinte0001_6740	pmatch	66.02
ymoll0001_5950	ymoll0001_5950	pmatch	100.00
ymoll0001_5950	yfred0001_41660	pmatch	70.76
ymoll0001_5950	yrohd0001_6340	pmatch	67.69
ymoll0001_5950	ypest0001X_8970	pmatch	63.54
ymoll0001_5950	ykris0001_4910	pmatch	68.80
ymoll0001_5950	ypseu0001X_37570	pmatch	63.54
ymoll0001_5950	yaldo0001_6640	pmatch	65.01
yfred0001_41660	yente0001X_6020	pmatch	70.55
yfred0001_41660	yberc0001_6640	pmatch	71.05
yfred0001_41660	yruck0001_5190	pmatch	53.96
yfred0001_41660	yinte0001_6740	pmatch	70.67
yfred0001_41660	ymoll0001_5950	pmatch	70.76
yfred0001_41660	yfred0001_41660	pmatch	100.00
yfred0001_41660	yrohd0001_6340	pmatch	77.26
yfred0001_41660	ypest0001X_8970	pmatch	68.51
yfred0001_41660	ykris0001_4910	pmatch	71.14
yfred0001_41660	ypseu0001X_37570	pmatch	68.51
yfred0001_41660	yaldo0001_6640	pmatch	71.55
ypseu0001X_37570	yente0001X_6020	pmatch	62.23
ypseu0001X_37570	yberc0001_6640	pmatch	63.00
ypseu0001X_37570	yruck0001_5190	pmatch	53.92
ypseu0001X_37570	yinte0001_6740	pmatch	64.86
ypseu0001X_37570	ymoll0001_5950	pmatch	62.13
ypseu0001X_37570	yfred0001_41660	pmatch	68.51
ypseu0001X_37570	yrohd0001_6340	pmatch	64.15
ypseu0001X_37570	ypest0001X_8970	pmatch	99.51
ypseu0001X_37570	ykris0001_4910	pmatch	63.59
ypseu0001X_37570	ypseu0001X_37570	pmatch	100.00
ypseu0001X_37570	yaldo0001_6640	pmatch	65.30
ypest0001X_8970	yente0001X_6020	pmatch	62.23
ypest0001X_8970	yberc0001_6640	pmatch	63.00
ypest0001X_8970	yruck0001_5190	pmatch	53.92
ypest0001X_8970	yinte0001_6740	pmatch	64.86
ypest0001X_8970	ymoll0001_5950	pmatch	62.13
ypest0001X_8970	yfred0001_41660	pmatch	68.51
ypest0001X_8970	yrohd0001_6340	pmatch	64.15
ypest0001X_8970	ypest0001X_8970	pmatch	100.00
ypest0001X_8970	ykris0001_4910	pmatch	63.59
ypest0001X_8970	ypseu0001X_37570	pmatch	99.51
ypest0001X_8970	yaldo0001_6640	pmatch	65.30
yruck0001_5190	yente0001X_6020	pmatch	49.54
yruck0001_5190	yberc0001_6640	pmatch	52.45
yruck0001_5190	yruck0001_5190	pmatch	100.00
yruck0001_5190	yinte0001_6740	pmatch	49.54
yruck0001_5190	ymoll0001_5950	pmatch	53.37
yruck0001_5190	yfred0001_41660	pmatch	53.96
yruck0001_5190	yrohd0001_6340	pmatch	53.19
yruck0001_5190	ypest0001X_8970	pmatch	53.92
yruck0001_5190	ykris0001_4910	pmatch	49.85
yruck0001_5190	ypseu0001X_37570	pmatch	53.92
yruck0001_5190	yaldo0001_6640	pmatch	48.94
