# Supplementary material for: Genomic characterization of the Yersinia genus
Source: Genome Biol. 2010 Jan 4;11(1):R1. doi: 10.1186/gb-2010-11-1-r1 (PMC2847712; doi:10.1186/gb-2010-11-1-r1)
Supplement: Additional file 16 — The top level directory consists of a directory called Additional_cluster_files and 5010 directories, one for each multi-protein cluster family. (This top level directory has been split into three data files for uploading purposes (Additional files 15, 16, 17.) Within the directory are the following files: PGL1_unique_Yersinia_unclustered.out - list of all protein singletons that MCL did not group into a cluster (see Materials and Methods); PGL1_Yersinia_unique_locus_tags.txt - names of the 11 locus tag prefixes used for each genome; PGL1_unique_Yersinia.gff - mapping each Yersinia protein to a cluster in tab delimited GFF; PGL1_unique_Yersinia.sigfile - list of the longest protein in each cluster; PGL1_unique_Yersinia.summary - summary table of features of each of the clusters; PGL1_unique_Yersinia.table - summary table of each protein in the clusters. Within each cluster directory are the following files, where 'x' is the cluster name: PGL1_unique_Yersinia-x.faa - multifasta file of the proteins in the cluster; PGL1_unique_Yersinia-x.summary - summary of the properties of the proteins; PGL1_unique_Yersinia-x.matches - blast matches between the proteins of the cluster; PGL1_unique_Yersinia-x.muscle.fasta - muscle alignment of the proteins; PGL1_unique_Yersinia-x.muscle.fasta.gblo - gblocks output of muscle alignment (that is, auto-trimmed alignment); PGL1_unique_Yersinia-x.muscle.fasta.gblo.htm - as above in html format; PGL1_unique_Yersinia-x.muscle.tree - treefile from muscle alignment; PGL1_unique_Yersinia-x.sif - matches between proteins in simple interaction format for display on graphing software. [file gb-2010-11-1-r1-S16.zip › clusters2/PGL1_unique_yersinia-CL1256/PGL1_unique_yersinia-CL1256.muscle.fasta.gblo]

>yruck0001_5190
MQLIINSNLI SKKEVNTKKT VSLISNRAEI IDRVSEQIRI TDEFEIDEVR VDIFEKNTFH
ISTSSYGVII DIAYHTDIDA IKNLIKTHIP RVSWCIIIGD NDSISNSQRF IEQGLLYLQS
ASQIDGLAQR LQKGIQIESD RRAFFISVFG CRGGVGTTLI SFHLANAISE IKKSPTLLIQ
GNHGSQDIDL LSEKKIDQNT INYNKDLDLM LLKENSLDSI NENNNKKHNF IIFDQSIHNT
STEELDEYIK QSHCIIILLD HSMVSVRVAK KMIKTLEKHR IENNHKVRFI LCLNESRPLT
SSMLSTQDIQ SLLSKNIDEK INYINKPREK ---------- ---------- ---------
>ypseu0001X_37570
MQLILNKDLI NKKDNREKSA VVIISTRKGL KDKISEYVRL ADIKNIKEID DDIFSAASIL
IPDNVKGIII DINENHDINT ILDLMKVHTP RDCWCILVGD IDSISIAQQF IERGILYLHI
QSQLADLTQN LLKGIQIESD RKAFFISILG CRGGIGTTLL SYQLAHVITQ IKKSPTLLLQ
GNQGSQDLDL ITEKKMGEDI TGYQKNFDLM RGNERKLSEV NEHNNKKHNF IIFDQPIHNA
RKEKTLDYIS NSNCIILLID HSMMSVRVAK EFIDTLERFK RDNRQAIRLF ICLNENRPIT
KDMLTTSDIQ SLLGHSIDTA IPYINNAKNS LNSPDYFGRK KTKVVELAKQ SLGININLS
>ypest0001X_8970
MQLILNKDLI NKKDNREKSA VVIISTRKGL KDKISEYVRL ADIKNIKEID DDIFSAASIL
IPDNVKGIII DINENHDINT ILDLMKVHTP RDCWCILVGD IDSISIAQQF IERGILYLHI
QSQLADLTQN LLKGIQIESD RKAFFISILG CRGGIGTTLL SYQLAHVITQ IKKSPTLLLQ
GNQGSQDLDL ITEKKMGEDI TGYQKNFDLM RGNERKLSEV NEHNNKKHNF IIFDQPIHNA
RKEKTLDYIS NSNCIILLID HSMMSVRVAK EFIDTLERFK RDNRQAIRLF ICLNENRPIT
KDMLTTSDIQ SLLGHSIDTA IPYINNAKNS LNSPDYFGRK KTKVVELAKQ SLGININLS
>yberc0001_6640
MQLILNKDLI SRKEHKIKNT IVIISERNWV IEKISEKIRL TDINQIKSVE KDIFNVTAVN
IPDQTVGVIL DISDNGDVED ILNLIKNHVP RDCWCVLVGD IDSITIAQQF TECGLLYLNI
QSQSAELTQY LLKGIQIESE RKAFFISVLG CKGGIGTTLL SYHLAHEVTQ LRKSPTLLLQ
GSQGSQDLDL VTEKKMGAEL TEYQKNLDLM LCKEKKLSDI NFHKTKKHSF IVFDQPIYNT
PKENLTDYIE YSNCIVLILD NSMISVRIAK EFIDTYSRFK RDNKRGIKLI ICLNESRPVT
KDMLNTSDVQ SLLGRTIDIK IPYISKGSDS ISHSNYFGRR KRSITELAKH ALGIRINTS
>ymoll0001_5950
MQLILNKELI SRKESKVKNT ITIISTRKWL IEEISEKIRL TDFDNIKKIE QDIFNAVTIN
LSGQTVGVII DIGNNCDVED TVNLIKNNTP RDCWCVLVGD IDSISIAQQF TDHGLLYLNM
QSQSAELTQH LLKGIQVESG RRAFFISVLG CKGGIGTTLM SYHLAHEMTQ IKKSPTLLLQ
GNQGSQDLDL ITEKKMSTEL TEYKKNFDLM LCKDKKLSDA DIQKNKKHNF IIFDQSIHNA
TKENLADYIE HSNCIVLMLD NSMVSVRVAK EFIDFYTRFK RDNKQSVKLI ICVNESRPIT
KDMLDISDIQ SLLGKTIDIK TPYIYKKNNS LNDQKYFGRR KKTITELASQ TLGIRMDSS
>yaldo0001_6640
MQLILNKDII NKKDNKTKNT IAIISDRKWL SNDTSEKVRL ADINDIKVIE ENIFTMSKIN
LSDQIIGAII DIGSNDEIIS TLNVIKSHVP RNCWCILIGD IDSISIAQQF IHRGILYLNI
QSQLSELTQH LLKGINIESE RKAFFISILG CKGGIGTTLL SYHLASTVTQ IKQLPTLLLQ
GNQGSQDLDL VTEKKMVTDI TELQKNFFIM FCKEKEINNI DVNINNKHNF IVFDQPIHNT
SKERLTDYIE YSNCIILLLD NSMMSVRVAK NFIDIYDRFK RDNRQATRLL VCLNESRPIT
RDMLDTSDIP SLLGRKINIR IPYMHKTKES LSDQNYFGRK KTIIIELAKH TLGISIDLS
>yinte0001_6740
MQLILSKDAI NKKNNKIKNT VAIISNREWL REEISEKVRL ADISDIKSFD EDIFIVSKIN
VSDKTIGVII DIVNNGDVAK TLDLIKSHIP RDCWCVLVGD IDSISIAQQF IQRGILYLNI
KSQLSELTQN LLKGIPVESE RKAFFISILG CKGGIGNTLL SYHLANAITQ IKQSPTLLLQ
GNNGSQDLDL VTEKKMSTEI TEYQNNLSLM FCKEQKIADI DGKIEIKHNF IVFDQPIHNA
PKEKFTDYIE CSNCIIILLD NSMMSVRVAK GFIDIYERIK RDNRQATRLL VCLNESRPIT
RDMLDTSDVP SLLGRKIDIR IPFIHKTTES LSDKNYFGRK KILITELAKY TLGITIDLS
>ykris0001_4910
MQLILNKELI NRKDNKIKSN IVIVSTRKWV IEKVSEKIRL ADINDIKEID KDIFNLSTIN
TPEKTVGFII DIGNNEDVEK TLSLIKSNTP RDCWCVLVGD IDSISVAQKF TERGILYLNV
QSQSIELTQH LLKGIPIEME RKAFFISILG CKGGIGTTLL SYHFSCEITQ IKKSPTLLLQ
GNQGSQDLDL VTEKKMTSEI NEYHKNIDIM LCKGNELSDI DIKIGRKHNY IVFDQSIHNS
PKEKLTGYIE HSDCIIILLD NSMTSVRVAK DFIDIYDRFK RDNRQTTRLI VCLNESRPIA
KNMLNTSDIQ SLLGRKIDTQ IPYISKTKES LVDKNYFGRS KVKIIDLAKN TLGINIHLS
>yente0001X_6020
MQLILNKELI NRKDSKTRNN IVVMSTRKWV IEEVSEKIRL ANINDIKEID KDIFNISAIN
IPDQTVGFII DIGHNEDVDN TLNLIKSNTP RDCWCVLVGD IDSISIAQKF TERGLLYLNV
QSQSVELTQH LLKGIPIEAE RKAFFVSILG CKGGIGTTLL SYHFAYEITQ IKKSPTLLLQ
GNQGSQDIDL ITEKKMVSGV NEYHKNIDIM LCKGNELSDI --QIGRKHNY IILDQPIHNS
PKEKLTDYIE HSDCIIILLD NSMSSVRVAK EFIDIYDRFK RDNRQVTRLI ICLNECRPIA
KNMLDTSDVQ TLLGRKIDTR IPYIAKTKES LVDQNYFGRN KIKINYLAKN TLGINTHVS
>yrohd0001_6340
MQLITNKDLI SKKDTKIKNT IAIISKRKWL IDNVAEKIRL ADMNNIKEIE KDILTVSSVN
LPEQTIGIII DIGNDHNIKN ILDLIKNCTP RECWCVLVGD IDSISIAQQF TEQGILYLNI
QSQSAELTQL LLKGIRIESD RKAFFISVLG CKGGIGTTLL SFHLANEIAQ IKKTPTLLLQ
GNQGSQDLDL VVEKKMSTEI TEYYKNLNLM RCKENKLSEV DAKTNNKHNF IVFDQPIHNI
PKENITDYIE QSNCIIILLD NSMMSVRIAK EFIGIYDRFK RDNRQAIRLI LCLNESRPVA
KSMLATTDIE SLLERKIDIH IPYIYKTKES LSDQNYFGRK KNKIDTLVKN TLGIRVNSS
>yfred0001_41660
MQLILNKDLI NKKDSKIKNT IAVISQRSWL IEKVSEKIRL ADINNIKEVD KDIFSTLSIN
LHEQTIGVII DIGYSDDIEK ILNLIKSHTP RDCWCILVGD IDSISIAQQF TERGLLYLNI
QSQSSEITQL LLKGIQIDLE RKAFFISVLG CRGGIGNTLL SYHLANEINQ IKKSPTLLLQ
GNQGSQDLDL ITEKKMNAEL TEYQKNFDLM FCREKNFSEV DAQTNKKHNF IVFDQSVHNA
SKENITEYIE QSNCIIILFD NSMISVRVAK EFIGIYDRFK RDNRQAIRLL ICLNESRPVT
KNMLDTADIQ SLLGRTIDIH IPYIYKTKST LSDQNYFGRK KQK------- ---------
