# Supplementary material for: Genomic characterization of the Yersinia genus
Source: Genome Biol. 2010 Jan 4;11(1):R1. doi: 10.1186/gb-2010-11-1-r1 (PMC2847712; doi:10.1186/gb-2010-11-1-r1)
Supplement: Additional file 16 — The top level directory consists of a directory called Additional_cluster_files and 5010 directories, one for each multi-protein cluster family. (This top level directory has been split into three data files for uploading purposes (Additional files 15, 16, 17.) Within the directory are the following files: PGL1_unique_Yersinia_unclustered.out - list of all protein singletons that MCL did not group into a cluster (see Materials and Methods); PGL1_Yersinia_unique_locus_tags.txt - names of the 11 locus tag prefixes used for each genome; PGL1_unique_Yersinia.gff - mapping each Yersinia protein to a cluster in tab delimited GFF; PGL1_unique_Yersinia.sigfile - list of the longest protein in each cluster; PGL1_unique_Yersinia.summary - summary table of features of each of the clusters; PGL1_unique_Yersinia.table - summary table of each protein in the clusters. Within each cluster directory are the following files, where 'x' is the cluster name: PGL1_unique_Yersinia-x.faa - multifasta file of the proteins in the cluster; PGL1_unique_Yersinia-x.summary - summary of the properties of the proteins; PGL1_unique_Yersinia-x.matches - blast matches between the proteins of the cluster; PGL1_unique_Yersinia-x.muscle.fasta - muscle alignment of the proteins; PGL1_unique_Yersinia-x.muscle.fasta.gblo - gblocks output of muscle alignment (that is, auto-trimmed alignment); PGL1_unique_Yersinia-x.muscle.fasta.gblo.htm - as above in html format; PGL1_unique_Yersinia-x.muscle.tree - treefile from muscle alignment; PGL1_unique_Yersinia-x.sif - matches between proteins in simple interaction format for display on graphing software. [file gb-2010-11-1-r1-S16.zip › clusters2/PGL1_unique_yersinia-CL1256/PGL1_unique_yersinia-CL1256.sif]

yaldo0001_6640	pmatch	yberc0001_6640
yaldo0001_6640	pmatch	yente0001X_6020
yaldo0001_6640	pmatch	yruck0001_5190
yaldo0001_6640	pmatch	yinte0001_6740
yaldo0001_6640	pmatch	ymoll0001_5950
yaldo0001_6640	pmatch	yrohd0001_6340
yaldo0001_6640	pmatch	yfred0001_41660
yaldo0001_6640	pmatch	ypest0001X_8970
yaldo0001_6640	pmatch	ykris0001_4910
yaldo0001_6640	pmatch	ypseu0001X_37570
yaldo0001_6640	pmatch	yaldo0001_6640
yinte0001_6740	pmatch	yberc0001_6640
yinte0001_6740	pmatch	yente0001X_6020
yinte0001_6740	pmatch	ykris0001_4910
yinte0001_6740	pmatch	yruck0001_5190
yinte0001_6740	pmatch	yinte0001_6740
yinte0001_6740	pmatch	ymoll0001_5950
yinte0001_6740	pmatch	ypseu0001X_37570
yinte0001_6740	pmatch	yrohd0001_6340
yinte0001_6740	pmatch	yfred0001_41660
yinte0001_6740	pmatch	ypest0001X_8970
yinte0001_6740	pmatch	yaldo0001_6640
ykris0001_4910	pmatch	yberc0001_6640
ykris0001_4910	pmatch	yente0001X_6020
ykris0001_4910	pmatch	ykris0001_4910
ykris0001_4910	pmatch	yruck0001_5190
ykris0001_4910	pmatch	yinte0001_6740
ykris0001_4910	pmatch	ypseu0001X_37570
ykris0001_4910	pmatch	ymoll0001_5950
ykris0001_4910	pmatch	yrohd0001_6340
ykris0001_4910	pmatch	yfred0001_41660
ykris0001_4910	pmatch	ypest0001X_8970
ykris0001_4910	pmatch	yaldo0001_6640
yente0001X_6020	pmatch	yberc0001_6640
yente0001X_6020	pmatch	yente0001X_6020
yente0001X_6020	pmatch	yruck0001_5190
yente0001X_6020	pmatch	yinte0001_6740
yente0001X_6020	pmatch	ymoll0001_5950
yente0001X_6020	pmatch	yrohd0001_6340
yente0001X_6020	pmatch	yfred0001_41660
yente0001X_6020	pmatch	ypest0001X_8970
yente0001X_6020	pmatch	ykris0001_4910
yente0001X_6020	pmatch	ypseu0001X_37570
yente0001X_6020	pmatch	yaldo0001_6640
yrohd0001_6340	pmatch	yente0001X_6020
yrohd0001_6340	pmatch	yberc0001_6640
yrohd0001_6340	pmatch	yruck0001_5190
yrohd0001_6340	pmatch	yinte0001_6740
yrohd0001_6340	pmatch	ymoll0001_5950
yrohd0001_6340	pmatch	yrohd0001_6340
yrohd0001_6340	pmatch	yfred0001_41660
yrohd0001_6340	pmatch	ypest0001X_8970
yrohd0001_6340	pmatch	ykris0001_4910
yrohd0001_6340	pmatch	ypseu0001X_37570
yrohd0001_6340	pmatch	yaldo0001_6640
yberc0001_6640	pmatch	yente0001X_6020
yberc0001_6640	pmatch	yberc0001_6640
yberc0001_6640	pmatch	ykris0001_4910
yberc0001_6640	pmatch	yruck0001_5190
yberc0001_6640	pmatch	yinte0001_6740
yberc0001_6640	pmatch	ymoll0001_5950
yberc0001_6640	pmatch	ypseu0001X_37570
yberc0001_6640	pmatch	yrohd0001_6340
yberc0001_6640	pmatch	yfred0001_41660
yberc0001_6640	pmatch	ypest0001X_8970
yberc0001_6640	pmatch	yaldo0001_6640
ymoll0001_5950	pmatch	yente0001X_6020
ymoll0001_5950	pmatch	yberc0001_6640
ymoll0001_5950	pmatch	yruck0001_5190
ymoll0001_5950	pmatch	yinte0001_6740
ymoll0001_5950	pmatch	ymoll0001_5950
ymoll0001_5950	pmatch	yfred0001_41660
ymoll0001_5950	pmatch	yrohd0001_6340
ymoll0001_5950	pmatch	ypest0001X_8970
ymoll0001_5950	pmatch	ykris0001_4910
ymoll0001_5950	pmatch	ypseu0001X_37570
ymoll0001_5950	pmatch	yaldo0001_6640
yfred0001_41660	pmatch	yente0001X_6020
yfred0001_41660	pmatch	yberc0001_6640
yfred0001_41660	pmatch	yruck0001_5190
yfred0001_41660	pmatch	yinte0001_6740
yfred0001_41660	pmatch	ymoll0001_5950
yfred0001_41660	pmatch	yfred0001_41660
yfred0001_41660	pmatch	yrohd0001_6340
yfred0001_41660	pmatch	ypest0001X_8970
yfred0001_41660	pmatch	ykris0001_4910
yfred0001_41660	pmatch	ypseu0001X_37570
yfred0001_41660	pmatch	yaldo0001_6640
ypseu0001X_37570	pmatch	yente0001X_6020
ypseu0001X_37570	pmatch	yberc0001_6640
ypseu0001X_37570	pmatch	yruck0001_5190
ypseu0001X_37570	pmatch	yinte0001_6740
ypseu0001X_37570	pmatch	ymoll0001_5950
ypseu0001X_37570	pmatch	yfred0001_41660
ypseu0001X_37570	pmatch	yrohd0001_6340
ypseu0001X_37570	pmatch	ypest0001X_8970
ypseu0001X_37570	pmatch	ykris0001_4910
ypseu0001X_37570	pmatch	ypseu0001X_37570
ypseu0001X_37570	pmatch	yaldo0001_6640
ypest0001X_8970	pmatch	yente0001X_6020
ypest0001X_8970	pmatch	yberc0001_6640
ypest0001X_8970	pmatch	yruck0001_5190
ypest0001X_8970	pmatch	yinte0001_6740
ypest0001X_8970	pmatch	ymoll0001_5950
ypest0001X_8970	pmatch	yfred0001_41660
ypest0001X_8970	pmatch	yrohd0001_6340
ypest0001X_8970	pmatch	ypest0001X_8970
ypest0001X_8970	pmatch	ykris0001_4910
ypest0001X_8970	pmatch	ypseu0001X_37570
ypest0001X_8970	pmatch	yaldo0001_6640
yruck0001_5190	pmatch	yente0001X_6020
yruck0001_5190	pmatch	yberc0001_6640
yruck0001_5190	pmatch	yruck0001_5190
yruck0001_5190	pmatch	yinte0001_6740
yruck0001_5190	pmatch	ymoll0001_5950
yruck0001_5190	pmatch	yfred0001_41660
yruck0001_5190	pmatch	yrohd0001_6340
yruck0001_5190	pmatch	ypest0001X_8970
yruck0001_5190	pmatch	ykris0001_4910
yruck0001_5190	pmatch	ypseu0001X_37570
yruck0001_5190	pmatch	yaldo0001_6640
