# Supplementary material for: Genomic characterization of the Yersinia genus
Source: Genome Biol. 2010 Jan 4;11(1):R1. doi: 10.1186/gb-2010-11-1-r1 (PMC2847712; doi:10.1186/gb-2010-11-1-r1)
Supplement: Additional file 16 — The top level directory consists of a directory called Additional_cluster_files and 5010 directories, one for each multi-protein cluster family. (This top level directory has been split into three data files for uploading purposes (Additional files 15, 16, 17.) Within the directory are the following files: PGL1_unique_Yersinia_unclustered.out - list of all protein singletons that MCL did not group into a cluster (see Materials and Methods); PGL1_Yersinia_unique_locus_tags.txt - names of the 11 locus tag prefixes used for each genome; PGL1_unique_Yersinia.gff - mapping each Yersinia protein to a cluster in tab delimited GFF; PGL1_unique_Yersinia.sigfile - list of the longest protein in each cluster; PGL1_unique_Yersinia.summary - summary table of features of each of the clusters; PGL1_unique_Yersinia.table - summary table of each protein in the clusters. Within each cluster directory are the following files, where 'x' is the cluster name: PGL1_unique_Yersinia-x.faa - multifasta file of the proteins in the cluster; PGL1_unique_Yersinia-x.summary - summary of the properties of the proteins; PGL1_unique_Yersinia-x.matches - blast matches between the proteins of the cluster; PGL1_unique_Yersinia-x.muscle.fasta - muscle alignment of the proteins; PGL1_unique_Yersinia-x.muscle.fasta.gblo - gblocks output of muscle alignment (that is, auto-trimmed alignment); PGL1_unique_Yersinia-x.muscle.fasta.gblo.htm - as above in html format; PGL1_unique_Yersinia-x.muscle.tree - treefile from muscle alignment; PGL1_unique_Yersinia-x.sif - matches between proteins in simple interaction format for display on graphing software. [file gb-2010-11-1-r1-S16.zip › clusters2/PGL1_unique_yersinia-CL1257/PGL1_unique_yersinia-CL1257.faa]

>yaldo0001_6660
MNRKFLLLFSLLIVAIGATGILINIGDDKDIPNGFVDMKKEKEVSIVLAQSTHDIASGTL
LTQDDYSLKTIIVPESSTLIRSDISNSTNINNNLLKSNLLAGSYITKDLLVSPDSDEFLR
LNLSKGDVIYKFNIKKHNEYLLDTLQVGDVLAFQLRLLETDKKSGMDNGISINTKDINDR
KNQIYSLNKIIPAMRIVRIKKYLEDELSEKNKKNQKTEELLTGFIEVIVKRDELDIIHIT
EKSGDTFLTPSSNDEKNKIINLYDVIPKLRTTRELRG
>yinte0001_6760
MNRKFLLLFSILIVAIGAAGIMINTKHDEHTPYNFVDSKKEKEVEIVLAQSTHDLSSGTL
LTQNDYALKVIMVPESSELIKSNISGKTDINSHLLKTNLLSGSYITPAVLASPDSNEFSY
LNLKKGEVIYKFNINNKNGYLLDTLQVGDSLSFQLRVLETDKNKGMSSGTVINTKELSDK
KSQTFSLNEIIPAMRIIRVKKYSADELSEKNNKNQKTEEVVTGYISVMIKREELDIIHIA
EKSGDIILAPSIVSDNNQSTNIYDIIPKLRITRELRG
>ykris0001_4940
MNRKFILLLSLLIVVVGIIGILINIDNDEKKPYNSSELDSEKEVNIALAQSTHDLPSGTI
LRRQDYAIKKLSVKESSELVESNISNSTDINSYLLKENVLSGSYLTKNMLISPNSDEFNH
LILKKGNVIYKFNLKKQDEYLLDSLNIGDWLSFQLRTLETDKRKGMDNGTTINKKGMNDR
QRQSYSLSKLIQKMEIVRIKKYSESELSEINGKNQKTEETLSGYIEVIINMQDLDLIYLA
EASGDIILTPSIDDEKHKSKYLHDILPELRTIRELRG
>ymoll0001_5970
MNRKFLLLLSLFIVAIGITGILSNNGDDENNPIGNLVEFNKEKEVSIVLAQSTRTLSSGS
ILAKGDYALKTIIVPESSEWVKSDVSKIENINHHLLRSNVLAESYITHEMLVSPESNEFS
RLILKKGEVIYKLEIKQLEEYLLDTLSAGDLLSFQLRTLETDQRKGTENGISINTNEMND
RKKQSYSLTEIIPDMRIIRVNKYSTSELSEINNNNQKTKDRLAGYIDVVISTDELDLIHI
AEKAGDIFLIPSIKPRDQKYKSKNLHDILPKLHTIRELRG
>yberc0001_6660
MNRKLILLFSLIIIAIGAAGVLGNREDGSNTLTNLVEPKKEKIATIMLAQSTRDLSSGTI
LTKDDYALKTVMVPESSQLIKSDLSNPENIKSHLLKTNILSGSYITNEMLVSPESSEFDR
LSLKKGEVIYKFDIEQQEQHLLDVLNLGDTLSLQLRTLETDLRKGVENGIAINTQEMNDR
KKQNYLLTEVIPNMRVIRIKKYSANELSEENKKNQKTKISLVGYIEVIINTEELNIIHLA
EKSGDIFLIPGTELRDEHHTSKSLHDIFPKLRTIRELRG
>yente0001X_6050
MNRKFILLLSLLIVAVGIVGILINTDNGQKNTQDSTELNREQDTNIALAISTHDLSSGTI
LTANDYAIKNILVKESSELVKSNISSSAEINRHLLKENVLAGSYITKDMLAIPDSDEFNH
LVLKKGNVIYKFNLKKQDEYLLDSLNTGNRLSFQLITLETDKRKGMENGTTINKKGMNSR
QRQNYSLNKLIQSMEIIRIKKYSKDELLEINGKNRKTEEMLIGYIDVIIDMQDLDLIYLA
EISGEIILTPTIDGEDDKSKHLYDILPELRTIRELRG
>yfred0001_41680
MNRKFLLLFSILIIAIGITGILVGYGDDKKETTRLAQQNNEKKVTILLAQAIRDLPSDTL
LDKTDYAIKKIAVDESSDLIKSDISDIININSYLLKTNVVTGSYITKDMLVPPDSDEFIH
LNLQKDHMIYKFDIKQQEDYLLNTLRIGDTISLQLRTLETDKKKGMGNGIVINTKKMSGI
SNKNYSLNDIISSMKVVRIKKHSAAELSEQNRNNQKNNEEIKGYIYVVMKTKDLDLIRLV
ENSGDIFLMPSYNIRDNTKHNNLYEIIPKLRTTRELRG
>yrohd0001_6380
LSGYGDSNKKEGELIKPNIEKEIAIVLAQATHDLPSGSLLTKMDYSIKKSAVPQSSKLIK
DDISAIPNIDSYLLKHNILAGSYITQDMLVSPDSDEFNYHNLQQGQIIYKFNIKQQDEYL
LDTLQIGDVVSFQLRALEIDNNKGMENGTVIESNSMNNRKKQSYSLNEIITGVKIIRIKK
HSERELSEKKYNNQKTENASAGYIDVIIKTEDLDVLHIVEKSGDIFLTPSYKPDDKESRA
RNLYDVIPKLRTTRELRG
>ypest0001X_9000
MNRKFLILFSLLIVAIGISGILLNPDKEIPELLTQTEKRKERNIVLAQTRHDLTAGTLIS
KEDYSLQNITVDESSDLVKNDLSHGHRIDGDSIADDRTHDHKLDGHLLKNNILAGSYIID
EMLISPDSREFSRLNLKHGEIIYKFYITEKNEYLLNTLNPGDFLSFQLLTLETNKTKGME
NGIAIDSKSMSSKQRQKYSLNNVIPDMPILSIKTYSPEELSVKNNKNNKTEEYSLGYIEV
IMKIQDLEFIHTVEKAGEVFLTPKSGDHKRIDLDDIIPTLQTIRELRG
>ypseu0001X_37550
MNRKFLILFSLLIVAIGISGILLNPDKEIPELLTQTEKRKERNIVLAQTRHDLTAGRLIS
KEDYSLQNIIVDESSDLVKNDLSHGHRIDSDSIDGDSIDGDRTADDRTHDHRLDGHLLKN
NILAGSYITDEMLISPSSREFSRLNLKHGEIIYKFYITEKNEYLLNTLNPGDVLSFQLLT
LETNKTKGMENGIAIDSKSMNSKQRQKYSLNNVIPDMPILSIKTYSPEELSVKNNKNNKT
EAYALGYIEVIMKIQDLEFIHTVEKAGEVFLTPKSGDHRRIDLDDIIPTLQTIRELRG
>yinte0001_27000
MNDNKDMISLKKRIKFVQNKLDSISSAKDMTFADRIMLNNMDAYMSDLQAEQRALDIRHP
LLDFMELRLKGSIVDLGTVPLEIMGIITSNLAAMVQRATHKLSSGRDSHKVPYSIKSSLN
MRLAELSPGSTRLGLTFSTGQCELVETVSSKAIKEIINLLDAVDATTMMNQVAEIGFNSA
QSLKKIVEECDKNHIDFDLSWIGPFSDGNRKVSVNSTKIKMLSDRLAATTISSPVIETIV
GELASLSKYGKLEIEVDGEKIRASFPVDMLENIQKKHKVGKKLSLVVEVTDINNDNLGLH
RKNYFVKSFN
