# Supplementary material for: Genomic characterization of the Yersinia genus
Source: Genome Biol. 2010 Jan 4;11(1):R1. doi: 10.1186/gb-2010-11-1-r1 (PMC2847712; doi:10.1186/gb-2010-11-1-r1)
Supplement: Additional file 16 — The top level directory consists of a directory called Additional_cluster_files and 5010 directories, one for each multi-protein cluster family. (This top level directory has been split into three data files for uploading purposes (Additional files 15, 16, 17.) Within the directory are the following files: PGL1_unique_Yersinia_unclustered.out - list of all protein singletons that MCL did not group into a cluster (see Materials and Methods); PGL1_Yersinia_unique_locus_tags.txt - names of the 11 locus tag prefixes used for each genome; PGL1_unique_Yersinia.gff - mapping each Yersinia protein to a cluster in tab delimited GFF; PGL1_unique_Yersinia.sigfile - list of the longest protein in each cluster; PGL1_unique_Yersinia.summary - summary table of features of each of the clusters; PGL1_unique_Yersinia.table - summary table of each protein in the clusters. Within each cluster directory are the following files, where 'x' is the cluster name: PGL1_unique_Yersinia-x.faa - multifasta file of the proteins in the cluster; PGL1_unique_Yersinia-x.summary - summary of the properties of the proteins; PGL1_unique_Yersinia-x.matches - blast matches between the proteins of the cluster; PGL1_unique_Yersinia-x.muscle.fasta - muscle alignment of the proteins; PGL1_unique_Yersinia-x.muscle.fasta.gblo - gblocks output of muscle alignment (that is, auto-trimmed alignment); PGL1_unique_Yersinia-x.muscle.fasta.gblo.htm - as above in html format; PGL1_unique_Yersinia-x.muscle.tree - treefile from muscle alignment; PGL1_unique_Yersinia-x.sif - matches between proteins in simple interaction format for display on graphing software. [file gb-2010-11-1-r1-S16.zip › clusters2/PGL1_unique_yersinia-CL1257/PGL1_unique_yersinia-CL1257.matches]

source	target	interaction	score
yaldo0001_6660	yinte0001_6760	pmatch	68.95
yaldo0001_6660	ypseu0001X_37550	pmatch	49.67
yaldo0001_6660	yrohd0001_6380	pmatch	58.53
yaldo0001_6660	yberc0001_6660	pmatch	58.42
yaldo0001_6660	yfred0001_41680	pmatch	57.91
yaldo0001_6660	ymoll0001_5970	pmatch	62.14
yaldo0001_6660	ypest0001X_9000	pmatch	51.37
yaldo0001_6660	yaldo0001_6660	pmatch	100.00
yaldo0001_6660	ykris0001_4940	pmatch	61.37
yaldo0001_6660	yente0001X_6050	pmatch	56.68
yinte0001_6760	yinte0001_6760	pmatch	100.00
yinte0001_6760	ypseu0001X_37550	pmatch	48.34
yinte0001_6760	yrohd0001_6380	pmatch	59.83
yinte0001_6760	yberc0001_6660	pmatch	59.50
yinte0001_6760	ymoll0001_5970	pmatch	60.71
yinte0001_6760	yaldo0001_6660	pmatch	68.95
yinte0001_6760	yfred0001_41680	pmatch	55.04
yinte0001_6760	ypest0001X_9000	pmatch	50.68
yinte0001_6760	yente0001X_6050	pmatch	57.04
yinte0001_6760	ykris0001_4940	pmatch	59.21
ykris0001_4940	yinte0001_6760	pmatch	59.21
ykris0001_4940	ypseu0001X_37550	pmatch	45.68
ykris0001_4940	yrohd0001_6380	pmatch	57.32
ykris0001_4940	yberc0001_6660	pmatch	57.71
ykris0001_4940	ymoll0001_5970	pmatch	60.36
ykris0001_4940	yaldo0001_6660	pmatch	61.37
ykris0001_4940	yfred0001_41680	pmatch	54.64
ykris0001_4940	ypest0001X_9000	pmatch	47.39
ykris0001_4940	yente0001X_6050	pmatch	77.62
ykris0001_4940	ykris0001_4940	pmatch	100.00
ymoll0001_5970	yinte0001_6760	pmatch	60.71
ymoll0001_5970	ypseu0001X_37550	pmatch	48.20
ymoll0001_5970	yrohd0001_6380	pmatch	57.31
ymoll0001_5970	yberc0001_6660	pmatch	66.07
ymoll0001_5970	ymoll0001_5970	pmatch	100.00
ymoll0001_5970	yaldo0001_6660	pmatch	62.14
ymoll0001_5970	yfred0001_41680	pmatch	54.64
ymoll0001_5970	ypest0001X_9000	pmatch	49.15
ymoll0001_5970	yente0001X_6050	pmatch	57.14
ymoll0001_5970	ykris0001_4940	pmatch	60.36
yberc0001_6660	yinte0001_6760	pmatch	59.50
yberc0001_6660	ypseu0001X_37550	pmatch	47.04
yberc0001_6660	yrohd0001_6380	pmatch	53.36
yberc0001_6660	yberc0001_6660	pmatch	100.00
yberc0001_6660	ymoll0001_5970	pmatch	66.80
yberc0001_6660	yaldo0001_6660	pmatch	58.42
yberc0001_6660	yfred0001_41680	pmatch	54.55
yberc0001_6660	ypest0001X_9000	pmatch	48.08
yberc0001_6660	yente0001X_6050	pmatch	54.84
yberc0001_6660	ykris0001_4940	pmatch	57.71
yente0001X_6050	yinte0001_6760	pmatch	57.04
yente0001X_6050	ypseu0001X_37550	pmatch	48.68
yente0001X_6050	yrohd0001_6380	pmatch	54.36
yente0001X_6050	yberc0001_6660	pmatch	54.84
yente0001X_6050	ymoll0001_5970	pmatch	57.14
yente0001X_6050	yaldo0001_6660	pmatch	56.68
yente0001X_6050	yfred0001_41680	pmatch	53.24
yente0001X_6050	ypest0001X_9000	pmatch	51.03
yente0001X_6050	ykris0001_4940	pmatch	77.62
yente0001X_6050	yente0001X_6050	pmatch	100.00
yfred0001_41680	yinte0001_6760	pmatch	55.04
yfred0001_41680	ypseu0001X_37550	pmatch	42.39
yfred0001_41680	yrohd0001_6380	pmatch	58.82
yfred0001_41680	yfred0001_41680	pmatch	100.00
yfred0001_41680	yberc0001_6660	pmatch	54.55
yfred0001_41680	ypest0001X_9000	pmatch	45.11
yfred0001_41680	ymoll0001_5970	pmatch	54.64
yfred0001_41680	yaldo0001_6660	pmatch	57.91
yfred0001_41680	ykris0001_4940	pmatch	54.64
yfred0001_41680	yente0001X_6050	pmatch	53.24
yrohd0001_6380	yrohd0001_6380	pmatch	100.00
yrohd0001_6380	yberc0001_6660	pmatch	53.12
yrohd0001_6380	ymoll0001_5970	pmatch	57.31
yrohd0001_6380	yfred0001_41680	pmatch	58.91
yrohd0001_6380	ypest0001X_9000	pmatch	49.01
yrohd0001_6380	yente0001X_6050	pmatch	54.36
yrohd0001_6380	ykris0001_4940	pmatch	57.32
yrohd0001_6380	yinte0001_6760	pmatch	59.83
yrohd0001_6380	ypseu0001X_37550	pmatch	48.29
yrohd0001_6380	yaldo0001_6660	pmatch	58.53
yrohd0001_6380	yinte0001_27000	pmatch	43.75
ypest0001X_9000	yinte0001_6760	pmatch	50.68
ypest0001X_9000	ypseu0001X_37550	pmatch	92.95
ypest0001X_9000	yrohd0001_6380	pmatch	49.01
ypest0001X_9000	yberc0001_6660	pmatch	47.96
ypest0001X_9000	ymoll0001_5970	pmatch	49.15
ypest0001X_9000	yaldo0001_6660	pmatch	53.08
ypest0001X_9000	yfred0001_41680	pmatch	47.44
ypest0001X_9000	ypest0001X_9000	pmatch	100.00
ypest0001X_9000	ykris0001_4940	pmatch	49.32
ypest0001X_9000	yente0001X_6050	pmatch	51.03
ypseu0001X_37550	yinte0001_6760	pmatch	47.68
ypseu0001X_37550	ypseu0001X_37550	pmatch	100.00
ypseu0001X_37550	yrohd0001_6380	pmatch	47.53
ypseu0001X_37550	yfred0001_41680	pmatch	43.89
ypseu0001X_37550	yberc0001_6660	pmatch	46.71
ypseu0001X_37550	ypest0001X_9000	pmatch	89.93
ypseu0001X_37550	ymoll0001_5970	pmatch	48.20
ypseu0001X_37550	yaldo0001_6660	pmatch	51.32
ypseu0001X_37550	yente0001X_6050	pmatch	48.68
ypseu0001X_37550	ykris0001_4940	pmatch	47.02
yinte0001_27000	yinte0001_27000	pmatch	100.00
