# Supplementary material for: Genomic characterization of the Yersinia genus
Source: Genome Biol. 2010 Jan 4;11(1):R1. doi: 10.1186/gb-2010-11-1-r1 (PMC2847712; doi:10.1186/gb-2010-11-1-r1)
Supplement: Additional file 16 — The top level directory consists of a directory called Additional_cluster_files and 5010 directories, one for each multi-protein cluster family. (This top level directory has been split into three data files for uploading purposes (Additional files 15, 16, 17.) Within the directory are the following files: PGL1_unique_Yersinia_unclustered.out - list of all protein singletons that MCL did not group into a cluster (see Materials and Methods); PGL1_Yersinia_unique_locus_tags.txt - names of the 11 locus tag prefixes used for each genome; PGL1_unique_Yersinia.gff - mapping each Yersinia protein to a cluster in tab delimited GFF; PGL1_unique_Yersinia.sigfile - list of the longest protein in each cluster; PGL1_unique_Yersinia.summary - summary table of features of each of the clusters; PGL1_unique_Yersinia.table - summary table of each protein in the clusters. Within each cluster directory are the following files, where 'x' is the cluster name: PGL1_unique_Yersinia-x.faa - multifasta file of the proteins in the cluster; PGL1_unique_Yersinia-x.summary - summary of the properties of the proteins; PGL1_unique_Yersinia-x.matches - blast matches between the proteins of the cluster; PGL1_unique_Yersinia-x.muscle.fasta - muscle alignment of the proteins; PGL1_unique_Yersinia-x.muscle.fasta.gblo - gblocks output of muscle alignment (that is, auto-trimmed alignment); PGL1_unique_Yersinia-x.muscle.fasta.gblo.htm - as above in html format; PGL1_unique_Yersinia-x.muscle.tree - treefile from muscle alignment; PGL1_unique_Yersinia-x.sif - matches between proteins in simple interaction format for display on graphing software. [file gb-2010-11-1-r1-S16.zip › clusters2/PGL1_unique_yersinia-CL1257/PGL1_unique_yersinia-CL1257.muscle.fasta]

>yinte0001_27000
MNDNKDMISLKKRIKF---VQNKLDSISSAKDMTFADRIMLNNMDAYMSDLQAEQRALDI
RHPLLDFMELRLKGSIVDLGTVPLEIMGIITSNLAAMVQRATHKL---------------
-SSGRDSHKVPYSIKSSLNMRLAELSPGSTRLGLTFSTGQCELVETVSSKAIKE-IINLL
DAVDATTMMNQVAEIGFNSAQSLKKIVEECDKNHIDFDLSWIGPFSDGNRKVSVNSTKIK
MLSDRLAATTISSPVIETIVGELASLSKYGKLEIEVDGEKIRASFPVDMLENIQKKHKVG
KKLSLVVEVTDINNDNLGLHRKNYFVKSFN
>ypest0001X_9000
--MNRKFLILFSLLIVAIGISGILLN--PDKEIP-ELLTQTEKRKERNIVLAQTRHDLT-
AGTLISKEDYSLQNITVD------ESSDLVKNDLSHGHRIDGDSI----------ADDRT
HDHKLDGHLLKNNILAGSYIIDEMLISPDSREFSRLNLKHGEIIYKFYITEKNEYLLNTL
NPGDFLSFQLLTLETNKTKGMENGIAIDSKSMSSKQRQKYSLNNVIPDMPILSIKTYSPE
ELSVKNNKNNKTE---EYSLGYIEVIMKIQDLEFIHTVEKAGEVFLTPKSG----DHKRI
DLDDIIPTLQTIRE-----------LRG--
>ypseu0001X_37550
--MNRKFLILFSLLIVAIGISGILLN--PDKEIP-ELLTQTEKRKERNIVLAQTRHDLT-
AGRLISKEDYSLQNIIVD------ESSDLVKNDLSHGHRIDSDSIDGDSIDGDRTADDRT
HDHRLDGHLLKNNILAGSYITDEMLISPSSREFSRLNLKHGEIIYKFYITEKNEYLLNTL
NPGDVLSFQLLTLETNKTKGMENGIAIDSKSMNSKQRQKYSLNNVIPDMPILSIKTYSPE
ELSVKNNKNNKTE---AYALGYIEVIMKIQDLEFIHTVEKAGEVFLTPKSG----DHRRI
DLDDIIPTLQTIRE-----------LRG--
>ykris0001_4940
--MNRKFILLLSLLIVVVGIIGILINIDNDEKKP-YNSSELDSEKEVNIALAQSTHDLP-
SGTILRRQDYAIKKLSVK------ESSELVESNISNSTDINS------------------
-------YLLKENVLSGSYLTKNMLISPNSDEFNHLILKKGNVIYKFNLKKQDEYLLDSL
NIGDWLSFQLRTLETDKRKGMDNGTTINKKGMNDRQRQSYSLSKLIQKMEIVRIKKYSES
ELSEINGKNQKTE---ETLSGYIEVIINMQDLDLIYLAEASGDIILTPSID--DEKHKSK
YLHDILPELRTIRE-----------LRG--
>yente0001X_6050
--MNRKFILLLSLLIVAVGIVGILINTDNGQKNT-QDSTELNREQDTNIALAISTHDLS-
SGTILTANDYAIKNILVK------ESSELVKSNISSSAEINR------------------
-------HLLKENVLAGSYITKDMLAIPDSDEFNHLVLKKGNVIYKFNLKKQDEYLLDSL
NTGNRLSFQLITLETDKRKGMENGTTINKKGMNSRQRQNYSLNKLIQSMEIIRIKKYSKD
ELLEINGKNRKTE---EMLIGYIDVIIDMQDLDLIYLAEISGEIILTPTID--GEDDKSK
HLYDILPELRTIRE-----------LRG--
>yaldo0001_6660
--MNRKFLLLFSLLIVAIGATGILINIGDDKDIP-NGFVDMKKEKEVSIVLAQSTHDIA-
SGTLLTQDDYSLKTIIVP------ESSTLIRSDISNSTNINN------------------
-------NLLKSNLLAGSYITKDLLVSPDSDEFLRLNLSKGDVIYKFNIKKHNEYLLDTL
QVGDVLAFQLRLLETDKKSGMDNGISINTKDINDRKNQIYSLNKIIPAMRIVRIKKYLED
ELSEKNKKNQKTE---ELLTGFIEVIVKRDELDIIHITEKSGDTFLTPSSN--DEKNKII
NLYDVIPKLRTTRE-----------LRG--
>yinte0001_6760
--MNRKFLLLFSILIVAIGAAGIMINTKHDEHTP-YNFVDSKKEKEVEIVLAQSTHDLS-
SGTLLTQNDYALKVIMVP------ESSELIKSNISGKTDINS------------------
-------HLLKTNLLSGSYITPAVLASPDSNEFSYLNLKKGEVIYKFNINNKNGYLLDTL
QVGDSLSFQLRVLETDKNKGMSSGTVINTKELSDKKSQTFSLNEIIPAMRIIRVKKYSAD
ELSEKNNKNQKTE---EVVTGYISVMIKREELDIIHIAEKSGDIILAPSIV--SDNNQST
NIYDIIPKLRITRE-----------LRG--
>ymoll0001_5970
--MNRKFLLLLSLFIVAIGITGILSNNGDDENNPIGNLVEFNKEKEVSIVLAQSTRTLS-
SGSILAKGDYALKTIIVP------ESSEWVKSDVSKIENINH------------------
-------HLLRSNVLAESYITHEMLVSPESNEFSRLILKKGEVIYKLEIKQLEEYLLDTL
SAGDLLSFQLRTLETDQRKGTENGISINTNEMNDRKKQSYSLTEIIPDMRIIRVNKYSTS
ELSEINNNNQKTK---DRLAGYIDVVISTDELDLIHIAEKAGDIFLIPSIKPRDQKYKSK
NLHDILPKLHTIRE-----------LRG--
>yberc0001_6660
--MNRKLILLFSLIIIAIGAAGVLGNREDGSNTL-TNLVEPKKEKIATIMLAQSTRDLS-
SGTILTKDDYALKTVMVP------ESSQLIKSDLSNPENIKS------------------
-------HLLKTNILSGSYITNEMLVSPESSEFDRLSLKKGEVIYKFDIEQQEQHLLDVL
NLGDTLSLQLRTLETDLRKGVENGIAINTQEMNDRKKQNYLLTEVIPNMRVIRIKKYSAN
ELSEENKKNQKTK---ISLVGYIEVIINTEELNIIHLAEKSGDIFLIPGTELRDEHHTSK
SLHDIFPKLRTIRE-----------LRG--
>yfred0001_41680
--MNRKFLLLFSILIIAIGITGILVGYGDDKKET-TRLAQQNNEKKVTILLAQAIRDLP-
SDTLLDKTDYAIKKIAVD------ESSDLIKSDISDIININS------------------
-------YLLKTNVVTGSYITKDMLVPPDSDEFIHLNLQKDHMIYKFDIKQQEDYLLNTL
RIGDTISLQLRTLETDKKKGMGNGIVINTKKMSGISNKNYSLNDIISSMKVVRIKKHSAA
ELSEQNRNNQKNN---EEIKGYIYVVMKTKDLDLIRLVENSGDIFLMPSYN-IRDNTKHN
NLYEIIPKLRTTRE-----------LRG--
>yrohd0001_6380
-----------------------LSGYGDSNKKE-GELIKPNIEKEIAIVLAQATHDLP-
SGSLLTKMDYSIKKSAVP------QSSKLIKDDISAIPNIDS------------------
-------YLLKHNILAGSYITQDMLVSPDSDEFNYHNLQQGQIIYKFNIKQQDEYLLDTL
QIGDVVSFQLRALEIDNNKGMENGTVIESNSMNNRKKQSYSLNEIITGVKIIRIKKHSER
ELSEKKYNNQKTE---NASAGYIDVIIKTEDLDVLHIVEKSGDIFLTPSYKPDDKESRAR
NLYDVIPKLRTTRE-----------LRG--
