# Supplementary material for: Genomic characterization of the Yersinia genus
Source: Genome Biol. 2010 Jan 4;11(1):R1. doi: 10.1186/gb-2010-11-1-r1 (PMC2847712; doi:10.1186/gb-2010-11-1-r1)
Supplement: Additional file 16 — The top level directory consists of a directory called Additional_cluster_files and 5010 directories, one for each multi-protein cluster family. (This top level directory has been split into three data files for uploading purposes (Additional files 15, 16, 17.) Within the directory are the following files: PGL1_unique_Yersinia_unclustered.out - list of all protein singletons that MCL did not group into a cluster (see Materials and Methods); PGL1_Yersinia_unique_locus_tags.txt - names of the 11 locus tag prefixes used for each genome; PGL1_unique_Yersinia.gff - mapping each Yersinia protein to a cluster in tab delimited GFF; PGL1_unique_Yersinia.sigfile - list of the longest protein in each cluster; PGL1_unique_Yersinia.summary - summary table of features of each of the clusters; PGL1_unique_Yersinia.table - summary table of each protein in the clusters. Within each cluster directory are the following files, where 'x' is the cluster name: PGL1_unique_Yersinia-x.faa - multifasta file of the proteins in the cluster; PGL1_unique_Yersinia-x.summary - summary of the properties of the proteins; PGL1_unique_Yersinia-x.matches - blast matches between the proteins of the cluster; PGL1_unique_Yersinia-x.muscle.fasta - muscle alignment of the proteins; PGL1_unique_Yersinia-x.muscle.fasta.gblo - gblocks output of muscle alignment (that is, auto-trimmed alignment); PGL1_unique_Yersinia-x.muscle.fasta.gblo.htm - as above in html format; PGL1_unique_Yersinia-x.muscle.tree - treefile from muscle alignment; PGL1_unique_Yersinia-x.sif - matches between proteins in simple interaction format for display on graphing software. [file gb-2010-11-1-r1-S16.zip › clusters2/PGL1_unique_yersinia-CL1257/PGL1_unique_yersinia-CL1257.muscle.fasta.gblo]

>yinte0001_27000
DNKDMISLKK RIKF---VQN KLDSISSAKD MTRIMLNNMD AYMSDLQAEQ RALRHPLLDF
MELRLKGSIV EIMGIITSNL AAMVQRKVPY SIKSSLNMRL AELSPGSTRL GLTFSTGQCE
LVETVSSKAI KE-IINLLDA VDATTMMNQV AEIGFNSAQS LKKIVEECDK NHIDFDLSWI
GPFSDGNRKV SVNSTKIKML SDRLAATTIS SETIVGELAS LSKYGKLEIE VDGEKIRASF
PVDMKVGKKL SLVVEVTDIN N
>ypest0001X_9000
MNRKFLILFS LLIVAIGISG ILLN--PDKE IPLTQTEKRK ERNIVLAQTR HDLAGTLISK
EDYSLQNITV ESSDLVKNDL SHGHRILLKN NILAGSYIID EMLISPDSRE FSRLNLKHGE
IIYKFYITEK NEYLLNTLNP GDFLSFQLLT LETNKTKGME NGIAIDSKSM SSKQRQKYSL
NNVIPDMPIL SIKTYSPEEL SVKNNKNNKT EEYSLGYIEV IMKIQDLEFI HTVEKAGEVF
LTPKKRIDLD DIIPTLQTIR E
>ypseu0001X_37550
MNRKFLILFS LLIVAIGISG ILLN--PDKE IPLTQTEKRK ERNIVLAQTR HDLAGRLISK
EDYSLQNIIV ESSDLVKNDL SHGHRILLKN NILAGSYITD EMLISPSSRE FSRLNLKHGE
IIYKFYITEK NEYLLNTLNP GDVLSFQLLT LETNKTKGME NGIAIDSKSM NSKQRQKYSL
NNVIPDMPIL SIKTYSPEEL SVKNNKNNKT EAYALGYIEV IMKIQDLEFI HTVEKAGEVF
LTPKRRIDLD DIIPTLQTIR E
>ykris0001_4940
MNRKFILLLS LLIVVVGIIG ILINIDNDEK KPSSELDSEK EVNIALAQST HDLSGTILRR
QDYAIKKLSV ESSELVESNI SNSTDILLKE NVLSGSYLTK NMLISPNSDE FNHLILKKGN
VIYKFNLKKQ DEYLLDSLNI GDWLSFQLRT LETDKRKGMD NGTTINKKGM NDRQRQSYSL
SKLIQKMEIV RIKKYSESEL SEINGKNQKT EETLSGYIEV IINMQDLDLI YLAEASGDII
LTPSKSKYLH DILPELRTIR E
>yente0001X_6050
MNRKFILLLS LLIVAVGIVG ILINTDNGQK NTSTELNREQ DTNIALAIST HDLSGTILTA
NDYAIKNILV ESSELVKSNI SSSAEILLKE NVLAGSYITK DMLAIPDSDE FNHLVLKKGN
VIYKFNLKKQ DEYLLDSLNT GNRLSFQLIT LETDKRKGME NGTTINKKGM NSRQRQNYSL
NKLIQSMEII RIKKYSKDEL LEINGKNRKT EEMLIGYIDV IIDMQDLDLI YLAEISGEII
LTPTKSKHLY DILPELRTIR E
>yaldo0001_6660
MNRKFLLLFS LLIVAIGATG ILINIGDDKD IPFVDMKKEK EVSIVLAQST HDISGTLLTQ
DDYSLKTIIV ESSTLIRSDI SNSTNILLKS NLLAGSYITK DLLVSPDSDE FLRLNLSKGD
VIYKFNIKKH NEYLLDTLQV GDVLAFQLRL LETDKKSGMD NGISINTKDI NDRKNQIYSL
NKIIPAMRIV RIKKYLEDEL SEKNKKNQKT EELLTGFIEV IVKRDELDII HITEKSGDTF
LTPSKIINLY DVIPKLRTTR E
>yinte0001_6760
MNRKFLLLFS ILIVAIGAAG IMINTKHDEH TPFVDSKKEK EVEIVLAQST HDLSGTLLTQ
NDYALKVIMV ESSELIKSNI SGKTDILLKT NLLSGSYITP AVLASPDSNE FSYLNLKKGE
VIYKFNINNK NGYLLDTLQV GDSLSFQLRV LETDKNKGMS SGTVINTKEL SDKKSQTFSL
NEIIPAMRII RVKKYSADEL SEKNNKNQKT EEVVTGYISV MIKREELDII HIAEKSGDII
LAPSQSTNIY DIIPKLRITR E
>ymoll0001_5970
MNRKFLLLLS LFIVAIGITG ILSNNGDDEN NPLVEFNKEK EVSIVLAQST RTLSGSILAK
GDYALKTIIV ESSEWVKSDV SKIENILLRS NVLAESYITH EMLVSPESNE FSRLILKKGE
VIYKLEIKQL EEYLLDTLSA GDLLSFQLRT LETDQRKGTE NGISINTNEM NDRKKQSYSL
TEIIPDMRII RVNKYSTSEL SEINNNNQKT KDRLAGYIDV VISTDELDLI HIAEKAGDIF
LIPSKSKNLH DILPKLHTIR E
>yberc0001_6660
MNRKLILLFS LIIIAIGAAG VLGNREDGSN TLLVEPKKEK IATIMLAQST RDLSGTILTK
DDYALKTVMV ESSQLIKSDL SNPENILLKT NILSGSYITN EMLVSPESSE FDRLSLKKGE
VIYKFDIEQQ EQHLLDVLNL GDTLSLQLRT LETDLRKGVE NGIAINTQEM NDRKKQNYLL
TEVIPNMRVI RIKKYSANEL SEENKKNQKT KISLVGYIEV IINTEELNII HLAEKSGDIF
LIPGTSKSLH DIFPKLRTIR E
>yfred0001_41680
MNRKFLLLFS ILIIAIGITG ILVGYGDDKK ETLAQQNNEK KVTILLAQAI RDLSDTLLDK
TDYAIKKIAV ESSDLIKSDI SDIINILLKT NVVTGSYITK DMLVPPDSDE FIHLNLQKDH
MIYKFDIKQQ EDYLLNTLRI GDTISLQLRT LETDKKKGMG NGIVINTKKM SGISNKNYSL
NDIISSMKVV RIKKHSAAEL SEQNRNNQKN NEEIKGYIYV VMKTKDLDLI RLVENSGDIF
LMPSKHNNLY EIIPKLRTTR E
>yrohd0001_6380
---------- ---------- -LSGYGDSNK KELIKPNIEK EIAIVLAQAT HDLSGSLLTK
MDYSIKKSAV QSSKLIKDDI SAIPNILLKH NILAGSYITQ DMLVSPDSDE FNYHNLQQGQ
IIYKFNIKQQ DEYLLDTLQI GDVVSFQLRA LEIDNNKGME NGTVIESNSM NNRKKQSYSL
NEIITGVKII RIKKHSEREL SEKKYNNQKT ENASAGYIDV IIKTEDLDVL HIVEKSGDIF
LTPSRARNLY DVIPKLRTTR E
