# Supplementary material for: Genomic characterization of the Yersinia genus
Source: Genome Biol. 2010 Jan 4;11(1):R1. doi: 10.1186/gb-2010-11-1-r1 (PMC2847712; doi:10.1186/gb-2010-11-1-r1)
Supplement: Additional file 16 — The top level directory consists of a directory called Additional_cluster_files and 5010 directories, one for each multi-protein cluster family. (This top level directory has been split into three data files for uploading purposes (Additional files 15, 16, 17.) Within the directory are the following files: PGL1_unique_Yersinia_unclustered.out - list of all protein singletons that MCL did not group into a cluster (see Materials and Methods); PGL1_Yersinia_unique_locus_tags.txt - names of the 11 locus tag prefixes used for each genome; PGL1_unique_Yersinia.gff - mapping each Yersinia protein to a cluster in tab delimited GFF; PGL1_unique_Yersinia.sigfile - list of the longest protein in each cluster; PGL1_unique_Yersinia.summary - summary table of features of each of the clusters; PGL1_unique_Yersinia.table - summary table of each protein in the clusters. Within each cluster directory are the following files, where 'x' is the cluster name: PGL1_unique_Yersinia-x.faa - multifasta file of the proteins in the cluster; PGL1_unique_Yersinia-x.summary - summary of the properties of the proteins; PGL1_unique_Yersinia-x.matches - blast matches between the proteins of the cluster; PGL1_unique_Yersinia-x.muscle.fasta - muscle alignment of the proteins; PGL1_unique_Yersinia-x.muscle.fasta.gblo - gblocks output of muscle alignment (that is, auto-trimmed alignment); PGL1_unique_Yersinia-x.muscle.fasta.gblo.htm - as above in html format; PGL1_unique_Yersinia-x.muscle.tree - treefile from muscle alignment; PGL1_unique_Yersinia-x.sif - matches between proteins in simple interaction format for display on graphing software. [file gb-2010-11-1-r1-S16.zip › clusters2/PGL1_unique_yersinia-CL1257/PGL1_unique_yersinia-CL1257.sif]

yaldo0001_6660	pmatch	yinte0001_6760
yaldo0001_6660	pmatch	ypseu0001X_37550
yaldo0001_6660	pmatch	yrohd0001_6380
yaldo0001_6660	pmatch	yberc0001_6660
yaldo0001_6660	pmatch	yfred0001_41680
yaldo0001_6660	pmatch	ymoll0001_5970
yaldo0001_6660	pmatch	ypest0001X_9000
yaldo0001_6660	pmatch	yaldo0001_6660
yaldo0001_6660	pmatch	ykris0001_4940
yaldo0001_6660	pmatch	yente0001X_6050
yinte0001_6760	pmatch	yinte0001_6760
yinte0001_6760	pmatch	ypseu0001X_37550
yinte0001_6760	pmatch	yrohd0001_6380
yinte0001_6760	pmatch	yberc0001_6660
yinte0001_6760	pmatch	ymoll0001_5970
yinte0001_6760	pmatch	yaldo0001_6660
yinte0001_6760	pmatch	yfred0001_41680
yinte0001_6760	pmatch	ypest0001X_9000
yinte0001_6760	pmatch	yente0001X_6050
yinte0001_6760	pmatch	ykris0001_4940
ykris0001_4940	pmatch	yinte0001_6760
ykris0001_4940	pmatch	ypseu0001X_37550
ykris0001_4940	pmatch	yrohd0001_6380
ykris0001_4940	pmatch	yberc0001_6660
ykris0001_4940	pmatch	ymoll0001_5970
ykris0001_4940	pmatch	yaldo0001_6660
ykris0001_4940	pmatch	yfred0001_41680
ykris0001_4940	pmatch	ypest0001X_9000
ykris0001_4940	pmatch	yente0001X_6050
ykris0001_4940	pmatch	ykris0001_4940
ymoll0001_5970	pmatch	yinte0001_6760
ymoll0001_5970	pmatch	ypseu0001X_37550
ymoll0001_5970	pmatch	yrohd0001_6380
ymoll0001_5970	pmatch	yberc0001_6660
ymoll0001_5970	pmatch	ymoll0001_5970
ymoll0001_5970	pmatch	yaldo0001_6660
ymoll0001_5970	pmatch	yfred0001_41680
ymoll0001_5970	pmatch	ypest0001X_9000
ymoll0001_5970	pmatch	yente0001X_6050
ymoll0001_5970	pmatch	ykris0001_4940
yberc0001_6660	pmatch	yinte0001_6760
yberc0001_6660	pmatch	ypseu0001X_37550
yberc0001_6660	pmatch	yrohd0001_6380
yberc0001_6660	pmatch	yberc0001_6660
yberc0001_6660	pmatch	ymoll0001_5970
yberc0001_6660	pmatch	yaldo0001_6660
yberc0001_6660	pmatch	yfred0001_41680
yberc0001_6660	pmatch	ypest0001X_9000
yberc0001_6660	pmatch	yente0001X_6050
yberc0001_6660	pmatch	ykris0001_4940
yente0001X_6050	pmatch	yinte0001_6760
yente0001X_6050	pmatch	ypseu0001X_37550
yente0001X_6050	pmatch	yrohd0001_6380
yente0001X_6050	pmatch	yberc0001_6660
yente0001X_6050	pmatch	ymoll0001_5970
yente0001X_6050	pmatch	yaldo0001_6660
yente0001X_6050	pmatch	yfred0001_41680
yente0001X_6050	pmatch	ypest0001X_9000
yente0001X_6050	pmatch	ykris0001_4940
yente0001X_6050	pmatch	yente0001X_6050
yfred0001_41680	pmatch	yinte0001_6760
yfred0001_41680	pmatch	ypseu0001X_37550
yfred0001_41680	pmatch	yrohd0001_6380
yfred0001_41680	pmatch	yfred0001_41680
yfred0001_41680	pmatch	yberc0001_6660
yfred0001_41680	pmatch	ypest0001X_9000
yfred0001_41680	pmatch	ymoll0001_5970
yfred0001_41680	pmatch	yaldo0001_6660
yfred0001_41680	pmatch	ykris0001_4940
yfred0001_41680	pmatch	yente0001X_6050
yrohd0001_6380	pmatch	yrohd0001_6380
yrohd0001_6380	pmatch	yberc0001_6660
yrohd0001_6380	pmatch	ymoll0001_5970
yrohd0001_6380	pmatch	yfred0001_41680
yrohd0001_6380	pmatch	ypest0001X_9000
yrohd0001_6380	pmatch	yente0001X_6050
yrohd0001_6380	pmatch	ykris0001_4940
yrohd0001_6380	pmatch	yinte0001_6760
yrohd0001_6380	pmatch	ypseu0001X_37550
yrohd0001_6380	pmatch	yaldo0001_6660
yrohd0001_6380	pmatch	yinte0001_27000
ypest0001X_9000	pmatch	yinte0001_6760
ypest0001X_9000	pmatch	ypseu0001X_37550
ypest0001X_9000	pmatch	yrohd0001_6380
ypest0001X_9000	pmatch	yberc0001_6660
ypest0001X_9000	pmatch	ymoll0001_5970
ypest0001X_9000	pmatch	yaldo0001_6660
ypest0001X_9000	pmatch	yfred0001_41680
ypest0001X_9000	pmatch	ypest0001X_9000
ypest0001X_9000	pmatch	ykris0001_4940
ypest0001X_9000	pmatch	yente0001X_6050
ypseu0001X_37550	pmatch	yinte0001_6760
ypseu0001X_37550	pmatch	ypseu0001X_37550
ypseu0001X_37550	pmatch	yrohd0001_6380
ypseu0001X_37550	pmatch	yfred0001_41680
ypseu0001X_37550	pmatch	yberc0001_6660
ypseu0001X_37550	pmatch	ypest0001X_9000
ypseu0001X_37550	pmatch	ymoll0001_5970
ypseu0001X_37550	pmatch	yaldo0001_6660
ypseu0001X_37550	pmatch	yente0001X_6050
ypseu0001X_37550	pmatch	ykris0001_4940
yinte0001_27000	pmatch	yinte0001_27000
