# Supplementary material for: Genomic characterization of the Yersinia genus
Source: Genome Biol. 2010 Jan 4;11(1):R1. doi: 10.1186/gb-2010-11-1-r1 (PMC2847712; doi:10.1186/gb-2010-11-1-r1)
Supplement: Additional file 16 — The top level directory consists of a directory called Additional_cluster_files and 5010 directories, one for each multi-protein cluster family. (This top level directory has been split into three data files for uploading purposes (Additional files 15, 16, 17.) Within the directory are the following files: PGL1_unique_Yersinia_unclustered.out - list of all protein singletons that MCL did not group into a cluster (see Materials and Methods); PGL1_Yersinia_unique_locus_tags.txt - names of the 11 locus tag prefixes used for each genome; PGL1_unique_Yersinia.gff - mapping each Yersinia protein to a cluster in tab delimited GFF; PGL1_unique_Yersinia.sigfile - list of the longest protein in each cluster; PGL1_unique_Yersinia.summary - summary table of features of each of the clusters; PGL1_unique_Yersinia.table - summary table of each protein in the clusters. Within each cluster directory are the following files, where 'x' is the cluster name: PGL1_unique_Yersinia-x.faa - multifasta file of the proteins in the cluster; PGL1_unique_Yersinia-x.summary - summary of the properties of the proteins; PGL1_unique_Yersinia-x.matches - blast matches between the proteins of the cluster; PGL1_unique_Yersinia-x.muscle.fasta - muscle alignment of the proteins; PGL1_unique_Yersinia-x.muscle.fasta.gblo - gblocks output of muscle alignment (that is, auto-trimmed alignment); PGL1_unique_Yersinia-x.muscle.fasta.gblo.htm - as above in html format; PGL1_unique_Yersinia-x.muscle.tree - treefile from muscle alignment; PGL1_unique_Yersinia-x.sif - matches between proteins in simple interaction format for display on graphing software. [file gb-2010-11-1-r1-S16.zip › clusters2/PGL1_unique_yersinia-CL1258/PGL1_unique_yersinia-CL1258.matches]

source	target	interaction	score
yaldo0001_6680	ypseu0001X_37520	pmatch	72.31
yaldo0001_6680	yaldo0001_6680	pmatch	100.00
yaldo0001_6680	yfred0001_41710	pmatch	72.59
yaldo0001_6680	yberc0001_6690	pmatch	71.79
yaldo0001_6680	ymoll0001_5990	pmatch	68.97
yaldo0001_6680	yinte0001_12000	pmatch	23.87
yaldo0001_6680	yrohd0001_6410	pmatch	71.07
yaldo0001_6680	ykris0001_4970	pmatch	74.62
yaldo0001_6680	yente0001X_6080	pmatch	73.10
yaldo0001_6680	yruck0001_5250	pmatch	52.25
yaldo0001_6680	yinte0001_6790	pmatch	74.87
yinte0001_6790	ypseu0001X_37520	pmatch	70.39
yinte0001_6790	yaldo0001_6680	pmatch	74.87
yinte0001_6790	yfred0001_41710	pmatch	72.14
yinte0001_6790	yberc0001_6690	pmatch	70.56
yinte0001_6790	ymoll0001_5990	pmatch	69.08
yinte0001_6790	yinte0001_12000	pmatch	25.23
yinte0001_6790	yrohd0001_6410	pmatch	70.56
yinte0001_6790	ykris0001_4970	pmatch	72.73
yinte0001_6790	yente0001X_6080	pmatch	74.75
yinte0001_6790	yruck0001_5250	pmatch	52.75
yinte0001_6790	yinte0001_6790	pmatch	100.00
yente0001X_6080	ypseu0001X_37520	pmatch	68.72
yente0001X_6080	yaldo0001_6680	pmatch	73.10
yente0001X_6080	yfred0001_41710	pmatch	77.50
yente0001X_6080	yberc0001_6690	pmatch	71.36
yente0001X_6080	ymoll0001_5990	pmatch	72.28
yente0001X_6080	yinte0001_12000	pmatch	28.57
yente0001X_6080	yrohd0001_6410	pmatch	77.78
yente0001X_6080	ykris0001_4970	pmatch	79.90
yente0001X_6080	yente0001X_6080	pmatch	100.00
yente0001X_6080	yruck0001_5250	pmatch	54.30
yente0001X_6080	yinte0001_6790	pmatch	74.75
ykris0001_4970	ypseu0001X_37520	pmatch	67.60
ykris0001_4970	yaldo0001_6680	pmatch	73.60
ykris0001_4970	yente0001X_6080	pmatch	79.90
ykris0001_4970	yfred0001_41710	pmatch	76.50
ykris0001_4970	yberc0001_6690	pmatch	70.35
ykris0001_4970	yruck0001_5250	pmatch	52.30
ykris0001_4970	ymoll0001_5990	pmatch	71.12
ykris0001_4970	yinte0001_12000	pmatch	28.43
ykris0001_4970	yinte0001_6790	pmatch	71.72
ykris0001_4970	yrohd0001_6410	pmatch	77.16
ykris0001_4970	ykris0001_4970	pmatch	100.00
yfred0001_41710	ypseu0001X_37520	pmatch	70.65
yfred0001_41710	yaldo0001_6680	pmatch	72.59
yfred0001_41710	yfred0001_41710	pmatch	100.00
yfred0001_41710	yberc0001_6690	pmatch	70.33
yfred0001_41710	ymoll0001_5990	pmatch	70.05
yfred0001_41710	yinte0001_12000	pmatch	25.60
yfred0001_41710	yrohd0001_6410	pmatch	74.18
yfred0001_41710	ykris0001_4970	pmatch	76.50
yfred0001_41710	yente0001X_6080	pmatch	77.50
yfred0001_41710	yruck0001_5250	pmatch	53.41
yfred0001_41710	yinte0001_6790	pmatch	72.14
ypseu0001X_37520	ypseu0001X_37520	pmatch	100.00
ypseu0001X_37520	yaldo0001_6680	pmatch	72.31
ypseu0001X_37520	yfred0001_41710	pmatch	71.00
ypseu0001X_37520	yberc0001_6690	pmatch	67.51
ypseu0001X_37520	ymoll0001_5990	pmatch	64.36
ypseu0001X_37520	yinte0001_12000	pmatch	21.37
ypseu0001X_37520	yrohd0001_6410	pmatch	67.01
ypseu0001X_37520	ykris0001_4970	pmatch	67.69
ypseu0001X_37520	yente0001X_6080	pmatch	68.72
ypseu0001X_37520	yruck0001_5250	pmatch	50.49
ypseu0001X_37520	yinte0001_6790	pmatch	70.26
yrohd0001_6410	ypseu0001X_37520	pmatch	66.48
yrohd0001_6410	yaldo0001_6680	pmatch	71.07
yrohd0001_6410	yente0001X_6080	pmatch	77.78
yrohd0001_6410	yfred0001_41710	pmatch	74.18
yrohd0001_6410	yberc0001_6690	pmatch	71.72
yrohd0001_6410	yruck0001_5250	pmatch	50.87
yrohd0001_6410	ymoll0001_5990	pmatch	74.51
yrohd0001_6410	yinte0001_12000	pmatch	30.86
yrohd0001_6410	yinte0001_6790	pmatch	70.56
yrohd0001_6410	yrohd0001_6410	pmatch	100.00
yrohd0001_6410	ykris0001_4970	pmatch	77.16
yberc0001_6690	ypseu0001X_37520	pmatch	65.56
yberc0001_6690	yaldo0001_6680	pmatch	71.79
yberc0001_6690	yfred0001_41710	pmatch	68.68
yberc0001_6690	yberc0001_6690	pmatch	100.00
yberc0001_6690	ymoll0001_5990	pmatch	67.02
yberc0001_6690	yinte0001_12000	pmatch	28.40
yberc0001_6690	yrohd0001_6410	pmatch	70.71
yberc0001_6690	ykris0001_4970	pmatch	69.85
yberc0001_6690	yente0001X_6080	pmatch	70.15
yberc0001_6690	yruck0001_5250	pmatch	75.51
yberc0001_6690	yinte0001_6790	pmatch	69.39
ymoll0001_5990	ypseu0001X_37520	pmatch	63.64
ymoll0001_5990	yaldo0001_6680	pmatch	67.91
ymoll0001_5990	yfred0001_41710	pmatch	70.05
ymoll0001_5990	yberc0001_6690	pmatch	67.72
ymoll0001_5990	ymoll0001_5990	pmatch	100.00
ymoll0001_5990	yinte0001_12000	pmatch	24.29
ymoll0001_5990	yrohd0001_6410	pmatch	74.51
ymoll0001_5990	ykris0001_4970	pmatch	71.12
ymoll0001_5990	yente0001X_6080	pmatch	71.12
ymoll0001_5990	yruck0001_5250	pmatch	50.27
ymoll0001_5990	yinte0001_6790	pmatch	69.08
yruck0001_5250	ypseu0001X_37520	pmatch	50.00
yruck0001_5250	yaldo0001_6680	pmatch	52.02
yruck0001_5250	yfred0001_41710	pmatch	53.41
yruck0001_5250	yberc0001_6690	pmatch	50.88
yruck0001_5250	ymoll0001_5990	pmatch	50.27
yruck0001_5250	yinte0001_12000	pmatch	25.00
yruck0001_5250	yrohd0001_6410	pmatch	50.87
yruck0001_5250	ykris0001_4970	pmatch	52.30
yruck0001_5250	yente0001X_6080	pmatch	54.02
yruck0001_5250	yruck0001_5250	pmatch	100.00
yruck0001_5250	yinte0001_6790	pmatch	52.75
yinte0001_12000	ypseu0001X_37520	pmatch	23.26
yinte0001_12000	yaldo0001_6680	pmatch	26.47
yinte0001_12000	yfred0001_41710	pmatch	25.41
yinte0001_12000	yberc0001_6690	pmatch	27.84
yinte0001_12000	ymoll0001_5990	pmatch	26.50
yinte0001_12000	yinte0001_12000	pmatch	100.00
yinte0001_12000	yrohd0001_6410	pmatch	30.77
yinte0001_12000	ykris0001_4970	pmatch	26.74
yinte0001_12000	yente0001X_6080	pmatch	28.43
yinte0001_12000	yruck0001_5250	pmatch	38.64
yinte0001_12000	yinte0001_6790	pmatch	23.21
