# Supplementary material for: Genomic characterization of the Yersinia genus
Source: Genome Biol. 2010 Jan 4;11(1):R1. doi: 10.1186/gb-2010-11-1-r1 (PMC2847712; doi:10.1186/gb-2010-11-1-r1)
Supplement: Additional file 16 — The top level directory consists of a directory called Additional_cluster_files and 5010 directories, one for each multi-protein cluster family. (This top level directory has been split into three data files for uploading purposes (Additional files 15, 16, 17.) Within the directory are the following files: PGL1_unique_Yersinia_unclustered.out - list of all protein singletons that MCL did not group into a cluster (see Materials and Methods); PGL1_Yersinia_unique_locus_tags.txt - names of the 11 locus tag prefixes used for each genome; PGL1_unique_Yersinia.gff - mapping each Yersinia protein to a cluster in tab delimited GFF; PGL1_unique_Yersinia.sigfile - list of the longest protein in each cluster; PGL1_unique_Yersinia.summary - summary table of features of each of the clusters; PGL1_unique_Yersinia.table - summary table of each protein in the clusters. Within each cluster directory are the following files, where 'x' is the cluster name: PGL1_unique_Yersinia-x.faa - multifasta file of the proteins in the cluster; PGL1_unique_Yersinia-x.summary - summary of the properties of the proteins; PGL1_unique_Yersinia-x.matches - blast matches between the proteins of the cluster; PGL1_unique_Yersinia-x.muscle.fasta - muscle alignment of the proteins; PGL1_unique_Yersinia-x.muscle.fasta.gblo - gblocks output of muscle alignment (that is, auto-trimmed alignment); PGL1_unique_Yersinia-x.muscle.fasta.gblo.htm - as above in html format; PGL1_unique_Yersinia-x.muscle.tree - treefile from muscle alignment; PGL1_unique_Yersinia-x.sif - matches between proteins in simple interaction format for display on graphing software. [file gb-2010-11-1-r1-S16.zip › clusters2/PGL1_unique_yersinia-CL1258/PGL1_unique_yersinia-CL1258.muscle.fasta]

>yinte0001_12000
VNSLTIINKIVAYDYNNAIIYN-----INKPEKSVSLYAPTN-ECLYILLDQYPNVIPQN
YFFEQAWEKQGLTTTNNNFYQHISMIRRAFEVVGLNGDIILTLPRRGLSLSKDLEITHEE
KKRQDKKEEIVIDETSNNATINNSMLRASLWVVVSILIITLFSILLYNKKSPYEKSIENY
NHVEDIELCHLFSLSEGYDVSNVKEIIKNEKINCN-KVKNLYYTTYPIIKRESLIYCDVL
NNTPKNCISYLMIK------
>yruck0001_5250
--MTKNNTENE-FELENGVIFSPARRYLHGPDAPPVILTENNIRFLQLLLN---GITDKE
SIINEVWKEQNGAISESSYYGQIYMLRKAFNQVGLNESLIHTIPRKGVRYIGSAMPLLVT
EANDILGK----------------------------------------------------
NKHPLISTTTLHAVNLGDDEKTAAT--KMFRMNTYHRWKKIFFYSLTFLATCWLSSLTIL
-------IIIYLNK------
>yberc0001_6690
VAANMETNEIV-FKLEGTVLFSPAQRCLNGPNGAIAILTENNIRFLKLLLS---GVTEKE
QIINQVWKEQRGAVSESSYYGQLYMLRKAFVQVGLKESLIHTIPRKGVRYIGAVNQITTC
DEATEQPQQSETNILA--------------------------------------------
TAAPAPLALSPSMASVVAQVALPPT--KPGFLQSY-RWKKL-ISLLAFFSFCWLSFLSVL
-------VIIILFHGDTPHP
>ypseu0001X_37520
----MEKNEIV-FKLEGAVLFSPEKRCLSGPGGTVAVLTENNLRFLQLLLN---GVTEKE
EIINEVWKEQRGAISESSYYGQLYMLRKAFLQVGLKESLIHTIPRKGVRYTGSISQVAIN
SNPENQQSSETANSVS--------IM----------------------------------
HDPAPLAVATIPTDAGTMTLSSPPT--KQSFLHSH-RWKKL-ISLLAVFSFCWLSFLSAL
-------VIIILLKGE----
>yinte0001_6790
----MEKNEIM-FKLEGTVLFSPTQRCLNGPDGTVVILTENNLRFLQLLLN---GVTEKE
QIINQVWKEQRGAVSESSYYGQLYMLRKAFLQVGLKESLIHTIPRKGVRYTGSVSQIVIN
DEAEKQMQADPHIIAV--------------------------------------------
PNKEQLAPVTQPFKREASKISPVVA--QQSFLHSY-RWKKL-ISLLAFFSFCWLSFLSTL
-------IIIILFNGDRPHF
>yaldo0001_6680
----MEINEIV-FKLEGTVLFSPAQRCLNGPNGSIAILTENNLRFLQLLLN---GVTEKE
QIINQVWKEQRGAISESSYYGQLYMLRKAFVQVGLKESLIHTIPRKGVRYTGSVTQVTIN
QQPEIQQHSKEQKTME--------------------------------------------
PDMHQVGVATAPFNSTVIPVSKRVV--RQSFLQSY-RWKKL-ISLLAFFSFCWLSFLSAL
-------IIIILLNGDTP--
>ymoll0001_5990
----MENKETV-FKLERTVLFSPAQRCLNGPEGTVVILTENNIRFLQLLLS---GVTAKE
QIINQVWREQRGAVSESSYYGQLYMLRKAFVQVGLKESLIHTIPRKGVRYTGSVEQIVIC
NKKEQQQNSHNIQSITADNTLTDDTL----------------------------------
VENRQISTPSLPIKNAITLVSQPPV--KQSFLQSH-RWKKL-ISLLAFFSFCWLSFLSVL
-------IIIILFNGNNSPH
>yrohd0001_6410
----METKEIV-FKLEGIVLFSPSQRCLNGPDGSVVILTENNLRFLQLLLN---GVTEKE
EIINQVWKEQRGAVSESSYYGQLYMLRKAFVQVGLKESLIHTIPRKGVRYTGSVSQIAAC
KEIESPQSGIDNTQVT--------TE----------------------------------
PESSYIPMPSLPIKSAPTAVPHAQI--KHNFLQSH-GWKKL-ISLLAFFSFCWLSFLSVL
-------IIIILFNGNNPAS
>yfred0001_41710
----METNEIV-FKLEGTVLFSPSQRCLNGPDGSVVILTENNLRFLQLLLN---GITEKE
KIINQVWKEQRGAVSESSYYGQLYMLRKAFLQVGLKESLIHTIPRKGVRYTGSVSQIEVC
KKPENPQDSDATEQIV--------AI----------------------------------
TEQPQINTIPLPANSMAALANQTQSHTKQSFLQSY-RWKKL-ISLLALFSFCWLSFLSIL
-------VIIILFNGDKSNY
>yente0001X_6080
----METNEIV-FKLEGTVLFSPAQRCLNGPDGSVVILTENNLRFLQLLLN---GVTEKE
QIINQVWKEQRGAVSESSYYGQLYMLRKAFLQVGLKESLIHTIPRKGVRYTGSVSKIAVC
KEPQEQQNSTDMQQMP--------AL----------------------------------
PDVSQLTTLPLPIENIAPQEFPAQN--KQSFLQSY-RWKKL-ISLLAFFSFCWLSFLSVL
-------IMIILFSGEKPNP
>ykris0001_4970
----MEINEIV-FKLEGTVLFSPTQRCLNGPGGSVVMLTENNLRFLQLLLN---GVTEKE
KIINQVWKEQRGAVSESSYYGQLYMLRKAFLQVGLKESLIHTIPRKGVRYTGSVSQVTVS
NDSDEQQNNDDIQQIT--------TL----------------------------------
PELPQITTSSLPAESVTPRVPLANN--KQSFLQSN-GWKKL-ISLLAFFSFCWLSFLSVL
-------IIIILFNGDTPNP
