# Supplementary material for: Genomic characterization of the Yersinia genus
Source: Genome Biol. 2010 Jan 4;11(1):R1. doi: 10.1186/gb-2010-11-1-r1 (PMC2847712; doi:10.1186/gb-2010-11-1-r1)
Supplement: Additional file 16 — The top level directory consists of a directory called Additional_cluster_files and 5010 directories, one for each multi-protein cluster family. (This top level directory has been split into three data files for uploading purposes (Additional files 15, 16, 17.) Within the directory are the following files: PGL1_unique_Yersinia_unclustered.out - list of all protein singletons that MCL did not group into a cluster (see Materials and Methods); PGL1_Yersinia_unique_locus_tags.txt - names of the 11 locus tag prefixes used for each genome; PGL1_unique_Yersinia.gff - mapping each Yersinia protein to a cluster in tab delimited GFF; PGL1_unique_Yersinia.sigfile - list of the longest protein in each cluster; PGL1_unique_Yersinia.summary - summary table of features of each of the clusters; PGL1_unique_Yersinia.table - summary table of each protein in the clusters. Within each cluster directory are the following files, where 'x' is the cluster name: PGL1_unique_Yersinia-x.faa - multifasta file of the proteins in the cluster; PGL1_unique_Yersinia-x.summary - summary of the properties of the proteins; PGL1_unique_Yersinia-x.matches - blast matches between the proteins of the cluster; PGL1_unique_Yersinia-x.muscle.fasta - muscle alignment of the proteins; PGL1_unique_Yersinia-x.muscle.fasta.gblo - gblocks output of muscle alignment (that is, auto-trimmed alignment); PGL1_unique_Yersinia-x.muscle.fasta.gblo.htm - as above in html format; PGL1_unique_Yersinia-x.muscle.tree - treefile from muscle alignment; PGL1_unique_Yersinia-x.sif - matches between proteins in simple interaction format for display on graphing software. [file gb-2010-11-1-r1-S16.zip › clusters2/PGL1_unique_yersinia-CL1258/PGL1_unique_yersinia-CL1258.sif]

yaldo0001_6680	pmatch	ypseu0001X_37520
yaldo0001_6680	pmatch	yaldo0001_6680
yaldo0001_6680	pmatch	yfred0001_41710
yaldo0001_6680	pmatch	yberc0001_6690
yaldo0001_6680	pmatch	ymoll0001_5990
yaldo0001_6680	pmatch	yinte0001_12000
yaldo0001_6680	pmatch	yrohd0001_6410
yaldo0001_6680	pmatch	ykris0001_4970
yaldo0001_6680	pmatch	yente0001X_6080
yaldo0001_6680	pmatch	yruck0001_5250
yaldo0001_6680	pmatch	yinte0001_6790
yinte0001_6790	pmatch	ypseu0001X_37520
yinte0001_6790	pmatch	yaldo0001_6680
yinte0001_6790	pmatch	yfred0001_41710
yinte0001_6790	pmatch	yberc0001_6690
yinte0001_6790	pmatch	ymoll0001_5990
yinte0001_6790	pmatch	yinte0001_12000
yinte0001_6790	pmatch	yrohd0001_6410
yinte0001_6790	pmatch	ykris0001_4970
yinte0001_6790	pmatch	yente0001X_6080
yinte0001_6790	pmatch	yruck0001_5250
yinte0001_6790	pmatch	yinte0001_6790
yente0001X_6080	pmatch	ypseu0001X_37520
yente0001X_6080	pmatch	yaldo0001_6680
yente0001X_6080	pmatch	yfred0001_41710
yente0001X_6080	pmatch	yberc0001_6690
yente0001X_6080	pmatch	ymoll0001_5990
yente0001X_6080	pmatch	yinte0001_12000
yente0001X_6080	pmatch	yrohd0001_6410
yente0001X_6080	pmatch	ykris0001_4970
yente0001X_6080	pmatch	yente0001X_6080
yente0001X_6080	pmatch	yruck0001_5250
yente0001X_6080	pmatch	yinte0001_6790
ykris0001_4970	pmatch	ypseu0001X_37520
ykris0001_4970	pmatch	yaldo0001_6680
ykris0001_4970	pmatch	yente0001X_6080
ykris0001_4970	pmatch	yfred0001_41710
ykris0001_4970	pmatch	yberc0001_6690
ykris0001_4970	pmatch	yruck0001_5250
ykris0001_4970	pmatch	ymoll0001_5990
ykris0001_4970	pmatch	yinte0001_12000
ykris0001_4970	pmatch	yinte0001_6790
ykris0001_4970	pmatch	yrohd0001_6410
ykris0001_4970	pmatch	ykris0001_4970
yfred0001_41710	pmatch	ypseu0001X_37520
yfred0001_41710	pmatch	yaldo0001_6680
yfred0001_41710	pmatch	yfred0001_41710
yfred0001_41710	pmatch	yberc0001_6690
yfred0001_41710	pmatch	ymoll0001_5990
yfred0001_41710	pmatch	yinte0001_12000
yfred0001_41710	pmatch	yrohd0001_6410
yfred0001_41710	pmatch	ykris0001_4970
yfred0001_41710	pmatch	yente0001X_6080
yfred0001_41710	pmatch	yruck0001_5250
yfred0001_41710	pmatch	yinte0001_6790
ypseu0001X_37520	pmatch	ypseu0001X_37520
ypseu0001X_37520	pmatch	yaldo0001_6680
ypseu0001X_37520	pmatch	yfred0001_41710
ypseu0001X_37520	pmatch	yberc0001_6690
ypseu0001X_37520	pmatch	ymoll0001_5990
ypseu0001X_37520	pmatch	yinte0001_12000
ypseu0001X_37520	pmatch	yrohd0001_6410
ypseu0001X_37520	pmatch	ykris0001_4970
ypseu0001X_37520	pmatch	yente0001X_6080
ypseu0001X_37520	pmatch	yruck0001_5250
ypseu0001X_37520	pmatch	yinte0001_6790
yrohd0001_6410	pmatch	ypseu0001X_37520
yrohd0001_6410	pmatch	yaldo0001_6680
yrohd0001_6410	pmatch	yente0001X_6080
yrohd0001_6410	pmatch	yfred0001_41710
yrohd0001_6410	pmatch	yberc0001_6690
yrohd0001_6410	pmatch	yruck0001_5250
yrohd0001_6410	pmatch	ymoll0001_5990
yrohd0001_6410	pmatch	yinte0001_12000
yrohd0001_6410	pmatch	yinte0001_6790
yrohd0001_6410	pmatch	yrohd0001_6410
yrohd0001_6410	pmatch	ykris0001_4970
yberc0001_6690	pmatch	ypseu0001X_37520
yberc0001_6690	pmatch	yaldo0001_6680
yberc0001_6690	pmatch	yfred0001_41710
yberc0001_6690	pmatch	yberc0001_6690
yberc0001_6690	pmatch	ymoll0001_5990
yberc0001_6690	pmatch	yinte0001_12000
yberc0001_6690	pmatch	yrohd0001_6410
yberc0001_6690	pmatch	ykris0001_4970
yberc0001_6690	pmatch	yente0001X_6080
yberc0001_6690	pmatch	yruck0001_5250
yberc0001_6690	pmatch	yinte0001_6790
ymoll0001_5990	pmatch	ypseu0001X_37520
ymoll0001_5990	pmatch	yaldo0001_6680
ymoll0001_5990	pmatch	yfred0001_41710
ymoll0001_5990	pmatch	yberc0001_6690
ymoll0001_5990	pmatch	ymoll0001_5990
ymoll0001_5990	pmatch	yinte0001_12000
ymoll0001_5990	pmatch	yrohd0001_6410
ymoll0001_5990	pmatch	ykris0001_4970
ymoll0001_5990	pmatch	yente0001X_6080
ymoll0001_5990	pmatch	yruck0001_5250
ymoll0001_5990	pmatch	yinte0001_6790
yruck0001_5250	pmatch	ypseu0001X_37520
yruck0001_5250	pmatch	yaldo0001_6680
yruck0001_5250	pmatch	yfred0001_41710
yruck0001_5250	pmatch	yberc0001_6690
yruck0001_5250	pmatch	ymoll0001_5990
yruck0001_5250	pmatch	yinte0001_12000
yruck0001_5250	pmatch	yrohd0001_6410
yruck0001_5250	pmatch	ykris0001_4970
yruck0001_5250	pmatch	yente0001X_6080
yruck0001_5250	pmatch	yruck0001_5250
yruck0001_5250	pmatch	yinte0001_6790
yinte0001_12000	pmatch	ypseu0001X_37520
yinte0001_12000	pmatch	yaldo0001_6680
yinte0001_12000	pmatch	yfred0001_41710
yinte0001_12000	pmatch	yberc0001_6690
yinte0001_12000	pmatch	ymoll0001_5990
yinte0001_12000	pmatch	yinte0001_12000
yinte0001_12000	pmatch	yrohd0001_6410
yinte0001_12000	pmatch	ykris0001_4970
yinte0001_12000	pmatch	yente0001X_6080
yinte0001_12000	pmatch	yruck0001_5250
yinte0001_12000	pmatch	yinte0001_6790
