# Supplementary material for: Genomic characterization of the Yersinia genus
Source: Genome Biol. 2010 Jan 4;11(1):R1. doi: 10.1186/gb-2010-11-1-r1 (PMC2847712; doi:10.1186/gb-2010-11-1-r1)
Supplement: Additional file 16 — The top level directory consists of a directory called Additional_cluster_files and 5010 directories, one for each multi-protein cluster family. (This top level directory has been split into three data files for uploading purposes (Additional files 15, 16, 17.) Within the directory are the following files: PGL1_unique_Yersinia_unclustered.out - list of all protein singletons that MCL did not group into a cluster (see Materials and Methods); PGL1_Yersinia_unique_locus_tags.txt - names of the 11 locus tag prefixes used for each genome; PGL1_unique_Yersinia.gff - mapping each Yersinia protein to a cluster in tab delimited GFF; PGL1_unique_Yersinia.sigfile - list of the longest protein in each cluster; PGL1_unique_Yersinia.summary - summary table of features of each of the clusters; PGL1_unique_Yersinia.table - summary table of each protein in the clusters. Within each cluster directory are the following files, where 'x' is the cluster name: PGL1_unique_Yersinia-x.faa - multifasta file of the proteins in the cluster; PGL1_unique_Yersinia-x.summary - summary of the properties of the proteins; PGL1_unique_Yersinia-x.matches - blast matches between the proteins of the cluster; PGL1_unique_Yersinia-x.muscle.fasta - muscle alignment of the proteins; PGL1_unique_Yersinia-x.muscle.fasta.gblo - gblocks output of muscle alignment (that is, auto-trimmed alignment); PGL1_unique_Yersinia-x.muscle.fasta.gblo.htm - as above in html format; PGL1_unique_Yersinia-x.muscle.tree - treefile from muscle alignment; PGL1_unique_Yersinia-x.sif - matches between proteins in simple interaction format for display on graphing software. [file gb-2010-11-1-r1-S16.zip › clusters2/PGL1_unique_yersinia-CL1259/PGL1_unique_yersinia-CL1259.matches]

source	target	interaction	score
yaldo0001_28650	yaldo0001_28650	pmatch	100.00
yaldo0001_28650	yruck0001_22100	pmatch	75.71
yaldo0001_28650	ykris0001_27690	pmatch	79.73
yaldo0001_28650	ypseu0001X_36020	pmatch	60.00
yaldo0001_28650	ypest0001X_11620	pmatch	60.00
yaldo0001_28650	yente0001X_10700	pmatch	77.03
yruck0001_22100	ypest0001X_11620	pmatch	66.47
yruck0001_22100	ypseu0001X_36020	pmatch	66.32
yruck0001_22100	yberc0001_26380	pmatch	71.76
yruck0001_22100	yinte0001_28810	pmatch	65.85
yruck0001_22100	yaldo0001_28660	pmatch	80.24
yruck0001_22100	yente0001X_10700	pmatch	83.31
yruck0001_22100	yaldo0001_28640	pmatch	68.54
yruck0001_22100	yfred0001_27640	pmatch	68.42
yruck0001_22100	ykris0001_27690	pmatch	85.55
yruck0001_22100	yruck0001_22100	pmatch	100.00
yruck0001_22100	yaldo0001_28650	pmatch	75.71
ypseu0001X_36020	ypest0001X_11620	pmatch	99.85
ypseu0001X_36020	ypseu0001X_36020	pmatch	100.00
ypseu0001X_36020	yberc0001_26380	pmatch	71.60
ypseu0001X_36020	yinte0001_28810	pmatch	46.34
ypseu0001X_36020	yaldo0001_28660	pmatch	57.95
ypseu0001X_36020	yente0001X_10700	pmatch	66.77
ypseu0001X_36020	yaldo0001_28640	pmatch	58.43
ypseu0001X_36020	yfred0001_27640	pmatch	57.89
ypseu0001X_36020	ykris0001_27690	pmatch	66.32
ypseu0001X_36020	yruck0001_22100	pmatch	66.32
ypseu0001X_36020	yaldo0001_28650	pmatch	60.00
ypest0001X_11620	ypest0001X_11620	pmatch	100.00
ypest0001X_11620	ypseu0001X_36020	pmatch	99.85
ypest0001X_11620	yberc0001_26380	pmatch	70.37
ypest0001X_11620	yinte0001_28810	pmatch	46.34
ypest0001X_11620	yaldo0001_28660	pmatch	57.95
ypest0001X_11620	yente0001X_10700	pmatch	66.92
ypest0001X_11620	yaldo0001_28640	pmatch	59.55
ypest0001X_11620	yfred0001_27640	pmatch	57.89
ypest0001X_11620	ykris0001_27690	pmatch	66.47
ypest0001X_11620	yruck0001_22100	pmatch	66.47
ypest0001X_11620	yaldo0001_28650	pmatch	60.00
yaldo0001_28640	yruck0001_22100	pmatch	68.54
yaldo0001_28640	yaldo0001_28640	pmatch	100.00
yaldo0001_28640	yberc0001_26380	pmatch	77.97
yaldo0001_28640	ykris0001_27690	pmatch	82.02
yaldo0001_28640	ypseu0001X_36020	pmatch	58.43
yaldo0001_28640	ypest0001X_11620	pmatch	59.55
yaldo0001_28640	yente0001X_10700	pmatch	80.90
ykris0001_27690	yaldo0001_28640	pmatch	82.02
ykris0001_27690	ypest0001X_11620	pmatch	66.47
ykris0001_27690	yfred0001_27640	pmatch	71.05
ykris0001_27690	ykris0001_27690	pmatch	100.00
ykris0001_27690	ypseu0001X_36020	pmatch	66.32
ykris0001_27690	yruck0001_22100	pmatch	85.55
ykris0001_27690	yberc0001_26380	pmatch	86.36
ykris0001_27690	yaldo0001_28650	pmatch	79.73
ykris0001_27690	yinte0001_28810	pmatch	80.49
ykris0001_27690	yaldo0001_28660	pmatch	84.18
ykris0001_27690	yente0001X_10700	pmatch	95.11
yente0001X_10700	ypest0001X_11620	pmatch	66.92
yente0001X_10700	ypseu0001X_36020	pmatch	66.77
yente0001X_10700	yberc0001_26380	pmatch	83.33
yente0001X_10700	yinte0001_28810	pmatch	73.17
yente0001X_10700	yaldo0001_28660	pmatch	84.75
yente0001X_10700	yente0001X_10700	pmatch	100.00
yente0001X_10700	yaldo0001_28640	pmatch	80.90
yente0001X_10700	yfred0001_27640	pmatch	71.05
yente0001X_10700	ykris0001_27690	pmatch	95.11
yente0001X_10700	yruck0001_22100	pmatch	83.31
yente0001X_10700	yaldo0001_28650	pmatch	77.03
yberc0001_26380	yaldo0001_28640	pmatch	76.00
yberc0001_26380	yruck0001_22100	pmatch	71.76
yberc0001_26380	yberc0001_26380	pmatch	100.00
yberc0001_26380	ypest0001X_11620	pmatch	70.37
yberc0001_26380	ykris0001_27690	pmatch	83.53
yberc0001_26380	ypseu0001X_36020	pmatch	71.60
yberc0001_26380	yente0001X_10700	pmatch	81.18
yaldo0001_28660	yruck0001_22100	pmatch	80.23
yaldo0001_28660	ypest0001X_11620	pmatch	57.95
yaldo0001_28660	yfred0001_27640	pmatch	63.16
yaldo0001_28660	yinte0001_28810	pmatch	72.50
yaldo0001_28660	ykris0001_27690	pmatch	84.18
yaldo0001_28660	yaldo0001_28660	pmatch	100.00
yaldo0001_28660	ypseu0001X_36020	pmatch	57.95
yaldo0001_28660	yente0001X_10700	pmatch	84.75
yinte0001_28810	yinte0001_28810	pmatch	100.00
yinte0001_28810	yruck0001_22100	pmatch	65.85
yinte0001_28810	ykris0001_27690	pmatch	80.49
yinte0001_28810	ypest0001X_11620	pmatch	46.34
yinte0001_28810	yente0001X_10700	pmatch	73.17
yinte0001_28810	yaldo0001_28660	pmatch	72.50
yinte0001_28810	ypseu0001X_36020	pmatch	46.34
yfred0001_27640	yruck0001_22100	pmatch	68.42
yfred0001_27640	ykris0001_27690	pmatch	71.05
yfred0001_27640	ypest0001X_11620	pmatch	57.89
yfred0001_27640	yente0001X_10700	pmatch	71.05
yfred0001_27640	yaldo0001_28660	pmatch	63.16
yfred0001_27640	yfred0001_27640	pmatch	100.00
yfred0001_27640	ypseu0001X_36020	pmatch	57.89
