# Supplementary material for: Genomic characterization of the Yersinia genus
Source: Genome Biol. 2010 Jan 4;11(1):R1. doi: 10.1186/gb-2010-11-1-r1 (PMC2847712; doi:10.1186/gb-2010-11-1-r1)
Supplement: Additional file 16 — The top level directory consists of a directory called Additional_cluster_files and 5010 directories, one for each multi-protein cluster family. (This top level directory has been split into three data files for uploading purposes (Additional files 15, 16, 17.) Within the directory are the following files: PGL1_unique_Yersinia_unclustered.out - list of all protein singletons that MCL did not group into a cluster (see Materials and Methods); PGL1_Yersinia_unique_locus_tags.txt - names of the 11 locus tag prefixes used for each genome; PGL1_unique_Yersinia.gff - mapping each Yersinia protein to a cluster in tab delimited GFF; PGL1_unique_Yersinia.sigfile - list of the longest protein in each cluster; PGL1_unique_Yersinia.summary - summary table of features of each of the clusters; PGL1_unique_Yersinia.table - summary table of each protein in the clusters. Within each cluster directory are the following files, where 'x' is the cluster name: PGL1_unique_Yersinia-x.faa - multifasta file of the proteins in the cluster; PGL1_unique_Yersinia-x.summary - summary of the properties of the proteins; PGL1_unique_Yersinia-x.matches - blast matches between the proteins of the cluster; PGL1_unique_Yersinia-x.muscle.fasta - muscle alignment of the proteins; PGL1_unique_Yersinia-x.muscle.fasta.gblo - gblocks output of muscle alignment (that is, auto-trimmed alignment); PGL1_unique_Yersinia-x.muscle.fasta.gblo.htm - as above in html format; PGL1_unique_Yersinia-x.muscle.tree - treefile from muscle alignment; PGL1_unique_Yersinia-x.sif - matches between proteins in simple interaction format for display on graphing software. [file gb-2010-11-1-r1-S16.zip › clusters2/PGL1_unique_yersinia-CL1259/PGL1_unique_yersinia-CL1259.muscle.fasta]

>ypseu0001X_36020
------------------------------------VLAEDTIIVERNRSQTDSYQATTS
VTANRSPANIIDTPQNVTVVTHPVLEDYDVTNLGEALYFVSGITQSNTLGGTQDALIKRG
FGNNRDGSILHDGIRSIQARNFTPTSERVEVLKGPSSMLYGMNEPGGLINVISKKPQLDP
HVHLEANASSFKGGGGQLDVTGPLGESGFAGRLIIDHQETDYWRNFGRNRQTVVAPSLDW
YGENTTVHLAWERMEYLVPFDRGTVIDPRTGKPVDTPRDRRFDESYNATRGDQDTVTFSI
NHDLNEFWSTQLNYAFSRNSYSDNQARATAFNAETGVLTRQSDATANAKSHSQAVQWVVN
GDLDWGFTHHQLMFGIDYEARRVFRGDMIRGSKNNGFNVYDPIYGTLPPSTAVSAADSDQ
RENIDSRALFIQDSMRLNEHWLLLGGLRYDSFDVMAGKGRPFKKNTDSSDSRLVPRAGVV
YNLNDWSSLYVSYTESFKPNVSIATAIDALPPEYGKSWEAGYKIDINNRVTGTLAVYDIH
KRNIMVSELVDGETVTRTAGKARSRGLELDMAGKVTDSLSLIGSYAYTDARLTEDPDNNG
NDLPNVARHTAALFLSRDFGSTSLISGDEVKAGIGARYVGKRAGDAANSFWLDNYTVADA
FVAWKMPLSGYQLKWQLNVKNLFDKTYYPSSANNLRIAIGEPRQVVLQGSIDF
>ypest0001X_11620
------------------------------------VLAEDTIIVERNRSQTDSYQATTS
VTANRSPANIIDTPQNVTVVTHPVLEDYDVTNLGEALYFVSGITQSNTLGGTQDALIKRG
FGNNRDGSILHDGIRSIQARNFTPTSERVEVLKGPSSMLYGMNEPGGLINVISKKPQLDP
HVHLEANASSFKGGGGQLDVTGPLGESGFAGRLIIDHQETDYWRNFGRNRQTVVAPSLDW
YGENTTVHLAWERMEYLVPFDRGTVIDPRTGKPVDTPRDRRFDESYNATRGDQDTVTFSI
NHDLNEFWSTQLNYAFSRNSYSDNQARATAFNAETGVLTRQSDATANAKSHSQAVQWVVN
GDLDWGFTHHQLMFGIDYEARRVFRGDMIRGSKNNGFNVYDPIYGTLPPSTAVSAADSDQ
RENIDSRALFIQDSMRLNEHWLLLGGLRYDSFDVMAGKGRPFKKNTDSSDSRLVPRAGVV
YNLNDWSSLYVSYTESFKPNVSIATAIDALPPEYGKSWEAGYKIDINNRVTGTLAVYDIH
KRNIMVSELVDGETVTRTAGKARSRGLELDMAGKVTDSLSLIGSYAYTDARLTEDPDNNG
NDLPNVARHTAALFLSRDFGSTSLISGDEVKAGIGARYVGKRAGDAANSFWLDNYTVADA
FIAWKMPLSGYQLKWQLNVKNLFDKTYYPSSANNLRIAIGEPRQVVLQGSIDF
>yinte0001_28810
------------------------------------------------------------
------------------------------------------------------------
----------------------------VEVI----------------------------
------------------------------------------------------------
------------------------------------------------------------
------------------------------------------------------------
-------------------------------------------------ASTASAKGRDQ
RENLKSDGWFMQDSIELIDKWVVLTGLRYE------------------------------
------------------------------------------------------------
------------------------------------------------------------
------------------------------------------------------------
-----------------------------------------------------
>yfred0001_27640
------------------------------------------------------------
------------------------------------------------------------
------------------------------------------------------------
------------------------------------------------------------
------------------------------------------------------------
------------------------------------------------------------
------------------------------------------------------------
--------------------------------------------------------MGVV
YKLMSGVFLYSSNSESFIPNFSITTQIDLLPPVQG-------------------------
------------------------------------------------------------
------------------------------------------------------------
-----------------------------------------------------
>yaldo0001_28650
------------------------------------------------------------
------------------------------------------------------------
------------------------------------------------------------
------------------------------------------------------------
------------------------------------------------------------
------------------------------------------------------------
------------------------------------------------------------
------------------------------------------------------------
------------------------------------------------------------
----MVNELVDGEAVTRTAGRVRSQGVEVDVSGQLTGNLSAIATYAYIDARVSEDPENKA
NQMANVARNRASLFDSD-------------------------------------------
--AWLYRLAEWR-----------------------------------------
>yberc0001_26380
------------------------------------------------------------
------------------------------------------------------------
------------------------------------------------------------
------------------------------------------------------------
------------------------------------------------------------
------------------------------------------------------------
------------------------------------------------------------
--------------LEFVKIWKYLS-----------------------------------
------------------------------------------------------------
------------------------------------------------------------
---------------------------VNIGIGAGARYIGSRAGDAANRFILDDYTVVDA
FVSYSLPINHYRVKWQLNVKKLFDKTYYPSSGGNLRIAVGEPRQFVLRASIDF
>yaldo0001_28640
------------------------------------------------------------
------------------------------------------------------------
------------------------------------------------------------
------------------------------------------------------------
------------------------------------------------------------
------------------------------------------------------------
------------------------------------------------------------
------------------------------------------------------------
------------------------------------------------------------
------------------------------------------------------------
--------------LTQTLGFTGWQSGDNLRIGAGARYFGRRGGDVANSFTLDDYTAADT
FISYSLPVNHYWVKWPLNVKNLFDKTYYLSSGGNLRVAVGEPR----------
>yaldo0001_28660
------------------------------------------------------------
------------------------------------------------------------
------------------------------------------------------------
------------------------------------------------------------
------------------------------------------------------------
------------------------------------------------VSWAQAVQLTLM
GDLGLVGVGHQILVGFDFEDNRTYRGDMVRGKKNSNFNIYHPIYGLMPPPTAVSAKDSDQ
RENLKSYGWFMQDSIELTDKWGALAGLRYDHFDIFAGKGRPLVTNTDSSDSKLIPRTGVV
YKLTPEISWYGSYSESFKSNSSIATQIDSLPPEQGQSWKVSSKVE---------------
------------------------------------------------------------
------------------------------------------------------------
-----------------------------------------------------
>yruck0001_22100
MKIINIRRLHWFGLPLLFAIPTVQA-----ETAPQSEKTKMVVIGQTNEEESQSYQPTSS
VTGTRTSTNLLNVPQAINVVPPQVLRDQAVRNIDEALYNVSGITQSNTLGGTQDALMKRG
FGDNRDGSILRDGVRSAQARNFTPTTERIEVLKGPASMLYGMGEPGGVINVITKKPQLVQ
RNHIEGWGSSFNGGGGQLDVTGPIGQSGFAYRMIVDHDETDYWRNFGRNRQTVIAPSLMW
FGDTTTVRLAYEHMEYLTPFDRGTIIDSRTGKPVDTPRKRRFDEPFNATRGDQDNITLHI
DQELNDDWKSALTYAYNRNRYSDNQARALTLNPESGVLTRKADATASAVSRAQAVQATLQ
GDLTWGSIGHQVLVGFDYEDNRTYRGDMIRGKKNSDFNIYDPVYDLMPPSTLVSAKDSDQ
RENLKSYGWFVQDAIELGDHWVFLAGLRYDSFDVFAGKGRPFVTNTNSSDSKLIPRTGVV
YKLTPEVSLYGSYSESFKPNSSIATQISELPPEQGQSWELGSKVEISNGVTGTLALFDIT
KRNVMVSELVGTETVTRTAGRVRSQGVELDVAGQLTDSVSAITSYAYIDARVTEDPVNTG
NRMANVARNSASLFLTKAMGSTGWHGGDDLRFGGGMRYVGKRAGDAANSFTLDDYTVADA
FIAYTLPIQNYRVKWQLNVKNLFDKTYYPSSGNSYRVAIGEPRQFVLRANVDF
>ykris0001_27690
------------------MGSAAQAVDSQAATKNSEEKNKIVVIGQQREADSQSYQPTTS
ITGTRTETNLLNVPQAVNVVPRQVLRDQAVRNIDEALYNVSGITQSNTLGGTQDAVMKRG
FGDNRDGSILRDGVRSAQARNFTPTTERVEVLKGPASMLYGMGEPGGVINMITKKPQLVQ
QTHIEGWGSSFKGGGGQLDVTGPLGQSGFAYRMIVDHDETDYWRNFGRNRQTVVAPSVMW
LGETTTVRVAYEHMEYLTPFDRGTIIDRRTGKPVDTPRDRRFDEAYNATRGDQDNITLQI
DQVLSDNWKSSLTYAYNRNRYSDNQARALLLNPITGVLTRQADATASAVSRAQAVQMTLN
GDLDLGGMGHQMLLGFDYEDNRTYRGDMIRGKKDSDFNIYHPVYGLMPPSTAISAKDSDQ
RENLKSYGWFMQDSIELTDKWIVLAGLRYDRFDVFAGKGRPFITNTDSSDSKLVPRTGVV
YKLTPEVSLYGSYSESFKPNSSIATQIDSLPPEQGQSWEIGSKVELVNGVTGTLALFDIA
KRNVMVNELVNGETITRTAGRVRSQGVEFDVAGQLTDSLSAIATYAYIDARVTEDPDNKG
NQMANVARNSASIFMTQALGSTGWQGGDDLRIGAGARYVGRRAGDAANSFTLDDYTVADA
FISYSLPINNYRVKWQLNVKNFFDKTYYPSSGGNLRVAVGEPRQFVLRASVDF
>yente0001X_10700
MKIIKRQHMYWCSLPLLVMGPIAQAADSQTATKNSEEKTKIVVIGQQREADTQSYQPTSS
VTGTRTETNLLNVPQAVNVVPRQVLRDQAARNIDEALYNVSGITQSNTLGGTQDAVMKRG
FGDNRDGSILRDGVRSAQARNFTPTTERVEVLKGPASMLYGMGEPGGVINMITKKPQLVQ
QTHIEGWGSSFKGGGGQLDVTGPLGQSGFAYRMIVDHDETDYWRNFGRNRQTVVAPAVMW
FGDTTTVRVAYEHMEYLTPFDRGTIIDSRTGKPVNTPRDRRFDEAYNATRGDQDNITLQI
DQVLNDNWKSSLTYAYNRNRYSDNQARALLLDPITGVLSRQADATASAVSRAQAVQMTLN
GDLDLGGMGHQMLFGFDYEDSRTYRGDMIRGKKNSNFNIYDPVYGLMPPSTAVSAKDSDQ
RENLKSYGWFMQDSIELTDKWIVLAGLRYDRFDVFAGKGRPFITNTDSSDSKLVPRAGVV
YKLTPEVSLYGSYSESFKPNSSIATQIDSLPPEQGQSWEVGSKVELVNGVTGTLALFDIA
KRNVMVNELVNGETITRTAGRVRSQGVELDIAGQLTDNLSAIATYAYTDARVTEDPDNKG
NQMTNVARNSASVFLTQALGSTGWQGGDDLRIGAGARYVGRRAGDAANSFTLDDYTVADA
FISYSLPISNYRVKWQLNVKNFLDKTYYPSSGGNLRVAVGEPRQFVLRASVDF
