# Supplementary material for: Genomic characterization of the Yersinia genus
Source: Genome Biol. 2010 Jan 4;11(1):R1. doi: 10.1186/gb-2010-11-1-r1 (PMC2847712; doi:10.1186/gb-2010-11-1-r1)
Supplement: Additional file 16 — The top level directory consists of a directory called Additional_cluster_files and 5010 directories, one for each multi-protein cluster family. (This top level directory has been split into three data files for uploading purposes (Additional files 15, 16, 17.) Within the directory are the following files: PGL1_unique_Yersinia_unclustered.out - list of all protein singletons that MCL did not group into a cluster (see Materials and Methods); PGL1_Yersinia_unique_locus_tags.txt - names of the 11 locus tag prefixes used for each genome; PGL1_unique_Yersinia.gff - mapping each Yersinia protein to a cluster in tab delimited GFF; PGL1_unique_Yersinia.sigfile - list of the longest protein in each cluster; PGL1_unique_Yersinia.summary - summary table of features of each of the clusters; PGL1_unique_Yersinia.table - summary table of each protein in the clusters. Within each cluster directory are the following files, where 'x' is the cluster name: PGL1_unique_Yersinia-x.faa - multifasta file of the proteins in the cluster; PGL1_unique_Yersinia-x.summary - summary of the properties of the proteins; PGL1_unique_Yersinia-x.matches - blast matches between the proteins of the cluster; PGL1_unique_Yersinia-x.muscle.fasta - muscle alignment of the proteins; PGL1_unique_Yersinia-x.muscle.fasta.gblo - gblocks output of muscle alignment (that is, auto-trimmed alignment); PGL1_unique_Yersinia-x.muscle.fasta.gblo.htm - as above in html format; PGL1_unique_Yersinia-x.muscle.tree - treefile from muscle alignment; PGL1_unique_Yersinia-x.sif - matches between proteins in simple interaction format for display on graphing software. [file gb-2010-11-1-r1-S16.zip › clusters2/PGL1_unique_yersinia-CL1259/PGL1_unique_yersinia-CL1259.sif]

yaldo0001_28650	pmatch	yaldo0001_28650
yaldo0001_28650	pmatch	yruck0001_22100
yaldo0001_28650	pmatch	ykris0001_27690
yaldo0001_28650	pmatch	ypseu0001X_36020
yaldo0001_28650	pmatch	ypest0001X_11620
yaldo0001_28650	pmatch	yente0001X_10700
yruck0001_22100	pmatch	ypest0001X_11620
yruck0001_22100	pmatch	ypseu0001X_36020
yruck0001_22100	pmatch	yberc0001_26380
yruck0001_22100	pmatch	yinte0001_28810
yruck0001_22100	pmatch	yaldo0001_28660
yruck0001_22100	pmatch	yente0001X_10700
yruck0001_22100	pmatch	yaldo0001_28640
yruck0001_22100	pmatch	yfred0001_27640
yruck0001_22100	pmatch	ykris0001_27690
yruck0001_22100	pmatch	yruck0001_22100
yruck0001_22100	pmatch	yaldo0001_28650
ypseu0001X_36020	pmatch	ypest0001X_11620
ypseu0001X_36020	pmatch	ypseu0001X_36020
ypseu0001X_36020	pmatch	yberc0001_26380
ypseu0001X_36020	pmatch	yinte0001_28810
ypseu0001X_36020	pmatch	yaldo0001_28660
ypseu0001X_36020	pmatch	yente0001X_10700
ypseu0001X_36020	pmatch	yaldo0001_28640
ypseu0001X_36020	pmatch	yfred0001_27640
ypseu0001X_36020	pmatch	ykris0001_27690
ypseu0001X_36020	pmatch	yruck0001_22100
ypseu0001X_36020	pmatch	yaldo0001_28650
ypest0001X_11620	pmatch	ypest0001X_11620
ypest0001X_11620	pmatch	ypseu0001X_36020
ypest0001X_11620	pmatch	yberc0001_26380
ypest0001X_11620	pmatch	yinte0001_28810
ypest0001X_11620	pmatch	yaldo0001_28660
ypest0001X_11620	pmatch	yente0001X_10700
ypest0001X_11620	pmatch	yaldo0001_28640
ypest0001X_11620	pmatch	yfred0001_27640
ypest0001X_11620	pmatch	ykris0001_27690
ypest0001X_11620	pmatch	yruck0001_22100
ypest0001X_11620	pmatch	yaldo0001_28650
yaldo0001_28640	pmatch	yruck0001_22100
yaldo0001_28640	pmatch	yaldo0001_28640
yaldo0001_28640	pmatch	yberc0001_26380
yaldo0001_28640	pmatch	ykris0001_27690
yaldo0001_28640	pmatch	ypseu0001X_36020
yaldo0001_28640	pmatch	ypest0001X_11620
yaldo0001_28640	pmatch	yente0001X_10700
ykris0001_27690	pmatch	yaldo0001_28640
ykris0001_27690	pmatch	ypest0001X_11620
ykris0001_27690	pmatch	yfred0001_27640
ykris0001_27690	pmatch	ykris0001_27690
ykris0001_27690	pmatch	ypseu0001X_36020
ykris0001_27690	pmatch	yruck0001_22100
ykris0001_27690	pmatch	yberc0001_26380
ykris0001_27690	pmatch	yaldo0001_28650
ykris0001_27690	pmatch	yinte0001_28810
ykris0001_27690	pmatch	yaldo0001_28660
ykris0001_27690	pmatch	yente0001X_10700
yente0001X_10700	pmatch	ypest0001X_11620
yente0001X_10700	pmatch	ypseu0001X_36020
yente0001X_10700	pmatch	yberc0001_26380
yente0001X_10700	pmatch	yinte0001_28810
yente0001X_10700	pmatch	yaldo0001_28660
yente0001X_10700	pmatch	yente0001X_10700
yente0001X_10700	pmatch	yaldo0001_28640
yente0001X_10700	pmatch	yfred0001_27640
yente0001X_10700	pmatch	ykris0001_27690
yente0001X_10700	pmatch	yruck0001_22100
yente0001X_10700	pmatch	yaldo0001_28650
yberc0001_26380	pmatch	yaldo0001_28640
yberc0001_26380	pmatch	yruck0001_22100
yberc0001_26380	pmatch	yberc0001_26380
yberc0001_26380	pmatch	ypest0001X_11620
yberc0001_26380	pmatch	ykris0001_27690
yberc0001_26380	pmatch	ypseu0001X_36020
yberc0001_26380	pmatch	yente0001X_10700
yaldo0001_28660	pmatch	yruck0001_22100
yaldo0001_28660	pmatch	ypest0001X_11620
yaldo0001_28660	pmatch	yfred0001_27640
yaldo0001_28660	pmatch	yinte0001_28810
yaldo0001_28660	pmatch	ykris0001_27690
yaldo0001_28660	pmatch	yaldo0001_28660
yaldo0001_28660	pmatch	ypseu0001X_36020
yaldo0001_28660	pmatch	yente0001X_10700
yinte0001_28810	pmatch	yinte0001_28810
yinte0001_28810	pmatch	yruck0001_22100
yinte0001_28810	pmatch	ykris0001_27690
yinte0001_28810	pmatch	ypest0001X_11620
yinte0001_28810	pmatch	yente0001X_10700
yinte0001_28810	pmatch	yaldo0001_28660
yinte0001_28810	pmatch	ypseu0001X_36020
yfred0001_27640	pmatch	yruck0001_22100
yfred0001_27640	pmatch	ykris0001_27690
yfred0001_27640	pmatch	ypest0001X_11620
yfred0001_27640	pmatch	yente0001X_10700
yfred0001_27640	pmatch	yaldo0001_28660
yfred0001_27640	pmatch	yfred0001_27640
yfred0001_27640	pmatch	ypseu0001X_36020
