# Supplementary material for: Genomic characterization of the Yersinia genus
Source: Genome Biol. 2010 Jan 4;11(1):R1. doi: 10.1186/gb-2010-11-1-r1 (PMC2847712; doi:10.1186/gb-2010-11-1-r1)
Supplement: Additional file 16 — The top level directory consists of a directory called Additional_cluster_files and 5010 directories, one for each multi-protein cluster family. (This top level directory has been split into three data files for uploading purposes (Additional files 15, 16, 17.) Within the directory are the following files: PGL1_unique_Yersinia_unclustered.out - list of all protein singletons that MCL did not group into a cluster (see Materials and Methods); PGL1_Yersinia_unique_locus_tags.txt - names of the 11 locus tag prefixes used for each genome; PGL1_unique_Yersinia.gff - mapping each Yersinia protein to a cluster in tab delimited GFF; PGL1_unique_Yersinia.sigfile - list of the longest protein in each cluster; PGL1_unique_Yersinia.summary - summary table of features of each of the clusters; PGL1_unique_Yersinia.table - summary table of each protein in the clusters. Within each cluster directory are the following files, where 'x' is the cluster name: PGL1_unique_Yersinia-x.faa - multifasta file of the proteins in the cluster; PGL1_unique_Yersinia-x.summary - summary of the properties of the proteins; PGL1_unique_Yersinia-x.matches - blast matches between the proteins of the cluster; PGL1_unique_Yersinia-x.muscle.fasta - muscle alignment of the proteins; PGL1_unique_Yersinia-x.muscle.fasta.gblo - gblocks output of muscle alignment (that is, auto-trimmed alignment); PGL1_unique_Yersinia-x.muscle.fasta.gblo.htm - as above in html format; PGL1_unique_Yersinia-x.muscle.tree - treefile from muscle alignment; PGL1_unique_Yersinia-x.sif - matches between proteins in simple interaction format for display on graphing software. [file gb-2010-11-1-r1-S16.zip › clusters2/PGL1_unique_yersinia-CL1260/PGL1_unique_yersinia-CL1260.faa]

>yruck0001_6600
LEQAVSDKLLRPLDVQFARMIARDDEPLMQLAAAYLSAETGAGHVCLSLDRLHPDRLFGG
RQPLLAQSLWQAAGKPELVQWQAGLRASDAVSDGSLPTPLVLQQDRLYLQRMWQCEGEVA
EFISHAEANEVIDKEKLKDILNNLFGASSTEIDWQKVAAAVAVTRRISVISGGPGTGKTT
TVAKLLTALVQLNEGRRLRIQLAAPTGKAAARLTESLGKASRQLPLSESERKLFPDQAST
LHRLLGAQPNSQRLRYHQGNPLNLDVLVVDEASMVDLPMMAKLIAALPAKAQVIFLGDRD
QLASVEAGAVLGDICRLVESGYSPTRAEELSELTGCSLQGKVAEKTATIRDSLCLLRKSY
RFDEQSGIGQLALAVNAGNPKQALSVFQGNYADIERFPLSDTEDYQRLLQDSVAGYQHYL
QRVAEEANPVAILTEFSRYQLLCALRTGPFGVGGLNERIEQMLNKKGLIRRIPGPSGRWY
PGRPIMIDRNDSALGLFNGDIGIALYDADGELRVHFHLPDGSIKSVQPSRLPSHETAYVM
TVHKSQGSEFEHTALILPNYFLPVVTRELVYTAITRARKRLTLYCSDSVLTSAIRTPTQR
RSGLVERLMQ
>yaldo0001_8620
MMALLAQAVRDHLLRPLDLQFSRMIAGDDDPQLQLAAAILSAEAGAGHVCLPISCLQPAQ
FFGGRQPDLSQALWQAAGAPDKPRWLQVLQRSPAVSDGSQPTPLVLQNERLYLQRMWQYE
GDVVRFIASDSLITATNESLLIDEPLLKETLDRLFGVATREVDWQKVAAAVAVTRRISVI
SGGPGTGKTTTVARLLVALIQLNSAQRLRIQLAAPTGKAAARLTESLGKAIRQLALNDNE
RKLIPDQASTLHRLLGAQPNSQRLRFHQGNPLSLDVLVVDEASMVDLPMMARLIAALPAK
ARVIFLGDRDQLASVEAGAVLGDICRFAELGYSDSRAEQLTRLTGYALSGEIPVGRSDKD
ATNVRDSLCLLRKSYRFDEKSGIGQLALAVNAGQYREALSVLNGTYRDVERFPLVDTDDY
QVLLEASMTGYQHYLQLAAAGMDASEVLAAFGRYQLLCALRTGPFGVSGLNERIEQLLHR
NRLIDRAPGPSGRWYVGRPVMIGLNDSALGLFNGDIGIALLDCEGELRVHFQLPDGTIKS
VQPSRLPSHETAYAMTVHKSQGSEFEHTALVLPGTFMPVLTRELVYTAITRARERLTLYC
NDTVLSSAIRTPTQRLSGLVDRLNEIRRVTK
>ykris0001_8180
MMTLLEQAVRDHLLRPLDIQFSRMIAGDNAPMLQLAAAVLSAEAGAGHVCLPLSYLQPDQ
LFGGRQPALAQALWQAIGAPDQLHWMQTLNNSPAVSDGTLPTPLVLQNDRLYLQRMWQYE
GDVVRFMASDNTASFINETRDVNEALLRETLDRLFGPASTEVDWQKLAAAVAATRRISVI
SGGPGTGKTTTVAKLLTALIQLSQGQRLRIQLAAPTGKAAARLTESLGKAIRQLSLTDDE
RKLFPDQASTLHRLLGAQPNSQRLRYHRGNPLNLDVLVVDEASMVDLPMMARLIAALPAK
AQVIFLGDRDQLASVEAGAVLGDICRFAELGYSESRAEQLTRLTGCTLAGNIPIGDVQTD
TVNVRDSLCLLRKSYRFDEKSGIGQLALAVNAGRYRDALSVLNGAYSDIENFSLADSDDY
QVLLEDCAAGYRHYLELAAAGVHAVEVLAAFGRYQLLCALRSGPFGVSGLNERIEQLLHR
KRLIERTPGPSGRWYVGRPVMIGLNDSALGLFNGDIGIALYDSEGELRVHFQLPDGNIKS
VQPSRLPSHETAYAMTVHKSQGSEFEHTALVLPNTFMPVLTRELVYTAITRARQRLTLYC
SDTVLSHAIRTPTHRVSGLVERLNQLT
>yente0001X_9440
MMTLLEQAVRDHLLRPLDVQFSRMIAGDNDPMLQLAAAVLSAEAGAGHVCLPLSYLQPDQ
LFGGRQPALSQALWQAVGAPDQLHWIQKLNSSPAVSDGSQPTPLVLQNDRLYLQRMWQYE
GDVVRFIASDNMASLINETSDGSETRDVNETLLRDTLDRLFGPAENEVDWQKVAAAVAAT
RRISVISGGPGTGKTTTVAKLLTALIQLSKGQRLRIQLAAPTGKAAARLTESLGNAIRQL
SLTDDERKLFPDQASTLHRLLGAQPNSQRLRYHRGNPLNLDVLVVDEASMVDLPMMARLI
AALPTKAQVIFLGDRDQLASVEAGAVLGDICRFAELGYSAPRAKQLARLTGCTLVGNIPI
GEVETDTVNVRDSLCLLRKSYRFDEKSGIGQLALAVNAGRYRDALAVFNGTYSDIERFSL
ADSDDYQVLLEDCAAGYQHYLELAAAGADAVDVLAAFGRYQLLCALRAGPFGVSGLNERI
EQLLHRKRLIERTPGPSGRWYVGRPVMIGLNDSALGLFNGDIGIALLDPEGELRVHFQLP
DGNIKSVQPSRLPSHETAYAMTVHKSQGSEFEHTALVLPNTFMPVLTRELVYTAITRARQ
RLTLYCSDTVLSHAIRTPTLRVSGLVDRLNQLK
>yfred0001_43730
MMALLDQAVRDHLLRPLDVQFSRMIAGEDNPMLQLAAAILSAEAGAGHVCLPLSYLQPDE
LFGGRQPSLSQALWQAAGSPNKLLWIQSLNSSPAVSDGARPTPLVLQNDRLYLQRMWQYE
GDVVRFIASDNAASFITETRVVNETLLRETLDGLFGGTGPEVDWQKVAAAVAATRRISVI
SGGPGTGKTTTVAKLLTALIQLSQGQRLRIQLAAPTGKAAARLTESLGNAMRQLPLTDDE
RQLFPDQASTLHRLLGAQPNSQRLRYHRGNPLNLDVLVVDEASMVDLPMMARLIAALPAK
AQVIFLGDRDQLASVEAGAVLGDICRFAELGYSAARAEQLARLTGCTLSGHIPIGDVQTD
TVNVRDSLCLLRKSYRFDEKSGIGQLALAVNAGKYRDALSVLSGTYSDIERFPLVDTDDY
QVLLEDCAAGYQHYLQLATSGAHATDVLAAFGRYQLLCALRTGPFGVSGLNERIEQLLHR
QRFIERTPGPSGRWYVGRPVMIGLNDSALGLFNGDIGIALNDSEGELRVYFQLPDGNIKS
VQPSRLPSHETAYAMTVHKSQGSEFEHTALVLPNTFMPVLTRELVYTAITRARQHLTLYC
SDAVLGSAIRTPTLRLSGLVDRLNELKK
>yinte0001_8540
MMALLDQAVRDHLLRPLDVQFSRMIAGDDGPMLQLAAAILSAEAGAGHVCLPLSYLQPEQ
LFGGRQAGLSQTLWQAAGAPDLSRWIQVLNNSPAVSDGSLPTPLVLQNERLYLQRMWQYE
GDVVRFIASDNTALFVNEARDVNENLLTETLDRLFGRSGTEIDWQKVAAAVAATRRISVI
SGGPGTGKTTTVAKLLTALIQLSPGQRLRIQLAAPTGKAAARLTESLGNAIRQLTLTDAE
RKLLPDQASTLHRLLGAQPNSQRLRYHRGNPLNLDVLVVDEASMVDLPMMARLIAALPAK
AQVIFLGDRDQLASVEAGAVLGDICRFAELGYSKARAEQLARLTGCTLAGNIPIGAVPTD
TVNVRDSLCLLRKSYRFDEKSGIGQLALAVNAGKYRDALSVFKGAYSDVEHFSLTDSDDY
QRLLEDCVAGYQHYLQLAATGAHAADVLAAFGRYQLLCALRSGPFGVSGLNERIEQLLHH
KRLIERAPGPTGRWYAGRPVMIGLNDSALGLFNGDIGIALYDGEGELRVHFQLPDGNIKS
VQPSRLPSHETAYAMTVHKSQGSEFEHTALVLPNTFMPVLTRELVYTAITRARQRLTLYC
SDTVLSNAIRTPTLRLSGLVDRLNALT
>ymoll0001_7820
MMALLNQAVGDHLLRPLDLQFSRMIAGDNDPMLQLAAAILSAETGAGHVCLPLNYLQPDQ
LFGGRQSALSQALWQAAGAPDESHWIAAFNNSAAVSDGSKPTPLVLQNGRLYLQRMWQYE
GDVVRFIASDSTAAWVNEPREVNETLLRVTLDQLFGLAGDEVDWQKVAAAVAATRRISVI
SGGPGTGKTTTVAKLLTALIQLNQGQRLRIQLAAPTGKAAARLTESLGNAIRQLALTDDE
RRLFPDQASTLHRLLGAQPNSQRLRYHRGNPLNLDVLVVDEASMVDLPMMARLIAALPAK
AQVIFLGDRDQLASVEAGAVLGDICRFAEWGYSESRAEQLARLTGCTLTGIIPIGDVPTD
TVNVRDSLCLLRKSYRFDEKSGIGQLALAVNAGKYHHALSVLNGTYSDVECFSLADSDDY
QVLLEECASGYQHYLQLASSGAHAVDVLAAFGRYQLLCALRTGPFGVSGLNERIEQLLHR
KRLIERASGPVGRWYVGRPVMIGLNDSALGLFNGDIGIALYDPEGELRVHFQLPDGSIKS
VQPSRLPSHETAYAMTVHKSQGSEFEHTALVLPNTFMPVLTRELVYTAITRARQRLTLYC
SEAVLSNAIRTPTQRRSGLVDRLNELTK
>yrohd0001_8560
MMRLLEQAVRDHLLRPLDIQFSRMIAGENDPMLQLAAAILSAEAGAGHVCLPLSYLQPNQ
LLGGRHSELSQALWQAAGAPDTLQWSLALNNSAAISDGSQPTPLVLQNDRLYLQRMWQYE
GDVVRFIASDNSATFINETREVNETLLRETLDRLFGVAGTEVDWQKVAAAVAATRRISVI
SGGPGTGKTTTVAKLLTALIQLSQGQRLRIQLAAPTGKAAARLTESLGNAIRQLPLTEAD
LKLFPEQASTLHRLLGAQPNSQRLRYHQGNPLNLDVLVVDEASMVDLPMMARLIAALPAK
AQVIFLGDRDQLASVEAGAVLGDICRFAELGYSQVRAEQLTRLTGCTLTGSIPIGDVQTD
TVNVRDSLCLLRKSYRFDEKSGIGQLALAINAGRYRDALSVLNGTYSDIKLLSLADADDY
QVLLEDCAAGYQHYLQLATAGAPAAEVLAAFGRYQLLCALRSGPFGVSGLNERIEQLLHR
KRLIERTPGPSGRWYLGRPVMIGLNDSALGLFNGDIGIALNDPEGELRVHFQLPDGNIKS
VQPSRLPSHETAYAMTVHKSQGSEFEHTALVLPNTFMPVLTRELVYTAITRARQRLTLYC
SDGVLSQAIRTPTLRLSGLVERLNELKKLG
>yberc0001_6860
MIALLNQAVGNHLLRPLDLQFSLMIAGDNDPMLQLAAAILSAEAGAGHVCLPLSYLQPDQ
LFGGRQSALSQALWQAAGAPDESCWIQAFNHSPAVSDGSQPTPLVLQNDRLYLQRMWQYE
GDVVRFIASDSTAAWANEPREVNEALLRTTLDQLFGLAESEVDWQKVAAAVAATRRISVI
SGGPGTGKTTTVAKLLTALIQLSQGQRLRIQLAAPTGKAAARLTESLGNAIRQLPLTDDE
RKLLPDQASTLHRLLGAQPNSQRLRYHRGNPLNLDVLVVDEASMVDLPMMARLIAALPAK
AQVIFLGDRDQLASVEAGAVLGDICRFAEWGYSESRAEQLVRLTGCALTDSRMIDSTLID
STLTGIIPIGDVPKDTLNVRDSLCLLRKSYRFDEKSGIGQLALAVNAGKYHNALSVLSGT
YSDIECFSLADSDDYQVLLEDCAASYQHYLQLATSGAHAVDVLAAFGRYQLLCALRTGPF
GVSGLNERIEQLLHRKRLIERASGPAGRWYVGRPVMIGLNDSALGLFNGDIGIALYDSEG
ELRVHFQLPDGNIKSVQPSRLPTHETAYAMTVHKSQGSEFEHTALVLPNTFMPVLTRELV
YTAITRARQRLTLYCSDTVLSHAIRTPTQRRSGLVDRLNELNK
>ypseu0001X_33830
MMTLLAQAARDRLLRPLDVQFSRMIAGDDDPRLQLAAAILSAEVGAGHVCLPLRYLQPEL
LFGGRQPDLSLALWQAAGSPDKAQWLQALQNAPVVSDGSQPTPLVLQQERLYLQRMWQYE
GDVVQFIASDSVFINRDSDFMTSKGIATSVDESLLRETLDALFGCAGSEVDWQKVAAAVA
ATRRISVISGGPGTGKTTTVAKLLTALIRLSQGQRLRIKLAAPTGKAAARLTESLGKAIR
QFSLTDDERKLFPDQASTLHRLLGVQPNSQRLRYHRGNPLNLDVLVVDEASMVDLPMMAR
LIAALPAKAKVIFLGDRDQLASVEAGAVLGDICRFAELGYSEQRAQQLTQLTGYLLTNNA
LTSNVLTNKALANKAQPDETYSDSANVRDSLCLLRKSYRFDEKSGIGQLALAVNAGEYRQ
ALSVLNSAYSDVERFPLADEEDYQVLLEACAVGYQHYLERVAALAPAAEVLAAFGRYQLL
CALRSGPFGVSGLNERIEQVLHRKGFIIRPSGPSGRWYVGRPVMIELNDSALGLFNGDIG
IALHDNEGELRVYFQLPDGNIKSVQPSRLPSHETAYAMTVHKSQGSEFEHTALVLPNTFM
PVLTRELVYTAITRARQHLTLYCSDAVLSHAIRTPTLRLSGLVDRLNTLNRQ
>ypest0001X_12300
MMTLLAQAARDRLLRPLDVQFSRMIAGDDDPRLQLAAAILSAEVGAGHVCLPLRYLQPEL
LFGGRQPDLSLALWQAAGSPDKAQWLQALQNAPVVSDGSQPTPLVLQQERLYLQRMWQYE
GDVVQFIASDSVFINRDSDFMTSKGIATSVDESLLRETLDALFGCAGSEVDWQKVAAAVA
ATRRISVISGGPGTGKTTTVAKLLTALIRLSQGQRLRIKLAAPTGKAAARLTESLGKAIR
QFFLTDDERKLFPDQASTLHRLLGVQPNSQRLRYHRGNPLNLDVLVVDEASMVDLPMMAR
LIAALPAKAKVIFLGDRDQLASVEAGAVLGDICRFAELGYSEQRAQQLTQLTGYLLTNNA
LTSNVLTNKALANKAQPDETYSDSANVRDSLCLLRKSYRFDEKSGIGQLALAVNAGEYRQ
ALSVLNSAYSDVERFPLADEEDYQVLLEACAVGYQHYLERVAALAPAAEVLAAFGRYQLL
CALRSGPFGVSGLNERIEQVLHRKGFIIRPSGPSGRWYVGRPVMIELNDSALGLFNGDIG
IALHDNEGELRVYFQLPDGNIKSVQPSRLPSHETAYAMTVHKSQGSEFEHTALVLPNTFM
PVLTRELVYTAITRARQHLTLYCSDAVLSHAIRTPTLRLSGLVDRLNTLNRQ
