# Supplementary material for: Genomic characterization of the Yersinia genus
Source: Genome Biol. 2010 Jan 4;11(1):R1. doi: 10.1186/gb-2010-11-1-r1 (PMC2847712; doi:10.1186/gb-2010-11-1-r1)
Supplement: Additional file 16 — The top level directory consists of a directory called Additional_cluster_files and 5010 directories, one for each multi-protein cluster family. (This top level directory has been split into three data files for uploading purposes (Additional files 15, 16, 17.) Within the directory are the following files: PGL1_unique_Yersinia_unclustered.out - list of all protein singletons that MCL did not group into a cluster (see Materials and Methods); PGL1_Yersinia_unique_locus_tags.txt - names of the 11 locus tag prefixes used for each genome; PGL1_unique_Yersinia.gff - mapping each Yersinia protein to a cluster in tab delimited GFF; PGL1_unique_Yersinia.sigfile - list of the longest protein in each cluster; PGL1_unique_Yersinia.summary - summary table of features of each of the clusters; PGL1_unique_Yersinia.table - summary table of each protein in the clusters. Within each cluster directory are the following files, where 'x' is the cluster name: PGL1_unique_Yersinia-x.faa - multifasta file of the proteins in the cluster; PGL1_unique_Yersinia-x.summary - summary of the properties of the proteins; PGL1_unique_Yersinia-x.matches - blast matches between the proteins of the cluster; PGL1_unique_Yersinia-x.muscle.fasta - muscle alignment of the proteins; PGL1_unique_Yersinia-x.muscle.fasta.gblo - gblocks output of muscle alignment (that is, auto-trimmed alignment); PGL1_unique_Yersinia-x.muscle.fasta.gblo.htm - as above in html format; PGL1_unique_Yersinia-x.muscle.tree - treefile from muscle alignment; PGL1_unique_Yersinia-x.sif - matches between proteins in simple interaction format for display on graphing software. [file gb-2010-11-1-r1-S16.zip › clusters2/PGL1_unique_yersinia-CL1260/PGL1_unique_yersinia-CL1260.matches]

source	target	interaction	score
yruck0001_6600	yruck0001_6600	pmatch	100.00
yruck0001_6600	yberc0001_6860	pmatch	72.40
yruck0001_6600	yrohd0001_8560	pmatch	73.34
yruck0001_6600	ykris0001_8180	pmatch	74.56
yruck0001_6600	yente0001X_9440	pmatch	73.68
yruck0001_6600	ymoll0001_7820	pmatch	74.31
yruck0001_6600	yinte0001_8540	pmatch	75.28
yruck0001_6600	yaldo0001_8620	pmatch	73.99
yruck0001_6600	ypest0001X_12300	pmatch	70.09
yruck0001_6600	yfred0001_43730	pmatch	74.47
yruck0001_6600	ypseu0001X_33830	pmatch	70.09
yaldo0001_8620	yruck0001_6600	pmatch	73.99
yaldo0001_8620	yberc0001_6860	pmatch	81.65
yaldo0001_8620	yente0001X_9440	pmatch	83.25
yaldo0001_8620	ymoll0001_7820	pmatch	83.44
yaldo0001_8620	yinte0001_8540	pmatch	84.03
yaldo0001_8620	yaldo0001_8620	pmatch	100.00
yaldo0001_8620	ypest0001X_12300	pmatch	78.96
yaldo0001_8620	yfred0001_43730	pmatch	83.44
yaldo0001_8620	ypseu0001X_33830	pmatch	78.96
yaldo0001_8620	ykris0001_8180	pmatch	83.71
yaldo0001_8620	yrohd0001_8560	pmatch	82.83
ykris0001_8180	yruck0001_6600	pmatch	74.56
ykris0001_8180	yberc0001_6860	pmatch	87.36
ykris0001_8180	yente0001X_9440	pmatch	92.72
ykris0001_8180	ymoll0001_7820	pmatch	88.68
ykris0001_8180	yinte0001_8540	pmatch	89.79
ykris0001_8180	yaldo0001_8620	pmatch	83.71
ykris0001_8180	ypest0001X_12300	pmatch	80.95
ykris0001_8180	yfred0001_43730	pmatch	89.30
ykris0001_8180	ypseu0001X_33830	pmatch	81.11
ykris0001_8180	ykris0001_8180	pmatch	100.00
ykris0001_8180	yrohd0001_8560	pmatch	90.42
yente0001X_9440	yruck0001_6600	pmatch	73.68
yente0001X_9440	yberc0001_6860	pmatch	86.71
yente0001X_9440	yrohd0001_8560	pmatch	89.10
yente0001X_9440	ykris0001_8180	pmatch	92.72
yente0001X_9440	yente0001X_9440	pmatch	100.00
yente0001X_9440	ymoll0001_7820	pmatch	88.29
yente0001X_9440	yinte0001_8540	pmatch	88.92
yente0001X_9440	yaldo0001_8620	pmatch	83.25
yente0001X_9440	ypest0001X_12300	pmatch	80.95
yente0001X_9440	yfred0001_43730	pmatch	89.42
yente0001X_9440	ypseu0001X_33830	pmatch	81.11
yfred0001_43730	yruck0001_6600	pmatch	74.47
yfred0001_43730	yberc0001_6860	pmatch	86.47
yfred0001_43730	yrohd0001_8560	pmatch	89.17
yfred0001_43730	ykris0001_8180	pmatch	89.30
yfred0001_43730	yente0001X_9440	pmatch	89.42
yfred0001_43730	ymoll0001_7820	pmatch	88.06
yfred0001_43730	yinte0001_8540	pmatch	88.98
yfred0001_43730	yaldo0001_8620	pmatch	83.44
yfred0001_43730	ypest0001X_12300	pmatch	80.49
yfred0001_43730	yfred0001_43730	pmatch	100.00
yfred0001_43730	ypseu0001X_33830	pmatch	80.49
yinte0001_8540	yruck0001_6600	pmatch	75.28
yinte0001_8540	yberc0001_6860	pmatch	86.58
yinte0001_8540	yrohd0001_8560	pmatch	88.18
yinte0001_8540	ykris0001_8180	pmatch	89.79
yinte0001_8540	yente0001X_9440	pmatch	88.92
yinte0001_8540	ymoll0001_7820	pmatch	88.84
yinte0001_8540	yinte0001_8540	pmatch	100.00
yinte0001_8540	yaldo0001_8620	pmatch	84.03
yinte0001_8540	ypest0001X_12300	pmatch	79.88
yinte0001_8540	yfred0001_43730	pmatch	88.98
yinte0001_8540	ypseu0001X_33830	pmatch	79.88
ymoll0001_7820	yruck0001_6600	pmatch	74.31
ymoll0001_7820	yrohd0001_8560	pmatch	88.06
ymoll0001_7820	ykris0001_8180	pmatch	88.68
ymoll0001_7820	yberc0001_6860	pmatch	91.76
ymoll0001_7820	yente0001X_9440	pmatch	88.29
ymoll0001_7820	ymoll0001_7820	pmatch	100.00
ymoll0001_7820	yinte0001_8540	pmatch	88.84
ymoll0001_7820	yaldo0001_8620	pmatch	83.44
ymoll0001_7820	ypest0001X_12300	pmatch	79.17
ymoll0001_7820	yfred0001_43730	pmatch	88.06
ymoll0001_7820	ypseu0001X_33830	pmatch	79.17
yrohd0001_8560	yruck0001_6600	pmatch	73.34
yrohd0001_8560	yberc0001_6860	pmatch	85.85
yrohd0001_8560	ykris0001_8180	pmatch	90.42
yrohd0001_8560	yrohd0001_8560	pmatch	100.00
yrohd0001_8560	yente0001X_9440	pmatch	89.10
yrohd0001_8560	ymoll0001_7820	pmatch	88.06
yrohd0001_8560	yinte0001_8540	pmatch	88.18
yrohd0001_8560	yaldo0001_8620	pmatch	82.83
yrohd0001_8560	ypest0001X_12300	pmatch	79.48
yrohd0001_8560	yfred0001_43730	pmatch	89.17
yrohd0001_8560	ypseu0001X_33830	pmatch	79.48
yberc0001_6860	yruck0001_6600	pmatch	72.40
yberc0001_6860	yrohd0001_8560	pmatch	85.85
yberc0001_6860	ykris0001_8180	pmatch	87.36
yberc0001_6860	yberc0001_6860	pmatch	100.00
yberc0001_6860	yente0001X_9440	pmatch	86.71
yberc0001_6860	ymoll0001_7820	pmatch	91.76
yberc0001_6860	yinte0001_8540	pmatch	86.58
yberc0001_6860	yaldo0001_8620	pmatch	81.65
yberc0001_6860	ypest0001X_12300	pmatch	79.11
yberc0001_6860	yfred0001_43730	pmatch	86.47
yberc0001_6860	ypseu0001X_33830	pmatch	79.11
ypseu0001X_33830	yruck0001_6600	pmatch	69.79
ypseu0001X_33830	yrohd0001_8560	pmatch	78.77
ypseu0001X_33830	yberc0001_6860	pmatch	79.65
ypseu0001X_33830	ykris0001_8180	pmatch	80.49
ypseu0001X_33830	yente0001X_9440	pmatch	80.65
ypseu0001X_33830	ymoll0001_7820	pmatch	78.77
ypseu0001X_33830	yinte0001_8540	pmatch	79.50
ypseu0001X_33830	yaldo0001_8620	pmatch	78.39
ypseu0001X_33830	ypest0001X_12300	pmatch	99.85
ypseu0001X_33830	yfred0001_43730	pmatch	80.13
ypseu0001X_33830	ypseu0001X_33830	pmatch	100.00
ypest0001X_12300	yruck0001_6600	pmatch	69.79
ypest0001X_12300	yrohd0001_8560	pmatch	78.77
ypest0001X_12300	yberc0001_6860	pmatch	79.65
ypest0001X_12300	ykris0001_8180	pmatch	80.34
ypest0001X_12300	yente0001X_9440	pmatch	80.49
ypest0001X_12300	ymoll0001_7820	pmatch	78.77
ypest0001X_12300	yinte0001_8540	pmatch	79.50
ypest0001X_12300	yaldo0001_8620	pmatch	78.39
ypest0001X_12300	ypest0001X_12300	pmatch	100.00
ypest0001X_12300	yfred0001_43730	pmatch	80.13
ypest0001X_12300	ypseu0001X_33830	pmatch	99.85
