# Supplementary material for: Genomic characterization of the Yersinia genus
Source: Genome Biol. 2010 Jan 4;11(1):R1. doi: 10.1186/gb-2010-11-1-r1 (PMC2847712; doi:10.1186/gb-2010-11-1-r1)
Supplement: Additional file 16 — The top level directory consists of a directory called Additional_cluster_files and 5010 directories, one for each multi-protein cluster family. (This top level directory has been split into three data files for uploading purposes (Additional files 15, 16, 17.) Within the directory are the following files: PGL1_unique_Yersinia_unclustered.out - list of all protein singletons that MCL did not group into a cluster (see Materials and Methods); PGL1_Yersinia_unique_locus_tags.txt - names of the 11 locus tag prefixes used for each genome; PGL1_unique_Yersinia.gff - mapping each Yersinia protein to a cluster in tab delimited GFF; PGL1_unique_Yersinia.sigfile - list of the longest protein in each cluster; PGL1_unique_Yersinia.summary - summary table of features of each of the clusters; PGL1_unique_Yersinia.table - summary table of each protein in the clusters. Within each cluster directory are the following files, where 'x' is the cluster name: PGL1_unique_Yersinia-x.faa - multifasta file of the proteins in the cluster; PGL1_unique_Yersinia-x.summary - summary of the properties of the proteins; PGL1_unique_Yersinia-x.matches - blast matches between the proteins of the cluster; PGL1_unique_Yersinia-x.muscle.fasta - muscle alignment of the proteins; PGL1_unique_Yersinia-x.muscle.fasta.gblo - gblocks output of muscle alignment (that is, auto-trimmed alignment); PGL1_unique_Yersinia-x.muscle.fasta.gblo.htm - as above in html format; PGL1_unique_Yersinia-x.muscle.tree - treefile from muscle alignment; PGL1_unique_Yersinia-x.sif - matches between proteins in simple interaction format for display on graphing software. [file gb-2010-11-1-r1-S16.zip › clusters2/PGL1_unique_yersinia-CL1260/PGL1_unique_yersinia-CL1260.muscle.fasta]

>yruck0001_6600
----LEQAVSDKLLRPLDVQFARMIARDDEPLMQLAAAYLSAETGAGHVCLSLDRLHPDR
LFGGRQPLLAQSLWQAAGKPELVQWQAGLRASDAVSDGSLPTPLVLQQDRLYLQRMWQCE
GEVAEFISHAEANEVID------KEK----------LKDILNNLFGASSTEIDWQKVAAA
VAVTRRISVISGGPGTGKTTTVAKLLTALVQLNEGRRLRIQLAAPTGKAAARLTESLGKA
SRQLPLSESERKLFPDQASTLHRLLGAQPNSQRLRYHQGNPLNLDVLVVDEASMVDLPMM
AKLIAALPAKAQVIFLGDRDQLASVEAGAVLGDICRLVESGYSPTRAEELSELTGC----
-----------SLQGKVA-----EKTATIRDSLCLLRKSYRFDEQSGIGQLALAVNAGNP
KQALSVFQGNYADIERFPLSDTEDYQRLLQDSVAGYQHYLQRVAEEANPVAILTEFSRYQ
LLCALRTGPFGVGGLNERIEQMLNKKGLIRRIPGPSGRWYPGRPIMIDRNDSALGLFNGD
IGIALYDADGELRVHFHLPDGSIKSVQPSRLPSHETAYVMTVHKSQGSEFEHTALILPNY
FLPVVTRELVYTAITRARKRLTLYCSDSVLTSAIRTPTQRRSGLVERLMQ------
>ypseu0001X_33830
MMTLLAQAARDRLLRPLDVQFSRMIAGDDDPRLQLAAAILSAEVGAGHVCLPLRYLQPEL
LFGGRQPDLSLALWQAAGSPDKAQWLQALQNAPVVSDGSQPTPLVLQQERLYLQRMWQYE
GDVVQFIASDSV--FINRDSDFMTSKGIATSVDESLLRETLDALFGCAGSEVDWQKVAAA
VAATRRISVISGGPGTGKTTTVAKLLTALIRLSQGQRLRIKLAAPTGKAAARLTESLGKA
IRQFSLTDDERKLFPDQASTLHRLLGVQPNSQRLRYHRGNPLNLDVLVVDEASMVDLPMM
ARLIAALPAKAKVIFLGDRDQLASVEAGAVLGDICRFAELGYSEQRAQQLTQLTGYLLTN
NALTSNVLTNKALANKAQPDETYSDSANVRDSLCLLRKSYRFDEKSGIGQLALAVNAGEY
RQALSVLNSAYSDVERFPLADEEDYQVLLEACAVGYQHYLERVAALAPAAEVLAAFGRYQ
LLCALRSGPFGVSGLNERIEQVLHRKGFIIRPSGPSGRWYVGRPVMIELNDSALGLFNGD
IGIALHDNEGELRVYFQLPDGNIKSVQPSRLPSHETAYAMTVHKSQGSEFEHTALVLPNT
FMPVLTRELVYTAITRARQHLTLYCSDAVLSHAIRTPTLRLSGLVDRLNTLNRQ--
>ypest0001X_12300
MMTLLAQAARDRLLRPLDVQFSRMIAGDDDPRLQLAAAILSAEVGAGHVCLPLRYLQPEL
LFGGRQPDLSLALWQAAGSPDKAQWLQALQNAPVVSDGSQPTPLVLQQERLYLQRMWQYE
GDVVQFIASDSV--FINRDSDFMTSKGIATSVDESLLRETLDALFGCAGSEVDWQKVAAA
VAATRRISVISGGPGTGKTTTVAKLLTALIRLSQGQRLRIKLAAPTGKAAARLTESLGKA
IRQFFLTDDERKLFPDQASTLHRLLGVQPNSQRLRYHRGNPLNLDVLVVDEASMVDLPMM
ARLIAALPAKAKVIFLGDRDQLASVEAGAVLGDICRFAELGYSEQRAQQLTQLTGYLLTN
NALTSNVLTNKALANKAQPDETYSDSANVRDSLCLLRKSYRFDEKSGIGQLALAVNAGEY
RQALSVLNSAYSDVERFPLADEEDYQVLLEACAVGYQHYLERVAALAPAAEVLAAFGRYQ
LLCALRSGPFGVSGLNERIEQVLHRKGFIIRPSGPSGRWYVGRPVMIELNDSALGLFNGD
IGIALHDNEGELRVYFQLPDGNIKSVQPSRLPSHETAYAMTVHKSQGSEFEHTALVLPNT
FMPVLTRELVYTAITRARQHLTLYCSDAVLSHAIRTPTLRLSGLVDRLNTLNRQ--
>yaldo0001_8620
MMALLAQAVRDHLLRPLDLQFSRMIAGDDDPQLQLAAAILSAEAGAGHVCLPISCLQPAQ
FFGGRQPDLSQALWQAAGAPDKPRWLQVLQRSPAVSDGSQPTPLVLQNERLYLQRMWQYE
GDVVRFIASDSLITATN------ESL----LIDEPLLKETLDRLFGVATREVDWQKVAAA
VAVTRRISVISGGPGTGKTTTVARLLVALIQLNSAQRLRIQLAAPTGKAAARLTESLGKA
IRQLALNDNERKLIPDQASTLHRLLGAQPNSQRLRFHQGNPLSLDVLVVDEASMVDLPMM
ARLIAALPAKARVIFLGDRDQLASVEAGAVLGDICRFAELGYSDSRAEQLTRLTGY----
-----------ALSGEIPVGRSDKDATNVRDSLCLLRKSYRFDEKSGIGQLALAVNAGQY
REALSVLNGTYRDVERFPLVDTDDYQVLLEASMTGYQHYLQLAAAGMDASEVLAAFGRYQ
LLCALRTGPFGVSGLNERIEQLLHRNRLIDRAPGPSGRWYVGRPVMIGLNDSALGLFNGD
IGIALLDCEGELRVHFQLPDGTIKSVQPSRLPSHETAYAMTVHKSQGSEFEHTALVLPGT
FMPVLTRELVYTAITRARERLTLYCNDTVLSSAIRTPTQRLSGLVDRLNEIRRVTK
>ymoll0001_7820
MMALLNQAVGDHLLRPLDLQFSRMIAGDNDPMLQLAAAILSAETGAGHVCLPLNYLQPDQ
LFGGRQSALSQALWQAAGAPDESHWIAAFNNSAAVSDGSKPTPLVLQNGRLYLQRMWQYE
GDVVRFIASDSTAAWVN------EPR----EVNETLLRVTLDQLFGLAGDEVDWQKVAAA
VAATRRISVISGGPGTGKTTTVAKLLTALIQLNQGQRLRIQLAAPTGKAAARLTESLGNA
IRQLALTDDERRLFPDQASTLHRLLGAQPNSQRLRYHRGNPLNLDVLVVDEASMVDLPMM
ARLIAALPAKAQVIFLGDRDQLASVEAGAVLGDICRFAEWGYSESRAEQLARLTGC----
-----------TLTGIIPIGDVPTDTVNVRDSLCLLRKSYRFDEKSGIGQLALAVNAGKY
HHALSVLNGTYSDVECFSLADSDDYQVLLEECASGYQHYLQLASSGAHAVDVLAAFGRYQ
LLCALRTGPFGVSGLNERIEQLLHRKRLIERASGPVGRWYVGRPVMIGLNDSALGLFNGD
IGIALYDPEGELRVHFQLPDGSIKSVQPSRLPSHETAYAMTVHKSQGSEFEHTALVLPNT
FMPVLTRELVYTAITRARQRLTLYCSEAVLSNAIRTPTQRRSGLVDRLNELTK---
>yberc0001_6860
MIALLNQAVGNHLLRPLDLQFSLMIAGDNDPMLQLAAAILSAEAGAGHVCLPLSYLQPDQ
LFGGRQSALSQALWQAAGAPDESCWIQAFNHSPAVSDGSQPTPLVLQNDRLYLQRMWQYE
GDVVRFIASDSTAAWAN------EPR----EVNEALLRTTLDQLFGLAESEVDWQKVAAA
VAATRRISVISGGPGTGKTTTVAKLLTALIQLSQGQRLRIQLAAPTGKAAARLTESLGNA
IRQLPLTDDERKLLPDQASTLHRLLGAQPNSQRLRYHRGNPLNLDVLVVDEASMVDLPMM
ARLIAALPAKAQVIFLGDRDQLASVEAGAVLGDICRFAEWGYSESRAEQLVRLTGCALTD
SRMIDSTLIDSTLTGIIPIGDVPKDTLNVRDSLCLLRKSYRFDEKSGIGQLALAVNAGKY
HNALSVLSGTYSDIECFSLADSDDYQVLLEDCAASYQHYLQLATSGAHAVDVLAAFGRYQ
LLCALRTGPFGVSGLNERIEQLLHRKRLIERASGPAGRWYVGRPVMIGLNDSALGLFNGD
IGIALYDSEGELRVHFQLPDGNIKSVQPSRLPTHETAYAMTVHKSQGSEFEHTALVLPNT
FMPVLTRELVYTAITRARQRLTLYCSDTVLSHAIRTPTQRRSGLVDRLNELNK---
>yinte0001_8540
MMALLDQAVRDHLLRPLDVQFSRMIAGDDGPMLQLAAAILSAEAGAGHVCLPLSYLQPEQ
LFGGRQAGLSQTLWQAAGAPDLSRWIQVLNNSPAVSDGSLPTPLVLQNERLYLQRMWQYE
GDVVRFIASDNTALFVN------EAR----DVNENLLTETLDRLFGRSGTEIDWQKVAAA
VAATRRISVISGGPGTGKTTTVAKLLTALIQLSPGQRLRIQLAAPTGKAAARLTESLGNA
IRQLTLTDAERKLLPDQASTLHRLLGAQPNSQRLRYHRGNPLNLDVLVVDEASMVDLPMM
ARLIAALPAKAQVIFLGDRDQLASVEAGAVLGDICRFAELGYSKARAEQLARLTGC----
-----------TLAGNIPIGAVPTDTVNVRDSLCLLRKSYRFDEKSGIGQLALAVNAGKY
RDALSVFKGAYSDVEHFSLTDSDDYQRLLEDCVAGYQHYLQLAATGAHAADVLAAFGRYQ
LLCALRSGPFGVSGLNERIEQLLHHKRLIERAPGPTGRWYAGRPVMIGLNDSALGLFNGD
IGIALYDGEGELRVHFQLPDGNIKSVQPSRLPSHETAYAMTVHKSQGSEFEHTALVLPNT
FMPVLTRELVYTAITRARQRLTLYCSDTVLSNAIRTPTLRLSGLVDRLNALT----
>yrohd0001_8560
MMRLLEQAVRDHLLRPLDIQFSRMIAGENDPMLQLAAAILSAEAGAGHVCLPLSYLQPNQ
LLGGRHSELSQALWQAAGAPDTLQWSLALNNSAAISDGSQPTPLVLQNDRLYLQRMWQYE
GDVVRFIASDNSATFIN------ETR----EVNETLLRETLDRLFGVAGTEVDWQKVAAA
VAATRRISVISGGPGTGKTTTVAKLLTALIQLSQGQRLRIQLAAPTGKAAARLTESLGNA
IRQLPLTEADLKLFPEQASTLHRLLGAQPNSQRLRYHQGNPLNLDVLVVDEASMVDLPMM
ARLIAALPAKAQVIFLGDRDQLASVEAGAVLGDICRFAELGYSQVRAEQLTRLTGC----
-----------TLTGSIPIGDVQTDTVNVRDSLCLLRKSYRFDEKSGIGQLALAINAGRY
RDALSVLNGTYSDIKLLSLADADDYQVLLEDCAAGYQHYLQLATAGAPAAEVLAAFGRYQ
LLCALRSGPFGVSGLNERIEQLLHRKRLIERTPGPSGRWYLGRPVMIGLNDSALGLFNGD
IGIALNDPEGELRVHFQLPDGNIKSVQPSRLPSHETAYAMTVHKSQGSEFEHTALVLPNT
FMPVLTRELVYTAITRARQRLTLYCSDGVLSQAIRTPTLRLSGLVERLNELKKLG-
>yfred0001_43730
MMALLDQAVRDHLLRPLDVQFSRMIAGEDNPMLQLAAAILSAEAGAGHVCLPLSYLQPDE
LFGGRQPSLSQALWQAAGSPNKLLWIQSLNSSPAVSDGARPTPLVLQNDRLYLQRMWQYE
GDVVRFIASDNAASFIT------ETR----VVNETLLRETLDGLFGGTGPEVDWQKVAAA
VAATRRISVISGGPGTGKTTTVAKLLTALIQLSQGQRLRIQLAAPTGKAAARLTESLGNA
MRQLPLTDDERQLFPDQASTLHRLLGAQPNSQRLRYHRGNPLNLDVLVVDEASMVDLPMM
ARLIAALPAKAQVIFLGDRDQLASVEAGAVLGDICRFAELGYSAARAEQLARLTGC----
-----------TLSGHIPIGDVQTDTVNVRDSLCLLRKSYRFDEKSGIGQLALAVNAGKY
RDALSVLSGTYSDIERFPLVDTDDYQVLLEDCAAGYQHYLQLATSGAHATDVLAAFGRYQ
LLCALRTGPFGVSGLNERIEQLLHRQRFIERTPGPSGRWYVGRPVMIGLNDSALGLFNGD
IGIALNDSEGELRVYFQLPDGNIKSVQPSRLPSHETAYAMTVHKSQGSEFEHTALVLPNT
FMPVLTRELVYTAITRARQHLTLYCSDAVLGSAIRTPTLRLSGLVDRLNELKK---
>ykris0001_8180
MMTLLEQAVRDHLLRPLDIQFSRMIAGDNAPMLQLAAAVLSAEAGAGHVCLPLSYLQPDQ
LFGGRQPALAQALWQAIGAPDQLHWMQTLNNSPAVSDGTLPTPLVLQNDRLYLQRMWQYE
GDVVRFMASDNTASFIN------ETR----DVNEALLRETLDRLFGPASTEVDWQKLAAA
VAATRRISVISGGPGTGKTTTVAKLLTALIQLSQGQRLRIQLAAPTGKAAARLTESLGKA
IRQLSLTDDERKLFPDQASTLHRLLGAQPNSQRLRYHRGNPLNLDVLVVDEASMVDLPMM
ARLIAALPAKAQVIFLGDRDQLASVEAGAVLGDICRFAELGYSESRAEQLTRLTGC----
-----------TLAGNIPIGDVQTDTVNVRDSLCLLRKSYRFDEKSGIGQLALAVNAGRY
RDALSVLNGAYSDIENFSLADSDDYQVLLEDCAAGYRHYLELAAAGVHAVEVLAAFGRYQ
LLCALRSGPFGVSGLNERIEQLLHRKRLIERTPGPSGRWYVGRPVMIGLNDSALGLFNGD
IGIALYDSEGELRVHFQLPDGNIKSVQPSRLPSHETAYAMTVHKSQGSEFEHTALVLPNT
FMPVLTRELVYTAITRARQRLTLYCSDTVLSHAIRTPTHRVSGLVERLNQLT----
>yente0001X_9440
MMTLLEQAVRDHLLRPLDVQFSRMIAGDNDPMLQLAAAVLSAEAGAGHVCLPLSYLQPDQ
LFGGRQPALSQALWQAVGAPDQLHWIQKLNSSPAVSDGSQPTPLVLQNDRLYLQRMWQYE
GDVVRFIASDNMASLINETSDGSETR----DVNETLLRDTLDRLFGPAENEVDWQKVAAA
VAATRRISVISGGPGTGKTTTVAKLLTALIQLSKGQRLRIQLAAPTGKAAARLTESLGNA
IRQLSLTDDERKLFPDQASTLHRLLGAQPNSQRLRYHRGNPLNLDVLVVDEASMVDLPMM
ARLIAALPTKAQVIFLGDRDQLASVEAGAVLGDICRFAELGYSAPRAKQLARLTGC----
-----------TLVGNIPIGEVETDTVNVRDSLCLLRKSYRFDEKSGIGQLALAVNAGRY
RDALAVFNGTYSDIERFSLADSDDYQVLLEDCAAGYQHYLELAAAGADAVDVLAAFGRYQ
LLCALRAGPFGVSGLNERIEQLLHRKRLIERTPGPSGRWYVGRPVMIGLNDSALGLFNGD
IGIALLDPEGELRVHFQLPDGNIKSVQPSRLPSHETAYAMTVHKSQGSEFEHTALVLPNT
FMPVLTRELVYTAITRARQRLTLYCSDTVLSHAIRTPTLRVSGLVDRLNQLK----
