# Supplementary material for: Genomic characterization of the Yersinia genus
Source: Genome Biol. 2010 Jan 4;11(1):R1. doi: 10.1186/gb-2010-11-1-r1 (PMC2847712; doi:10.1186/gb-2010-11-1-r1)
Supplement: Additional file 16 — The top level directory consists of a directory called Additional_cluster_files and 5010 directories, one for each multi-protein cluster family. (This top level directory has been split into three data files for uploading purposes (Additional files 15, 16, 17.) Within the directory are the following files: PGL1_unique_Yersinia_unclustered.out - list of all protein singletons that MCL did not group into a cluster (see Materials and Methods); PGL1_Yersinia_unique_locus_tags.txt - names of the 11 locus tag prefixes used for each genome; PGL1_unique_Yersinia.gff - mapping each Yersinia protein to a cluster in tab delimited GFF; PGL1_unique_Yersinia.sigfile - list of the longest protein in each cluster; PGL1_unique_Yersinia.summary - summary table of features of each of the clusters; PGL1_unique_Yersinia.table - summary table of each protein in the clusters. Within each cluster directory are the following files, where 'x' is the cluster name: PGL1_unique_Yersinia-x.faa - multifasta file of the proteins in the cluster; PGL1_unique_Yersinia-x.summary - summary of the properties of the proteins; PGL1_unique_Yersinia-x.matches - blast matches between the proteins of the cluster; PGL1_unique_Yersinia-x.muscle.fasta - muscle alignment of the proteins; PGL1_unique_Yersinia-x.muscle.fasta.gblo - gblocks output of muscle alignment (that is, auto-trimmed alignment); PGL1_unique_Yersinia-x.muscle.fasta.gblo.htm - as above in html format; PGL1_unique_Yersinia-x.muscle.tree - treefile from muscle alignment; PGL1_unique_Yersinia-x.sif - matches between proteins in simple interaction format for display on graphing software. [file gb-2010-11-1-r1-S16.zip › clusters2/PGL1_unique_yersinia-CL1260/PGL1_unique_yersinia-CL1260.muscle.fasta.gblo]

>yruck0001_6600
----LEQAVS DKLLRPLDVQ FARMIARDDE PLMQLAAAYL SAETGAGHVC LSLDRLHPDR
LFGGRQPLLA QSLWQAAGKP ELVQWQAGLR ASDAVSDGSL PTPLVLQQDR LYLQRMWQCE
GEVAEFISHA EANEVID--- --LKDILNNL FGASSTEIDW QKVAAAVAVT RRISVISGGP
GTGKTTTVAK LLTALVQLNE GRRLRIQLAA PTGKAAARLT ESLGKASRQL PLSESERKLF
PDQASTLHRL LGAQPNSQRL RYHQGNPLNL DVLVVDEASM VDLPMMAKLI AALPAKAQVI
FLGDRDQLAS VEAGAVLGDI CRLVESGYSP TRAEELSELT GLQGKVA--- --EKTATIRD
SLCLLRKSYR FDEQSGIGQL ALAVNAGNPK QALSVFQGNY ADIERFPLSD TEDYQRLLQD
SVAGYQHYLQ RVAEEANPVA ILTEFSRYQL LCALRTGPFG VGGLNERIEQ MLNKKGLIRR
IPGPSGRWYP GRPIMIDRND SALGLFNGDI GIALYDADGE LRVHFHLPDG SIKSVQPSRL
PSHETAYVMT VHKSQGSEFE HTALILPNYF LPVVTRELVY TAITRARKRL TLYCSDSVLT
SAIRTPTQRR SGLVERLMQ- 
>ypseu0001X_33830
MMTLLAQAAR DRLLRPLDVQ FSRMIAGDDD PRLQLAAAIL SAEVGAGHVC LPLRYLQPEL
LFGGRQPDLS LALWQAAGSP DKAQWLQALQ NAPVVSDGSQ PTPLVLQQER LYLQRMWQYE
GDVVQFIASD SV--FINVDE SLLRETLDAL FGCAGSEVDW QKVAAAVAAT RRISVISGGP
GTGKTTTVAK LLTALIRLSQ GQRLRIKLAA PTGKAAARLT ESLGKAIRQF SLTDDERKLF
PDQASTLHRL LGVQPNSQRL RYHRGNPLNL DVLVVDEASM VDLPMMARLI AALPAKAKVI
FLGDRDQLAS VEAGAVLGDI CRFAELGYSE QRAQQLTQLT GLANKAQPDE TYSDSANVRD
SLCLLRKSYR FDEKSGIGQL ALAVNAGEYR QALSVLNSAY SDVERFPLAD EEDYQVLLEA
CAVGYQHYLE RVAALAPAAE VLAAFGRYQL LCALRSGPFG VSGLNERIEQ VLHRKGFIIR
PSGPSGRWYV GRPVMIELND SALGLFNGDI GIALHDNEGE LRVYFQLPDG NIKSVQPSRL
PSHETAYAMT VHKSQGSEFE HTALVLPNTF MPVLTRELVY TAITRARQHL TLYCSDAVLS
HAIRTPTLRL SGLVDRLNTL 
>ypest0001X_12300
MMTLLAQAAR DRLLRPLDVQ FSRMIAGDDD PRLQLAAAIL SAEVGAGHVC LPLRYLQPEL
LFGGRQPDLS LALWQAAGSP DKAQWLQALQ NAPVVSDGSQ PTPLVLQQER LYLQRMWQYE
GDVVQFIASD SV--FINVDE SLLRETLDAL FGCAGSEVDW QKVAAAVAAT RRISVISGGP
GTGKTTTVAK LLTALIRLSQ GQRLRIKLAA PTGKAAARLT ESLGKAIRQF FLTDDERKLF
PDQASTLHRL LGVQPNSQRL RYHRGNPLNL DVLVVDEASM VDLPMMARLI AALPAKAKVI
FLGDRDQLAS VEAGAVLGDI CRFAELGYSE QRAQQLTQLT GLANKAQPDE TYSDSANVRD
SLCLLRKSYR FDEKSGIGQL ALAVNAGEYR QALSVLNSAY SDVERFPLAD EEDYQVLLEA
CAVGYQHYLE RVAALAPAAE VLAAFGRYQL LCALRSGPFG VSGLNERIEQ VLHRKGFIIR
PSGPSGRWYV GRPVMIELND SALGLFNGDI GIALHDNEGE LRVYFQLPDG NIKSVQPSRL
PSHETAYAMT VHKSQGSEFE HTALVLPNTF MPVLTRELVY TAITRARQHL TLYCSDAVLS
HAIRTPTLRL SGLVDRLNTL 
>yaldo0001_8620
MMALLAQAVR DHLLRPLDLQ FSRMIAGDDD PQLQLAAAIL SAEAGAGHVC LPISCLQPAQ
FFGGRQPDLS QALWQAAGAP DKPRWLQVLQ RSPAVSDGSQ PTPLVLQNER LYLQRMWQYE
GDVVRFIASD SLITATNIDE PLLKETLDRL FGVATREVDW QKVAAAVAVT RRISVISGGP
GTGKTTTVAR LLVALIQLNS AQRLRIQLAA PTGKAAARLT ESLGKAIRQL ALNDNERKLI
PDQASTLHRL LGAQPNSQRL RFHQGNPLSL DVLVVDEASM VDLPMMARLI AALPAKARVI
FLGDRDQLAS VEAGAVLGDI CRFAELGYSD SRAEQLTRLT GLSGEIPVGR SDKDATNVRD
SLCLLRKSYR FDEKSGIGQL ALAVNAGQYR EALSVLNGTY RDVERFPLVD TDDYQVLLEA
SMTGYQHYLQ LAAAGMDASE VLAAFGRYQL LCALRTGPFG VSGLNERIEQ LLHRNRLIDR
APGPSGRWYV GRPVMIGLND SALGLFNGDI GIALLDCEGE LRVHFQLPDG TIKSVQPSRL
PSHETAYAMT VHKSQGSEFE HTALVLPGTF MPVLTRELVY TAITRARERL TLYCNDTVLS
SAIRTPTQRL SGLVDRLNEI 
>ymoll0001_7820
MMALLNQAVG DHLLRPLDLQ FSRMIAGDND PMLQLAAAIL SAETGAGHVC LPLNYLQPDQ
LFGGRQSALS QALWQAAGAP DESHWIAAFN NSAAVSDGSK PTPLVLQNGR LYLQRMWQYE
GDVVRFIASD STAAWVNVNE TLLRVTLDQL FGLAGDEVDW QKVAAAVAAT RRISVISGGP
GTGKTTTVAK LLTALIQLNQ GQRLRIQLAA PTGKAAARLT ESLGNAIRQL ALTDDERRLF
PDQASTLHRL LGAQPNSQRL RYHRGNPLNL DVLVVDEASM VDLPMMARLI AALPAKAQVI
FLGDRDQLAS VEAGAVLGDI CRFAEWGYSE SRAEQLARLT GLTGIIPIGD VPTDTVNVRD
SLCLLRKSYR FDEKSGIGQL ALAVNAGKYH HALSVLNGTY SDVECFSLAD SDDYQVLLEE
CASGYQHYLQ LASSGAHAVD VLAAFGRYQL LCALRTGPFG VSGLNERIEQ LLHRKRLIER
ASGPVGRWYV GRPVMIGLND SALGLFNGDI GIALYDPEGE LRVHFQLPDG SIKSVQPSRL
PSHETAYAMT VHKSQGSEFE HTALVLPNTF MPVLTRELVY TAITRARQRL TLYCSEAVLS
NAIRTPTQRR SGLVDRLNEL 
>yberc0001_6860
MIALLNQAVG NHLLRPLDLQ FSLMIAGDND PMLQLAAAIL SAEAGAGHVC LPLSYLQPDQ
LFGGRQSALS QALWQAAGAP DESCWIQAFN HSPAVSDGSQ PTPLVLQNDR LYLQRMWQYE
GDVVRFIASD STAAWANVNE ALLRTTLDQL FGLAESEVDW QKVAAAVAAT RRISVISGGP
GTGKTTTVAK LLTALIQLSQ GQRLRIQLAA PTGKAAARLT ESLGNAIRQL PLTDDERKLL
PDQASTLHRL LGAQPNSQRL RYHRGNPLNL DVLVVDEASM VDLPMMARLI AALPAKAQVI
FLGDRDQLAS VEAGAVLGDI CRFAEWGYSE SRAEQLVRLT GLTGIIPIGD VPKDTLNVRD
SLCLLRKSYR FDEKSGIGQL ALAVNAGKYH NALSVLSGTY SDIECFSLAD SDDYQVLLED
CAASYQHYLQ LATSGAHAVD VLAAFGRYQL LCALRTGPFG VSGLNERIEQ LLHRKRLIER
ASGPAGRWYV GRPVMIGLND SALGLFNGDI GIALYDSEGE LRVHFQLPDG NIKSVQPSRL
PTHETAYAMT VHKSQGSEFE HTALVLPNTF MPVLTRELVY TAITRARQRL TLYCSDTVLS
HAIRTPTQRR SGLVDRLNEL 
>yinte0001_8540
MMALLDQAVR DHLLRPLDVQ FSRMIAGDDG PMLQLAAAIL SAEAGAGHVC LPLSYLQPEQ
LFGGRQAGLS QTLWQAAGAP DLSRWIQVLN NSPAVSDGSL PTPLVLQNER LYLQRMWQYE
GDVVRFIASD NTALFVNVNE NLLTETLDRL FGRSGTEIDW QKVAAAVAAT RRISVISGGP
GTGKTTTVAK LLTALIQLSP GQRLRIQLAA PTGKAAARLT ESLGNAIRQL TLTDAERKLL
PDQASTLHRL LGAQPNSQRL RYHRGNPLNL DVLVVDEASM VDLPMMARLI AALPAKAQVI
FLGDRDQLAS VEAGAVLGDI CRFAELGYSK ARAEQLARLT GLAGNIPIGA VPTDTVNVRD
SLCLLRKSYR FDEKSGIGQL ALAVNAGKYR DALSVFKGAY SDVEHFSLTD SDDYQRLLED
CVAGYQHYLQ LAATGAHAAD VLAAFGRYQL LCALRSGPFG VSGLNERIEQ LLHHKRLIER
APGPTGRWYA GRPVMIGLND SALGLFNGDI GIALYDGEGE LRVHFQLPDG NIKSVQPSRL
PSHETAYAMT VHKSQGSEFE HTALVLPNTF MPVLTRELVY TAITRARQRL TLYCSDTVLS
NAIRTPTLRL SGLVDRLNAL 
>yrohd0001_8560
MMRLLEQAVR DHLLRPLDIQ FSRMIAGEND PMLQLAAAIL SAEAGAGHVC LPLSYLQPNQ
LLGGRHSELS QALWQAAGAP DTLQWSLALN NSAAISDGSQ PTPLVLQNDR LYLQRMWQYE
GDVVRFIASD NSATFINVNE TLLRETLDRL FGVAGTEVDW QKVAAAVAAT RRISVISGGP
GTGKTTTVAK LLTALIQLSQ GQRLRIQLAA PTGKAAARLT ESLGNAIRQL PLTEADLKLF
PEQASTLHRL LGAQPNSQRL RYHQGNPLNL DVLVVDEASM VDLPMMARLI AALPAKAQVI
FLGDRDQLAS VEAGAVLGDI CRFAELGYSQ VRAEQLTRLT GLTGSIPIGD VQTDTVNVRD
SLCLLRKSYR FDEKSGIGQL ALAINAGRYR DALSVLNGTY SDIKLLSLAD ADDYQVLLED
CAAGYQHYLQ LATAGAPAAE VLAAFGRYQL LCALRSGPFG VSGLNERIEQ LLHRKRLIER
TPGPSGRWYL GRPVMIGLND SALGLFNGDI GIALNDPEGE LRVHFQLPDG NIKSVQPSRL
PSHETAYAMT VHKSQGSEFE HTALVLPNTF MPVLTRELVY TAITRARQRL TLYCSDGVLS
QAIRTPTLRL SGLVERLNEL 
>yfred0001_43730
MMALLDQAVR DHLLRPLDVQ FSRMIAGEDN PMLQLAAAIL SAEAGAGHVC LPLSYLQPDE
LFGGRQPSLS QALWQAAGSP NKLLWIQSLN SSPAVSDGAR PTPLVLQNDR LYLQRMWQYE
GDVVRFIASD NAASFITVNE TLLRETLDGL FGGTGPEVDW QKVAAAVAAT RRISVISGGP
GTGKTTTVAK LLTALIQLSQ GQRLRIQLAA PTGKAAARLT ESLGNAMRQL PLTDDERQLF
PDQASTLHRL LGAQPNSQRL RYHRGNPLNL DVLVVDEASM VDLPMMARLI AALPAKAQVI
FLGDRDQLAS VEAGAVLGDI CRFAELGYSA ARAEQLARLT GLSGHIPIGD VQTDTVNVRD
SLCLLRKSYR FDEKSGIGQL ALAVNAGKYR DALSVLSGTY SDIERFPLVD TDDYQVLLED
CAAGYQHYLQ LATSGAHATD VLAAFGRYQL LCALRTGPFG VSGLNERIEQ LLHRQRFIER
TPGPSGRWYV GRPVMIGLND SALGLFNGDI GIALNDSEGE LRVYFQLPDG NIKSVQPSRL
PSHETAYAMT VHKSQGSEFE HTALVLPNTF MPVLTRELVY TAITRARQHL TLYCSDAVLG
SAIRTPTLRL SGLVDRLNEL 
>ykris0001_8180
MMTLLEQAVR DHLLRPLDIQ FSRMIAGDNA PMLQLAAAVL SAEAGAGHVC LPLSYLQPDQ
LFGGRQPALA QALWQAIGAP DQLHWMQTLN NSPAVSDGTL PTPLVLQNDR LYLQRMWQYE
GDVVRFMASD NTASFINVNE ALLRETLDRL FGPASTEVDW QKLAAAVAAT RRISVISGGP
GTGKTTTVAK LLTALIQLSQ GQRLRIQLAA PTGKAAARLT ESLGKAIRQL SLTDDERKLF
PDQASTLHRL LGAQPNSQRL RYHRGNPLNL DVLVVDEASM VDLPMMARLI AALPAKAQVI
FLGDRDQLAS VEAGAVLGDI CRFAELGYSE SRAEQLTRLT GLAGNIPIGD VQTDTVNVRD
SLCLLRKSYR FDEKSGIGQL ALAVNAGRYR DALSVLNGAY SDIENFSLAD SDDYQVLLED
CAAGYRHYLE LAAAGVHAVE VLAAFGRYQL LCALRSGPFG VSGLNERIEQ LLHRKRLIER
TPGPSGRWYV GRPVMIGLND SALGLFNGDI GIALYDSEGE LRVHFQLPDG NIKSVQPSRL
PSHETAYAMT VHKSQGSEFE HTALVLPNTF MPVLTRELVY TAITRARQRL TLYCSDTVLS
HAIRTPTHRV SGLVERLNQL 
>yente0001X_9440
MMTLLEQAVR DHLLRPLDVQ FSRMIAGDND PMLQLAAAVL SAEAGAGHVC LPLSYLQPDQ
LFGGRQPALS QALWQAVGAP DQLHWIQKLN SSPAVSDGSQ PTPLVLQNDR LYLQRMWQYE
GDVVRFIASD NMASLINVNE TLLRDTLDRL FGPAENEVDW QKVAAAVAAT RRISVISGGP
GTGKTTTVAK LLTALIQLSK GQRLRIQLAA PTGKAAARLT ESLGNAIRQL SLTDDERKLF
PDQASTLHRL LGAQPNSQRL RYHRGNPLNL DVLVVDEASM VDLPMMARLI AALPTKAQVI
FLGDRDQLAS VEAGAVLGDI CRFAELGYSA PRAKQLARLT GLVGNIPIGE VETDTVNVRD
SLCLLRKSYR FDEKSGIGQL ALAVNAGRYR DALAVFNGTY SDIERFSLAD SDDYQVLLED
CAAGYQHYLE LAAAGADAVD VLAAFGRYQL LCALRAGPFG VSGLNERIEQ LLHRKRLIER
TPGPSGRWYV GRPVMIGLND SALGLFNGDI GIALLDPEGE LRVHFQLPDG NIKSVQPSRL
PSHETAYAMT VHKSQGSEFE HTALVLPNTF MPVLTRELVY TAITRARQRL TLYCSDTVLS
HAIRTPTLRV SGLVDRLNQL 
