# Supplementary material for: Genomic characterization of the Yersinia genus
Source: Genome Biol. 2010 Jan 4;11(1):R1. doi: 10.1186/gb-2010-11-1-r1 (PMC2847712; doi:10.1186/gb-2010-11-1-r1)
Supplement: Additional file 16 — The top level directory consists of a directory called Additional_cluster_files and 5010 directories, one for each multi-protein cluster family. (This top level directory has been split into three data files for uploading purposes (Additional files 15, 16, 17.) Within the directory are the following files: PGL1_unique_Yersinia_unclustered.out - list of all protein singletons that MCL did not group into a cluster (see Materials and Methods); PGL1_Yersinia_unique_locus_tags.txt - names of the 11 locus tag prefixes used for each genome; PGL1_unique_Yersinia.gff - mapping each Yersinia protein to a cluster in tab delimited GFF; PGL1_unique_Yersinia.sigfile - list of the longest protein in each cluster; PGL1_unique_Yersinia.summary - summary table of features of each of the clusters; PGL1_unique_Yersinia.table - summary table of each protein in the clusters. Within each cluster directory are the following files, where 'x' is the cluster name: PGL1_unique_Yersinia-x.faa - multifasta file of the proteins in the cluster; PGL1_unique_Yersinia-x.summary - summary of the properties of the proteins; PGL1_unique_Yersinia-x.matches - blast matches between the proteins of the cluster; PGL1_unique_Yersinia-x.muscle.fasta - muscle alignment of the proteins; PGL1_unique_Yersinia-x.muscle.fasta.gblo - gblocks output of muscle alignment (that is, auto-trimmed alignment); PGL1_unique_Yersinia-x.muscle.fasta.gblo.htm - as above in html format; PGL1_unique_Yersinia-x.muscle.tree - treefile from muscle alignment; PGL1_unique_Yersinia-x.sif - matches between proteins in simple interaction format for display on graphing software. [file gb-2010-11-1-r1-S16.zip › clusters2/PGL1_unique_yersinia-CL1260/PGL1_unique_yersinia-CL1260.sif]

yruck0001_6600	pmatch	yruck0001_6600
yruck0001_6600	pmatch	yberc0001_6860
yruck0001_6600	pmatch	yrohd0001_8560
yruck0001_6600	pmatch	ykris0001_8180
yruck0001_6600	pmatch	yente0001X_9440
yruck0001_6600	pmatch	ymoll0001_7820
yruck0001_6600	pmatch	yinte0001_8540
yruck0001_6600	pmatch	yaldo0001_8620
yruck0001_6600	pmatch	ypest0001X_12300
yruck0001_6600	pmatch	yfred0001_43730
yruck0001_6600	pmatch	ypseu0001X_33830
yaldo0001_8620	pmatch	yruck0001_6600
yaldo0001_8620	pmatch	yberc0001_6860
yaldo0001_8620	pmatch	yente0001X_9440
yaldo0001_8620	pmatch	ymoll0001_7820
yaldo0001_8620	pmatch	yinte0001_8540
yaldo0001_8620	pmatch	yaldo0001_8620
yaldo0001_8620	pmatch	ypest0001X_12300
yaldo0001_8620	pmatch	yfred0001_43730
yaldo0001_8620	pmatch	ypseu0001X_33830
yaldo0001_8620	pmatch	ykris0001_8180
yaldo0001_8620	pmatch	yrohd0001_8560
ykris0001_8180	pmatch	yruck0001_6600
ykris0001_8180	pmatch	yberc0001_6860
ykris0001_8180	pmatch	yente0001X_9440
ykris0001_8180	pmatch	ymoll0001_7820
ykris0001_8180	pmatch	yinte0001_8540
ykris0001_8180	pmatch	yaldo0001_8620
ykris0001_8180	pmatch	ypest0001X_12300
ykris0001_8180	pmatch	yfred0001_43730
ykris0001_8180	pmatch	ypseu0001X_33830
ykris0001_8180	pmatch	ykris0001_8180
ykris0001_8180	pmatch	yrohd0001_8560
yente0001X_9440	pmatch	yruck0001_6600
yente0001X_9440	pmatch	yberc0001_6860
yente0001X_9440	pmatch	yrohd0001_8560
yente0001X_9440	pmatch	ykris0001_8180
yente0001X_9440	pmatch	yente0001X_9440
yente0001X_9440	pmatch	ymoll0001_7820
yente0001X_9440	pmatch	yinte0001_8540
yente0001X_9440	pmatch	yaldo0001_8620
yente0001X_9440	pmatch	ypest0001X_12300
yente0001X_9440	pmatch	yfred0001_43730
yente0001X_9440	pmatch	ypseu0001X_33830
yfred0001_43730	pmatch	yruck0001_6600
yfred0001_43730	pmatch	yberc0001_6860
yfred0001_43730	pmatch	yrohd0001_8560
yfred0001_43730	pmatch	ykris0001_8180
yfred0001_43730	pmatch	yente0001X_9440
yfred0001_43730	pmatch	ymoll0001_7820
yfred0001_43730	pmatch	yinte0001_8540
yfred0001_43730	pmatch	yaldo0001_8620
yfred0001_43730	pmatch	ypest0001X_12300
yfred0001_43730	pmatch	yfred0001_43730
yfred0001_43730	pmatch	ypseu0001X_33830
yinte0001_8540	pmatch	yruck0001_6600
yinte0001_8540	pmatch	yberc0001_6860
yinte0001_8540	pmatch	yrohd0001_8560
yinte0001_8540	pmatch	ykris0001_8180
yinte0001_8540	pmatch	yente0001X_9440
yinte0001_8540	pmatch	ymoll0001_7820
yinte0001_8540	pmatch	yinte0001_8540
yinte0001_8540	pmatch	yaldo0001_8620
yinte0001_8540	pmatch	ypest0001X_12300
yinte0001_8540	pmatch	yfred0001_43730
yinte0001_8540	pmatch	ypseu0001X_33830
ymoll0001_7820	pmatch	yruck0001_6600
ymoll0001_7820	pmatch	yrohd0001_8560
ymoll0001_7820	pmatch	ykris0001_8180
ymoll0001_7820	pmatch	yberc0001_6860
ymoll0001_7820	pmatch	yente0001X_9440
ymoll0001_7820	pmatch	ymoll0001_7820
ymoll0001_7820	pmatch	yinte0001_8540
ymoll0001_7820	pmatch	yaldo0001_8620
ymoll0001_7820	pmatch	ypest0001X_12300
ymoll0001_7820	pmatch	yfred0001_43730
ymoll0001_7820	pmatch	ypseu0001X_33830
yrohd0001_8560	pmatch	yruck0001_6600
yrohd0001_8560	pmatch	yberc0001_6860
yrohd0001_8560	pmatch	ykris0001_8180
yrohd0001_8560	pmatch	yrohd0001_8560
yrohd0001_8560	pmatch	yente0001X_9440
yrohd0001_8560	pmatch	ymoll0001_7820
yrohd0001_8560	pmatch	yinte0001_8540
yrohd0001_8560	pmatch	yaldo0001_8620
yrohd0001_8560	pmatch	ypest0001X_12300
yrohd0001_8560	pmatch	yfred0001_43730
yrohd0001_8560	pmatch	ypseu0001X_33830
yberc0001_6860	pmatch	yruck0001_6600
yberc0001_6860	pmatch	yrohd0001_8560
yberc0001_6860	pmatch	ykris0001_8180
yberc0001_6860	pmatch	yberc0001_6860
yberc0001_6860	pmatch	yente0001X_9440
yberc0001_6860	pmatch	ymoll0001_7820
yberc0001_6860	pmatch	yinte0001_8540
yberc0001_6860	pmatch	yaldo0001_8620
yberc0001_6860	pmatch	ypest0001X_12300
yberc0001_6860	pmatch	yfred0001_43730
yberc0001_6860	pmatch	ypseu0001X_33830
ypseu0001X_33830	pmatch	yruck0001_6600
ypseu0001X_33830	pmatch	yrohd0001_8560
ypseu0001X_33830	pmatch	yberc0001_6860
ypseu0001X_33830	pmatch	ykris0001_8180
ypseu0001X_33830	pmatch	yente0001X_9440
ypseu0001X_33830	pmatch	ymoll0001_7820
ypseu0001X_33830	pmatch	yinte0001_8540
ypseu0001X_33830	pmatch	yaldo0001_8620
ypseu0001X_33830	pmatch	ypest0001X_12300
ypseu0001X_33830	pmatch	yfred0001_43730
ypseu0001X_33830	pmatch	ypseu0001X_33830
ypest0001X_12300	pmatch	yruck0001_6600
ypest0001X_12300	pmatch	yrohd0001_8560
ypest0001X_12300	pmatch	yberc0001_6860
ypest0001X_12300	pmatch	ykris0001_8180
ypest0001X_12300	pmatch	yente0001X_9440
ypest0001X_12300	pmatch	ymoll0001_7820
ypest0001X_12300	pmatch	yinte0001_8540
ypest0001X_12300	pmatch	yaldo0001_8620
ypest0001X_12300	pmatch	ypest0001X_12300
ypest0001X_12300	pmatch	yfred0001_43730
ypest0001X_12300	pmatch	ypseu0001X_33830
