# Supplementary material for: Genomic characterization of the Yersinia genus
Source: Genome Biol. 2010 Jan 4;11(1):R1. doi: 10.1186/gb-2010-11-1-r1 (PMC2847712; doi:10.1186/gb-2010-11-1-r1)
Supplement: Additional file 16 — The top level directory consists of a directory called Additional_cluster_files and 5010 directories, one for each multi-protein cluster family. (This top level directory has been split into three data files for uploading purposes (Additional files 15, 16, 17.) Within the directory are the following files: PGL1_unique_Yersinia_unclustered.out - list of all protein singletons that MCL did not group into a cluster (see Materials and Methods); PGL1_Yersinia_unique_locus_tags.txt - names of the 11 locus tag prefixes used for each genome; PGL1_unique_Yersinia.gff - mapping each Yersinia protein to a cluster in tab delimited GFF; PGL1_unique_Yersinia.sigfile - list of the longest protein in each cluster; PGL1_unique_Yersinia.summary - summary table of features of each of the clusters; PGL1_unique_Yersinia.table - summary table of each protein in the clusters. Within each cluster directory are the following files, where 'x' is the cluster name: PGL1_unique_Yersinia-x.faa - multifasta file of the proteins in the cluster; PGL1_unique_Yersinia-x.summary - summary of the properties of the proteins; PGL1_unique_Yersinia-x.matches - blast matches between the proteins of the cluster; PGL1_unique_Yersinia-x.muscle.fasta - muscle alignment of the proteins; PGL1_unique_Yersinia-x.muscle.fasta.gblo - gblocks output of muscle alignment (that is, auto-trimmed alignment); PGL1_unique_Yersinia-x.muscle.fasta.gblo.htm - as above in html format; PGL1_unique_Yersinia-x.muscle.tree - treefile from muscle alignment; PGL1_unique_Yersinia-x.sif - matches between proteins in simple interaction format for display on graphing software. [file gb-2010-11-1-r1-S16.zip › clusters2/PGL1_unique_yersinia-CL1261/PGL1_unique_yersinia-CL1261.matches]

source	target	interaction	score
yaldo0001_6740	yinte0001_6930	pmatch	85.66
yaldo0001_6740	yruck0001_33330	pmatch	70.48
yaldo0001_6740	ykris0001_5140	pmatch	87.34
yaldo0001_6740	yberc0001_38990	pmatch	86.90
yaldo0001_6740	ymoll0001_36350	pmatch	84.94
yaldo0001_6740	ypseu0001X_37420	pmatch	74.38
yaldo0001_6740	yente0001X_6220	pmatch	85.44
yaldo0001_6740	yrohd0001_6520	pmatch	85.76
yaldo0001_6740	yfred0001_6570	pmatch	87.66
yaldo0001_6740	ypest0001X_9070	pmatch	74.38
yaldo0001_6740	yaldo0001_6740	pmatch	100.00
yfred0001_6570	yinte0001_6930	pmatch	88.46
yfred0001_6570	yruck0001_33330	pmatch	72.12
yfred0001_6570	ykris0001_5140	pmatch	89.91
yfred0001_6570	yberc0001_38990	pmatch	86.90
yfred0001_6570	ymoll0001_36350	pmatch	85.44
yfred0001_6570	ypseu0001X_37420	pmatch	70.89
yfred0001_6570	yente0001X_6220	pmatch	86.42
yfred0001_6570	yrohd0001_6520	pmatch	87.06
yfred0001_6570	yfred0001_6570	pmatch	100.00
yfred0001_6570	ypest0001X_9070	pmatch	70.89
yfred0001_6570	yaldo0001_6740	pmatch	87.86
ykris0001_5140	yinte0001_6930	pmatch	88.11
ykris0001_5140	yruck0001_33330	pmatch	71.30
ykris0001_5140	ykris0001_5140	pmatch	100.00
ykris0001_5140	ymoll0001_36350	pmatch	81.18
ykris0001_5140	yberc0001_38990	pmatch	84.69
ykris0001_5140	ypseu0001X_37420	pmatch	70.55
ykris0001_5140	yente0001X_6220	pmatch	86.52
ykris0001_5140	yrohd0001_6520	pmatch	85.88
ykris0001_5140	yfred0001_6570	pmatch	89.91
ykris0001_5140	ypest0001X_9070	pmatch	70.55
ykris0001_5140	yaldo0001_6740	pmatch	83.98
yberc0001_38990	yruck0001_33330	pmatch	69.09
yberc0001_38990	ykris0001_5140	pmatch	84.69
yberc0001_38990	ymoll0001_36350	pmatch	92.74
yberc0001_38990	yente0001X_6220	pmatch	84.16
yberc0001_38990	yinte0001_6930	pmatch	89.16
yberc0001_38990	yberc0001_38990	pmatch	100.00
yberc0001_38990	ypseu0001X_37420	pmatch	70.99
yberc0001_38990	yrohd0001_6520	pmatch	85.62
yberc0001_38990	yfred0001_6570	pmatch	85.71
yberc0001_38990	yaldo0001_6740	pmatch	85.89
yberc0001_38990	ypest0001X_9070	pmatch	70.99
yrohd0001_6520	yinte0001_6930	pmatch	88.11
yrohd0001_6520	yruck0001_33330	pmatch	70.44
yrohd0001_6520	ykris0001_5140	pmatch	85.88
yrohd0001_6520	ymoll0001_36350	pmatch	84.57
yrohd0001_6520	yberc0001_38990	pmatch	85.62
yrohd0001_6520	ypseu0001X_37420	pmatch	75.23
yrohd0001_6520	yente0001X_6220	pmatch	85.50
yrohd0001_6520	yrohd0001_6520	pmatch	100.00
yrohd0001_6520	yfred0001_6570	pmatch	87.06
yrohd0001_6520	ypest0001X_9070	pmatch	75.23
yrohd0001_6520	yaldo0001_6740	pmatch	82.49
yente0001X_6220	yruck0001_33330	pmatch	69.45
yente0001X_6220	ykris0001_5140	pmatch	86.52
yente0001X_6220	ymoll0001_36350	pmatch	85.03
yente0001X_6220	yente0001X_6220	pmatch	100.00
yente0001X_6220	yinte0001_6930	pmatch	87.06
yente0001X_6220	yberc0001_38990	pmatch	84.62
yente0001X_6220	ypseu0001X_37420	pmatch	71.11
yente0001X_6220	yrohd0001_6520	pmatch	87.58
yente0001X_6220	yfred0001_6570	pmatch	86.42
yente0001X_6220	yaldo0001_6740	pmatch	85.26
yente0001X_6220	ypest0001X_9070	pmatch	71.11
ymoll0001_36350	yinte0001_6930	pmatch	88.85
ymoll0001_36350	yruck0001_33330	pmatch	69.55
ymoll0001_36350	ykris0001_5140	pmatch	84.49
ymoll0001_36350	ymoll0001_36350	pmatch	100.00
ymoll0001_36350	yberc0001_38990	pmatch	93.51
ymoll0001_36350	ypseu0001X_37420	pmatch	69.94
ymoll0001_36350	yente0001X_6220	pmatch	85.08
ymoll0001_36350	yrohd0001_6520	pmatch	85.13
ymoll0001_36350	yfred0001_6570	pmatch	85.44
ymoll0001_36350	ypest0001X_9070	pmatch	69.94
ymoll0001_36350	yaldo0001_6740	pmatch	84.74
yinte0001_6930	yinte0001_6930	pmatch	100.00
yinte0001_6930	yruck0001_33330	pmatch	72.38
yinte0001_6930	ykris0001_5140	pmatch	88.11
yinte0001_6930	ymoll0001_36350	pmatch	88.85
yinte0001_6930	yberc0001_38990	pmatch	89.16
yinte0001_6930	ypseu0001X_37420	pmatch	72.73
yinte0001_6930	yente0001X_6220	pmatch	87.06
yinte0001_6930	yrohd0001_6520	pmatch	88.11
yinte0001_6930	yfred0001_6570	pmatch	88.46
yinte0001_6930	yaldo0001_6740	pmatch	85.66
yinte0001_6930	ypest0001X_9070	pmatch	72.73
ypseu0001X_37420	yinte0001_6930	pmatch	72.73
ypseu0001X_37420	yruck0001_33330	pmatch	63.46
ypseu0001X_37420	ykris0001_5140	pmatch	73.02
ypseu0001X_37420	yberc0001_38990	pmatch	75.00
ypseu0001X_37420	ymoll0001_36350	pmatch	73.72
ypseu0001X_37420	ypseu0001X_37420	pmatch	100.00
ypseu0001X_37420	yente0001X_6220	pmatch	71.11
ypseu0001X_37420	yrohd0001_6520	pmatch	75.24
ypseu0001X_37420	yfred0001_6570	pmatch	73.97
ypseu0001X_37420	ypest0001X_9070	pmatch	100.00
ypseu0001X_37420	yaldo0001_6740	pmatch	74.05
ypest0001X_9070	yinte0001_6930	pmatch	72.73
ypest0001X_9070	yruck0001_33330	pmatch	63.46
ypest0001X_9070	ykris0001_5140	pmatch	73.02
ypest0001X_9070	yberc0001_38990	pmatch	75.00
ypest0001X_9070	ymoll0001_36350	pmatch	73.72
ypest0001X_9070	ypseu0001X_37420	pmatch	100.00
ypest0001X_9070	yente0001X_6220	pmatch	71.11
ypest0001X_9070	yrohd0001_6520	pmatch	75.24
ypest0001X_9070	yfred0001_6570	pmatch	73.97
ypest0001X_9070	ypest0001X_9070	pmatch	100.00
ypest0001X_9070	yaldo0001_6740	pmatch	74.05
yruck0001_33330	yruck0001_33330	pmatch	100.00
yruck0001_33330	ykris0001_5140	pmatch	71.30
yruck0001_33330	ymoll0001_36350	pmatch	68.62
yruck0001_33330	yente0001X_6220	pmatch	69.81
yruck0001_33330	yinte0001_6930	pmatch	72.38
yruck0001_33330	yberc0001_38990	pmatch	69.09
yruck0001_33330	ypseu0001X_37420	pmatch	63.64
yruck0001_33330	yrohd0001_6520	pmatch	70.44
yruck0001_33330	yfred0001_6570	pmatch	71.34
yruck0001_33330	yaldo0001_6740	pmatch	69.78
yruck0001_33330	ypest0001X_9070	pmatch	63.64
