# Supplementary material for: Genomic characterization of the Yersinia genus
Source: Genome Biol. 2010 Jan 4;11(1):R1. doi: 10.1186/gb-2010-11-1-r1 (PMC2847712; doi:10.1186/gb-2010-11-1-r1)
Supplement: Additional file 16 — The top level directory consists of a directory called Additional_cluster_files and 5010 directories, one for each multi-protein cluster family. (This top level directory has been split into three data files for uploading purposes (Additional files 15, 16, 17.) Within the directory are the following files: PGL1_unique_Yersinia_unclustered.out - list of all protein singletons that MCL did not group into a cluster (see Materials and Methods); PGL1_Yersinia_unique_locus_tags.txt - names of the 11 locus tag prefixes used for each genome; PGL1_unique_Yersinia.gff - mapping each Yersinia protein to a cluster in tab delimited GFF; PGL1_unique_Yersinia.sigfile - list of the longest protein in each cluster; PGL1_unique_Yersinia.summary - summary table of features of each of the clusters; PGL1_unique_Yersinia.table - summary table of each protein in the clusters. Within each cluster directory are the following files, where 'x' is the cluster name: PGL1_unique_Yersinia-x.faa - multifasta file of the proteins in the cluster; PGL1_unique_Yersinia-x.summary - summary of the properties of the proteins; PGL1_unique_Yersinia-x.matches - blast matches between the proteins of the cluster; PGL1_unique_Yersinia-x.muscle.fasta - muscle alignment of the proteins; PGL1_unique_Yersinia-x.muscle.fasta.gblo - gblocks output of muscle alignment (that is, auto-trimmed alignment); PGL1_unique_Yersinia-x.muscle.fasta.gblo.htm - as above in html format; PGL1_unique_Yersinia-x.muscle.tree - treefile from muscle alignment; PGL1_unique_Yersinia-x.sif - matches between proteins in simple interaction format for display on graphing software. [file gb-2010-11-1-r1-S16.zip › clusters2/PGL1_unique_yersinia-CL1261/PGL1_unique_yersinia-CL1261.muscle.fasta]

>yruck0001_33330
----------------------------------------------------------LL
ALFTIFLLSGCKPADETVDVSPPAATSKNSEL-WPRIVRTAKGDIQISHPPRRIVSTSIT
MTGTLLAINAPLVGTGATVPNTTVADDQGFFTQWSKEAKARNLVPMYQTEPNAEAVASMA
PDMIIISATGGDSALKLYEQLSAIAPTLVINYDDKSWQELAQVLGQATGHEADAERVITD
FSQQMEQVKSSITLPPQPVSAFVYQPGGQTANMWTENSAQGKLLQELGFRLAEIPEDVRG
NTSMGYRKDIVQLGGERLAEGLNGNTFLLFSGDHLAIEALKANQFLVHLTPLQQDRVYPM
GNDTFRLDYYSASNMLQRIKTLFNKD------------
>ypseu0001X_37420
---------------------------------------MFLYMTYIERKIRHSLFISLG
CLGLILSLSGCEPAEETNFHPFPIDENHSTSSPWSRTVDTVKGPVTLTHKPARIVSTSIT
ITGTLLAINAPIIASSATEPNTTLADNKGFFTQWSDIARARHLIPMYQTEPNIKAVAKMR
PDLIIISATGDDSTLELYDQLSAIAPTLVINYDDKSWQELTLQLGQATGHEGDAEQVIDK
FARRLNEVKQKITLPPQPVSAFVYQEVSGSAKLWTENSAQGRLLLELGFTLANVPDTLKD
NTHTEHRKDIIQLGGDELAQGLNGKTILLFSGVHSAIDALKSNKFLTNLPAIQHDNVYAA
GYDTFRLDYYSANNLLTRIESMFKGKKDSEPTYHESRT
>ypest0001X_9070
---------------------------------------MFLYMTYIERKIRHSLFISLG
CLGLILSLSGCEPAEETNFHPFPIDENHSTSSPWSRTVDTVKGPVTLTHKPARIVSTSIT
ITGTLLAINAPIIASSATEPNTTLADNKGFFTQWSDIARARHLIPMYQTEPNIKAVAKMR
PDLIIISATGDDSTLELYDQLSAIAPTLVINYDDKSWQELTLQLGQATGHEGDAEQVIDK
FARRLNEVKQKITLPPQPVSAFVYQEVSGSAKLWTENSAQGRLLLELGFTLANVPDTLKD
NTHTEHRKDIIQLGGDELAQGLNGKTILLFSGVHSAIDALKSNKFLTNLPAIQHDNVYAA
GYDTFRLDYYSANNLLTRIESMFKGKKDSEPTYHESRT
>yente0001X_6220
---------------------------MRGVKIERENAIMSFYIKYTQHKSWRSILPGLG
LLGLIFCLSGCKPADDTTSEQAPSSSSQNATT-WTRTVETAKGPVTLTQQPKRIVSTSIT
ITGTLLAINAPVIASGATVPDTTVADNQGFFTQWSEVAQAKKLVPIYQTEPNAEAVAGMN
PDLIIISATGGDSALKLYEQLSVIAPTLVINYDDKSWQELAVLLGQATGHEADAQQVIAT
FTHRLNEVKQNITLPPQPTSAFVYQAADSTANLWTENSAQGKLLQELGFTLAQVPDAVKG
NTSMGHRKDIIQLGGEKLAEGLNGETILLFSGDQPAIDALKSNKFLAHTPAIEHNRVYAA
GYDTFRLDYYSASKLLARLEEMFKAKS-----------
>yaldo0001_6740
-------------------------------------------MLLISHKTSCFLLTTFA
CLCLILGLSGCKPAEESSI----STASENTSA-WSRTVETAKGPVTLTHQPQRIVSTSIT
ITGTLLAINAPIIASGATMPNTTVADAQGFFTQWSDVAQARHLVPIYQTEPNAEAVAGMN
PDLIIISATGGDSALKLYEQLSAIAPTLVINYDDKSWQQLAILLGQATGHEADAEQVIAK
FTRRVNEVKQNITLPPQPVSAFVYQAAGSTANLWTDSSAQGKLLQELGFTLANVPDAVKG
NTSMGHRKDIIQLGGEKLAEGLNGETVLLFSGQQPAVDALKSNKFLAHIPAIEHHRVYAA
GYDTFRLDYYSASNFLTRIERMFKGSQ-----------
>yrohd0001_6520
------------------------------------------MSLDIQHKISRSRFISFG
FFALIFCLSGCKPAEETTGKPAPSSANDSTAT-WSRTVETAKGPVTLTHQPIRIVSTSIT
ITGTLLAINAPVIASGATVPDTTVADNQGFFTQWSDVAQSRKLVPMYHTEPNAEAVAGMD
PDLIIISATGGDSALKLYEQLSVIAPTLVINYDDKSWQELALVLGQATGHEKDAQQVIDK
FANRLNEVKQNITLPPQPVSAFVYQSAGSTANLWTEFSAQGKLLQDLGFTLAKIPDAVKG
NTSMGHRKDIIQLGGEKLAEGLNGETILLFSGDQPAIDALKSNKFLAHIPAIEHHRVYAA
GYDTFRLDYYSASNLLARIEGMFKAKPPAL--------
>yfred0001_6570
---------------------------------------MSLAIHHVQHKKFRSVLTGLG
ILSLILCLSACKPAEETTSKPASSATSENTST-WSRTVETATGPVTLTHQPTRIVSTSIT
ITGTLLAINAPVIATGATVPDTTVADHQGFFTQWSDVAQAKKLVPMYQTEPNAEAVAGMN
PDLIIISATGGDSALKLYEQLSAIAPTLVINYDDKSWQELAIVLGQATGHEADAQQVIDN
FTRRLNEVKQNITLPPQPTSAFVYQAAGSTANLWTEDSAQGKLLQELGFTLAEVPDAVKG
NTSMGHRKDIIQLGGEKLAEGLNGETILLFSGDQPAIDALKSNKFLSHIPAIEHQRVYAA
GYDTFRLDYYSASNLLARIEGMFKTKP-----------
>ykris0001_5140
VVNYDLALTLSINVNVFINKSYLYIPPELGLKIERENAVMSFDINYIQHKKWRSTLTKLG
LFGLVLCLSACKPAEETKDQQAPSSGSEGTAA-WTRTVETAKGPVVLTHPPTRIVSTSIT
ITGTLLAINAPVIASGATVPDTTVADHQGFFTQWSDVAQAKKLVPMYQTEPNAEAVAGMN
PDLIIISATGGDSALKLYEQLSAIAPTLVINYDDKSWQELAIVLGQATGHEADAQQIIEK
FTNRINEVKQNITLPPQPTSAFVYQAAGSTANLWTESSAQGKLLQELGFTLAEVPDAVKG
NTSMGHRKDIIQLGGEKLAEGLNGETILLFSGDQPAIDALKSNKFLAHIPAIEHDRVYAA
GYDTFRLDYYSASNLLARIEGMFKTKP-----------
>yinte0001_6930
------------------------------------------------------------
-------------------------------------VETAKGPVTLIQQPTRIVSTSIT
ITGTLLAINAPVIASGATAPNSTVADNQGFFTQWSDVAQTKNLVPIYQTEPNAEAVAGMN
PDLIIISATGGDSAVKLYEQLSAIAPTLVINYDDKSWQELAMILGQATGHETDAKEVIDK
FANRLNEVKQNITLPPQPTSAFVYQAAGSTANVWTEDSAQGKLLQALGFRLAEIPETVKG
NTSMGHRKDIVQLGGEKLAEGLSGETILLFSGDQPSVDALKSNKFLAHIPAIEHNRVYAV
GYDTFRLDYYSASNLLARIEGMFTPPH-----------
>yberc0001_38990
------------------------------------------------------------
-LTLTFSLSGCKPAQEAET----SAAAKDTPA-WSRTVETAKGPVTLTSQPQRIVSTSIT
ITGTLLAINAPVIATGATAPNTTVADNQGFFIQWSDVAQAKKLVPLYQTEPNAEAVAGMN
PDLIIISATGGDSALKLYEQLSAIAPTLVINYDDKSWQELAILLGQATGHESDATQVIDS
FANRLNEVKQNITLPPQPTSAFVYQAAGSTANLWTDNSAQGKLLQQLGFTLATIPDAVKG
NTSMGHRKDIIQLGGEKLAEGLNGETILLFSGERPAVDALKSNQFLAHIPAIEHNRVYAV
GYDTFRLDYYSASHLLARIEGMFKG-------------
>ymoll0001_36350
---------------------------------------MSRYAPPISPKTARFVLLLLS
FLALTLGLSGCKPAQEAET----SAAAEDTPA-WSRTVETAKGPVTLTQQPKRIVSTSIT
ITGTLLAINAPVIATGATAPNTTVADKQGFFTQWSEVAQAKKLVPLYQTEPNAEAVAGMN
PDLIIISATGGDSALKLYEQLSTIAPTLVINYDDKSWQALAVILGQATGHESDATQVIDK
FANRLNEVKQTITLPPQPTSAFVYQAAGNTANLWTENSAQGKLLQQLGFTLATIPDAVKG
NTSMGHRKDIIQLGGEKLAEGLNGETILLFSGDQPAVEALKSNQFLAHTPAVEHNRVYAV
GYDTFRLDYYSASNLLARIEGMFTAKP-----------
