# Supplementary material for: Genomic characterization of the Yersinia genus
Source: Genome Biol. 2010 Jan 4;11(1):R1. doi: 10.1186/gb-2010-11-1-r1 (PMC2847712; doi:10.1186/gb-2010-11-1-r1)
Supplement: Additional file 16 — The top level directory consists of a directory called Additional_cluster_files and 5010 directories, one for each multi-protein cluster family. (This top level directory has been split into three data files for uploading purposes (Additional files 15, 16, 17.) Within the directory are the following files: PGL1_unique_Yersinia_unclustered.out - list of all protein singletons that MCL did not group into a cluster (see Materials and Methods); PGL1_Yersinia_unique_locus_tags.txt - names of the 11 locus tag prefixes used for each genome; PGL1_unique_Yersinia.gff - mapping each Yersinia protein to a cluster in tab delimited GFF; PGL1_unique_Yersinia.sigfile - list of the longest protein in each cluster; PGL1_unique_Yersinia.summary - summary table of features of each of the clusters; PGL1_unique_Yersinia.table - summary table of each protein in the clusters. Within each cluster directory are the following files, where 'x' is the cluster name: PGL1_unique_Yersinia-x.faa - multifasta file of the proteins in the cluster; PGL1_unique_Yersinia-x.summary - summary of the properties of the proteins; PGL1_unique_Yersinia-x.matches - blast matches between the proteins of the cluster; PGL1_unique_Yersinia-x.muscle.fasta - muscle alignment of the proteins; PGL1_unique_Yersinia-x.muscle.fasta.gblo - gblocks output of muscle alignment (that is, auto-trimmed alignment); PGL1_unique_Yersinia-x.muscle.fasta.gblo.htm - as above in html format; PGL1_unique_Yersinia-x.muscle.tree - treefile from muscle alignment; PGL1_unique_Yersinia-x.sif - matches between proteins in simple interaction format for display on graphing software. [file gb-2010-11-1-r1-S16.zip › clusters2/PGL1_unique_yersinia-CL1261/PGL1_unique_yersinia-CL1261.muscle.fasta.gblo]

>yruck0001_33330
TIFLLSGCKP ADETVDVSPP AATSKNSWPR IVRTAKGDIQ ISHPPRRIVS TSITMTGTLL
AINAPLVGTG ATVPNTTVAD DQGFFTQWSK EAKARNLVPM YQTEPNAEAV ASMAPDMIII
SATGGDSALK LYEQLSAIAP TLVINYDDKS WQELAQVLGQ ATGHEADAER VITDFSQQME
QVKSSITLPP QPVSAFVYQP GGQTANMWTE NSAQGKLLQE LGFRLAEIPE DVRGNTSMGY
RKDIVQLGGE RLAEGLNGNT FLLFSGDHLA IEALKANQFL VHLTPLQQDR VYPMGNDTFR
LDYYSASNML QRIKTLF
>ypseu0001X_37420
LILSLSGCEP AEETNFHPFP IDENHSTWSR TVDTVKGPVT LTHKPARIVS TSITITGTLL
AINAPIIASS ATEPNTTLAD NKGFFTQWSD IARARHLIPM YQTEPNIKAV AKMRPDLIII
SATGDDSTLE LYDQLSAIAP TLVINYDDKS WQELTLQLGQ ATGHEGDAEQ VIDKFARRLN
EVKQKITLPP QPVSAFVYQE VSGSAKLWTE NSAQGRLLLE LGFTLANVPD TLKDNTHTEH
RKDIIQLGGD ELAQGLNGKT ILLFSGVHSA IDALKSNKFL TNLPAIQHDN VYAAGYDTFR
LDYYSANNLL TRIESMF
>ypest0001X_9070
LILSLSGCEP AEETNFHPFP IDENHSTWSR TVDTVKGPVT LTHKPARIVS TSITITGTLL
AINAPIIASS ATEPNTTLAD NKGFFTQWSD IARARHLIPM YQTEPNIKAV AKMRPDLIII
SATGDDSTLE LYDQLSAIAP TLVINYDDKS WQELTLQLGQ ATGHEGDAEQ VIDKFARRLN
EVKQKITLPP QPVSAFVYQE VSGSAKLWTE NSAQGRLLLE LGFTLANVPD TLKDNTHTEH
RKDIIQLGGD ELAQGLNGKT ILLFSGVHSA IDALKSNKFL TNLPAIQHDN VYAAGYDTFR
LDYYSANNLL TRIESMF
>yente0001X_6220
LIFCLSGCKP ADDTTSEQAP SSSSQNAWTR TVETAKGPVT LTQQPKRIVS TSITITGTLL
AINAPVIASG ATVPDTTVAD NQGFFTQWSE VAQAKKLVPI YQTEPNAEAV AGMNPDLIII
SATGGDSALK LYEQLSVIAP TLVINYDDKS WQELAVLLGQ ATGHEADAQQ VIATFTHRLN
EVKQNITLPP QPTSAFVYQA ADSTANLWTE NSAQGKLLQE LGFTLAQVPD AVKGNTSMGH
RKDIIQLGGE KLAEGLNGET ILLFSGDQPA IDALKSNKFL AHTPAIEHNR VYAAGYDTFR
LDYYSASKLL ARLEEMF
>yaldo0001_6740
LILGLSGCKP AEESSI---- STASENTWSR TVETAKGPVT LTHQPQRIVS TSITITGTLL
AINAPIIASG ATMPNTTVAD AQGFFTQWSD VAQARHLVPI YQTEPNAEAV AGMNPDLIII
SATGGDSALK LYEQLSAIAP TLVINYDDKS WQQLAILLGQ ATGHEADAEQ VIAKFTRRVN
EVKQNITLPP QPVSAFVYQA AGSTANLWTD SSAQGKLLQE LGFTLANVPD AVKGNTSMGH
RKDIIQLGGE KLAEGLNGET VLLFSGQQPA VDALKSNKFL AHIPAIEHHR VYAAGYDTFR
LDYYSASNFL TRIERMF
>yrohd0001_6520
LIFCLSGCKP AEETTGKPAP SSANDSTWSR TVETAKGPVT LTHQPIRIVS TSITITGTLL
AINAPVIASG ATVPDTTVAD NQGFFTQWSD VAQSRKLVPM YHTEPNAEAV AGMDPDLIII
SATGGDSALK LYEQLSVIAP TLVINYDDKS WQELALVLGQ ATGHEKDAQQ VIDKFANRLN
EVKQNITLPP QPVSAFVYQS AGSTANLWTE FSAQGKLLQD LGFTLAKIPD AVKGNTSMGH
RKDIIQLGGE KLAEGLNGET ILLFSGDQPA IDALKSNKFL AHIPAIEHHR VYAAGYDTFR
LDYYSASNLL ARIEGMF
>yfred0001_6570
LILCLSACKP AEETTSKPAS SATSENTWSR TVETATGPVT LTHQPTRIVS TSITITGTLL
AINAPVIATG ATVPDTTVAD HQGFFTQWSD VAQAKKLVPM YQTEPNAEAV AGMNPDLIII
SATGGDSALK LYEQLSAIAP TLVINYDDKS WQELAIVLGQ ATGHEADAQQ VIDNFTRRLN
EVKQNITLPP QPTSAFVYQA AGSTANLWTE DSAQGKLLQE LGFTLAEVPD AVKGNTSMGH
RKDIIQLGGE KLAEGLNGET ILLFSGDQPA IDALKSNKFL SHIPAIEHQR VYAAGYDTFR
LDYYSASNLL ARIEGMF
>ykris0001_5140
LVLCLSACKP AEETKDQQAP SSGSEGTWTR TVETAKGPVV LTHPPTRIVS TSITITGTLL
AINAPVIASG ATVPDTTVAD HQGFFTQWSD VAQAKKLVPM YQTEPNAEAV AGMNPDLIII
SATGGDSALK LYEQLSAIAP TLVINYDDKS WQELAIVLGQ ATGHEADAQQ IIEKFTNRIN
EVKQNITLPP QPTSAFVYQA AGSTANLWTE SSAQGKLLQE LGFTLAEVPD AVKGNTSMGH
RKDIIQLGGE KLAEGLNGET ILLFSGDQPA IDALKSNKFL AHIPAIEHDR VYAAGYDTFR
LDYYSASNLL ARIEGMF
>yinte0001_6930
---------- ---------- ---------- -VETAKGPVT LIQQPTRIVS TSITITGTLL
AINAPVIASG ATAPNSTVAD NQGFFTQWSD VAQTKNLVPI YQTEPNAEAV AGMNPDLIII
SATGGDSAVK LYEQLSAIAP TLVINYDDKS WQELAMILGQ ATGHETDAKE VIDKFANRLN
EVKQNITLPP QPTSAFVYQA AGSTANVWTE DSAQGKLLQA LGFRLAEIPE TVKGNTSMGH
RKDIVQLGGE KLAEGLSGET ILLFSGDQPS VDALKSNKFL AHIPAIEHNR VYAVGYDTFR
LDYYSASNLL ARIEGMF
>yberc0001_38990
LTFSLSGCKP AQEAET---- SAAAKDTWSR TVETAKGPVT LTSQPQRIVS TSITITGTLL
AINAPVIATG ATAPNTTVAD NQGFFIQWSD VAQAKKLVPL YQTEPNAEAV AGMNPDLIII
SATGGDSALK LYEQLSAIAP TLVINYDDKS WQELAILLGQ ATGHESDATQ VIDSFANRLN
EVKQNITLPP QPTSAFVYQA AGSTANLWTD NSAQGKLLQQ LGFTLATIPD AVKGNTSMGH
RKDIIQLGGE KLAEGLNGET ILLFSGERPA VDALKSNQFL AHIPAIEHNR VYAVGYDTFR
LDYYSASHLL ARIEGMF
>ymoll0001_36350
LTLGLSGCKP AQEAET---- SAAAEDTWSR TVETAKGPVT LTQQPKRIVS TSITITGTLL
AINAPVIATG ATAPNTTVAD KQGFFTQWSE VAQAKKLVPL YQTEPNAEAV AGMNPDLIII
SATGGDSALK LYEQLSTIAP TLVINYDDKS WQALAVILGQ ATGHESDATQ VIDKFANRLN
EVKQTITLPP QPTSAFVYQA AGNTANLWTE NSAQGKLLQQ LGFTLATIPD AVKGNTSMGH
RKDIIQLGGE KLAEGLNGET ILLFSGDQPA VEALKSNQFL AHTPAVEHNR VYAVGYDTFR
LDYYSASNLL ARIEGMF
