# Supplementary material for: Genomic characterization of the Yersinia genus
Source: Genome Biol. 2010 Jan 4;11(1):R1. doi: 10.1186/gb-2010-11-1-r1 (PMC2847712; doi:10.1186/gb-2010-11-1-r1)
Supplement: Additional file 16 — The top level directory consists of a directory called Additional_cluster_files and 5010 directories, one for each multi-protein cluster family. (This top level directory has been split into three data files for uploading purposes (Additional files 15, 16, 17.) Within the directory are the following files: PGL1_unique_Yersinia_unclustered.out - list of all protein singletons that MCL did not group into a cluster (see Materials and Methods); PGL1_Yersinia_unique_locus_tags.txt - names of the 11 locus tag prefixes used for each genome; PGL1_unique_Yersinia.gff - mapping each Yersinia protein to a cluster in tab delimited GFF; PGL1_unique_Yersinia.sigfile - list of the longest protein in each cluster; PGL1_unique_Yersinia.summary - summary table of features of each of the clusters; PGL1_unique_Yersinia.table - summary table of each protein in the clusters. Within each cluster directory are the following files, where 'x' is the cluster name: PGL1_unique_Yersinia-x.faa - multifasta file of the proteins in the cluster; PGL1_unique_Yersinia-x.summary - summary of the properties of the proteins; PGL1_unique_Yersinia-x.matches - blast matches between the proteins of the cluster; PGL1_unique_Yersinia-x.muscle.fasta - muscle alignment of the proteins; PGL1_unique_Yersinia-x.muscle.fasta.gblo - gblocks output of muscle alignment (that is, auto-trimmed alignment); PGL1_unique_Yersinia-x.muscle.fasta.gblo.htm - as above in html format; PGL1_unique_Yersinia-x.muscle.tree - treefile from muscle alignment; PGL1_unique_Yersinia-x.sif - matches between proteins in simple interaction format for display on graphing software. [file gb-2010-11-1-r1-S16.zip › clusters2/PGL1_unique_yersinia-CL1261/PGL1_unique_yersinia-CL1261.sif]

yaldo0001_6740	pmatch	yinte0001_6930
yaldo0001_6740	pmatch	yruck0001_33330
yaldo0001_6740	pmatch	ykris0001_5140
yaldo0001_6740	pmatch	yberc0001_38990
yaldo0001_6740	pmatch	ymoll0001_36350
yaldo0001_6740	pmatch	ypseu0001X_37420
yaldo0001_6740	pmatch	yente0001X_6220
yaldo0001_6740	pmatch	yrohd0001_6520
yaldo0001_6740	pmatch	yfred0001_6570
yaldo0001_6740	pmatch	ypest0001X_9070
yaldo0001_6740	pmatch	yaldo0001_6740
yfred0001_6570	pmatch	yinte0001_6930
yfred0001_6570	pmatch	yruck0001_33330
yfred0001_6570	pmatch	ykris0001_5140
yfred0001_6570	pmatch	yberc0001_38990
yfred0001_6570	pmatch	ymoll0001_36350
yfred0001_6570	pmatch	ypseu0001X_37420
yfred0001_6570	pmatch	yente0001X_6220
yfred0001_6570	pmatch	yrohd0001_6520
yfred0001_6570	pmatch	yfred0001_6570
yfred0001_6570	pmatch	ypest0001X_9070
yfred0001_6570	pmatch	yaldo0001_6740
ykris0001_5140	pmatch	yinte0001_6930
ykris0001_5140	pmatch	yruck0001_33330
ykris0001_5140	pmatch	ykris0001_5140
ykris0001_5140	pmatch	ymoll0001_36350
ykris0001_5140	pmatch	yberc0001_38990
ykris0001_5140	pmatch	ypseu0001X_37420
ykris0001_5140	pmatch	yente0001X_6220
ykris0001_5140	pmatch	yrohd0001_6520
ykris0001_5140	pmatch	yfred0001_6570
ykris0001_5140	pmatch	ypest0001X_9070
ykris0001_5140	pmatch	yaldo0001_6740
yberc0001_38990	pmatch	yruck0001_33330
yberc0001_38990	pmatch	ykris0001_5140
yberc0001_38990	pmatch	ymoll0001_36350
yberc0001_38990	pmatch	yente0001X_6220
yberc0001_38990	pmatch	yinte0001_6930
yberc0001_38990	pmatch	yberc0001_38990
yberc0001_38990	pmatch	ypseu0001X_37420
yberc0001_38990	pmatch	yrohd0001_6520
yberc0001_38990	pmatch	yfred0001_6570
yberc0001_38990	pmatch	yaldo0001_6740
yberc0001_38990	pmatch	ypest0001X_9070
yrohd0001_6520	pmatch	yinte0001_6930
yrohd0001_6520	pmatch	yruck0001_33330
yrohd0001_6520	pmatch	ykris0001_5140
yrohd0001_6520	pmatch	ymoll0001_36350
yrohd0001_6520	pmatch	yberc0001_38990
yrohd0001_6520	pmatch	ypseu0001X_37420
yrohd0001_6520	pmatch	yente0001X_6220
yrohd0001_6520	pmatch	yrohd0001_6520
yrohd0001_6520	pmatch	yfred0001_6570
yrohd0001_6520	pmatch	ypest0001X_9070
yrohd0001_6520	pmatch	yaldo0001_6740
yente0001X_6220	pmatch	yruck0001_33330
yente0001X_6220	pmatch	ykris0001_5140
yente0001X_6220	pmatch	ymoll0001_36350
yente0001X_6220	pmatch	yente0001X_6220
yente0001X_6220	pmatch	yinte0001_6930
yente0001X_6220	pmatch	yberc0001_38990
yente0001X_6220	pmatch	ypseu0001X_37420
yente0001X_6220	pmatch	yrohd0001_6520
yente0001X_6220	pmatch	yfred0001_6570
yente0001X_6220	pmatch	yaldo0001_6740
yente0001X_6220	pmatch	ypest0001X_9070
ymoll0001_36350	pmatch	yinte0001_6930
ymoll0001_36350	pmatch	yruck0001_33330
ymoll0001_36350	pmatch	ykris0001_5140
ymoll0001_36350	pmatch	ymoll0001_36350
ymoll0001_36350	pmatch	yberc0001_38990
ymoll0001_36350	pmatch	ypseu0001X_37420
ymoll0001_36350	pmatch	yente0001X_6220
ymoll0001_36350	pmatch	yrohd0001_6520
ymoll0001_36350	pmatch	yfred0001_6570
ymoll0001_36350	pmatch	ypest0001X_9070
ymoll0001_36350	pmatch	yaldo0001_6740
yinte0001_6930	pmatch	yinte0001_6930
yinte0001_6930	pmatch	yruck0001_33330
yinte0001_6930	pmatch	ykris0001_5140
yinte0001_6930	pmatch	ymoll0001_36350
yinte0001_6930	pmatch	yberc0001_38990
yinte0001_6930	pmatch	ypseu0001X_37420
yinte0001_6930	pmatch	yente0001X_6220
yinte0001_6930	pmatch	yrohd0001_6520
yinte0001_6930	pmatch	yfred0001_6570
yinte0001_6930	pmatch	yaldo0001_6740
yinte0001_6930	pmatch	ypest0001X_9070
ypseu0001X_37420	pmatch	yinte0001_6930
ypseu0001X_37420	pmatch	yruck0001_33330
ypseu0001X_37420	pmatch	ykris0001_5140
ypseu0001X_37420	pmatch	yberc0001_38990
ypseu0001X_37420	pmatch	ymoll0001_36350
ypseu0001X_37420	pmatch	ypseu0001X_37420
ypseu0001X_37420	pmatch	yente0001X_6220
ypseu0001X_37420	pmatch	yrohd0001_6520
ypseu0001X_37420	pmatch	yfred0001_6570
ypseu0001X_37420	pmatch	ypest0001X_9070
ypseu0001X_37420	pmatch	yaldo0001_6740
ypest0001X_9070	pmatch	yinte0001_6930
ypest0001X_9070	pmatch	yruck0001_33330
ypest0001X_9070	pmatch	ykris0001_5140
ypest0001X_9070	pmatch	yberc0001_38990
ypest0001X_9070	pmatch	ymoll0001_36350
ypest0001X_9070	pmatch	ypseu0001X_37420
ypest0001X_9070	pmatch	yente0001X_6220
ypest0001X_9070	pmatch	yrohd0001_6520
ypest0001X_9070	pmatch	yfred0001_6570
ypest0001X_9070	pmatch	ypest0001X_9070
ypest0001X_9070	pmatch	yaldo0001_6740
yruck0001_33330	pmatch	yruck0001_33330
yruck0001_33330	pmatch	ykris0001_5140
yruck0001_33330	pmatch	ymoll0001_36350
yruck0001_33330	pmatch	yente0001X_6220
yruck0001_33330	pmatch	yinte0001_6930
yruck0001_33330	pmatch	yberc0001_38990
yruck0001_33330	pmatch	ypseu0001X_37420
yruck0001_33330	pmatch	yrohd0001_6520
yruck0001_33330	pmatch	yfred0001_6570
yruck0001_33330	pmatch	yaldo0001_6740
yruck0001_33330	pmatch	ypest0001X_9070
