# Supplementary material for: Genomic characterization of the Yersinia genus
Source: Genome Biol. 2010 Jan 4;11(1):R1. doi: 10.1186/gb-2010-11-1-r1 (PMC2847712; doi:10.1186/gb-2010-11-1-r1)
Supplement: Additional file 16 — The top level directory consists of a directory called Additional_cluster_files and 5010 directories, one for each multi-protein cluster family. (This top level directory has been split into three data files for uploading purposes (Additional files 15, 16, 17.) Within the directory are the following files: PGL1_unique_Yersinia_unclustered.out - list of all protein singletons that MCL did not group into a cluster (see Materials and Methods); PGL1_Yersinia_unique_locus_tags.txt - names of the 11 locus tag prefixes used for each genome; PGL1_unique_Yersinia.gff - mapping each Yersinia protein to a cluster in tab delimited GFF; PGL1_unique_Yersinia.sigfile - list of the longest protein in each cluster; PGL1_unique_Yersinia.summary - summary table of features of each of the clusters; PGL1_unique_Yersinia.table - summary table of each protein in the clusters. Within each cluster directory are the following files, where 'x' is the cluster name: PGL1_unique_Yersinia-x.faa - multifasta file of the proteins in the cluster; PGL1_unique_Yersinia-x.summary - summary of the properties of the proteins; PGL1_unique_Yersinia-x.matches - blast matches between the proteins of the cluster; PGL1_unique_Yersinia-x.muscle.fasta - muscle alignment of the proteins; PGL1_unique_Yersinia-x.muscle.fasta.gblo - gblocks output of muscle alignment (that is, auto-trimmed alignment); PGL1_unique_Yersinia-x.muscle.fasta.gblo.htm - as above in html format; PGL1_unique_Yersinia-x.muscle.tree - treefile from muscle alignment; PGL1_unique_Yersinia-x.sif - matches between proteins in simple interaction format for display on graphing software. [file gb-2010-11-1-r1-S16.zip › clusters2/PGL1_unique_yersinia-CL1262/PGL1_unique_yersinia-CL1262.faa]

>yaldo0001_6940
VDKNGLSLRIKGKVQGVGFRPYIWQLAHRFGLQGDVSNDSAGVTVHLWQAPAVADFLQVL
PQDCPPLAHIDSIDTTPYHWVRPPLDFVIQHSGAGQMDTQIVPDAATCDACLSEMNNPTN
RRYHYPFINCTHCGPRFTIIQRMPYDRPYTAMSKFPLCAACQAEYDHPADRRFHAQPNAC
ADCGPQLWLTGADGQTMAQGFSALEQAAVALLAGDIVAVKGLGGFHLAVDATNAVAVARL
RERKHRPSKPLAVMLPDADWLQSCVSSADHTALLGLLRSPAAPIVLVAKQPESPLCAAVA
PELPEIGVMLPANPLQHLLLQQVARPLVMTSGNGRGKPPALSNQQALSALSEIADHWLLH
DREIVQRADDSLVRLTPHGADMLRRARGYVPDAFELPPGFSQQPAILALGADMKNTFCLL
RDSNAVLSQHLGDLDDRDIAQQQQQLLALFCDIYHFTPQAVVVDAHPAYVSHQFGREWAA
QRNIPCMEVLHHHAHLAACLAEHGWPRQAGEVIGLALDGLGYGANGQLWGGECLRVDYKT
CEYIGGLPAVALPGGDLASRQPWRNLLAQLQRFVPNWQNLPESAAILQSQGRVLVRAIER
GINSPLASSTGRLFDAVAAALNIAPPSISWEGEAACLLEALAWQSSRTVPPVTMPLRDNQ
LDLATFWQQWLAYDATPAERAYAFHFALAQGFANLARQAAQRFGIETIAFSGGVLHNRLL
RELLSEQLHDFQLLMPQRLPAGDGGLALGQALIAAASKCDKC
>yente0001X_6440
VEKNGLSLRIKGKVQGVGFRPYIWQLAHRFGLQGDVSNDSAGVTVHLWQAPAVADFLQAL
PQDCPPLAHIDSIDTTPYHWAQPPLDFVIQHSGAGQMDTQIVPDAATCDACLSEMNNPAN
RRYHYPFINCTHCGPRFTIIQRMPYDRPFTAMSKFPLCAACQREYDHPADRRFHAQPNAC
ADCGPQLWLTGTDGQALAQGFSALEQAAAALLAGDIVAVKGLGGFHLAVDATNAAAVARL
RERKHRPSKPLAVMLPDADWLQSCVSSADHTALLGLLRSPAAPIVLVAKQPESPLCAAVA
PELPEIGVMLPATPLQHLLLQQVARPLVMTSGNGRGKPPALSNQQALSALSEIADHWLLH
DREIVQRADDSLVRLTPRGAEMLRRARGYVPDAFELPPGFSQQPAILALGADMKNTFCLL
RDSNAVLSQHLGDLDDRDIAQQQQQLLALFGDIYHFTPQVVVVDAHPAYVSHQFGREWAA
QHNIPCVEVLHHHAHLAACLAEHGWPRQGGAVIGLALDGLGYGVEGKLWGGECLRVDYVN
CEYVGGLPAVALPGGDLASRQPWRNLLAQFQRFVPNWQNLPEAAAIPQPQGEVLARAIAR
GINAPLASSAGRLFDAVAAALNIIPQAISWEGEAACLLEALAWQSSRTVPPVTMPLRDNH
LDLATFWRQWLAFDAAPAERAYAFHFALAQGFATLARQAAQRFSIETIAFSGGVLHNRLL
RELLSEQLHDFQLLMPQRLPAGDGGLALGQALIAAART
>yinte0001_39920
VDKNGLCLRVKGKVQGVGFRPYIWQLAHRFALRGDVSNDSAGVTVHLWQTPAVADFLQAL
PQDCPPLAQIDSVTTSPYHWAQPPLDFVIHHSGAGQMDTQIVPDAATCDACLAEMNHPAN
RRYRYPFINCTHCGPRFTIIHRMPYDRPYTAMREFPLCAACQAEYDHPADRRFHAQPNAC
ADCGPQLWLTGREGQPIAHNFAALEQAAAALLAGDIVAVKGLGGFHLAVDATNAAAVARL
RQRKQRPSKPLAVMLPHADWLSRCVQSNDSAALLRVLRSPAAPIVLVSSRADSPLCAALA
PGLPEIGVMLPANPLQHLLLQQVGRPLVMTSGNGRGKPPALSNEQALGALRDIADHWLLH
DRQIVQRADDSLVRLTGSGAEMLRRARGYVPDAFELPPGFSQQPAVLALGADMKNTFCLL
RDGNAVLSQHLGDLEDRDIAQQQQQLVALFCDIYHFTPQTVVVDAHPGYVSHQLGKTLAA
QWNIPCVDVLHHHAHLVACLAEHGWPREGGAVIGVALDGLGYGADGQLWGGECLRVDYTS
CEYIGGLPAVALPGGDLASRQPWRNLLAQLQRYVPNWQHLPESAAIPQPEGRVLARAIER
GINAPLASSTGRLFDAVAAALNLAPLSISWEGEAACQLEALARQSAVSVPPVTMPLCDNQ
LDLATFWQQWLAYDATPAERAYAFHFALAQGFATLARQAAQYYRIDTIVFSGGVLHNRLL
RELLSAQLHDFQLLLPQRLPAGDGGLALGQALIAAASKCHK
>yrohd0001_33210
VPEQEFVVDENGLSLRIKGKVQGVGFRPYIWQLAHRFGLYGDVSNDSAGVIVHLWQSPAV
ADFLQALGPNCPPLAHIDSIITAPYHWAQPPQAFAIHHSGAGQMDTQIVPDAASCDACLA
EMNDPSNRRYRYPFINCTHCGPRFTIIQRMPYDRPYTSMGKFPLCPACQAEYDHPADRRF
HAQPNACADCGPQLWLTGANGQAVAHGVSALQQAADALLAGQIVAIKGLGGFHLAVDATN
AGAVARLRQRKHRPSKPLAVMLPDINWLAACVQSSEMTALLRLLRSPAAPIVLVTKQPQS
PVCAQIAPDLPEIGVMLPANPLQHLLLQQVARPLVMTSGNGSGKPPALSNEQALSALSDI
ADHWLLHDRDIVQRADDSLVRFTAHGAEMLRRARGYVPDAFELPPGFSQQPAILALGADM
KNTFCLLRDTSAVLSQHLGDLADSDIAQQQQQLLALFCDIYHFTPQAIAVDAHPGYISHQ
LGKLWAAQQNIPCVEVLHHHAHLAACLAEHGWPRQGGAVIGLALDGLGYGADGQLWGGEC
LQVDYATCEYVGGLPAVALPGGDLASRQPWRNLLAQLQRFVPNWQQYPEAAAIPQPQGEI
LARAIDRGINSPLASSAGRLFDAVAAALNCVPQAISWEGEAACRLEALAWQSTKTAPPVT
LPLHHNKLDLATFWQQWLAYKAPPAERAYAFHFAFAQGFATLARQAAQRSGIKTIALSGG
VLHNRLLRELLRGQLHDFQLLIPQRLPAGDGGLALGQALTFPXXN
>yfred0001_6970
VDENGLRLRVKGKVQGVGFRPYIWQLAHRFGLCGDVSNDSAGVTIHLWQSPAVAGFLQAL
PLDCPPLAQIDSIVSAPYHWAQPPLGFVIHHSGAGQMDTQIVPDAATCNACLHEMNDPAN
RRYRYPFINCTHCGPRFTIIRRMPYDRPYTAMGKFPLCAACQAEYDHPADRRFHAQPNAC
AHCGPQLWLSDANGQTVAQDFAAVQQAAMALLAGEIVAVKGVGGFHLAVDATNSTAVARL
RARKHRPSKPLAVMLPDASWLKTCVQSTDNDALLRLLRSPAAPIVLVAKQPNSPLSAAVA
PKLPEIGVMLPANPLQHLLLQQVARPLVMTSGNGSGKPPALSNEQALSALTDIADHWLLH
DRDIVQRADDSLVRFTDSGAEMLRRARGYVPDAFELPPGFSQQPAILALGADMKNTFCLL
RDSNAVLSQHLGDLADNDIAQQQQQLLALFCDIYHFTPQTVVVDAHPGYVSHQFGKAWAA
QQNIPCVEVLHHHAHLAACLAEHGWPREGGAVIGLALDGLGYGAEGQLWGGECLRVDYVN
CEHIGGLPAVALPGGDLASRQPWRNFLAQLQRFVPRGHNLPEAAAIPQPQGEILARAIVR
GINAPLASSTGRLFDAVAAALNIVPHTISWEGEAACQLEALAWQSTRTVPPVTLPLHGNQ
LDLATFWQQWLAYDAEPAERAYAFHFALAHGFATLARQAAHDFGMDTIAFSGGVLHNQLL
RELLCDQLHDFRLLMPQRLPAGDGGLALGQALIAAARGIT
>yberc0001_8370
VETNGLCLRVKGKVQGVGFRPYIWQLAHRYGLRGDVSNDSAGVTIHLWQSAAVADFLRAL
PQECPPLAQIDSITTTPYHWGQPPLDFVIHHSGAGQMDTQIVPDAATCAACLHEMNDPAD
RRYRYPFINCTHCGPRFTIIHRMPYDRPDTAMGEFPLCAACQAEYDHPADRRFHAQPNAC
AACGPQLWLSEANGQAVAHGFSALEQAAQALLAGEIVAIKGLGGFHLAVDATNAAAVARL
RRRKQRPSKPLAVMLPSEEWLTRCVQSADNDALLRLLRSPAAPIVLVAKQPDSPLCAAVA
PQLAEIGVMLAANPLQHLLLQQVARPLVMTSGNGSGKPPALSNEQALSALSDIADHWLLH
NRQIVQRADDSLVRFTAQGAEMLRRARGYVPDSCELPPGFSQQPAILALGADMKNTFCLL
RNHTAVLSQHLGDLADSDIAQQQQQLLALFCQIYHFTPQAVVVDAHPAYVSHQLGKQWAA
QREIPCVAVLHHHAHLAACLAEHGWPREGGAVIGLALDGLGYGAEGQLWGGECLLVDYAN
CEYLGGLPAVALPGGDLASRQPWRNLLAQLQRFVPHWQQLPEAAAIAQPQGMMLARAIER
GINAPLASSTGRLFDAVAAALHIVPSSISWEGEAACLLEALAGQSAQTAPPVTLPLRDNQ
LDLATFWQQWLAYDASPAERAYAFHFALAQGFAALARQAAQRFSIDTIAFSGGVLHNRLL
RKLLCAQLSDFQLLLPQRLPAGDGGLALGQALIVAARGVAGR
>ykris0001_5810
VEINGLCLRIKGKVQGVGFRPYVWQLAHRFGLHGDVSNDSAGVTVHLWQAPAAVDFLQAL
PQDCPPLARIDSIDTAPYHWQQPPLEFVIHHSGAGQMDTQIVPDAATCDACLNEMNDPAN
RRYRYPFINCTHCGPRFTIIHRMPYDRPDTAMGKFPLCAACQAEYDHPADRRFHAQPNAC
ADCGPQLWLAAANGQAVAHGFSALEQAAAALLAGEIVAVKGLGGFHLAVDATNAAAVARL
RERKHRPTKPLAVMLPDAGWLNSCVQAADNDALFRLLRSSAAPIVLVAKRPEGPLCAAVA
PELPEIGIMLPANPLQHLLLQQVARPLVMTSGNGSGKPPALSNQQALSALSEIADHWLLH
DREIVQRADDSLVRLTPDGAEMLRRARGYVPDAFELPPGFSQQPAILALGADMKNTFCLL
RDRNAVLSQHLGDLEDRDIAQQQQQLLALFCDIYHFTPQAIVVDAHPGYVSHQFGKEWAA
QQNIPCIAVLHHHAHLAACLAEHGWPRQGGGGYRFGAGWAGVWR
>yruck0001_30310
VGFRPFIWQLANKLRLSGEVCNDGSGVDIRLVQSVNIDLFIEELQRECPPLARIDQILFE
SFDWLTPPQDFTITTSQQSQMETQVTPDAATCPACLKDITQPDDRRFGYAFTNCTHCGPR
FTIIHSMPYDRAATSMAAFTLCPACQQEYQNPADRRFHAQPVACPQCGPQISASRQNATI
LTQDADAIQSAVAALRSGKIVAIKGLGGFHLACDATQQTAVVRLRERKQRPTKPLAVMLP
SINWLAQCSDDHRSLALRDLLQSPAAPIVLTRHRASSPLCAAIAPNLDEVGLMLPFTPLH
HLLMQAMQTPLVMTSGNSADCAPVITNNDARRQLVDIADLWLLHNRDIVQRVDDSLVRWS
PQGNEVLRRARGYVPDALRLPAGFACQPPLLALGGDLKNTFCLVKGNQAILSAHFGSLNR
SDIARQQQQAIEHFQQLYHCTPRVIVHDAHPAYVSHQRQQQPETTDVDVLHHHAHIAACL
GEHQWPLDGSHVIGLALDGLGYAAPGALWGGECFQVNYLHCEHLGGLPAVALAGGDRASQ
EPWRNLLAQWQAFVPNWQARPEAKVLLAHPWQPLSKAIMAGVNSPLASSCGRLFDAVSTV
LGCAPDTLSWEGEAACRLEALAHLADGVQHPISIPLTHCANGTFLDLATFWQQWLDWSAA
PAARAFAFHDALAQGFAALAHYHSARTGIHTVALAGGVLHNRLLRQRLHHHLAPLHVLMP
HNIPAGDGGLALGQALIACARRQTAAPDAAHHTTFSEIK
>ymoll0001_37910
LLQQVARPLVMTSGNGSGKPPALSNEQALSALSDIADHWLLHNRQIVQRADDSLVRFTEQ
GAEMLRRARGYVPDTFELPPGFSQQPAILALGADMKNTFCLLRNHAAVLSQHLGDLADSD
IAQQQQQLLALFCQIYHFTPQAVVVDAHPAYVSHQWGKEWAAQQEIPCVAVLHHHAHLVA
CLAEHGWPREGGAVIGLALDGLGYGAEGQLWGGECLRVDYSDCEYVGGLPAVAMPGGDLA
SRQPWRNLLAQWQRFVPHWQRLPEAAAIAQPQGAVLARAIERGINAPLASSTGRLFDAVA
AALNIVPSSISWEGEAACLLEALAGQSAQSIPPVTLPLGEDNQLDLATFWQQWLAYDASP
ADRAYAFHFALAQGFAALARQAAQHFGIDTIAFSGGVLHNRLLRELLCAQLSDFQLLLPQ
RLPAGDGGLALGQALIAAARGGDNRRIIKTP
>ymoll0001_37160
VDENGLCLRVKGKVQGVGFRPYIWQLAHRFGLRGDVSNDSAGVTVHLWQSAAVADFLRAL
PQECPPLAQIDSITTAPYHWAPPPLDFVIHHSGAGQMDTQIVPDAATCDACLHEMNNPSD
RRYRYPFINCTHCGPRFTIIHRMPYDRPDTAMGEFPLCAACQAEYDHPADRRFHAQPNAC
AVCGPQLWLSGADGQAVAHGFSAVEQAAQALLAGEIVAIKGLGGFHLAVDATHAAAVARL
RDRKQRPSKPLAVMLPNVDWLMRCVKSGDEGALLRLLRSSAAPIVLVAKQPDSPLCAAVA
PQLSEIGVMXLIN
>ykris0001_5820
LALDGLGYGADGHLWGGECLLVDYVNCEYVGGLPAVALPGGDLASRQPWRNLLAQFQRFV
PDWQNLPEAAAIPSPQGEVLARAIARDINAPLASSAGRLFDAVAAALNIVSPTISWEGEA
ACLLEALAWQSSRTVPPVTMPLRDNQLDLGTFWRQWLAFDAAPAERAYAFHFALAQGFAT
LARQAAQRFAVDTIAFSGGVLHNRLLRQLLREQLHDFKLLMPQRLPAGDGGLALGQAVIA
AARG
