# Supplementary material for: Genomic characterization of the Yersinia genus
Source: Genome Biol. 2010 Jan 4;11(1):R1. doi: 10.1186/gb-2010-11-1-r1 (PMC2847712; doi:10.1186/gb-2010-11-1-r1)
Supplement: Additional file 16 — The top level directory consists of a directory called Additional_cluster_files and 5010 directories, one for each multi-protein cluster family. (This top level directory has been split into three data files for uploading purposes (Additional files 15, 16, 17.) Within the directory are the following files: PGL1_unique_Yersinia_unclustered.out - list of all protein singletons that MCL did not group into a cluster (see Materials and Methods); PGL1_Yersinia_unique_locus_tags.txt - names of the 11 locus tag prefixes used for each genome; PGL1_unique_Yersinia.gff - mapping each Yersinia protein to a cluster in tab delimited GFF; PGL1_unique_Yersinia.sigfile - list of the longest protein in each cluster; PGL1_unique_Yersinia.summary - summary table of features of each of the clusters; PGL1_unique_Yersinia.table - summary table of each protein in the clusters. Within each cluster directory are the following files, where 'x' is the cluster name: PGL1_unique_Yersinia-x.faa - multifasta file of the proteins in the cluster; PGL1_unique_Yersinia-x.summary - summary of the properties of the proteins; PGL1_unique_Yersinia-x.matches - blast matches between the proteins of the cluster; PGL1_unique_Yersinia-x.muscle.fasta - muscle alignment of the proteins; PGL1_unique_Yersinia-x.muscle.fasta.gblo - gblocks output of muscle alignment (that is, auto-trimmed alignment); PGL1_unique_Yersinia-x.muscle.fasta.gblo.htm - as above in html format; PGL1_unique_Yersinia-x.muscle.tree - treefile from muscle alignment; PGL1_unique_Yersinia-x.sif - matches between proteins in simple interaction format for display on graphing software. [file gb-2010-11-1-r1-S16.zip › clusters2/PGL1_unique_yersinia-CL1262/PGL1_unique_yersinia-CL1262.matches]

source	target	interaction	score
yaldo0001_6940	yberc0001_8370	pmatch	85.09
yaldo0001_6940	yfred0001_6970	pmatch	85.77
yaldo0001_6940	ymoll0001_37910	pmatch	85.99
yaldo0001_6940	ykris0001_5810	pmatch	89.22
yaldo0001_6940	yrohd0001_33210	pmatch	85.37
yaldo0001_6940	yruck0001_30310	pmatch	57.32
yaldo0001_6940	ymoll0001_37160	pmatch	83.39
yaldo0001_6940	yente0001X_6440	pmatch	93.90
yaldo0001_6940	ykris0001_5820	pmatch	85.71
yaldo0001_6940	yinte0001_39920	pmatch	86.73
yaldo0001_6940	yaldo0001_6940	pmatch	100.00
yente0001X_6440	ymoll0001_37160	pmatch	84.47
yente0001X_6440	yberc0001_8370	pmatch	85.37
yente0001X_6440	yente0001X_6440	pmatch	100.00
yente0001X_6440	ykris0001_5820	pmatch	91.52
yente0001X_6440	yfred0001_6970	pmatch	86.04
yente0001X_6440	ymoll0001_37910	pmatch	85.75
yente0001X_6440	yinte0001_39920	pmatch	85.91
yente0001X_6440	ykris0001_5810	pmatch	90.00
yente0001X_6440	yrohd0001_33210	pmatch	85.64
yente0001X_6440	yruck0001_30310	pmatch	57.73
yente0001X_6440	yaldo0001_6940	pmatch	93.90
yinte0001_39920	yberc0001_8370	pmatch	85.50
yinte0001_39920	yfred0001_6970	pmatch	84.96
yinte0001_39920	ymoll0001_37910	pmatch	86.22
yinte0001_39920	ykris0001_5810	pmatch	85.69
yinte0001_39920	yrohd0001_33210	pmatch	83.47
yinte0001_39920	yruck0001_30310	pmatch	57.04
yinte0001_39920	ymoll0001_37160	pmatch	84.66
yinte0001_39920	yente0001X_6440	pmatch	85.91
yinte0001_39920	ykris0001_5820	pmatch	81.25
yinte0001_39920	yinte0001_39920	pmatch	100.00
yinte0001_39920	yaldo0001_6940	pmatch	86.73
yrohd0001_33210	yberc0001_8370	pmatch	84.96
yrohd0001_33210	yfred0001_6970	pmatch	85.91
yrohd0001_33210	ymoll0001_37910	pmatch	85.75
yrohd0001_33210	ykris0001_5810	pmatch	86.08
yrohd0001_33210	yrohd0001_33210	pmatch	100.00
yrohd0001_33210	yruck0001_30310	pmatch	57.22
yrohd0001_33210	ymoll0001_37160	pmatch	81.79
yrohd0001_33210	yente0001X_6440	pmatch	85.64
yrohd0001_33210	ykris0001_5820	pmatch	81.43
yrohd0001_33210	yinte0001_39920	pmatch	83.47
yrohd0001_33210	yaldo0001_6940	pmatch	85.37
yfred0001_6970	yberc0001_8370	pmatch	86.31
yfred0001_6970	yfred0001_6970	pmatch	100.00
yfred0001_6970	ymoll0001_37910	pmatch	86.70
yfred0001_6970	ykris0001_5810	pmatch	87.25
yfred0001_6970	yrohd0001_33210	pmatch	85.91
yfred0001_6970	yruck0001_30310	pmatch	55.71
yfred0001_6970	ymoll0001_37160	pmatch	83.39
yfred0001_6970	yente0001X_6440	pmatch	86.04
yfred0001_6970	ykris0001_5820	pmatch	83.93
yfred0001_6970	yinte0001_39920	pmatch	84.96
yfred0001_6970	yaldo0001_6940	pmatch	85.77
yberc0001_8370	yberc0001_8370	pmatch	100.00
yberc0001_8370	yfred0001_6970	pmatch	86.43
yberc0001_8370	ymoll0001_37910	pmatch	93.88
yberc0001_8370	ykris0001_5810	pmatch	86.86
yberc0001_8370	yrohd0001_33210	pmatch	84.96
yberc0001_8370	yruck0001_30310	pmatch	58.84
yberc0001_8370	ymoll0001_37160	pmatch	90.73
yberc0001_8370	yente0001X_6440	pmatch	85.60
yberc0001_8370	ykris0001_5820	pmatch	84.43
yberc0001_8370	yinte0001_39920	pmatch	85.50
yberc0001_8370	yaldo0001_6940	pmatch	85.09
ykris0001_5810	yberc0001_8370	pmatch	86.45
ykris0001_5810	yfred0001_6970	pmatch	87.06
ykris0001_5810	ymoll0001_37910	pmatch	88.76
ykris0001_5810	ykris0001_5810	pmatch	100.00
ykris0001_5810	yrohd0001_33210	pmatch	85.63
ykris0001_5810	yruck0001_30310	pmatch	57.33
ykris0001_5810	ymoll0001_37160	pmatch	83.39
ykris0001_5810	yente0001X_6440	pmatch	89.73
ykris0001_5810	yinte0001_39920	pmatch	85.63
ykris0001_5810	yaldo0001_6940	pmatch	89.12
yruck0001_30310	ymoll0001_37160	pmatch	57.00
yruck0001_30310	yberc0001_8370	pmatch	58.65
yruck0001_30310	yente0001X_6440	pmatch	57.55
yruck0001_30310	ykris0001_5820	pmatch	56.96
yruck0001_30310	yfred0001_6970	pmatch	57.01
yruck0001_30310	ymoll0001_37910	pmatch	58.45
yruck0001_30310	yinte0001_39920	pmatch	56.87
yruck0001_30310	ykris0001_5810	pmatch	55.53
yruck0001_30310	yrohd0001_33210	pmatch	58.52
yruck0001_30310	yruck0001_30310	pmatch	100.00
yruck0001_30310	yaldo0001_6940	pmatch	57.14
ymoll0001_37910	yberc0001_8370	pmatch	93.82
ymoll0001_37910	yente0001X_6440	pmatch	85.75
ymoll0001_37910	yinte0001_39920	pmatch	86.22
ymoll0001_37910	ykris0001_5820	pmatch	81.78
ymoll0001_37910	ykris0001_5810	pmatch	89.06
ymoll0001_37910	yrohd0001_33210	pmatch	85.75
ymoll0001_37910	yfred0001_6970	pmatch	86.70
ymoll0001_37910	ymoll0001_37910	pmatch	100.00
ymoll0001_37910	yruck0001_30310	pmatch	58.77
ymoll0001_37910	yaldo0001_6940	pmatch	85.99
ymoll0001_37160	ymoll0001_37160	pmatch	100.00
ymoll0001_37160	yberc0001_8370	pmatch	90.73
ymoll0001_37160	yente0001X_6440	pmatch	84.47
ymoll0001_37160	yfred0001_6970	pmatch	83.39
ymoll0001_37160	yinte0001_39920	pmatch	84.66
ymoll0001_37160	ykris0001_5810	pmatch	83.39
ymoll0001_37160	yrohd0001_33210	pmatch	81.79
ymoll0001_37160	yruck0001_30310	pmatch	57.00
ymoll0001_37160	yaldo0001_6940	pmatch	83.39
ykris0001_5820	yberc0001_8370	pmatch	84.35
ykris0001_5820	yente0001X_6440	pmatch	92.58
ykris0001_5820	yinte0001_39920	pmatch	82.02
ykris0001_5820	ykris0001_5820	pmatch	100.00
ykris0001_5820	yrohd0001_33210	pmatch	82.14
ykris0001_5820	yfred0001_6970	pmatch	84.78
ykris0001_5820	ymoll0001_37910	pmatch	82.68
ykris0001_5820	yruck0001_30310	pmatch	57.94
ykris0001_5820	yaldo0001_6940	pmatch	86.40
