# Supplementary material for: Genomic characterization of the Yersinia genus
Source: Genome Biol. 2010 Jan 4;11(1):R1. doi: 10.1186/gb-2010-11-1-r1 (PMC2847712; doi:10.1186/gb-2010-11-1-r1)
Supplement: Additional file 16 — The top level directory consists of a directory called Additional_cluster_files and 5010 directories, one for each multi-protein cluster family. (This top level directory has been split into three data files for uploading purposes (Additional files 15, 16, 17.) Within the directory are the following files: PGL1_unique_Yersinia_unclustered.out - list of all protein singletons that MCL did not group into a cluster (see Materials and Methods); PGL1_Yersinia_unique_locus_tags.txt - names of the 11 locus tag prefixes used for each genome; PGL1_unique_Yersinia.gff - mapping each Yersinia protein to a cluster in tab delimited GFF; PGL1_unique_Yersinia.sigfile - list of the longest protein in each cluster; PGL1_unique_Yersinia.summary - summary table of features of each of the clusters; PGL1_unique_Yersinia.table - summary table of each protein in the clusters. Within each cluster directory are the following files, where 'x' is the cluster name: PGL1_unique_Yersinia-x.faa - multifasta file of the proteins in the cluster; PGL1_unique_Yersinia-x.summary - summary of the properties of the proteins; PGL1_unique_Yersinia-x.matches - blast matches between the proteins of the cluster; PGL1_unique_Yersinia-x.muscle.fasta - muscle alignment of the proteins; PGL1_unique_Yersinia-x.muscle.fasta.gblo - gblocks output of muscle alignment (that is, auto-trimmed alignment); PGL1_unique_Yersinia-x.muscle.fasta.gblo.htm - as above in html format; PGL1_unique_Yersinia-x.muscle.tree - treefile from muscle alignment; PGL1_unique_Yersinia-x.sif - matches between proteins in simple interaction format for display on graphing software. [file gb-2010-11-1-r1-S16.zip › clusters2/PGL1_unique_yersinia-CL1262/PGL1_unique_yersinia-CL1262.muscle.fasta]

>yruck0001_30310
-----------------------VGFRPFIWQLANKLRLSGEVCNDGSGVDIRLVQSVNI
DLFIEELQRECPPLARIDQILFESFDWLTPPQDFTITTSQQSQMETQVTPDAATCPACLK
DITQPDDRRFGYAFTNCTHCGPRFTIIHSMPYDRAATSMAAFTLCPACQQEYQNPADRRF
HAQPVACPQCGPQISASRQNATILTQDADAIQSAVAALRSGKIVAIKGLGGFHLACDATQ
QTAVVRLRERKQRPTKPLAVMLPSINWLAQCSDDHRSLALRDLLQSPAAPIVLTRHRASS
PLCAAIAPNLDEVGLMLPFTPLHHLLMQAMQTPLVMTSGNSADCAPVITNNDARRQLVDI
ADLWLLHNRDIVQRVDDSLVRWSPQGNEVLRRARGYVPDALRLPAGFACQPPLLALGGDL
KNTFCLVKGNQAILSAHFGSLNRSDIARQQQQAIEHFQQLYHCTPRVIVHDAHPAYVSHQ
RQQ----QPETTDVDVLHHHAHIAACLGEHQWPLDGSHVIGLALDGLGYAAPGALWGGEC
FQVNYLHCEHLGGLPAVALAGGDRASQEPWRNLLAQWQAFVPNWQARPEAKVLLAHPWQP
LSKAIMAGVNSPLASSCGRLFDAVSTVLGCAPDTLSWEGEAACRLEALAHLADGVQHPIS
IPLTHCANGTFLDLATFWQQWLDWSAAPAARAFAFHDALAQGFAALAHYHSARTGIHTVA
LAGGVLHNRLLRQRLHHHLAPLHVLMPHNIPAGDGGLALGQALIACARRQTAAPDAAHHT
TFSEIK
>yrohd0001_33210
VPEQEFVVDENGLSLRIKGKVQGVGFRPYIWQLAHRFGLYGDVSNDSAGVIVHLWQSPAV
ADFLQALGPNCPPLAHIDSIITAPYHWAQPPQAFAIHHSGAGQMDTQIVPDAASCDACLA
EMNDPSNRRYRYPFINCTHCGPRFTIIQRMPYDRPYTSMGKFPLCPACQAEYDHPADRRF
HAQPNACADCGPQLWLTGANGQAVAHGVSALQQAADALLAGQIVAIKGLGGFHLAVDATN
AGAVARLRQRKHRPSKPLAVMLPDINWLAACVQSSEMTALLRLLRSPAAPIVLVTKQPQS
PVCAQIAPDLPEIGVMLPANPLQHLLLQQVARPLVMTSGNGSGKPPALSNEQALSALSDI
ADHWLLHDRDIVQRADDSLVRFTAHGAEMLRRARGYVPDAFELPPGFSQQPAILALGADM
KNTFCLLRDTSAVLSQHLGDLADSDIAQQQQQLLALFCDIYHFTPQAIAVDAHPGYISHQ
LGKLWAAQQNIPCVEVLHHHAHLAACLAEHGWPRQGGAVIGLALDGLGYGADGQLWGGEC
LQVDYATCEYVGGLPAVALPGGDLASRQPWRNLLAQLQRFVPNWQQYPEAAAIPQPQGEI
LARAIDRGINSPLASSAGRLFDAVAAALNCVPQAISWEGEAACRLEALAWQSTKTAPPVT
LPL-H---HNKLDLATFWQQWLAYKAPPAERAYAFHFAFAQGFATLARQAAQRSGIKTIA
LSGGVLHNRLLRELLRGQLHDFQLLIPQRLPAGDGGLALGQALTFPXXN-----------
------
>yinte0001_39920
-------VDKNGLCLRVKGKVQGVGFRPYIWQLAHRFALRGDVSNDSAGVTVHLWQTPAV
ADFLQALPQDCPPLAQIDSVTTSPYHWAQPPLDFVIHHSGAGQMDTQIVPDAATCDACLA
EMNHPANRRYRYPFINCTHCGPRFTIIHRMPYDRPYTAMREFPLCAACQAEYDHPADRRF
HAQPNACADCGPQLWLTGREGQPIAHNFAALEQAAAALLAGDIVAVKGLGGFHLAVDATN
AAAVARLRQRKQRPSKPLAVMLPHADWLSRCVQSNDSAALLRVLRSPAAPIVLVSSRADS
PLCAALAPGLPEIGVMLPANPLQHLLLQQVGRPLVMTSGNGRGKPPALSNEQALGALRDI
ADHWLLHDRQIVQRADDSLVRLTGSGAEMLRRARGYVPDAFELPPGFSQQPAVLALGADM
KNTFCLLRDGNAVLSQHLGDLEDRDIAQQQQQLVALFCDIYHFTPQTVVVDAHPGYVSHQ
LGKTLAAQWNIPCVDVLHHHAHLVACLAEHGWPREGGAVIGVALDGLGYGADGQLWGGEC
LRVDYTSCEYIGGLPAVALPGGDLASRQPWRNLLAQLQRYVPNWQHLPESAAIPQPEGRV
LARAIERGINAPLASSTGRLFDAVAAALNLAPLSISWEGEAACQLEALARQSAVSVPPVT
MPL-C---DNQLDLATFWQQWLAYDATPAERAYAFHFALAQGFATLARQAAQYYRIDTIV
FSGGVLHNRLLRELLSAQLHDFQLLLPQRLPAGDGGLALGQALIAAASKCHK--------
------
>ykris0001_5810
-------VEINGLCLRIKGKVQGVGFRPYVWQLAHRFGLHGDVSNDSAGVTVHLWQAPAA
VDFLQALPQDCPPLARIDSIDTAPYHWQQPPLEFVIHHSGAGQMDTQIVPDAATCDACLN
EMNDPANRRYRYPFINCTHCGPRFTIIHRMPYDRPDTAMGKFPLCAACQAEYDHPADRRF
HAQPNACADCGPQLWLAAANGQAVAHGFSALEQAAAALLAGEIVAVKGLGGFHLAVDATN
AAAVARLRERKHRPTKPLAVMLPDAGWLNSCVQAADNDALFRLLRSSAAPIVLVAKRPEG
PLCAAVAPELPEIGIMLPANPLQHLLLQQVARPLVMTSGNGSGKPPALSNQQALSALSEI
ADHWLLHDREIVQRADDSLVRLTPDGAEMLRRARGYVPDAFELPPGFSQQPAILALGADM
KNTFCLLRDRNAVLSQHLGDLEDRDIAQQQQQLLALFCDIYHFTPQAIVVDAHPGYVSHQ
FGKEWAAQQNIPCIAVLHHHAHLAACLAEHGWPRQGG-------GGYRFGAG---WAG--
----------------------------VWR-----------------------------
------------------------------------------------------------
------------------------------------------------------------
------------------------------------------------------------
------
>ykris0001_5820
------------------------------------------------------------
------------------------------------------------------------
------------------------------------------------------------
------------------------------------------------------------
------------------------------------------------------------
------------------------------------------------------------
------------------------------------------------------------
------------------------------------------------------------
-----------------------------------------LALDGLGYGADGHLWGGEC
LLVDYVNCEYVGGLPAVALPGGDLASRQPWRNLLAQFQRFVPDWQNLPEAAAIPSPQGEV
LARAIARDINAPLASSAGRLFDAVAAALNIVSPTISWEGEAACLLEALAWQSSRTVPPVT
MPL-R---DNQLDLGTFWRQWLAFDAAPAERAYAFHFALAQGFATLARQAAQRFAVDTIA
FSGGVLHNRLLRQLLREQLHDFKLLMPQRLPAGDGGLALGQAVIAAARG-----------
------
>yaldo0001_6940
-------VDKNGLSLRIKGKVQGVGFRPYIWQLAHRFGLQGDVSNDSAGVTVHLWQAPAV
ADFLQVLPQDCPPLAHIDSIDTTPYHWVRPPLDFVIQHSGAGQMDTQIVPDAATCDACLS
EMNNPTNRRYHYPFINCTHCGPRFTIIQRMPYDRPYTAMSKFPLCAACQAEYDHPADRRF
HAQPNACADCGPQLWLTGADGQTMAQGFSALEQAAVALLAGDIVAVKGLGGFHLAVDATN
AVAVARLRERKHRPSKPLAVMLPDADWLQSCVSSADHTALLGLLRSPAAPIVLVAKQPES
PLCAAVAPELPEIGVMLPANPLQHLLLQQVARPLVMTSGNGRGKPPALSNQQALSALSEI
ADHWLLHDREIVQRADDSLVRLTPHGADMLRRARGYVPDAFELPPGFSQQPAILALGADM
KNTFCLLRDSNAVLSQHLGDLDDRDIAQQQQQLLALFCDIYHFTPQAVVVDAHPAYVSHQ
FGREWAAQRNIPCMEVLHHHAHLAACLAEHGWPRQAGEVIGLALDGLGYGANGQLWGGEC
LRVDYKTCEYIGGLPAVALPGGDLASRQPWRNLLAQLQRFVPNWQNLPESAAILQSQGRV
LVRAIERGINSPLASSTGRLFDAVAAALNIAPPSISWEGEAACLLEALAWQSSRTVPPVT
MPL-R---DNQLDLATFWQQWLAYDATPAERAYAFHFALAQGFANLARQAAQRFGIETIA
FSGGVLHNRLLRELLSEQLHDFQLLMPQRLPAGDGGLALGQALIAAASKCDKC-------
------
>yente0001X_6440
-------VEKNGLSLRIKGKVQGVGFRPYIWQLAHRFGLQGDVSNDSAGVTVHLWQAPAV
ADFLQALPQDCPPLAHIDSIDTTPYHWAQPPLDFVIQHSGAGQMDTQIVPDAATCDACLS
EMNNPANRRYHYPFINCTHCGPRFTIIQRMPYDRPFTAMSKFPLCAACQREYDHPADRRF
HAQPNACADCGPQLWLTGTDGQALAQGFSALEQAAAALLAGDIVAVKGLGGFHLAVDATN
AAAVARLRERKHRPSKPLAVMLPDADWLQSCVSSADHTALLGLLRSPAAPIVLVAKQPES
PLCAAVAPELPEIGVMLPATPLQHLLLQQVARPLVMTSGNGRGKPPALSNQQALSALSEI
ADHWLLHDREIVQRADDSLVRLTPRGAEMLRRARGYVPDAFELPPGFSQQPAILALGADM
KNTFCLLRDSNAVLSQHLGDLDDRDIAQQQQQLLALFGDIYHFTPQVVVVDAHPAYVSHQ
FGREWAAQHNIPCVEVLHHHAHLAACLAEHGWPRQGGAVIGLALDGLGYGVEGKLWGGEC
LRVDYVNCEYVGGLPAVALPGGDLASRQPWRNLLAQFQRFVPNWQNLPEAAAIPQPQGEV
LARAIARGINAPLASSAGRLFDAVAAALNIIPQAISWEGEAACLLEALAWQSSRTVPPVT
MPL-R---DNHLDLATFWRQWLAFDAAPAERAYAFHFALAQGFATLARQAAQRFSIETIA
FSGGVLHNRLLRELLSEQLHDFQLLMPQRLPAGDGGLALGQALIAAART-----------
------
>yfred0001_6970
-------VDENGLRLRVKGKVQGVGFRPYIWQLAHRFGLCGDVSNDSAGVTIHLWQSPAV
AGFLQALPLDCPPLAQIDSIVSAPYHWAQPPLGFVIHHSGAGQMDTQIVPDAATCNACLH
EMNDPANRRYRYPFINCTHCGPRFTIIRRMPYDRPYTAMGKFPLCAACQAEYDHPADRRF
HAQPNACAHCGPQLWLSDANGQTVAQDFAAVQQAAMALLAGEIVAVKGVGGFHLAVDATN
STAVARLRARKHRPSKPLAVMLPDASWLKTCVQSTDNDALLRLLRSPAAPIVLVAKQPNS
PLSAAVAPKLPEIGVMLPANPLQHLLLQQVARPLVMTSGNGSGKPPALSNEQALSALTDI
ADHWLLHDRDIVQRADDSLVRFTDSGAEMLRRARGYVPDAFELPPGFSQQPAILALGADM
KNTFCLLRDSNAVLSQHLGDLADNDIAQQQQQLLALFCDIYHFTPQTVVVDAHPGYVSHQ
FGKAWAAQQNIPCVEVLHHHAHLAACLAEHGWPREGGAVIGLALDGLGYGAEGQLWGGEC
LRVDYVNCEHIGGLPAVALPGGDLASRQPWRNFLAQLQRFVPRGHNLPEAAAIPQPQGEI
LARAIVRGINAPLASSTGRLFDAVAAALNIVPHTISWEGEAACQLEALAWQSTRTVPPVT
LPL-H---GNQLDLATFWQQWLAYDAEPAERAYAFHFALAHGFATLARQAAHDFGMDTIA
FSGGVLHNQLLRELLCDQLHDFRLLMPQRLPAGDGGLALGQALIAAARGIT---------
------
>ymoll0001_37160
-------VDENGLCLRVKGKVQGVGFRPYIWQLAHRFGLRGDVSNDSAGVTVHLWQSAAV
ADFLRALPQECPPLAQIDSITTAPYHWAPPPLDFVIHHSGAGQMDTQIVPDAATCDACLH
EMNNPSDRRYRYPFINCTHCGPRFTIIHRMPYDRPDTAMGEFPLCAACQAEYDHPADRRF
HAQPNACAVCGPQLWLSGADGQAVAHGFSAVEQAAQALLAGEIVAIKGLGGFHLAVDATH
AAAVARLRDRKQRPSKPLAVMLPNVDWLMRCVKSGDEGALLRLLRSSAAPIVLVAKQPDS
PLCAAVAPQLSEIGVMXLIN----------------------------------------
------------------------------------------------------------
------------------------------------------------------------
------------------------------------------------------------
------------------------------------------------------------
------------------------------------------------------------
------------------------------------------------------------
------------------------------------------------------------
------
>ymoll0001_37910
------------------------------------------------------------
------------------------------------------------------------
------------------------------------------------------------
------------------------------------------------------------
------------------------------------------------------------
-------------------------LLQQVARPLVMTSGNGSGKPPALSNEQALSALSDI
ADHWLLHNRQIVQRADDSLVRFTEQGAEMLRRARGYVPDTFELPPGFSQQPAILALGADM
KNTFCLLRNHAAVLSQHLGDLADSDIAQQQQQLLALFCQIYHFTPQAVVVDAHPAYVSHQ
WGKEWAAQQEIPCVAVLHHHAHLVACLAEHGWPREGGAVIGLALDGLGYGAEGQLWGGEC
LRVDYSDCEYVGGLPAVAMPGGDLASRQPWRNLLAQWQRFVPHWQRLPEAAAIAQPQGAV
LARAIERGINAPLASSTGRLFDAVAAALNIVPSSISWEGEAACLLEALAGQSAQSIPPVT
LPLGE---DNQLDLATFWQQWLAYDASPADRAYAFHFALAQGFAALARQAAQHFGIDTIA
FSGGVLHNRLLRELLCAQLSDFQLLLPQRLPAGDGGLALGQALIAAARGGDNRRIIKTP-
------
>yberc0001_8370
-------VETNGLCLRVKGKVQGVGFRPYIWQLAHRYGLRGDVSNDSAGVTIHLWQSAAV
ADFLRALPQECPPLAQIDSITTTPYHWGQPPLDFVIHHSGAGQMDTQIVPDAATCAACLH
EMNDPADRRYRYPFINCTHCGPRFTIIHRMPYDRPDTAMGEFPLCAACQAEYDHPADRRF
HAQPNACAACGPQLWLSEANGQAVAHGFSALEQAAQALLAGEIVAIKGLGGFHLAVDATN
AAAVARLRRRKQRPSKPLAVMLPSEEWLTRCVQSADNDALLRLLRSPAAPIVLVAKQPDS
PLCAAVAPQLAEIGVMLAANPLQHLLLQQVARPLVMTSGNGSGKPPALSNEQALSALSDI
ADHWLLHNRQIVQRADDSLVRFTAQGAEMLRRARGYVPDSCELPPGFSQQPAILALGADM
KNTFCLLRNHTAVLSQHLGDLADSDIAQQQQQLLALFCQIYHFTPQAVVVDAHPAYVSHQ
LGKQWAAQREIPCVAVLHHHAHLAACLAEHGWPREGGAVIGLALDGLGYGAEGQLWGGEC
LLVDYANCEYLGGLPAVALPGGDLASRQPWRNLLAQLQRFVPHWQQLPEAAAIAQPQGMM
LARAIERGINAPLASSTGRLFDAVAAALHIVPSSISWEGEAACLLEALAGQSAQTAPPVT
LPL-R---DNQLDLATFWQQWLAYDASPAERAYAFHFALAQGFAALARQAAQRFSIDTIA
FSGGVLHNRLLRKLLCAQLSDFQLLLPQRLPAGDGGLALGQALIVAARGVAGR-------
------
