# Supplementary material for: Genomic characterization of the Yersinia genus
Source: Genome Biol. 2010 Jan 4;11(1):R1. doi: 10.1186/gb-2010-11-1-r1 (PMC2847712; doi:10.1186/gb-2010-11-1-r1)
Supplement: Additional file 16 — The top level directory consists of a directory called Additional_cluster_files and 5010 directories, one for each multi-protein cluster family. (This top level directory has been split into three data files for uploading purposes (Additional files 15, 16, 17.) Within the directory are the following files: PGL1_unique_Yersinia_unclustered.out - list of all protein singletons that MCL did not group into a cluster (see Materials and Methods); PGL1_Yersinia_unique_locus_tags.txt - names of the 11 locus tag prefixes used for each genome; PGL1_unique_Yersinia.gff - mapping each Yersinia protein to a cluster in tab delimited GFF; PGL1_unique_Yersinia.sigfile - list of the longest protein in each cluster; PGL1_unique_Yersinia.summary - summary table of features of each of the clusters; PGL1_unique_Yersinia.table - summary table of each protein in the clusters. Within each cluster directory are the following files, where 'x' is the cluster name: PGL1_unique_Yersinia-x.faa - multifasta file of the proteins in the cluster; PGL1_unique_Yersinia-x.summary - summary of the properties of the proteins; PGL1_unique_Yersinia-x.matches - blast matches between the proteins of the cluster; PGL1_unique_Yersinia-x.muscle.fasta - muscle alignment of the proteins; PGL1_unique_Yersinia-x.muscle.fasta.gblo - gblocks output of muscle alignment (that is, auto-trimmed alignment); PGL1_unique_Yersinia-x.muscle.fasta.gblo.htm - as above in html format; PGL1_unique_Yersinia-x.muscle.tree - treefile from muscle alignment; PGL1_unique_Yersinia-x.sif - matches between proteins in simple interaction format for display on graphing software. [file gb-2010-11-1-r1-S16.zip › clusters2/PGL1_unique_yersinia-CL1262/PGL1_unique_yersinia-CL1262.muscle.fasta.gblo]

>yruck0001_30310
VGFRPFIWQL ANKLRLSGEV CNDGSGVDIR LVQSVNIDLF IEELQRECPP LARIDQILFE
SFDWLTPPQD FTITTSQQSQ METQVTPDAA TCPACLKDIT QPDDRRFGYA FTNCTHCGPR
FTIIHSMPYD RAATSMAAFT LCPACQQEYQ NPADRRFHAQ PVACPQCGPQ ISASRQNATI
LTQDADAIQS AVAALRSGKI VAIKGLGGFH LACDATQQTA VVRLRERKQR PTKPLAVMLP
SINWLAQCSD DHRSLALRDL LQSPAAPIVL TRHRASSPLC AAIAPNLDEV GLMLPFTPLH
HLLMQAMQTP LVMTSGNSAD CAPVITNNDA RRQLVDIADL WLLHNRDIVQ RVDDSLVRWS
PQGNEVLRRA RGYVPDALRL PAGFACQPPL LALGGDLKNT FCLVKGNQAI LSAHFGSLNR
SDIARQQQQA IEHFQQLYHC TPRVIVHDAH PAYVSHQRQQ ----QPETTD VDVLHHHAHI
AACLGEHQWP LDGSHVIGLA LDGLGYAAPG ALWGGECFQV NYLHCEHLGG LPAVALAGGD
RASQEPWRNL LAQWQAFVPN WQARPEAKVL LAHPWQPLSK AIMAGVNSPL ASSCGRLFDA
VSTVLGCAPD TLSWEGEAAC RLEALAHLAD GVQHPISIPL GTFLDLATFW QQWLDWSAAP
AARAFAFHDA LAQGFAALAH YHSARTGIHT VALAGGVLHN RLLRQRLHHH LAPLHVLMPH
NIPAGDGGLA LGQA
>yrohd0001_33210
VGFRPYIWQL AHRFGLYGDV SNDSAGVIVH LWQSPAVADF LQALGPNCPP LAHIDSIITA
PYHWAQPPQA FAIHHSGAGQ MDTQIVPDAA SCDACLAEMN DPSNRRYRYP FINCTHCGPR
FTIIQRMPYD RPYTSMGKFP LCPACQAEYD HPADRRFHAQ PNACADCGPQ LWLTGANGQA
VAHGVSALQQ AADALLAGQI VAIKGLGGFH LAVDATNAGA VARLRQRKHR PSKPLAVMLP
DINWLAACVQ SSEMTALLRL LRSPAAPIVL VTKQPQSPVC AQIAPDLPEI GVMLPANPLQ
HLLLQQVARP LVMTSGNGSG KPPALSNEQA LSALSDIADH WLLHDRDIVQ RADDSLVRFT
AHGAEMLRRA RGYVPDAFEL PPGFSQQPAI LALGADMKNT FCLLRDTSAV LSQHLGDLAD
SDIAQQQQQL LALFCDIYHF TPQAIAVDAH PGYISHQLGK LWAAQQNIPC VEVLHHHAHL
AACLAEHGWP RQGGAVIGLA LDGLGYGADG QLWGGECLQV DYATCEYVGG LPAVALPGGD
LASRQPWRNL LAQLQRFVPN WQQYPEAAAI PQPQGEILAR AIDRGINSPL ASSAGRLFDA
VAAALNCVPQ AISWEGEAAC RLEALAWQST KTAPPVTLPL HNKLDLATFW QQWLAYKAPP
AERAYAFHFA FAQGFATLAR QAAQRSGIKT IALSGGVLHN RLLRELLRGQ LHDFQLLIPQ
RLPAGDGGLA LGQA
>yinte0001_39920
VGFRPYIWQL AHRFALRGDV SNDSAGVTVH LWQTPAVADF LQALPQDCPP LAQIDSVTTS
PYHWAQPPLD FVIHHSGAGQ MDTQIVPDAA TCDACLAEMN HPANRRYRYP FINCTHCGPR
FTIIHRMPYD RPYTAMREFP LCAACQAEYD HPADRRFHAQ PNACADCGPQ LWLTGREGQP
IAHNFAALEQ AAAALLAGDI VAVKGLGGFH LAVDATNAAA VARLRQRKQR PSKPLAVMLP
HADWLSRCVQ SNDSAALLRV LRSPAAPIVL VSSRADSPLC AALAPGLPEI GVMLPANPLQ
HLLLQQVGRP LVMTSGNGRG KPPALSNEQA LGALRDIADH WLLHDRQIVQ RADDSLVRLT
GSGAEMLRRA RGYVPDAFEL PPGFSQQPAV LALGADMKNT FCLLRDGNAV LSQHLGDLED
RDIAQQQQQL VALFCDIYHF TPQTVVVDAH PGYVSHQLGK TLAAQWNIPC VDVLHHHAHL
VACLAEHGWP REGGAVIGVA LDGLGYGADG QLWGGECLRV DYTSCEYIGG LPAVALPGGD
LASRQPWRNL LAQLQRYVPN WQHLPESAAI PQPEGRVLAR AIERGINAPL ASSTGRLFDA
VAAALNLAPL SISWEGEAAC QLEALARQSA VSVPPVTMPL DNQLDLATFW QQWLAYDATP
AERAYAFHFA LAQGFATLAR QAAQYYRIDT IVFSGGVLHN RLLRELLSAQ LHDFQLLLPQ
RLPAGDGGLA LGQA
>ykris0001_5810
VGFRPYVWQL AHRFGLHGDV SNDSAGVTVH LWQAPAAVDF LQALPQDCPP LARIDSIDTA
PYHWQQPPLE FVIHHSGAGQ MDTQIVPDAA TCDACLNEMN DPANRRYRYP FINCTHCGPR
FTIIHRMPYD RPDTAMGKFP LCAACQAEYD HPADRRFHAQ PNACADCGPQ LWLAAANGQA
VAHGFSALEQ AAAALLAGEI VAVKGLGGFH LAVDATNAAA VARLRERKHR PTKPLAVMLP
DAGWLNSCVQ AADNDALFRL LRSSAAPIVL VAKRPEGPLC AAVAPELPEI GIMLPANPLQ
HLLLQQVARP LVMTSGNGSG KPPALSNQQA LSALSEIADH WLLHDREIVQ RADDSLVRLT
PDGAEMLRRA RGYVPDAFEL PPGFSQQPAI LALGADMKNT FCLLRDRNAV LSQHLGDLED
RDIAQQQQQL LALFCDIYHF TPQAIVVDAH PGYVSHQFGK EWAAQQNIPC IAVLHHHAHL
AACLAEHGWP RQGG------ -GGYRFGAG- --WAG----- ---------- ----------
-----VWR-- ---------- ---------- ---------- ---------- ----------
---------- ---------- ---------- ---------- ---------- ----------
---------- ---------- ---------- ---------- ---------- ----------
---------- ----
>ykris0001_5820
---------- ---------- ---------- ---------- ---------- ----------
---------- ---------- ---------- ---------- ---------- ----------
---------- ---------- ---------- ---------- ---------- ----------
---------- ---------- ---------- ---------- ---------- ----------
---------- ---------- ---------- ---------- ---------- ----------
---------- ---------- ---------- ---------- ---------- ----------
---------- ---------- ---------- ---------- ---------- ----------
---------- ---------- ---------- ---------- ---------- ----------
---------- --------LA LDGLGYGADG HLWGGECLLV DYVNCEYVGG LPAVALPGGD
LASRQPWRNL LAQFQRFVPD WQNLPEAAAI PSPQGEVLAR AIARDINAPL ASSAGRLFDA
VAAALNIVSP TISWEGEAAC LLEALAWQSS RTVPPVTMPL DNQLDLGTFW RQWLAFDAAP
AERAYAFHFA LAQGFATLAR QAAQRFAVDT IAFSGGVLHN RLLRQLLREQ LHDFKLLMPQ
RLPAGDGGLA LGQA
>yaldo0001_6940
VGFRPYIWQL AHRFGLQGDV SNDSAGVTVH LWQAPAVADF LQVLPQDCPP LAHIDSIDTT
PYHWVRPPLD FVIQHSGAGQ MDTQIVPDAA TCDACLSEMN NPTNRRYHYP FINCTHCGPR
FTIIQRMPYD RPYTAMSKFP LCAACQAEYD HPADRRFHAQ PNACADCGPQ LWLTGADGQT
MAQGFSALEQ AAVALLAGDI VAVKGLGGFH LAVDATNAVA VARLRERKHR PSKPLAVMLP
DADWLQSCVS SADHTALLGL LRSPAAPIVL VAKQPESPLC AAVAPELPEI GVMLPANPLQ
HLLLQQVARP LVMTSGNGRG KPPALSNQQA LSALSEIADH WLLHDREIVQ RADDSLVRLT
PHGADMLRRA RGYVPDAFEL PPGFSQQPAI LALGADMKNT FCLLRDSNAV LSQHLGDLDD
RDIAQQQQQL LALFCDIYHF TPQAVVVDAH PAYVSHQFGR EWAAQRNIPC MEVLHHHAHL
AACLAEHGWP RQAGEVIGLA LDGLGYGANG QLWGGECLRV DYKTCEYIGG LPAVALPGGD
LASRQPWRNL LAQLQRFVPN WQNLPESAAI LQSQGRVLVR AIERGINSPL ASSTGRLFDA
VAAALNIAPP SISWEGEAAC LLEALAWQSS RTVPPVTMPL DNQLDLATFW QQWLAYDATP
AERAYAFHFA LAQGFANLAR QAAQRFGIET IAFSGGVLHN RLLRELLSEQ LHDFQLLMPQ
RLPAGDGGLA LGQA
>yente0001X_6440
VGFRPYIWQL AHRFGLQGDV SNDSAGVTVH LWQAPAVADF LQALPQDCPP LAHIDSIDTT
PYHWAQPPLD FVIQHSGAGQ MDTQIVPDAA TCDACLSEMN NPANRRYHYP FINCTHCGPR
FTIIQRMPYD RPFTAMSKFP LCAACQREYD HPADRRFHAQ PNACADCGPQ LWLTGTDGQA
LAQGFSALEQ AAAALLAGDI VAVKGLGGFH LAVDATNAAA VARLRERKHR PSKPLAVMLP
DADWLQSCVS SADHTALLGL LRSPAAPIVL VAKQPESPLC AAVAPELPEI GVMLPATPLQ
HLLLQQVARP LVMTSGNGRG KPPALSNQQA LSALSEIADH WLLHDREIVQ RADDSLVRLT
PRGAEMLRRA RGYVPDAFEL PPGFSQQPAI LALGADMKNT FCLLRDSNAV LSQHLGDLDD
RDIAQQQQQL LALFGDIYHF TPQVVVVDAH PAYVSHQFGR EWAAQHNIPC VEVLHHHAHL
AACLAEHGWP RQGGAVIGLA LDGLGYGVEG KLWGGECLRV DYVNCEYVGG LPAVALPGGD
LASRQPWRNL LAQFQRFVPN WQNLPEAAAI PQPQGEVLAR AIARGINAPL ASSAGRLFDA
VAAALNIIPQ AISWEGEAAC LLEALAWQSS RTVPPVTMPL DNHLDLATFW RQWLAFDAAP
AERAYAFHFA LAQGFATLAR QAAQRFSIET IAFSGGVLHN RLLRELLSEQ LHDFQLLMPQ
RLPAGDGGLA LGQA
>yfred0001_6970
VGFRPYIWQL AHRFGLCGDV SNDSAGVTIH LWQSPAVAGF LQALPLDCPP LAQIDSIVSA
PYHWAQPPLG FVIHHSGAGQ MDTQIVPDAA TCNACLHEMN DPANRRYRYP FINCTHCGPR
FTIIRRMPYD RPYTAMGKFP LCAACQAEYD HPADRRFHAQ PNACAHCGPQ LWLSDANGQT
VAQDFAAVQQ AAMALLAGEI VAVKGVGGFH LAVDATNSTA VARLRARKHR PSKPLAVMLP
DASWLKTCVQ STDNDALLRL LRSPAAPIVL VAKQPNSPLS AAVAPKLPEI GVMLPANPLQ
HLLLQQVARP LVMTSGNGSG KPPALSNEQA LSALTDIADH WLLHDRDIVQ RADDSLVRFT
DSGAEMLRRA RGYVPDAFEL PPGFSQQPAI LALGADMKNT FCLLRDSNAV LSQHLGDLAD
NDIAQQQQQL LALFCDIYHF TPQTVVVDAH PGYVSHQFGK AWAAQQNIPC VEVLHHHAHL
AACLAEHGWP REGGAVIGLA LDGLGYGAEG QLWGGECLRV DYVNCEHIGG LPAVALPGGD
LASRQPWRNF LAQLQRFVPR GHNLPEAAAI PQPQGEILAR AIVRGINAPL ASSTGRLFDA
VAAALNIVPH TISWEGEAAC QLEALAWQST RTVPPVTLPL GNQLDLATFW QQWLAYDAEP
AERAYAFHFA LAHGFATLAR QAAHDFGMDT IAFSGGVLHN QLLRELLCDQ LHDFRLLMPQ
RLPAGDGGLA LGQA
>ymoll0001_37160
VGFRPYIWQL AHRFGLRGDV SNDSAGVTVH LWQSAAVADF LRALPQECPP LAQIDSITTA
PYHWAPPPLD FVIHHSGAGQ MDTQIVPDAA TCDACLHEMN NPSDRRYRYP FINCTHCGPR
FTIIHRMPYD RPDTAMGEFP LCAACQAEYD HPADRRFHAQ PNACAVCGPQ LWLSGADGQA
VAHGFSAVEQ AAQALLAGEI VAIKGLGGFH LAVDATHAAA VARLRDRKQR PSKPLAVMLP
NVDWLMRCVK SGDEGALLRL LRSSAAPIVL VAKQPDSPLC AAVAPQLSEI GVMXLIN---
---------- ---------- ---------- ---------- ---------- ----------
---------- ---------- ---------- ---------- ---------- ----------
---------- ---------- ---------- ---------- ---------- ----------
---------- ---------- ---------- ---------- ---------- ----------
---------- ---------- ---------- ---------- ---------- ----------
---------- ---------- ---------- ---------- ---------- ----------
---------- ---------- ---------- ---------- ---------- ----------
---------- ----
>ymoll0001_37910
---------- ---------- ---------- ---------- ---------- ----------
---------- ---------- ---------- ---------- ---------- ----------
---------- ---------- ---------- ---------- ---------- ----------
---------- ---------- ---------- ---------- ---------- ----------
---------- ---------- ---------- ---------- ---------- ----------
--LLQQVARP LVMTSGNGSG KPPALSNEQA LSALSDIADH WLLHNRQIVQ RADDSLVRFT
EQGAEMLRRA RGYVPDTFEL PPGFSQQPAI LALGADMKNT FCLLRNHAAV LSQHLGDLAD
SDIAQQQQQL LALFCQIYHF TPQAVVVDAH PAYVSHQWGK EWAAQQEIPC VAVLHHHAHL
VACLAEHGWP REGGAVIGLA LDGLGYGAEG QLWGGECLRV DYSDCEYVGG LPAVAMPGGD
LASRQPWRNL LAQWQRFVPH WQRLPEAAAI AQPQGAVLAR AIERGINAPL ASSTGRLFDA
VAAALNIVPS SISWEGEAAC LLEALAGQSA QSIPPVTLPL DNQLDLATFW QQWLAYDASP
ADRAYAFHFA LAQGFAALAR QAAQHFGIDT IAFSGGVLHN RLLRELLCAQ LSDFQLLLPQ
RLPAGDGGLA LGQA
>yberc0001_8370
VGFRPYIWQL AHRYGLRGDV SNDSAGVTIH LWQSAAVADF LRALPQECPP LAQIDSITTT
PYHWGQPPLD FVIHHSGAGQ MDTQIVPDAA TCAACLHEMN DPADRRYRYP FINCTHCGPR
FTIIHRMPYD RPDTAMGEFP LCAACQAEYD HPADRRFHAQ PNACAACGPQ LWLSEANGQA
VAHGFSALEQ AAQALLAGEI VAIKGLGGFH LAVDATNAAA VARLRRRKQR PSKPLAVMLP
SEEWLTRCVQ SADNDALLRL LRSPAAPIVL VAKQPDSPLC AAVAPQLAEI GVMLAANPLQ
HLLLQQVARP LVMTSGNGSG KPPALSNEQA LSALSDIADH WLLHNRQIVQ RADDSLVRFT
AQGAEMLRRA RGYVPDSCEL PPGFSQQPAI LALGADMKNT FCLLRNHTAV LSQHLGDLAD
SDIAQQQQQL LALFCQIYHF TPQAVVVDAH PAYVSHQLGK QWAAQREIPC VAVLHHHAHL
AACLAEHGWP REGGAVIGLA LDGLGYGAEG QLWGGECLLV DYANCEYLGG LPAVALPGGD
LASRQPWRNL LAQLQRFVPH WQQLPEAAAI AQPQGMMLAR AIERGINAPL ASSTGRLFDA
VAAALHIVPS SISWEGEAAC LLEALAGQSA QTAPPVTLPL DNQLDLATFW QQWLAYDASP
AERAYAFHFA LAQGFAALAR QAAQRFSIDT IAFSGGVLHN RLLRKLLCAQ LSDFQLLLPQ
RLPAGDGGLA LGQA
