# Supplementary material for: Genomic characterization of the Yersinia genus
Source: Genome Biol. 2010 Jan 4;11(1):R1. doi: 10.1186/gb-2010-11-1-r1 (PMC2847712; doi:10.1186/gb-2010-11-1-r1)
Supplement: Additional file 16 — The top level directory consists of a directory called Additional_cluster_files and 5010 directories, one for each multi-protein cluster family. (This top level directory has been split into three data files for uploading purposes (Additional files 15, 16, 17.) Within the directory are the following files: PGL1_unique_Yersinia_unclustered.out - list of all protein singletons that MCL did not group into a cluster (see Materials and Methods); PGL1_Yersinia_unique_locus_tags.txt - names of the 11 locus tag prefixes used for each genome; PGL1_unique_Yersinia.gff - mapping each Yersinia protein to a cluster in tab delimited GFF; PGL1_unique_Yersinia.sigfile - list of the longest protein in each cluster; PGL1_unique_Yersinia.summary - summary table of features of each of the clusters; PGL1_unique_Yersinia.table - summary table of each protein in the clusters. Within each cluster directory are the following files, where 'x' is the cluster name: PGL1_unique_Yersinia-x.faa - multifasta file of the proteins in the cluster; PGL1_unique_Yersinia-x.summary - summary of the properties of the proteins; PGL1_unique_Yersinia-x.matches - blast matches between the proteins of the cluster; PGL1_unique_Yersinia-x.muscle.fasta - muscle alignment of the proteins; PGL1_unique_Yersinia-x.muscle.fasta.gblo - gblocks output of muscle alignment (that is, auto-trimmed alignment); PGL1_unique_Yersinia-x.muscle.fasta.gblo.htm - as above in html format; PGL1_unique_Yersinia-x.muscle.tree - treefile from muscle alignment; PGL1_unique_Yersinia-x.sif - matches between proteins in simple interaction format for display on graphing software. [file gb-2010-11-1-r1-S16.zip › clusters2/PGL1_unique_yersinia-CL1262/PGL1_unique_yersinia-CL1262.sif]

yaldo0001_6940	pmatch	yberc0001_8370
yaldo0001_6940	pmatch	yfred0001_6970
yaldo0001_6940	pmatch	ymoll0001_37910
yaldo0001_6940	pmatch	ykris0001_5810
yaldo0001_6940	pmatch	yrohd0001_33210
yaldo0001_6940	pmatch	yruck0001_30310
yaldo0001_6940	pmatch	ymoll0001_37160
yaldo0001_6940	pmatch	yente0001X_6440
yaldo0001_6940	pmatch	ykris0001_5820
yaldo0001_6940	pmatch	yinte0001_39920
yaldo0001_6940	pmatch	yaldo0001_6940
yente0001X_6440	pmatch	ymoll0001_37160
yente0001X_6440	pmatch	yberc0001_8370
yente0001X_6440	pmatch	yente0001X_6440
yente0001X_6440	pmatch	ykris0001_5820
yente0001X_6440	pmatch	yfred0001_6970
yente0001X_6440	pmatch	ymoll0001_37910
yente0001X_6440	pmatch	yinte0001_39920
yente0001X_6440	pmatch	ykris0001_5810
yente0001X_6440	pmatch	yrohd0001_33210
yente0001X_6440	pmatch	yruck0001_30310
yente0001X_6440	pmatch	yaldo0001_6940
yinte0001_39920	pmatch	yberc0001_8370
yinte0001_39920	pmatch	yfred0001_6970
yinte0001_39920	pmatch	ymoll0001_37910
yinte0001_39920	pmatch	ykris0001_5810
yinte0001_39920	pmatch	yrohd0001_33210
yinte0001_39920	pmatch	yruck0001_30310
yinte0001_39920	pmatch	ymoll0001_37160
yinte0001_39920	pmatch	yente0001X_6440
yinte0001_39920	pmatch	ykris0001_5820
yinte0001_39920	pmatch	yinte0001_39920
yinte0001_39920	pmatch	yaldo0001_6940
yrohd0001_33210	pmatch	yberc0001_8370
yrohd0001_33210	pmatch	yfred0001_6970
yrohd0001_33210	pmatch	ymoll0001_37910
yrohd0001_33210	pmatch	ykris0001_5810
yrohd0001_33210	pmatch	yrohd0001_33210
yrohd0001_33210	pmatch	yruck0001_30310
yrohd0001_33210	pmatch	ymoll0001_37160
yrohd0001_33210	pmatch	yente0001X_6440
yrohd0001_33210	pmatch	ykris0001_5820
yrohd0001_33210	pmatch	yinte0001_39920
yrohd0001_33210	pmatch	yaldo0001_6940
yfred0001_6970	pmatch	yberc0001_8370
yfred0001_6970	pmatch	yfred0001_6970
yfred0001_6970	pmatch	ymoll0001_37910
yfred0001_6970	pmatch	ykris0001_5810
yfred0001_6970	pmatch	yrohd0001_33210
yfred0001_6970	pmatch	yruck0001_30310
yfred0001_6970	pmatch	ymoll0001_37160
yfred0001_6970	pmatch	yente0001X_6440
yfred0001_6970	pmatch	ykris0001_5820
yfred0001_6970	pmatch	yinte0001_39920
yfred0001_6970	pmatch	yaldo0001_6940
yberc0001_8370	pmatch	yberc0001_8370
yberc0001_8370	pmatch	yfred0001_6970
yberc0001_8370	pmatch	ymoll0001_37910
yberc0001_8370	pmatch	ykris0001_5810
yberc0001_8370	pmatch	yrohd0001_33210
yberc0001_8370	pmatch	yruck0001_30310
yberc0001_8370	pmatch	ymoll0001_37160
yberc0001_8370	pmatch	yente0001X_6440
yberc0001_8370	pmatch	ykris0001_5820
yberc0001_8370	pmatch	yinte0001_39920
yberc0001_8370	pmatch	yaldo0001_6940
ykris0001_5810	pmatch	yberc0001_8370
ykris0001_5810	pmatch	yfred0001_6970
ykris0001_5810	pmatch	ymoll0001_37910
ykris0001_5810	pmatch	ykris0001_5810
ykris0001_5810	pmatch	yrohd0001_33210
ykris0001_5810	pmatch	yruck0001_30310
ykris0001_5810	pmatch	ymoll0001_37160
ykris0001_5810	pmatch	yente0001X_6440
ykris0001_5810	pmatch	yinte0001_39920
ykris0001_5810	pmatch	yaldo0001_6940
yruck0001_30310	pmatch	ymoll0001_37160
yruck0001_30310	pmatch	yberc0001_8370
yruck0001_30310	pmatch	yente0001X_6440
yruck0001_30310	pmatch	ykris0001_5820
yruck0001_30310	pmatch	yfred0001_6970
yruck0001_30310	pmatch	ymoll0001_37910
yruck0001_30310	pmatch	yinte0001_39920
yruck0001_30310	pmatch	ykris0001_5810
yruck0001_30310	pmatch	yrohd0001_33210
yruck0001_30310	pmatch	yruck0001_30310
yruck0001_30310	pmatch	yaldo0001_6940
ymoll0001_37910	pmatch	yberc0001_8370
ymoll0001_37910	pmatch	yente0001X_6440
ymoll0001_37910	pmatch	yinte0001_39920
ymoll0001_37910	pmatch	ykris0001_5820
ymoll0001_37910	pmatch	ykris0001_5810
ymoll0001_37910	pmatch	yrohd0001_33210
ymoll0001_37910	pmatch	yfred0001_6970
ymoll0001_37910	pmatch	ymoll0001_37910
ymoll0001_37910	pmatch	yruck0001_30310
ymoll0001_37910	pmatch	yaldo0001_6940
ymoll0001_37160	pmatch	ymoll0001_37160
ymoll0001_37160	pmatch	yberc0001_8370
ymoll0001_37160	pmatch	yente0001X_6440
ymoll0001_37160	pmatch	yfred0001_6970
ymoll0001_37160	pmatch	yinte0001_39920
ymoll0001_37160	pmatch	ykris0001_5810
ymoll0001_37160	pmatch	yrohd0001_33210
ymoll0001_37160	pmatch	yruck0001_30310
ymoll0001_37160	pmatch	yaldo0001_6940
ykris0001_5820	pmatch	yberc0001_8370
ykris0001_5820	pmatch	yente0001X_6440
ykris0001_5820	pmatch	yinte0001_39920
ykris0001_5820	pmatch	ykris0001_5820
ykris0001_5820	pmatch	yrohd0001_33210
ykris0001_5820	pmatch	yfred0001_6970
ykris0001_5820	pmatch	ymoll0001_37910
ykris0001_5820	pmatch	yruck0001_30310
ykris0001_5820	pmatch	yaldo0001_6940
