# Supplementary material for: Genomic characterization of the Yersinia genus
Source: Genome Biol. 2010 Jan 4;11(1):R1. doi: 10.1186/gb-2010-11-1-r1 (PMC2847712; doi:10.1186/gb-2010-11-1-r1)
Supplement: Additional file 16 — The top level directory consists of a directory called Additional_cluster_files and 5010 directories, one for each multi-protein cluster family. (This top level directory has been split into three data files for uploading purposes (Additional files 15, 16, 17.) Within the directory are the following files: PGL1_unique_Yersinia_unclustered.out - list of all protein singletons that MCL did not group into a cluster (see Materials and Methods); PGL1_Yersinia_unique_locus_tags.txt - names of the 11 locus tag prefixes used for each genome; PGL1_unique_Yersinia.gff - mapping each Yersinia protein to a cluster in tab delimited GFF; PGL1_unique_Yersinia.sigfile - list of the longest protein in each cluster; PGL1_unique_Yersinia.summary - summary table of features of each of the clusters; PGL1_unique_Yersinia.table - summary table of each protein in the clusters. Within each cluster directory are the following files, where 'x' is the cluster name: PGL1_unique_Yersinia-x.faa - multifasta file of the proteins in the cluster; PGL1_unique_Yersinia-x.summary - summary of the properties of the proteins; PGL1_unique_Yersinia-x.matches - blast matches between the proteins of the cluster; PGL1_unique_Yersinia-x.muscle.fasta - muscle alignment of the proteins; PGL1_unique_Yersinia-x.muscle.fasta.gblo - gblocks output of muscle alignment (that is, auto-trimmed alignment); PGL1_unique_Yersinia-x.muscle.fasta.gblo.htm - as above in html format; PGL1_unique_Yersinia-x.muscle.tree - treefile from muscle alignment; PGL1_unique_Yersinia-x.sif - matches between proteins in simple interaction format for display on graphing software. [file gb-2010-11-1-r1-S16.zip › clusters2/PGL1_unique_yersinia-CL1263/PGL1_unique_yersinia-CL1263.faa]

>ypseu0001X_12840
MNKSQPNYDVVVVGGGMVGAAAALGLAQIGWSVALLEHDAPAPFDKDSVPDLRVSALGCT
SVALLKQLGAWPQVQQMRYAPYRRLETWEQPGSQVVFDAASLSLPELGFMVENRILQLAL
WQQFAECPNLTLLCPSRLQSMVRIDDYWKVTLNEQEEIQGRLVIGADGANSLVRRLAGIG
TSGWQYRQSCMLITVDTDVMQQDTTWQQFFPTGPRAFLPLFDHWASLVWYDSPQRIRQLQ
AMSMAQLSQEIAAFFPSRLGAVKAIAAGAFPLVRRHAQQYVKPGLVLLGDAAHTINPLAG
QGVNLGYRDVDALLEVLSQARELAEPWHSEQVLLRYQRRRRTDNLMMQSGMDLFYTAFSN
DLPAVKFARNLALMVAQRAGKLKEHALRYALGL
>ypest0001X_29010
MNKSQPNYDVVVVGGGMVGAAAALGLAQIGWSVALLEHDAPAPFDKDSVPDLRVSALGCT
SVALLKQLGAWPQVQQMRYAPYRRLETWEQPGSQVVFDAASLSLPELGFMVENRILQLAL
WQQFAECPNLTLLCPSRLQSMVRIDDYWKVTLNEQEEIQGRLVIGADGANSLVRRLAGIG
TSGWQYRQSCMLITVETDVMQQDTTWQQFFPTGPRAFLPLFDHWASLVWYDSPQRIRQLQ
AMSMAQLSQEIAAFFPSRLGAVKAIAAGAFPLVRRHAQQYVKPGLVLLGDAAHTINPLAG
QGVNLGYRDVDALLEVLSQARELAEPWHSEQVLLRYQRRRRTDNLMMQSGMDLFYTAFSN
DLPAVKFARNLALMVAQRAGKLKEHALRYALGL
>yruck0001_31660
MKKSQQSYDVVVVGGGMVGAATALGLAQSGWSVALLEHEAPVPFDSQSAPDLRISAIGCT
SVGLLKQLGAWSRVQEMRYAPYRRLETWEMPGSTVVFDAASLALPELGFMVENRVLQLAL
WQQIETCANLTLLCPSRLQSMARVDRCWKLTLDTQEQIQARLVVGADGANSQVRRLAGIG
TSGWQYRQSCMLISINTGAPQQDVTWQQFFPSGPRAFLPLFDHWASLVWYDSPQRIRQLQ
NMPLEQLNQEITRAFPDRLGRVNAVAAGSFPLTRRHAQRYVQAGLVLLGDAAHTINPLAG
QGVNLGYRDVDALLDVLSQARDLAEDWSSEAVLLRYQRKRRSDNLMMQSGMDLFYKAFSN
DLPPVKMIRNLALIAAQRAGKLKEHALKYALGL
>ymoll0001_24660
MNKSQPNYDVVVVGGGMVGAAAALGLAQTGWSVALLEHEAPAPFETNSVPDLRVSAIGCT
SVTLLKQLGAWSKVQQMRYAPYRRLETWEQPGSQVIFDAASLSLPELGFMVENRVLQLAL
WQQMAECQNLTLLCPSRLQSMVRVDDYWKITLDAQQEIQGHLVVGADGANSLVRRLASIG
TSGWQYRQSCMLITVETDTAQQDTTWQQFFPSGPRAFLPLFDHWASLVWYDSPQRIRQLQ
AMPMTQLNQEIAAAFPSRLGEVKAIAAGSFPLVRRHAQQYVQPGLVLLGDAAHTINPLAG
QGVNLGYRDVDALLNVLNQARELAEPWYSEQVLLRYQRRRRTDNLVMQSGMDLFYTAFSN
DLPPVRFVRNLALMAAQRAGKLKEQALKYALGL
>yfred0001_22900
MAKMNKSQPNYDVVVVGGGMVGAAAALGLAQTGWSVALLEHEAPAEFDVNSAPDLRVSAI
GCTSVSLLKQLNVWPRVQQMRYAPYRRLETWEQPGSHVIFDAASLSLPELGFMVENRILQ
LALWQQMAECPNLTLLCPSRLQSMARVDECWKITLDAQQEIQGRLVIGADGANSLVRRLA
GIGTSGWQYRQSCMLITVETDTAQQDTTWQQFFPTGPRAFLPLFDNWASLVWYDSPQRIR
QLQALPMAQLNQEIAAAFPSRLGAVKAIAAGSFPLVRRHAQQYVQPGLVLLGDAAHTINP
LAGQGVNLGYRDVDALLEVLNQARERAELWHSEPVLLRYQRRRRTDNLIMQSGMDVFYTT
FSNNLPAVKFVRNLALITAQRAGKLKEYALRYALGL
>yrohd0001_19330
MAKMNKSQPNYDVVVVGGGMVGAAAALGLAQAGWSVALLEHEAPAAFDANSAPDLRVSAI
GCTSVSLLKQLKVWPRVQQMRYAPYRRLETWEQPGSEVVFDAASLSLPELGFMVENRVLQ
LALWQQMAECPNLALLCPSRLQTMVRIDECWNITLDAQQVIQGRLVIGADGANSLVRRLA
GIGTSGWQYRQSCLLITVATDTAQQDTTWQQFFPTGPRAFLPLFDNWASLVWYDSPQRIR
QLQAMPMAQLNQEIAAAFPSRLGAVKAIAAGSFPLVRRHAQQYVQPGLVLLGDAAHTINP
LAGQGVNLGYRDVDALLEVLNQAREQAEIWYSEPVLLRYQRRRRTDNLIMQSGMDVFYTT
FSNNLPAVKFVRNLALMAAQRAGKLKEHALKYALGL
>yinte0001_25950
MAKMNKSQPNYDVVVVGGGMVGAAAALGLAQTGWSVALLEHEAPAPFEADSVPDLRVSAI
GCTSVSLLKQLGVWAQVQQMRYAPYRRLETWEQPGSQVVFDAASLSLPELGFMVENRILQ
LALWQQITECPNLTLLCPSRLQTMVRVDDCWQITLDAQRQIQGRLVIGADGANSLVRQLA
GIGTSGWQYRQSCMLITVETDTAQQDTTWQQFFPTGPRAFLPLFGQWASLVWYDSPQRIR
QLQALPMAQLNQEIAKAFPSRLGAVKAIAAGSFPLVRRHAQRYVQPGLVLLGDAAHTINP
LAGQGVNLGYRDVDALLEVLNQARERAEPWHSERVLLRYQRRRRTDNLIMQSGMDVFYTT
FSNDLPPVKFVRNLALIAAQRAGKLKEHALRYALGL
>yente0001X_12810
MAKMDKSQPNYDVVVVGGGMVGAAAALGLAQTGWSVALLEHEAPQPFEAESVPDLRVSAI
GCTSVSLLKQLGAWSQVQQMRYAPYRRLETWEQPGSQVVFDAASLSLPELGFMVENRVLQ
LALWQQMATCPNLTLLCPSRLQTMVRVDDYWKITLDAQREIQSHLVVGADGANSLVRRLA
GIGTSGWQYRQSCMLITVETDTAQQDTTWQQFFPSGPRAFLPLFDNWASLVWYDSPQRIR
LLQALPLAQLNQEIAAAFPSRLGTVNAIATGSFPLVRRHAQQYVQPGLVLLGDAAHTINP
LAGQGVNLGYRDVDVLLEVLNQAREQAESWHSEQVLQRYQRRRRTDNLIMQSGMDVFYTA
FSNDLPAVKFARNLALMAAQRAGKLKEHALKYALGL
>yberc0001_21680
MNKSQPNYDVVVVGGGMVGAAAALGLAQTGWSVALLEHEAPAPFDANSVPDLRVSAIGCT
SVALLKQLGVWSRVQQMRYAPYRRLETWEQPGSQVIFDAASLSLPELGFMVENRVLQLAL
WQQMAECHNLTLLCPSRLQTMVRVDDYWKITLDAQQEIQGHLVIGADGANSLVRRLVGIG
TSGWQYRHSCMLITVETDTPQQETTWQQFSPSGPRAFLPLFDRWGSLVWYDSPQRIRQLQ
AMPMVQLNQEIAAAFPSRLGAVKAIAAGSFPLVRRHAQHYVQPGLALLGDAAHTINPLAG
QGVNLGYRDVDALLNVLNQAREVAEPWHSEQVLLRYQRRRRTDNLIMQSGMDLFYTAFSN
DLPPVKFVRNLALMAAQRAGKLKEHALKYALGL
>yaldo0001_22450
VGGGMVGAAAALGLAQQGWSVAVLEHEAPAPFDTESTPDLRVSAIGCTSVSLLKQLGAWA
RVQQMRYAPYRRLETWEQPGSLVVFDAASLSLPELGFMVENRVLQLALWQQMAECPNLTL
LCPSRLQSMIRVDECWNITLEAQQEIQGRLVVGADGANSLVRRLAGIGTSGWQYRQSCML
ITVETDSAQQDTTWQQFFPTGPRAFLPLFNNWASLVWYDNPQRIRQLQAMPMAQLNQAIA
AAFPSRLGAVNAIAAGSFPLVRRHAQHYVQPGLVLLGDAAHTINPLAGQGVNLGYRDVDA
LLDVLHQARELAQPWYSEQVLLRYQRRRRTDNMMMQSGMDLFYTAFSNDLPPVKFVRNLA
LMAAQRAGKLKERALRYALGL
>ykris0001_22130
MDKSQPNYDVVVVGGGMVGAATALGLAQTGWSVALLEHEAPLPFEAESAPDLRVSAIGCT
SVSLLKQLGVWSSVQQMRYAPYRRLETWEQPGSQVVFDAASLSLPELGFMVENRVLQLAL
WQQMAECPNLTLLCPSRLQTMIRVDDYWKITLDAQQEIQSHLVIGADGANSLVRRLAGIC
TSGWQYRQSCMLMTVETDTAQQDTTWQQFFPSGPRAFLPLFDNWASLVWYDSPQRIRQLQ
MMPMTQLNQEITAAFPSRLGAVKAIAAGSFPLVRRHAQQYVQPGLVLLGDAAHTINPLAG
QGVNLGYRDVDALLDVLNQAREQAESWHSEPVLLRYQRRRRTDNLIMQSGMDVFYTAFSN
DLPVVKFARNLALMAAQRAGKLKEHALKYALGL
