# Supplementary material for: Genomic characterization of the Yersinia genus
Source: Genome Biol. 2010 Jan 4;11(1):R1. doi: 10.1186/gb-2010-11-1-r1 (PMC2847712; doi:10.1186/gb-2010-11-1-r1)
Supplement: Additional file 16 — The top level directory consists of a directory called Additional_cluster_files and 5010 directories, one for each multi-protein cluster family. (This top level directory has been split into three data files for uploading purposes (Additional files 15, 16, 17.) Within the directory are the following files: PGL1_unique_Yersinia_unclustered.out - list of all protein singletons that MCL did not group into a cluster (see Materials and Methods); PGL1_Yersinia_unique_locus_tags.txt - names of the 11 locus tag prefixes used for each genome; PGL1_unique_Yersinia.gff - mapping each Yersinia protein to a cluster in tab delimited GFF; PGL1_unique_Yersinia.sigfile - list of the longest protein in each cluster; PGL1_unique_Yersinia.summary - summary table of features of each of the clusters; PGL1_unique_Yersinia.table - summary table of each protein in the clusters. Within each cluster directory are the following files, where 'x' is the cluster name: PGL1_unique_Yersinia-x.faa - multifasta file of the proteins in the cluster; PGL1_unique_Yersinia-x.summary - summary of the properties of the proteins; PGL1_unique_Yersinia-x.matches - blast matches between the proteins of the cluster; PGL1_unique_Yersinia-x.muscle.fasta - muscle alignment of the proteins; PGL1_unique_Yersinia-x.muscle.fasta.gblo - gblocks output of muscle alignment (that is, auto-trimmed alignment); PGL1_unique_Yersinia-x.muscle.fasta.gblo.htm - as above in html format; PGL1_unique_Yersinia-x.muscle.tree - treefile from muscle alignment; PGL1_unique_Yersinia-x.sif - matches between proteins in simple interaction format for display on graphing software. [file gb-2010-11-1-r1-S16.zip › clusters2/PGL1_unique_yersinia-CL1263/PGL1_unique_yersinia-CL1263.matches]

source	target	interaction	score
ypseu0001X_12840	yinte0001_25950	pmatch	89.06
ypseu0001X_12840	yruck0001_31660	pmatch	81.17
ypseu0001X_12840	ypseu0001X_12840	pmatch	100.00
ypseu0001X_12840	yente0001X_12810	pmatch	88.04
ypseu0001X_12840	yaldo0001_22450	pmatch	87.43
ypseu0001X_12840	yfred0001_22900	pmatch	88.80
ypseu0001X_12840	ykris0001_22130	pmatch	87.28
ypseu0001X_12840	ymoll0001_24660	pmatch	89.31
ypseu0001X_12840	yberc0001_21680	pmatch	88.55
ypseu0001X_12840	ypest0001X_29010	pmatch	99.75
ypseu0001X_12840	yrohd0001_19330	pmatch	88.30
ypest0001X_29010	yinte0001_25950	pmatch	89.31
ypest0001X_29010	yruck0001_31660	pmatch	81.17
ypest0001X_29010	ypseu0001X_12840	pmatch	99.75
ypest0001X_29010	yente0001X_12810	pmatch	88.30
ypest0001X_29010	yaldo0001_22450	pmatch	87.70
ypest0001X_29010	yfred0001_22900	pmatch	89.06
ypest0001X_29010	ykris0001_22130	pmatch	87.53
ypest0001X_29010	ymoll0001_24660	pmatch	89.57
ypest0001X_29010	yberc0001_21680	pmatch	88.80
ypest0001X_29010	ypest0001X_29010	pmatch	100.00
ypest0001X_29010	yrohd0001_19330	pmatch	88.30
yruck0001_31660	yinte0001_25950	pmatch	81.68
yruck0001_31660	yruck0001_31660	pmatch	100.00
yruck0001_31660	ypseu0001X_12840	pmatch	81.17
yruck0001_31660	yente0001X_12810	pmatch	82.19
yruck0001_31660	yaldo0001_22450	pmatch	82.24
yruck0001_31660	yfred0001_22900	pmatch	81.17
yruck0001_31660	ykris0001_22130	pmatch	82.70
yruck0001_31660	ymoll0001_24660	pmatch	82.95
yruck0001_31660	yberc0001_21680	pmatch	81.68
yruck0001_31660	ypest0001X_29010	pmatch	81.17
yruck0001_31660	yrohd0001_19330	pmatch	80.92
ymoll0001_24660	yinte0001_25950	pmatch	90.08
ymoll0001_24660	yruck0001_31660	pmatch	82.95
ymoll0001_24660	ypseu0001X_12840	pmatch	89.31
ymoll0001_24660	yente0001X_12810	pmatch	91.60
ymoll0001_24660	yaldo0001_22450	pmatch	90.16
ymoll0001_24660	yfred0001_22900	pmatch	90.33
ymoll0001_24660	ykris0001_22130	pmatch	91.60
ymoll0001_24660	ymoll0001_24660	pmatch	100.00
ymoll0001_24660	yberc0001_21680	pmatch	93.64
ymoll0001_24660	ypest0001X_29010	pmatch	89.57
ymoll0001_24660	yrohd0001_19330	pmatch	89.82
yfred0001_22900	yinte0001_25950	pmatch	92.68
yfred0001_22900	yruck0001_31660	pmatch	81.17
yfred0001_22900	ypseu0001X_12840	pmatch	88.80
yfred0001_22900	yente0001X_12810	pmatch	89.65
yfred0001_22900	yaldo0001_22450	pmatch	89.34
yfred0001_22900	yfred0001_22900	pmatch	100.00
yfred0001_22900	ykris0001_22130	pmatch	90.59
yfred0001_22900	ymoll0001_24660	pmatch	90.33
yfred0001_22900	yberc0001_21680	pmatch	90.33
yfred0001_22900	ypest0001X_29010	pmatch	89.06
yfred0001_22900	yrohd0001_19330	pmatch	94.19
yrohd0001_19330	yinte0001_25950	pmatch	91.41
yrohd0001_19330	yruck0001_31660	pmatch	80.92
yrohd0001_19330	ypseu0001X_12840	pmatch	88.30
yrohd0001_19330	yente0001X_12810	pmatch	89.90
yrohd0001_19330	yaldo0001_22450	pmatch	89.53
yrohd0001_19330	yfred0001_22900	pmatch	94.19
yrohd0001_19330	ykris0001_22130	pmatch	91.09
yrohd0001_19330	ymoll0001_24660	pmatch	89.82
yrohd0001_19330	yberc0001_21680	pmatch	90.33
yrohd0001_19330	ypest0001X_29010	pmatch	88.30
yrohd0001_19330	yrohd0001_19330	pmatch	100.00
yinte0001_25950	yinte0001_25950	pmatch	100.00
yinte0001_25950	yruck0001_31660	pmatch	81.68
yinte0001_25950	ypseu0001X_12840	pmatch	89.06
yinte0001_25950	yente0001X_12810	pmatch	90.91
yinte0001_25950	yaldo0001_22450	pmatch	88.52
yinte0001_25950	yfred0001_22900	pmatch	92.68
yinte0001_25950	ykris0001_22130	pmatch	90.33
yinte0001_25950	ymoll0001_24660	pmatch	90.08
yinte0001_25950	yberc0001_21680	pmatch	90.59
yinte0001_25950	ypest0001X_29010	pmatch	89.31
yinte0001_25950	yrohd0001_19330	pmatch	91.41
yente0001X_12810	yinte0001_25950	pmatch	90.91
yente0001X_12810	yruck0001_31660	pmatch	82.19
yente0001X_12810	ypseu0001X_12840	pmatch	88.04
yente0001X_12810	yente0001X_12810	pmatch	100.00
yente0001X_12810	yaldo0001_22450	pmatch	87.70
yente0001X_12810	yfred0001_22900	pmatch	89.65
yente0001X_12810	ykris0001_22130	pmatch	93.64
yente0001X_12810	ymoll0001_24660	pmatch	91.60
yente0001X_12810	yberc0001_21680	pmatch	90.59
yente0001X_12810	ypest0001X_29010	pmatch	88.30
yente0001X_12810	yrohd0001_19330	pmatch	89.90
yberc0001_21680	yinte0001_25950	pmatch	90.59
yberc0001_21680	yruck0001_31660	pmatch	81.68
yberc0001_21680	ypseu0001X_12840	pmatch	88.55
yberc0001_21680	yente0001X_12810	pmatch	90.59
yberc0001_21680	yaldo0001_22450	pmatch	88.25
yberc0001_21680	yfred0001_22900	pmatch	90.33
yberc0001_21680	ykris0001_22130	pmatch	91.60
yberc0001_21680	ymoll0001_24660	pmatch	93.64
yberc0001_21680	yberc0001_21680	pmatch	100.00
yberc0001_21680	ypest0001X_29010	pmatch	88.80
yberc0001_21680	yrohd0001_19330	pmatch	90.33
yaldo0001_22450	yinte0001_25950	pmatch	88.71
yaldo0001_22450	yruck0001_31660	pmatch	82.37
yaldo0001_22450	ypseu0001X_12840	pmatch	87.60
yaldo0001_22450	yente0001X_12810	pmatch	87.88
yaldo0001_22450	yaldo0001_22450	pmatch	100.00
yaldo0001_22450	yfred0001_22900	pmatch	89.53
yaldo0001_22450	ykris0001_22130	pmatch	88.43
yaldo0001_22450	ymoll0001_24660	pmatch	90.36
yaldo0001_22450	yberc0001_21680	pmatch	88.43
yaldo0001_22450	ypest0001X_29010	pmatch	87.88
yaldo0001_22450	yrohd0001_19330	pmatch	89.53
ykris0001_22130	yinte0001_25950	pmatch	90.33
ykris0001_22130	yruck0001_31660	pmatch	82.70
ykris0001_22130	ypseu0001X_12840	pmatch	87.28
ykris0001_22130	yente0001X_12810	pmatch	93.64
ykris0001_22130	yaldo0001_22450	pmatch	88.43
ykris0001_22130	yfred0001_22900	pmatch	90.59
ykris0001_22130	ykris0001_22130	pmatch	100.00
ykris0001_22130	ymoll0001_24660	pmatch	91.60
ykris0001_22130	yberc0001_21680	pmatch	91.60
ykris0001_22130	ypest0001X_29010	pmatch	87.53
ykris0001_22130	yrohd0001_19330	pmatch	91.09
