# Supplementary material for: Genomic characterization of the Yersinia genus
Source: Genome Biol. 2010 Jan 4;11(1):R1. doi: 10.1186/gb-2010-11-1-r1 (PMC2847712; doi:10.1186/gb-2010-11-1-r1)
Supplement: Additional file 16 — The top level directory consists of a directory called Additional_cluster_files and 5010 directories, one for each multi-protein cluster family. (This top level directory has been split into three data files for uploading purposes (Additional files 15, 16, 17.) Within the directory are the following files: PGL1_unique_Yersinia_unclustered.out - list of all protein singletons that MCL did not group into a cluster (see Materials and Methods); PGL1_Yersinia_unique_locus_tags.txt - names of the 11 locus tag prefixes used for each genome; PGL1_unique_Yersinia.gff - mapping each Yersinia protein to a cluster in tab delimited GFF; PGL1_unique_Yersinia.sigfile - list of the longest protein in each cluster; PGL1_unique_Yersinia.summary - summary table of features of each of the clusters; PGL1_unique_Yersinia.table - summary table of each protein in the clusters. Within each cluster directory are the following files, where 'x' is the cluster name: PGL1_unique_Yersinia-x.faa - multifasta file of the proteins in the cluster; PGL1_unique_Yersinia-x.summary - summary of the properties of the proteins; PGL1_unique_Yersinia-x.matches - blast matches between the proteins of the cluster; PGL1_unique_Yersinia-x.muscle.fasta - muscle alignment of the proteins; PGL1_unique_Yersinia-x.muscle.fasta.gblo - gblocks output of muscle alignment (that is, auto-trimmed alignment); PGL1_unique_Yersinia-x.muscle.fasta.gblo.htm - as above in html format; PGL1_unique_Yersinia-x.muscle.tree - treefile from muscle alignment; PGL1_unique_Yersinia-x.sif - matches between proteins in simple interaction format for display on graphing software. [file gb-2010-11-1-r1-S16.zip › clusters2/PGL1_unique_yersinia-CL1263/PGL1_unique_yersinia-CL1263.muscle.fasta]

>yruck0001_31660
---MKKSQQSYDVVVVGGGMVGAATALGLAQSGWSVALLEHEAPVPFDSQSAPDLRISAI
GCTSVGLLKQLGAWSRVQEMRYAPYRRLETWEMPGSTVVFDAASLALPELGFMVENRVLQ
LALWQQIETCANLTLLCPSRLQSMARVDRCWKLTLDTQEQIQARLVVGADGANSQVRRLA
GIGTSGWQYRQSCMLISINTGAPQQDVTWQQFFPSGPRAFLPLFDHWASLVWYDSPQRIR
QLQNMPLEQLNQEITRAFPDRLGRVNAVAAGSFPLTRRHAQRYVQAGLVLLGDAAHTINP
LAGQGVNLGYRDVDALLDVLSQARDLAEDWSSEAVLLRYQRKRRSDNLMMQSGMDLFYKA
FSNDLPPVKMIRNLALIAAQRAGKLKEHALKYALGL
>ypseu0001X_12840
---MNKSQPNYDVVVVGGGMVGAAAALGLAQIGWSVALLEHDAPAPFDKDSVPDLRVSAL
GCTSVALLKQLGAWPQVQQMRYAPYRRLETWEQPGSQVVFDAASLSLPELGFMVENRILQ
LALWQQFAECPNLTLLCPSRLQSMVRIDDYWKVTLNEQEEIQGRLVIGADGANSLVRRLA
GIGTSGWQYRQSCMLITVDTDVMQQDTTWQQFFPTGPRAFLPLFDHWASLVWYDSPQRIR
QLQAMSMAQLSQEIAAFFPSRLGAVKAIAAGAFPLVRRHAQQYVKPGLVLLGDAAHTINP
LAGQGVNLGYRDVDALLEVLSQARELAEPWHSEQVLLRYQRRRRTDNLMMQSGMDLFYTA
FSNDLPAVKFARNLALMVAQRAGKLKEHALRYALGL
>ypest0001X_29010
---MNKSQPNYDVVVVGGGMVGAAAALGLAQIGWSVALLEHDAPAPFDKDSVPDLRVSAL
GCTSVALLKQLGAWPQVQQMRYAPYRRLETWEQPGSQVVFDAASLSLPELGFMVENRILQ
LALWQQFAECPNLTLLCPSRLQSMVRIDDYWKVTLNEQEEIQGRLVIGADGANSLVRRLA
GIGTSGWQYRQSCMLITVETDVMQQDTTWQQFFPTGPRAFLPLFDHWASLVWYDSPQRIR
QLQAMSMAQLSQEIAAFFPSRLGAVKAIAAGAFPLVRRHAQQYVKPGLVLLGDAAHTINP
LAGQGVNLGYRDVDALLEVLSQARELAEPWHSEQVLLRYQRRRRTDNLMMQSGMDLFYTA
FSNDLPAVKFARNLALMVAQRAGKLKEHALRYALGL
>yaldo0001_22450
---------------VGGGMVGAAAALGLAQQGWSVAVLEHEAPAPFDTESTPDLRVSAI
GCTSVSLLKQLGAWARVQQMRYAPYRRLETWEQPGSLVVFDAASLSLPELGFMVENRVLQ
LALWQQMAECPNLTLLCPSRLQSMIRVDECWNITLEAQQEIQGRLVVGADGANSLVRRLA
GIGTSGWQYRQSCMLITVETDSAQQDTTWQQFFPTGPRAFLPLFNNWASLVWYDNPQRIR
QLQAMPMAQLNQAIAAAFPSRLGAVNAIAAGSFPLVRRHAQHYVQPGLVLLGDAAHTINP
LAGQGVNLGYRDVDALLDVLHQARELAQPWYSEQVLLRYQRRRRTDNMMMQSGMDLFYTA
FSNDLPPVKFVRNLALMAAQRAGKLKERALRYALGL
>yinte0001_25950
MAKMNKSQPNYDVVVVGGGMVGAAAALGLAQTGWSVALLEHEAPAPFEADSVPDLRVSAI
GCTSVSLLKQLGVWAQVQQMRYAPYRRLETWEQPGSQVVFDAASLSLPELGFMVENRILQ
LALWQQITECPNLTLLCPSRLQTMVRVDDCWQITLDAQRQIQGRLVIGADGANSLVRQLA
GIGTSGWQYRQSCMLITVETDTAQQDTTWQQFFPTGPRAFLPLFGQWASLVWYDSPQRIR
QLQALPMAQLNQEIAKAFPSRLGAVKAIAAGSFPLVRRHAQRYVQPGLVLLGDAAHTINP
LAGQGVNLGYRDVDALLEVLNQARERAEPWHSERVLLRYQRRRRTDNLIMQSGMDVFYTT
FSNDLPPVKFVRNLALIAAQRAGKLKEHALRYALGL
>yfred0001_22900
MAKMNKSQPNYDVVVVGGGMVGAAAALGLAQTGWSVALLEHEAPAEFDVNSAPDLRVSAI
GCTSVSLLKQLNVWPRVQQMRYAPYRRLETWEQPGSHVIFDAASLSLPELGFMVENRILQ
LALWQQMAECPNLTLLCPSRLQSMARVDECWKITLDAQQEIQGRLVIGADGANSLVRRLA
GIGTSGWQYRQSCMLITVETDTAQQDTTWQQFFPTGPRAFLPLFDNWASLVWYDSPQRIR
QLQALPMAQLNQEIAAAFPSRLGAVKAIAAGSFPLVRRHAQQYVQPGLVLLGDAAHTINP
LAGQGVNLGYRDVDALLEVLNQARERAELWHSEPVLLRYQRRRRTDNLIMQSGMDVFYTT
FSNNLPAVKFVRNLALITAQRAGKLKEYALRYALGL
>yrohd0001_19330
MAKMNKSQPNYDVVVVGGGMVGAAAALGLAQAGWSVALLEHEAPAAFDANSAPDLRVSAI
GCTSVSLLKQLKVWPRVQQMRYAPYRRLETWEQPGSEVVFDAASLSLPELGFMVENRVLQ
LALWQQMAECPNLALLCPSRLQTMVRIDECWNITLDAQQVIQGRLVIGADGANSLVRRLA
GIGTSGWQYRQSCLLITVATDTAQQDTTWQQFFPTGPRAFLPLFDNWASLVWYDSPQRIR
QLQAMPMAQLNQEIAAAFPSRLGAVKAIAAGSFPLVRRHAQQYVQPGLVLLGDAAHTINP
LAGQGVNLGYRDVDALLEVLNQAREQAEIWYSEPVLLRYQRRRRTDNLIMQSGMDVFYTT
FSNNLPAVKFVRNLALMAAQRAGKLKEHALKYALGL
>ymoll0001_24660
---MNKSQPNYDVVVVGGGMVGAAAALGLAQTGWSVALLEHEAPAPFETNSVPDLRVSAI
GCTSVTLLKQLGAWSKVQQMRYAPYRRLETWEQPGSQVIFDAASLSLPELGFMVENRVLQ
LALWQQMAECQNLTLLCPSRLQSMVRVDDYWKITLDAQQEIQGHLVVGADGANSLVRRLA
SIGTSGWQYRQSCMLITVETDTAQQDTTWQQFFPSGPRAFLPLFDHWASLVWYDSPQRIR
QLQAMPMTQLNQEIAAAFPSRLGEVKAIAAGSFPLVRRHAQQYVQPGLVLLGDAAHTINP
LAGQGVNLGYRDVDALLNVLNQARELAEPWYSEQVLLRYQRRRRTDNLVMQSGMDLFYTA
FSNDLPPVRFVRNLALMAAQRAGKLKEQALKYALGL
>yberc0001_21680
---MNKSQPNYDVVVVGGGMVGAAAALGLAQTGWSVALLEHEAPAPFDANSVPDLRVSAI
GCTSVALLKQLGVWSRVQQMRYAPYRRLETWEQPGSQVIFDAASLSLPELGFMVENRVLQ
LALWQQMAECHNLTLLCPSRLQTMVRVDDYWKITLDAQQEIQGHLVIGADGANSLVRRLV
GIGTSGWQYRHSCMLITVETDTPQQETTWQQFSPSGPRAFLPLFDRWGSLVWYDSPQRIR
QLQAMPMVQLNQEIAAAFPSRLGAVKAIAAGSFPLVRRHAQHYVQPGLALLGDAAHTINP
LAGQGVNLGYRDVDALLNVLNQAREVAEPWHSEQVLLRYQRRRRTDNLIMQSGMDLFYTA
FSNDLPPVKFVRNLALMAAQRAGKLKEHALKYALGL
>yente0001X_12810
MAKMDKSQPNYDVVVVGGGMVGAAAALGLAQTGWSVALLEHEAPQPFEAESVPDLRVSAI
GCTSVSLLKQLGAWSQVQQMRYAPYRRLETWEQPGSQVVFDAASLSLPELGFMVENRVLQ
LALWQQMATCPNLTLLCPSRLQTMVRVDDYWKITLDAQREIQSHLVVGADGANSLVRRLA
GIGTSGWQYRQSCMLITVETDTAQQDTTWQQFFPSGPRAFLPLFDNWASLVWYDSPQRIR
LLQALPLAQLNQEIAAAFPSRLGTVNAIATGSFPLVRRHAQQYVQPGLVLLGDAAHTINP
LAGQGVNLGYRDVDVLLEVLNQAREQAESWHSEQVLQRYQRRRRTDNLIMQSGMDVFYTA
FSNDLPAVKFARNLALMAAQRAGKLKEHALKYALGL
>ykris0001_22130
---MDKSQPNYDVVVVGGGMVGAATALGLAQTGWSVALLEHEAPLPFEAESAPDLRVSAI
GCTSVSLLKQLGVWSSVQQMRYAPYRRLETWEQPGSQVVFDAASLSLPELGFMVENRVLQ
LALWQQMAECPNLTLLCPSRLQTMIRVDDYWKITLDAQQEIQSHLVIGADGANSLVRRLA
GICTSGWQYRQSCMLMTVETDTAQQDTTWQQFFPSGPRAFLPLFDNWASLVWYDSPQRIR
QLQMMPMTQLNQEITAAFPSRLGAVKAIAAGSFPLVRRHAQQYVQPGLVLLGDAAHTINP
LAGQGVNLGYRDVDALLDVLNQAREQAESWHSEPVLLRYQRRRRTDNLIMQSGMDVFYTA
FSNDLPVVKFARNLALMAAQRAGKLKEHALKYALGL
