# Supplementary material for: Genomic characterization of the Yersinia genus
Source: Genome Biol. 2010 Jan 4;11(1):R1. doi: 10.1186/gb-2010-11-1-r1 (PMC2847712; doi:10.1186/gb-2010-11-1-r1)
Supplement: Additional file 16 — The top level directory consists of a directory called Additional_cluster_files and 5010 directories, one for each multi-protein cluster family. (This top level directory has been split into three data files for uploading purposes (Additional files 15, 16, 17.) Within the directory are the following files: PGL1_unique_Yersinia_unclustered.out - list of all protein singletons that MCL did not group into a cluster (see Materials and Methods); PGL1_Yersinia_unique_locus_tags.txt - names of the 11 locus tag prefixes used for each genome; PGL1_unique_Yersinia.gff - mapping each Yersinia protein to a cluster in tab delimited GFF; PGL1_unique_Yersinia.sigfile - list of the longest protein in each cluster; PGL1_unique_Yersinia.summary - summary table of features of each of the clusters; PGL1_unique_Yersinia.table - summary table of each protein in the clusters. Within each cluster directory are the following files, where 'x' is the cluster name: PGL1_unique_Yersinia-x.faa - multifasta file of the proteins in the cluster; PGL1_unique_Yersinia-x.summary - summary of the properties of the proteins; PGL1_unique_Yersinia-x.matches - blast matches between the proteins of the cluster; PGL1_unique_Yersinia-x.muscle.fasta - muscle alignment of the proteins; PGL1_unique_Yersinia-x.muscle.fasta.gblo - gblocks output of muscle alignment (that is, auto-trimmed alignment); PGL1_unique_Yersinia-x.muscle.fasta.gblo.htm - as above in html format; PGL1_unique_Yersinia-x.muscle.tree - treefile from muscle alignment; PGL1_unique_Yersinia-x.sif - matches between proteins in simple interaction format for display on graphing software. [file gb-2010-11-1-r1-S16.zip › clusters2/PGL1_unique_yersinia-CL1263/PGL1_unique_yersinia-CL1263.muscle.fasta.gblo]

>yruck0001_31660
MKKSQQSYDV VVVGGGMVGA ATALGLAQSG WSVALLEHEA PVPFDSQSAP DLRISAIGCT
SVGLLKQLGA WSRVQEMRYA PYRRLETWEM PGSTVVFDAA SLALPELGFM VENRVLQLAL
WQQIETCANL TLLCPSRLQS MARVDRCWKL TLDTQEQIQA RLVVGADGAN SQVRRLAGIG
TSGWQYRQSC MLISINTGAP QQDVTWQQFF PSGPRAFLPL FDHWASLVWY DSPQRIRQLQ
NMPLEQLNQE ITRAFPDRLG RVNAVAAGSF PLTRRHAQRY VQAGLVLLGD AAHTINPLAG
QGVNLGYRDV DALLDVLSQA RDLAEDWSSE AVLLRYQRKR RSDNLMMQSG MDLFYKAFSN
DLPPVKMIRN LALIAAQRAG KLKEHALKYA LGL
>ypseu0001X_12840
MNKSQPNYDV VVVGGGMVGA AAALGLAQIG WSVALLEHDA PAPFDKDSVP DLRVSALGCT
SVALLKQLGA WPQVQQMRYA PYRRLETWEQ PGSQVVFDAA SLSLPELGFM VENRILQLAL
WQQFAECPNL TLLCPSRLQS MVRIDDYWKV TLNEQEEIQG RLVIGADGAN SLVRRLAGIG
TSGWQYRQSC MLITVDTDVM QQDTTWQQFF PTGPRAFLPL FDHWASLVWY DSPQRIRQLQ
AMSMAQLSQE IAAFFPSRLG AVKAIAAGAF PLVRRHAQQY VKPGLVLLGD AAHTINPLAG
QGVNLGYRDV DALLEVLSQA RELAEPWHSE QVLLRYQRRR RTDNLMMQSG MDLFYTAFSN
DLPAVKFARN LALMVAQRAG KLKEHALRYA LGL
>ypest0001X_29010
MNKSQPNYDV VVVGGGMVGA AAALGLAQIG WSVALLEHDA PAPFDKDSVP DLRVSALGCT
SVALLKQLGA WPQVQQMRYA PYRRLETWEQ PGSQVVFDAA SLSLPELGFM VENRILQLAL
WQQFAECPNL TLLCPSRLQS MVRIDDYWKV TLNEQEEIQG RLVIGADGAN SLVRRLAGIG
TSGWQYRQSC MLITVETDVM QQDTTWQQFF PTGPRAFLPL FDHWASLVWY DSPQRIRQLQ
AMSMAQLSQE IAAFFPSRLG AVKAIAAGAF PLVRRHAQQY VKPGLVLLGD AAHTINPLAG
QGVNLGYRDV DALLEVLSQA RELAEPWHSE QVLLRYQRRR RTDNLMMQSG MDLFYTAFSN
DLPAVKFARN LALMVAQRAG KLKEHALRYA LGL
>yaldo0001_22450
---------- --VGGGMVGA AAALGLAQQG WSVAVLEHEA PAPFDTESTP DLRVSAIGCT
SVSLLKQLGA WARVQQMRYA PYRRLETWEQ PGSLVVFDAA SLSLPELGFM VENRVLQLAL
WQQMAECPNL TLLCPSRLQS MIRVDECWNI TLEAQQEIQG RLVVGADGAN SLVRRLAGIG
TSGWQYRQSC MLITVETDSA QQDTTWQQFF PTGPRAFLPL FNNWASLVWY DNPQRIRQLQ
AMPMAQLNQA IAAAFPSRLG AVNAIAAGSF PLVRRHAQHY VQPGLVLLGD AAHTINPLAG
QGVNLGYRDV DALLDVLHQA RELAQPWYSE QVLLRYQRRR RTDNMMMQSG MDLFYTAFSN
DLPPVKFVRN LALMAAQRAG KLKERALRYA LGL
>yinte0001_25950
MNKSQPNYDV VVVGGGMVGA AAALGLAQTG WSVALLEHEA PAPFEADSVP DLRVSAIGCT
SVSLLKQLGV WAQVQQMRYA PYRRLETWEQ PGSQVVFDAA SLSLPELGFM VENRILQLAL
WQQITECPNL TLLCPSRLQT MVRVDDCWQI TLDAQRQIQG RLVIGADGAN SLVRQLAGIG
TSGWQYRQSC MLITVETDTA QQDTTWQQFF PTGPRAFLPL FGQWASLVWY DSPQRIRQLQ
ALPMAQLNQE IAKAFPSRLG AVKAIAAGSF PLVRRHAQRY VQPGLVLLGD AAHTINPLAG
QGVNLGYRDV DALLEVLNQA RERAEPWHSE RVLLRYQRRR RTDNLIMQSG MDVFYTTFSN
DLPPVKFVRN LALIAAQRAG KLKEHALRYA LGL
>yfred0001_22900
MNKSQPNYDV VVVGGGMVGA AAALGLAQTG WSVALLEHEA PAEFDVNSAP DLRVSAIGCT
SVSLLKQLNV WPRVQQMRYA PYRRLETWEQ PGSHVIFDAA SLSLPELGFM VENRILQLAL
WQQMAECPNL TLLCPSRLQS MARVDECWKI TLDAQQEIQG RLVIGADGAN SLVRRLAGIG
TSGWQYRQSC MLITVETDTA QQDTTWQQFF PTGPRAFLPL FDNWASLVWY DSPQRIRQLQ
ALPMAQLNQE IAAAFPSRLG AVKAIAAGSF PLVRRHAQQY VQPGLVLLGD AAHTINPLAG
QGVNLGYRDV DALLEVLNQA RERAELWHSE PVLLRYQRRR RTDNLIMQSG MDVFYTTFSN
NLPAVKFVRN LALITAQRAG KLKEYALRYA LGL
>yrohd0001_19330
MNKSQPNYDV VVVGGGMVGA AAALGLAQAG WSVALLEHEA PAAFDANSAP DLRVSAIGCT
SVSLLKQLKV WPRVQQMRYA PYRRLETWEQ PGSEVVFDAA SLSLPELGFM VENRVLQLAL
WQQMAECPNL ALLCPSRLQT MVRIDECWNI TLDAQQVIQG RLVIGADGAN SLVRRLAGIG
TSGWQYRQSC LLITVATDTA QQDTTWQQFF PTGPRAFLPL FDNWASLVWY DSPQRIRQLQ
AMPMAQLNQE IAAAFPSRLG AVKAIAAGSF PLVRRHAQQY VQPGLVLLGD AAHTINPLAG
QGVNLGYRDV DALLEVLNQA REQAEIWYSE PVLLRYQRRR RTDNLIMQSG MDVFYTTFSN
NLPAVKFVRN LALMAAQRAG KLKEHALKYA LGL
>ymoll0001_24660
MNKSQPNYDV VVVGGGMVGA AAALGLAQTG WSVALLEHEA PAPFETNSVP DLRVSAIGCT
SVTLLKQLGA WSKVQQMRYA PYRRLETWEQ PGSQVIFDAA SLSLPELGFM VENRVLQLAL
WQQMAECQNL TLLCPSRLQS MVRVDDYWKI TLDAQQEIQG HLVVGADGAN SLVRRLASIG
TSGWQYRQSC MLITVETDTA QQDTTWQQFF PSGPRAFLPL FDHWASLVWY DSPQRIRQLQ
AMPMTQLNQE IAAAFPSRLG EVKAIAAGSF PLVRRHAQQY VQPGLVLLGD AAHTINPLAG
QGVNLGYRDV DALLNVLNQA RELAEPWYSE QVLLRYQRRR RTDNLVMQSG MDLFYTAFSN
DLPPVRFVRN LALMAAQRAG KLKEQALKYA LGL
>yberc0001_21680
MNKSQPNYDV VVVGGGMVGA AAALGLAQTG WSVALLEHEA PAPFDANSVP DLRVSAIGCT
SVALLKQLGV WSRVQQMRYA PYRRLETWEQ PGSQVIFDAA SLSLPELGFM VENRVLQLAL
WQQMAECHNL TLLCPSRLQT MVRVDDYWKI TLDAQQEIQG HLVIGADGAN SLVRRLVGIG
TSGWQYRHSC MLITVETDTP QQETTWQQFS PSGPRAFLPL FDRWGSLVWY DSPQRIRQLQ
AMPMVQLNQE IAAAFPSRLG AVKAIAAGSF PLVRRHAQHY VQPGLALLGD AAHTINPLAG
QGVNLGYRDV DALLNVLNQA REVAEPWHSE QVLLRYQRRR RTDNLIMQSG MDLFYTAFSN
DLPPVKFVRN LALMAAQRAG KLKEHALKYA LGL
>yente0001X_12810
MDKSQPNYDV VVVGGGMVGA AAALGLAQTG WSVALLEHEA PQPFEAESVP DLRVSAIGCT
SVSLLKQLGA WSQVQQMRYA PYRRLETWEQ PGSQVVFDAA SLSLPELGFM VENRVLQLAL
WQQMATCPNL TLLCPSRLQT MVRVDDYWKI TLDAQREIQS HLVVGADGAN SLVRRLAGIG
TSGWQYRQSC MLITVETDTA QQDTTWQQFF PSGPRAFLPL FDNWASLVWY DSPQRIRLLQ
ALPLAQLNQE IAAAFPSRLG TVNAIATGSF PLVRRHAQQY VQPGLVLLGD AAHTINPLAG
QGVNLGYRDV DVLLEVLNQA REQAESWHSE QVLQRYQRRR RTDNLIMQSG MDVFYTAFSN
DLPAVKFARN LALMAAQRAG KLKEHALKYA LGL
>ykris0001_22130
MDKSQPNYDV VVVGGGMVGA ATALGLAQTG WSVALLEHEA PLPFEAESAP DLRVSAIGCT
SVSLLKQLGV WSSVQQMRYA PYRRLETWEQ PGSQVVFDAA SLSLPELGFM VENRVLQLAL
WQQMAECPNL TLLCPSRLQT MIRVDDYWKI TLDAQQEIQS HLVIGADGAN SLVRRLAGIC
TSGWQYRQSC MLMTVETDTA QQDTTWQQFF PSGPRAFLPL FDNWASLVWY DSPQRIRQLQ
MMPMTQLNQE ITAAFPSRLG AVKAIAAGSF PLVRRHAQQY VQPGLVLLGD AAHTINPLAG
QGVNLGYRDV DALLDVLNQA REQAESWHSE PVLLRYQRRR RTDNLIMQSG MDVFYTAFSN
DLPVVKFARN LALMAAQRAG KLKEHALKYA LGL
