# Supplementary material for: Genomic characterization of the Yersinia genus
Source: Genome Biol. 2010 Jan 4;11(1):R1. doi: 10.1186/gb-2010-11-1-r1 (PMC2847712; doi:10.1186/gb-2010-11-1-r1)
Supplement: Additional file 16 — The top level directory consists of a directory called Additional_cluster_files and 5010 directories, one for each multi-protein cluster family. (This top level directory has been split into three data files for uploading purposes (Additional files 15, 16, 17.) Within the directory are the following files: PGL1_unique_Yersinia_unclustered.out - list of all protein singletons that MCL did not group into a cluster (see Materials and Methods); PGL1_Yersinia_unique_locus_tags.txt - names of the 11 locus tag prefixes used for each genome; PGL1_unique_Yersinia.gff - mapping each Yersinia protein to a cluster in tab delimited GFF; PGL1_unique_Yersinia.sigfile - list of the longest protein in each cluster; PGL1_unique_Yersinia.summary - summary table of features of each of the clusters; PGL1_unique_Yersinia.table - summary table of each protein in the clusters. Within each cluster directory are the following files, where 'x' is the cluster name: PGL1_unique_Yersinia-x.faa - multifasta file of the proteins in the cluster; PGL1_unique_Yersinia-x.summary - summary of the properties of the proteins; PGL1_unique_Yersinia-x.matches - blast matches between the proteins of the cluster; PGL1_unique_Yersinia-x.muscle.fasta - muscle alignment of the proteins; PGL1_unique_Yersinia-x.muscle.fasta.gblo - gblocks output of muscle alignment (that is, auto-trimmed alignment); PGL1_unique_Yersinia-x.muscle.fasta.gblo.htm - as above in html format; PGL1_unique_Yersinia-x.muscle.tree - treefile from muscle alignment; PGL1_unique_Yersinia-x.sif - matches between proteins in simple interaction format for display on graphing software. [file gb-2010-11-1-r1-S16.zip › clusters2/PGL1_unique_yersinia-CL1263/PGL1_unique_yersinia-CL1263.sif]

ypseu0001X_12840	pmatch	yinte0001_25950
ypseu0001X_12840	pmatch	yruck0001_31660
ypseu0001X_12840	pmatch	ypseu0001X_12840
ypseu0001X_12840	pmatch	yente0001X_12810
ypseu0001X_12840	pmatch	yaldo0001_22450
ypseu0001X_12840	pmatch	yfred0001_22900
ypseu0001X_12840	pmatch	ykris0001_22130
ypseu0001X_12840	pmatch	ymoll0001_24660
ypseu0001X_12840	pmatch	yberc0001_21680
ypseu0001X_12840	pmatch	ypest0001X_29010
ypseu0001X_12840	pmatch	yrohd0001_19330
ypest0001X_29010	pmatch	yinte0001_25950
ypest0001X_29010	pmatch	yruck0001_31660
ypest0001X_29010	pmatch	ypseu0001X_12840
ypest0001X_29010	pmatch	yente0001X_12810
ypest0001X_29010	pmatch	yaldo0001_22450
ypest0001X_29010	pmatch	yfred0001_22900
ypest0001X_29010	pmatch	ykris0001_22130
ypest0001X_29010	pmatch	ymoll0001_24660
ypest0001X_29010	pmatch	yberc0001_21680
ypest0001X_29010	pmatch	ypest0001X_29010
ypest0001X_29010	pmatch	yrohd0001_19330
yruck0001_31660	pmatch	yinte0001_25950
yruck0001_31660	pmatch	yruck0001_31660
yruck0001_31660	pmatch	ypseu0001X_12840
yruck0001_31660	pmatch	yente0001X_12810
yruck0001_31660	pmatch	yaldo0001_22450
yruck0001_31660	pmatch	yfred0001_22900
yruck0001_31660	pmatch	ykris0001_22130
yruck0001_31660	pmatch	ymoll0001_24660
yruck0001_31660	pmatch	yberc0001_21680
yruck0001_31660	pmatch	ypest0001X_29010
yruck0001_31660	pmatch	yrohd0001_19330
ymoll0001_24660	pmatch	yinte0001_25950
ymoll0001_24660	pmatch	yruck0001_31660
ymoll0001_24660	pmatch	ypseu0001X_12840
ymoll0001_24660	pmatch	yente0001X_12810
ymoll0001_24660	pmatch	yaldo0001_22450
ymoll0001_24660	pmatch	yfred0001_22900
ymoll0001_24660	pmatch	ykris0001_22130
ymoll0001_24660	pmatch	ymoll0001_24660
ymoll0001_24660	pmatch	yberc0001_21680
ymoll0001_24660	pmatch	ypest0001X_29010
ymoll0001_24660	pmatch	yrohd0001_19330
yfred0001_22900	pmatch	yinte0001_25950
yfred0001_22900	pmatch	yruck0001_31660
yfred0001_22900	pmatch	ypseu0001X_12840
yfred0001_22900	pmatch	yente0001X_12810
yfred0001_22900	pmatch	yaldo0001_22450
yfred0001_22900	pmatch	yfred0001_22900
yfred0001_22900	pmatch	ykris0001_22130
yfred0001_22900	pmatch	ymoll0001_24660
yfred0001_22900	pmatch	yberc0001_21680
yfred0001_22900	pmatch	ypest0001X_29010
yfred0001_22900	pmatch	yrohd0001_19330
yrohd0001_19330	pmatch	yinte0001_25950
yrohd0001_19330	pmatch	yruck0001_31660
yrohd0001_19330	pmatch	ypseu0001X_12840
yrohd0001_19330	pmatch	yente0001X_12810
yrohd0001_19330	pmatch	yaldo0001_22450
yrohd0001_19330	pmatch	yfred0001_22900
yrohd0001_19330	pmatch	ykris0001_22130
yrohd0001_19330	pmatch	ymoll0001_24660
yrohd0001_19330	pmatch	yberc0001_21680
yrohd0001_19330	pmatch	ypest0001X_29010
yrohd0001_19330	pmatch	yrohd0001_19330
yinte0001_25950	pmatch	yinte0001_25950
yinte0001_25950	pmatch	yruck0001_31660
yinte0001_25950	pmatch	ypseu0001X_12840
yinte0001_25950	pmatch	yente0001X_12810
yinte0001_25950	pmatch	yaldo0001_22450
yinte0001_25950	pmatch	yfred0001_22900
yinte0001_25950	pmatch	ykris0001_22130
yinte0001_25950	pmatch	ymoll0001_24660
yinte0001_25950	pmatch	yberc0001_21680
yinte0001_25950	pmatch	ypest0001X_29010
yinte0001_25950	pmatch	yrohd0001_19330
yente0001X_12810	pmatch	yinte0001_25950
yente0001X_12810	pmatch	yruck0001_31660
yente0001X_12810	pmatch	ypseu0001X_12840
yente0001X_12810	pmatch	yente0001X_12810
yente0001X_12810	pmatch	yaldo0001_22450
yente0001X_12810	pmatch	yfred0001_22900
yente0001X_12810	pmatch	ykris0001_22130
yente0001X_12810	pmatch	ymoll0001_24660
yente0001X_12810	pmatch	yberc0001_21680
yente0001X_12810	pmatch	ypest0001X_29010
yente0001X_12810	pmatch	yrohd0001_19330
yberc0001_21680	pmatch	yinte0001_25950
yberc0001_21680	pmatch	yruck0001_31660
yberc0001_21680	pmatch	ypseu0001X_12840
yberc0001_21680	pmatch	yente0001X_12810
yberc0001_21680	pmatch	yaldo0001_22450
yberc0001_21680	pmatch	yfred0001_22900
yberc0001_21680	pmatch	ykris0001_22130
yberc0001_21680	pmatch	ymoll0001_24660
yberc0001_21680	pmatch	yberc0001_21680
yberc0001_21680	pmatch	ypest0001X_29010
yberc0001_21680	pmatch	yrohd0001_19330
yaldo0001_22450	pmatch	yinte0001_25950
yaldo0001_22450	pmatch	yruck0001_31660
yaldo0001_22450	pmatch	ypseu0001X_12840
yaldo0001_22450	pmatch	yente0001X_12810
yaldo0001_22450	pmatch	yaldo0001_22450
yaldo0001_22450	pmatch	yfred0001_22900
yaldo0001_22450	pmatch	ykris0001_22130
yaldo0001_22450	pmatch	ymoll0001_24660
yaldo0001_22450	pmatch	yberc0001_21680
yaldo0001_22450	pmatch	ypest0001X_29010
yaldo0001_22450	pmatch	yrohd0001_19330
ykris0001_22130	pmatch	yinte0001_25950
ykris0001_22130	pmatch	yruck0001_31660
ykris0001_22130	pmatch	ypseu0001X_12840
ykris0001_22130	pmatch	yente0001X_12810
ykris0001_22130	pmatch	yaldo0001_22450
ykris0001_22130	pmatch	yfred0001_22900
ykris0001_22130	pmatch	ykris0001_22130
ykris0001_22130	pmatch	ymoll0001_24660
ykris0001_22130	pmatch	yberc0001_21680
ykris0001_22130	pmatch	ypest0001X_29010
ykris0001_22130	pmatch	yrohd0001_19330
