# Supplementary material for: Genomic characterization of the Yersinia genus
Source: Genome Biol. 2010 Jan 4;11(1):R1. doi: 10.1186/gb-2010-11-1-r1 (PMC2847712; doi:10.1186/gb-2010-11-1-r1)
Supplement: Additional file 16 — The top level directory consists of a directory called Additional_cluster_files and 5010 directories, one for each multi-protein cluster family. (This top level directory has been split into three data files for uploading purposes (Additional files 15, 16, 17.) Within the directory are the following files: PGL1_unique_Yersinia_unclustered.out - list of all protein singletons that MCL did not group into a cluster (see Materials and Methods); PGL1_Yersinia_unique_locus_tags.txt - names of the 11 locus tag prefixes used for each genome; PGL1_unique_Yersinia.gff - mapping each Yersinia protein to a cluster in tab delimited GFF; PGL1_unique_Yersinia.sigfile - list of the longest protein in each cluster; PGL1_unique_Yersinia.summary - summary table of features of each of the clusters; PGL1_unique_Yersinia.table - summary table of each protein in the clusters. Within each cluster directory are the following files, where 'x' is the cluster name: PGL1_unique_Yersinia-x.faa - multifasta file of the proteins in the cluster; PGL1_unique_Yersinia-x.summary - summary of the properties of the proteins; PGL1_unique_Yersinia-x.matches - blast matches between the proteins of the cluster; PGL1_unique_Yersinia-x.muscle.fasta - muscle alignment of the proteins; PGL1_unique_Yersinia-x.muscle.fasta.gblo - gblocks output of muscle alignment (that is, auto-trimmed alignment); PGL1_unique_Yersinia-x.muscle.fasta.gblo.htm - as above in html format; PGL1_unique_Yersinia-x.muscle.tree - treefile from muscle alignment; PGL1_unique_Yersinia-x.sif - matches between proteins in simple interaction format for display on graphing software. [file gb-2010-11-1-r1-S16.zip › clusters2/PGL1_unique_yersinia-CL1264/PGL1_unique_yersinia-CL1264.matches]

source	target	interaction	score
yaldo0001_7140	ypest0001X_12240	pmatch	68.62
yaldo0001_7140	ypseu0001X_33890	pmatch	68.62
yaldo0001_7140	yinte0001_8480	pmatch	69.15
yaldo0001_7140	yruck0001_6540	pmatch	49.47
yaldo0001_7140	yfred0001_43670	pmatch	67.55
yaldo0001_7140	yrohd0001_8500	pmatch	68.78
yaldo0001_7140	ykris0001_8100	pmatch	69.68
yaldo0001_7140	ymoll0001_7770	pmatch	68.09
yaldo0001_7140	yaldo0001_7140	pmatch	100.00
yaldo0001_7140	yberc0001_6920	pmatch	65.61
yaldo0001_7140	yente0001X_9390	pmatch	64.36
ykris0001_8100	ypest0001X_12240	pmatch	70.97
ykris0001_8100	ypseu0001X_33890	pmatch	70.97
ykris0001_8100	yinte0001_8480	pmatch	82.11
ykris0001_8100	yruck0001_6540	pmatch	47.37
ykris0001_8100	yfred0001_43670	pmatch	81.91
ykris0001_8100	yrohd0001_8500	pmatch	77.27
ykris0001_8100	ykris0001_8100	pmatch	100.00
ykris0001_8100	ymoll0001_7770	pmatch	72.06
ykris0001_8100	yaldo0001_7140	pmatch	69.68
ykris0001_8100	yberc0001_6920	pmatch	74.87
ykris0001_8100	yente0001X_9390	pmatch	77.83
yinte0001_8480	ypest0001X_12240	pmatch	69.89
yinte0001_8480	ypseu0001X_33890	pmatch	69.89
yinte0001_8480	yinte0001_8480	pmatch	100.00
yinte0001_8480	yruck0001_6540	pmatch	48.42
yinte0001_8480	yfred0001_43670	pmatch	81.38
yinte0001_8480	yrohd0001_8500	pmatch	76.02
yinte0001_8480	ykris0001_8100	pmatch	82.11
yinte0001_8480	ymoll0001_7770	pmatch	76.32
yinte0001_8480	yaldo0001_7140	pmatch	69.15
yinte0001_8480	yente0001X_9390	pmatch	78.68
yinte0001_8480	yberc0001_6920	pmatch	79.47
ypseu0001X_33890	ypest0001X_12240	pmatch	100.00
ypseu0001X_33890	yinte0001_8480	pmatch	69.89
ypseu0001X_33890	ypseu0001X_33890	pmatch	100.00
ypseu0001X_33890	yruck0001_6540	pmatch	50.26
ypseu0001X_33890	yfred0001_43670	pmatch	68.98
ypseu0001X_33890	yrohd0001_8500	pmatch	74.33
ypseu0001X_33890	ykris0001_8100	pmatch	70.97
ypseu0001X_33890	ymoll0001_7770	pmatch	70.05
ypseu0001X_33890	yaldo0001_7140	pmatch	68.62
ypseu0001X_33890	yente0001X_9390	pmatch	66.84
ypseu0001X_33890	yberc0001_6920	pmatch	68.98
ypest0001X_12240	ypest0001X_12240	pmatch	100.00
ypest0001X_12240	yinte0001_8480	pmatch	69.89
ypest0001X_12240	ypseu0001X_33890	pmatch	100.00
ypest0001X_12240	yruck0001_6540	pmatch	50.26
ypest0001X_12240	yfred0001_43670	pmatch	68.98
ypest0001X_12240	yrohd0001_8500	pmatch	74.33
ypest0001X_12240	ykris0001_8100	pmatch	70.97
ypest0001X_12240	ymoll0001_7770	pmatch	70.05
ypest0001X_12240	yaldo0001_7140	pmatch	68.62
ypest0001X_12240	yente0001X_9390	pmatch	66.84
ypest0001X_12240	yberc0001_6920	pmatch	68.98
yfred0001_43670	ypest0001X_12240	pmatch	68.98
yfred0001_43670	ypseu0001X_33890	pmatch	68.98
yfred0001_43670	yinte0001_8480	pmatch	81.38
yfred0001_43670	yruck0001_6540	pmatch	48.39
yfred0001_43670	yfred0001_43670	pmatch	100.00
yfred0001_43670	yrohd0001_8500	pmatch	78.61
yfred0001_43670	ykris0001_8100	pmatch	81.91
yfred0001_43670	ymoll0001_7770	pmatch	76.60
yfred0001_43670	yaldo0001_7140	pmatch	67.55
yfred0001_43670	yente0001X_9390	pmatch	75.94
yfred0001_43670	yberc0001_6920	pmatch	75.00
yrohd0001_8500	ypest0001X_12240	pmatch	74.33
yrohd0001_8500	ypseu0001X_33890	pmatch	74.33
yrohd0001_8500	yinte0001_8480	pmatch	76.02
yrohd0001_8500	yruck0001_6540	pmatch	45.70
yrohd0001_8500	yfred0001_43670	pmatch	78.61
yrohd0001_8500	yrohd0001_8500	pmatch	100.00
yrohd0001_8500	ykris0001_8100	pmatch	77.27
yrohd0001_8500	ymoll0001_7770	pmatch	71.94
yrohd0001_8500	yaldo0001_7140	pmatch	68.78
yrohd0001_8500	yberc0001_6920	pmatch	71.73
yrohd0001_8500	yente0001X_9390	pmatch	74.74
ymoll0001_7770	ypest0001X_12240	pmatch	70.05
ymoll0001_7770	yinte0001_8480	pmatch	76.32
ymoll0001_7770	yrohd0001_8500	pmatch	71.94
ymoll0001_7770	yaldo0001_7140	pmatch	68.09
ymoll0001_7770	ypseu0001X_33890	pmatch	70.05
ymoll0001_7770	yruck0001_6540	pmatch	45.70
ymoll0001_7770	yfred0001_43670	pmatch	76.60
ymoll0001_7770	ykris0001_8100	pmatch	72.06
ymoll0001_7770	ymoll0001_7770	pmatch	100.00
ymoll0001_7770	yberc0001_6920	pmatch	84.26
ymoll0001_7770	yente0001X_9390	pmatch	66.83
yberc0001_6920	ypest0001X_12240	pmatch	68.98
yberc0001_6920	ypseu0001X_33890	pmatch	68.98
yberc0001_6920	yinte0001_8480	pmatch	79.47
yberc0001_6920	yruck0001_6540	pmatch	46.77
yberc0001_6920	yfred0001_43670	pmatch	75.00
yberc0001_6920	yrohd0001_8500	pmatch	71.73
yberc0001_6920	ymoll0001_7770	pmatch	84.26
yberc0001_6920	ykris0001_8100	pmatch	74.87
yberc0001_6920	yaldo0001_7140	pmatch	65.61
yberc0001_6920	yente0001X_9390	pmatch	72.08
yberc0001_6920	yberc0001_6920	pmatch	100.00
yente0001X_9390	ypest0001X_12240	pmatch	66.84
yente0001X_9390	ypseu0001X_33890	pmatch	66.84
yente0001X_9390	yinte0001_8480	pmatch	78.68
yente0001X_9390	yruck0001_6540	pmatch	47.85
yente0001X_9390	yfred0001_43670	pmatch	75.94
yente0001X_9390	yrohd0001_8500	pmatch	74.74
yente0001X_9390	ykris0001_8100	pmatch	77.83
yente0001X_9390	ymoll0001_7770	pmatch	66.83
yente0001X_9390	yaldo0001_7140	pmatch	64.36
yente0001X_9390	yberc0001_6920	pmatch	72.08
yente0001X_9390	yente0001X_9390	pmatch	100.00
yruck0001_6540	ypest0001X_12240	pmatch	50.26
yruck0001_6540	yinte0001_8480	pmatch	48.42
yruck0001_6540	ypseu0001X_33890	pmatch	50.26
yruck0001_6540	yruck0001_6540	pmatch	100.00
yruck0001_6540	yfred0001_43670	pmatch	48.39
yruck0001_6540	yrohd0001_8500	pmatch	45.70
yruck0001_6540	ymoll0001_7770	pmatch	45.70
yruck0001_6540	ykris0001_8100	pmatch	47.37
yruck0001_6540	yaldo0001_7140	pmatch	49.47
yruck0001_6540	yberc0001_6920	pmatch	46.77
yruck0001_6540	yente0001X_9390	pmatch	47.85
