# Supplementary material for: Genomic characterization of the Yersinia genus
Source: Genome Biol. 2010 Jan 4;11(1):R1. doi: 10.1186/gb-2010-11-1-r1 (PMC2847712; doi:10.1186/gb-2010-11-1-r1)
Supplement: Additional file 16 — The top level directory consists of a directory called Additional_cluster_files and 5010 directories, one for each multi-protein cluster family. (This top level directory has been split into three data files for uploading purposes (Additional files 15, 16, 17.) Within the directory are the following files: PGL1_unique_Yersinia_unclustered.out - list of all protein singletons that MCL did not group into a cluster (see Materials and Methods); PGL1_Yersinia_unique_locus_tags.txt - names of the 11 locus tag prefixes used for each genome; PGL1_unique_Yersinia.gff - mapping each Yersinia protein to a cluster in tab delimited GFF; PGL1_unique_Yersinia.sigfile - list of the longest protein in each cluster; PGL1_unique_Yersinia.summary - summary table of features of each of the clusters; PGL1_unique_Yersinia.table - summary table of each protein in the clusters. Within each cluster directory are the following files, where 'x' is the cluster name: PGL1_unique_Yersinia-x.faa - multifasta file of the proteins in the cluster; PGL1_unique_Yersinia-x.summary - summary of the properties of the proteins; PGL1_unique_Yersinia-x.matches - blast matches between the proteins of the cluster; PGL1_unique_Yersinia-x.muscle.fasta - muscle alignment of the proteins; PGL1_unique_Yersinia-x.muscle.fasta.gblo - gblocks output of muscle alignment (that is, auto-trimmed alignment); PGL1_unique_Yersinia-x.muscle.fasta.gblo.htm - as above in html format; PGL1_unique_Yersinia-x.muscle.tree - treefile from muscle alignment; PGL1_unique_Yersinia-x.sif - matches between proteins in simple interaction format for display on graphing software. [file gb-2010-11-1-r1-S16.zip › clusters2/PGL1_unique_yersinia-CL1264/PGL1_unique_yersinia-CL1264.muscle.fasta.gblo]

>yruck0001_6540
GFGLPEMMLA MMFGSVMVLS AVKVYPQLRQ RLAVVYQHHS LELSMQRVIS SIEKDLRRAG
FCNGQCQGTR FYLSQYKGEK ADSCVIVAYD LNRNGHWEGI KHQKSEYFGY RLRKNQLEAA
RGERDCQSRG WEGLFETQKI SITDFGIQRE KPTLNSTLLT LRLFGHIKQA PEIEQRLQHT
VNGYNL
>yaldo0001_7140
GFSLPEVMLA LSIGSLIVLS ATQVFPKLLK QVSMLQHHYR LELVMRQVIA VLEKDIHRAG
FCRGECLGNA VTTGNYLGEM KDSCVIVAYD LNRNGRWEGA KHQESEYFGY RLRNRALEGQ
RGELNCHGSG WERLFDPQEV TVTHFSVNYL SRQPSGTFFS VRLAGQKTGN PAIRYQITHL
VRGNNL
>ypseu0001X_33890
GFTLPEMMLA LSFGSLIALS TAQVLPKLSQ QISVLQQHYR LELVMNQAMG AMEKDLRRAG
FCHGKCQGEA ITIEHYLGET AHSCLIVAYD LNCNGRWEGA KHQESEYFGY RLRNKALESQ
RGELNCHGRG WEKLFDPRDV TVTHFSVTPL S----GQLFK LRLVGHKTGN PAIHHQVTYL
IRGNNV
>ypest0001X_12240
GFTLPEMMLA LSFGSLIALS TAQVLPKLSQ QISVLQQHYR LELVMNQAMG AMEKDLRRAG
FCHGKCQGEA ITIEHYLGET AHSCLIVAYD LNCNGRWEGA KHQESEYFGY RLRNKALESQ
RGELNCHGRG WEKLFDPRDV TVTHFSVTPL S----GQLFK LRLVGHKTGN PAIHHQVTYL
IRGNNV
>ymoll0001_7770
GFTLPEMMLA LSIGSIIMLG SAQVFPKLRQ QISTLQQHYH LELVLSQAMA TLEKDLRRAG
FCHGECKGKA VTTQQYPGET TDSCLIVAYD LNRNGRWEGE KHQESEYFGY RLRNKALETQ
RGELNCAGGG WERVFDPKEV TVTHFSVRLL SEPASAQIYR VQLAGQSTSN AAVHHQLIYK
IRGNNL
>yberc0001_6920
GFTLPEMMLA LSIGSMIVFG SAQIFPKLRQ QISILQQHYR LELALSQAMA MLEKDLRRAG
FCHGECQGKA ITTHHYPGEA TDSCLIVAYD LNRNGRWEGE KHQESEYFGY RLRNKALEAQ
RGELNCVGGS WERVFDPKEV TITHFSISRL PEPTSAQIYK VQLAGQSTGN ATVHHQLIYM
IRGNNL
>yrohd0001_8500
GFTLPEMMLA LSIGSLIIMA ATQTFPKLRR QISVLQQHYH LELVLNQAVT ALEKDLRRAG
FCHGECQGEA MTTHHYPGET ANSCLIVAYD FNRNGRWEGE KHQESEYFGY RLRNKALESQ
RGELNCSGRG WEKLLDPQEV TVMHFSVELL PSQTLGKVYL VQLVGQKTGN PAIYHQITYR
IRGSNL
>yente0001X_9390
GFTLPEMMLA LGVGSMIIMA ATQVFPQLHK QISILQQHYH LELALSQVMA VLEKDLRRAG
FCHGECQGEA IITASYPSEA SNSCLIVAYD LNRNGRWEGA KHQESEYFGY RLRKKTLESQ
RGKLNCSGGG WEKLLDPKDI TITHFSVSRL PQQTSDQVYR VQLAGQKRGN PTIHRQLTYT
IRGDNL
>yinte0001_8480
GFTLPEMMLA LSIGSLIMLG ATEVFPKLRK QISILQQHYY LELALSQVMA VLEKDLRRAG
FCHGECQGTA VTTHHYPAEA TNSCLIVAYD LNRNGRWEGE KHQESEYFGY RLRNKALEGQ
RGELNCSGRG WEKLLDPREI TITHFSISQL PQQTSNQVYR VQLAGQKTGN PVIHHQLTYT
IRRNNL
>ykris0001_8100
GFTLPEMMLA LSVGSLIIMA ATQTFPRLHK QIARLQQHYH LELALSQTMA ALEKDLRRAG
FCHGECQGNA MTTQHYPGEV TNSCLIVAYD LNRNGRWEGA KHQESEYFGY RLRNKALEGQ
RGELNCSGSG WEKLFDPQSI TITHFSVTPL PQQTSGQVYS VQLAGQSTGN PAIHSQLSYT
IRGNNL
>yfred0001_43670
GFTLPEMMLA LSIGSLIIMA ASQTFPKLRQ QISYLQQHYH LELALSQVMA ALEKDLRRAG
FCHGECQGKA VTTHNYPGET TNSCLIVAYD LNHNGRWEGE KHPQSEYFGY RLHNKALEGQ
RGELNCSARG WEKLFDPQEI TITHFSVNQL PRQVSGQIYR VQLAGQRKSH PAIHHQLTYT
IRGNNL
