# Supplementary material for: Genomic characterization of the Yersinia genus
Source: Genome Biol. 2010 Jan 4;11(1):R1. doi: 10.1186/gb-2010-11-1-r1 (PMC2847712; doi:10.1186/gb-2010-11-1-r1)
Supplement: Additional file 16 — The top level directory consists of a directory called Additional_cluster_files and 5010 directories, one for each multi-protein cluster family. (This top level directory has been split into three data files for uploading purposes (Additional files 15, 16, 17.) Within the directory are the following files: PGL1_unique_Yersinia_unclustered.out - list of all protein singletons that MCL did not group into a cluster (see Materials and Methods); PGL1_Yersinia_unique_locus_tags.txt - names of the 11 locus tag prefixes used for each genome; PGL1_unique_Yersinia.gff - mapping each Yersinia protein to a cluster in tab delimited GFF; PGL1_unique_Yersinia.sigfile - list of the longest protein in each cluster; PGL1_unique_Yersinia.summary - summary table of features of each of the clusters; PGL1_unique_Yersinia.table - summary table of each protein in the clusters. Within each cluster directory are the following files, where 'x' is the cluster name: PGL1_unique_Yersinia-x.faa - multifasta file of the proteins in the cluster; PGL1_unique_Yersinia-x.summary - summary of the properties of the proteins; PGL1_unique_Yersinia-x.matches - blast matches between the proteins of the cluster; PGL1_unique_Yersinia-x.muscle.fasta - muscle alignment of the proteins; PGL1_unique_Yersinia-x.muscle.fasta.gblo - gblocks output of muscle alignment (that is, auto-trimmed alignment); PGL1_unique_Yersinia-x.muscle.fasta.gblo.htm - as above in html format; PGL1_unique_Yersinia-x.muscle.tree - treefile from muscle alignment; PGL1_unique_Yersinia-x.sif - matches between proteins in simple interaction format for display on graphing software. [file gb-2010-11-1-r1-S16.zip › clusters2/PGL1_unique_yersinia-CL1264/PGL1_unique_yersinia-CL1264.sif]

yaldo0001_7140	pmatch	ypest0001X_12240
yaldo0001_7140	pmatch	ypseu0001X_33890
yaldo0001_7140	pmatch	yinte0001_8480
yaldo0001_7140	pmatch	yruck0001_6540
yaldo0001_7140	pmatch	yfred0001_43670
yaldo0001_7140	pmatch	yrohd0001_8500
yaldo0001_7140	pmatch	ykris0001_8100
yaldo0001_7140	pmatch	ymoll0001_7770
yaldo0001_7140	pmatch	yaldo0001_7140
yaldo0001_7140	pmatch	yberc0001_6920
yaldo0001_7140	pmatch	yente0001X_9390
ykris0001_8100	pmatch	ypest0001X_12240
ykris0001_8100	pmatch	ypseu0001X_33890
ykris0001_8100	pmatch	yinte0001_8480
ykris0001_8100	pmatch	yruck0001_6540
ykris0001_8100	pmatch	yfred0001_43670
ykris0001_8100	pmatch	yrohd0001_8500
ykris0001_8100	pmatch	ykris0001_8100
ykris0001_8100	pmatch	ymoll0001_7770
ykris0001_8100	pmatch	yaldo0001_7140
ykris0001_8100	pmatch	yberc0001_6920
ykris0001_8100	pmatch	yente0001X_9390
yinte0001_8480	pmatch	ypest0001X_12240
yinte0001_8480	pmatch	ypseu0001X_33890
yinte0001_8480	pmatch	yinte0001_8480
yinte0001_8480	pmatch	yruck0001_6540
yinte0001_8480	pmatch	yfred0001_43670
yinte0001_8480	pmatch	yrohd0001_8500
yinte0001_8480	pmatch	ykris0001_8100
yinte0001_8480	pmatch	ymoll0001_7770
yinte0001_8480	pmatch	yaldo0001_7140
yinte0001_8480	pmatch	yente0001X_9390
yinte0001_8480	pmatch	yberc0001_6920
ypseu0001X_33890	pmatch	ypest0001X_12240
ypseu0001X_33890	pmatch	yinte0001_8480
ypseu0001X_33890	pmatch	ypseu0001X_33890
ypseu0001X_33890	pmatch	yruck0001_6540
ypseu0001X_33890	pmatch	yfred0001_43670
ypseu0001X_33890	pmatch	yrohd0001_8500
ypseu0001X_33890	pmatch	ykris0001_8100
ypseu0001X_33890	pmatch	ymoll0001_7770
ypseu0001X_33890	pmatch	yaldo0001_7140
ypseu0001X_33890	pmatch	yente0001X_9390
ypseu0001X_33890	pmatch	yberc0001_6920
ypest0001X_12240	pmatch	ypest0001X_12240
ypest0001X_12240	pmatch	yinte0001_8480
ypest0001X_12240	pmatch	ypseu0001X_33890
ypest0001X_12240	pmatch	yruck0001_6540
ypest0001X_12240	pmatch	yfred0001_43670
ypest0001X_12240	pmatch	yrohd0001_8500
ypest0001X_12240	pmatch	ykris0001_8100
ypest0001X_12240	pmatch	ymoll0001_7770
ypest0001X_12240	pmatch	yaldo0001_7140
ypest0001X_12240	pmatch	yente0001X_9390
ypest0001X_12240	pmatch	yberc0001_6920
yfred0001_43670	pmatch	ypest0001X_12240
yfred0001_43670	pmatch	ypseu0001X_33890
yfred0001_43670	pmatch	yinte0001_8480
yfred0001_43670	pmatch	yruck0001_6540
yfred0001_43670	pmatch	yfred0001_43670
yfred0001_43670	pmatch	yrohd0001_8500
yfred0001_43670	pmatch	ykris0001_8100
yfred0001_43670	pmatch	ymoll0001_7770
yfred0001_43670	pmatch	yaldo0001_7140
yfred0001_43670	pmatch	yente0001X_9390
yfred0001_43670	pmatch	yberc0001_6920
yrohd0001_8500	pmatch	ypest0001X_12240
yrohd0001_8500	pmatch	ypseu0001X_33890
yrohd0001_8500	pmatch	yinte0001_8480
yrohd0001_8500	pmatch	yruck0001_6540
yrohd0001_8500	pmatch	yfred0001_43670
yrohd0001_8500	pmatch	yrohd0001_8500
yrohd0001_8500	pmatch	ykris0001_8100
yrohd0001_8500	pmatch	ymoll0001_7770
yrohd0001_8500	pmatch	yaldo0001_7140
yrohd0001_8500	pmatch	yberc0001_6920
yrohd0001_8500	pmatch	yente0001X_9390
ymoll0001_7770	pmatch	ypest0001X_12240
ymoll0001_7770	pmatch	yinte0001_8480
ymoll0001_7770	pmatch	yrohd0001_8500
ymoll0001_7770	pmatch	yaldo0001_7140
ymoll0001_7770	pmatch	ypseu0001X_33890
ymoll0001_7770	pmatch	yruck0001_6540
ymoll0001_7770	pmatch	yfred0001_43670
ymoll0001_7770	pmatch	ykris0001_8100
ymoll0001_7770	pmatch	ymoll0001_7770
ymoll0001_7770	pmatch	yberc0001_6920
ymoll0001_7770	pmatch	yente0001X_9390
yberc0001_6920	pmatch	ypest0001X_12240
yberc0001_6920	pmatch	ypseu0001X_33890
yberc0001_6920	pmatch	yinte0001_8480
yberc0001_6920	pmatch	yruck0001_6540
yberc0001_6920	pmatch	yfred0001_43670
yberc0001_6920	pmatch	yrohd0001_8500
yberc0001_6920	pmatch	ymoll0001_7770
yberc0001_6920	pmatch	ykris0001_8100
yberc0001_6920	pmatch	yaldo0001_7140
yberc0001_6920	pmatch	yente0001X_9390
yberc0001_6920	pmatch	yberc0001_6920
yente0001X_9390	pmatch	ypest0001X_12240
yente0001X_9390	pmatch	ypseu0001X_33890
yente0001X_9390	pmatch	yinte0001_8480
yente0001X_9390	pmatch	yruck0001_6540
yente0001X_9390	pmatch	yfred0001_43670
yente0001X_9390	pmatch	yrohd0001_8500
yente0001X_9390	pmatch	ykris0001_8100
yente0001X_9390	pmatch	ymoll0001_7770
yente0001X_9390	pmatch	yaldo0001_7140
yente0001X_9390	pmatch	yberc0001_6920
yente0001X_9390	pmatch	yente0001X_9390
yruck0001_6540	pmatch	ypest0001X_12240
yruck0001_6540	pmatch	yinte0001_8480
yruck0001_6540	pmatch	ypseu0001X_33890
yruck0001_6540	pmatch	yruck0001_6540
yruck0001_6540	pmatch	yfred0001_43670
yruck0001_6540	pmatch	yrohd0001_8500
yruck0001_6540	pmatch	ymoll0001_7770
yruck0001_6540	pmatch	ykris0001_8100
yruck0001_6540	pmatch	yaldo0001_7140
yruck0001_6540	pmatch	yberc0001_6920
yruck0001_6540	pmatch	yente0001X_9390
