# Supplementary material for: Genomic characterization of the Yersinia genus
Source: Genome Biol. 2010 Jan 4;11(1):R1. doi: 10.1186/gb-2010-11-1-r1 (PMC2847712; doi:10.1186/gb-2010-11-1-r1)
Supplement: Additional file 16 — The top level directory consists of a directory called Additional_cluster_files and 5010 directories, one for each multi-protein cluster family. (This top level directory has been split into three data files for uploading purposes (Additional files 15, 16, 17.) Within the directory are the following files: PGL1_unique_Yersinia_unclustered.out - list of all protein singletons that MCL did not group into a cluster (see Materials and Methods); PGL1_Yersinia_unique_locus_tags.txt - names of the 11 locus tag prefixes used for each genome; PGL1_unique_Yersinia.gff - mapping each Yersinia protein to a cluster in tab delimited GFF; PGL1_unique_Yersinia.sigfile - list of the longest protein in each cluster; PGL1_unique_Yersinia.summary - summary table of features of each of the clusters; PGL1_unique_Yersinia.table - summary table of each protein in the clusters. Within each cluster directory are the following files, where 'x' is the cluster name: PGL1_unique_Yersinia-x.faa - multifasta file of the proteins in the cluster; PGL1_unique_Yersinia-x.summary - summary of the properties of the proteins; PGL1_unique_Yersinia-x.matches - blast matches between the proteins of the cluster; PGL1_unique_Yersinia-x.muscle.fasta - muscle alignment of the proteins; PGL1_unique_Yersinia-x.muscle.fasta.gblo - gblocks output of muscle alignment (that is, auto-trimmed alignment); PGL1_unique_Yersinia-x.muscle.fasta.gblo.htm - as above in html format; PGL1_unique_Yersinia-x.muscle.tree - treefile from muscle alignment; PGL1_unique_Yersinia-x.sif - matches between proteins in simple interaction format for display on graphing software. [file gb-2010-11-1-r1-S16.zip › clusters2/PGL1_unique_yersinia-CL1265/PGL1_unique_yersinia-CL1265.matches]

source	target	interaction	score
yaldo0001_7150	ykris0001_8090	pmatch	73.25
yaldo0001_7150	yfred0001_43660	pmatch	74.03
yaldo0001_7150	yente0001X_9380	pmatch	70.22
yaldo0001_7150	yberc0001_6930	pmatch	68.75
yaldo0001_7150	yaldo0001_7150	pmatch	100.00
yaldo0001_7150	ymoll0001_7760	pmatch	62.92
yaldo0001_7150	yruck0001_6530	pmatch	54.49
yaldo0001_7150	yinte0001_8470	pmatch	71.19
yaldo0001_7150	yrohd0001_8490	pmatch	71.94
yaldo0001_7150	ypseu0001X_33900	pmatch	68.12
yaldo0001_7150	ypest0001X_9860	pmatch	65.85
yinte0001_8470	ykris0001_8090	pmatch	85.19
yinte0001_8470	yfred0001_43660	pmatch	75.74
yinte0001_8470	yente0001X_9380	pmatch	73.45
yinte0001_8470	yaldo0001_7150	pmatch	71.19
yinte0001_8470	yberc0001_6930	pmatch	74.43
yinte0001_8470	ymoll0001_7760	pmatch	76.47
yinte0001_8470	yruck0001_6530	pmatch	50.00
yinte0001_8470	yinte0001_8470	pmatch	100.00
yinte0001_8470	yrohd0001_8490	pmatch	78.68
yinte0001_8470	ypseu0001X_33900	pmatch	71.01
yinte0001_8470	ypest0001X_9860	pmatch	72.15
yente0001X_9380	yente0001X_9380	pmatch	100.00
yente0001X_9380	yberc0001_6930	pmatch	74.43
yente0001X_9380	yruck0001_6530	pmatch	51.28
yente0001X_9380	yinte0001_8470	pmatch	73.45
yente0001X_9380	ypseu0001X_33900	pmatch	69.19
yente0001X_9380	ypest0001X_9860	pmatch	69.51
yente0001X_9380	ykris0001_8090	pmatch	80.75
yente0001X_9380	yfred0001_43660	pmatch	77.92
yente0001X_9380	yaldo0001_7150	pmatch	70.22
yente0001X_9380	ymoll0001_7760	pmatch	67.42
yente0001X_9380	yrohd0001_8490	pmatch	78.42
yberc0001_6930	ykris0001_8090	pmatch	78.53
yberc0001_6930	yfred0001_43660	pmatch	73.86
yberc0001_6930	yente0001X_9380	pmatch	74.43
yberc0001_6930	yaldo0001_7150	pmatch	68.75
yberc0001_6930	yberc0001_6930	pmatch	100.00
yberc0001_6930	ymoll0001_7760	pmatch	82.95
yberc0001_6930	yruck0001_6530	pmatch	50.61
yberc0001_6930	yinte0001_8470	pmatch	74.43
yberc0001_6930	yrohd0001_8490	pmatch	79.71
yberc0001_6930	ypseu0001X_33900	pmatch	72.73
yberc0001_6930	ypest0001X_9860	pmatch	71.95
ykris0001_8090	ykris0001_8090	pmatch	100.00
ykris0001_8090	yfred0001_43660	pmatch	80.39
ykris0001_8090	yente0001X_9380	pmatch	80.75
ykris0001_8090	yaldo0001_7150	pmatch	73.25
ykris0001_8090	yberc0001_6930	pmatch	78.53
ykris0001_8090	ymoll0001_7760	pmatch	77.78
ykris0001_8090	yruck0001_6530	pmatch	52.76
ykris0001_8090	yinte0001_8470	pmatch	83.02
ykris0001_8090	yrohd0001_8490	pmatch	80.43
ykris0001_8090	ypseu0001X_33900	pmatch	73.01
ykris0001_8090	ypest0001X_9860	pmatch	69.51
yfred0001_43660	ykris0001_8090	pmatch	80.39
yfred0001_43660	yente0001X_9380	pmatch	77.92
yfred0001_43660	yfred0001_43660	pmatch	100.00
yfred0001_43660	yaldo0001_7150	pmatch	74.03
yfred0001_43660	yberc0001_6930	pmatch	73.86
yfred0001_43660	ymoll0001_7760	pmatch	70.78
yfred0001_43660	yruck0001_6530	pmatch	51.32
yfred0001_43660	yinte0001_8470	pmatch	74.03
yfred0001_43660	yrohd0001_8490	pmatch	80.58
yfred0001_43660	ypseu0001X_33900	pmatch	74.51
yfred0001_43660	ypest0001X_9860	pmatch	70.73
ymoll0001_7760	yente0001X_9380	pmatch	67.42
ymoll0001_7760	yberc0001_6930	pmatch	82.95
ymoll0001_7760	yruck0001_6530	pmatch	52.56
ymoll0001_7760	yinte0001_8470	pmatch	70.06
ymoll0001_7760	ypseu0001X_33900	pmatch	68.90
ymoll0001_7760	ypest0001X_9860	pmatch	67.07
ymoll0001_7760	ykris0001_8090	pmatch	77.78
ymoll0001_7760	yfred0001_43660	pmatch	70.78
ymoll0001_7760	yaldo0001_7150	pmatch	62.92
ymoll0001_7760	ymoll0001_7760	pmatch	100.00
ymoll0001_7760	yrohd0001_8490	pmatch	75.54
ypseu0001X_33900	yente0001X_9380	pmatch	69.19
ypseu0001X_33900	yberc0001_6930	pmatch	72.73
ypseu0001X_33900	yruck0001_6530	pmatch	52.44
ypseu0001X_33900	yinte0001_8470	pmatch	71.01
ypseu0001X_33900	ypseu0001X_33900	pmatch	100.00
ypseu0001X_33900	ypest0001X_9860	pmatch	100.00
ypseu0001X_33900	ykris0001_8090	pmatch	73.01
ypseu0001X_33900	yfred0001_43660	pmatch	74.51
ypseu0001X_33900	yaldo0001_7150	pmatch	68.12
ypseu0001X_33900	ymoll0001_7760	pmatch	68.90
ypseu0001X_33900	yrohd0001_8490	pmatch	74.64
yrohd0001_8490	ykris0001_8090	pmatch	80.43
yrohd0001_8490	yinte0001_8470	pmatch	78.68
yrohd0001_8490	yrohd0001_8490	pmatch	100.00
yrohd0001_8490	ypseu0001X_33900	pmatch	74.64
yrohd0001_8490	yente0001X_9380	pmatch	78.42
yrohd0001_8490	yfred0001_43660	pmatch	80.58
yrohd0001_8490	ypest0001X_9860	pmatch	70.73
yrohd0001_8490	yaldo0001_7150	pmatch	71.94
yrohd0001_8490	yberc0001_6930	pmatch	79.71
yrohd0001_8490	ymoll0001_7760	pmatch	75.54
yrohd0001_8490	yruck0001_6530	pmatch	50.75
yruck0001_6530	yente0001X_9380	pmatch	51.28
yruck0001_6530	yberc0001_6930	pmatch	50.61
yruck0001_6530	yruck0001_6530	pmatch	100.00
yruck0001_6530	yinte0001_8470	pmatch	49.36
yruck0001_6530	ypseu0001X_33900	pmatch	52.44
yruck0001_6530	ypest0001X_9860	pmatch	51.28
yruck0001_6530	ykris0001_8090	pmatch	52.76
yruck0001_6530	yfred0001_43660	pmatch	51.32
yruck0001_6530	yaldo0001_7150	pmatch	54.49
yruck0001_6530	ymoll0001_7760	pmatch	52.56
yruck0001_6530	yrohd0001_8490	pmatch	50.75
ypest0001X_9860	ykris0001_8090	pmatch	69.51
ypest0001X_9860	yente0001X_9380	pmatch	69.51
ypest0001X_9860	yfred0001_43660	pmatch	70.73
ypest0001X_9860	yaldo0001_7150	pmatch	65.85
ypest0001X_9860	yberc0001_6930	pmatch	71.95
ypest0001X_9860	ymoll0001_7760	pmatch	67.07
ypest0001X_9860	yruck0001_6530	pmatch	51.28
ypest0001X_9860	yinte0001_8470	pmatch	71.60
ypest0001X_9860	yrohd0001_8490	pmatch	70.73
ypest0001X_9860	ypseu0001X_33900	pmatch	100.00
ypest0001X_9860	ypest0001X_9860	pmatch	100.00
