# Supplementary material for: Genomic characterization of the Yersinia genus
Source: Genome Biol. 2010 Jan 4;11(1):R1. doi: 10.1186/gb-2010-11-1-r1 (PMC2847712; doi:10.1186/gb-2010-11-1-r1)
Supplement: Additional file 16 — The top level directory consists of a directory called Additional_cluster_files and 5010 directories, one for each multi-protein cluster family. (This top level directory has been split into three data files for uploading purposes (Additional files 15, 16, 17.) Within the directory are the following files: PGL1_unique_Yersinia_unclustered.out - list of all protein singletons that MCL did not group into a cluster (see Materials and Methods); PGL1_Yersinia_unique_locus_tags.txt - names of the 11 locus tag prefixes used for each genome; PGL1_unique_Yersinia.gff - mapping each Yersinia protein to a cluster in tab delimited GFF; PGL1_unique_Yersinia.sigfile - list of the longest protein in each cluster; PGL1_unique_Yersinia.summary - summary table of features of each of the clusters; PGL1_unique_Yersinia.table - summary table of each protein in the clusters. Within each cluster directory are the following files, where 'x' is the cluster name: PGL1_unique_Yersinia-x.faa - multifasta file of the proteins in the cluster; PGL1_unique_Yersinia-x.summary - summary of the properties of the proteins; PGL1_unique_Yersinia-x.matches - blast matches between the proteins of the cluster; PGL1_unique_Yersinia-x.muscle.fasta - muscle alignment of the proteins; PGL1_unique_Yersinia-x.muscle.fasta.gblo - gblocks output of muscle alignment (that is, auto-trimmed alignment); PGL1_unique_Yersinia-x.muscle.fasta.gblo.htm - as above in html format; PGL1_unique_Yersinia-x.muscle.tree - treefile from muscle alignment; PGL1_unique_Yersinia-x.sif - matches between proteins in simple interaction format for display on graphing software. [file gb-2010-11-1-r1-S16.zip › clusters2/PGL1_unique_yersinia-CL1265/PGL1_unique_yersinia-CL1265.sif]

yaldo0001_7150	pmatch	ykris0001_8090
yaldo0001_7150	pmatch	yfred0001_43660
yaldo0001_7150	pmatch	yente0001X_9380
yaldo0001_7150	pmatch	yberc0001_6930
yaldo0001_7150	pmatch	yaldo0001_7150
yaldo0001_7150	pmatch	ymoll0001_7760
yaldo0001_7150	pmatch	yruck0001_6530
yaldo0001_7150	pmatch	yinte0001_8470
yaldo0001_7150	pmatch	yrohd0001_8490
yaldo0001_7150	pmatch	ypseu0001X_33900
yaldo0001_7150	pmatch	ypest0001X_9860
yinte0001_8470	pmatch	ykris0001_8090
yinte0001_8470	pmatch	yfred0001_43660
yinte0001_8470	pmatch	yente0001X_9380
yinte0001_8470	pmatch	yaldo0001_7150
yinte0001_8470	pmatch	yberc0001_6930
yinte0001_8470	pmatch	ymoll0001_7760
yinte0001_8470	pmatch	yruck0001_6530
yinte0001_8470	pmatch	yinte0001_8470
yinte0001_8470	pmatch	yrohd0001_8490
yinte0001_8470	pmatch	ypseu0001X_33900
yinte0001_8470	pmatch	ypest0001X_9860
yente0001X_9380	pmatch	yente0001X_9380
yente0001X_9380	pmatch	yberc0001_6930
yente0001X_9380	pmatch	yruck0001_6530
yente0001X_9380	pmatch	yinte0001_8470
yente0001X_9380	pmatch	ypseu0001X_33900
yente0001X_9380	pmatch	ypest0001X_9860
yente0001X_9380	pmatch	ykris0001_8090
yente0001X_9380	pmatch	yfred0001_43660
yente0001X_9380	pmatch	yaldo0001_7150
yente0001X_9380	pmatch	ymoll0001_7760
yente0001X_9380	pmatch	yrohd0001_8490
yberc0001_6930	pmatch	ykris0001_8090
yberc0001_6930	pmatch	yfred0001_43660
yberc0001_6930	pmatch	yente0001X_9380
yberc0001_6930	pmatch	yaldo0001_7150
yberc0001_6930	pmatch	yberc0001_6930
yberc0001_6930	pmatch	ymoll0001_7760
yberc0001_6930	pmatch	yruck0001_6530
yberc0001_6930	pmatch	yinte0001_8470
yberc0001_6930	pmatch	yrohd0001_8490
yberc0001_6930	pmatch	ypseu0001X_33900
yberc0001_6930	pmatch	ypest0001X_9860
ykris0001_8090	pmatch	ykris0001_8090
ykris0001_8090	pmatch	yfred0001_43660
ykris0001_8090	pmatch	yente0001X_9380
ykris0001_8090	pmatch	yaldo0001_7150
ykris0001_8090	pmatch	yberc0001_6930
ykris0001_8090	pmatch	ymoll0001_7760
ykris0001_8090	pmatch	yruck0001_6530
ykris0001_8090	pmatch	yinte0001_8470
ykris0001_8090	pmatch	yrohd0001_8490
ykris0001_8090	pmatch	ypseu0001X_33900
ykris0001_8090	pmatch	ypest0001X_9860
yfred0001_43660	pmatch	ykris0001_8090
yfred0001_43660	pmatch	yente0001X_9380
yfred0001_43660	pmatch	yfred0001_43660
yfred0001_43660	pmatch	yaldo0001_7150
yfred0001_43660	pmatch	yberc0001_6930
yfred0001_43660	pmatch	ymoll0001_7760
yfred0001_43660	pmatch	yruck0001_6530
yfred0001_43660	pmatch	yinte0001_8470
yfred0001_43660	pmatch	yrohd0001_8490
yfred0001_43660	pmatch	ypseu0001X_33900
yfred0001_43660	pmatch	ypest0001X_9860
ymoll0001_7760	pmatch	yente0001X_9380
ymoll0001_7760	pmatch	yberc0001_6930
ymoll0001_7760	pmatch	yruck0001_6530
ymoll0001_7760	pmatch	yinte0001_8470
ymoll0001_7760	pmatch	ypseu0001X_33900
ymoll0001_7760	pmatch	ypest0001X_9860
ymoll0001_7760	pmatch	ykris0001_8090
ymoll0001_7760	pmatch	yfred0001_43660
ymoll0001_7760	pmatch	yaldo0001_7150
ymoll0001_7760	pmatch	ymoll0001_7760
ymoll0001_7760	pmatch	yrohd0001_8490
ypseu0001X_33900	pmatch	yente0001X_9380
ypseu0001X_33900	pmatch	yberc0001_6930
ypseu0001X_33900	pmatch	yruck0001_6530
ypseu0001X_33900	pmatch	yinte0001_8470
ypseu0001X_33900	pmatch	ypseu0001X_33900
ypseu0001X_33900	pmatch	ypest0001X_9860
ypseu0001X_33900	pmatch	ykris0001_8090
ypseu0001X_33900	pmatch	yfred0001_43660
ypseu0001X_33900	pmatch	yaldo0001_7150
ypseu0001X_33900	pmatch	ymoll0001_7760
ypseu0001X_33900	pmatch	yrohd0001_8490
yrohd0001_8490	pmatch	ykris0001_8090
yrohd0001_8490	pmatch	yinte0001_8470
yrohd0001_8490	pmatch	yrohd0001_8490
yrohd0001_8490	pmatch	ypseu0001X_33900
yrohd0001_8490	pmatch	yente0001X_9380
yrohd0001_8490	pmatch	yfred0001_43660
yrohd0001_8490	pmatch	ypest0001X_9860
yrohd0001_8490	pmatch	yaldo0001_7150
yrohd0001_8490	pmatch	yberc0001_6930
yrohd0001_8490	pmatch	ymoll0001_7760
yrohd0001_8490	pmatch	yruck0001_6530
yruck0001_6530	pmatch	yente0001X_9380
yruck0001_6530	pmatch	yberc0001_6930
yruck0001_6530	pmatch	yruck0001_6530
yruck0001_6530	pmatch	yinte0001_8470
yruck0001_6530	pmatch	ypseu0001X_33900
yruck0001_6530	pmatch	ypest0001X_9860
yruck0001_6530	pmatch	ykris0001_8090
yruck0001_6530	pmatch	yfred0001_43660
yruck0001_6530	pmatch	yaldo0001_7150
yruck0001_6530	pmatch	ymoll0001_7760
yruck0001_6530	pmatch	yrohd0001_8490
ypest0001X_9860	pmatch	ykris0001_8090
ypest0001X_9860	pmatch	yente0001X_9380
ypest0001X_9860	pmatch	yfred0001_43660
ypest0001X_9860	pmatch	yaldo0001_7150
ypest0001X_9860	pmatch	yberc0001_6930
ypest0001X_9860	pmatch	ymoll0001_7760
ypest0001X_9860	pmatch	yruck0001_6530
ypest0001X_9860	pmatch	yinte0001_8470
ypest0001X_9860	pmatch	yrohd0001_8490
ypest0001X_9860	pmatch	ypseu0001X_33900
ypest0001X_9860	pmatch	ypest0001X_9860
