# Supplementary material for: Genomic characterization of the Yersinia genus
Source: Genome Biol. 2010 Jan 4;11(1):R1. doi: 10.1186/gb-2010-11-1-r1 (PMC2847712; doi:10.1186/gb-2010-11-1-r1)
Supplement: Additional file 16 — The top level directory consists of a directory called Additional_cluster_files and 5010 directories, one for each multi-protein cluster family. (This top level directory has been split into three data files for uploading purposes (Additional files 15, 16, 17.) Within the directory are the following files: PGL1_unique_Yersinia_unclustered.out - list of all protein singletons that MCL did not group into a cluster (see Materials and Methods); PGL1_Yersinia_unique_locus_tags.txt - names of the 11 locus tag prefixes used for each genome; PGL1_unique_Yersinia.gff - mapping each Yersinia protein to a cluster in tab delimited GFF; PGL1_unique_Yersinia.sigfile - list of the longest protein in each cluster; PGL1_unique_Yersinia.summary - summary table of features of each of the clusters; PGL1_unique_Yersinia.table - summary table of each protein in the clusters. Within each cluster directory are the following files, where 'x' is the cluster name: PGL1_unique_Yersinia-x.faa - multifasta file of the proteins in the cluster; PGL1_unique_Yersinia-x.summary - summary of the properties of the proteins; PGL1_unique_Yersinia-x.matches - blast matches between the proteins of the cluster; PGL1_unique_Yersinia-x.muscle.fasta - muscle alignment of the proteins; PGL1_unique_Yersinia-x.muscle.fasta.gblo - gblocks output of muscle alignment (that is, auto-trimmed alignment); PGL1_unique_Yersinia-x.muscle.fasta.gblo.htm - as above in html format; PGL1_unique_Yersinia-x.muscle.tree - treefile from muscle alignment; PGL1_unique_Yersinia-x.sif - matches between proteins in simple interaction format for display on graphing software. [file gb-2010-11-1-r1-S16.zip › clusters2/PGL1_unique_yersinia-CL1266/PGL1_unique_yersinia-CL1266.faa]

>yaldo0001_7160
MKQYLDLMKKVLEEGTPKADRTGTGTLSIFGHQMRFNLQDGFPLVTTKRCHLRSIIHELL
WFLNGDTNIAYLKENNVSIWDEWADENGSLGPVYGKQWRAWGAADGRQIDQLSNVVKQLK
QDPDSRRIIVSAWNVGELDQMALAPCHAFFQFYVADGKLSCQLYQRSCDVFLGLPFNIAS
YALLVHMMAQQCDLDVGDFVWTGGDTHLYSNHIEQTHLQLSREPRALPKLIIKRKPDSLF
DYRFDDFEIEGYDPHPGIKAPIAI
>yrohd0001_8480
MKQYLDLMKKVLEEGTPKDDRTGTGTVSIFGHQMRFNLQDGFPLVTTKKCHLRSIIHELL
WFLNGDTNIAYLKENNVSIWDEWADENGDLGPVYGKQWRAWGAADGRKIDQLSNVVQQLK
QDPNSRRIIVSAWNVGELDQMALAPCHAFFQFYVADGKLSCQLYQRSCDVFLGLPFNIAS
YALLVHMMAQQCDLEVGDFVWTGGDTHLYSNHIEQTHLQLSREPRALPKLIIKRKPDSLF
DYRFDDFEIEGYDPHPGIKAPIAI
>yberc0001_6940
MKQYLDLMKKVLEEGTPKDDRTGTGTVSIFGHQMRFNLQDGFPLVTTKRCHLRSIIHELL
WFLNGDTNIGYLKENSVSIWDEWADENGDLGPVYGKQWRAWGAADGRQIDQLSNVVKQLK
QDPNSRRIIVSAWNVGELDQMALAPCHAFFQFYVADGKLSCQLYQRSCDVFLGLPFNIAS
YALLIHMMAQQCDLDVGDFVWTGGDTHLYSNHIEQTHLQLSREPRALPKLIIKRKPDSLF
DYHFDDFEIEGYDPHPGIKAPIAI
>ypseu0001X_33910
MKQYLDLMKKVLEEGTPKADRTGTGTLSIFGHQMRFNLQDGFPLVTTKRCHLRSIIHELL
WFLNGDTNIAYLKENNVSIWDEWADENGDLGPIYGKQWRAWGAADGRKIDQLSNVVNQLK
QDPDSRRIIVSAWNVGELDQMALAPCHAFFQFYVADGKLSCQLYQRSCDVFLGLPFNIAS
YALLVHMMAQQCDLAVGDFVWTGGDTHLYSNHIDQTHLQLSREPRALPKLVIKRKPDSLF
DYHFDDFDIEGYDPHPGIKAPIAI
>ykris0001_8080
MKQYLDLMKKVLEEGTPKADRTGTGTVSIFGHQMRFNLQDGFPLVTTKRCHLRSIIHELL
WFLNGDTNIAYLKENNVSIWDEWADENGDLGPVYGKQWRAWGAADGRQIDQLSKVVQQLK
QDPDSRRIIVSAWNVGELDQMALAPCHAFFQFYVADGKLSCQLYQRSCDVFLGLPFNIAS
YALLVHMMAQQCDLEVGDFVWTGGDTHLYSNHIDQTNLQLSREPRALPKLIIKRKPDSLF
DYRFEDFEIEGYDPHPGIKAPIAI
>ymoll0001_7750
MKQYLDLMKKVLEEGTPKDDRTGTGTVSIFGHQMRFNLQDGFPLVTTKRCHLRSIIHELL
WFLNGDTNIGYLKENSVSIWDEWADENGDLGPVYGKQWRAWGAADGRQIDQLSNVVKQLK
QDPNSRRIIVSAWNVGELDQMALAPCHAFFQFYVADGKLSCQLYQRSCDVFLGLPFNIAS
YALLIHMMAQQCDLEVGDFVWTGGDTHLYSNHIEQTHLQLSREPRALPKLIIKRKPDSLF
DYHFDDFEIEGYDPHPGIKAPIAI
>ypest0001X_9870
MKQYLDLMKKVLEEGTPKADRTGTGTLSIFGHQMRFNLQDGFPLVTTKRCHLRSIIHELL
WFLNGDTNIAYLKENNVSIWDEWADENGDLGPIYGKQWRAWGAADGRKIDQLSNVVNQLK
QDPDSRRIIVSAWNVGELDQMALAPCHAFFQFYVADGKLSCQLYQRSCDVFLGLPFNIAS
YALLVHMMAQQCDLAVGDFVWTGGDTHLYSNHIDQAHLQLSREPRVLPKLVIKRKPDSLF
DYHFDDFDIEGYDPHPGIKAPIAI
>yinte0001_8460
MKQYLDLMKKVLEEGTPKADRTGTGTVSIFGHQMRFNLQDGFPLVTTKRCHLRSIIHELL
WFLNGDTNIGYLKENNVSIWDEWADENGDLGPVYGKQWRAWGAADGRKIDQLSNVVKQLK
QDPDSRRIIVSAWNVGELEQMALAPCHAFFQFYVADGKLSCQLYQRSCDVFLGLPFNIAS
YALLVHMMAQQCELDVGDFVWTGGDTHLYSNHIEQTNLQLSREPRALPKLIIKRKPASLF
DYRFEDFDIEGYDPHPGIKAPIAI
>yente0001X_9370
MKQYLDLMKKVLEEGTTKDDRTGTGTLSIFGHQMRFNLQDGFPLVTTKRCHLRSIIHELL
WFLNGDTNIGYLKENNVSIWDEWADENGDLGPVYGKQWRAWGAADGRQIDQLSKVVQQLK
QDPNSRRIIVSAWNVGELDQMALAPCHAFFQFYVADGKLSCQLYQRSCDVFLGLPFNIAS
YALLVHMMAQQCDLAVGDFVWTGGDTHLYSNHIEQTHLQLSREPRALPKLIIKSKPASLF
DYRFEDFEIEGYDPHPGIKAPIAI
>yfred0001_43650
MKQYLDLMKKVLAEGTAKDDRTGTGTVSIFGHQMRFNLQDGFPLVTTKRCHLRSIIHELL
WFLNGDTNIAYLKENNVSIWDEWADENGDLGPVYGKQWRAWGAADGRKIDQLSNVVQQLK
QDPNSRRIIVSAWNVGELDQMALAPCHAFFQFYVAEGKLSCQLYQRSCDVFLGLPFNIAS
YALLIHMMAQQCDLAVGDFVWTGGDTHLYSNHIEQTQLQLSREPRALPKLIIKRKPDSLF
DYRFEDFEIEGYDPHPGIKAPIAI
>yruck0001_6520
MKQYLDLMKKVLDEGTPKADRTGTGTLSIFGHQMRFNLQDGFPLVTTKRCHLRSIIHELL
WFLNGDTNIGYLKENNVSIWDEWADENGDLGPVYGKQWRAWGAADGRQIDQLSKVVEQLK
QDPDSRRIIVSAWNVGELDQMALAPCHAFFQFYVADGKLSCQLYQRSCDIFLGLPFNIAS
YALLVHMMAQQCHLEVGDFVWTGGDTHLYNNHMEQTQLQLSREPRALPKLVIKRKPESLF
DYHFEDFEIEGYDPHPAIKAPVAI
