# Supplementary material for: Genomic characterization of the Yersinia genus
Source: Genome Biol. 2010 Jan 4;11(1):R1. doi: 10.1186/gb-2010-11-1-r1 (PMC2847712; doi:10.1186/gb-2010-11-1-r1)
Supplement: Additional file 16 — The top level directory consists of a directory called Additional_cluster_files and 5010 directories, one for each multi-protein cluster family. (This top level directory has been split into three data files for uploading purposes (Additional files 15, 16, 17.) Within the directory are the following files: PGL1_unique_Yersinia_unclustered.out - list of all protein singletons that MCL did not group into a cluster (see Materials and Methods); PGL1_Yersinia_unique_locus_tags.txt - names of the 11 locus tag prefixes used for each genome; PGL1_unique_Yersinia.gff - mapping each Yersinia protein to a cluster in tab delimited GFF; PGL1_unique_Yersinia.sigfile - list of the longest protein in each cluster; PGL1_unique_Yersinia.summary - summary table of features of each of the clusters; PGL1_unique_Yersinia.table - summary table of each protein in the clusters. Within each cluster directory are the following files, where 'x' is the cluster name: PGL1_unique_Yersinia-x.faa - multifasta file of the proteins in the cluster; PGL1_unique_Yersinia-x.summary - summary of the properties of the proteins; PGL1_unique_Yersinia-x.matches - blast matches between the proteins of the cluster; PGL1_unique_Yersinia-x.muscle.fasta - muscle alignment of the proteins; PGL1_unique_Yersinia-x.muscle.fasta.gblo - gblocks output of muscle alignment (that is, auto-trimmed alignment); PGL1_unique_Yersinia-x.muscle.fasta.gblo.htm - as above in html format; PGL1_unique_Yersinia-x.muscle.tree - treefile from muscle alignment; PGL1_unique_Yersinia-x.sif - matches between proteins in simple interaction format for display on graphing software. [file gb-2010-11-1-r1-S16.zip › clusters2/PGL1_unique_yersinia-CL1266/PGL1_unique_yersinia-CL1266.matches]

source	target	interaction	score
yaldo0001_7160	yente0001X_9370	pmatch	95.83
yaldo0001_7160	yberc0001_6940	pmatch	96.97
yaldo0001_7160	ypseu0001X_33910	pmatch	96.59
yaldo0001_7160	yaldo0001_7160	pmatch	100.00
yaldo0001_7160	yruck0001_6520	pmatch	93.56
yaldo0001_7160	ymoll0001_7750	pmatch	96.59
yaldo0001_7160	ykris0001_8080	pmatch	96.97
yaldo0001_7160	yinte0001_8460	pmatch	96.21
yaldo0001_7160	yrohd0001_8480	pmatch	96.97
yaldo0001_7160	yfred0001_43650	pmatch	95.08
yaldo0001_7160	ypest0001X_9870	pmatch	95.83
yrohd0001_8480	yente0001X_9370	pmatch	96.21
yrohd0001_8480	yberc0001_6940	pmatch	96.97
yrohd0001_8480	ypseu0001X_33910	pmatch	95.83
yrohd0001_8480	yaldo0001_7160	pmatch	96.97
yrohd0001_8480	yruck0001_6520	pmatch	92.42
yrohd0001_8480	ymoll0001_7750	pmatch	97.35
yrohd0001_8480	yinte0001_8460	pmatch	95.45
yrohd0001_8480	ykris0001_8080	pmatch	96.97
yrohd0001_8480	yrohd0001_8480	pmatch	100.00
yrohd0001_8480	yfred0001_43650	pmatch	96.97
yrohd0001_8480	ypest0001X_9870	pmatch	95.08
yberc0001_6940	yente0001X_9370	pmatch	95.83
yberc0001_6940	yberc0001_6940	pmatch	100.00
yberc0001_6940	yruck0001_6520	pmatch	92.80
yberc0001_6940	ykris0001_8080	pmatch	95.45
yberc0001_6940	yrohd0001_8480	pmatch	96.97
yberc0001_6940	ypest0001X_9870	pmatch	94.32
yberc0001_6940	yaldo0001_7160	pmatch	96.97
yberc0001_6940	ypseu0001X_33910	pmatch	95.08
yberc0001_6940	ymoll0001_7750	pmatch	99.62
yberc0001_6940	yinte0001_8460	pmatch	95.45
yberc0001_6940	yfred0001_43650	pmatch	95.83
ypseu0001X_33910	yente0001X_9370	pmatch	94.32
ypseu0001X_33910	yberc0001_6940	pmatch	95.08
ypseu0001X_33910	yruck0001_6520	pmatch	93.18
ypseu0001X_33910	ykris0001_8080	pmatch	95.83
ypseu0001X_33910	yrohd0001_8480	pmatch	95.83
ypseu0001X_33910	ypest0001X_9870	pmatch	99.24
ypseu0001X_33910	ypseu0001X_33910	pmatch	100.00
ypseu0001X_33910	yaldo0001_7160	pmatch	96.59
ypseu0001X_33910	ymoll0001_7750	pmatch	95.08
ypseu0001X_33910	yinte0001_8460	pmatch	95.08
ypseu0001X_33910	yfred0001_43650	pmatch	94.32
ykris0001_8080	yente0001X_9370	pmatch	96.21
ykris0001_8080	yberc0001_6940	pmatch	95.45
ykris0001_8080	yruck0001_6520	pmatch	94.32
ykris0001_8080	ykris0001_8080	pmatch	100.00
ykris0001_8080	yrohd0001_8480	pmatch	96.97
ykris0001_8080	ypest0001X_9870	pmatch	95.08
ykris0001_8080	yaldo0001_7160	pmatch	96.97
ykris0001_8080	ypseu0001X_33910	pmatch	95.83
ykris0001_8080	ymoll0001_7750	pmatch	95.83
ykris0001_8080	yinte0001_8460	pmatch	96.21
ykris0001_8080	yfred0001_43650	pmatch	95.83
ymoll0001_7750	yente0001X_9370	pmatch	95.83
ymoll0001_7750	yberc0001_6940	pmatch	99.62
ymoll0001_7750	yruck0001_6520	pmatch	93.18
ymoll0001_7750	ykris0001_8080	pmatch	95.83
ymoll0001_7750	yrohd0001_8480	pmatch	97.35
ymoll0001_7750	ypest0001X_9870	pmatch	94.32
ymoll0001_7750	yaldo0001_7160	pmatch	96.59
ymoll0001_7750	ypseu0001X_33910	pmatch	95.08
ymoll0001_7750	ymoll0001_7750	pmatch	100.00
ymoll0001_7750	yinte0001_8460	pmatch	95.08
ymoll0001_7750	yfred0001_43650	pmatch	95.83
ypest0001X_9870	yente0001X_9370	pmatch	93.56
ypest0001X_9870	yberc0001_6940	pmatch	94.32
ypest0001X_9870	yruck0001_6520	pmatch	92.42
ypest0001X_9870	ykris0001_8080	pmatch	95.08
ypest0001X_9870	yrohd0001_8480	pmatch	95.08
ypest0001X_9870	ypest0001X_9870	pmatch	100.00
ypest0001X_9870	ypseu0001X_33910	pmatch	99.24
ypest0001X_9870	yaldo0001_7160	pmatch	95.83
ypest0001X_9870	ymoll0001_7750	pmatch	94.32
ypest0001X_9870	yinte0001_8460	pmatch	94.32
ypest0001X_9870	yfred0001_43650	pmatch	93.56
yinte0001_8460	yente0001X_9370	pmatch	95.08
yinte0001_8460	yberc0001_6940	pmatch	95.45
yinte0001_8460	yruck0001_6520	pmatch	93.18
yinte0001_8460	ykris0001_8080	pmatch	96.21
yinte0001_8460	yrohd0001_8480	pmatch	95.45
yinte0001_8460	ypest0001X_9870	pmatch	94.32
yinte0001_8460	yaldo0001_7160	pmatch	96.21
yinte0001_8460	ypseu0001X_33910	pmatch	95.08
yinte0001_8460	ymoll0001_7750	pmatch	95.08
yinte0001_8460	yinte0001_8460	pmatch	100.00
yinte0001_8460	yfred0001_43650	pmatch	94.70
yente0001X_9370	yente0001X_9370	pmatch	100.00
yente0001X_9370	yberc0001_6940	pmatch	95.83
yente0001X_9370	ypseu0001X_33910	pmatch	94.32
yente0001X_9370	yaldo0001_7160	pmatch	95.83
yente0001X_9370	yruck0001_6520	pmatch	93.56
yente0001X_9370	ymoll0001_7750	pmatch	95.83
yente0001X_9370	ykris0001_8080	pmatch	96.21
yente0001X_9370	yinte0001_8460	pmatch	95.08
yente0001X_9370	yrohd0001_8480	pmatch	96.21
yente0001X_9370	yfred0001_43650	pmatch	95.83
yente0001X_9370	ypest0001X_9870	pmatch	93.56
yfred0001_43650	yente0001X_9370	pmatch	95.83
yfred0001_43650	yberc0001_6940	pmatch	95.83
yfred0001_43650	yaldo0001_7160	pmatch	95.08
yfred0001_43650	ypseu0001X_33910	pmatch	94.32
yfred0001_43650	yruck0001_6520	pmatch	92.05
yfred0001_43650	ymoll0001_7750	pmatch	95.83
yfred0001_43650	yinte0001_8460	pmatch	94.70
yfred0001_43650	ykris0001_8080	pmatch	95.83
yfred0001_43650	yrohd0001_8480	pmatch	96.97
yfred0001_43650	yfred0001_43650	pmatch	100.00
yfred0001_43650	ypest0001X_9870	pmatch	93.56
yruck0001_6520	yente0001X_9370	pmatch	93.56
yruck0001_6520	yberc0001_6940	pmatch	92.80
yruck0001_6520	yaldo0001_7160	pmatch	93.56
yruck0001_6520	ypseu0001X_33910	pmatch	93.18
yruck0001_6520	yruck0001_6520	pmatch	100.00
yruck0001_6520	ymoll0001_7750	pmatch	93.18
yruck0001_6520	ykris0001_8080	pmatch	94.32
yruck0001_6520	yinte0001_8460	pmatch	93.18
yruck0001_6520	yrohd0001_8480	pmatch	92.42
yruck0001_6520	yfred0001_43650	pmatch	92.05
yruck0001_6520	ypest0001X_9870	pmatch	92.42
