# Supplementary material for: Genomic characterization of the Yersinia genus
Source: Genome Biol. 2010 Jan 4;11(1):R1. doi: 10.1186/gb-2010-11-1-r1 (PMC2847712; doi:10.1186/gb-2010-11-1-r1)
Supplement: Additional file 16 — The top level directory consists of a directory called Additional_cluster_files and 5010 directories, one for each multi-protein cluster family. (This top level directory has been split into three data files for uploading purposes (Additional files 15, 16, 17.) Within the directory are the following files: PGL1_unique_Yersinia_unclustered.out - list of all protein singletons that MCL did not group into a cluster (see Materials and Methods); PGL1_Yersinia_unique_locus_tags.txt - names of the 11 locus tag prefixes used for each genome; PGL1_unique_Yersinia.gff - mapping each Yersinia protein to a cluster in tab delimited GFF; PGL1_unique_Yersinia.sigfile - list of the longest protein in each cluster; PGL1_unique_Yersinia.summary - summary table of features of each of the clusters; PGL1_unique_Yersinia.table - summary table of each protein in the clusters. Within each cluster directory are the following files, where 'x' is the cluster name: PGL1_unique_Yersinia-x.faa - multifasta file of the proteins in the cluster; PGL1_unique_Yersinia-x.summary - summary of the properties of the proteins; PGL1_unique_Yersinia-x.matches - blast matches between the proteins of the cluster; PGL1_unique_Yersinia-x.muscle.fasta - muscle alignment of the proteins; PGL1_unique_Yersinia-x.muscle.fasta.gblo - gblocks output of muscle alignment (that is, auto-trimmed alignment); PGL1_unique_Yersinia-x.muscle.fasta.gblo.htm - as above in html format; PGL1_unique_Yersinia-x.muscle.tree - treefile from muscle alignment; PGL1_unique_Yersinia-x.sif - matches between proteins in simple interaction format for display on graphing software. [file gb-2010-11-1-r1-S16.zip › clusters2/PGL1_unique_yersinia-CL1266/PGL1_unique_yersinia-CL1266.sif]

yaldo0001_7160	pmatch	yente0001X_9370
yaldo0001_7160	pmatch	yberc0001_6940
yaldo0001_7160	pmatch	ypseu0001X_33910
yaldo0001_7160	pmatch	yaldo0001_7160
yaldo0001_7160	pmatch	yruck0001_6520
yaldo0001_7160	pmatch	ymoll0001_7750
yaldo0001_7160	pmatch	ykris0001_8080
yaldo0001_7160	pmatch	yinte0001_8460
yaldo0001_7160	pmatch	yrohd0001_8480
yaldo0001_7160	pmatch	yfred0001_43650
yaldo0001_7160	pmatch	ypest0001X_9870
yrohd0001_8480	pmatch	yente0001X_9370
yrohd0001_8480	pmatch	yberc0001_6940
yrohd0001_8480	pmatch	ypseu0001X_33910
yrohd0001_8480	pmatch	yaldo0001_7160
yrohd0001_8480	pmatch	yruck0001_6520
yrohd0001_8480	pmatch	ymoll0001_7750
yrohd0001_8480	pmatch	yinte0001_8460
yrohd0001_8480	pmatch	ykris0001_8080
yrohd0001_8480	pmatch	yrohd0001_8480
yrohd0001_8480	pmatch	yfred0001_43650
yrohd0001_8480	pmatch	ypest0001X_9870
yberc0001_6940	pmatch	yente0001X_9370
yberc0001_6940	pmatch	yberc0001_6940
yberc0001_6940	pmatch	yruck0001_6520
yberc0001_6940	pmatch	ykris0001_8080
yberc0001_6940	pmatch	yrohd0001_8480
yberc0001_6940	pmatch	ypest0001X_9870
yberc0001_6940	pmatch	yaldo0001_7160
yberc0001_6940	pmatch	ypseu0001X_33910
yberc0001_6940	pmatch	ymoll0001_7750
yberc0001_6940	pmatch	yinte0001_8460
yberc0001_6940	pmatch	yfred0001_43650
ypseu0001X_33910	pmatch	yente0001X_9370
ypseu0001X_33910	pmatch	yberc0001_6940
ypseu0001X_33910	pmatch	yruck0001_6520
ypseu0001X_33910	pmatch	ykris0001_8080
ypseu0001X_33910	pmatch	yrohd0001_8480
ypseu0001X_33910	pmatch	ypest0001X_9870
ypseu0001X_33910	pmatch	ypseu0001X_33910
ypseu0001X_33910	pmatch	yaldo0001_7160
ypseu0001X_33910	pmatch	ymoll0001_7750
ypseu0001X_33910	pmatch	yinte0001_8460
ypseu0001X_33910	pmatch	yfred0001_43650
ykris0001_8080	pmatch	yente0001X_9370
ykris0001_8080	pmatch	yberc0001_6940
ykris0001_8080	pmatch	yruck0001_6520
ykris0001_8080	pmatch	ykris0001_8080
ykris0001_8080	pmatch	yrohd0001_8480
ykris0001_8080	pmatch	ypest0001X_9870
ykris0001_8080	pmatch	yaldo0001_7160
ykris0001_8080	pmatch	ypseu0001X_33910
ykris0001_8080	pmatch	ymoll0001_7750
ykris0001_8080	pmatch	yinte0001_8460
ykris0001_8080	pmatch	yfred0001_43650
ymoll0001_7750	pmatch	yente0001X_9370
ymoll0001_7750	pmatch	yberc0001_6940
ymoll0001_7750	pmatch	yruck0001_6520
ymoll0001_7750	pmatch	ykris0001_8080
ymoll0001_7750	pmatch	yrohd0001_8480
ymoll0001_7750	pmatch	ypest0001X_9870
ymoll0001_7750	pmatch	yaldo0001_7160
ymoll0001_7750	pmatch	ypseu0001X_33910
ymoll0001_7750	pmatch	ymoll0001_7750
ymoll0001_7750	pmatch	yinte0001_8460
ymoll0001_7750	pmatch	yfred0001_43650
ypest0001X_9870	pmatch	yente0001X_9370
ypest0001X_9870	pmatch	yberc0001_6940
ypest0001X_9870	pmatch	yruck0001_6520
ypest0001X_9870	pmatch	ykris0001_8080
ypest0001X_9870	pmatch	yrohd0001_8480
ypest0001X_9870	pmatch	ypest0001X_9870
ypest0001X_9870	pmatch	ypseu0001X_33910
ypest0001X_9870	pmatch	yaldo0001_7160
ypest0001X_9870	pmatch	ymoll0001_7750
ypest0001X_9870	pmatch	yinte0001_8460
ypest0001X_9870	pmatch	yfred0001_43650
yinte0001_8460	pmatch	yente0001X_9370
yinte0001_8460	pmatch	yberc0001_6940
yinte0001_8460	pmatch	yruck0001_6520
yinte0001_8460	pmatch	ykris0001_8080
yinte0001_8460	pmatch	yrohd0001_8480
yinte0001_8460	pmatch	ypest0001X_9870
yinte0001_8460	pmatch	yaldo0001_7160
yinte0001_8460	pmatch	ypseu0001X_33910
yinte0001_8460	pmatch	ymoll0001_7750
yinte0001_8460	pmatch	yinte0001_8460
yinte0001_8460	pmatch	yfred0001_43650
yente0001X_9370	pmatch	yente0001X_9370
yente0001X_9370	pmatch	yberc0001_6940
yente0001X_9370	pmatch	ypseu0001X_33910
yente0001X_9370	pmatch	yaldo0001_7160
yente0001X_9370	pmatch	yruck0001_6520
yente0001X_9370	pmatch	ymoll0001_7750
yente0001X_9370	pmatch	ykris0001_8080
yente0001X_9370	pmatch	yinte0001_8460
yente0001X_9370	pmatch	yrohd0001_8480
yente0001X_9370	pmatch	yfred0001_43650
yente0001X_9370	pmatch	ypest0001X_9870
yfred0001_43650	pmatch	yente0001X_9370
yfred0001_43650	pmatch	yberc0001_6940
yfred0001_43650	pmatch	yaldo0001_7160
yfred0001_43650	pmatch	ypseu0001X_33910
yfred0001_43650	pmatch	yruck0001_6520
yfred0001_43650	pmatch	ymoll0001_7750
yfred0001_43650	pmatch	yinte0001_8460
yfred0001_43650	pmatch	ykris0001_8080
yfred0001_43650	pmatch	yrohd0001_8480
yfred0001_43650	pmatch	yfred0001_43650
yfred0001_43650	pmatch	ypest0001X_9870
yruck0001_6520	pmatch	yente0001X_9370
yruck0001_6520	pmatch	yberc0001_6940
yruck0001_6520	pmatch	yaldo0001_7160
yruck0001_6520	pmatch	ypseu0001X_33910
yruck0001_6520	pmatch	yruck0001_6520
yruck0001_6520	pmatch	ymoll0001_7750
yruck0001_6520	pmatch	ykris0001_8080
yruck0001_6520	pmatch	yinte0001_8460
yruck0001_6520	pmatch	yrohd0001_8480
yruck0001_6520	pmatch	yfred0001_43650
yruck0001_6520	pmatch	ypest0001X_9870
