# Supplementary material for: Genomic characterization of the Yersinia genus
Source: Genome Biol. 2010 Jan 4;11(1):R1. doi: 10.1186/gb-2010-11-1-r1 (PMC2847712; doi:10.1186/gb-2010-11-1-r1)
Supplement: Additional file 16 — The top level directory consists of a directory called Additional_cluster_files and 5010 directories, one for each multi-protein cluster family. (This top level directory has been split into three data files for uploading purposes (Additional files 15, 16, 17.) Within the directory are the following files: PGL1_unique_Yersinia_unclustered.out - list of all protein singletons that MCL did not group into a cluster (see Materials and Methods); PGL1_Yersinia_unique_locus_tags.txt - names of the 11 locus tag prefixes used for each genome; PGL1_unique_Yersinia.gff - mapping each Yersinia protein to a cluster in tab delimited GFF; PGL1_unique_Yersinia.sigfile - list of the longest protein in each cluster; PGL1_unique_Yersinia.summary - summary table of features of each of the clusters; PGL1_unique_Yersinia.table - summary table of each protein in the clusters. Within each cluster directory are the following files, where 'x' is the cluster name: PGL1_unique_Yersinia-x.faa - multifasta file of the proteins in the cluster; PGL1_unique_Yersinia-x.summary - summary of the properties of the proteins; PGL1_unique_Yersinia-x.matches - blast matches between the proteins of the cluster; PGL1_unique_Yersinia-x.muscle.fasta - muscle alignment of the proteins; PGL1_unique_Yersinia-x.muscle.fasta.gblo - gblocks output of muscle alignment (that is, auto-trimmed alignment); PGL1_unique_Yersinia-x.muscle.fasta.gblo.htm - as above in html format; PGL1_unique_Yersinia-x.muscle.tree - treefile from muscle alignment; PGL1_unique_Yersinia-x.sif - matches between proteins in simple interaction format for display on graphing software. [file gb-2010-11-1-r1-S16.zip › clusters2/PGL1_unique_yersinia-CL1267/PGL1_unique_yersinia-CL1267.matches]

source	target	interaction	score
yaldo0001_7170	yfred0001_43640	pmatch	96.21
yaldo0001_7170	ymoll0001_7740	pmatch	96.55
yaldo0001_7170	yinte0001_8450	pmatch	97.24
yaldo0001_7170	ypest0001X_9880	pmatch	94.48
yaldo0001_7170	ykris0001_8070	pmatch	96.90
yaldo0001_7170	ypseu0001X_33920	pmatch	94.48
yaldo0001_7170	yente0001X_9360	pmatch	96.90
yaldo0001_7170	yaldo0001_7170	pmatch	100.00
yaldo0001_7170	yruck0001_6510	pmatch	91.98
yaldo0001_7170	yberc0001_6950	pmatch	96.90
yaldo0001_7170	yrohd0001_8470	pmatch	94.83
ymoll0001_7740	yfred0001_43640	pmatch	97.93
ymoll0001_7740	yinte0001_8450	pmatch	97.93
ymoll0001_7740	ypest0001X_9880	pmatch	94.48
ymoll0001_7740	ykris0001_8070	pmatch	98.28
ymoll0001_7740	ypseu0001X_33920	pmatch	94.48
ymoll0001_7740	yente0001X_9360	pmatch	97.93
ymoll0001_7740	yruck0001_6510	pmatch	90.84
ymoll0001_7740	yberc0001_6950	pmatch	98.28
ymoll0001_7740	ymoll0001_7740	pmatch	100.00
ymoll0001_7740	yaldo0001_7170	pmatch	96.55
ymoll0001_7740	yrohd0001_8470	pmatch	96.21
yinte0001_8450	yfred0001_43640	pmatch	98.62
yinte0001_8450	yinte0001_8450	pmatch	100.00
yinte0001_8450	ypest0001X_9880	pmatch	95.86
yinte0001_8450	ykris0001_8070	pmatch	99.66
yinte0001_8450	ypseu0001X_33920	pmatch	95.86
yinte0001_8450	yente0001X_9360	pmatch	99.66
yinte0001_8450	yruck0001_6510	pmatch	92.37
yinte0001_8450	yberc0001_6950	pmatch	98.97
yinte0001_8450	ymoll0001_7740	pmatch	97.93
yinte0001_8450	yaldo0001_7170	pmatch	97.24
yinte0001_8450	yrohd0001_8470	pmatch	97.59
yberc0001_6950	yfred0001_43640	pmatch	99.31
yberc0001_6950	ymoll0001_7740	pmatch	98.28
yberc0001_6950	yinte0001_8450	pmatch	98.97
yberc0001_6950	ypest0001X_9880	pmatch	95.17
yberc0001_6950	ykris0001_8070	pmatch	99.31
yberc0001_6950	ypseu0001X_33920	pmatch	95.17
yberc0001_6950	yente0001X_9360	pmatch	98.62
yberc0001_6950	yaldo0001_7170	pmatch	96.90
yberc0001_6950	yruck0001_6510	pmatch	92.37
yberc0001_6950	yberc0001_6950	pmatch	100.00
yberc0001_6950	yrohd0001_8470	pmatch	96.55
ykris0001_8070	yfred0001_43640	pmatch	98.97
ykris0001_8070	yinte0001_8450	pmatch	99.66
ykris0001_8070	ypest0001X_9880	pmatch	95.52
ykris0001_8070	ykris0001_8070	pmatch	100.00
ykris0001_8070	ypseu0001X_33920	pmatch	95.52
ykris0001_8070	yente0001X_9360	pmatch	99.31
ykris0001_8070	yruck0001_6510	pmatch	92.75
ykris0001_8070	yberc0001_6950	pmatch	99.31
ykris0001_8070	ymoll0001_7740	pmatch	98.28
ykris0001_8070	yaldo0001_7170	pmatch	96.90
ykris0001_8070	yrohd0001_8470	pmatch	97.24
yente0001X_9360	yfred0001_43640	pmatch	98.28
yente0001X_9360	yinte0001_8450	pmatch	99.66
yente0001X_9360	ypest0001X_9880	pmatch	95.52
yente0001X_9360	ykris0001_8070	pmatch	99.31
yente0001X_9360	ypseu0001X_33920	pmatch	95.52
yente0001X_9360	yente0001X_9360	pmatch	100.00
yente0001X_9360	yruck0001_6510	pmatch	91.98
yente0001X_9360	yberc0001_6950	pmatch	98.62
yente0001X_9360	ymoll0001_7740	pmatch	97.93
yente0001X_9360	yaldo0001_7170	pmatch	96.90
yente0001X_9360	yrohd0001_8470	pmatch	97.93
yfred0001_43640	yfred0001_43640	pmatch	100.00
yfred0001_43640	ymoll0001_7740	pmatch	97.93
yfred0001_43640	yinte0001_8450	pmatch	98.62
yfred0001_43640	ypest0001X_9880	pmatch	95.17
yfred0001_43640	ykris0001_8070	pmatch	98.97
yfred0001_43640	ypseu0001X_33920	pmatch	95.17
yfred0001_43640	yente0001X_9360	pmatch	98.28
yfred0001_43640	yaldo0001_7170	pmatch	96.21
yfred0001_43640	yruck0001_6510	pmatch	91.98
yfred0001_43640	yberc0001_6950	pmatch	99.31
yfred0001_43640	yrohd0001_8470	pmatch	96.90
yrohd0001_8470	yfred0001_43640	pmatch	96.90
yrohd0001_8470	yinte0001_8450	pmatch	97.59
yrohd0001_8470	ypest0001X_9880	pmatch	94.14
yrohd0001_8470	ykris0001_8070	pmatch	97.24
yrohd0001_8470	ypseu0001X_33920	pmatch	94.14
yrohd0001_8470	yente0001X_9360	pmatch	97.93
yrohd0001_8470	yruck0001_6510	pmatch	90.46
yrohd0001_8470	yberc0001_6950	pmatch	96.55
yrohd0001_8470	ymoll0001_7740	pmatch	96.21
yrohd0001_8470	yaldo0001_7170	pmatch	94.83
yrohd0001_8470	yrohd0001_8470	pmatch	100.00
ypseu0001X_33920	yfred0001_43640	pmatch	95.17
ypseu0001X_33920	ymoll0001_7740	pmatch	94.48
ypseu0001X_33920	yinte0001_8450	pmatch	95.86
ypseu0001X_33920	ypest0001X_9880	pmatch	100.00
ypseu0001X_33920	ykris0001_8070	pmatch	95.52
ypseu0001X_33920	ypseu0001X_33920	pmatch	100.00
ypseu0001X_33920	yente0001X_9360	pmatch	95.52
ypseu0001X_33920	yaldo0001_7170	pmatch	94.48
ypseu0001X_33920	yruck0001_6510	pmatch	88.93
ypseu0001X_33920	yberc0001_6950	pmatch	95.17
ypseu0001X_33920	yrohd0001_8470	pmatch	94.14
ypest0001X_9880	yfred0001_43640	pmatch	95.17
ypest0001X_9880	ymoll0001_7740	pmatch	94.48
ypest0001X_9880	yinte0001_8450	pmatch	95.86
ypest0001X_9880	ypest0001X_9880	pmatch	100.00
ypest0001X_9880	ykris0001_8070	pmatch	95.52
ypest0001X_9880	ypseu0001X_33920	pmatch	100.00
ypest0001X_9880	yente0001X_9360	pmatch	95.52
ypest0001X_9880	yaldo0001_7170	pmatch	94.48
ypest0001X_9880	yruck0001_6510	pmatch	88.93
ypest0001X_9880	yberc0001_6950	pmatch	95.17
ypest0001X_9880	yrohd0001_8470	pmatch	94.14
yruck0001_6510	yfred0001_43640	pmatch	91.98
yruck0001_6510	ymoll0001_7740	pmatch	90.84
yruck0001_6510	yinte0001_8450	pmatch	92.37
yruck0001_6510	ypest0001X_9880	pmatch	88.93
yruck0001_6510	ykris0001_8070	pmatch	92.75
yruck0001_6510	ypseu0001X_33920	pmatch	88.93
yruck0001_6510	yente0001X_9360	pmatch	91.98
yruck0001_6510	yruck0001_6510	pmatch	100.00
yruck0001_6510	yaldo0001_7170	pmatch	91.98
yruck0001_6510	yberc0001_6950	pmatch	92.37
yruck0001_6510	yrohd0001_8470	pmatch	90.46
