# Supplementary material for: Genomic characterization of the Yersinia genus
Source: Genome Biol. 2010 Jan 4;11(1):R1. doi: 10.1186/gb-2010-11-1-r1 (PMC2847712; doi:10.1186/gb-2010-11-1-r1)
Supplement: Additional file 16 — The top level directory consists of a directory called Additional_cluster_files and 5010 directories, one for each multi-protein cluster family. (This top level directory has been split into three data files for uploading purposes (Additional files 15, 16, 17.) Within the directory are the following files: PGL1_unique_Yersinia_unclustered.out - list of all protein singletons that MCL did not group into a cluster (see Materials and Methods); PGL1_Yersinia_unique_locus_tags.txt - names of the 11 locus tag prefixes used for each genome; PGL1_unique_Yersinia.gff - mapping each Yersinia protein to a cluster in tab delimited GFF; PGL1_unique_Yersinia.sigfile - list of the longest protein in each cluster; PGL1_unique_Yersinia.summary - summary table of features of each of the clusters; PGL1_unique_Yersinia.table - summary table of each protein in the clusters. Within each cluster directory are the following files, where 'x' is the cluster name: PGL1_unique_Yersinia-x.faa - multifasta file of the proteins in the cluster; PGL1_unique_Yersinia-x.summary - summary of the properties of the proteins; PGL1_unique_Yersinia-x.matches - blast matches between the proteins of the cluster; PGL1_unique_Yersinia-x.muscle.fasta - muscle alignment of the proteins; PGL1_unique_Yersinia-x.muscle.fasta.gblo - gblocks output of muscle alignment (that is, auto-trimmed alignment); PGL1_unique_Yersinia-x.muscle.fasta.gblo.htm - as above in html format; PGL1_unique_Yersinia-x.muscle.tree - treefile from muscle alignment; PGL1_unique_Yersinia-x.sif - matches between proteins in simple interaction format for display on graphing software. [file gb-2010-11-1-r1-S16.zip › clusters2/PGL1_unique_yersinia-CL1267/PGL1_unique_yersinia-CL1267.muscle.fasta.gblo]

>yruck0001_6510
---------- ---------- --------MY LVGFVFAMWL AVRRANKPGS GWTKDEVENL
LYAGFVGVFV GGRLGYVLFY NLPMFLDNPL YLFKVWDGGM SFHGGLVGVI CVMLWFAHRT
KRHFFQVADF MAPLIPFGLG AGRLGNFING ELWGRVTTDT PWAMLFPASR SEDIALAAAD
P-QLQSILFQ YGVLPRHPSQ LYEMILEGVV LFIILNLFIR KPRPMGSVSG LFLIGYGFFR
IVVECFRQPD AQLGLFDGVI SMGQILSVPM IVAGIIMMIW AYRRPQQQLS 
>ypseu0001X_33920
MSNSYLAFPK FDPVIFSIGP VSLHWYGLMY LVGFVFAMWL AVRRANKPGS GWTKEEVENL
LYAGFLGVFI GGRVGYVLFY NLPMFLDNPL YLFKVWDGGM SFHGGLIGVI CVMLWFARRT
KRNFFQVADF IAPLIPFGLG AGRLGNFINA ELWGRVTTDT PWAMLFPTSR NTDIAIVAAD
PAKWQAIFNQ YGVLPRHPSQ LYEMILEGVV LFIILNVFIR KPRPMGSVSG LFLIGYGTFR
IIVECFRQPD EQLGLFEGMI SMGQILSVPM ILAGIIMMIW AYRRPTQKLS 
>ypest0001X_9880
MSNSYLAFPK FDPVIFSIGP VSLHWYGLMY LVGFVFAMWL AVRRANKPGS GWTKEEVENL
LYAGFLGVFI GGRVGYVLFY NLPMFLDNPL YLFKVWDGGM SFHGGLIGVI CVMLWFARRT
KRNFFQVADF IAPLIPFGLG AGRLGNFINA ELWGRVTTDT PWAMLFPTSR NTDIAIVAAD
PAKWQAIFNQ YGVLPRHPSQ LYEMILEGVV LFIILNVFIR KPRPMGSVSG LFLIGYGTFR
IIVECFRQPD EQLGLFEGMI SMGQILSVPM ILAGIIMMIW AYRRPTQKLS 
>yaldo0001_7170
MINSYLAFPK FDPVIFSIGP VSLHWYGLMY LVGFVFAMWL AVRRANKPGS GWTKEEVENL
LYAGFLGVFV GGRVGYVLFY NLPMFLDNPL YLFKVWDGGM SFHGGLIGVI CVMLWFARRT
KRNFFQVADF IAPLIPFGLG AGRLGNFING ELWGRVTTDT PWAMLFPTSR SEDIAMVAAD
PAKWQAIFNQ YGVLPRHPSQ LYEMILEGVV LFIILNLFIR KPRPMGSVSG LFLIGYGVFR
IVVEYFRQPD AQLGLFDGVI SMGQLLSVPM ILAGIIMMIW AYRRPAQQLS 
>yrohd0001_8470
MSNSYLAFPK FDPVIFSLGP VSLHWYGLMY LVGFVFAMWL AVRRANKPGS GWTKEEVENL
LYAGFLGVFV GGRVGYVLFY NLPLFLDNPL YLFKVWDGGM SFHGGLIGVI CVMMWFARRT
KRHFFQVSDF IAPLIPFGLG AGRLGNFING ELWGRVTTDA PWAMLFPTSR GEDIAIVAAD
PAKWQAIFNQ YGVLPRHPSQ LYEMILEGVV LFIILNLFIR KPRPMGSVSG LFLIGYGAFR
IIVECFRQPD AQLGLFDGVI SMGQILSLPM ILAGIIMMIW AYRRPTQQLS 
>ymoll0001_7740
MSNSYLAFPK FDPVIFSIGP VSLHWYGLMY LVGFVFAMWL AVRRANKPGS GWTKEEVENL
LYAGFLGVFV GGRVGYVLFY NLPVFLDNPL YLFKVWDGGM SFHGGLIGVI CVMLWFARRT
KRNFFQVADF MAPLIPFGLG AGRLGNFING ELWGRVTTDT PWAMLFPTSR GEDIAIVAAD
PAKWQAIFNQ YGVLPRHPSQ LYEMLLEGVV LFIILNLFIR KPRPMGSVSG LFLIGYGAFR
IIVEYFRQPD AQLGLFDGVI SMGQILSIPM ILAGIIMMIW AYRRPAQQLS 
>yente0001X_9360
MSNSYLAFPK FDPVIFSIGP VSLHWYGLMY LVGFVFAMWL AVRRANKPGS GWTKEEVENL
LYAGFLGVFV GGRVGYVLFY NLPLFLDNPL YLFKVWDGGM SFHGGLIGVI CVMLWFARRT
KRHFFQVADF IAPLIPFGLG AGRLGNFING ELWGRVTTDT PWAMLFPTSR GEDIAIVAAD
PAKWQAIFNQ YGVLPRHPSQ LYEMILEGVV LFIILNLFIR KPRPMGSVSG LFLIGYGAFR
IIVECFRQPD AQLGLFDGVI SMGQILSVPM ILAGIIMMIW AYRRPAQQLS 
>yinte0001_8450
MSNSYLAFPK FDPVIFSIGP VSLHWYGLMY LVGFVFAMWL AVRRANKPGS GWTKEEVENL
LYAGFLGVFV GGRVGYVLFY NLPMFLDNPL YLFKVWDGGM SFHGGLIGVI CVMLWFARRT
KRHFFQVADF IAPLIPFGLG AGRLGNFING ELWGRVTTDT PWAMLFPTSR GEDIAIVAAD
PAKWQAIFNQ YGVLPRHPSQ LYEMILEGVV LFIILNLFIR KPRPMGSVSG LFLIGYGAFR
IIVECFRQPD AQLGLFDGVI SMGQILSVPM ILAGIIMMIW AYRRPAQQLS 
>ykris0001_8070
MSNSYLAFPK FDPVIFSIGP VSLHWYGLMY LVGFVFAMWL AVRRANKPGS GWTKEEVENL
LYAGFLGVFV GGRVGYVLFY NLPMFLDNPL YLFKVWDGGM SFHGGLIGVI CVMLWFARRT
KRHFFQVADF MAPLIPFGLG AGRLGNFING ELWGRVTTDT PWAMLFPTSR GEDIAIVAAD
PAKWQAIFNQ YGVLPRHPSQ LYEMILEGVV LFIILNLFIR KPRPMGSVSG LFLIGYGAFR
IIVECFRQPD AQLGLFDGVI SMGQILSVPM ILAGIIMMIW AYRRPAQQLS 
>yfred0001_43640
MSNSYLAFPK FDPVIFSIGP VSLHWYGLMY LVGFVFAMWL AVRRANKPGS GWTKEEVENL
LYAGFLGVFV GGRVGYVLFY NLPMFLDNPL YLFKVWDGGM SFHGGLIGVI CVMLWFARRT
KRHFFQVSDF MAPLIPFGLG AGRLGNFING ELWGRVTTDT PWAMLFPTSR GEDIAIVAAD
PAKWQAIFNQ YGVLPRHPSQ LYEMLLEGVV LFIILNLFIR KPRPMGSVSG LFLIGYGTFR
IIVECFRQPD AQLGLFDGVI SMGQILSVPM ILAGIIMMIW AYRRPAQQLS 
>yberc0001_6950
MSNSYLAFPK FDPVIFSIGP VSLHWYGLMY LVGFVFAMWL AVRRANKPGS GWTKEEVENL
LYAGFLGVFV GGRVGYVLFY NLPMFLDNPL YLFKVWDGGM SFHGGLIGVI CVMLWFARRT
KRHFFQVADF MAPLIPFGLG AGRLGNFING ELWGRVTTDT PWAMLFPTSR GEDIAIVAAD
PAKWQAIFNQ YGVLPRHPSQ LYEMLLEGVV LFIILNLFIR KPRPMGSVSG LFLIGYGVFR
IIVECFRQPD AQLGLFDGVI SMGQILSVPM ILAGIIMMIW AYRRPAQQLS 
