# Supplementary material for: Genomic characterization of the Yersinia genus
Source: Genome Biol. 2010 Jan 4;11(1):R1. doi: 10.1186/gb-2010-11-1-r1 (PMC2847712; doi:10.1186/gb-2010-11-1-r1)
Supplement: Additional file 16 — The top level directory consists of a directory called Additional_cluster_files and 5010 directories, one for each multi-protein cluster family. (This top level directory has been split into three data files for uploading purposes (Additional files 15, 16, 17.) Within the directory are the following files: PGL1_unique_Yersinia_unclustered.out - list of all protein singletons that MCL did not group into a cluster (see Materials and Methods); PGL1_Yersinia_unique_locus_tags.txt - names of the 11 locus tag prefixes used for each genome; PGL1_unique_Yersinia.gff - mapping each Yersinia protein to a cluster in tab delimited GFF; PGL1_unique_Yersinia.sigfile - list of the longest protein in each cluster; PGL1_unique_Yersinia.summary - summary table of features of each of the clusters; PGL1_unique_Yersinia.table - summary table of each protein in the clusters. Within each cluster directory are the following files, where 'x' is the cluster name: PGL1_unique_Yersinia-x.faa - multifasta file of the proteins in the cluster; PGL1_unique_Yersinia-x.summary - summary of the properties of the proteins; PGL1_unique_Yersinia-x.matches - blast matches between the proteins of the cluster; PGL1_unique_Yersinia-x.muscle.fasta - muscle alignment of the proteins; PGL1_unique_Yersinia-x.muscle.fasta.gblo - gblocks output of muscle alignment (that is, auto-trimmed alignment); PGL1_unique_Yersinia-x.muscle.fasta.gblo.htm - as above in html format; PGL1_unique_Yersinia-x.muscle.tree - treefile from muscle alignment; PGL1_unique_Yersinia-x.sif - matches between proteins in simple interaction format for display on graphing software. [file gb-2010-11-1-r1-S16.zip › clusters2/PGL1_unique_yersinia-CL1267/PGL1_unique_yersinia-CL1267.sif]

yaldo0001_7170	pmatch	yfred0001_43640
yaldo0001_7170	pmatch	ymoll0001_7740
yaldo0001_7170	pmatch	yinte0001_8450
yaldo0001_7170	pmatch	ypest0001X_9880
yaldo0001_7170	pmatch	ykris0001_8070
yaldo0001_7170	pmatch	ypseu0001X_33920
yaldo0001_7170	pmatch	yente0001X_9360
yaldo0001_7170	pmatch	yaldo0001_7170
yaldo0001_7170	pmatch	yruck0001_6510
yaldo0001_7170	pmatch	yberc0001_6950
yaldo0001_7170	pmatch	yrohd0001_8470
ymoll0001_7740	pmatch	yfred0001_43640
ymoll0001_7740	pmatch	yinte0001_8450
ymoll0001_7740	pmatch	ypest0001X_9880
ymoll0001_7740	pmatch	ykris0001_8070
ymoll0001_7740	pmatch	ypseu0001X_33920
ymoll0001_7740	pmatch	yente0001X_9360
ymoll0001_7740	pmatch	yruck0001_6510
ymoll0001_7740	pmatch	yberc0001_6950
ymoll0001_7740	pmatch	ymoll0001_7740
ymoll0001_7740	pmatch	yaldo0001_7170
ymoll0001_7740	pmatch	yrohd0001_8470
yinte0001_8450	pmatch	yfred0001_43640
yinte0001_8450	pmatch	yinte0001_8450
yinte0001_8450	pmatch	ypest0001X_9880
yinte0001_8450	pmatch	ykris0001_8070
yinte0001_8450	pmatch	ypseu0001X_33920
yinte0001_8450	pmatch	yente0001X_9360
yinte0001_8450	pmatch	yruck0001_6510
yinte0001_8450	pmatch	yberc0001_6950
yinte0001_8450	pmatch	ymoll0001_7740
yinte0001_8450	pmatch	yaldo0001_7170
yinte0001_8450	pmatch	yrohd0001_8470
yberc0001_6950	pmatch	yfred0001_43640
yberc0001_6950	pmatch	ymoll0001_7740
yberc0001_6950	pmatch	yinte0001_8450
yberc0001_6950	pmatch	ypest0001X_9880
yberc0001_6950	pmatch	ykris0001_8070
yberc0001_6950	pmatch	ypseu0001X_33920
yberc0001_6950	pmatch	yente0001X_9360
yberc0001_6950	pmatch	yaldo0001_7170
yberc0001_6950	pmatch	yruck0001_6510
yberc0001_6950	pmatch	yberc0001_6950
yberc0001_6950	pmatch	yrohd0001_8470
ykris0001_8070	pmatch	yfred0001_43640
ykris0001_8070	pmatch	yinte0001_8450
ykris0001_8070	pmatch	ypest0001X_9880
ykris0001_8070	pmatch	ykris0001_8070
ykris0001_8070	pmatch	ypseu0001X_33920
ykris0001_8070	pmatch	yente0001X_9360
ykris0001_8070	pmatch	yruck0001_6510
ykris0001_8070	pmatch	yberc0001_6950
ykris0001_8070	pmatch	ymoll0001_7740
ykris0001_8070	pmatch	yaldo0001_7170
ykris0001_8070	pmatch	yrohd0001_8470
yente0001X_9360	pmatch	yfred0001_43640
yente0001X_9360	pmatch	yinte0001_8450
yente0001X_9360	pmatch	ypest0001X_9880
yente0001X_9360	pmatch	ykris0001_8070
yente0001X_9360	pmatch	ypseu0001X_33920
yente0001X_9360	pmatch	yente0001X_9360
yente0001X_9360	pmatch	yruck0001_6510
yente0001X_9360	pmatch	yberc0001_6950
yente0001X_9360	pmatch	ymoll0001_7740
yente0001X_9360	pmatch	yaldo0001_7170
yente0001X_9360	pmatch	yrohd0001_8470
yfred0001_43640	pmatch	yfred0001_43640
yfred0001_43640	pmatch	ymoll0001_7740
yfred0001_43640	pmatch	yinte0001_8450
yfred0001_43640	pmatch	ypest0001X_9880
yfred0001_43640	pmatch	ykris0001_8070
yfred0001_43640	pmatch	ypseu0001X_33920
yfred0001_43640	pmatch	yente0001X_9360
yfred0001_43640	pmatch	yaldo0001_7170
yfred0001_43640	pmatch	yruck0001_6510
yfred0001_43640	pmatch	yberc0001_6950
yfred0001_43640	pmatch	yrohd0001_8470
yrohd0001_8470	pmatch	yfred0001_43640
yrohd0001_8470	pmatch	yinte0001_8450
yrohd0001_8470	pmatch	ypest0001X_9880
yrohd0001_8470	pmatch	ykris0001_8070
yrohd0001_8470	pmatch	ypseu0001X_33920
yrohd0001_8470	pmatch	yente0001X_9360
yrohd0001_8470	pmatch	yruck0001_6510
yrohd0001_8470	pmatch	yberc0001_6950
yrohd0001_8470	pmatch	ymoll0001_7740
yrohd0001_8470	pmatch	yaldo0001_7170
yrohd0001_8470	pmatch	yrohd0001_8470
ypseu0001X_33920	pmatch	yfred0001_43640
ypseu0001X_33920	pmatch	ymoll0001_7740
ypseu0001X_33920	pmatch	yinte0001_8450
ypseu0001X_33920	pmatch	ypest0001X_9880
ypseu0001X_33920	pmatch	ykris0001_8070
ypseu0001X_33920	pmatch	ypseu0001X_33920
ypseu0001X_33920	pmatch	yente0001X_9360
ypseu0001X_33920	pmatch	yaldo0001_7170
ypseu0001X_33920	pmatch	yruck0001_6510
ypseu0001X_33920	pmatch	yberc0001_6950
ypseu0001X_33920	pmatch	yrohd0001_8470
ypest0001X_9880	pmatch	yfred0001_43640
ypest0001X_9880	pmatch	ymoll0001_7740
ypest0001X_9880	pmatch	yinte0001_8450
ypest0001X_9880	pmatch	ypest0001X_9880
ypest0001X_9880	pmatch	ykris0001_8070
ypest0001X_9880	pmatch	ypseu0001X_33920
ypest0001X_9880	pmatch	yente0001X_9360
ypest0001X_9880	pmatch	yaldo0001_7170
ypest0001X_9880	pmatch	yruck0001_6510
ypest0001X_9880	pmatch	yberc0001_6950
ypest0001X_9880	pmatch	yrohd0001_8470
yruck0001_6510	pmatch	yfred0001_43640
yruck0001_6510	pmatch	ymoll0001_7740
yruck0001_6510	pmatch	yinte0001_8450
yruck0001_6510	pmatch	ypest0001X_9880
yruck0001_6510	pmatch	ykris0001_8070
yruck0001_6510	pmatch	ypseu0001X_33920
yruck0001_6510	pmatch	yente0001X_9360
yruck0001_6510	pmatch	yruck0001_6510
yruck0001_6510	pmatch	yaldo0001_7170
yruck0001_6510	pmatch	yberc0001_6950
yruck0001_6510	pmatch	yrohd0001_8470
