# Supplementary material for: Genomic characterization of the Yersinia genus
Source: Genome Biol. 2010 Jan 4;11(1):R1. doi: 10.1186/gb-2010-11-1-r1 (PMC2847712; doi:10.1186/gb-2010-11-1-r1)
Supplement: Additional file 16 — The top level directory consists of a directory called Additional_cluster_files and 5010 directories, one for each multi-protein cluster family. (This top level directory has been split into three data files for uploading purposes (Additional files 15, 16, 17.) Within the directory are the following files: PGL1_unique_Yersinia_unclustered.out - list of all protein singletons that MCL did not group into a cluster (see Materials and Methods); PGL1_Yersinia_unique_locus_tags.txt - names of the 11 locus tag prefixes used for each genome; PGL1_unique_Yersinia.gff - mapping each Yersinia protein to a cluster in tab delimited GFF; PGL1_unique_Yersinia.sigfile - list of the longest protein in each cluster; PGL1_unique_Yersinia.summary - summary table of features of each of the clusters; PGL1_unique_Yersinia.table - summary table of each protein in the clusters. Within each cluster directory are the following files, where 'x' is the cluster name: PGL1_unique_Yersinia-x.faa - multifasta file of the proteins in the cluster; PGL1_unique_Yersinia-x.summary - summary of the properties of the proteins; PGL1_unique_Yersinia-x.matches - blast matches between the proteins of the cluster; PGL1_unique_Yersinia-x.muscle.fasta - muscle alignment of the proteins; PGL1_unique_Yersinia-x.muscle.fasta.gblo - gblocks output of muscle alignment (that is, auto-trimmed alignment); PGL1_unique_Yersinia-x.muscle.fasta.gblo.htm - as above in html format; PGL1_unique_Yersinia-x.muscle.tree - treefile from muscle alignment; PGL1_unique_Yersinia-x.sif - matches between proteins in simple interaction format for display on graphing software. [file gb-2010-11-1-r1-S16.zip › clusters2/PGL1_unique_yersinia-CL1268/PGL1_unique_yersinia-CL1268.faa]

>yaldo0001_7180
MLTRLREIVEKVAMATSLTDALELLVNETCLAMDTEVCSIYLADNDRRCYYLMATRGLKK
PRGRTITLAFDEGIVGLVGRLAEPINLADAQSHPSFKYVPQVKEDRFRAFLGVPIIYRRQ
LLGVLVVQQREHRQFDESEESFMVTLATQLAGILSQSQLNAIFGQYRQTRIRALAAAPGV
AVAEGWQDTSQPSLDLVYEASTLDTAQERERLTQALEEAAAEFRRFSKRFAASSQKESAA
IFDLYSHLLNDARLKRELFAQIDTGSVAEWAVKQVVEQFAAQFASLQDTYMRERASDLRA
LGQRLLFHLDDSTSGASQWPARFILVADELTATLLAEVPQDRLAGVVVRDGAANSHAAIL
VRAMGIPTVMGADIQPALLNQRLLIVDGYRGEVLVDPEPVLVKEYQRLVTEEIELSKLAE
DDVEQPAALKSGERIQVLLNAGLSPEHEQLLGGRVDGVGLYRTEIPFMLQSGFPSEEEQV
AQYQGMLQLYPHKPVTLRTLDIGADKQLPYMPISEENPCLGWRGIRVTLDQPEIFLIQVR
AMLRANAGTGNLGILLPMITSLEEVDEAKRLIDRAGREVQEVLGYELPQPKLGVMIEVPA
MIFMLPYLKSRVDFISVGTNDLTQYLLAVDRNNTRVASLYDNLHPAMLQVLKHILTQATQ
SGLQVSLCGEMAGDPMGALLLVGLGYRNLSMNGRSVARIKYLLRNIELADAEALVERVLA
AQMTTDVRHLTAAFMERRGLGGLIRGGK
>yente0001X_9350
MLTRLREIVEKVAMATSLTDALELLVNETCLAMDTEVCSIYLADNDRRCYYLMATRGLKK
PRGRTITLAFDEGIVGLVGRLAEPINLADAQSHPSFKYVPQVKEDRFRAFLGVPIIYRRQ
LLGVLVVQQREHRQFDESEESFMVTLATQLAGILSQSQLNAIFGQYRQTRIRALAAAPGV
AVAEGWQDTSQPSLDLVYEASTLDTAQERERLTQALEEAAAEFRRFSKRFAASSQKESAA
IFDLYSHLLNDARLKRELFAQIDAGSVAEWAVKQVVEQFAAQFASLQDTYMRERASDLRA
LGQRLLFHLDDSTSGASQWPERFILVADELTATLLAEVPQDRLAGVVVRDGAANSHAAIL
VRAMGIPTVMGADIQPALLNQRLLIVDGYRGEVLVDPEPVLVKEYQRLVTEEIELSKLAE
DDVEQPAALKSGERIQVMLNAGLSPEHEQLLGGRVDGVGLYRTEIPFMLQSGFPSEEEQV
AQYQGMLQLYPNKPVTLRTLDIGADKQLPYMPISEENPCLGWRGIRVTLDQPEIFLIQVR
AMLRANAGTGNLGILLPMITSLEEVDEAKRLIDRAGREVQEVLGYELPQPKLGVMVEVPA
MIFMLPYLKSRVDFISVGTNDLTQYLLAVDRNNTRVASLYDSLHPAMLQVLSHILAQATQ
SGLQVSLCGEMAGDPMGALLLVGLGYRNLSMNGRSVARIKYLLRNIDLVDAQALAERVLN
AQMTTDVRHLTAAFMERRGLGGLIRGGK
>ykris0001_8060
MLTRLREIVEKVAMATSLTDALELLVNETCLAMDTEVCSIYLADNDRRCYYLMATRGLKK
PRGRTITLAFDEGIVGLVGRLAEPINLADAQSHPSFKYVPQVKEDRFRAFLGVPIIYRRQ
LLGVLVVQQREHRQFDESEESFMVTLATQLAGILSQSQLNAIFGQYRQTRIRALAAAPGV
AVAEGWQDTSQPSLDLVYEASTLDTAQERERLTQALEEAAAEFRRFSKRFAASSQKESAA
IFDLYSHLLNDARLKRELFAQIDAGSVAEWAVKQVVEQFAAQFASLQDTYMRERASDLRA
LGQRLLFHLDDSTSGASQWPERFILVADELTATLLAEVPQDRLAGVVVRDGAANSHAAIL
VRAMGIPTVMGADIQPALLNQRLLIVDGYRGEVLVDPEPVLVKEYQRLVTEEIELSKLAE
DDVEQPAALKSGERIQVMLNAGLSPEHEQLLGGRVDGVGLYRTEIPFMLQSGFPSEEEQV
TQYQGMLQLYPNKPVTLRTLDIGADKQLPYMPISEENPCLGWRGIRVTLDQPEIFLIQVR
AMLRANAGTGNLGILLPMITSLEEVDEAKRLIDRAGREVQELLGYALPQPKLGVMVEVPA
MIFMLPYLKSRVDFISVGTNDLTQYLLAVDRNNTRVASLYDSLHPAMLQVLSHILTQATQ
SGLQVSLCGEMAGDPMGALLLVGLGYRNLSMNGRSVARIKYLLRNIDLVDAQALAERVLS
AQMTTDVRHLTAAFMERKGLGGLIRGGK
>yfred0001_43630
MLTRLREIVEKVAMATSLTDALELLVNETCLAMDTEVCSIYLADNDRRCYYLMATRGLKK
PRGRTITLAFDEGIVGLVGRLAEPINLADAQSHPSFKYVPQVKEDRFRAFLGVPIIYRRQ
LLGVLVVQQREHRQFDESEESFMVTLATQLAGILSQSQLNAIFGQYRQTRIRALAAAPGV
AVAEGWQDTSQPSLDLVYEASTLDPVLERERLTQALEEAAAEFRRFSKRFAASSQKESAA
IFDLYSHLLNDARLKRELFAQIDAGSVAEWAVKQVVEQFAAQFASLQDTYMRERASDLRA
LGQRLLFHLDDSTSGASQWPERFILVADELTATLLAEVPQDRLAGVVVRDGAANSHAAIL
VRAMGIPTVMGADIQPALLNQRLLIVDGYRGEVLVDPEPVLVKEYQRLVTEEIELSKLAE
DDVEQPAALKSGERIQVMLNAGLSPEHEQLLGGRVDGVGLYRTEIPFMLQSGFPSEEEQV
AQYQGMLQLYPNKPVTLRTLDIGADKQLPYMPISEENPCLGWRGIRVTLDQPEIFLIQVR
AMLRANAGTGNLGILLPMITSLEEVDEAKRLIDRAGREVQEVLGYELPQPKLGVMIEVPA
MIFMLPYLKSRVDFISVGTNDLTQYLLAVDRNNTHVASLYDSLHPAMLQVLNHILTQATQ
SGLQVSLCGEMAGDPMGALLLVGLGYRNLSMNGRSVARIKYLLRNIELADAQALAERVLT
AQMTTDVRHLTAAFMERRGLGGLIRGGK
>yinte0001_8440
MRLREIVEKVAMATSLADALELLVNETCLAMDTEVCSIYLADNDRRCYYLMATRGLKKPR
GRTITLAFDEGIVGLVGRLAEPINLADAQSHPSFKYVPQVKEDRFRAFLGVPIIYRRQLL
GVLVVQQREHRQFDESEESFMVTLATQLAGILSQSQLNAIFGQYRQTRIRALAAAPGVAV
AEGWQDTSQPSLDLVYEASTLDTVQERERLTQALEEAAAEFRRFSKRFAASSQKESAAIF
DLYSHLLNDARLKRELFAQIDAGSVAEWAVKQVVEQFAAQFASLQDTYMRERASDLRALG
QRLLFHLDDSTSGASQWPERFILVADELTATLLAEVPQDRLAGVVVRDGAANSHAAILVR
AMGIPTVMGADIQPALLNQRLLIVDGYRGEVLVDPEPVLVKEYQRLVTEEIELSKLAEDD
VEQPAALKSGERIQVMLNAGLSPEHEQLLGGRVDGVGLYRTEIPFMLQSGFPSEEEQVAQ
YQGMLQLYPNKPVTLRTLDIGADKQLPYMPISEENPCLGWRGIRVTLDQPEIFLIQVRAM
LRANAGTGNLGILLPMITSLEEVDEAKRLIDRAGREVQEVLGYELPQPKLGVMIEVPAMI
FMLPYLKSRVDFISVGTNDLTQYLLAVDRNNTRVASLYDSLHPAMLQVLSHILTQATLSG
LQVSLCGEMAGDPMGALLLVGLGYRNLSMNGRSVARIKYLLRNIDLADATALAERVLSAQ
MTTDVRHLTAAFMERRGLGGLIRGGK
>yrohd0001_8460
MRLREIVEKVAMATSLTDALELLVNETCLAMDTEVCSIYLADNDRRCYYLMATRGLKKPR
GRTITLAFDEGIVGLVGRLAEPINLADAQSHPSFKYVPQVKEDRFRAFLGVPIIYRRQLL
GVLVVQQREHRQFDESEESFMVTLATQLAGILSQSQLNAIFGQYRQTRIRALAAAPGVAV
AEGWQDTSQPSLDLVYEASTLDPALERERLTQALEEAAAEFRRFSKRFAASSQKESAAIF
DLYSHLLNDARLKRELFAQIDAGSVAEWAVKQVVEQFAAQFASLQDTYMRERGSDLRALG
QRLLFHLDDSTSGASQWPERFILVADELTATLLAEVPQDRLVGVVVRDGAANSHAAILVR
AMGIPTVMGADIQPALLNQRLLIVDGYRGEVLVDPEPVLVKEYQRLVTEEIELSKLAEDD
VEQPAALKSGERVQVMLNAGLSPEHEQLLGGRVDGVGLYRTEIPFMLQSGFPSEEEQVAQ
YQGMLQLYPHKPVTLRTLDIGADKQLPYMPISEENPCLGWRGIRVTLDQPEIFLIQVRAM
LRANAGTGNLGILLPMITSLEEVDEAKRLIDRAGREVEEVLGYALPQPKLGVMVEVPAMI
FMLPYLKSRVDFISVGTNDLTQYLLAVDRNNTRVASLYDSLHPAMLQVLNHILTQATQSG
LQVSLCGEMAGDPMGALLLVGLGYRNLSMNGRSVARIKYLLRNIDLADAQALAERVLAAQ
MTTDVRHLTAAFMERRGLGGLIRGGK
>yberc0001_6960
MRLREIVEKVAMATSLTDALELLVNETCLSMDTEVCSIYLADNDRRCYYLMATRGLKKPR
GRIITLAFDEGIVGLVGRLAEPINLADAQSHPSFKYVPQVKEDRFRAFLGVPIIYRRQLL
GVLVVQQREHRQFDESEESFMVTLATQLAGILSQSQLNAIFGQYRQTRIRALAAAPGVAV
AEGWQDTSQPSLDLVYEASTLDTVQERERLTQALEEAGAEFRRFSKRFAASSQKESAAIF
DLYSHLLNDARLKRELFAQIDAGSVAEWAVKQVVEQFAAQFANLQDTYMRERASDLRALG
LRLLFHLDDSTSGASQWPERFILVADELTATLLAEVPQDRLVGVVVRDGAANSHAAILVR
AMGIPTVMGADIQPALLSQRLLIVDGYRGEVLVDPEPVLIKEYQRLVTEEIELSKLAEDE
VEQPAALKSGERIQVMLNAGLSPEHEKLLGGRVDGVGLYRTEIPFMLQSGFPSEEEQVAQ
YQGMLQLYPNKSVTLRTLDIGADKQLPYMPISEENPCLGWRGIRVTLDQPEIFLIQVRAM
LRANAGTGNLGILLPMITSLEEVDEAKRLIDRAGREVQEVLGYELPQPKLGVMIEVPAMI
FMLPYLKSRVDFISVGTNDLTQYLLAVDRNNTRVASLYDSLHPAVLQVLSHILTQATQAG
LQVSLCGEMAGDPMGALLLVGLGYRNLSMNGRSVARIKYLLRNIDLADAQALAERVLTAQ
MTTDVRHLTAAFMERRGLGGLIRGGK
>ymoll0001_7730
MRLREIVEKVAMATSLTDALELLVNETCVAMDTEVCSIYLADNDRRCYYLMATRGLKKPR
GRIITLAFDEGIVGLVGRLAEPINLADAQSHPSFKYVPQVKEDRFRAFLGVPIIYRRQLL
GVLVVQQREHRQFDESEESFMVTLATQLAGILSQSQLNAIFGQYRQTRIRALAAAPGVAV
AEGWQDTSQPSLDLVYEASTLDTVQERERLTQALEEAAAEFRRFSKRFAASSQKESAAIF
DLYSHLLNDARLKRELFAQIDAGSVAEWAVKQVVEQFAAQFANLQDTYMRERASDLRALG
LRLLFHLDDSTSGASQWPERFILVADELTATLLAEVPQDRLVGVVVRDGAANSHAAILVR
AMGIPTVMGADIQPALLNQRLLIVDGYRGEVLVDPEPVLVKEYQRLVTEEIELSKLAEDD
VEQPAALKSGERIQVMLNAGLSPEHEKLLGGRVDGVGLYRTEIPFMLQSGFPSEEEQVSQ
YQGMLQLYPNKSVTLRTLDIGADKQLPYMPISEENPCLGWRGIRVTLDQPEIFLIQVRAM
LRANASTGNLGILLPMITSLEEVDEAKRLIDRAGREVQEVLGYGLPQPKLGVMIEVPAMI
FMLPYLKSRVDFISVGTNDLTQYLLAVDRNNTRVASLYDSLHPAVLQVLSHILTQATQSG
LQVSLCGEMAGDPMGALLLVGLGYRNLSMNGRSVARIKYLLRNIDLADAQALAERVLTAQ
MTTDVRHLTAAFMERRGLGGLIRGGK
>yruck0001_6500
MLTRLREVVEKVAMAASLTDALELLVNETCLAMNTEVCSIYLADNDRRCYYLMATRGLKK
PRGRTITLAFDEGVVGLVGRLAEPINLADAQSHPSFKYVPQVKEDRFRAFLGVPIIYRRQ
LLGVLVVQQREHRQFDESEESFMVTLATQLAAILSQSQLNAIFGQYRQTRIRALAAAPGV
AVAEGWQDTSQPSLDLVYKASTLDSVRERERLTQALEEAAAEFRRFSKRFTASSQKESAA
IFDLYSHLLNDARLKRELFAEIDAGSVAEWAVKQVVEQFAAQFASLQDTYMRERAGDLRA
LGQRLLFHLDDSTSGTSQWPERFILVADELTATLLAEVPQDRLAGVVVRDGAANSHAAIL
VRAMGIPTVMGADIQPSLLSQRLLIVDGYRGEILVDPEPVLVQEYQRLITEEIELSKLAE
DDVEQPAELKSGERIQVLLNAGLSPEHEQLLGGRVDGVGLYRTEIPFMLQSGFPSEDEQV
AQYQGMLQLYPQKPVTLRTLDIGADKQLPYMPISEENPCLGWRGIRVTLDQPEIFLIQVR
AMLRANAGTGNLGILLPMITSLEEVDEAKRLIDRAGREVQEVLGYELPKPRLGVMIEVPA
MIFMLPYLKSRVDFISVGTNDLTQYLLAVDRNNTRVASLYDSLHPAMLQVLRQILVQATD
SGLQVSLCGEMAGDPMGALLLVGLGYRQLSMNGRSVARIKYLLRNVDLVEAEALAERVLT
AQMTTDVRHLTAAFMERRGLGGLIRGGK
>ypest0001X_9890
MRLREVVEKVAMATGLTEALELLVNETCLAMDTEVCSIYLADNDRRCYYLMATRGLKKPR
GRTITLAFDEGIVGLVGRLAEPINLADAQSHPSFKYVPQVKEERYRAFLGVPIIYRRQLL
GVLVVQQREHRQFDESEESFMVTLATQLAGILSQSQLNAIFGQYRQTRIRALAAAPGVAV
AEGWQDISQPSLDLVYEASTLDSTLERERLTQALEEAAAEFRRFSKRFAASSQKESAAIF
DLYSHLLNDARLKRELFAQIDAGAVAEWAVKQVVEAFAAQFASLQDTYMRERASDLRALG
QRLLFHLDDSTSGASQWPERFILVADELTATLLAEVPQDRLAGVVVRDGAANSHAAILVR
AMGIPTVMGADIQPALLSQRLLIVDGYRGEVLVDPEPVLVKEYQRLVTEEIELSKLAEDD
VEQPAALKSGERIQVMLNAGLSPEHEQLLGGRVDGVGLYRTEIPFMLQSGFPSEEEQVAQ
YQGMLQLYPQKPVTLRTLDIGADKQLPYMPISEENPCLGWRGIRITLDQPEIFLIQVRAM
LRANAGTGNLGILLPMITSIEEVDEAKRLIDRAGREVEEMLGYVLPQPRLGVMIEVPSMI
FMLPYLTSRVDFISVGTNDLTQYLLAVDRNNTRVASLYDSLHPAMLQVLRQILMQATESG
LQVSLCGEMAGDPMGALLLVGLGYRNLSMNGRSVARIKYLLRNIELADAQVLAARVLTAQ
MTTDVRHLTAAFMERRGLGGLIRGGK
>ypseu0001X_33930
MRLREVVEKVAMATGLTEALELLVNETCLAMDTEVCSIYLADNDRRCYYLMATRGLKKPR
GRTITLAFDEGIVGLVGRLAEPINLADAQSHPSFKYVPLVKEERYRAFLGVPIIYRRQLL
GVLVVQQREHRQFDESEESFMVTLATQLAGILSQSQLNAIFGQYRQTRIRALAAAPGVAV
AEGWQDISQPSLDLVYEASTLDSTLERERLTQALEEAAAEFRRFSKRFAASSQKESAAIF
DLYSHLLNDARLKRELFAQIDAGAVAEWAVKQVVEAFAAQFASLQDTYMRERASDLRALG
QRLLFHLDDSTSGASQWPERFILVADELTATLLAEVPQDRLAGVVVRDGAANSHAAILVR
AMGIPTVMGADIQPALLSQRLLIVDGYRGEVLVDPEPVLVKEYQRLVTEEIELSKLAEDD
VEQPAALKSGERIQVMLNAGLSPEHEQLLGGRVDGVGLYRTEIPFMLQSGFPSEEEQVAQ
YQGMLQLYPQKPVTLRTLDIGADKQLPYMPISEENPCLGWRGIRITLDQPEIFLIQVRAM
LRANAGTGNLGILLPMITSIEEVDEAKRLIDRAGREVEEMLGYVLPQPRLGVMIEVPSMI
FMLPYLTSRVDFISVGTNDLTQYLLAVDRNNTRVASLYDSLHPAMLQVLRQILMQATESG
LQVSLCGEMAGDPMGALLLVGLGYRNLSMNGRSVARIKYLLRNIELADAQALAARVLTAQ
MTTDVRHLTAAFMERRGLGGLIRGGK
