# Supplementary material for: Genomic characterization of the Yersinia genus
Source: Genome Biol. 2010 Jan 4;11(1):R1. doi: 10.1186/gb-2010-11-1-r1 (PMC2847712; doi:10.1186/gb-2010-11-1-r1)
Supplement: Additional file 16 — The top level directory consists of a directory called Additional_cluster_files and 5010 directories, one for each multi-protein cluster family. (This top level directory has been split into three data files for uploading purposes (Additional files 15, 16, 17.) Within the directory are the following files: PGL1_unique_Yersinia_unclustered.out - list of all protein singletons that MCL did not group into a cluster (see Materials and Methods); PGL1_Yersinia_unique_locus_tags.txt - names of the 11 locus tag prefixes used for each genome; PGL1_unique_Yersinia.gff - mapping each Yersinia protein to a cluster in tab delimited GFF; PGL1_unique_Yersinia.sigfile - list of the longest protein in each cluster; PGL1_unique_Yersinia.summary - summary table of features of each of the clusters; PGL1_unique_Yersinia.table - summary table of each protein in the clusters. Within each cluster directory are the following files, where 'x' is the cluster name: PGL1_unique_Yersinia-x.faa - multifasta file of the proteins in the cluster; PGL1_unique_Yersinia-x.summary - summary of the properties of the proteins; PGL1_unique_Yersinia-x.matches - blast matches between the proteins of the cluster; PGL1_unique_Yersinia-x.muscle.fasta - muscle alignment of the proteins; PGL1_unique_Yersinia-x.muscle.fasta.gblo - gblocks output of muscle alignment (that is, auto-trimmed alignment); PGL1_unique_Yersinia-x.muscle.fasta.gblo.htm - as above in html format; PGL1_unique_Yersinia-x.muscle.tree - treefile from muscle alignment; PGL1_unique_Yersinia-x.sif - matches between proteins in simple interaction format for display on graphing software. [file gb-2010-11-1-r1-S16.zip › clusters2/PGL1_unique_yersinia-CL1268/PGL1_unique_yersinia-CL1268.matches]

source	target	interaction	score
yaldo0001_7180	yente0001X_9350	pmatch	98.23
yaldo0001_7180	yruck0001_6500	pmatch	94.97
yaldo0001_7180	yberc0001_6960	pmatch	96.73
yaldo0001_7180	ykris0001_8060	pmatch	97.96
yaldo0001_7180	yaldo0001_7180	pmatch	100.00
yaldo0001_7180	yfred0001_43630	pmatch	98.23
yaldo0001_7180	yrohd0001_8460	pmatch	97.82
yaldo0001_7180	ypest0001X_9890	pmatch	95.36
yaldo0001_7180	ypseu0001X_33930	pmatch	95.36
yaldo0001_7180	ymoll0001_7730	pmatch	97.00
yaldo0001_7180	yinte0001_8440	pmatch	98.23
yente0001X_9350	yente0001X_9350	pmatch	100.00
yente0001X_9350	yruck0001_6500	pmatch	95.38
yente0001X_9350	yberc0001_6960	pmatch	97.54
yente0001X_9350	ykris0001_8060	pmatch	99.32
yente0001X_9350	yaldo0001_7180	pmatch	98.23
yente0001X_9350	yfred0001_43630	pmatch	98.64
yente0001X_9350	yrohd0001_8460	pmatch	98.36
yente0001X_9350	ypest0001X_9890	pmatch	95.77
yente0001X_9350	ypseu0001X_33930	pmatch	95.77
yente0001X_9350	ymoll0001_7730	pmatch	97.82
yente0001X_9350	yinte0001_8440	pmatch	98.91
ykris0001_8060	yente0001X_9350	pmatch	99.32
ykris0001_8060	yruck0001_6500	pmatch	94.97
ykris0001_8060	yberc0001_6960	pmatch	97.27
ykris0001_8060	ykris0001_8060	pmatch	100.00
ykris0001_8060	yaldo0001_7180	pmatch	97.96
ykris0001_8060	yfred0001_43630	pmatch	98.37
ykris0001_8060	yrohd0001_8460	pmatch	98.36
ykris0001_8060	ypest0001X_9890	pmatch	95.63
ykris0001_8060	ypseu0001X_33930	pmatch	95.63
ykris0001_8060	ymoll0001_7730	pmatch	97.82
ykris0001_8060	yinte0001_8440	pmatch	98.77
yfred0001_43630	yente0001X_9350	pmatch	98.64
yfred0001_43630	yruck0001_6500	pmatch	95.38
yfred0001_43630	yberc0001_6960	pmatch	97.54
yfred0001_43630	ykris0001_8060	pmatch	98.37
yfred0001_43630	yaldo0001_7180	pmatch	98.23
yfred0001_43630	yfred0001_43630	pmatch	100.00
yfred0001_43630	yrohd0001_8460	pmatch	98.50
yfred0001_43630	ypest0001X_9890	pmatch	96.32
yfred0001_43630	ypseu0001X_33930	pmatch	96.32
yfred0001_43630	ymoll0001_7730	pmatch	97.82
yfred0001_43630	yinte0001_8440	pmatch	98.77
yinte0001_8440	yente0001X_9350	pmatch	98.91
yinte0001_8440	yruck0001_6500	pmatch	95.36
yinte0001_8440	yberc0001_6960	pmatch	97.68
yinte0001_8440	ykris0001_8060	pmatch	98.77
yinte0001_8440	yaldo0001_7180	pmatch	98.23
yinte0001_8440	yfred0001_43630	pmatch	98.77
yinte0001_8440	yrohd0001_8460	pmatch	97.96
yinte0001_8440	ypest0001X_9890	pmatch	95.78
yinte0001_8440	ypseu0001X_33930	pmatch	95.78
yinte0001_8440	ymoll0001_7730	pmatch	97.96
yinte0001_8440	yinte0001_8440	pmatch	100.00
yrohd0001_8460	yente0001X_9350	pmatch	98.36
yrohd0001_8460	yruck0001_6500	pmatch	94.54
yrohd0001_8460	yberc0001_6960	pmatch	96.87
yrohd0001_8460	ykris0001_8060	pmatch	98.36
yrohd0001_8460	yaldo0001_7180	pmatch	97.82
yrohd0001_8460	yfred0001_43630	pmatch	98.50
yrohd0001_8460	yrohd0001_8460	pmatch	100.00
yrohd0001_8460	ypest0001X_9890	pmatch	95.78
yrohd0001_8460	ypseu0001X_33930	pmatch	95.78
yrohd0001_8460	ymoll0001_7730	pmatch	97.28
yrohd0001_8460	yinte0001_8440	pmatch	97.96
yberc0001_6960	yente0001X_9350	pmatch	97.54
yberc0001_6960	yruck0001_6500	pmatch	94.13
yberc0001_6960	yberc0001_6960	pmatch	100.00
yberc0001_6960	ykris0001_8060	pmatch	97.27
yberc0001_6960	yaldo0001_7180	pmatch	96.73
yberc0001_6960	yfred0001_43630	pmatch	97.54
yberc0001_6960	yrohd0001_8460	pmatch	96.87
yberc0001_6960	ypest0001X_9890	pmatch	94.69
yberc0001_6960	ypseu0001X_33930	pmatch	94.69
yberc0001_6960	ymoll0001_7730	pmatch	98.64
yberc0001_6960	yinte0001_8440	pmatch	97.68
ymoll0001_7730	yente0001X_9350	pmatch	97.82
ymoll0001_7730	yruck0001_6500	pmatch	94.13
ymoll0001_7730	yberc0001_6960	pmatch	98.64
ymoll0001_7730	ykris0001_8060	pmatch	97.82
ymoll0001_7730	yaldo0001_7180	pmatch	97.00
ymoll0001_7730	yfred0001_43630	pmatch	97.82
ymoll0001_7730	yrohd0001_8460	pmatch	97.28
ymoll0001_7730	ypest0001X_9890	pmatch	94.82
ymoll0001_7730	ypseu0001X_33930	pmatch	94.82
ymoll0001_7730	ymoll0001_7730	pmatch	100.00
ymoll0001_7730	yinte0001_8440	pmatch	97.96
yruck0001_6500	yente0001X_9350	pmatch	95.38
yruck0001_6500	yruck0001_6500	pmatch	100.00
yruck0001_6500	yberc0001_6960	pmatch	94.13
yruck0001_6500	ykris0001_8060	pmatch	94.97
yruck0001_6500	yaldo0001_7180	pmatch	94.97
yruck0001_6500	yfred0001_43630	pmatch	95.38
yruck0001_6500	yrohd0001_8460	pmatch	94.54
yruck0001_6500	ypest0001X_9890	pmatch	94.13
yruck0001_6500	ypseu0001X_33930	pmatch	94.13
yruck0001_6500	ymoll0001_7730	pmatch	94.13
yruck0001_6500	yinte0001_8440	pmatch	95.36
ypest0001X_9890	yente0001X_9350	pmatch	95.77
ypest0001X_9890	ykris0001_8060	pmatch	95.63
ypest0001X_9890	yaldo0001_7180	pmatch	95.36
ypest0001X_9890	yfred0001_43630	pmatch	96.32
ypest0001X_9890	yrohd0001_8460	pmatch	95.78
ypest0001X_9890	ypseu0001X_33930	pmatch	99.73
ypest0001X_9890	ymoll0001_7730	pmatch	94.82
ypest0001X_9890	yinte0001_8440	pmatch	95.78
ypest0001X_9890	yruck0001_6500	pmatch	94.13
ypest0001X_9890	yberc0001_6960	pmatch	94.69
ypest0001X_9890	ypest0001X_9890	pmatch	100.00
ypseu0001X_33930	yente0001X_9350	pmatch	95.77
ypseu0001X_33930	ykris0001_8060	pmatch	95.63
ypseu0001X_33930	yaldo0001_7180	pmatch	95.36
ypseu0001X_33930	yfred0001_43630	pmatch	96.32
ypseu0001X_33930	yrohd0001_8460	pmatch	95.78
ypseu0001X_33930	ypseu0001X_33930	pmatch	100.00
ypseu0001X_33930	ymoll0001_7730	pmatch	94.82
ypseu0001X_33930	yinte0001_8440	pmatch	95.78
ypseu0001X_33930	yruck0001_6500	pmatch	94.13
ypseu0001X_33930	yberc0001_6960	pmatch	94.69
ypseu0001X_33930	ypest0001X_9890	pmatch	99.73
