# Supplementary material for: Genomic characterization of the Yersinia genus
Source: Genome Biol. 2010 Jan 4;11(1):R1. doi: 10.1186/gb-2010-11-1-r1 (PMC2847712; doi:10.1186/gb-2010-11-1-r1)
Supplement: Additional file 16 — The top level directory consists of a directory called Additional_cluster_files and 5010 directories, one for each multi-protein cluster family. (This top level directory has been split into three data files for uploading purposes (Additional files 15, 16, 17.) Within the directory are the following files: PGL1_unique_Yersinia_unclustered.out - list of all protein singletons that MCL did not group into a cluster (see Materials and Methods); PGL1_Yersinia_unique_locus_tags.txt - names of the 11 locus tag prefixes used for each genome; PGL1_unique_Yersinia.gff - mapping each Yersinia protein to a cluster in tab delimited GFF; PGL1_unique_Yersinia.sigfile - list of the longest protein in each cluster; PGL1_unique_Yersinia.summary - summary table of features of each of the clusters; PGL1_unique_Yersinia.table - summary table of each protein in the clusters. Within each cluster directory are the following files, where 'x' is the cluster name: PGL1_unique_Yersinia-x.faa - multifasta file of the proteins in the cluster; PGL1_unique_Yersinia-x.summary - summary of the properties of the proteins; PGL1_unique_Yersinia-x.matches - blast matches between the proteins of the cluster; PGL1_unique_Yersinia-x.muscle.fasta - muscle alignment of the proteins; PGL1_unique_Yersinia-x.muscle.fasta.gblo - gblocks output of muscle alignment (that is, auto-trimmed alignment); PGL1_unique_Yersinia-x.muscle.fasta.gblo.htm - as above in html format; PGL1_unique_Yersinia-x.muscle.tree - treefile from muscle alignment; PGL1_unique_Yersinia-x.sif - matches between proteins in simple interaction format for display on graphing software. [file gb-2010-11-1-r1-S16.zip › clusters2/PGL1_unique_yersinia-CL1268/PGL1_unique_yersinia-CL1268.muscle.fasta]

>yruck0001_6500
MLTRLREVVEKVAMAASLTDALELLVNETCLAMNTEVCSIYLADNDRRCYYLMATRGLKK
PRGRTITLAFDEGVVGLVGRLAEPINLADAQSHPSFKYVPQVKEDRFRAFLGVPIIYRRQ
LLGVLVVQQREHRQFDESEESFMVTLATQLAAILSQSQLNAIFGQYRQTRIRALAAAPGV
AVAEGWQDTSQPSLDLVYKASTLDSVRERERLTQALEEAAAEFRRFSKRFTASSQKESAA
IFDLYSHLLNDARLKRELFAEIDAGSVAEWAVKQVVEQFAAQFASLQDTYMRERAGDLRA
LGQRLLFHLDDSTSGTSQWPERFILVADELTATLLAEVPQDRLAGVVVRDGAANSHAAIL
VRAMGIPTVMGADIQPSLLSQRLLIVDGYRGEILVDPEPVLVQEYQRLITEEIELSKLAE
DDVEQPAELKSGERIQVLLNAGLSPEHEQLLGGRVDGVGLYRTEIPFMLQSGFPSEDEQV
AQYQGMLQLYPQKPVTLRTLDIGADKQLPYMPISEENPCLGWRGIRVTLDQPEIFLIQVR
AMLRANAGTGNLGILLPMITSLEEVDEAKRLIDRAGREVQEVLGYELPKPRLGVMIEVPA
MIFMLPYLKSRVDFISVGTNDLTQYLLAVDRNNTRVASLYDSLHPAMLQVLRQILVQATD
SGLQVSLCGEMAGDPMGALLLVGLGYRQLSMNGRSVARIKYLLRNVDLVEAEALAERVLT
AQMTTDVRHLTAAFMERRGLGGLIRGGK
>ypest0001X_9890
--MRLREVVEKVAMATGLTEALELLVNETCLAMDTEVCSIYLADNDRRCYYLMATRGLKK
PRGRTITLAFDEGIVGLVGRLAEPINLADAQSHPSFKYVPQVKEERYRAFLGVPIIYRRQ
LLGVLVVQQREHRQFDESEESFMVTLATQLAGILSQSQLNAIFGQYRQTRIRALAAAPGV
AVAEGWQDISQPSLDLVYEASTLDSTLERERLTQALEEAAAEFRRFSKRFAASSQKESAA
IFDLYSHLLNDARLKRELFAQIDAGAVAEWAVKQVVEAFAAQFASLQDTYMRERASDLRA
LGQRLLFHLDDSTSGASQWPERFILVADELTATLLAEVPQDRLAGVVVRDGAANSHAAIL
VRAMGIPTVMGADIQPALLSQRLLIVDGYRGEVLVDPEPVLVKEYQRLVTEEIELSKLAE
DDVEQPAALKSGERIQVMLNAGLSPEHEQLLGGRVDGVGLYRTEIPFMLQSGFPSEEEQV
AQYQGMLQLYPQKPVTLRTLDIGADKQLPYMPISEENPCLGWRGIRITLDQPEIFLIQVR
AMLRANAGTGNLGILLPMITSIEEVDEAKRLIDRAGREVEEMLGYVLPQPRLGVMIEVPS
MIFMLPYLTSRVDFISVGTNDLTQYLLAVDRNNTRVASLYDSLHPAMLQVLRQILMQATE
SGLQVSLCGEMAGDPMGALLLVGLGYRNLSMNGRSVARIKYLLRNIELADAQVLAARVLT
AQMTTDVRHLTAAFMERRGLGGLIRGGK
>ypseu0001X_33930
--MRLREVVEKVAMATGLTEALELLVNETCLAMDTEVCSIYLADNDRRCYYLMATRGLKK
PRGRTITLAFDEGIVGLVGRLAEPINLADAQSHPSFKYVPLVKEERYRAFLGVPIIYRRQ
LLGVLVVQQREHRQFDESEESFMVTLATQLAGILSQSQLNAIFGQYRQTRIRALAAAPGV
AVAEGWQDISQPSLDLVYEASTLDSTLERERLTQALEEAAAEFRRFSKRFAASSQKESAA
IFDLYSHLLNDARLKRELFAQIDAGAVAEWAVKQVVEAFAAQFASLQDTYMRERASDLRA
LGQRLLFHLDDSTSGASQWPERFILVADELTATLLAEVPQDRLAGVVVRDGAANSHAAIL
VRAMGIPTVMGADIQPALLSQRLLIVDGYRGEVLVDPEPVLVKEYQRLVTEEIELSKLAE
DDVEQPAALKSGERIQVMLNAGLSPEHEQLLGGRVDGVGLYRTEIPFMLQSGFPSEEEQV
AQYQGMLQLYPQKPVTLRTLDIGADKQLPYMPISEENPCLGWRGIRITLDQPEIFLIQVR
AMLRANAGTGNLGILLPMITSIEEVDEAKRLIDRAGREVEEMLGYVLPQPRLGVMIEVPS
MIFMLPYLTSRVDFISVGTNDLTQYLLAVDRNNTRVASLYDSLHPAMLQVLRQILMQATE
SGLQVSLCGEMAGDPMGALLLVGLGYRNLSMNGRSVARIKYLLRNIELADAQALAARVLT
AQMTTDVRHLTAAFMERRGLGGLIRGGK
>yberc0001_6960
--MRLREIVEKVAMATSLTDALELLVNETCLSMDTEVCSIYLADNDRRCYYLMATRGLKK
PRGRIITLAFDEGIVGLVGRLAEPINLADAQSHPSFKYVPQVKEDRFRAFLGVPIIYRRQ
LLGVLVVQQREHRQFDESEESFMVTLATQLAGILSQSQLNAIFGQYRQTRIRALAAAPGV
AVAEGWQDTSQPSLDLVYEASTLDTVQERERLTQALEEAGAEFRRFSKRFAASSQKESAA
IFDLYSHLLNDARLKRELFAQIDAGSVAEWAVKQVVEQFAAQFANLQDTYMRERASDLRA
LGLRLLFHLDDSTSGASQWPERFILVADELTATLLAEVPQDRLVGVVVRDGAANSHAAIL
VRAMGIPTVMGADIQPALLSQRLLIVDGYRGEVLVDPEPVLIKEYQRLVTEEIELSKLAE
DEVEQPAALKSGERIQVMLNAGLSPEHEKLLGGRVDGVGLYRTEIPFMLQSGFPSEEEQV
AQYQGMLQLYPNKSVTLRTLDIGADKQLPYMPISEENPCLGWRGIRVTLDQPEIFLIQVR
AMLRANAGTGNLGILLPMITSLEEVDEAKRLIDRAGREVQEVLGYELPQPKLGVMIEVPA
MIFMLPYLKSRVDFISVGTNDLTQYLLAVDRNNTRVASLYDSLHPAVLQVLSHILTQATQ
AGLQVSLCGEMAGDPMGALLLVGLGYRNLSMNGRSVARIKYLLRNIDLADAQALAERVLT
AQMTTDVRHLTAAFMERRGLGGLIRGGK
>ymoll0001_7730
--MRLREIVEKVAMATSLTDALELLVNETCVAMDTEVCSIYLADNDRRCYYLMATRGLKK
PRGRIITLAFDEGIVGLVGRLAEPINLADAQSHPSFKYVPQVKEDRFRAFLGVPIIYRRQ
LLGVLVVQQREHRQFDESEESFMVTLATQLAGILSQSQLNAIFGQYRQTRIRALAAAPGV
AVAEGWQDTSQPSLDLVYEASTLDTVQERERLTQALEEAAAEFRRFSKRFAASSQKESAA
IFDLYSHLLNDARLKRELFAQIDAGSVAEWAVKQVVEQFAAQFANLQDTYMRERASDLRA
LGLRLLFHLDDSTSGASQWPERFILVADELTATLLAEVPQDRLVGVVVRDGAANSHAAIL
VRAMGIPTVMGADIQPALLNQRLLIVDGYRGEVLVDPEPVLVKEYQRLVTEEIELSKLAE
DDVEQPAALKSGERIQVMLNAGLSPEHEKLLGGRVDGVGLYRTEIPFMLQSGFPSEEEQV
SQYQGMLQLYPNKSVTLRTLDIGADKQLPYMPISEENPCLGWRGIRVTLDQPEIFLIQVR
AMLRANASTGNLGILLPMITSLEEVDEAKRLIDRAGREVQEVLGYGLPQPKLGVMIEVPA
MIFMLPYLKSRVDFISVGTNDLTQYLLAVDRNNTRVASLYDSLHPAVLQVLSHILTQATQ
SGLQVSLCGEMAGDPMGALLLVGLGYRNLSMNGRSVARIKYLLRNIDLADAQALAERVLT
AQMTTDVRHLTAAFMERRGLGGLIRGGK
>yaldo0001_7180
MLTRLREIVEKVAMATSLTDALELLVNETCLAMDTEVCSIYLADNDRRCYYLMATRGLKK
PRGRTITLAFDEGIVGLVGRLAEPINLADAQSHPSFKYVPQVKEDRFRAFLGVPIIYRRQ
LLGVLVVQQREHRQFDESEESFMVTLATQLAGILSQSQLNAIFGQYRQTRIRALAAAPGV
AVAEGWQDTSQPSLDLVYEASTLDTAQERERLTQALEEAAAEFRRFSKRFAASSQKESAA
IFDLYSHLLNDARLKRELFAQIDTGSVAEWAVKQVVEQFAAQFASLQDTYMRERASDLRA
LGQRLLFHLDDSTSGASQWPARFILVADELTATLLAEVPQDRLAGVVVRDGAANSHAAIL
VRAMGIPTVMGADIQPALLNQRLLIVDGYRGEVLVDPEPVLVKEYQRLVTEEIELSKLAE
DDVEQPAALKSGERIQVLLNAGLSPEHEQLLGGRVDGVGLYRTEIPFMLQSGFPSEEEQV
AQYQGMLQLYPHKPVTLRTLDIGADKQLPYMPISEENPCLGWRGIRVTLDQPEIFLIQVR
AMLRANAGTGNLGILLPMITSLEEVDEAKRLIDRAGREVQEVLGYELPQPKLGVMIEVPA
MIFMLPYLKSRVDFISVGTNDLTQYLLAVDRNNTRVASLYDNLHPAMLQVLKHILTQATQ
SGLQVSLCGEMAGDPMGALLLVGLGYRNLSMNGRSVARIKYLLRNIELADAEALVERVLA
AQMTTDVRHLTAAFMERRGLGGLIRGGK
>yrohd0001_8460
--MRLREIVEKVAMATSLTDALELLVNETCLAMDTEVCSIYLADNDRRCYYLMATRGLKK
PRGRTITLAFDEGIVGLVGRLAEPINLADAQSHPSFKYVPQVKEDRFRAFLGVPIIYRRQ
LLGVLVVQQREHRQFDESEESFMVTLATQLAGILSQSQLNAIFGQYRQTRIRALAAAPGV
AVAEGWQDTSQPSLDLVYEASTLDPALERERLTQALEEAAAEFRRFSKRFAASSQKESAA
IFDLYSHLLNDARLKRELFAQIDAGSVAEWAVKQVVEQFAAQFASLQDTYMRERGSDLRA
LGQRLLFHLDDSTSGASQWPERFILVADELTATLLAEVPQDRLVGVVVRDGAANSHAAIL
VRAMGIPTVMGADIQPALLNQRLLIVDGYRGEVLVDPEPVLVKEYQRLVTEEIELSKLAE
DDVEQPAALKSGERVQVMLNAGLSPEHEQLLGGRVDGVGLYRTEIPFMLQSGFPSEEEQV
AQYQGMLQLYPHKPVTLRTLDIGADKQLPYMPISEENPCLGWRGIRVTLDQPEIFLIQVR
AMLRANAGTGNLGILLPMITSLEEVDEAKRLIDRAGREVEEVLGYALPQPKLGVMVEVPA
MIFMLPYLKSRVDFISVGTNDLTQYLLAVDRNNTRVASLYDSLHPAMLQVLNHILTQATQ
SGLQVSLCGEMAGDPMGALLLVGLGYRNLSMNGRSVARIKYLLRNIDLADAQALAERVLA
AQMTTDVRHLTAAFMERRGLGGLIRGGK
>yfred0001_43630
MLTRLREIVEKVAMATSLTDALELLVNETCLAMDTEVCSIYLADNDRRCYYLMATRGLKK
PRGRTITLAFDEGIVGLVGRLAEPINLADAQSHPSFKYVPQVKEDRFRAFLGVPIIYRRQ
LLGVLVVQQREHRQFDESEESFMVTLATQLAGILSQSQLNAIFGQYRQTRIRALAAAPGV
AVAEGWQDTSQPSLDLVYEASTLDPVLERERLTQALEEAAAEFRRFSKRFAASSQKESAA
IFDLYSHLLNDARLKRELFAQIDAGSVAEWAVKQVVEQFAAQFASLQDTYMRERASDLRA
LGQRLLFHLDDSTSGASQWPERFILVADELTATLLAEVPQDRLAGVVVRDGAANSHAAIL
VRAMGIPTVMGADIQPALLNQRLLIVDGYRGEVLVDPEPVLVKEYQRLVTEEIELSKLAE
DDVEQPAALKSGERIQVMLNAGLSPEHEQLLGGRVDGVGLYRTEIPFMLQSGFPSEEEQV
AQYQGMLQLYPNKPVTLRTLDIGADKQLPYMPISEENPCLGWRGIRVTLDQPEIFLIQVR
AMLRANAGTGNLGILLPMITSLEEVDEAKRLIDRAGREVQEVLGYELPQPKLGVMIEVPA
MIFMLPYLKSRVDFISVGTNDLTQYLLAVDRNNTHVASLYDSLHPAMLQVLNHILTQATQ
SGLQVSLCGEMAGDPMGALLLVGLGYRNLSMNGRSVARIKYLLRNIELADAQALAERVLT
AQMTTDVRHLTAAFMERRGLGGLIRGGK
>yinte0001_8440
--MRLREIVEKVAMATSLADALELLVNETCLAMDTEVCSIYLADNDRRCYYLMATRGLKK
PRGRTITLAFDEGIVGLVGRLAEPINLADAQSHPSFKYVPQVKEDRFRAFLGVPIIYRRQ
LLGVLVVQQREHRQFDESEESFMVTLATQLAGILSQSQLNAIFGQYRQTRIRALAAAPGV
AVAEGWQDTSQPSLDLVYEASTLDTVQERERLTQALEEAAAEFRRFSKRFAASSQKESAA
IFDLYSHLLNDARLKRELFAQIDAGSVAEWAVKQVVEQFAAQFASLQDTYMRERASDLRA
LGQRLLFHLDDSTSGASQWPERFILVADELTATLLAEVPQDRLAGVVVRDGAANSHAAIL
VRAMGIPTVMGADIQPALLNQRLLIVDGYRGEVLVDPEPVLVKEYQRLVTEEIELSKLAE
DDVEQPAALKSGERIQVMLNAGLSPEHEQLLGGRVDGVGLYRTEIPFMLQSGFPSEEEQV
AQYQGMLQLYPNKPVTLRTLDIGADKQLPYMPISEENPCLGWRGIRVTLDQPEIFLIQVR
AMLRANAGTGNLGILLPMITSLEEVDEAKRLIDRAGREVQEVLGYELPQPKLGVMIEVPA
MIFMLPYLKSRVDFISVGTNDLTQYLLAVDRNNTRVASLYDSLHPAMLQVLSHILTQATL
SGLQVSLCGEMAGDPMGALLLVGLGYRNLSMNGRSVARIKYLLRNIDLADATALAERVLS
AQMTTDVRHLTAAFMERRGLGGLIRGGK
>yente0001X_9350
MLTRLREIVEKVAMATSLTDALELLVNETCLAMDTEVCSIYLADNDRRCYYLMATRGLKK
PRGRTITLAFDEGIVGLVGRLAEPINLADAQSHPSFKYVPQVKEDRFRAFLGVPIIYRRQ
LLGVLVVQQREHRQFDESEESFMVTLATQLAGILSQSQLNAIFGQYRQTRIRALAAAPGV
AVAEGWQDTSQPSLDLVYEASTLDTAQERERLTQALEEAAAEFRRFSKRFAASSQKESAA
IFDLYSHLLNDARLKRELFAQIDAGSVAEWAVKQVVEQFAAQFASLQDTYMRERASDLRA
LGQRLLFHLDDSTSGASQWPERFILVADELTATLLAEVPQDRLAGVVVRDGAANSHAAIL
VRAMGIPTVMGADIQPALLNQRLLIVDGYRGEVLVDPEPVLVKEYQRLVTEEIELSKLAE
DDVEQPAALKSGERIQVMLNAGLSPEHEQLLGGRVDGVGLYRTEIPFMLQSGFPSEEEQV
AQYQGMLQLYPNKPVTLRTLDIGADKQLPYMPISEENPCLGWRGIRVTLDQPEIFLIQVR
AMLRANAGTGNLGILLPMITSLEEVDEAKRLIDRAGREVQEVLGYELPQPKLGVMVEVPA
MIFMLPYLKSRVDFISVGTNDLTQYLLAVDRNNTRVASLYDSLHPAMLQVLSHILAQATQ
SGLQVSLCGEMAGDPMGALLLVGLGYRNLSMNGRSVARIKYLLRNIDLVDAQALAERVLN
AQMTTDVRHLTAAFMERRGLGGLIRGGK
>ykris0001_8060
MLTRLREIVEKVAMATSLTDALELLVNETCLAMDTEVCSIYLADNDRRCYYLMATRGLKK
PRGRTITLAFDEGIVGLVGRLAEPINLADAQSHPSFKYVPQVKEDRFRAFLGVPIIYRRQ
LLGVLVVQQREHRQFDESEESFMVTLATQLAGILSQSQLNAIFGQYRQTRIRALAAAPGV
AVAEGWQDTSQPSLDLVYEASTLDTAQERERLTQALEEAAAEFRRFSKRFAASSQKESAA
IFDLYSHLLNDARLKRELFAQIDAGSVAEWAVKQVVEQFAAQFASLQDTYMRERASDLRA
LGQRLLFHLDDSTSGASQWPERFILVADELTATLLAEVPQDRLAGVVVRDGAANSHAAIL
VRAMGIPTVMGADIQPALLNQRLLIVDGYRGEVLVDPEPVLVKEYQRLVTEEIELSKLAE
DDVEQPAALKSGERIQVMLNAGLSPEHEQLLGGRVDGVGLYRTEIPFMLQSGFPSEEEQV
TQYQGMLQLYPNKPVTLRTLDIGADKQLPYMPISEENPCLGWRGIRVTLDQPEIFLIQVR
AMLRANAGTGNLGILLPMITSLEEVDEAKRLIDRAGREVQELLGYALPQPKLGVMVEVPA
MIFMLPYLKSRVDFISVGTNDLTQYLLAVDRNNTRVASLYDSLHPAMLQVLSHILTQATQ
SGLQVSLCGEMAGDPMGALLLVGLGYRNLSMNGRSVARIKYLLRNIDLVDAQALAERVLS
AQMTTDVRHLTAAFMERKGLGGLIRGGK
