# Supplementary material for: Genomic characterization of the Yersinia genus
Source: Genome Biol. 2010 Jan 4;11(1):R1. doi: 10.1186/gb-2010-11-1-r1 (PMC2847712; doi:10.1186/gb-2010-11-1-r1)
Supplement: Additional file 16 — The top level directory consists of a directory called Additional_cluster_files and 5010 directories, one for each multi-protein cluster family. (This top level directory has been split into three data files for uploading purposes (Additional files 15, 16, 17.) Within the directory are the following files: PGL1_unique_Yersinia_unclustered.out - list of all protein singletons that MCL did not group into a cluster (see Materials and Methods); PGL1_Yersinia_unique_locus_tags.txt - names of the 11 locus tag prefixes used for each genome; PGL1_unique_Yersinia.gff - mapping each Yersinia protein to a cluster in tab delimited GFF; PGL1_unique_Yersinia.sigfile - list of the longest protein in each cluster; PGL1_unique_Yersinia.summary - summary table of features of each of the clusters; PGL1_unique_Yersinia.table - summary table of each protein in the clusters. Within each cluster directory are the following files, where 'x' is the cluster name: PGL1_unique_Yersinia-x.faa - multifasta file of the proteins in the cluster; PGL1_unique_Yersinia-x.summary - summary of the properties of the proteins; PGL1_unique_Yersinia-x.matches - blast matches between the proteins of the cluster; PGL1_unique_Yersinia-x.muscle.fasta - muscle alignment of the proteins; PGL1_unique_Yersinia-x.muscle.fasta.gblo - gblocks output of muscle alignment (that is, auto-trimmed alignment); PGL1_unique_Yersinia-x.muscle.fasta.gblo.htm - as above in html format; PGL1_unique_Yersinia-x.muscle.tree - treefile from muscle alignment; PGL1_unique_Yersinia-x.sif - matches between proteins in simple interaction format for display on graphing software. [file gb-2010-11-1-r1-S16.zip › clusters2/PGL1_unique_yersinia-CL1268/PGL1_unique_yersinia-CL1268.muscle.fasta.gblo]

>yruck0001_6500
RLREVVEKVA MAASLTDALE LLVNETCLAM NTEVCSIYLA DNDRRCYYLM ATRGLKKPRG
RTITLAFDEG VVGLVGRLAE PINLADAQSH PSFKYVPQVK EDRFRAFLGV PIIYRRQLLG
VLVVQQREHR QFDESEESFM VTLATQLAAI LSQSQLNAIF GQYRQTRIRA LAAAPGVAVA
EGWQDTSQPS LDLVYKASTL DSVRERERLT QALEEAAAEF RRFSKRFTAS SQKESAAIFD
LYSHLLNDAR LKRELFAEID AGSVAEWAVK QVVEQFAAQF ASLQDTYMRE RAGDLRALGQ
RLLFHLDDST SGTSQWPERF ILVADELTAT LLAEVPQDRL AGVVVRDGAA NSHAAILVRA
MGIPTVMGAD IQPSLLSQRL LIVDGYRGEI LVDPEPVLVQ EYQRLITEEI ELSKLAEDDV
EQPAELKSGE RIQVLLNAGL SPEHEQLLGG RVDGVGLYRT EIPFMLQSGF PSEDEQVAQY
QGMLQLYPQK PVTLRTLDIG ADKQLPYMPI SEENPCLGWR GIRVTLDQPE IFLIQVRAML
RANAGTGNLG ILLPMITSLE EVDEAKRLID RAGREVQEVL GYELPKPRLG VMIEVPAMIF
MLPYLKSRVD FISVGTNDLT QYLLAVDRNN TRVASLYDSL HPAMLQVLRQ ILVQATDSGL
QVSLCGEMAG DPMGALLLVG LGYRQLSMNG RSVARIKYLL RNVDLVEAEA LAERVLTAQM
TTDVRHLTAA FMERRGLGGL IRGGK
>ypest0001X_9890
RLREVVEKVA MATGLTEALE LLVNETCLAM DTEVCSIYLA DNDRRCYYLM ATRGLKKPRG
RTITLAFDEG IVGLVGRLAE PINLADAQSH PSFKYVPQVK EERYRAFLGV PIIYRRQLLG
VLVVQQREHR QFDESEESFM VTLATQLAGI LSQSQLNAIF GQYRQTRIRA LAAAPGVAVA
EGWQDISQPS LDLVYEASTL DSTLERERLT QALEEAAAEF RRFSKRFAAS SQKESAAIFD
LYSHLLNDAR LKRELFAQID AGAVAEWAVK QVVEAFAAQF ASLQDTYMRE RASDLRALGQ
RLLFHLDDST SGASQWPERF ILVADELTAT LLAEVPQDRL AGVVVRDGAA NSHAAILVRA
MGIPTVMGAD IQPALLSQRL LIVDGYRGEV LVDPEPVLVK EYQRLVTEEI ELSKLAEDDV
EQPAALKSGE RIQVMLNAGL SPEHEQLLGG RVDGVGLYRT EIPFMLQSGF PSEEEQVAQY
QGMLQLYPQK PVTLRTLDIG ADKQLPYMPI SEENPCLGWR GIRITLDQPE IFLIQVRAML
RANAGTGNLG ILLPMITSIE EVDEAKRLID RAGREVEEML GYVLPQPRLG VMIEVPSMIF
MLPYLTSRVD FISVGTNDLT QYLLAVDRNN TRVASLYDSL HPAMLQVLRQ ILMQATESGL
QVSLCGEMAG DPMGALLLVG LGYRNLSMNG RSVARIKYLL RNIELADAQV LAARVLTAQM
TTDVRHLTAA FMERRGLGGL IRGGK
>ypseu0001X_33930
RLREVVEKVA MATGLTEALE LLVNETCLAM DTEVCSIYLA DNDRRCYYLM ATRGLKKPRG
RTITLAFDEG IVGLVGRLAE PINLADAQSH PSFKYVPLVK EERYRAFLGV PIIYRRQLLG
VLVVQQREHR QFDESEESFM VTLATQLAGI LSQSQLNAIF GQYRQTRIRA LAAAPGVAVA
EGWQDISQPS LDLVYEASTL DSTLERERLT QALEEAAAEF RRFSKRFAAS SQKESAAIFD
LYSHLLNDAR LKRELFAQID AGAVAEWAVK QVVEAFAAQF ASLQDTYMRE RASDLRALGQ
RLLFHLDDST SGASQWPERF ILVADELTAT LLAEVPQDRL AGVVVRDGAA NSHAAILVRA
MGIPTVMGAD IQPALLSQRL LIVDGYRGEV LVDPEPVLVK EYQRLVTEEI ELSKLAEDDV
EQPAALKSGE RIQVMLNAGL SPEHEQLLGG RVDGVGLYRT EIPFMLQSGF PSEEEQVAQY
QGMLQLYPQK PVTLRTLDIG ADKQLPYMPI SEENPCLGWR GIRITLDQPE IFLIQVRAML
RANAGTGNLG ILLPMITSIE EVDEAKRLID RAGREVEEML GYVLPQPRLG VMIEVPSMIF
MLPYLTSRVD FISVGTNDLT QYLLAVDRNN TRVASLYDSL HPAMLQVLRQ ILMQATESGL
QVSLCGEMAG DPMGALLLVG LGYRNLSMNG RSVARIKYLL RNIELADAQA LAARVLTAQM
TTDVRHLTAA FMERRGLGGL IRGGK
>yberc0001_6960
RLREIVEKVA MATSLTDALE LLVNETCLSM DTEVCSIYLA DNDRRCYYLM ATRGLKKPRG
RIITLAFDEG IVGLVGRLAE PINLADAQSH PSFKYVPQVK EDRFRAFLGV PIIYRRQLLG
VLVVQQREHR QFDESEESFM VTLATQLAGI LSQSQLNAIF GQYRQTRIRA LAAAPGVAVA
EGWQDTSQPS LDLVYEASTL DTVQERERLT QALEEAGAEF RRFSKRFAAS SQKESAAIFD
LYSHLLNDAR LKRELFAQID AGSVAEWAVK QVVEQFAAQF ANLQDTYMRE RASDLRALGL
RLLFHLDDST SGASQWPERF ILVADELTAT LLAEVPQDRL VGVVVRDGAA NSHAAILVRA
MGIPTVMGAD IQPALLSQRL LIVDGYRGEV LVDPEPVLIK EYQRLVTEEI ELSKLAEDEV
EQPAALKSGE RIQVMLNAGL SPEHEKLLGG RVDGVGLYRT EIPFMLQSGF PSEEEQVAQY
QGMLQLYPNK SVTLRTLDIG ADKQLPYMPI SEENPCLGWR GIRVTLDQPE IFLIQVRAML
RANAGTGNLG ILLPMITSLE EVDEAKRLID RAGREVQEVL GYELPQPKLG VMIEVPAMIF
MLPYLKSRVD FISVGTNDLT QYLLAVDRNN TRVASLYDSL HPAVLQVLSH ILTQATQAGL
QVSLCGEMAG DPMGALLLVG LGYRNLSMNG RSVARIKYLL RNIDLADAQA LAERVLTAQM
TTDVRHLTAA FMERRGLGGL IRGGK
>ymoll0001_7730
RLREIVEKVA MATSLTDALE LLVNETCVAM DTEVCSIYLA DNDRRCYYLM ATRGLKKPRG
RIITLAFDEG IVGLVGRLAE PINLADAQSH PSFKYVPQVK EDRFRAFLGV PIIYRRQLLG
VLVVQQREHR QFDESEESFM VTLATQLAGI LSQSQLNAIF GQYRQTRIRA LAAAPGVAVA
EGWQDTSQPS LDLVYEASTL DTVQERERLT QALEEAAAEF RRFSKRFAAS SQKESAAIFD
LYSHLLNDAR LKRELFAQID AGSVAEWAVK QVVEQFAAQF ANLQDTYMRE RASDLRALGL
RLLFHLDDST SGASQWPERF ILVADELTAT LLAEVPQDRL VGVVVRDGAA NSHAAILVRA
MGIPTVMGAD IQPALLNQRL LIVDGYRGEV LVDPEPVLVK EYQRLVTEEI ELSKLAEDDV
EQPAALKSGE RIQVMLNAGL SPEHEKLLGG RVDGVGLYRT EIPFMLQSGF PSEEEQVSQY
QGMLQLYPNK SVTLRTLDIG ADKQLPYMPI SEENPCLGWR GIRVTLDQPE IFLIQVRAML
RANASTGNLG ILLPMITSLE EVDEAKRLID RAGREVQEVL GYGLPQPKLG VMIEVPAMIF
MLPYLKSRVD FISVGTNDLT QYLLAVDRNN TRVASLYDSL HPAVLQVLSH ILTQATQSGL
QVSLCGEMAG DPMGALLLVG LGYRNLSMNG RSVARIKYLL RNIDLADAQA LAERVLTAQM
TTDVRHLTAA FMERRGLGGL IRGGK
>yaldo0001_7180
RLREIVEKVA MATSLTDALE LLVNETCLAM DTEVCSIYLA DNDRRCYYLM ATRGLKKPRG
RTITLAFDEG IVGLVGRLAE PINLADAQSH PSFKYVPQVK EDRFRAFLGV PIIYRRQLLG
VLVVQQREHR QFDESEESFM VTLATQLAGI LSQSQLNAIF GQYRQTRIRA LAAAPGVAVA
EGWQDTSQPS LDLVYEASTL DTAQERERLT QALEEAAAEF RRFSKRFAAS SQKESAAIFD
LYSHLLNDAR LKRELFAQID TGSVAEWAVK QVVEQFAAQF ASLQDTYMRE RASDLRALGQ
RLLFHLDDST SGASQWPARF ILVADELTAT LLAEVPQDRL AGVVVRDGAA NSHAAILVRA
MGIPTVMGAD IQPALLNQRL LIVDGYRGEV LVDPEPVLVK EYQRLVTEEI ELSKLAEDDV
EQPAALKSGE RIQVLLNAGL SPEHEQLLGG RVDGVGLYRT EIPFMLQSGF PSEEEQVAQY
QGMLQLYPHK PVTLRTLDIG ADKQLPYMPI SEENPCLGWR GIRVTLDQPE IFLIQVRAML
RANAGTGNLG ILLPMITSLE EVDEAKRLID RAGREVQEVL GYELPQPKLG VMIEVPAMIF
MLPYLKSRVD FISVGTNDLT QYLLAVDRNN TRVASLYDNL HPAMLQVLKH ILTQATQSGL
QVSLCGEMAG DPMGALLLVG LGYRNLSMNG RSVARIKYLL RNIELADAEA LVERVLAAQM
TTDVRHLTAA FMERRGLGGL IRGGK
>yrohd0001_8460
RLREIVEKVA MATSLTDALE LLVNETCLAM DTEVCSIYLA DNDRRCYYLM ATRGLKKPRG
RTITLAFDEG IVGLVGRLAE PINLADAQSH PSFKYVPQVK EDRFRAFLGV PIIYRRQLLG
VLVVQQREHR QFDESEESFM VTLATQLAGI LSQSQLNAIF GQYRQTRIRA LAAAPGVAVA
EGWQDTSQPS LDLVYEASTL DPALERERLT QALEEAAAEF RRFSKRFAAS SQKESAAIFD
LYSHLLNDAR LKRELFAQID AGSVAEWAVK QVVEQFAAQF ASLQDTYMRE RGSDLRALGQ
RLLFHLDDST SGASQWPERF ILVADELTAT LLAEVPQDRL VGVVVRDGAA NSHAAILVRA
MGIPTVMGAD IQPALLNQRL LIVDGYRGEV LVDPEPVLVK EYQRLVTEEI ELSKLAEDDV
EQPAALKSGE RVQVMLNAGL SPEHEQLLGG RVDGVGLYRT EIPFMLQSGF PSEEEQVAQY
QGMLQLYPHK PVTLRTLDIG ADKQLPYMPI SEENPCLGWR GIRVTLDQPE IFLIQVRAML
RANAGTGNLG ILLPMITSLE EVDEAKRLID RAGREVEEVL GYALPQPKLG VMVEVPAMIF
MLPYLKSRVD FISVGTNDLT QYLLAVDRNN TRVASLYDSL HPAMLQVLNH ILTQATQSGL
QVSLCGEMAG DPMGALLLVG LGYRNLSMNG RSVARIKYLL RNIDLADAQA LAERVLAAQM
TTDVRHLTAA FMERRGLGGL IRGGK
>yfred0001_43630
RLREIVEKVA MATSLTDALE LLVNETCLAM DTEVCSIYLA DNDRRCYYLM ATRGLKKPRG
RTITLAFDEG IVGLVGRLAE PINLADAQSH PSFKYVPQVK EDRFRAFLGV PIIYRRQLLG
VLVVQQREHR QFDESEESFM VTLATQLAGI LSQSQLNAIF GQYRQTRIRA LAAAPGVAVA
EGWQDTSQPS LDLVYEASTL DPVLERERLT QALEEAAAEF RRFSKRFAAS SQKESAAIFD
LYSHLLNDAR LKRELFAQID AGSVAEWAVK QVVEQFAAQF ASLQDTYMRE RASDLRALGQ
RLLFHLDDST SGASQWPERF ILVADELTAT LLAEVPQDRL AGVVVRDGAA NSHAAILVRA
MGIPTVMGAD IQPALLNQRL LIVDGYRGEV LVDPEPVLVK EYQRLVTEEI ELSKLAEDDV
EQPAALKSGE RIQVMLNAGL SPEHEQLLGG RVDGVGLYRT EIPFMLQSGF PSEEEQVAQY
QGMLQLYPNK PVTLRTLDIG ADKQLPYMPI SEENPCLGWR GIRVTLDQPE IFLIQVRAML
RANAGTGNLG ILLPMITSLE EVDEAKRLID RAGREVQEVL GYELPQPKLG VMIEVPAMIF
MLPYLKSRVD FISVGTNDLT QYLLAVDRNN THVASLYDSL HPAMLQVLNH ILTQATQSGL
QVSLCGEMAG DPMGALLLVG LGYRNLSMNG RSVARIKYLL RNIELADAQA LAERVLTAQM
TTDVRHLTAA FMERRGLGGL IRGGK
>yinte0001_8440
RLREIVEKVA MATSLADALE LLVNETCLAM DTEVCSIYLA DNDRRCYYLM ATRGLKKPRG
RTITLAFDEG IVGLVGRLAE PINLADAQSH PSFKYVPQVK EDRFRAFLGV PIIYRRQLLG
VLVVQQREHR QFDESEESFM VTLATQLAGI LSQSQLNAIF GQYRQTRIRA LAAAPGVAVA
EGWQDTSQPS LDLVYEASTL DTVQERERLT QALEEAAAEF RRFSKRFAAS SQKESAAIFD
LYSHLLNDAR LKRELFAQID AGSVAEWAVK QVVEQFAAQF ASLQDTYMRE RASDLRALGQ
RLLFHLDDST SGASQWPERF ILVADELTAT LLAEVPQDRL AGVVVRDGAA NSHAAILVRA
MGIPTVMGAD IQPALLNQRL LIVDGYRGEV LVDPEPVLVK EYQRLVTEEI ELSKLAEDDV
EQPAALKSGE RIQVMLNAGL SPEHEQLLGG RVDGVGLYRT EIPFMLQSGF PSEEEQVAQY
QGMLQLYPNK PVTLRTLDIG ADKQLPYMPI SEENPCLGWR GIRVTLDQPE IFLIQVRAML
RANAGTGNLG ILLPMITSLE EVDEAKRLID RAGREVQEVL GYELPQPKLG VMIEVPAMIF
MLPYLKSRVD FISVGTNDLT QYLLAVDRNN TRVASLYDSL HPAMLQVLSH ILTQATLSGL
QVSLCGEMAG DPMGALLLVG LGYRNLSMNG RSVARIKYLL RNIDLADATA LAERVLSAQM
TTDVRHLTAA FMERRGLGGL IRGGK
>yente0001X_9350
RLREIVEKVA MATSLTDALE LLVNETCLAM DTEVCSIYLA DNDRRCYYLM ATRGLKKPRG
RTITLAFDEG IVGLVGRLAE PINLADAQSH PSFKYVPQVK EDRFRAFLGV PIIYRRQLLG
VLVVQQREHR QFDESEESFM VTLATQLAGI LSQSQLNAIF GQYRQTRIRA LAAAPGVAVA
EGWQDTSQPS LDLVYEASTL DTAQERERLT QALEEAAAEF RRFSKRFAAS SQKESAAIFD
LYSHLLNDAR LKRELFAQID AGSVAEWAVK QVVEQFAAQF ASLQDTYMRE RASDLRALGQ
RLLFHLDDST SGASQWPERF ILVADELTAT LLAEVPQDRL AGVVVRDGAA NSHAAILVRA
MGIPTVMGAD IQPALLNQRL LIVDGYRGEV LVDPEPVLVK EYQRLVTEEI ELSKLAEDDV
EQPAALKSGE RIQVMLNAGL SPEHEQLLGG RVDGVGLYRT EIPFMLQSGF PSEEEQVAQY
QGMLQLYPNK PVTLRTLDIG ADKQLPYMPI SEENPCLGWR GIRVTLDQPE IFLIQVRAML
RANAGTGNLG ILLPMITSLE EVDEAKRLID RAGREVQEVL GYELPQPKLG VMVEVPAMIF
MLPYLKSRVD FISVGTNDLT QYLLAVDRNN TRVASLYDSL HPAMLQVLSH ILAQATQSGL
QVSLCGEMAG DPMGALLLVG LGYRNLSMNG RSVARIKYLL RNIDLVDAQA LAERVLNAQM
TTDVRHLTAA FMERRGLGGL IRGGK
>ykris0001_8060
RLREIVEKVA MATSLTDALE LLVNETCLAM DTEVCSIYLA DNDRRCYYLM ATRGLKKPRG
RTITLAFDEG IVGLVGRLAE PINLADAQSH PSFKYVPQVK EDRFRAFLGV PIIYRRQLLG
VLVVQQREHR QFDESEESFM VTLATQLAGI LSQSQLNAIF GQYRQTRIRA LAAAPGVAVA
EGWQDTSQPS LDLVYEASTL DTAQERERLT QALEEAAAEF RRFSKRFAAS SQKESAAIFD
LYSHLLNDAR LKRELFAQID AGSVAEWAVK QVVEQFAAQF ASLQDTYMRE RASDLRALGQ
RLLFHLDDST SGASQWPERF ILVADELTAT LLAEVPQDRL AGVVVRDGAA NSHAAILVRA
MGIPTVMGAD IQPALLNQRL LIVDGYRGEV LVDPEPVLVK EYQRLVTEEI ELSKLAEDDV
EQPAALKSGE RIQVMLNAGL SPEHEQLLGG RVDGVGLYRT EIPFMLQSGF PSEEEQVTQY
QGMLQLYPNK PVTLRTLDIG ADKQLPYMPI SEENPCLGWR GIRVTLDQPE IFLIQVRAML
RANAGTGNLG ILLPMITSLE EVDEAKRLID RAGREVQELL GYALPQPKLG VMVEVPAMIF
MLPYLKSRVD FISVGTNDLT QYLLAVDRNN TRVASLYDSL HPAMLQVLSH ILTQATQSGL
QVSLCGEMAG DPMGALLLVG LGYRNLSMNG RSVARIKYLL RNIDLVDAQA LAERVLSAQM
TTDVRHLTAA FMERKGLGGL IRGGK
