# Supplementary material for: Genomic characterization of the Yersinia genus
Source: Genome Biol. 2010 Jan 4;11(1):R1. doi: 10.1186/gb-2010-11-1-r1 (PMC2847712; doi:10.1186/gb-2010-11-1-r1)
Supplement: Additional file 16 — The top level directory consists of a directory called Additional_cluster_files and 5010 directories, one for each multi-protein cluster family. (This top level directory has been split into three data files for uploading purposes (Additional files 15, 16, 17.) Within the directory are the following files: PGL1_unique_Yersinia_unclustered.out - list of all protein singletons that MCL did not group into a cluster (see Materials and Methods); PGL1_Yersinia_unique_locus_tags.txt - names of the 11 locus tag prefixes used for each genome; PGL1_unique_Yersinia.gff - mapping each Yersinia protein to a cluster in tab delimited GFF; PGL1_unique_Yersinia.sigfile - list of the longest protein in each cluster; PGL1_unique_Yersinia.summary - summary table of features of each of the clusters; PGL1_unique_Yersinia.table - summary table of each protein in the clusters. Within each cluster directory are the following files, where 'x' is the cluster name: PGL1_unique_Yersinia-x.faa - multifasta file of the proteins in the cluster; PGL1_unique_Yersinia-x.summary - summary of the properties of the proteins; PGL1_unique_Yersinia-x.matches - blast matches between the proteins of the cluster; PGL1_unique_Yersinia-x.muscle.fasta - muscle alignment of the proteins; PGL1_unique_Yersinia-x.muscle.fasta.gblo - gblocks output of muscle alignment (that is, auto-trimmed alignment); PGL1_unique_Yersinia-x.muscle.fasta.gblo.htm - as above in html format; PGL1_unique_Yersinia-x.muscle.tree - treefile from muscle alignment; PGL1_unique_Yersinia-x.sif - matches between proteins in simple interaction format for display on graphing software. [file gb-2010-11-1-r1-S16.zip › clusters2/PGL1_unique_yersinia-CL1268/PGL1_unique_yersinia-CL1268.sif]

yaldo0001_7180	pmatch	yente0001X_9350
yaldo0001_7180	pmatch	yruck0001_6500
yaldo0001_7180	pmatch	yberc0001_6960
yaldo0001_7180	pmatch	ykris0001_8060
yaldo0001_7180	pmatch	yaldo0001_7180
yaldo0001_7180	pmatch	yfred0001_43630
yaldo0001_7180	pmatch	yrohd0001_8460
yaldo0001_7180	pmatch	ypest0001X_9890
yaldo0001_7180	pmatch	ypseu0001X_33930
yaldo0001_7180	pmatch	ymoll0001_7730
yaldo0001_7180	pmatch	yinte0001_8440
yente0001X_9350	pmatch	yente0001X_9350
yente0001X_9350	pmatch	yruck0001_6500
yente0001X_9350	pmatch	yberc0001_6960
yente0001X_9350	pmatch	ykris0001_8060
yente0001X_9350	pmatch	yaldo0001_7180
yente0001X_9350	pmatch	yfred0001_43630
yente0001X_9350	pmatch	yrohd0001_8460
yente0001X_9350	pmatch	ypest0001X_9890
yente0001X_9350	pmatch	ypseu0001X_33930
yente0001X_9350	pmatch	ymoll0001_7730
yente0001X_9350	pmatch	yinte0001_8440
ykris0001_8060	pmatch	yente0001X_9350
ykris0001_8060	pmatch	yruck0001_6500
ykris0001_8060	pmatch	yberc0001_6960
ykris0001_8060	pmatch	ykris0001_8060
ykris0001_8060	pmatch	yaldo0001_7180
ykris0001_8060	pmatch	yfred0001_43630
ykris0001_8060	pmatch	yrohd0001_8460
ykris0001_8060	pmatch	ypest0001X_9890
ykris0001_8060	pmatch	ypseu0001X_33930
ykris0001_8060	pmatch	ymoll0001_7730
ykris0001_8060	pmatch	yinte0001_8440
yfred0001_43630	pmatch	yente0001X_9350
yfred0001_43630	pmatch	yruck0001_6500
yfred0001_43630	pmatch	yberc0001_6960
yfred0001_43630	pmatch	ykris0001_8060
yfred0001_43630	pmatch	yaldo0001_7180
yfred0001_43630	pmatch	yfred0001_43630
yfred0001_43630	pmatch	yrohd0001_8460
yfred0001_43630	pmatch	ypest0001X_9890
yfred0001_43630	pmatch	ypseu0001X_33930
yfred0001_43630	pmatch	ymoll0001_7730
yfred0001_43630	pmatch	yinte0001_8440
yinte0001_8440	pmatch	yente0001X_9350
yinte0001_8440	pmatch	yruck0001_6500
yinte0001_8440	pmatch	yberc0001_6960
yinte0001_8440	pmatch	ykris0001_8060
yinte0001_8440	pmatch	yaldo0001_7180
yinte0001_8440	pmatch	yfred0001_43630
yinte0001_8440	pmatch	yrohd0001_8460
yinte0001_8440	pmatch	ypest0001X_9890
yinte0001_8440	pmatch	ypseu0001X_33930
yinte0001_8440	pmatch	ymoll0001_7730
yinte0001_8440	pmatch	yinte0001_8440
yrohd0001_8460	pmatch	yente0001X_9350
yrohd0001_8460	pmatch	yruck0001_6500
yrohd0001_8460	pmatch	yberc0001_6960
yrohd0001_8460	pmatch	ykris0001_8060
yrohd0001_8460	pmatch	yaldo0001_7180
yrohd0001_8460	pmatch	yfred0001_43630
yrohd0001_8460	pmatch	yrohd0001_8460
yrohd0001_8460	pmatch	ypest0001X_9890
yrohd0001_8460	pmatch	ypseu0001X_33930
yrohd0001_8460	pmatch	ymoll0001_7730
yrohd0001_8460	pmatch	yinte0001_8440
yberc0001_6960	pmatch	yente0001X_9350
yberc0001_6960	pmatch	yruck0001_6500
yberc0001_6960	pmatch	yberc0001_6960
yberc0001_6960	pmatch	ykris0001_8060
yberc0001_6960	pmatch	yaldo0001_7180
yberc0001_6960	pmatch	yfred0001_43630
yberc0001_6960	pmatch	yrohd0001_8460
yberc0001_6960	pmatch	ypest0001X_9890
yberc0001_6960	pmatch	ypseu0001X_33930
yberc0001_6960	pmatch	ymoll0001_7730
yberc0001_6960	pmatch	yinte0001_8440
ymoll0001_7730	pmatch	yente0001X_9350
ymoll0001_7730	pmatch	yruck0001_6500
ymoll0001_7730	pmatch	yberc0001_6960
ymoll0001_7730	pmatch	ykris0001_8060
ymoll0001_7730	pmatch	yaldo0001_7180
ymoll0001_7730	pmatch	yfred0001_43630
ymoll0001_7730	pmatch	yrohd0001_8460
ymoll0001_7730	pmatch	ypest0001X_9890
ymoll0001_7730	pmatch	ypseu0001X_33930
ymoll0001_7730	pmatch	ymoll0001_7730
ymoll0001_7730	pmatch	yinte0001_8440
yruck0001_6500	pmatch	yente0001X_9350
yruck0001_6500	pmatch	yruck0001_6500
yruck0001_6500	pmatch	yberc0001_6960
yruck0001_6500	pmatch	ykris0001_8060
yruck0001_6500	pmatch	yaldo0001_7180
yruck0001_6500	pmatch	yfred0001_43630
yruck0001_6500	pmatch	yrohd0001_8460
yruck0001_6500	pmatch	ypest0001X_9890
yruck0001_6500	pmatch	ypseu0001X_33930
yruck0001_6500	pmatch	ymoll0001_7730
yruck0001_6500	pmatch	yinte0001_8440
ypest0001X_9890	pmatch	yente0001X_9350
ypest0001X_9890	pmatch	ykris0001_8060
ypest0001X_9890	pmatch	yaldo0001_7180
ypest0001X_9890	pmatch	yfred0001_43630
ypest0001X_9890	pmatch	yrohd0001_8460
ypest0001X_9890	pmatch	ypseu0001X_33930
ypest0001X_9890	pmatch	ymoll0001_7730
ypest0001X_9890	pmatch	yinte0001_8440
ypest0001X_9890	pmatch	yruck0001_6500
ypest0001X_9890	pmatch	yberc0001_6960
ypest0001X_9890	pmatch	ypest0001X_9890
ypseu0001X_33930	pmatch	yente0001X_9350
ypseu0001X_33930	pmatch	ykris0001_8060
ypseu0001X_33930	pmatch	yaldo0001_7180
ypseu0001X_33930	pmatch	yfred0001_43630
ypseu0001X_33930	pmatch	yrohd0001_8460
ypseu0001X_33930	pmatch	ypseu0001X_33930
ypseu0001X_33930	pmatch	ymoll0001_7730
ypseu0001X_33930	pmatch	yinte0001_8440
ypseu0001X_33930	pmatch	yruck0001_6500
ypseu0001X_33930	pmatch	yberc0001_6960
ypseu0001X_33930	pmatch	ypest0001X_9890
