# Supplementary material for: Genomic characterization of the Yersinia genus
Source: Genome Biol. 2010 Jan 4;11(1):R1. doi: 10.1186/gb-2010-11-1-r1 (PMC2847712; doi:10.1186/gb-2010-11-1-r1)
Supplement: Additional file 16 — The top level directory consists of a directory called Additional_cluster_files and 5010 directories, one for each multi-protein cluster family. (This top level directory has been split into three data files for uploading purposes (Additional files 15, 16, 17.) Within the directory are the following files: PGL1_unique_Yersinia_unclustered.out - list of all protein singletons that MCL did not group into a cluster (see Materials and Methods); PGL1_Yersinia_unique_locus_tags.txt - names of the 11 locus tag prefixes used for each genome; PGL1_unique_Yersinia.gff - mapping each Yersinia protein to a cluster in tab delimited GFF; PGL1_unique_Yersinia.sigfile - list of the longest protein in each cluster; PGL1_unique_Yersinia.summary - summary table of features of each of the clusters; PGL1_unique_Yersinia.table - summary table of each protein in the clusters. Within each cluster directory are the following files, where 'x' is the cluster name: PGL1_unique_Yersinia-x.faa - multifasta file of the proteins in the cluster; PGL1_unique_Yersinia-x.summary - summary of the properties of the proteins; PGL1_unique_Yersinia-x.matches - blast matches between the proteins of the cluster; PGL1_unique_Yersinia-x.muscle.fasta - muscle alignment of the proteins; PGL1_unique_Yersinia-x.muscle.fasta.gblo - gblocks output of muscle alignment (that is, auto-trimmed alignment); PGL1_unique_Yersinia-x.muscle.fasta.gblo.htm - as above in html format; PGL1_unique_Yersinia-x.muscle.tree - treefile from muscle alignment; PGL1_unique_Yersinia-x.sif - matches between proteins in simple interaction format for display on graphing software. [file gb-2010-11-1-r1-S16.zip › clusters2/PGL1_unique_yersinia-CL1269/PGL1_unique_yersinia-CL1269.matches]

source	target	interaction	score
yaldo0001_7210	ypseu0001X_33950	pmatch	93.42
yaldo0001_7210	yfred0001_43600	pmatch	94.30
yaldo0001_7210	yente0001X_9320	pmatch	95.61
yaldo0001_7210	ypest0001X_9910	pmatch	93.86
yaldo0001_7210	ymoll0001_7710	pmatch	94.74
yaldo0001_7210	yinte0001_8420	pmatch	94.74
yaldo0001_7210	ykris0001_8040	pmatch	95.81
yaldo0001_7210	yberc0001_6980	pmatch	93.02
yaldo0001_7210	yrohd0001_8430	pmatch	93.86
yaldo0001_7210	yruck0001_6470	pmatch	88.16
yaldo0001_7210	yaldo0001_7210	pmatch	100.00
yente0001X_9320	ypseu0001X_33950	pmatch	92.54
yente0001X_9320	yfred0001_43600	pmatch	96.05
yente0001X_9320	yente0001X_9320	pmatch	100.00
yente0001X_9320	ypest0001X_9910	pmatch	92.98
yente0001X_9320	ymoll0001_7710	pmatch	94.74
yente0001X_9320	yinte0001_8420	pmatch	95.18
yente0001X_9320	ykris0001_8040	pmatch	98.14
yente0001X_9320	yberc0001_6980	pmatch	93.02
yente0001X_9320	yrohd0001_8430	pmatch	96.05
yente0001X_9320	yruck0001_6470	pmatch	88.16
yente0001X_9320	yaldo0001_7210	pmatch	95.61
ymoll0001_7710	ypseu0001X_33950	pmatch	96.05
ymoll0001_7710	yfred0001_43600	pmatch	97.81
ymoll0001_7710	yente0001X_9320	pmatch	94.74
ymoll0001_7710	ypest0001X_9910	pmatch	95.61
ymoll0001_7710	ymoll0001_7710	pmatch	100.00
ymoll0001_7710	yinte0001_8420	pmatch	96.93
ymoll0001_7710	ykris0001_8040	pmatch	94.88
ymoll0001_7710	yrohd0001_8430	pmatch	96.49
ymoll0001_7710	yberc0001_6980	pmatch	96.74
ymoll0001_7710	yruck0001_6470	pmatch	89.91
ymoll0001_7710	yaldo0001_7210	pmatch	94.74
yinte0001_8420	ypseu0001X_33950	pmatch	94.30
yinte0001_8420	yfred0001_43600	pmatch	97.37
yinte0001_8420	yente0001X_9320	pmatch	95.18
yinte0001_8420	ypest0001X_9910	pmatch	94.74
yinte0001_8420	ymoll0001_7710	pmatch	96.93
yinte0001_8420	yinte0001_8420	pmatch	100.00
yinte0001_8420	ykris0001_8040	pmatch	95.35
yinte0001_8420	yrohd0001_8430	pmatch	96.49
yinte0001_8420	yberc0001_6980	pmatch	96.28
yinte0001_8420	yruck0001_6470	pmatch	88.60
yinte0001_8420	yaldo0001_7210	pmatch	94.74
yfred0001_43600	ypseu0001X_33950	pmatch	95.18
yfred0001_43600	yfred0001_43600	pmatch	100.00
yfred0001_43600	yente0001X_9320	pmatch	96.05
yfred0001_43600	ypest0001X_9910	pmatch	95.61
yfred0001_43600	ymoll0001_7710	pmatch	97.81
yfred0001_43600	yinte0001_8420	pmatch	97.37
yfred0001_43600	ykris0001_8040	pmatch	96.28
yfred0001_43600	yrohd0001_8430	pmatch	97.81
yfred0001_43600	yberc0001_6980	pmatch	95.35
yfred0001_43600	yruck0001_6470	pmatch	89.04
yfred0001_43600	yaldo0001_7210	pmatch	94.30
yrohd0001_8430	ypseu0001X_33950	pmatch	95.61
yrohd0001_8430	yfred0001_43600	pmatch	97.81
yrohd0001_8430	yente0001X_9320	pmatch	96.05
yrohd0001_8430	ypest0001X_9910	pmatch	96.05
yrohd0001_8430	ymoll0001_7710	pmatch	96.49
yrohd0001_8430	yinte0001_8420	pmatch	96.49
yrohd0001_8430	ykris0001_8040	pmatch	95.35
yrohd0001_8430	yrohd0001_8430	pmatch	100.00
yrohd0001_8430	yberc0001_6980	pmatch	94.42
yrohd0001_8430	yruck0001_6470	pmatch	88.60
yrohd0001_8430	yaldo0001_7210	pmatch	93.86
ypest0001X_9910	yfred0001_43600	pmatch	95.61
ypest0001X_9910	ypseu0001X_33950	pmatch	99.56
ypest0001X_9910	yente0001X_9320	pmatch	92.98
ypest0001X_9910	ypest0001X_9910	pmatch	100.00
ypest0001X_9910	ymoll0001_7710	pmatch	95.61
ypest0001X_9910	yinte0001_8420	pmatch	94.74
ypest0001X_9910	ykris0001_8040	pmatch	93.15
ypest0001X_9910	yberc0001_6980	pmatch	93.55
ypest0001X_9910	yrohd0001_8430	pmatch	96.05
ypest0001X_9910	yruck0001_6470	pmatch	88.60
ypest0001X_9910	yaldo0001_7210	pmatch	93.86
ypseu0001X_33950	yfred0001_43600	pmatch	95.18
ypseu0001X_33950	ypseu0001X_33950	pmatch	100.00
ypseu0001X_33950	yente0001X_9320	pmatch	92.54
ypseu0001X_33950	ypest0001X_9910	pmatch	99.56
ypseu0001X_33950	ymoll0001_7710	pmatch	96.05
ypseu0001X_33950	yinte0001_8420	pmatch	94.30
ypseu0001X_33950	ykris0001_8040	pmatch	92.69
ypseu0001X_33950	yberc0001_6980	pmatch	94.01
ypseu0001X_33950	yrohd0001_8430	pmatch	95.61
ypseu0001X_33950	yruck0001_6470	pmatch	88.16
ypseu0001X_33950	yaldo0001_7210	pmatch	93.42
ykris0001_8040	ypseu0001X_33950	pmatch	92.69
ykris0001_8040	yfred0001_43600	pmatch	96.28
ykris0001_8040	yente0001X_9320	pmatch	98.14
ykris0001_8040	ypest0001X_9910	pmatch	93.15
ykris0001_8040	ymoll0001_7710	pmatch	94.88
ykris0001_8040	yinte0001_8420	pmatch	95.35
ykris0001_8040	ykris0001_8040	pmatch	100.00
ykris0001_8040	yberc0001_6980	pmatch	92.00
ykris0001_8040	yrohd0001_8430	pmatch	95.35
ykris0001_8040	yruck0001_6470	pmatch	86.16
ykris0001_8040	yaldo0001_7210	pmatch	95.81
yruck0001_6470	ypseu0001X_33950	pmatch	88.16
yruck0001_6470	yfred0001_43600	pmatch	89.04
yruck0001_6470	yente0001X_9320	pmatch	88.16
yruck0001_6470	ypest0001X_9910	pmatch	88.60
yruck0001_6470	ymoll0001_7710	pmatch	89.91
yruck0001_6470	yinte0001_8420	pmatch	88.60
yruck0001_6470	ykris0001_8040	pmatch	86.16
yruck0001_6470	yberc0001_6980	pmatch	86.98
yruck0001_6470	yrohd0001_8430	pmatch	88.60
yruck0001_6470	yruck0001_6470	pmatch	100.00
yruck0001_6470	yaldo0001_7210	pmatch	88.16
yberc0001_6980	yfred0001_43600	pmatch	95.35
yberc0001_6980	ypseu0001X_33950	pmatch	94.01
yberc0001_6980	yente0001X_9320	pmatch	93.02
yberc0001_6980	ypest0001X_9910	pmatch	93.55
yberc0001_6980	ymoll0001_7710	pmatch	96.74
yberc0001_6980	yinte0001_8420	pmatch	96.28
yberc0001_6980	ykris0001_8040	pmatch	92.00
yberc0001_6980	yberc0001_6980	pmatch	100.00
yberc0001_6980	yrohd0001_8430	pmatch	94.42
yberc0001_6980	yruck0001_6470	pmatch	86.98
yberc0001_6980	yaldo0001_7210	pmatch	93.02
