# Supplementary material for: Genomic characterization of the Yersinia genus
Source: Genome Biol. 2010 Jan 4;11(1):R1. doi: 10.1186/gb-2010-11-1-r1 (PMC2847712; doi:10.1186/gb-2010-11-1-r1)
Supplement: Additional file 16 — The top level directory consists of a directory called Additional_cluster_files and 5010 directories, one for each multi-protein cluster family. (This top level directory has been split into three data files for uploading purposes (Additional files 15, 16, 17.) Within the directory are the following files: PGL1_unique_Yersinia_unclustered.out - list of all protein singletons that MCL did not group into a cluster (see Materials and Methods); PGL1_Yersinia_unique_locus_tags.txt - names of the 11 locus tag prefixes used for each genome; PGL1_unique_Yersinia.gff - mapping each Yersinia protein to a cluster in tab delimited GFF; PGL1_unique_Yersinia.sigfile - list of the longest protein in each cluster; PGL1_unique_Yersinia.summary - summary table of features of each of the clusters; PGL1_unique_Yersinia.table - summary table of each protein in the clusters. Within each cluster directory are the following files, where 'x' is the cluster name: PGL1_unique_Yersinia-x.faa - multifasta file of the proteins in the cluster; PGL1_unique_Yersinia-x.summary - summary of the properties of the proteins; PGL1_unique_Yersinia-x.matches - blast matches between the proteins of the cluster; PGL1_unique_Yersinia-x.muscle.fasta - muscle alignment of the proteins; PGL1_unique_Yersinia-x.muscle.fasta.gblo - gblocks output of muscle alignment (that is, auto-trimmed alignment); PGL1_unique_Yersinia-x.muscle.fasta.gblo.htm - as above in html format; PGL1_unique_Yersinia-x.muscle.tree - treefile from muscle alignment; PGL1_unique_Yersinia-x.sif - matches between proteins in simple interaction format for display on graphing software. [file gb-2010-11-1-r1-S16.zip › clusters2/PGL1_unique_yersinia-CL1269/PGL1_unique_yersinia-CL1269.sif]

yaldo0001_7210	pmatch	ypseu0001X_33950
yaldo0001_7210	pmatch	yfred0001_43600
yaldo0001_7210	pmatch	yente0001X_9320
yaldo0001_7210	pmatch	ypest0001X_9910
yaldo0001_7210	pmatch	ymoll0001_7710
yaldo0001_7210	pmatch	yinte0001_8420
yaldo0001_7210	pmatch	ykris0001_8040
yaldo0001_7210	pmatch	yberc0001_6980
yaldo0001_7210	pmatch	yrohd0001_8430
yaldo0001_7210	pmatch	yruck0001_6470
yaldo0001_7210	pmatch	yaldo0001_7210
yente0001X_9320	pmatch	ypseu0001X_33950
yente0001X_9320	pmatch	yfred0001_43600
yente0001X_9320	pmatch	yente0001X_9320
yente0001X_9320	pmatch	ypest0001X_9910
yente0001X_9320	pmatch	ymoll0001_7710
yente0001X_9320	pmatch	yinte0001_8420
yente0001X_9320	pmatch	ykris0001_8040
yente0001X_9320	pmatch	yberc0001_6980
yente0001X_9320	pmatch	yrohd0001_8430
yente0001X_9320	pmatch	yruck0001_6470
yente0001X_9320	pmatch	yaldo0001_7210
ymoll0001_7710	pmatch	ypseu0001X_33950
ymoll0001_7710	pmatch	yfred0001_43600
ymoll0001_7710	pmatch	yente0001X_9320
ymoll0001_7710	pmatch	ypest0001X_9910
ymoll0001_7710	pmatch	ymoll0001_7710
ymoll0001_7710	pmatch	yinte0001_8420
ymoll0001_7710	pmatch	ykris0001_8040
ymoll0001_7710	pmatch	yrohd0001_8430
ymoll0001_7710	pmatch	yberc0001_6980
ymoll0001_7710	pmatch	yruck0001_6470
ymoll0001_7710	pmatch	yaldo0001_7210
yinte0001_8420	pmatch	ypseu0001X_33950
yinte0001_8420	pmatch	yfred0001_43600
yinte0001_8420	pmatch	yente0001X_9320
yinte0001_8420	pmatch	ypest0001X_9910
yinte0001_8420	pmatch	ymoll0001_7710
yinte0001_8420	pmatch	yinte0001_8420
yinte0001_8420	pmatch	ykris0001_8040
yinte0001_8420	pmatch	yrohd0001_8430
yinte0001_8420	pmatch	yberc0001_6980
yinte0001_8420	pmatch	yruck0001_6470
yinte0001_8420	pmatch	yaldo0001_7210
yfred0001_43600	pmatch	ypseu0001X_33950
yfred0001_43600	pmatch	yfred0001_43600
yfred0001_43600	pmatch	yente0001X_9320
yfred0001_43600	pmatch	ypest0001X_9910
yfred0001_43600	pmatch	ymoll0001_7710
yfred0001_43600	pmatch	yinte0001_8420
yfred0001_43600	pmatch	ykris0001_8040
yfred0001_43600	pmatch	yrohd0001_8430
yfred0001_43600	pmatch	yberc0001_6980
yfred0001_43600	pmatch	yruck0001_6470
yfred0001_43600	pmatch	yaldo0001_7210
yrohd0001_8430	pmatch	ypseu0001X_33950
yrohd0001_8430	pmatch	yfred0001_43600
yrohd0001_8430	pmatch	yente0001X_9320
yrohd0001_8430	pmatch	ypest0001X_9910
yrohd0001_8430	pmatch	ymoll0001_7710
yrohd0001_8430	pmatch	yinte0001_8420
yrohd0001_8430	pmatch	ykris0001_8040
yrohd0001_8430	pmatch	yrohd0001_8430
yrohd0001_8430	pmatch	yberc0001_6980
yrohd0001_8430	pmatch	yruck0001_6470
yrohd0001_8430	pmatch	yaldo0001_7210
ypest0001X_9910	pmatch	yfred0001_43600
ypest0001X_9910	pmatch	ypseu0001X_33950
ypest0001X_9910	pmatch	yente0001X_9320
ypest0001X_9910	pmatch	ypest0001X_9910
ypest0001X_9910	pmatch	ymoll0001_7710
ypest0001X_9910	pmatch	yinte0001_8420
ypest0001X_9910	pmatch	ykris0001_8040
ypest0001X_9910	pmatch	yberc0001_6980
ypest0001X_9910	pmatch	yrohd0001_8430
ypest0001X_9910	pmatch	yruck0001_6470
ypest0001X_9910	pmatch	yaldo0001_7210
ypseu0001X_33950	pmatch	yfred0001_43600
ypseu0001X_33950	pmatch	ypseu0001X_33950
ypseu0001X_33950	pmatch	yente0001X_9320
ypseu0001X_33950	pmatch	ypest0001X_9910
ypseu0001X_33950	pmatch	ymoll0001_7710
ypseu0001X_33950	pmatch	yinte0001_8420
ypseu0001X_33950	pmatch	ykris0001_8040
ypseu0001X_33950	pmatch	yberc0001_6980
ypseu0001X_33950	pmatch	yrohd0001_8430
ypseu0001X_33950	pmatch	yruck0001_6470
ypseu0001X_33950	pmatch	yaldo0001_7210
ykris0001_8040	pmatch	ypseu0001X_33950
ykris0001_8040	pmatch	yfred0001_43600
ykris0001_8040	pmatch	yente0001X_9320
ykris0001_8040	pmatch	ypest0001X_9910
ykris0001_8040	pmatch	ymoll0001_7710
ykris0001_8040	pmatch	yinte0001_8420
ykris0001_8040	pmatch	ykris0001_8040
ykris0001_8040	pmatch	yberc0001_6980
ykris0001_8040	pmatch	yrohd0001_8430
ykris0001_8040	pmatch	yruck0001_6470
ykris0001_8040	pmatch	yaldo0001_7210
yruck0001_6470	pmatch	ypseu0001X_33950
yruck0001_6470	pmatch	yfred0001_43600
yruck0001_6470	pmatch	yente0001X_9320
yruck0001_6470	pmatch	ypest0001X_9910
yruck0001_6470	pmatch	ymoll0001_7710
yruck0001_6470	pmatch	yinte0001_8420
yruck0001_6470	pmatch	ykris0001_8040
yruck0001_6470	pmatch	yberc0001_6980
yruck0001_6470	pmatch	yrohd0001_8430
yruck0001_6470	pmatch	yruck0001_6470
yruck0001_6470	pmatch	yaldo0001_7210
yberc0001_6980	pmatch	yfred0001_43600
yberc0001_6980	pmatch	ypseu0001X_33950
yberc0001_6980	pmatch	yente0001X_9320
yberc0001_6980	pmatch	ypest0001X_9910
yberc0001_6980	pmatch	ymoll0001_7710
yberc0001_6980	pmatch	yinte0001_8420
yberc0001_6980	pmatch	ykris0001_8040
yberc0001_6980	pmatch	yberc0001_6980
yberc0001_6980	pmatch	yrohd0001_8430
yberc0001_6980	pmatch	yruck0001_6470
yberc0001_6980	pmatch	yaldo0001_7210
