# Supplementary material for: Genomic characterization of the Yersinia genus
Source: Genome Biol. 2010 Jan 4;11(1):R1. doi: 10.1186/gb-2010-11-1-r1 (PMC2847712; doi:10.1186/gb-2010-11-1-r1)
Supplement: Additional file 16 — The top level directory consists of a directory called Additional_cluster_files and 5010 directories, one for each multi-protein cluster family. (This top level directory has been split into three data files for uploading purposes (Additional files 15, 16, 17.) Within the directory are the following files: PGL1_unique_Yersinia_unclustered.out - list of all protein singletons that MCL did not group into a cluster (see Materials and Methods); PGL1_Yersinia_unique_locus_tags.txt - names of the 11 locus tag prefixes used for each genome; PGL1_unique_Yersinia.gff - mapping each Yersinia protein to a cluster in tab delimited GFF; PGL1_unique_Yersinia.sigfile - list of the longest protein in each cluster; PGL1_unique_Yersinia.summary - summary table of features of each of the clusters; PGL1_unique_Yersinia.table - summary table of each protein in the clusters. Within each cluster directory are the following files, where 'x' is the cluster name: PGL1_unique_Yersinia-x.faa - multifasta file of the proteins in the cluster; PGL1_unique_Yersinia-x.summary - summary of the properties of the proteins; PGL1_unique_Yersinia-x.matches - blast matches between the proteins of the cluster; PGL1_unique_Yersinia-x.muscle.fasta - muscle alignment of the proteins; PGL1_unique_Yersinia-x.muscle.fasta.gblo - gblocks output of muscle alignment (that is, auto-trimmed alignment); PGL1_unique_Yersinia-x.muscle.fasta.gblo.htm - as above in html format; PGL1_unique_Yersinia-x.muscle.tree - treefile from muscle alignment; PGL1_unique_Yersinia-x.sif - matches between proteins in simple interaction format for display on graphing software. [file gb-2010-11-1-r1-S16.zip › clusters2/PGL1_unique_yersinia-CL1270/PGL1_unique_yersinia-CL1270.matches]

source	target	interaction	score
yaldo0001_7240	ykris0001_8020	pmatch	92.20
yaldo0001_7240	ypseu0001X_33960	pmatch	90.17
yaldo0001_7240	yfred0001_43580	pmatch	92.49
yaldo0001_7240	ypest0001X_9920	pmatch	90.17
yaldo0001_7240	yberc0001_7000	pmatch	92.49
yaldo0001_7240	yaldo0001_7240	pmatch	100.00
yaldo0001_7240	yruck0001_6450	pmatch	86.45
yaldo0001_7240	yrohd0001_8410	pmatch	91.91
yaldo0001_7240	yinte0001_8400	pmatch	91.62
yaldo0001_7240	ymoll0001_7690	pmatch	91.91
yaldo0001_7240	yente0001X_9300	pmatch	93.35
yente0001X_9300	ykris0001_8020	pmatch	95.38
yente0001X_9300	ypseu0001X_33960	pmatch	93.93
yente0001X_9300	yfred0001_43580	pmatch	97.40
yente0001X_9300	ypest0001X_9920	pmatch	93.93
yente0001X_9300	yberc0001_7000	pmatch	96.82
yente0001X_9300	yaldo0001_7240	pmatch	93.35
yente0001X_9300	yruck0001_6450	pmatch	88.86
yente0001X_9300	yrohd0001_8410	pmatch	96.24
yente0001X_9300	yinte0001_8400	pmatch	95.66
yente0001X_9300	ymoll0001_7690	pmatch	96.24
yente0001X_9300	yente0001X_9300	pmatch	100.00
yfred0001_43580	ykris0001_8020	pmatch	96.24
yfred0001_43580	ypseu0001X_33960	pmatch	93.93
yfred0001_43580	yfred0001_43580	pmatch	100.00
yfred0001_43580	ypest0001X_9920	pmatch	93.93
yfred0001_43580	yberc0001_7000	pmatch	95.95
yfred0001_43580	yaldo0001_7240	pmatch	92.49
yfred0001_43580	yruck0001_6450	pmatch	90.66
yfred0001_43580	yrohd0001_8410	pmatch	95.09
yfred0001_43580	yinte0001_8400	pmatch	94.80
yfred0001_43580	ymoll0001_7690	pmatch	95.38
yfred0001_43580	yente0001X_9300	pmatch	97.40
yberc0001_7000	ykris0001_8020	pmatch	94.22
yberc0001_7000	ypseu0001X_33960	pmatch	95.66
yberc0001_7000	yfred0001_43580	pmatch	95.95
yberc0001_7000	ypest0001X_9920	pmatch	95.66
yberc0001_7000	yberc0001_7000	pmatch	100.00
yberc0001_7000	yaldo0001_7240	pmatch	92.49
yberc0001_7000	yruck0001_6450	pmatch	88.55
yberc0001_7000	yrohd0001_8410	pmatch	96.53
yberc0001_7000	yinte0001_8400	pmatch	97.40
yberc0001_7000	ymoll0001_7690	pmatch	98.27
yberc0001_7000	yente0001X_9300	pmatch	96.82
ymoll0001_7690	ykris0001_8020	pmatch	93.64
ymoll0001_7690	ypseu0001X_33960	pmatch	95.38
ymoll0001_7690	yfred0001_43580	pmatch	95.38
ymoll0001_7690	ypest0001X_9920	pmatch	95.38
ymoll0001_7690	yberc0001_7000	pmatch	98.27
ymoll0001_7690	yaldo0001_7240	pmatch	91.91
ymoll0001_7690	yruck0001_6450	pmatch	88.55
ymoll0001_7690	yrohd0001_8410	pmatch	95.95
ymoll0001_7690	yinte0001_8400	pmatch	97.11
ymoll0001_7690	ymoll0001_7690	pmatch	100.00
ymoll0001_7690	yente0001X_9300	pmatch	96.24
ykris0001_8020	ykris0001_8020	pmatch	100.00
ykris0001_8020	ypseu0001X_33960	pmatch	91.91
ykris0001_8020	yfred0001_43580	pmatch	96.24
ykris0001_8020	ypest0001X_9920	pmatch	91.91
ykris0001_8020	yberc0001_7000	pmatch	94.22
ykris0001_8020	yaldo0001_7240	pmatch	92.20
ykris0001_8020	yruck0001_6450	pmatch	89.16
ykris0001_8020	yrohd0001_8410	pmatch	93.64
ykris0001_8020	yinte0001_8400	pmatch	93.64
ykris0001_8020	ymoll0001_7690	pmatch	93.64
ykris0001_8020	yente0001X_9300	pmatch	95.38
yinte0001_8400	ykris0001_8020	pmatch	93.64
yinte0001_8400	ypseu0001X_33960	pmatch	94.51
yinte0001_8400	yfred0001_43580	pmatch	94.80
yinte0001_8400	ypest0001X_9920	pmatch	94.51
yinte0001_8400	yberc0001_7000	pmatch	97.40
yinte0001_8400	yaldo0001_7240	pmatch	91.62
yinte0001_8400	yruck0001_6450	pmatch	89.16
yinte0001_8400	yrohd0001_8410	pmatch	95.38
yinte0001_8400	yinte0001_8400	pmatch	100.00
yinte0001_8400	ymoll0001_7690	pmatch	97.11
yinte0001_8400	yente0001X_9300	pmatch	95.66
yrohd0001_8410	ykris0001_8020	pmatch	93.64
yrohd0001_8410	ypseu0001X_33960	pmatch	93.64
yrohd0001_8410	yfred0001_43580	pmatch	95.09
yrohd0001_8410	ypest0001X_9920	pmatch	93.64
yrohd0001_8410	yberc0001_7000	pmatch	96.53
yrohd0001_8410	yaldo0001_7240	pmatch	91.91
yrohd0001_8410	yruck0001_6450	pmatch	87.61
yrohd0001_8410	yrohd0001_8410	pmatch	100.00
yrohd0001_8410	yinte0001_8400	pmatch	95.38
yrohd0001_8410	ymoll0001_7690	pmatch	95.95
yrohd0001_8410	yente0001X_9300	pmatch	96.24
ypseu0001X_33960	ykris0001_8020	pmatch	91.91
ypseu0001X_33960	ypseu0001X_33960	pmatch	100.00
ypseu0001X_33960	yfred0001_43580	pmatch	93.93
ypseu0001X_33960	ypest0001X_9920	pmatch	100.00
ypseu0001X_33960	yberc0001_7000	pmatch	95.66
ypseu0001X_33960	yaldo0001_7240	pmatch	90.17
ypseu0001X_33960	yruck0001_6450	pmatch	90.06
ypseu0001X_33960	yrohd0001_8410	pmatch	93.64
ypseu0001X_33960	yinte0001_8400	pmatch	94.51
ypseu0001X_33960	ymoll0001_7690	pmatch	95.38
ypseu0001X_33960	yente0001X_9300	pmatch	93.93
ypest0001X_9920	ykris0001_8020	pmatch	91.91
ypest0001X_9920	ypseu0001X_33960	pmatch	100.00
ypest0001X_9920	yfred0001_43580	pmatch	93.93
ypest0001X_9920	ypest0001X_9920	pmatch	100.00
ypest0001X_9920	yberc0001_7000	pmatch	95.66
ypest0001X_9920	yaldo0001_7240	pmatch	90.17
ypest0001X_9920	yruck0001_6450	pmatch	90.06
ypest0001X_9920	yrohd0001_8410	pmatch	93.64
ypest0001X_9920	yinte0001_8400	pmatch	94.51
ypest0001X_9920	ymoll0001_7690	pmatch	95.38
ypest0001X_9920	yente0001X_9300	pmatch	93.93
yruck0001_6450	ykris0001_8020	pmatch	89.16
yruck0001_6450	ypseu0001X_33960	pmatch	90.06
yruck0001_6450	yfred0001_43580	pmatch	90.66
yruck0001_6450	ypest0001X_9920	pmatch	90.06
yruck0001_6450	yberc0001_7000	pmatch	88.55
yruck0001_6450	yaldo0001_7240	pmatch	86.45
yruck0001_6450	yruck0001_6450	pmatch	100.00
yruck0001_6450	yrohd0001_8410	pmatch	87.61
yruck0001_6450	yinte0001_8400	pmatch	89.16
yruck0001_6450	ymoll0001_7690	pmatch	88.55
yruck0001_6450	yente0001X_9300	pmatch	88.86
