# Supplementary material for: Genomic characterization of the Yersinia genus
Source: Genome Biol. 2010 Jan 4;11(1):R1. doi: 10.1186/gb-2010-11-1-r1 (PMC2847712; doi:10.1186/gb-2010-11-1-r1)
Supplement: Additional file 16 — The top level directory consists of a directory called Additional_cluster_files and 5010 directories, one for each multi-protein cluster family. (This top level directory has been split into three data files for uploading purposes (Additional files 15, 16, 17.) Within the directory are the following files: PGL1_unique_Yersinia_unclustered.out - list of all protein singletons that MCL did not group into a cluster (see Materials and Methods); PGL1_Yersinia_unique_locus_tags.txt - names of the 11 locus tag prefixes used for each genome; PGL1_unique_Yersinia.gff - mapping each Yersinia protein to a cluster in tab delimited GFF; PGL1_unique_Yersinia.sigfile - list of the longest protein in each cluster; PGL1_unique_Yersinia.summary - summary table of features of each of the clusters; PGL1_unique_Yersinia.table - summary table of each protein in the clusters. Within each cluster directory are the following files, where 'x' is the cluster name: PGL1_unique_Yersinia-x.faa - multifasta file of the proteins in the cluster; PGL1_unique_Yersinia-x.summary - summary of the properties of the proteins; PGL1_unique_Yersinia-x.matches - blast matches between the proteins of the cluster; PGL1_unique_Yersinia-x.muscle.fasta - muscle alignment of the proteins; PGL1_unique_Yersinia-x.muscle.fasta.gblo - gblocks output of muscle alignment (that is, auto-trimmed alignment); PGL1_unique_Yersinia-x.muscle.fasta.gblo.htm - as above in html format; PGL1_unique_Yersinia-x.muscle.tree - treefile from muscle alignment; PGL1_unique_Yersinia-x.sif - matches between proteins in simple interaction format for display on graphing software. [file gb-2010-11-1-r1-S16.zip › clusters2/PGL1_unique_yersinia-CL1270/PGL1_unique_yersinia-CL1270.muscle.fasta.gblo]

>yruck0001_6450
---------- ----MLGLGT MTFGEQNSEA DAHAQLDYAI AAGVNLIDTA EMYPVPPRPE
TQGLTEQYIG SWLKARGCRE KIILASKVSG PSRGNDQPIR PGMALDRKNI RAALDASLKR
LNTDYLDLYQ LHWPQRETNC FGKLNYRYSN DTATVTLLET LEALNEQVRA GKIRYIGVSN
ETPWGVMRYL QLAEKHDLPR IVSIQNPYSL LNRSFEVGLA EISQHEGIEL LAYSSLAFGT
LSGKYLNGAK PADARNTLFS RFTRYSSPQA QLAIAEYVVL AQKHGLDPAQ MALAFVRQQP
FVASTLLGAT TLPQLQSNLD SLNIVLDEEI LNELEEIHTR YTFPAP
>yaldo0001_7240
MQYHRIPHST LEVSLLGLGT MTFGEQNSEA DAHAQLDYAV AAGINLIDTA EMYPVPPKPE
TQGLTEQYIG SWIKARGSRD KIILASKVSG PSRGNDQPIR PNMALDRQNI RKALEDSLKR
LNTDYIDLYQ LHWPQRETNC FGKLNYRYSE NTVPVTLLET LEALNEQVRA GKIRYIGVSN
ETPWGVMRYL KLADKHDLPR IVSIQNPYSL LNRSFEVGLA EISQHEGVEL LAYSSLAFGT
LSGKYLNGAQ PASARNTLYS RFTRYTGSQA QLAVAEYVAL AQRYGLDPAQ MALAFVRQQP
FVASTLLGAT SMAQLKSNID SQDVILSQEV LTALEEIHTR FTFPAP
>ypseu0001X_33960
MQYHRIPHSS LEVSLLGLGT MTFGEQNSEA DAHAQLDYAV AAGINLIDTA EMYPVPPRPE
TQGLTEQYIG RWIKARGCRE KIILASKVSG PSRGDDQPIR PNMALDRKNI RIALEESLKR
LNTDYLDIYQ LHWPQRETNC FGKLNYRYSE QTAVVTLLET LEALNEQVRA GKIRYIGVSN
ETPWGVMRYL QLAEKHDLPR IVSIQNPYSL LNRSFEVGLA EISQHEGVEL LAYSSLAFGT
LSGKYLNGAK PAGARNTLFS RFTRYSGPQT QLAVAEYVSL AKHHGLDPAQ MALAFVRQQP
FVASTLLGAT SLEQLKSNID SQNIVLSQEV LDALEAIHTR YTFPAP
>ypest0001X_9920
MQYHRIPHSS LEVSLLGLGT MTFGEQNSEA DAHAQLDYAV AAGINLIDTA EMYPVPPRPE
TQGLTEQYIG RWIKARGCRE KIILASKVSG PSRGDDQPIR PNMALDRKNI RIALEESLKR
LNTDYLDIYQ LHWPQRETNC FGKLNYRYSE QTAVVTLLET LEALNEQVRA GKIRYIGVSN
ETPWGVMRYL QLAEKHDLPR IVSIQNPYSL LNRSFEVGLA EISQHEGVEL LAYSSLAFGT
LSGKYLNGAK PAGARNTLFS RFTRYSGPQT QLAVAEYVSL AKHHGLDPAQ MALAFVRQQP
FVASTLLGAT SLEQLKSNID SQNIVLSQEV LDALEAIHTR YTFPAP
>ykris0001_8020
MQYHRIPHSS LEVSLLGLGT MTFGEQNSEA DAHEQLDYAV AAGINLIDTA EMYPVPPKPE
TQGLTEQYIG SWIKARGSRD KIILASKVSG PSRGSDQPIR PNMALDRKNI REALDASLKR
LNTDYIDLYQ LHWPQRETNC FGKLNYRYSE QTAVITLLET LEALNEQVRA GKIRYIGVSN
ETPWGVMRYL HLAEKHDLPR IVSIQNPYSL LNRSFEVGLA EISQHEGVEL LAYSSLAFGT
LSGKYLNGAQ PAGARNTLFS RFTRYTGPQA QLAIAEYVAL AKRHGLDPAQ MALAFVRQQP
FVASTLLGAT TLEQLKSNID SQDVVLAPEI LKALEEIHTR FTFPAP
>yrohd0001_8410
MQYHRIPHSS LEVSRLGLGT MTFGEQNSEA DAHAQLDYAV AAGINLIDTA EMYPVPPKPE
TQGLTEQYIG NWIKARGCRD KIILASKISG PSRGSDQPIR PNMALDRKNI RIALEDSLRR
LNTDYLDIYQ LHWPQRETNC FGKLNYHYSE QTAVVTLLET LEALTEQVRA GKIRYIGVSN
ETPWGVMRYL QLAEKHDLPR IVSIQNPYSL LNRSFEVGLA EISQHEGVEL LAYSSLAFGT
LSGKYLNGAQ PAGARNTLYS RFTRYTGPQA QLAVAEYVAL AKRHGLDPAQ MALAFVRQQP
FVASTLLGAT TLEQLKSNID SQQVVLSQEV LHALEEIHTR FTFPAP
>yente0001X_9300
MQYHRIPHSS LEVSLLGLGT MTFGEQNSEA DAHAQLDYAV AAGINLIDTA EMYPVPPKPE
TQGLTEQYIG SWIKARGSRD KIILASKVSG PSRGNDKPIR PNMALDRKNI RVALEDSLRR
LNTDYLDIYQ LHWPQRETNC FGKLNYRYSE QTAVVTLLET LEALNEQVRA GKIRYIGVSN
ETPWGVMRYL QLAEKHDLPR IVSIQNPYSL LNRSFEVGLA EISQHEGVEL LAYSSLAFGT
LSGKYLNGAQ PAGARNTLFS RFTRYTGPQA QLATAEYVAL AKRHGLDPAQ MALAFVRQQP
FVASTLLGAT TLEQLKSNID SQDVVLSQEV LNALEEIHTR FTFPAP
>yfred0001_43580
MQYHRIPHSS LEVSLLGLGT MTFGEQNSEA DAHAQLDYAV AAGVNLIDTA EMYPVPPKPE
TQGLTEQYIG SWIKARGSRD KIILASKVSG PSRGSDKPIR PNMALDRKNI RAALDESLKR
LNTDYLDLYQ LHWPQRETNC FGKLNYRYSE QTAVVTLLET LEALNEQVRA GKIRYIGVSN
ETPWGVMRYL QLAEKHDLPR IVSIQNPYSL LNRSFEVGLA EISQHEGVEL LAYSSLAFGT
LSGKYLNGAQ PAGARNTLFS RFTRYTGPQA QLAIAEYVAL AKRHGLDPAQ MALAFVRQQP
FVASTLLGAT TLEQLKSNID SQNVVLSQEV LNALEEIHTR FTFPAP
>yinte0001_8400
MQYHRIPHSS LEVSLLGLGT MTFGEQNSEA DAHAQLDYAV AAGINLIDTA EMYPVPPRPE
TQGLTEQYIG NWIKARGERD KIILASKVSG PSRGSDQPIR PNMALDRKNI RIALEDSLRR
LNTDYIDIYQ LHWPQRETNC FGKLNYRYSE HTAVVTLLET LEALNEQVRA GKIRYIGVSN
ETPWGVMRYL QLAEKHDLPR IVSIQNPYSL LNRSFEVGLA EISQHEGVEL LAYSSLAFGT
LSGKYLNGAK PAAARNTLFS RFTRYTGPQS QLAVAEYVAL AKRHGLDPAQ MALAFVRQQP
FVASTLLGAT TLEQLKSNID SQNLVLDQEV LNALEEIHTR FTFPAP
>yberc0001_7000
MQYHRIPHSS LEVSLLGLGT MTFGEQNSEA DAHAQLDYAV AAGINLIDTA EMYPVPPRPE
TQGLTEQYIG NWIKARGSRD KIILASKVSG PSRGSDQPIR PNMALDRKNI RIALEDSLRR
LNTDYLDIYQ LHWPQRETNC FGKLNYRYSE QTAVVTLLET LEALNEQVRA GKIRYIGVSN
ETPWGVMRYL QLAEKHDLPR IVSIQNPYSL LNRSFEVGLA EISQHEGVEL LAYSSLAFGT
LSGKYLNGAK PAGARNTLFS RFTRYTGSQP QLAVAEYVAL AKRHGLDPAQ MALAFVRQQP
FVASTLLGAT TLEQLKSNID SQNVVLSQEV LDALEEIHTR FTFPAP
>ymoll0001_7690
MQYHRIPHSS LEVSLLGLGT MTFGEQNSEA DAHAQLDYAV AAGINLIDTA EMYPVPPRPE
TQGLTEQYIG NWIKARGSRD KIILASKVSG PSRGSDQPIR PNMALDRKNI RIALEDSLRR
LNTDYLDIYQ LHWPQRDTNC FGKLNYRYSE QTAVVTLLET LEALNEQVRA GKIRYIGVSN
ETPWGVMRYL QLAEKHDLPR IVSIQNPYSL LNRSFEVGLA EISQHEGIEL LAYSSLAFGT
LSGKYLNGAK PAGARNTLFS RFTRYTGPQS QLAVAEYVAL AKRHGLDPAQ MALAFVRQQP
FVASTLLGAT SLEQLKSNID SQNVVLSQEV LEALEEIHTR FTFPAP
