# Supplementary material for: Genomic characterization of the Yersinia genus
Source: Genome Biol. 2010 Jan 4;11(1):R1. doi: 10.1186/gb-2010-11-1-r1 (PMC2847712; doi:10.1186/gb-2010-11-1-r1)
Supplement: Additional file 16 — The top level directory consists of a directory called Additional_cluster_files and 5010 directories, one for each multi-protein cluster family. (This top level directory has been split into three data files for uploading purposes (Additional files 15, 16, 17.) Within the directory are the following files: PGL1_unique_Yersinia_unclustered.out - list of all protein singletons that MCL did not group into a cluster (see Materials and Methods); PGL1_Yersinia_unique_locus_tags.txt - names of the 11 locus tag prefixes used for each genome; PGL1_unique_Yersinia.gff - mapping each Yersinia protein to a cluster in tab delimited GFF; PGL1_unique_Yersinia.sigfile - list of the longest protein in each cluster; PGL1_unique_Yersinia.summary - summary table of features of each of the clusters; PGL1_unique_Yersinia.table - summary table of each protein in the clusters. Within each cluster directory are the following files, where 'x' is the cluster name: PGL1_unique_Yersinia-x.faa - multifasta file of the proteins in the cluster; PGL1_unique_Yersinia-x.summary - summary of the properties of the proteins; PGL1_unique_Yersinia-x.matches - blast matches between the proteins of the cluster; PGL1_unique_Yersinia-x.muscle.fasta - muscle alignment of the proteins; PGL1_unique_Yersinia-x.muscle.fasta.gblo - gblocks output of muscle alignment (that is, auto-trimmed alignment); PGL1_unique_Yersinia-x.muscle.fasta.gblo.htm - as above in html format; PGL1_unique_Yersinia-x.muscle.tree - treefile from muscle alignment; PGL1_unique_Yersinia-x.sif - matches between proteins in simple interaction format for display on graphing software. [file gb-2010-11-1-r1-S16.zip › clusters2/PGL1_unique_yersinia-CL1270/PGL1_unique_yersinia-CL1270.sif]

yaldo0001_7240	pmatch	ykris0001_8020
yaldo0001_7240	pmatch	ypseu0001X_33960
yaldo0001_7240	pmatch	yfred0001_43580
yaldo0001_7240	pmatch	ypest0001X_9920
yaldo0001_7240	pmatch	yberc0001_7000
yaldo0001_7240	pmatch	yaldo0001_7240
yaldo0001_7240	pmatch	yruck0001_6450
yaldo0001_7240	pmatch	yrohd0001_8410
yaldo0001_7240	pmatch	yinte0001_8400
yaldo0001_7240	pmatch	ymoll0001_7690
yaldo0001_7240	pmatch	yente0001X_9300
yente0001X_9300	pmatch	ykris0001_8020
yente0001X_9300	pmatch	ypseu0001X_33960
yente0001X_9300	pmatch	yfred0001_43580
yente0001X_9300	pmatch	ypest0001X_9920
yente0001X_9300	pmatch	yberc0001_7000
yente0001X_9300	pmatch	yaldo0001_7240
yente0001X_9300	pmatch	yruck0001_6450
yente0001X_9300	pmatch	yrohd0001_8410
yente0001X_9300	pmatch	yinte0001_8400
yente0001X_9300	pmatch	ymoll0001_7690
yente0001X_9300	pmatch	yente0001X_9300
yfred0001_43580	pmatch	ykris0001_8020
yfred0001_43580	pmatch	ypseu0001X_33960
yfred0001_43580	pmatch	yfred0001_43580
yfred0001_43580	pmatch	ypest0001X_9920
yfred0001_43580	pmatch	yberc0001_7000
yfred0001_43580	pmatch	yaldo0001_7240
yfred0001_43580	pmatch	yruck0001_6450
yfred0001_43580	pmatch	yrohd0001_8410
yfred0001_43580	pmatch	yinte0001_8400
yfred0001_43580	pmatch	ymoll0001_7690
yfred0001_43580	pmatch	yente0001X_9300
yberc0001_7000	pmatch	ykris0001_8020
yberc0001_7000	pmatch	ypseu0001X_33960
yberc0001_7000	pmatch	yfred0001_43580
yberc0001_7000	pmatch	ypest0001X_9920
yberc0001_7000	pmatch	yberc0001_7000
yberc0001_7000	pmatch	yaldo0001_7240
yberc0001_7000	pmatch	yruck0001_6450
yberc0001_7000	pmatch	yrohd0001_8410
yberc0001_7000	pmatch	yinte0001_8400
yberc0001_7000	pmatch	ymoll0001_7690
yberc0001_7000	pmatch	yente0001X_9300
ymoll0001_7690	pmatch	ykris0001_8020
ymoll0001_7690	pmatch	ypseu0001X_33960
ymoll0001_7690	pmatch	yfred0001_43580
ymoll0001_7690	pmatch	ypest0001X_9920
ymoll0001_7690	pmatch	yberc0001_7000
ymoll0001_7690	pmatch	yaldo0001_7240
ymoll0001_7690	pmatch	yruck0001_6450
ymoll0001_7690	pmatch	yrohd0001_8410
ymoll0001_7690	pmatch	yinte0001_8400
ymoll0001_7690	pmatch	ymoll0001_7690
ymoll0001_7690	pmatch	yente0001X_9300
ykris0001_8020	pmatch	ykris0001_8020
ykris0001_8020	pmatch	ypseu0001X_33960
ykris0001_8020	pmatch	yfred0001_43580
ykris0001_8020	pmatch	ypest0001X_9920
ykris0001_8020	pmatch	yberc0001_7000
ykris0001_8020	pmatch	yaldo0001_7240
ykris0001_8020	pmatch	yruck0001_6450
ykris0001_8020	pmatch	yrohd0001_8410
ykris0001_8020	pmatch	yinte0001_8400
ykris0001_8020	pmatch	ymoll0001_7690
ykris0001_8020	pmatch	yente0001X_9300
yinte0001_8400	pmatch	ykris0001_8020
yinte0001_8400	pmatch	ypseu0001X_33960
yinte0001_8400	pmatch	yfred0001_43580
yinte0001_8400	pmatch	ypest0001X_9920
yinte0001_8400	pmatch	yberc0001_7000
yinte0001_8400	pmatch	yaldo0001_7240
yinte0001_8400	pmatch	yruck0001_6450
yinte0001_8400	pmatch	yrohd0001_8410
yinte0001_8400	pmatch	yinte0001_8400
yinte0001_8400	pmatch	ymoll0001_7690
yinte0001_8400	pmatch	yente0001X_9300
yrohd0001_8410	pmatch	ykris0001_8020
yrohd0001_8410	pmatch	ypseu0001X_33960
yrohd0001_8410	pmatch	yfred0001_43580
yrohd0001_8410	pmatch	ypest0001X_9920
yrohd0001_8410	pmatch	yberc0001_7000
yrohd0001_8410	pmatch	yaldo0001_7240
yrohd0001_8410	pmatch	yruck0001_6450
yrohd0001_8410	pmatch	yrohd0001_8410
yrohd0001_8410	pmatch	yinte0001_8400
yrohd0001_8410	pmatch	ymoll0001_7690
yrohd0001_8410	pmatch	yente0001X_9300
ypseu0001X_33960	pmatch	ykris0001_8020
ypseu0001X_33960	pmatch	ypseu0001X_33960
ypseu0001X_33960	pmatch	yfred0001_43580
ypseu0001X_33960	pmatch	ypest0001X_9920
ypseu0001X_33960	pmatch	yberc0001_7000
ypseu0001X_33960	pmatch	yaldo0001_7240
ypseu0001X_33960	pmatch	yruck0001_6450
ypseu0001X_33960	pmatch	yrohd0001_8410
ypseu0001X_33960	pmatch	yinte0001_8400
ypseu0001X_33960	pmatch	ymoll0001_7690
ypseu0001X_33960	pmatch	yente0001X_9300
ypest0001X_9920	pmatch	ykris0001_8020
ypest0001X_9920	pmatch	ypseu0001X_33960
ypest0001X_9920	pmatch	yfred0001_43580
ypest0001X_9920	pmatch	ypest0001X_9920
ypest0001X_9920	pmatch	yberc0001_7000
ypest0001X_9920	pmatch	yaldo0001_7240
ypest0001X_9920	pmatch	yruck0001_6450
ypest0001X_9920	pmatch	yrohd0001_8410
ypest0001X_9920	pmatch	yinte0001_8400
ypest0001X_9920	pmatch	ymoll0001_7690
ypest0001X_9920	pmatch	yente0001X_9300
yruck0001_6450	pmatch	ykris0001_8020
yruck0001_6450	pmatch	ypseu0001X_33960
yruck0001_6450	pmatch	yfred0001_43580
yruck0001_6450	pmatch	ypest0001X_9920
yruck0001_6450	pmatch	yberc0001_7000
yruck0001_6450	pmatch	yaldo0001_7240
yruck0001_6450	pmatch	yruck0001_6450
yruck0001_6450	pmatch	yrohd0001_8410
yruck0001_6450	pmatch	yinte0001_8400
yruck0001_6450	pmatch	ymoll0001_7690
yruck0001_6450	pmatch	yente0001X_9300
