# Supplementary material for: Genomic characterization of the Yersinia genus
Source: Genome Biol. 2010 Jan 4;11(1):R1. doi: 10.1186/gb-2010-11-1-r1 (PMC2847712; doi:10.1186/gb-2010-11-1-r1)
Supplement: Additional file 16 — The top level directory consists of a directory called Additional_cluster_files and 5010 directories, one for each multi-protein cluster family. (This top level directory has been split into three data files for uploading purposes (Additional files 15, 16, 17.) Within the directory are the following files: PGL1_unique_Yersinia_unclustered.out - list of all protein singletons that MCL did not group into a cluster (see Materials and Methods); PGL1_Yersinia_unique_locus_tags.txt - names of the 11 locus tag prefixes used for each genome; PGL1_unique_Yersinia.gff - mapping each Yersinia protein to a cluster in tab delimited GFF; PGL1_unique_Yersinia.sigfile - list of the longest protein in each cluster; PGL1_unique_Yersinia.summary - summary table of features of each of the clusters; PGL1_unique_Yersinia.table - summary table of each protein in the clusters. Within each cluster directory are the following files, where 'x' is the cluster name: PGL1_unique_Yersinia-x.faa - multifasta file of the proteins in the cluster; PGL1_unique_Yersinia-x.summary - summary of the properties of the proteins; PGL1_unique_Yersinia-x.matches - blast matches between the proteins of the cluster; PGL1_unique_Yersinia-x.muscle.fasta - muscle alignment of the proteins; PGL1_unique_Yersinia-x.muscle.fasta.gblo - gblocks output of muscle alignment (that is, auto-trimmed alignment); PGL1_unique_Yersinia-x.muscle.fasta.gblo.htm - as above in html format; PGL1_unique_Yersinia-x.muscle.tree - treefile from muscle alignment; PGL1_unique_Yersinia-x.sif - matches between proteins in simple interaction format for display on graphing software. [file gb-2010-11-1-r1-S16.zip › clusters2/PGL1_unique_yersinia-CL1271/PGL1_unique_yersinia-CL1271.matches]

source	target	interaction	score
yaldo0001_7250	yente0001X_9280	pmatch	91.83
yaldo0001_7250	ypest0001X_9940	pmatch	92.49
yaldo0001_7250	yinte0001_8390	pmatch	93.07
yaldo0001_7250	ypseu0001X_33990	pmatch	92.49
yaldo0001_7250	yruck0001_6440	pmatch	83.79
yaldo0001_7250	yaldo0001_7250	pmatch	100.00
yaldo0001_7250	ymoll0001_7680	pmatch	92.33
yaldo0001_7250	yberc0001_7020	pmatch	90.35
yaldo0001_7250	ykris0001_8010	pmatch	93.68
yaldo0001_7250	yrohd0001_8400	pmatch	90.59
yaldo0001_7250	yfred0001_43570	pmatch	91.58
yinte0001_8390	yente0001X_9280	pmatch	92.57
yinte0001_8390	ypseu0001X_33990	pmatch	92.23
yinte0001_8390	ykris0001_8010	pmatch	94.25
yinte0001_8390	yfred0001_43570	pmatch	93.56
yinte0001_8390	ypest0001X_9940	pmatch	92.23
yinte0001_8390	yinte0001_8390	pmatch	100.00
yinte0001_8390	yruck0001_6440	pmatch	83.04
yinte0001_8390	yaldo0001_7250	pmatch	93.07
yinte0001_8390	ymoll0001_7680	pmatch	93.56
yinte0001_8390	yberc0001_7020	pmatch	92.57
yinte0001_8390	yrohd0001_8400	pmatch	91.58
ymoll0001_7680	yente0001X_9280	pmatch	95.79
ymoll0001_7680	ypest0001X_9940	pmatch	94.04
ymoll0001_7680	yinte0001_8390	pmatch	93.56
ymoll0001_7680	ypseu0001X_33990	pmatch	94.04
ymoll0001_7680	yruck0001_6440	pmatch	83.75
ymoll0001_7680	yaldo0001_7250	pmatch	92.33
ymoll0001_7680	ymoll0001_7680	pmatch	100.00
ymoll0001_7680	yberc0001_7020	pmatch	96.04
ymoll0001_7680	ykris0001_8010	pmatch	96.17
ymoll0001_7680	yrohd0001_8400	pmatch	94.55
ymoll0001_7680	yfred0001_43570	pmatch	95.54
yente0001X_9280	yente0001X_9280	pmatch	100.00
yente0001X_9280	ypest0001X_9940	pmatch	92.03
yente0001X_9280	yinte0001_8390	pmatch	93.86
yente0001X_9280	ypseu0001X_33990	pmatch	92.03
yente0001X_9280	yruck0001_6440	pmatch	84.18
yente0001X_9280	yaldo0001_7250	pmatch	91.83
yente0001X_9280	ymoll0001_7680	pmatch	95.79
yente0001X_9280	yberc0001_7020	pmatch	94.31
yente0001X_9280	ykris0001_8010	pmatch	96.90
yente0001X_9280	yrohd0001_8400	pmatch	94.88
yente0001X_9280	yfred0001_43570	pmatch	95.79
yfred0001_43570	yente0001X_9280	pmatch	95.79
yfred0001_43570	ypest0001X_9940	pmatch	91.26
yfred0001_43570	yinte0001_8390	pmatch	93.56
yfred0001_43570	ypseu0001X_33990	pmatch	91.26
yfred0001_43570	yruck0001_6440	pmatch	84.04
yfred0001_43570	yaldo0001_7250	pmatch	91.58
yfred0001_43570	ymoll0001_7680	pmatch	95.54
yfred0001_43570	yberc0001_7020	pmatch	94.31
yfred0001_43570	ykris0001_8010	pmatch	96.15
yfred0001_43570	yrohd0001_8400	pmatch	94.55
yfred0001_43570	yfred0001_43570	pmatch	100.00
yrohd0001_8400	yente0001X_9280	pmatch	93.56
yrohd0001_8400	ypest0001X_9940	pmatch	91.19
yrohd0001_8400	yinte0001_8390	pmatch	91.58
yrohd0001_8400	ypseu0001X_33990	pmatch	91.19
yrohd0001_8400	yruck0001_6440	pmatch	84.00
yrohd0001_8400	yaldo0001_7250	pmatch	90.59
yrohd0001_8400	ymoll0001_7680	pmatch	94.55
yrohd0001_8400	yberc0001_7020	pmatch	92.82
yrohd0001_8400	ykris0001_8010	pmatch	95.60
yrohd0001_8400	yrohd0001_8400	pmatch	100.00
yrohd0001_8400	yfred0001_43570	pmatch	94.55
yberc0001_7020	yente0001X_9280	pmatch	94.31
yberc0001_7020	ypest0001X_9940	pmatch	91.99
yberc0001_7020	yinte0001_8390	pmatch	92.57
yberc0001_7020	ypseu0001X_33990	pmatch	91.99
yberc0001_7020	yruck0001_6440	pmatch	83.50
yberc0001_7020	yaldo0001_7250	pmatch	90.35
yberc0001_7020	ymoll0001_7680	pmatch	96.04
yberc0001_7020	yberc0001_7020	pmatch	100.00
yberc0001_7020	ykris0001_8010	pmatch	95.08
yberc0001_7020	yrohd0001_8400	pmatch	92.82
yberc0001_7020	yfred0001_43570	pmatch	94.31
ypseu0001X_33990	yente0001X_9280	pmatch	92.82
ypseu0001X_33990	ypseu0001X_33990	pmatch	100.00
ypseu0001X_33990	ykris0001_8010	pmatch	92.64
ypseu0001X_33990	yfred0001_43570	pmatch	92.24
ypseu0001X_33990	ypest0001X_9940	pmatch	100.00
ypseu0001X_33990	yinte0001_8390	pmatch	93.68
ypseu0001X_33990	yruck0001_6440	pmatch	83.62
ypseu0001X_33990	yaldo0001_7250	pmatch	93.10
ypseu0001X_33990	ymoll0001_7680	pmatch	95.11
ypseu0001X_33990	yberc0001_7020	pmatch	92.82
ypseu0001X_33990	yrohd0001_8400	pmatch	92.24
ypest0001X_9940	yente0001X_9280	pmatch	92.82
ypest0001X_9940	ypseu0001X_33990	pmatch	100.00
ypest0001X_9940	ykris0001_8010	pmatch	92.64
ypest0001X_9940	yfred0001_43570	pmatch	92.24
ypest0001X_9940	ypest0001X_9940	pmatch	100.00
ypest0001X_9940	yinte0001_8390	pmatch	93.68
ypest0001X_9940	yruck0001_6440	pmatch	83.62
ypest0001X_9940	yaldo0001_7250	pmatch	93.10
ypest0001X_9940	ymoll0001_7680	pmatch	95.11
ypest0001X_9940	yberc0001_7020	pmatch	92.82
ypest0001X_9940	yrohd0001_8400	pmatch	92.24
ykris0001_8010	yente0001X_9280	pmatch	96.70
ykris0001_8010	ypest0001X_9940	pmatch	92.31
ykris0001_8010	yinte0001_8390	pmatch	94.25
ykris0001_8010	ypseu0001X_33990	pmatch	92.31
ykris0001_8010	yruck0001_6440	pmatch	83.75
ykris0001_8010	yaldo0001_7250	pmatch	93.68
ykris0001_8010	ymoll0001_7680	pmatch	96.17
ykris0001_8010	yberc0001_7020	pmatch	95.08
ykris0001_8010	ykris0001_8010	pmatch	100.00
ykris0001_8010	yrohd0001_8400	pmatch	95.60
ykris0001_8010	yfred0001_43570	pmatch	96.15
yruck0001_6440	yente0001X_9280	pmatch	83.54
yruck0001_6440	ypest0001X_9940	pmatch	82.86
yruck0001_6440	yinte0001_8390	pmatch	83.04
yruck0001_6440	ypseu0001X_33990	pmatch	82.86
yruck0001_6440	yruck0001_6440	pmatch	100.00
yruck0001_6440	yaldo0001_7250	pmatch	83.79
yruck0001_6440	ymoll0001_7680	pmatch	83.75
yruck0001_6440	yberc0001_7020	pmatch	83.50
yruck0001_6440	ykris0001_8010	pmatch	83.75
yruck0001_6440	yrohd0001_8400	pmatch	84.00
yruck0001_6440	yfred0001_43570	pmatch	84.04
