# Supplementary material for: Genomic characterization of the Yersinia genus
Source: Genome Biol. 2010 Jan 4;11(1):R1. doi: 10.1186/gb-2010-11-1-r1 (PMC2847712; doi:10.1186/gb-2010-11-1-r1)
Supplement: Additional file 16 — The top level directory consists of a directory called Additional_cluster_files and 5010 directories, one for each multi-protein cluster family. (This top level directory has been split into three data files for uploading purposes (Additional files 15, 16, 17.) Within the directory are the following files: PGL1_unique_Yersinia_unclustered.out - list of all protein singletons that MCL did not group into a cluster (see Materials and Methods); PGL1_Yersinia_unique_locus_tags.txt - names of the 11 locus tag prefixes used for each genome; PGL1_unique_Yersinia.gff - mapping each Yersinia protein to a cluster in tab delimited GFF; PGL1_unique_Yersinia.sigfile - list of the longest protein in each cluster; PGL1_unique_Yersinia.summary - summary table of features of each of the clusters; PGL1_unique_Yersinia.table - summary table of each protein in the clusters. Within each cluster directory are the following files, where 'x' is the cluster name: PGL1_unique_Yersinia-x.faa - multifasta file of the proteins in the cluster; PGL1_unique_Yersinia-x.summary - summary of the properties of the proteins; PGL1_unique_Yersinia-x.matches - blast matches between the proteins of the cluster; PGL1_unique_Yersinia-x.muscle.fasta - muscle alignment of the proteins; PGL1_unique_Yersinia-x.muscle.fasta.gblo - gblocks output of muscle alignment (that is, auto-trimmed alignment); PGL1_unique_Yersinia-x.muscle.fasta.gblo.htm - as above in html format; PGL1_unique_Yersinia-x.muscle.tree - treefile from muscle alignment; PGL1_unique_Yersinia-x.sif - matches between proteins in simple interaction format for display on graphing software. [file gb-2010-11-1-r1-S16.zip › clusters2/PGL1_unique_yersinia-CL1271/PGL1_unique_yersinia-CL1271.muscle.fasta]

>yruck0001_6440
MNQPAVAINKPLLSRGMMAVLGAQFFSAFGDNALLFVTLAVIKQQLYPDWSQPILQMAFV
ATYIVLAPFVGQFADSFAKGRVMMTANGLKLAGALVIFFGFNPFLGYTLVGIGAAAYSPA
KYGILGEMTSGDKLVKANGLMEASTIAAILMGSVAGGVLADWNLSVALGLCVLVYSAAVV
ANLFIPRLSAARGGLSWWPTTMSRSFFAASKTLWRNGETRFSLVGTSLFWGAGVTLRFLL
VLWVPVALGIIDNATPTVLNATVAIGIVIGAAAAARFVTLKTVKRCMPAGILIGVAVAIF
SLQYTMPMAYLFLVSIGILGGFFVVPLNALLQERGKKSVGAGNAIAVQNLGENTAMLLML
GLYSVVIKLGAPVVAVGVGFGVIFALAITVLWIWQWEQERKIS----
>ypseu0001X_33990
----------------MVAVLCAQFFSAFGDNALLFATLALIKQQLYPDWSQPILQMAFV
ATYIVLAPFVGQIADGFAKGRVMMVANGLKLAGALVICFGLNPFLGYSLVGVGAAAYSPA
KYGILGEITSGEQLVKANGMMEASTIAAILLGSVAGGILADWHLMAALGVCALVYAIAVI
ANLFIPRLAAARSGASWRPRAMTGSFFTACRLLWQDSETRFSLAGTSLFWGAGVTLRFLL
VLWVPVALGIADNATPTLLNAMVAIGIVVGAGAAARFVTLKTVKRCLPAGVLIGVMVTIF
SLQNSMPMAYLLLIIIGILGGFFVVPLNALLQERGKHSVGAGNAIAVQNLGENTAMLFML
GLYSLVVKLGAPVVAVGVGFGVVFALAIALLWGWQWRQQRQKTRQPE
>ypest0001X_9940
----------------MVAVLCAQFFSAFGDNALLFATLALIKQQLYPDWSQPILQMAFV
ATYIVLAPFVGQIADGFAKGRVMMVANGLKLAGALVICFGLNPFLGYSLVGVGAAAYSPA
KYGILGEITSGEQLVKANGMMEASTIAAILLGSVAGGILADWHLMAALGVCALVYAIAVI
ANLFIPRLAAARSGASWRPRAMTGSFFTACRLLWQDSETRFSLAGTSLFWGAGVTLRFLL
VLWVPVALGIADNATPTLLNAMVAIGIVVGAGAAARFVTLKTVKRCLPAGVLIGVMVTIF
SLQNSMPMAYLLLIIIGILGGFFVVPLNALLQERGKHSVGAGNAIAVQNLGENTAMLFML
GLYSLVVKLGAPVVAVGVGFGVVFALAIALLWGWQWRQQRQKTRQPE
>yaldo0001_7250
MNQQVLT-DKPLLSRGMVAVLCAQFFSAFGDNALLFATLALIKQQLYPDWSQPILQMAFV
ATYIILAPFVGQVADSFAKGRVMMFANGLKLAGALVICFGLNPFLGYSLVGIGAAAYSPA
KYGILGEITSGEQLVKANGMMEASTIAAILLGSVAGGVLADWHLMAALGVCALVYAIAVV
ANLFIPRLSAARSGRSWQPRAMTGNFLSACQILWRDGETRFSLAGTSLFWGAGVTLRFLL
VLWVPVALGIADNATPTLLNAMVAVGIVLGAGAAARFVTLKTVKRCLPAGVLIGVAVAIF
SLQHSMPMAYLLLIIIGILGGFFVVPLNALLQERGKNSVGAGNAIAVQNLGENTAMLLML
GLYSVVVKLGVPVVAVGIGFGVIFALAIALLWGWQWRQQRRKVAK--
>yinte0001_8390
MSQQALS-DKPLLSRGMIAVLCAQFFSAFGDNALLFATLALIKQQLYPDWSQPILQMAFV
ATYIILAPFVGQVADSFAKGRVMMVANGLKLAGALVICFGLNPFLGYSLVGVGAAAYSPA
KYGILGEITSGEQLVKANGMMEASTIAAILLGSVAGGVLADWHLIAALSVCALVYAIAVV
ANLFIPHLAAARSGSSWRPRAMTGSFFAACRILWRDGETRFSLAGTSLFWGAGVTLRFLL
VLWVPVALGIADNATPTLLNAMVAIGIVIGAGAAARFVTLKTVKRCLPAGVLIGVVVATF
SLQHSMPMAYLLLIIIGILGGFFVVPLNALLQERGRQSVGAGNAIAVQNLGENTAMLLML
GLYSVVVKLGVPVVVVGVGFGVIFALAIALLWCWQWQQLRRKAAK--
>yrohd0001_8400
MSQPVIT-DKPLLSRGMMAVLGAQFFSAFGDNALLFATLALIKQQLYPDWSQPILQMAFV
ATYIILAPFVGQFADSFAKGRVMMVANGLKLAGALVICFGFNPFLGYSLVGVGAAAYSPA
KYGILGEITSGEQLVKANGMMEASTIAAILLGSVAGGVLADWHLSVALGVCALVYAIAVV
ANMFIPRLAAARAGSSWRPGAMTGSFFAACRILWRDGETRFSLAGTSLFWGAGVTLRFLL
VLWVPIALGITDNATPTLLNAMVAIGIVVGAGAAARFVTLKTVKRCLPAGVLIGVFVAIF
ALQHSMPMAYLLLIIIGVLGGFFVVPLNALLQERGKHSVGAGNAIAVQNLGENTAMLLML
GLFSVVVKLGVPVIAVGVGFGVVFALAISLLWFWQWRQLRHKVTK--
>yfred0001_43570
MSQQALA-EKPLLSRGMIAVLCAQFFSAFGDNALLFATLALIKQQLYPDWSQPILQMAFV
ATYIILAPFVGQFADSFAKGRVMMVANGLKLAGALVICFGFNPFLGYSLVGVGAAAYSPA
KYGILGEITSGDQLVKANGMMEASTIAAILLGSVAGGVLADWHLVVALGVCALVYAIAVV
ANMFIPRLAAARSGHSWRPTAMTGSFFAACRILWRDGETRFSLAGTSLFWGAGVTLRFLL
VLWVPIALGITDNATPTLLNAMVAIGIVLGAGAAARFVTLKTVKRCLPAGVLIGVVVAIF
ALQHSMPMAYLLLIIIGILGGFFVVPLNALLQERGKQSVGAGNAIAVQNLGENTAMLLML
GLFSVVVKLGVPVIAVGVGFGVVFALAIALLWGWQWRQLRRKTAE--
>yberc0001_7020
MSQQAIA-DKPLLSRGMIAVLCAQFFSAFGDNALLFATLALIKQQLYPDWSQPILQMAFV
ATYIILAPFVGQFADSFAKGRVMMVANGLKLAGALVICFGFNPFLGYSLVGVGAAAYSPA
KYGILGEITSGEQLVKANGMMEASTIAAILLGSVAGGVLADWNLMAALGACALVYAIAVV
ANLFIPRLAAARVGSSWRPRAMTSSFFTACRLLWRDGETRFSLAGTSLFWGAGVTLRFLL
VLWVPIALGITDNTTPTLLNAMVAIGIVVGAGAAARFVTLKTVKRCLPAGVLIGGVVAIF
ALQHSMPMAYLLLIIIGILGGFFVVPLNALLQERGKQSVGAGNAIAVQNLGENTAMLLML
GLFSMVVKLGVPVVAVGVGFGVIFALAIALLWGWQWWQLRHKTVE--
>yente0001X_9280
MSQQALA-DKPLLSRGMIAVLCAQFFSAFGDNALLFATLALIKQQLYPDWSQPILQMAFV
ATYIVLAPFVGQFADSFAKGRVMMVANGLKLAGALVICFGFNPFLGYSLVGVGAAAYSPA
KYGILGEITSGEQLVKANGMMEASTIAAILLGSVAGGVLADWHLGVALGVCALVYAIAVV
ANMFIPKLAAARSGSSWRPRAMTGSFFTACLVLWRDGEARFSLAGTSLFWGAGVTLRFLL
VLWVPIALGITDNATPTLLNAMVAIGIVVGAGAAARFVTLKTVKRCLPAGVLIGVAVAIF
ALQHSMPMAYLLLIIIGILGGFFVVPLNALLQERGKNSVGAGNAIAVQNLGENTAMLLML
GLFSVVVKLGVPVIAVGVGFGVIFALAIALLWGWQWRQQRQKTAE--
>ymoll0001_7680
MSQQIIA-DKPLLSRGMVAVLCAQFFSAFGDNALLFATLALIKQQLYPDWSQPILQMAFV
ATYIILAPFVGQFADSFAKGRVMMVANGLKLAGALVICFGFNPFLGYSLVGVGAAAYSPA
KYGILGEITSGEQLVKANGMMEASTIAAILLGSVAGGVLADWHLMVALGVCALVYAIAVV
ANLFIPRLAAARSGSSWRPRAMTGSFFTACRLLWRDGETRFSLAGTSLFWGAGVTLRFLL
VLWVPIALGIADNATPTLLNAMVAIGIVVGAGAAARFVTLKTVKRCLPAGVLIGVMVAIF
ALQHSMPMAYLLLIIIGILGGFFVVPLNALLQERGKQSVGAGNAIAVQNLGENTAMLLML
GLFSVVVKLGVPVIAVGVGFGVIFALAIALLWGWQWRQLRSKAVE--
>ykris0001_8010
--------------------------------------LALIKQQLYPDWSQPILQMAFV
ATYIILAPFVGQFADSFAKGRVMMVANGLKLAGALVICFGFNPFLGYSLVGVGAAAYSPA
KYGILGEITSGEQLVKANGMMEASTIAAILLGSVAGGVLADWHLGAALAVCALVYAIAVV
ANMFIPRLAAARSGSSWRPRAMTGSFFAACRILWRDGETRFSLAGTSLFWGAGVTLRFLL
VLWVPIALGITDNTTPTLLNAMVAIGIVVGAGAAARFVTLKTVKRCLPAGVLIGVAVAIF
ALQHSMPMAYLLLIIIGILGGFFVVPLNALLQERGKNSVGAGNAIAVQNLGENTAMLVML
GLFSVVVKLGVPVVAVGVGFGVIFALAIALLWGWQWRQQRRKAV---
