# Supplementary material for: Genomic characterization of the Yersinia genus
Source: Genome Biol. 2010 Jan 4;11(1):R1. doi: 10.1186/gb-2010-11-1-r1 (PMC2847712; doi:10.1186/gb-2010-11-1-r1)
Supplement: Additional file 16 — The top level directory consists of a directory called Additional_cluster_files and 5010 directories, one for each multi-protein cluster family. (This top level directory has been split into three data files for uploading purposes (Additional files 15, 16, 17.) Within the directory are the following files: PGL1_unique_Yersinia_unclustered.out - list of all protein singletons that MCL did not group into a cluster (see Materials and Methods); PGL1_Yersinia_unique_locus_tags.txt - names of the 11 locus tag prefixes used for each genome; PGL1_unique_Yersinia.gff - mapping each Yersinia protein to a cluster in tab delimited GFF; PGL1_unique_Yersinia.sigfile - list of the longest protein in each cluster; PGL1_unique_Yersinia.summary - summary table of features of each of the clusters; PGL1_unique_Yersinia.table - summary table of each protein in the clusters. Within each cluster directory are the following files, where 'x' is the cluster name: PGL1_unique_Yersinia-x.faa - multifasta file of the proteins in the cluster; PGL1_unique_Yersinia-x.summary - summary of the properties of the proteins; PGL1_unique_Yersinia-x.matches - blast matches between the proteins of the cluster; PGL1_unique_Yersinia-x.muscle.fasta - muscle alignment of the proteins; PGL1_unique_Yersinia-x.muscle.fasta.gblo - gblocks output of muscle alignment (that is, auto-trimmed alignment); PGL1_unique_Yersinia-x.muscle.fasta.gblo.htm - as above in html format; PGL1_unique_Yersinia-x.muscle.tree - treefile from muscle alignment; PGL1_unique_Yersinia-x.sif - matches between proteins in simple interaction format for display on graphing software. [file gb-2010-11-1-r1-S16.zip › clusters2/PGL1_unique_yersinia-CL1271/PGL1_unique_yersinia-CL1271.muscle.fasta.gblo]

>yruck0001_6440
MMAVLGAQFF SAFGDNALLF VTLAVIKQQL YPDWSQPILQ MAFVATYIVL APFVGQFADS
FAKGRVMMTA NGLKLAGALV IFFGFNPFLG YTLVGIGAAA YSPAKYGILG EMTSGDKLVK
ANGLMEASTI AAILMGSVAG GVLADWNLSV ALGLCVLVYS AAVVANLFIP RLSAARGGLS
WWPTTMSRSF FAASKTLWRN GETRFSLVGT SLFWGAGVTL RFLLVLWVPV ALGIIDNATP
TVLNATVAIG IVIGAAAAAR FVTLKTVKRC MPAGILIGVA VAIFSLQYTM PMAYLFLVSI
GILGGFFVVP LNALLQERGK KSVGAGNAIA VQNLGENTAM LLMLGLYSVV IKLGAPVVAV
GVGFGVIFAL AITVLWIWQW EQERKI
>ypseu0001X_33990
MVAVLCAQFF SAFGDNALLF ATLALIKQQL YPDWSQPILQ MAFVATYIVL APFVGQIADG
FAKGRVMMVA NGLKLAGALV ICFGLNPFLG YSLVGVGAAA YSPAKYGILG EITSGEQLVK
ANGMMEASTI AAILLGSVAG GILADWHLMA ALGVCALVYA IAVIANLFIP RLAAARSGAS
WRPRAMTGSF FTACRLLWQD SETRFSLAGT SLFWGAGVTL RFLLVLWVPV ALGIADNATP
TLLNAMVAIG IVVGAGAAAR FVTLKTVKRC LPAGVLIGVM VTIFSLQNSM PMAYLLLIII
GILGGFFVVP LNALLQERGK HSVGAGNAIA VQNLGENTAM LFMLGLYSLV VKLGAPVVAV
GVGFGVVFAL AIALLWGWQW RQQRQK
>ypest0001X_9940
MVAVLCAQFF SAFGDNALLF ATLALIKQQL YPDWSQPILQ MAFVATYIVL APFVGQIADG
FAKGRVMMVA NGLKLAGALV ICFGLNPFLG YSLVGVGAAA YSPAKYGILG EITSGEQLVK
ANGMMEASTI AAILLGSVAG GILADWHLMA ALGVCALVYA IAVIANLFIP RLAAARSGAS
WRPRAMTGSF FTACRLLWQD SETRFSLAGT SLFWGAGVTL RFLLVLWVPV ALGIADNATP
TLLNAMVAIG IVVGAGAAAR FVTLKTVKRC LPAGVLIGVM VTIFSLQNSM PMAYLLLIII
GILGGFFVVP LNALLQERGK HSVGAGNAIA VQNLGENTAM LFMLGLYSLV VKLGAPVVAV
GVGFGVVFAL AIALLWGWQW RQQRQK
>yaldo0001_7250
MVAVLCAQFF SAFGDNALLF ATLALIKQQL YPDWSQPILQ MAFVATYIIL APFVGQVADS
FAKGRVMMFA NGLKLAGALV ICFGLNPFLG YSLVGIGAAA YSPAKYGILG EITSGEQLVK
ANGMMEASTI AAILLGSVAG GVLADWHLMA ALGVCALVYA IAVVANLFIP RLSAARSGRS
WQPRAMTGNF LSACQILWRD GETRFSLAGT SLFWGAGVTL RFLLVLWVPV ALGIADNATP
TLLNAMVAVG IVLGAGAAAR FVTLKTVKRC LPAGVLIGVA VAIFSLQHSM PMAYLLLIII
GILGGFFVVP LNALLQERGK NSVGAGNAIA VQNLGENTAM LLMLGLYSVV VKLGVPVVAV
GIGFGVIFAL AIALLWGWQW RQQRRK
>yinte0001_8390
MIAVLCAQFF SAFGDNALLF ATLALIKQQL YPDWSQPILQ MAFVATYIIL APFVGQVADS
FAKGRVMMVA NGLKLAGALV ICFGLNPFLG YSLVGVGAAA YSPAKYGILG EITSGEQLVK
ANGMMEASTI AAILLGSVAG GVLADWHLIA ALSVCALVYA IAVVANLFIP HLAAARSGSS
WRPRAMTGSF FAACRILWRD GETRFSLAGT SLFWGAGVTL RFLLVLWVPV ALGIADNATP
TLLNAMVAIG IVIGAGAAAR FVTLKTVKRC LPAGVLIGVV VATFSLQHSM PMAYLLLIII
GILGGFFVVP LNALLQERGR QSVGAGNAIA VQNLGENTAM LLMLGLYSVV VKLGVPVVVV
GVGFGVIFAL AIALLWCWQW QQLRRK
>yrohd0001_8400
MMAVLGAQFF SAFGDNALLF ATLALIKQQL YPDWSQPILQ MAFVATYIIL APFVGQFADS
FAKGRVMMVA NGLKLAGALV ICFGFNPFLG YSLVGVGAAA YSPAKYGILG EITSGEQLVK
ANGMMEASTI AAILLGSVAG GVLADWHLSV ALGVCALVYA IAVVANMFIP RLAAARAGSS
WRPGAMTGSF FAACRILWRD GETRFSLAGT SLFWGAGVTL RFLLVLWVPI ALGITDNATP
TLLNAMVAIG IVVGAGAAAR FVTLKTVKRC LPAGVLIGVF VAIFALQHSM PMAYLLLIII
GVLGGFFVVP LNALLQERGK HSVGAGNAIA VQNLGENTAM LLMLGLFSVV VKLGVPVIAV
GVGFGVVFAL AISLLWFWQW RQLRHK
>yfred0001_43570
MIAVLCAQFF SAFGDNALLF ATLALIKQQL YPDWSQPILQ MAFVATYIIL APFVGQFADS
FAKGRVMMVA NGLKLAGALV ICFGFNPFLG YSLVGVGAAA YSPAKYGILG EITSGDQLVK
ANGMMEASTI AAILLGSVAG GVLADWHLVV ALGVCALVYA IAVVANMFIP RLAAARSGHS
WRPTAMTGSF FAACRILWRD GETRFSLAGT SLFWGAGVTL RFLLVLWVPI ALGITDNATP
TLLNAMVAIG IVLGAGAAAR FVTLKTVKRC LPAGVLIGVV VAIFALQHSM PMAYLLLIII
GILGGFFVVP LNALLQERGK QSVGAGNAIA VQNLGENTAM LLMLGLFSVV VKLGVPVIAV
GVGFGVVFAL AIALLWGWQW RQLRRK
>yberc0001_7020
MIAVLCAQFF SAFGDNALLF ATLALIKQQL YPDWSQPILQ MAFVATYIIL APFVGQFADS
FAKGRVMMVA NGLKLAGALV ICFGFNPFLG YSLVGVGAAA YSPAKYGILG EITSGEQLVK
ANGMMEASTI AAILLGSVAG GVLADWNLMA ALGACALVYA IAVVANLFIP RLAAARVGSS
WRPRAMTSSF FTACRLLWRD GETRFSLAGT SLFWGAGVTL RFLLVLWVPI ALGITDNTTP
TLLNAMVAIG IVVGAGAAAR FVTLKTVKRC LPAGVLIGGV VAIFALQHSM PMAYLLLIII
GILGGFFVVP LNALLQERGK QSVGAGNAIA VQNLGENTAM LLMLGLFSMV VKLGVPVVAV
GVGFGVIFAL AIALLWGWQW WQLRHK
>yente0001X_9280
MIAVLCAQFF SAFGDNALLF ATLALIKQQL YPDWSQPILQ MAFVATYIVL APFVGQFADS
FAKGRVMMVA NGLKLAGALV ICFGFNPFLG YSLVGVGAAA YSPAKYGILG EITSGEQLVK
ANGMMEASTI AAILLGSVAG GVLADWHLGV ALGVCALVYA IAVVANMFIP KLAAARSGSS
WRPRAMTGSF FTACLVLWRD GEARFSLAGT SLFWGAGVTL RFLLVLWVPI ALGITDNATP
TLLNAMVAIG IVVGAGAAAR FVTLKTVKRC LPAGVLIGVA VAIFALQHSM PMAYLLLIII
GILGGFFVVP LNALLQERGK NSVGAGNAIA VQNLGENTAM LLMLGLFSVV VKLGVPVIAV
GVGFGVIFAL AIALLWGWQW RQQRQK
>ymoll0001_7680
MVAVLCAQFF SAFGDNALLF ATLALIKQQL YPDWSQPILQ MAFVATYIIL APFVGQFADS
FAKGRVMMVA NGLKLAGALV ICFGFNPFLG YSLVGVGAAA YSPAKYGILG EITSGEQLVK
ANGMMEASTI AAILLGSVAG GVLADWHLMV ALGVCALVYA IAVVANLFIP RLAAARSGSS
WRPRAMTGSF FTACRLLWRD GETRFSLAGT SLFWGAGVTL RFLLVLWVPI ALGIADNATP
TLLNAMVAIG IVVGAGAAAR FVTLKTVKRC LPAGVLIGVM VAIFALQHSM PMAYLLLIII
GILGGFFVVP LNALLQERGK QSVGAGNAIA VQNLGENTAM LLMLGLFSVV VKLGVPVIAV
GVGFGVIFAL AIALLWGWQW RQLRSK
>ykris0001_8010
---------- ---------- --LALIKQQL YPDWSQPILQ MAFVATYIIL APFVGQFADS
FAKGRVMMVA NGLKLAGALV ICFGFNPFLG YSLVGVGAAA YSPAKYGILG EITSGEQLVK
ANGMMEASTI AAILLGSVAG GVLADWHLGA ALAVCALVYA IAVVANMFIP RLAAARSGSS
WRPRAMTGSF FAACRILWRD GETRFSLAGT SLFWGAGVTL RFLLVLWVPI ALGITDNTTP
TLLNAMVAIG IVVGAGAAAR FVTLKTVKRC LPAGVLIGVA VAIFALQHSM PMAYLLLIII
GILGGFFVVP LNALLQERGK NSVGAGNAIA VQNLGENTAM LVMLGLFSVV VKLGVPVVAV
GVGFGVIFAL AIALLWGWQW RQQRRK
