# Supplementary material for: Genomic characterization of the Yersinia genus
Source: Genome Biol. 2010 Jan 4;11(1):R1. doi: 10.1186/gb-2010-11-1-r1 (PMC2847712; doi:10.1186/gb-2010-11-1-r1)
Supplement: Additional file 16 — The top level directory consists of a directory called Additional_cluster_files and 5010 directories, one for each multi-protein cluster family. (This top level directory has been split into three data files for uploading purposes (Additional files 15, 16, 17.) Within the directory are the following files: PGL1_unique_Yersinia_unclustered.out - list of all protein singletons that MCL did not group into a cluster (see Materials and Methods); PGL1_Yersinia_unique_locus_tags.txt - names of the 11 locus tag prefixes used for each genome; PGL1_unique_Yersinia.gff - mapping each Yersinia protein to a cluster in tab delimited GFF; PGL1_unique_Yersinia.sigfile - list of the longest protein in each cluster; PGL1_unique_Yersinia.summary - summary table of features of each of the clusters; PGL1_unique_Yersinia.table - summary table of each protein in the clusters. Within each cluster directory are the following files, where 'x' is the cluster name: PGL1_unique_Yersinia-x.faa - multifasta file of the proteins in the cluster; PGL1_unique_Yersinia-x.summary - summary of the properties of the proteins; PGL1_unique_Yersinia-x.matches - blast matches between the proteins of the cluster; PGL1_unique_Yersinia-x.muscle.fasta - muscle alignment of the proteins; PGL1_unique_Yersinia-x.muscle.fasta.gblo - gblocks output of muscle alignment (that is, auto-trimmed alignment); PGL1_unique_Yersinia-x.muscle.fasta.gblo.htm - as above in html format; PGL1_unique_Yersinia-x.muscle.tree - treefile from muscle alignment; PGL1_unique_Yersinia-x.sif - matches between proteins in simple interaction format for display on graphing software. [file gb-2010-11-1-r1-S16.zip › clusters2/PGL1_unique_yersinia-CL1271/PGL1_unique_yersinia-CL1271.sif]

yaldo0001_7250	pmatch	yente0001X_9280
yaldo0001_7250	pmatch	ypest0001X_9940
yaldo0001_7250	pmatch	yinte0001_8390
yaldo0001_7250	pmatch	ypseu0001X_33990
yaldo0001_7250	pmatch	yruck0001_6440
yaldo0001_7250	pmatch	yaldo0001_7250
yaldo0001_7250	pmatch	ymoll0001_7680
yaldo0001_7250	pmatch	yberc0001_7020
yaldo0001_7250	pmatch	ykris0001_8010
yaldo0001_7250	pmatch	yrohd0001_8400
yaldo0001_7250	pmatch	yfred0001_43570
yinte0001_8390	pmatch	yente0001X_9280
yinte0001_8390	pmatch	ypseu0001X_33990
yinte0001_8390	pmatch	ykris0001_8010
yinte0001_8390	pmatch	yfred0001_43570
yinte0001_8390	pmatch	ypest0001X_9940
yinte0001_8390	pmatch	yinte0001_8390
yinte0001_8390	pmatch	yruck0001_6440
yinte0001_8390	pmatch	yaldo0001_7250
yinte0001_8390	pmatch	ymoll0001_7680
yinte0001_8390	pmatch	yberc0001_7020
yinte0001_8390	pmatch	yrohd0001_8400
ymoll0001_7680	pmatch	yente0001X_9280
ymoll0001_7680	pmatch	ypest0001X_9940
ymoll0001_7680	pmatch	yinte0001_8390
ymoll0001_7680	pmatch	ypseu0001X_33990
ymoll0001_7680	pmatch	yruck0001_6440
ymoll0001_7680	pmatch	yaldo0001_7250
ymoll0001_7680	pmatch	ymoll0001_7680
ymoll0001_7680	pmatch	yberc0001_7020
ymoll0001_7680	pmatch	ykris0001_8010
ymoll0001_7680	pmatch	yrohd0001_8400
ymoll0001_7680	pmatch	yfred0001_43570
yente0001X_9280	pmatch	yente0001X_9280
yente0001X_9280	pmatch	ypest0001X_9940
yente0001X_9280	pmatch	yinte0001_8390
yente0001X_9280	pmatch	ypseu0001X_33990
yente0001X_9280	pmatch	yruck0001_6440
yente0001X_9280	pmatch	yaldo0001_7250
yente0001X_9280	pmatch	ymoll0001_7680
yente0001X_9280	pmatch	yberc0001_7020
yente0001X_9280	pmatch	ykris0001_8010
yente0001X_9280	pmatch	yrohd0001_8400
yente0001X_9280	pmatch	yfred0001_43570
yfred0001_43570	pmatch	yente0001X_9280
yfred0001_43570	pmatch	ypest0001X_9940
yfred0001_43570	pmatch	yinte0001_8390
yfred0001_43570	pmatch	ypseu0001X_33990
yfred0001_43570	pmatch	yruck0001_6440
yfred0001_43570	pmatch	yaldo0001_7250
yfred0001_43570	pmatch	ymoll0001_7680
yfred0001_43570	pmatch	yberc0001_7020
yfred0001_43570	pmatch	ykris0001_8010
yfred0001_43570	pmatch	yrohd0001_8400
yfred0001_43570	pmatch	yfred0001_43570
yrohd0001_8400	pmatch	yente0001X_9280
yrohd0001_8400	pmatch	ypest0001X_9940
yrohd0001_8400	pmatch	yinte0001_8390
yrohd0001_8400	pmatch	ypseu0001X_33990
yrohd0001_8400	pmatch	yruck0001_6440
yrohd0001_8400	pmatch	yaldo0001_7250
yrohd0001_8400	pmatch	ymoll0001_7680
yrohd0001_8400	pmatch	yberc0001_7020
yrohd0001_8400	pmatch	ykris0001_8010
yrohd0001_8400	pmatch	yrohd0001_8400
yrohd0001_8400	pmatch	yfred0001_43570
yberc0001_7020	pmatch	yente0001X_9280
yberc0001_7020	pmatch	ypest0001X_9940
yberc0001_7020	pmatch	yinte0001_8390
yberc0001_7020	pmatch	ypseu0001X_33990
yberc0001_7020	pmatch	yruck0001_6440
yberc0001_7020	pmatch	yaldo0001_7250
yberc0001_7020	pmatch	ymoll0001_7680
yberc0001_7020	pmatch	yberc0001_7020
yberc0001_7020	pmatch	ykris0001_8010
yberc0001_7020	pmatch	yrohd0001_8400
yberc0001_7020	pmatch	yfred0001_43570
ypseu0001X_33990	pmatch	yente0001X_9280
ypseu0001X_33990	pmatch	ypseu0001X_33990
ypseu0001X_33990	pmatch	ykris0001_8010
ypseu0001X_33990	pmatch	yfred0001_43570
ypseu0001X_33990	pmatch	ypest0001X_9940
ypseu0001X_33990	pmatch	yinte0001_8390
ypseu0001X_33990	pmatch	yruck0001_6440
ypseu0001X_33990	pmatch	yaldo0001_7250
ypseu0001X_33990	pmatch	ymoll0001_7680
ypseu0001X_33990	pmatch	yberc0001_7020
ypseu0001X_33990	pmatch	yrohd0001_8400
ypest0001X_9940	pmatch	yente0001X_9280
ypest0001X_9940	pmatch	ypseu0001X_33990
ypest0001X_9940	pmatch	ykris0001_8010
ypest0001X_9940	pmatch	yfred0001_43570
ypest0001X_9940	pmatch	ypest0001X_9940
ypest0001X_9940	pmatch	yinte0001_8390
ypest0001X_9940	pmatch	yruck0001_6440
ypest0001X_9940	pmatch	yaldo0001_7250
ypest0001X_9940	pmatch	ymoll0001_7680
ypest0001X_9940	pmatch	yberc0001_7020
ypest0001X_9940	pmatch	yrohd0001_8400
ykris0001_8010	pmatch	yente0001X_9280
ykris0001_8010	pmatch	ypest0001X_9940
ykris0001_8010	pmatch	yinte0001_8390
ykris0001_8010	pmatch	ypseu0001X_33990
ykris0001_8010	pmatch	yruck0001_6440
ykris0001_8010	pmatch	yaldo0001_7250
ykris0001_8010	pmatch	ymoll0001_7680
ykris0001_8010	pmatch	yberc0001_7020
ykris0001_8010	pmatch	ykris0001_8010
ykris0001_8010	pmatch	yrohd0001_8400
ykris0001_8010	pmatch	yfred0001_43570
yruck0001_6440	pmatch	yente0001X_9280
yruck0001_6440	pmatch	ypest0001X_9940
yruck0001_6440	pmatch	yinte0001_8390
yruck0001_6440	pmatch	ypseu0001X_33990
yruck0001_6440	pmatch	yruck0001_6440
yruck0001_6440	pmatch	yaldo0001_7250
yruck0001_6440	pmatch	ymoll0001_7680
yruck0001_6440	pmatch	yberc0001_7020
yruck0001_6440	pmatch	ykris0001_8010
yruck0001_6440	pmatch	yrohd0001_8400
yruck0001_6440	pmatch	yfred0001_43570
