# Supplementary material for: Genomic characterization of the Yersinia genus
Source: Genome Biol. 2010 Jan 4;11(1):R1. doi: 10.1186/gb-2010-11-1-r1 (PMC2847712; doi:10.1186/gb-2010-11-1-r1)
Supplement: Additional file 16 — The top level directory consists of a directory called Additional_cluster_files and 5010 directories, one for each multi-protein cluster family. (This top level directory has been split into three data files for uploading purposes (Additional files 15, 16, 17.) Within the directory are the following files: PGL1_unique_Yersinia_unclustered.out - list of all protein singletons that MCL did not group into a cluster (see Materials and Methods); PGL1_Yersinia_unique_locus_tags.txt - names of the 11 locus tag prefixes used for each genome; PGL1_unique_Yersinia.gff - mapping each Yersinia protein to a cluster in tab delimited GFF; PGL1_unique_Yersinia.sigfile - list of the longest protein in each cluster; PGL1_unique_Yersinia.summary - summary table of features of each of the clusters; PGL1_unique_Yersinia.table - summary table of each protein in the clusters. Within each cluster directory are the following files, where 'x' is the cluster name: PGL1_unique_Yersinia-x.faa - multifasta file of the proteins in the cluster; PGL1_unique_Yersinia-x.summary - summary of the properties of the proteins; PGL1_unique_Yersinia-x.matches - blast matches between the proteins of the cluster; PGL1_unique_Yersinia-x.muscle.fasta - muscle alignment of the proteins; PGL1_unique_Yersinia-x.muscle.fasta.gblo - gblocks output of muscle alignment (that is, auto-trimmed alignment); PGL1_unique_Yersinia-x.muscle.fasta.gblo.htm - as above in html format; PGL1_unique_Yersinia-x.muscle.tree - treefile from muscle alignment; PGL1_unique_Yersinia-x.sif - matches between proteins in simple interaction format for display on graphing software. [file gb-2010-11-1-r1-S16.zip › clusters2/PGL1_unique_yersinia-CL1272/PGL1_unique_yersinia-CL1272.matches]

source	target	interaction	score
yaldo0001_7280	yaldo0001_7280	pmatch	100.00
yaldo0001_7280	yfred0001_43530	pmatch	85.37
yaldo0001_7280	ykris0001_25450	pmatch	43.41
yaldo0001_7280	ymoll0001_9150	pmatch	43.75
yaldo0001_7280	yente0001X_30690	pmatch	44.21
yaldo0001_7280	yfred0001_25650	pmatch	43.24
yaldo0001_7280	yrohd0001_37830	pmatch	41.62
yaldo0001_7280	yberc0001_37040	pmatch	43.41
yaldo0001_7280	yinte0001_24330	pmatch	44.81
yaldo0001_7280	yinte0001_8350	pmatch	68.89
yfred0001_43530	yaldo0001_7280	pmatch	85.37
yfred0001_43530	yfred0001_43530	pmatch	100.00
yfred0001_43530	ykris0001_25450	pmatch	44.91
yfred0001_43530	ymoll0001_9150	pmatch	43.71
yfred0001_43530	yente0001X_30690	pmatch	46.11
yfred0001_43530	yfred0001_25650	pmatch	45.05
yfred0001_43530	yrohd0001_37830	pmatch	43.11
yfred0001_43530	yberc0001_37040	pmatch	45.21
yfred0001_43530	yinte0001_24330	pmatch	46.25
yfred0001_43530	yinte0001_8350	pmatch	69.23
yente0001X_30690	yaldo0001_7280	pmatch	44.21
yente0001X_30690	yaldo0001_38840	pmatch	39.53
yente0001X_30690	yfred0001_43530	pmatch	46.11
yente0001X_30690	ykris0001_25450	pmatch	93.53
yente0001X_30690	ymoll0001_9150	pmatch	84.37
yente0001X_30690	yente0001X_30690	pmatch	100.00
yente0001X_30690	yfred0001_25650	pmatch	89.55
yente0001X_30690	yrohd0001_37830	pmatch	87.13
yente0001X_30690	yberc0001_37040	pmatch	86.57
yente0001X_30690	yinte0001_24330	pmatch	86.94
yinte0001_24330	yaldo0001_7280	pmatch	44.81
yinte0001_24330	yfred0001_43530	pmatch	46.25
yinte0001_24330	ykris0001_25450	pmatch	87.69
yinte0001_24330	ymoll0001_9150	pmatch	83.78
yinte0001_24330	yente0001X_30690	pmatch	86.94
yinte0001_24330	yfred0001_25650	pmatch	87.72
yinte0001_24330	yrohd0001_37830	pmatch	84.38
yinte0001_24330	yberc0001_37040	pmatch	85.59
yinte0001_24330	yinte0001_24330	pmatch	100.00
ykris0001_25450	yaldo0001_7280	pmatch	43.41
ykris0001_25450	yfred0001_43530	pmatch	44.91
ykris0001_25450	ykris0001_25450	pmatch	100.00
ykris0001_25450	ymoll0001_9150	pmatch	84.78
ykris0001_25450	yente0001X_30690	pmatch	93.53
ykris0001_25450	yfred0001_25650	pmatch	90.69
ykris0001_25450	yrohd0001_37830	pmatch	87.94
ykris0001_25450	yberc0001_37040	pmatch	85.97
ykris0001_25450	yinte0001_24330	pmatch	87.69
ymoll0001_9150	yaldo0001_7280	pmatch	43.75
ymoll0001_9150	yfred0001_43530	pmatch	43.71
ymoll0001_9150	ykris0001_25450	pmatch	84.78
ymoll0001_9150	ymoll0001_9150	pmatch	100.00
ymoll0001_9150	yente0001X_30690	pmatch	84.37
ymoll0001_9150	yfred0001_25650	pmatch	83.93
ymoll0001_9150	yrohd0001_37830	pmatch	84.87
ymoll0001_9150	yberc0001_37040	pmatch	92.01
ymoll0001_9150	yinte0001_24330	pmatch	83.78
yfred0001_25650	yaldo0001_7280	pmatch	43.24
yfred0001_25650	yaldo0001_38840	pmatch	39.53
yfred0001_25650	yfred0001_43530	pmatch	45.05
yfred0001_25650	ykris0001_25450	pmatch	90.69
yfred0001_25650	ymoll0001_9150	pmatch	83.93
yfred0001_25650	yente0001X_30690	pmatch	89.55
yfred0001_25650	yfred0001_25650	pmatch	100.00
yfred0001_25650	yrohd0001_37830	pmatch	88.29
yfred0001_25650	yberc0001_37040	pmatch	85.37
yfred0001_25650	yinte0001_24330	pmatch	87.72
yberc0001_37040	yaldo0001_7280	pmatch	43.41
yberc0001_37040	yfred0001_43530	pmatch	45.21
yberc0001_37040	ykris0001_25450	pmatch	85.97
yberc0001_37040	ymoll0001_9150	pmatch	92.01
yberc0001_37040	yente0001X_30690	pmatch	86.57
yberc0001_37040	yfred0001_25650	pmatch	85.37
yberc0001_37040	yrohd0001_37830	pmatch	84.57
yberc0001_37040	yberc0001_37040	pmatch	100.00
yberc0001_37040	yinte0001_24330	pmatch	85.59
yrohd0001_37830	yaldo0001_7280	pmatch	41.62
yrohd0001_37830	yfred0001_43530	pmatch	43.11
yrohd0001_37830	ykris0001_25450	pmatch	87.94
yrohd0001_37830	ymoll0001_9150	pmatch	84.87
yrohd0001_37830	yente0001X_30690	pmatch	87.13
yrohd0001_37830	yfred0001_25650	pmatch	88.29
yrohd0001_37830	yrohd0001_37830	pmatch	100.00
yrohd0001_37830	yberc0001_37040	pmatch	84.57
yrohd0001_37830	yinte0001_24330	pmatch	84.38
yinte0001_8350	yaldo0001_7280	pmatch	68.89
yinte0001_8350	ykris0001_25450	pmatch	39.29
yinte0001_8350	yrohd0001_37830	pmatch	39.29
yinte0001_8350	yinte0001_24330	pmatch	46.43
yinte0001_8350	yfred0001_43530	pmatch	69.23
yinte0001_8350	yinte0001_8350	pmatch	100.00
yinte0001_8350	ymoll0001_9150	pmatch	42.86
yaldo0001_38840	yente0001X_30690	pmatch	39.53
yaldo0001_38840	yberc0001_37040	pmatch	60.87
yaldo0001_38840	yfred0001_25650	pmatch	39.53
yaldo0001_38840	ykris0001_25450	pmatch	39.53
yaldo0001_38840	yaldo0001_38840	pmatch	100.00
yaldo0001_38840	yrohd0001_37830	pmatch	41.86
yaldo0001_38840	yinte0001_24330	pmatch	47.22
yaldo0001_38840	ymoll0001_9150	pmatch	39.53
