# Supplementary material for: Genomic characterization of the Yersinia genus
Source: Genome Biol. 2010 Jan 4;11(1):R1. doi: 10.1186/gb-2010-11-1-r1 (PMC2847712; doi:10.1186/gb-2010-11-1-r1)
Supplement: Additional file 16 — The top level directory consists of a directory called Additional_cluster_files and 5010 directories, one for each multi-protein cluster family. (This top level directory has been split into three data files for uploading purposes (Additional files 15, 16, 17.) Within the directory are the following files: PGL1_unique_Yersinia_unclustered.out - list of all protein singletons that MCL did not group into a cluster (see Materials and Methods); PGL1_Yersinia_unique_locus_tags.txt - names of the 11 locus tag prefixes used for each genome; PGL1_unique_Yersinia.gff - mapping each Yersinia protein to a cluster in tab delimited GFF; PGL1_unique_Yersinia.sigfile - list of the longest protein in each cluster; PGL1_unique_Yersinia.summary - summary table of features of each of the clusters; PGL1_unique_Yersinia.table - summary table of each protein in the clusters. Within each cluster directory are the following files, where 'x' is the cluster name: PGL1_unique_Yersinia-x.faa - multifasta file of the proteins in the cluster; PGL1_unique_Yersinia-x.summary - summary of the properties of the proteins; PGL1_unique_Yersinia-x.matches - blast matches between the proteins of the cluster; PGL1_unique_Yersinia-x.muscle.fasta - muscle alignment of the proteins; PGL1_unique_Yersinia-x.muscle.fasta.gblo - gblocks output of muscle alignment (that is, auto-trimmed alignment); PGL1_unique_Yersinia-x.muscle.fasta.gblo.htm - as above in html format; PGL1_unique_Yersinia-x.muscle.tree - treefile from muscle alignment; PGL1_unique_Yersinia-x.sif - matches between proteins in simple interaction format for display on graphing software. [file gb-2010-11-1-r1-S16.zip › clusters2/PGL1_unique_yersinia-CL1272/PGL1_unique_yersinia-CL1272.muscle.fasta.gblo]

>yaldo0001_38840
--MIMAKARL HDDAMVQLLM EDPEFAQVYL HQALLDIDEE GGQEAFLM-- ----------
---------- ---------- ---------- ---------- -----ALRRV VEARGG----
---------- ---------- ---------- ---------- ---------- ----------
--MASVAKKA GVSRETLYRT L--------- ---------- SPSGNPTLKT LLS-------
---------- ---------- -----VVSAT GFQFSHIASI TA-------- ----------
---------- ---------- ---------- --
>ymoll0001_9150
MQEVAKKAGV SKATVSRVLS GKGYVSEATK KQVYTAIEEA GYRPNLLARN LATNKSECIG
FVVTNTLYNG NYFNEILSQA AKKLESSGRQ LVLVDGKHSA EEEQAAIQFL LDLRCDAIII
YPRFLTVDAM DLIIDKHKQP IMVVNRKLRK NHSHSIFCDH KGSSYHATKY LIEQGHRDIA
FITGSLDSPT AIERLSGYKE ALIAHSLPVR DTLIAQGKWT PHSGSAAVES LLAHQLPLSA
ILASNDDMAI GAIKKLNEVG IRVPDEISII GFDNIPLAPF LSPALSSIKD PVSSMVNEVI
NRLISMLDGG YLSNENLFQS DLILRESVSH GP
>yberc0001_37040
MQEVAKKAGV SKATVSRVLS GKGYVSEATK EQVYKAIEEA GYRPNLLARN LATNKSECIG
FVVTNTLYNG NYFNEILSQA AKKLEDSGRQ LVLVDGKHSA EEEQAAIQFL LDLRCDAIII
YPRFLTVDAM DLIIDKHKQP IMVVNRKLRK NHSHSIFCDH KGSSYNATNY LIEQGHRDIA
FITGSLDSPT AIERLSGYKA ALMANSLIVR ETLIAPGRWT PQSGFAAVES LLASQLPFSA
IIASNDDMAI GAMKKLTEVG IRVPEEISII GFDNIPLAPF LSPSLSSIKD PVSSMINEVI
NRLISMLDGG YLSNENRFQS DLMLRDSVSY GP
>yinte0001_24330
MQEVAKKAGV SKATVSRVLS GKGYVSEVTK AQVYKAIEES GYRPNLLARN LATNKSQCIG
LVVTNTLYNG NYFNEILSQA AKKLENNGRQ LVLVDGKHSA EEEQEAIQFL LDLRCDAIII
YPRFLTVDDM DVIIDKYKQP IMVVNRKLRK NHSHCIFCDH KGSSYNATKY LIERGHQDIA
FITGSLDSPT AIERLSGYKE ALRACSLPLR DSLIIQGKWT PLSGATAVES LLASQQPFSA
IIASNDDMAI GAMKRLNEMG INIPEAVSLI GFDNIPIAPF LSPSLSSIKD PVSGMINDVI
NRLISMLDGG YLSTENIFQS ELIVRDSVGD GP
>yrohd0001_37830
MQEVAKKAGV SKATVSRVLS GKGYVSPATK DQVFKAIDET GYRPNLLARN LATNKSECIG
FVVTNTLYSG SYFNEILSQA AQKLESNGRQ LVLVDGKHSA QEEQEAIQFL LDLRCDAIII
YPRFLTVDAL DLIIDKYKQP IMVVNRKLRK NHSHCISCDH KGSSYSATQY LIEHGHQDIA
FITGSLDSPT AIERLSGYKA ALIDFSLPVR DELIVQGKWT PTSGAAAVEL LLTHKSPFSA
IIASNDDMAI GAMKKLNESG INVPEEISII GFDNILIAPF LLPPLSSIKD PVSDMINEVI
NRLISMLDGG YLSNENTFQS DLIIRDSVAN GP
>yfred0001_25650
MQEVAKKAGV SKATVSRVLS GKGYVSETTK EQVFKAIEET GYRPNLLARN LATNKSECIG
LVVTNTLYNG SYFNEILSQA AQKLEQNGRQ LVLVDGKHSA EEEQEAIQFL LDLRCDAIII
YPRFLTVDDI DLIIDKYKQP IMVVNRKLRK NHSHCIFCDH KGSSYTATQY LIERGHQDIA
FITGSLDSPT AIERLSGYKA ALEASSLPVR DKLIAQGKWT PASGAAAIEY LLSSKLPFSA
VIASNDDMAI GAMKRLNEVG MKIPEDISII GFDNIPLAPF LLPPLSSIKD PVSGMINEVI
HRLISMLDGG YLSQENIFQS DLIIRDSVGD GP
>yente0001X_30690
MQEVAKKAGV SKATVSRVLS GKGYVSDATK ESVFKAIEET GYRPNLLARN LATNKSECIG
LVVTNTLYNG SYFNEILSQA AQKLEKNGRQ LVLVDGKHSA EEEQEAIQFL LDLRCDAIII
YPRFLTVDAM DLIIDQYKQP IMVVNRKLRK NHSHCIFCDH KGSSYNATKY LIDQGHRDIA
FITGSLDSPT AIERLSGYKT ALAAFSLPIP DKLIAQGKWT PASGATAVES LLASQLPFSA
IIASNDDMAI GAMKKLNEAG LKVPEDVSII GFDNIPIAPF LLPPLSSIKD PVSGMINEVI
NRLISMLDGG YLSNENIFQS ELFIRDSVGK GP
>ykris0001_25450
MQEVAKKAGV SKATVSRVLS GKGYVSDATK NQVFKAIEET GYRPNLLARN LATNKSECIG
LVVTNTLYNG SYFNEILSQA AQKLENNGRQ LVLVDGKHSA EEEQEAIQFL LDLRCDAIII
YPRFLTVDAM DLIIDKYKQP IMVVNRKLRK NYSHCIFCDH KGSSYNATKY LIDQGHQDIA
FITGSLDSPT AIERLSGYKA ALTEFSLPVQ DKLIVQGKWT PASGATAIES LLTSQLPFSA
IIASNDDMAI GAMKKLNEAG LKIPEDISII GFDNIPIAPF LLPPLSSIKD PVSGMINEVI
NRLISMLDGG YLSNENIFQS ELLIRDSVSK GP
>yinte0001_8350
---------- ---------- ---------- ---------- ---------- ----------
---------- ---------- ---------- -----MHNCR D-----IRQL CHKNCP----
---------- ---------- ---------- ---------- ---------- ----------
------TTST AQSRLAGYQQ ALVTHRIALN EDLIIHGDSG VPDGYQGCQA L---------
------KLIA GSIKCK---- ---------- ---------- ---------- ----------
---------- ---------- ---------- --
>yaldo0001_7280
MLDVSLRAGV SKATVSRVLN GTGQVKESTR KAVFNAMDEL GYRPNFLAQS LANKSSNSIG
LVVSN--FDG PYFGRLLRRA AKLTEASGKH LIVTDGHDTP EGEQQAVRLL ADRRCDAIIL
YTRFMSETDL MQLLSSLPTP LMVINRDLPQ LRERCVFFEQ QQAAFDAVTY LIQQGHRDIA
CITGPITTPT AQSRLAGYQQ ALAEQGITLD KDLIAYGDSS VPGGYDGCQV LLARNIPFSA
LFANNDDMTI GAMKALNQAG KRLPQDVSLF GFDDEPSAPY LQPALSTVYL PIDAMIEAAI
TQALKLIAGQ EVHPLAPFIG ELKLRESVVP GP
>yfred0001_43530
MLDVSLRAGV SKATVSRVLN GTGQVKESTR EAVFKAMDEL GYRPNFLAQS LANKSSNSIG
LVVSN--FEG PYFGRLLHQA AKLIEASGKH LIVTDGHDTP EGEQQAVQLL ADRRCDAIIL
YTRSMSEADL MQLLANVPTP LMVINRDLPQ AREHCVFFEQ QQAAFNAVNY LIEQGHRDIA
CITGPIATST AQSRLAGYQQ ALTRHGIPLN DELIAHGENG VPDGYKGCQT LLARNIKFSA
LFIYNDDMAI GAMKALSQAG KKLPEDVSLF GFDDEPTAPY LQPSLSTVYL PIDAMIEAAI
TQALRLIAGK KVLPLTPFTG ELKLRESVVP GP
