# Supplementary material for: Genomic characterization of the Yersinia genus
Source: Genome Biol. 2010 Jan 4;11(1):R1. doi: 10.1186/gb-2010-11-1-r1 (PMC2847712; doi:10.1186/gb-2010-11-1-r1)
Supplement: Additional file 16 — The top level directory consists of a directory called Additional_cluster_files and 5010 directories, one for each multi-protein cluster family. (This top level directory has been split into three data files for uploading purposes (Additional files 15, 16, 17.) Within the directory are the following files: PGL1_unique_Yersinia_unclustered.out - list of all protein singletons that MCL did not group into a cluster (see Materials and Methods); PGL1_Yersinia_unique_locus_tags.txt - names of the 11 locus tag prefixes used for each genome; PGL1_unique_Yersinia.gff - mapping each Yersinia protein to a cluster in tab delimited GFF; PGL1_unique_Yersinia.sigfile - list of the longest protein in each cluster; PGL1_unique_Yersinia.summary - summary table of features of each of the clusters; PGL1_unique_Yersinia.table - summary table of each protein in the clusters. Within each cluster directory are the following files, where 'x' is the cluster name: PGL1_unique_Yersinia-x.faa - multifasta file of the proteins in the cluster; PGL1_unique_Yersinia-x.summary - summary of the properties of the proteins; PGL1_unique_Yersinia-x.matches - blast matches between the proteins of the cluster; PGL1_unique_Yersinia-x.muscle.fasta - muscle alignment of the proteins; PGL1_unique_Yersinia-x.muscle.fasta.gblo - gblocks output of muscle alignment (that is, auto-trimmed alignment); PGL1_unique_Yersinia-x.muscle.fasta.gblo.htm - as above in html format; PGL1_unique_Yersinia-x.muscle.tree - treefile from muscle alignment; PGL1_unique_Yersinia-x.sif - matches between proteins in simple interaction format for display on graphing software. [file gb-2010-11-1-r1-S16.zip › clusters2/PGL1_unique_yersinia-CL1272/PGL1_unique_yersinia-CL1272.sif]

yaldo0001_7280	pmatch	yaldo0001_7280
yaldo0001_7280	pmatch	yfred0001_43530
yaldo0001_7280	pmatch	ykris0001_25450
yaldo0001_7280	pmatch	ymoll0001_9150
yaldo0001_7280	pmatch	yente0001X_30690
yaldo0001_7280	pmatch	yfred0001_25650
yaldo0001_7280	pmatch	yrohd0001_37830
yaldo0001_7280	pmatch	yberc0001_37040
yaldo0001_7280	pmatch	yinte0001_24330
yaldo0001_7280	pmatch	yinte0001_8350
yfred0001_43530	pmatch	yaldo0001_7280
yfred0001_43530	pmatch	yfred0001_43530
yfred0001_43530	pmatch	ykris0001_25450
yfred0001_43530	pmatch	ymoll0001_9150
yfred0001_43530	pmatch	yente0001X_30690
yfred0001_43530	pmatch	yfred0001_25650
yfred0001_43530	pmatch	yrohd0001_37830
yfred0001_43530	pmatch	yberc0001_37040
yfred0001_43530	pmatch	yinte0001_24330
yfred0001_43530	pmatch	yinte0001_8350
yente0001X_30690	pmatch	yaldo0001_7280
yente0001X_30690	pmatch	yaldo0001_38840
yente0001X_30690	pmatch	yfred0001_43530
yente0001X_30690	pmatch	ykris0001_25450
yente0001X_30690	pmatch	ymoll0001_9150
yente0001X_30690	pmatch	yente0001X_30690
yente0001X_30690	pmatch	yfred0001_25650
yente0001X_30690	pmatch	yrohd0001_37830
yente0001X_30690	pmatch	yberc0001_37040
yente0001X_30690	pmatch	yinte0001_24330
yinte0001_24330	pmatch	yaldo0001_7280
yinte0001_24330	pmatch	yfred0001_43530
yinte0001_24330	pmatch	ykris0001_25450
yinte0001_24330	pmatch	ymoll0001_9150
yinte0001_24330	pmatch	yente0001X_30690
yinte0001_24330	pmatch	yfred0001_25650
yinte0001_24330	pmatch	yrohd0001_37830
yinte0001_24330	pmatch	yberc0001_37040
yinte0001_24330	pmatch	yinte0001_24330
ykris0001_25450	pmatch	yaldo0001_7280
ykris0001_25450	pmatch	yfred0001_43530
ykris0001_25450	pmatch	ykris0001_25450
ykris0001_25450	pmatch	ymoll0001_9150
ykris0001_25450	pmatch	yente0001X_30690
ykris0001_25450	pmatch	yfred0001_25650
ykris0001_25450	pmatch	yrohd0001_37830
ykris0001_25450	pmatch	yberc0001_37040
ykris0001_25450	pmatch	yinte0001_24330
ymoll0001_9150	pmatch	yaldo0001_7280
ymoll0001_9150	pmatch	yfred0001_43530
ymoll0001_9150	pmatch	ykris0001_25450
ymoll0001_9150	pmatch	ymoll0001_9150
ymoll0001_9150	pmatch	yente0001X_30690
ymoll0001_9150	pmatch	yfred0001_25650
ymoll0001_9150	pmatch	yrohd0001_37830
ymoll0001_9150	pmatch	yberc0001_37040
ymoll0001_9150	pmatch	yinte0001_24330
yfred0001_25650	pmatch	yaldo0001_7280
yfred0001_25650	pmatch	yaldo0001_38840
yfred0001_25650	pmatch	yfred0001_43530
yfred0001_25650	pmatch	ykris0001_25450
yfred0001_25650	pmatch	ymoll0001_9150
yfred0001_25650	pmatch	yente0001X_30690
yfred0001_25650	pmatch	yfred0001_25650
yfred0001_25650	pmatch	yrohd0001_37830
yfred0001_25650	pmatch	yberc0001_37040
yfred0001_25650	pmatch	yinte0001_24330
yberc0001_37040	pmatch	yaldo0001_7280
yberc0001_37040	pmatch	yfred0001_43530
yberc0001_37040	pmatch	ykris0001_25450
yberc0001_37040	pmatch	ymoll0001_9150
yberc0001_37040	pmatch	yente0001X_30690
yberc0001_37040	pmatch	yfred0001_25650
yberc0001_37040	pmatch	yrohd0001_37830
yberc0001_37040	pmatch	yberc0001_37040
yberc0001_37040	pmatch	yinte0001_24330
yrohd0001_37830	pmatch	yaldo0001_7280
yrohd0001_37830	pmatch	yfred0001_43530
yrohd0001_37830	pmatch	ykris0001_25450
yrohd0001_37830	pmatch	ymoll0001_9150
yrohd0001_37830	pmatch	yente0001X_30690
yrohd0001_37830	pmatch	yfred0001_25650
yrohd0001_37830	pmatch	yrohd0001_37830
yrohd0001_37830	pmatch	yberc0001_37040
yrohd0001_37830	pmatch	yinte0001_24330
yinte0001_8350	pmatch	yaldo0001_7280
yinte0001_8350	pmatch	ykris0001_25450
yinte0001_8350	pmatch	yrohd0001_37830
yinte0001_8350	pmatch	yinte0001_24330
yinte0001_8350	pmatch	yfred0001_43530
yinte0001_8350	pmatch	yinte0001_8350
yinte0001_8350	pmatch	ymoll0001_9150
yaldo0001_38840	pmatch	yente0001X_30690
yaldo0001_38840	pmatch	yberc0001_37040
yaldo0001_38840	pmatch	yfred0001_25650
yaldo0001_38840	pmatch	ykris0001_25450
yaldo0001_38840	pmatch	yaldo0001_38840
yaldo0001_38840	pmatch	yrohd0001_37830
yaldo0001_38840	pmatch	yinte0001_24330
yaldo0001_38840	pmatch	ymoll0001_9150
