# Supplementary material for: Genomic characterization of the Yersinia genus
Source: Genome Biol. 2010 Jan 4;11(1):R1. doi: 10.1186/gb-2010-11-1-r1 (PMC2847712; doi:10.1186/gb-2010-11-1-r1)
Supplement: Additional file 16 — The top level directory consists of a directory called Additional_cluster_files and 5010 directories, one for each multi-protein cluster family. (This top level directory has been split into three data files for uploading purposes (Additional files 15, 16, 17.) Within the directory are the following files: PGL1_unique_Yersinia_unclustered.out - list of all protein singletons that MCL did not group into a cluster (see Materials and Methods); PGL1_Yersinia_unique_locus_tags.txt - names of the 11 locus tag prefixes used for each genome; PGL1_unique_Yersinia.gff - mapping each Yersinia protein to a cluster in tab delimited GFF; PGL1_unique_Yersinia.sigfile - list of the longest protein in each cluster; PGL1_unique_Yersinia.summary - summary table of features of each of the clusters; PGL1_unique_Yersinia.table - summary table of each protein in the clusters. Within each cluster directory are the following files, where 'x' is the cluster name: PGL1_unique_Yersinia-x.faa - multifasta file of the proteins in the cluster; PGL1_unique_Yersinia-x.summary - summary of the properties of the proteins; PGL1_unique_Yersinia-x.matches - blast matches between the proteins of the cluster; PGL1_unique_Yersinia-x.muscle.fasta - muscle alignment of the proteins; PGL1_unique_Yersinia-x.muscle.fasta.gblo - gblocks output of muscle alignment (that is, auto-trimmed alignment); PGL1_unique_Yersinia-x.muscle.fasta.gblo.htm - as above in html format; PGL1_unique_Yersinia-x.muscle.tree - treefile from muscle alignment; PGL1_unique_Yersinia-x.sif - matches between proteins in simple interaction format for display on graphing software. [file gb-2010-11-1-r1-S16.zip › clusters2/PGL1_unique_yersinia-CL1273/PGL1_unique_yersinia-CL1273.matches]

source	target	interaction	score
yaldo0001_33600	yente0001X_41780	pmatch	99.32
yaldo0001_33600	yinte0001_35510	pmatch	99.32
yaldo0001_33600	yruck0001_34740	pmatch	61.29
yaldo0001_33600	ykris0001_26620	pmatch	40.00
yaldo0001_33600	ypest0001X_42150	pmatch	97.17
yaldo0001_33600	yrohd0001_30640	pmatch	98.98
yaldo0001_33600	ypseu0001X_2270	pmatch	96.86
yaldo0001_33600	ymoll0001_33080	pmatch	98.99
yaldo0001_33600	yberc0001_32530	pmatch	98.98
yaldo0001_33600	yaldo0001_33600	pmatch	100.00
yaldo0001_33600	yfred0001_30740	pmatch	99.06
yrohd0001_30640	yente0001X_41780	pmatch	99.66
yrohd0001_30640	yinte0001_35510	pmatch	99.66
yrohd0001_30640	yruck0001_34740	pmatch	61.29
yrohd0001_30640	ykris0001_26620	pmatch	42.50
yrohd0001_30640	ypest0001X_42150	pmatch	97.95
yrohd0001_30640	yrohd0001_30640	pmatch	100.00
yrohd0001_30640	ypseu0001X_2270	pmatch	97.61
yrohd0001_30640	ymoll0001_33080	pmatch	99.32
yrohd0001_30640	yberc0001_32530	pmatch	99.32
yrohd0001_30640	yaldo0001_33600	pmatch	98.98
yrohd0001_30640	yfred0001_30740	pmatch	99.32
yinte0001_35510	yente0001X_41780	pmatch	100.00
yinte0001_35510	yinte0001_35510	pmatch	100.00
yinte0001_35510	yruck0001_34740	pmatch	61.29
yinte0001_35510	ykris0001_26620	pmatch	42.50
yinte0001_35510	ypest0001X_42150	pmatch	97.37
yinte0001_35510	yrohd0001_30640	pmatch	99.66
yinte0001_35510	ypseu0001X_2270	pmatch	97.04
yinte0001_35510	ymoll0001_33080	pmatch	99.34
yinte0001_35510	yberc0001_32530	pmatch	99.66
yinte0001_35510	yaldo0001_33600	pmatch	99.01
yinte0001_35510	yfred0001_30740	pmatch	99.34
yfred0001_30740	yente0001X_41780	pmatch	99.66
yfred0001_30740	yinte0001_35510	pmatch	99.66
yfred0001_30740	yruck0001_34740	pmatch	61.29
yfred0001_30740	ykris0001_26620	pmatch	42.50
yfred0001_30740	ypest0001X_42150	pmatch	97.48
yfred0001_30740	yrohd0001_30640	pmatch	99.32
yfred0001_30740	ypseu0001X_2270	pmatch	97.17
yfred0001_30740	ymoll0001_33080	pmatch	99.32
yfred0001_30740	yberc0001_32530	pmatch	99.32
yfred0001_30740	yaldo0001_33600	pmatch	99.06
yfred0001_30740	yfred0001_30740	pmatch	100.00
yente0001X_41780	yente0001X_41780	pmatch	100.00
yente0001X_41780	yinte0001_35510	pmatch	100.00
yente0001X_41780	yruck0001_34740	pmatch	61.29
yente0001X_41780	ykris0001_26620	pmatch	42.50
yente0001X_41780	ypest0001X_42150	pmatch	97.61
yente0001X_41780	yrohd0001_30640	pmatch	99.66
yente0001X_41780	ypseu0001X_2270	pmatch	97.27
yente0001X_41780	ymoll0001_33080	pmatch	99.66
yente0001X_41780	yberc0001_32530	pmatch	99.66
yente0001X_41780	yaldo0001_33600	pmatch	99.32
yente0001X_41780	yfred0001_30740	pmatch	99.66
ymoll0001_33080	yente0001X_41780	pmatch	99.66
ymoll0001_33080	yinte0001_35510	pmatch	99.34
ymoll0001_33080	yruck0001_34740	pmatch	61.29
ymoll0001_33080	ykris0001_26620	pmatch	42.50
ymoll0001_33080	ypest0001X_42150	pmatch	97.37
ymoll0001_33080	yrohd0001_30640	pmatch	99.32
ymoll0001_33080	ypseu0001X_2270	pmatch	97.04
ymoll0001_33080	ymoll0001_33080	pmatch	100.00
ymoll0001_33080	yberc0001_32530	pmatch	100.00
ymoll0001_33080	yaldo0001_33600	pmatch	99.01
ymoll0001_33080	yfred0001_30740	pmatch	99.34
yberc0001_32530	yente0001X_41780	pmatch	99.66
yberc0001_32530	yinte0001_35510	pmatch	99.66
yberc0001_32530	yruck0001_34740	pmatch	61.29
yberc0001_32530	ykris0001_26620	pmatch	42.50
yberc0001_32530	ypest0001X_42150	pmatch	97.27
yberc0001_32530	yrohd0001_30640	pmatch	99.32
yberc0001_32530	ypseu0001X_2270	pmatch	96.93
yberc0001_32530	ymoll0001_33080	pmatch	100.00
yberc0001_32530	yberc0001_32530	pmatch	100.00
yberc0001_32530	yaldo0001_33600	pmatch	98.98
yberc0001_32530	yfred0001_30740	pmatch	99.32
ypseu0001X_2270	yente0001X_41780	pmatch	97.27
ypseu0001X_2270	yinte0001_35510	pmatch	97.30
ypseu0001X_2270	yruck0001_34740	pmatch	61.29
ypseu0001X_2270	ykris0001_26620	pmatch	45.00
ypseu0001X_2270	ypest0001X_42150	pmatch	99.69
ypseu0001X_2270	yrohd0001_30640	pmatch	97.61
ypseu0001X_2270	ypseu0001X_2270	pmatch	100.00
ypseu0001X_2270	ymoll0001_33080	pmatch	96.96
ypseu0001X_2270	yberc0001_32530	pmatch	96.93
ypseu0001X_2270	yaldo0001_33600	pmatch	96.86
ypseu0001X_2270	yfred0001_30740	pmatch	97.17
ypest0001X_42150	yente0001X_41780	pmatch	97.61
ypest0001X_42150	yinte0001_35510	pmatch	97.64
ypest0001X_42150	yruck0001_34740	pmatch	61.29
ypest0001X_42150	ykris0001_26620	pmatch	45.00
ypest0001X_42150	ypest0001X_42150	pmatch	100.00
ypest0001X_42150	yrohd0001_30640	pmatch	97.95
ypest0001X_42150	ypseu0001X_2270	pmatch	99.69
ypest0001X_42150	ymoll0001_33080	pmatch	97.30
ypest0001X_42150	yberc0001_32530	pmatch	97.27
ypest0001X_42150	yaldo0001_33600	pmatch	97.17
ypest0001X_42150	yfred0001_30740	pmatch	97.48
yruck0001_34740	ymoll0001_33080	pmatch	61.29
yruck0001_34740	yberc0001_32530	pmatch	61.29
yruck0001_34740	ypseu0001X_2270	pmatch	61.29
yruck0001_34740	yruck0001_34740	pmatch	100.00
yruck0001_34740	yaldo0001_33600	pmatch	61.29
yruck0001_34740	ypest0001X_42150	pmatch	61.29
yruck0001_34740	yinte0001_35510	pmatch	61.29
yruck0001_34740	yente0001X_41780	pmatch	61.29
yruck0001_34740	yfred0001_30740	pmatch	61.29
yruck0001_34740	yrohd0001_30640	pmatch	61.29
ykris0001_26620	yente0001X_41780	pmatch	42.50
ykris0001_26620	yinte0001_35510	pmatch	42.50
ykris0001_26620	ykris0001_26620	pmatch	100.00
ykris0001_26620	ypest0001X_42150	pmatch	45.00
ykris0001_26620	yrohd0001_30640	pmatch	42.50
ykris0001_26620	ypseu0001X_2270	pmatch	45.00
ykris0001_26620	ymoll0001_33080	pmatch	42.50
ykris0001_26620	yberc0001_32530	pmatch	42.50
ykris0001_26620	yaldo0001_33600	pmatch	40.00
ykris0001_26620	yfred0001_30740	pmatch	42.50
