# Supplementary material for: Genomic characterization of the Yersinia genus
Source: Genome Biol. 2010 Jan 4;11(1):R1. doi: 10.1186/gb-2010-11-1-r1 (PMC2847712; doi:10.1186/gb-2010-11-1-r1)
Supplement: Additional file 16 — The top level directory consists of a directory called Additional_cluster_files and 5010 directories, one for each multi-protein cluster family. (This top level directory has been split into three data files for uploading purposes (Additional files 15, 16, 17.) Within the directory are the following files: PGL1_unique_Yersinia_unclustered.out - list of all protein singletons that MCL did not group into a cluster (see Materials and Methods); PGL1_Yersinia_unique_locus_tags.txt - names of the 11 locus tag prefixes used for each genome; PGL1_unique_Yersinia.gff - mapping each Yersinia protein to a cluster in tab delimited GFF; PGL1_unique_Yersinia.sigfile - list of the longest protein in each cluster; PGL1_unique_Yersinia.summary - summary table of features of each of the clusters; PGL1_unique_Yersinia.table - summary table of each protein in the clusters. Within each cluster directory are the following files, where 'x' is the cluster name: PGL1_unique_Yersinia-x.faa - multifasta file of the proteins in the cluster; PGL1_unique_Yersinia-x.summary - summary of the properties of the proteins; PGL1_unique_Yersinia-x.matches - blast matches between the proteins of the cluster; PGL1_unique_Yersinia-x.muscle.fasta - muscle alignment of the proteins; PGL1_unique_Yersinia-x.muscle.fasta.gblo - gblocks output of muscle alignment (that is, auto-trimmed alignment); PGL1_unique_Yersinia-x.muscle.fasta.gblo.htm - as above in html format; PGL1_unique_Yersinia-x.muscle.tree - treefile from muscle alignment; PGL1_unique_Yersinia-x.sif - matches between proteins in simple interaction format for display on graphing software. [file gb-2010-11-1-r1-S16.zip › clusters2/PGL1_unique_yersinia-CL1273/PGL1_unique_yersinia-CL1273.muscle.fasta.gblo]

>ykris0001_26620
---NVLGNRP GKVSAKTRQR VLDAIT-ALN YTYNENAATL RSNRSNIVGL VIHDLSNPYY
TELIADSQQS YLQLMQRHNA LAILLCPTWD TTSEHLQAWN ALSPTITFLR PVASADIDFI
GINGSLESRL RRQRIQGWKD GLHYAEE-HI LDCAS---SM SAGAKATAKI LDI---APQI
TALVCYQDVV AFGAINAIHY MGRKPGRDIA VTGFDGLADA LPSLTTAEVQ IDV-----LT
EHIVARLLSR LNDRDQSSMA TLLHAHIHWR NSTRAH---- -----
>yruck0001_34740
---------- ---------- ---------- ---------- ---------- ----------
---------- ---------- ---------- ---------- ---------- ----------
---------- ---------- ---------- ---------- ---------- ----------
---------- ---------- ---------- ---------- ---------- --------MA
VPTVDGLIMR KKGGIQPSKF IQIKFRLLQS GKSVK----- -----
>ypseu0001X_2270
VGFSQIGSES GWRSAETKVA KQEAEKRGIT LKIADAQQKQ ENQIKAVRSF IAQGVDAIFI
APVVAEAKEA KIPVFLLDRM IEVNDPSLYT AAVASDSVYE GKVAGEWLLQ DVVGKPCNVV
ELQGTVGSSV AINRKKGFAD GIASAPGVKI IRSQSGDFTR SKGKEVMESF IKAEQNGKNI
CAVYAHNDDM AIGAIQAIKE AGLKPGSDIK IVSIDGVPDI FKAMSSGEAN ATVELTPNMA
GPALDALIVL KKDGTQPPKF IQTESRLLQP DTAKQEYELK KSLGY
>ypest0001X_42150
VGFSQIGSES GWRSAETKVA KQEAEKRGIT LKIADAQQKQ ENQIKAVRSF IAQGVDAIFI
APVVAEAKEA KIPVFLLDRM IEVNDPSLYT AAVASDSVYE GKVAGEWLLQ DVAGKPCNVV
ELQGTVGSSV AINRKKGFAD GIASAPGVKI IRSQSGDFTR SKGKEVMESF IKAEQNGKNI
CAVYAHNDDM AIGAIQAIKE AGLKPGSDIK IVSIDGVPDI FKAMSSGEAN ATVELTPNMA
GPALDALIVL KKDGTQPPKF IQTESRLLQP DTAKQEYELK KSLGY
>yaldo0001_33600
VGFSQIGSES GWRSAETKVS KQEAEKRGIT LKIADAQQKQ ENQIKAVRSF IAQGVDAIFI
APVVAEAKEA KIPVFLLDRM IEVNDPSLYT AAVASDSVYE GKVAGEWLLK DVAGKPCNVV
ELQGTVGSSV AINRKKGFAD GIAFAPNVKI IRSQSGDFTR SKGKEVMESF IKAEQNGKNI
CAVYAHNDDM AIGAIQAIKE AGLKSGSEIK IVSIDGVPDI FKAMSSGEAN ATVELTPNMA
GPAFDALIAL KKDGTQPPKF IQTESRLLQP DTAKQEYESK KSLGY
>yrohd0001_30640
VGFSQIGSES GWRSAETKVA KQEAEKRGIT LKIADAQQKQ ENQIKAVRSF IAQGVDAIFI
APVVAEAKEA KIPVFLLDRM IEVNDPSLYT AAVASDSVYE GKVAGEWLLK DVAGKPCNVV
ELQGTVGSSV AINRKKGFAD GIASAPNVKI IRSQSGDFTR SKGKEVMESF IKAEQNGKNI
CAVYAHNDDM AIGAIQAIKE AGLKPGSEIK IVSIDGVPDI FKAMSSGEAN ATVELTPNMA
GPAFDALIAL KKDGTQPPKF IQTESRLLQP DTAKQEYESK KSLGY
>yfred0001_30740
VGFSQIGSES GWRSAETKVS KQEAEKRGIT LKIADAQQKQ ENQIKAVRSF IAQGVDAIFI
APVVAEAKEA KIPVFLLDRM IEVNDPSLYT AAVASDSVYE GKVAGEWLLK EVAGKPCNVV
ELQGTVGSSV AINRKKGFAD GIASAPNVKI IRSQSGDFTR SKGKEVMESF IKAEQNGKNI
CAVYAHNDDM AIGAIQAIKE AGLKPGSEIK IVSIDGVPDI FKAMSSGEAN ATVELTPNMA
GPAFDALIAL KKDGTQPPKF IQTESRLLQP DTAKQEYESK KSLGY
>ymoll0001_33080
VGFSQIGSES GWRSAETKVS KQEAEKRGIT LKIADAQQKQ ENQIKAVRSF IAQGVDAIFI
APVVAEAKEA KIPVFLLDRM IEVNDPSLYT AAVASDSVYE GKVAGEWLLK DVAGKPCNVV
ELQGTVGSSV AINRKKGFAD GIASAPNVKI IRSQSGDFTR SKGKEVMESF IKAEQNGKNI
CAVYAHNDDM AIGAIQAIKE AGLKPGTEIK IVSIDGVPDI FKAMSSGEAN ATVELTPNMA
GPAFDALIAL KKDGTQPPKF IQTESRLLQP DTAKQEYESK KSLGY
>yberc0001_32530
VGFSQIGSES GWRSAETKVS KQEAEKRGIT LKIADAQQKQ ENQIKAVRSF IAQGVDAIFI
APVVAEAKEA KIPVFLLDRM IEVNDPSLYT AAVASDSVYE GKVAGEWLLK DVAGKPCNVV
ELQGTVGSSV AINRKKGFAD GIASAPNVKI IRSQSGDFTR SKGKEVMESF IKAEQNGKNI
CAVYAHNDDM AIGAIQAIKE AGLKPGTEIK IVSIDGVPDI FKAMSSGEAN ATVELTPNMA
GPAFDALIAL KKDGTQPPKF IQTESRLLQP DTAKQEYESK KSLGY
>yinte0001_35510
VGFSQIGSES GWRSAETKVS KQEAEKRGIT LKIADAQQKQ ENQIKAVRSF IAQGVDAIFI
APVVAEAKEA KIPVFLLDRM IEVNDPSLYT AAVASDSVYE GKVAGEWLLK DVAGKPCNVV
ELQGTVGSSV AINRKKGFAD GIASAPNVKI IRSQSGDFTR SKGKEVMESF IKAEQNGKNI
CAVYAHNDDM AIGAIQAIKE AGLKPGSEIK IVSIDGVPDI FKAMSSGEAN ATVELTPNMA
GPAFDALIAL KKDGTQPPKF IQTESRLLQP DTAKQEYESK KSLGY
>yente0001X_41780
VGFSQIGSES GWRSAETKVS KQEAEKRGIT LKIADAQQKQ ENQIKAVRSF IAQGVDAIFI
APVVAEAKEA KIPVFLLDRM IEVNDPSLYT AAVASDSVYE GKVAGEWLLK DVAGKPCNVV
ELQGTVGSSV AINRKKGFAD GIASAPNVKI IRSQSGDFTR SKGKEVMESF IKAEQNGKNI
CAVYAHNDDM AIGAIQAIKE AGLKPGSEIK IVSIDGVPDI FKAMSSGEAN ATVELTPNMA
GPAFDALIAL KKDGTQPPKF IQTESRLLQP DTAKQEYESK KSLGY
