# Supplementary material for: Genomic characterization of the Yersinia genus
Source: Genome Biol. 2010 Jan 4;11(1):R1. doi: 10.1186/gb-2010-11-1-r1 (PMC2847712; doi:10.1186/gb-2010-11-1-r1)
Supplement: Additional file 16 — The top level directory consists of a directory called Additional_cluster_files and 5010 directories, one for each multi-protein cluster family. (This top level directory has been split into three data files for uploading purposes (Additional files 15, 16, 17.) Within the directory are the following files: PGL1_unique_Yersinia_unclustered.out - list of all protein singletons that MCL did not group into a cluster (see Materials and Methods); PGL1_Yersinia_unique_locus_tags.txt - names of the 11 locus tag prefixes used for each genome; PGL1_unique_Yersinia.gff - mapping each Yersinia protein to a cluster in tab delimited GFF; PGL1_unique_Yersinia.sigfile - list of the longest protein in each cluster; PGL1_unique_Yersinia.summary - summary table of features of each of the clusters; PGL1_unique_Yersinia.table - summary table of each protein in the clusters. Within each cluster directory are the following files, where 'x' is the cluster name: PGL1_unique_Yersinia-x.faa - multifasta file of the proteins in the cluster; PGL1_unique_Yersinia-x.summary - summary of the properties of the proteins; PGL1_unique_Yersinia-x.matches - blast matches between the proteins of the cluster; PGL1_unique_Yersinia-x.muscle.fasta - muscle alignment of the proteins; PGL1_unique_Yersinia-x.muscle.fasta.gblo - gblocks output of muscle alignment (that is, auto-trimmed alignment); PGL1_unique_Yersinia-x.muscle.fasta.gblo.htm - as above in html format; PGL1_unique_Yersinia-x.muscle.tree - treefile from muscle alignment; PGL1_unique_Yersinia-x.sif - matches between proteins in simple interaction format for display on graphing software. [file gb-2010-11-1-r1-S16.zip › clusters2/PGL1_unique_yersinia-CL1273/PGL1_unique_yersinia-CL1273.sif]

yaldo0001_33600	pmatch	yente0001X_41780
yaldo0001_33600	pmatch	yinte0001_35510
yaldo0001_33600	pmatch	yruck0001_34740
yaldo0001_33600	pmatch	ykris0001_26620
yaldo0001_33600	pmatch	ypest0001X_42150
yaldo0001_33600	pmatch	yrohd0001_30640
yaldo0001_33600	pmatch	ypseu0001X_2270
yaldo0001_33600	pmatch	ymoll0001_33080
yaldo0001_33600	pmatch	yberc0001_32530
yaldo0001_33600	pmatch	yaldo0001_33600
yaldo0001_33600	pmatch	yfred0001_30740
yrohd0001_30640	pmatch	yente0001X_41780
yrohd0001_30640	pmatch	yinte0001_35510
yrohd0001_30640	pmatch	yruck0001_34740
yrohd0001_30640	pmatch	ykris0001_26620
yrohd0001_30640	pmatch	ypest0001X_42150
yrohd0001_30640	pmatch	yrohd0001_30640
yrohd0001_30640	pmatch	ypseu0001X_2270
yrohd0001_30640	pmatch	ymoll0001_33080
yrohd0001_30640	pmatch	yberc0001_32530
yrohd0001_30640	pmatch	yaldo0001_33600
yrohd0001_30640	pmatch	yfred0001_30740
yinte0001_35510	pmatch	yente0001X_41780
yinte0001_35510	pmatch	yinte0001_35510
yinte0001_35510	pmatch	yruck0001_34740
yinte0001_35510	pmatch	ykris0001_26620
yinte0001_35510	pmatch	ypest0001X_42150
yinte0001_35510	pmatch	yrohd0001_30640
yinte0001_35510	pmatch	ypseu0001X_2270
yinte0001_35510	pmatch	ymoll0001_33080
yinte0001_35510	pmatch	yberc0001_32530
yinte0001_35510	pmatch	yaldo0001_33600
yinte0001_35510	pmatch	yfred0001_30740
yfred0001_30740	pmatch	yente0001X_41780
yfred0001_30740	pmatch	yinte0001_35510
yfred0001_30740	pmatch	yruck0001_34740
yfred0001_30740	pmatch	ykris0001_26620
yfred0001_30740	pmatch	ypest0001X_42150
yfred0001_30740	pmatch	yrohd0001_30640
yfred0001_30740	pmatch	ypseu0001X_2270
yfred0001_30740	pmatch	ymoll0001_33080
yfred0001_30740	pmatch	yberc0001_32530
yfred0001_30740	pmatch	yaldo0001_33600
yfred0001_30740	pmatch	yfred0001_30740
yente0001X_41780	pmatch	yente0001X_41780
yente0001X_41780	pmatch	yinte0001_35510
yente0001X_41780	pmatch	yruck0001_34740
yente0001X_41780	pmatch	ykris0001_26620
yente0001X_41780	pmatch	ypest0001X_42150
yente0001X_41780	pmatch	yrohd0001_30640
yente0001X_41780	pmatch	ypseu0001X_2270
yente0001X_41780	pmatch	ymoll0001_33080
yente0001X_41780	pmatch	yberc0001_32530
yente0001X_41780	pmatch	yaldo0001_33600
yente0001X_41780	pmatch	yfred0001_30740
ymoll0001_33080	pmatch	yente0001X_41780
ymoll0001_33080	pmatch	yinte0001_35510
ymoll0001_33080	pmatch	yruck0001_34740
ymoll0001_33080	pmatch	ykris0001_26620
ymoll0001_33080	pmatch	ypest0001X_42150
ymoll0001_33080	pmatch	yrohd0001_30640
ymoll0001_33080	pmatch	ypseu0001X_2270
ymoll0001_33080	pmatch	ymoll0001_33080
ymoll0001_33080	pmatch	yberc0001_32530
ymoll0001_33080	pmatch	yaldo0001_33600
ymoll0001_33080	pmatch	yfred0001_30740
yberc0001_32530	pmatch	yente0001X_41780
yberc0001_32530	pmatch	yinte0001_35510
yberc0001_32530	pmatch	yruck0001_34740
yberc0001_32530	pmatch	ykris0001_26620
yberc0001_32530	pmatch	ypest0001X_42150
yberc0001_32530	pmatch	yrohd0001_30640
yberc0001_32530	pmatch	ypseu0001X_2270
yberc0001_32530	pmatch	ymoll0001_33080
yberc0001_32530	pmatch	yberc0001_32530
yberc0001_32530	pmatch	yaldo0001_33600
yberc0001_32530	pmatch	yfred0001_30740
ypseu0001X_2270	pmatch	yente0001X_41780
ypseu0001X_2270	pmatch	yinte0001_35510
ypseu0001X_2270	pmatch	yruck0001_34740
ypseu0001X_2270	pmatch	ykris0001_26620
ypseu0001X_2270	pmatch	ypest0001X_42150
ypseu0001X_2270	pmatch	yrohd0001_30640
ypseu0001X_2270	pmatch	ypseu0001X_2270
ypseu0001X_2270	pmatch	ymoll0001_33080
ypseu0001X_2270	pmatch	yberc0001_32530
ypseu0001X_2270	pmatch	yaldo0001_33600
ypseu0001X_2270	pmatch	yfred0001_30740
ypest0001X_42150	pmatch	yente0001X_41780
ypest0001X_42150	pmatch	yinte0001_35510
ypest0001X_42150	pmatch	yruck0001_34740
ypest0001X_42150	pmatch	ykris0001_26620
ypest0001X_42150	pmatch	ypest0001X_42150
ypest0001X_42150	pmatch	yrohd0001_30640
ypest0001X_42150	pmatch	ypseu0001X_2270
ypest0001X_42150	pmatch	ymoll0001_33080
ypest0001X_42150	pmatch	yberc0001_32530
ypest0001X_42150	pmatch	yaldo0001_33600
ypest0001X_42150	pmatch	yfred0001_30740
yruck0001_34740	pmatch	ymoll0001_33080
yruck0001_34740	pmatch	yberc0001_32530
yruck0001_34740	pmatch	ypseu0001X_2270
yruck0001_34740	pmatch	yruck0001_34740
yruck0001_34740	pmatch	yaldo0001_33600
yruck0001_34740	pmatch	ypest0001X_42150
yruck0001_34740	pmatch	yinte0001_35510
yruck0001_34740	pmatch	yente0001X_41780
yruck0001_34740	pmatch	yfred0001_30740
yruck0001_34740	pmatch	yrohd0001_30640
ykris0001_26620	pmatch	yente0001X_41780
ykris0001_26620	pmatch	yinte0001_35510
ykris0001_26620	pmatch	ykris0001_26620
ykris0001_26620	pmatch	ypest0001X_42150
ykris0001_26620	pmatch	yrohd0001_30640
ykris0001_26620	pmatch	ypseu0001X_2270
ykris0001_26620	pmatch	ymoll0001_33080
ykris0001_26620	pmatch	yberc0001_32530
ykris0001_26620	pmatch	yaldo0001_33600
ykris0001_26620	pmatch	yfred0001_30740
