# Supplementary material for: Genomic characterization of the Yersinia genus
Source: Genome Biol. 2010 Jan 4;11(1):R1. doi: 10.1186/gb-2010-11-1-r1 (PMC2847712; doi:10.1186/gb-2010-11-1-r1)
Supplement: Additional file 16 — The top level directory consists of a directory called Additional_cluster_files and 5010 directories, one for each multi-protein cluster family. (This top level directory has been split into three data files for uploading purposes (Additional files 15, 16, 17.) Within the directory are the following files: PGL1_unique_Yersinia_unclustered.out - list of all protein singletons that MCL did not group into a cluster (see Materials and Methods); PGL1_Yersinia_unique_locus_tags.txt - names of the 11 locus tag prefixes used for each genome; PGL1_unique_Yersinia.gff - mapping each Yersinia protein to a cluster in tab delimited GFF; PGL1_unique_Yersinia.sigfile - list of the longest protein in each cluster; PGL1_unique_Yersinia.summary - summary table of features of each of the clusters; PGL1_unique_Yersinia.table - summary table of each protein in the clusters. Within each cluster directory are the following files, where 'x' is the cluster name: PGL1_unique_Yersinia-x.faa - multifasta file of the proteins in the cluster; PGL1_unique_Yersinia-x.summary - summary of the properties of the proteins; PGL1_unique_Yersinia-x.matches - blast matches between the proteins of the cluster; PGL1_unique_Yersinia-x.muscle.fasta - muscle alignment of the proteins; PGL1_unique_Yersinia-x.muscle.fasta.gblo - gblocks output of muscle alignment (that is, auto-trimmed alignment); PGL1_unique_Yersinia-x.muscle.fasta.gblo.htm - as above in html format; PGL1_unique_Yersinia-x.muscle.tree - treefile from muscle alignment; PGL1_unique_Yersinia-x.sif - matches between proteins in simple interaction format for display on graphing software. [file gb-2010-11-1-r1-S16.zip › clusters2/PGL1_unique_yersinia-CL1274/PGL1_unique_yersinia-CL1274.faa]

>yaldo0001_7300
MIWVIFFSRPRWSVVMAAISLRQIEIFHGVMTTGNLTEAALLLQTSQPTVSRELARFEQL
VQLRLFDRVRGRLYPTVQGLRLFEEVQRSYYGLDRIKQAAQGIRQFQHAQLSIACLPVFS
QSLLPAVCKPFMDRYPEVSLNVIPQESPLLEEWLSAQRHDLGLTENAQTPAGTVRHPLMT
LNEVCVLPHDHPLQSKSVLTPQDFAGENFISLSVTDSYRQLLDSLFTDEKINRRLVMETH
SAASICAMVREGVGVSIVNPLTALDYISKGAGEGVCVRPFSIEIPFTISLIQPIHRPSSA
LVDTFIEHLKQQAVTFQNRLAAVIAH
>ykris0001_6030
VMPAISLRQIEIFHAVMTTGNLTEAALLLQTSQPTVSRELARFEQLVQLKLFDRVRGRLY
PTVQGLRLFEEVQRSYYGLDRIKQAAEGIRQFQHAQLSIACLPVFSQSLLPAVCKPFIDR
YPEVSLSVIPQESPLLEEWLSAQRHDLGLTENTQTPAGTVRYALMTVNEVCVLPSDHPLR
EKTVLTPHDFQGENFISLSVTDSYRQLLDNLFTEQGINRRLVLETHSAASVCAMVREGVG
VSIVNPLTALDYIGKGAGDGVCVRRFSVEIPFTISLIQPIHRPSSSLVDTFIEHLKQQAI
TFQQRLAAVIAQQY
>yberc0001_7070
VMPAISLRQIEIFHGVMTTGNLTEAALLLQTSQPTVSRELARFEQLVQLKLFDRVRGRLY
PTVQGLRLFEEVQRSYYGLDRIRQAAEGIRQFQQAQLSIACLPVFSQSLLPAVCKPFIES
YPEVSLSVIPQESPLLEEWLSAQRYDLGLTENTQTPAGTLRHALMTVNEVCVLPGDHPLR
EKSVLTPQDFHGENFISLSVTDSYRQLLDNLFTEQGISRRLVLETHSAASVCAMVREGVG
VSIVNPLTALDYISKGMEEGVCVRPFSVEIPFTISLIQPIHRPSSTLVDTFIEHLKQQAI
TFQQRLAKVITQQ
>ypseu0001X_34040
MPAISLRQIEIFHGVMTTGNLTEAALLLQTSQPTVSRELARFEQLVQLTLFERVRGRLYP
TVQGLRLFEEVQRSYYGLDRIKQAAEGIRQFQHAQLSIACLPVFSQSLLPAVCKPFIDRY
PEVSLNVIPQESPLLEEWLSAQRHDLGFTENTQTPAGTQRHTLMTVNEVCVLPADHPLRE
KSVLTPQDFNGENFVSLSVTDSYRQLLDNLFAEEKVTRRLVMETHSAASVCAMVREGVGV
SIVNPLTALDYLSKGRGSGVCVRPFSVDIPFTVSLIQPLHRPSSTLVDTFVGHLKQQTTL
FQQRLATVIAPAC
>ypest0001X_9990
MPAISLRQIEIFHGVMTTGNLTEAALLLQTSQPTVSRELARFEQLVQLTLFERVRGRLYP
TVQGLRLFEEVQRSYYGLDRIKQAAEGIRQFQHAQLSIACLPVFSQSLLPAVCKPFIDRY
PEVSLNVIPQESPLLEEWFSAQRHDLGLTENIQTPAGTQRHTLMTVNEVCVLPADHPLRE
KSVLTPQDFNGENFVSLSVTDSYRQLLDNLFAEEKVTRRLVMETHSAASVCAMVREGVGV
SIVNPLTALDYLSKGRGSGVCVRPFSVDIPFTVSLIQPLHRPSSTLVDTFVGHLKQQTTL
FQQRLATVIAPAC
>ymoll0001_7630
MPAISLRQIEIFHGVMTTGNLTEAASLLQTSQPTVSRELARFEQLVQLKLFDRVRGRLYP
TVQGLRLFEEVQRSYYGLDRIRQAAEGIRQFRQAQLSIACLPVFSQSLLPAVCKPFIASY
PEVSLSVIPQESPLLEEWLSAQRHDLGLTENTQTPAGTLRHALMTVNEVCVLPSDHPLRE
KSVLTPQDFQGENFISLSVTDSYRQLLDNLFAEQGIHRRLVLETHSAASVCAMVREGVGV
SIVNPLTALEYFSKGGDEGVCVRPFSVEIPFTISLIQPIHRPSSTLVETFIEHLKQQAIT
FQQRLATVIAQ
>yrohd0001_8330
MPAISLRQIEIFHAVMTTGNLTEAAQLLQTSQPTVSRELARFEKLVQLTLFDRLRGRLYP
TVQGLRLFEEVQRSYYGLDRIKQAAEGIRQFRQAQLSIACLPVFSQSLLPGVCKPFIDLY
PEVSLSVIPQESPLLEEWLSAQRHDLGLTENTQTPAGTVRHTLMAVNEVCVLPRHHPLQH
KAVLTPQDFQGENFISLSVTDSYRQLLDNLFAEQGINRRLVLETHSAASVCAMVQEGVGV
SIVNPLTALDYLSKAGAEGVCVRPFSVEIPFTVSLIQPIHRPSSSLVDTFIEHLKQQAIT
FQQRLAAVIAPQ
>yfred0001_43510
MTTGNLTEAALLLQTSQPTVSRELARFEQLVQLKLFDRVRGRLYPTVQGLRLFEEVQRSY
YGLDRIKQAAEGIRQFQHAQLSIACLPVFSQSLLPGVCRPFIDRYPEVSLSVIPQESPLL
EEWLSAQRHDLGLTENTHTPAGTVRHTLMTVNEVCVLPNDHPLQHKTVLTPQDFQGENFI
SLSVTDSYRQLLDNLFTEQGINRRLVLETHSAASVCAMVREGVGVSIVNPLTALDYISKG
AGEGVCVRPFSVEIPFTISLIKPIHRPSSTLVDTFIEHLKQQAITFQQRLTAVIAPQY
>yente0001X_9210
MTTGNLTEAALLLQTSQPTVSRELARFEQLVQLKLFDRVRGRLYPTVQGLRLFEEVQRSY
YGLDRIKQAAEGIRQFQHAQLSIACLPVFSQSLLPAVCKPFIDRYPEVSLSVIPQESPLL
EEWLSAQRHDLGLTENTQTPAGTVRHALMTVNEVCVLPCGHPLQEKAVLTPQDFQGENFI
SLSVTDSYRQLLDNLFTEQGINRRLVLETHSAASVCAMVREGVGVSIVNPLTALDYIGAG
VNEGVCIRPFSVDIPFTISLIQPIHRPSSSLVDTFIEHLKQQAITFQQRLAAVIAQHNSS
LN
>yinte0001_8320
MTTGNLTEAALLLQTSQPTVSRELARFEQLVQLTLFDRVRGRLYPTVQGLRLFEEVQRSY
YGLDRIRQAAEGIRQFQQAQLSIACLPVFSQSLLPAVCKPFIDRYPEVSLNIIPQESPLL
EEWLSAQRHDLGLTENTQTPAGTLRHPLMTVNEICVLPSDHPLRDKSVLTPQDFQGENFI
SLSVTDSYRQLLDKLFIEQGISRRLVLETHSAASVCAMVREGVGVSIVNPLTALDYISKG
SAEGVCVRPFSVDIPFTISLIQPKHRPSSTLVDTFIEHLKQQAITFQQRLTQVITQQY
>yruck0001_5460
MPAISLRQIEIFHAVMTTGNLTEAAVLLQTSQPTVSRELARFEQLIQLNLFDRLRGRLYP
TAQGLRLFEEVQRSYYGLDRIVQAAESIRQFQQAQLSIACLPVFSQSLLPAVCKTFIDSY
PEVSLNVIPQESPLLEEWLSAQHHDLGITENLQTPAGTERQTLMTLNEVCVLPAEHPLTK
KMVLTPQDFSGENFISLSVTDSYRQLLDNLFNEKGINRRLVMETHSAASVCAMVREGVGV
SIVNPLTALDYAENNHEKGICVRRFSINVPFTVSLIQPLHRPSSMLVDTFISHLKQQVTT
LQTRLTAIITG
