# Supplementary material for: Genomic characterization of the Yersinia genus
Source: Genome Biol. 2010 Jan 4;11(1):R1. doi: 10.1186/gb-2010-11-1-r1 (PMC2847712; doi:10.1186/gb-2010-11-1-r1)
Supplement: Additional file 16 — The top level directory consists of a directory called Additional_cluster_files and 5010 directories, one for each multi-protein cluster family. (This top level directory has been split into three data files for uploading purposes (Additional files 15, 16, 17.) Within the directory are the following files: PGL1_unique_Yersinia_unclustered.out - list of all protein singletons that MCL did not group into a cluster (see Materials and Methods); PGL1_Yersinia_unique_locus_tags.txt - names of the 11 locus tag prefixes used for each genome; PGL1_unique_Yersinia.gff - mapping each Yersinia protein to a cluster in tab delimited GFF; PGL1_unique_Yersinia.sigfile - list of the longest protein in each cluster; PGL1_unique_Yersinia.summary - summary table of features of each of the clusters; PGL1_unique_Yersinia.table - summary table of each protein in the clusters. Within each cluster directory are the following files, where 'x' is the cluster name: PGL1_unique_Yersinia-x.faa - multifasta file of the proteins in the cluster; PGL1_unique_Yersinia-x.summary - summary of the properties of the proteins; PGL1_unique_Yersinia-x.matches - blast matches between the proteins of the cluster; PGL1_unique_Yersinia-x.muscle.fasta - muscle alignment of the proteins; PGL1_unique_Yersinia-x.muscle.fasta.gblo - gblocks output of muscle alignment (that is, auto-trimmed alignment); PGL1_unique_Yersinia-x.muscle.fasta.gblo.htm - as above in html format; PGL1_unique_Yersinia-x.muscle.tree - treefile from muscle alignment; PGL1_unique_Yersinia-x.sif - matches between proteins in simple interaction format for display on graphing software. [file gb-2010-11-1-r1-S16.zip › clusters2/PGL1_unique_yersinia-CL1274/PGL1_unique_yersinia-CL1274.matches]

source	target	interaction	score
yaldo0001_7300	ymoll0001_7630	pmatch	88.06
yaldo0001_7300	yaldo0001_7300	pmatch	100.00
yaldo0001_7300	ypseu0001X_34040	pmatch	88.39
yaldo0001_7300	yruck0001_5460	pmatch	82.85
yaldo0001_7300	yente0001X_9210	pmatch	90.51
yaldo0001_7300	yfred0001_43510	pmatch	91.19
yaldo0001_7300	yrohd0001_8330	pmatch	87.42
yaldo0001_7300	yberc0001_7070	pmatch	89.68
yaldo0001_7300	yinte0001_8320	pmatch	89.12
yaldo0001_7300	ykris0001_6030	pmatch	90.68
yaldo0001_7300	ypest0001X_9990	pmatch	88.39
ykris0001_6030	ymoll0001_7630	pmatch	92.60
ykris0001_6030	yaldo0001_7300	pmatch	90.68
ykris0001_6030	ypseu0001X_34040	pmatch	89.03
ykris0001_6030	yruck0001_5460	pmatch	84.14
ykris0001_6030	yente0001X_9210	pmatch	95.61
ykris0001_6030	yfred0001_43510	pmatch	94.63
ykris0001_6030	yrohd0001_8330	pmatch	91.03
ykris0001_6030	yberc0001_7070	pmatch	93.29
ykris0001_6030	yinte0001_8320	pmatch	91.28
ykris0001_6030	ykris0001_6030	pmatch	100.00
ykris0001_6030	ypest0001X_9990	pmatch	88.71
yberc0001_7070	ymoll0001_7630	pmatch	95.18
yberc0001_7070	yaldo0001_7300	pmatch	89.68
yberc0001_7070	ypseu0001X_34040	pmatch	89.32
yberc0001_7070	yruck0001_5460	pmatch	83.55
yberc0001_7070	yente0001X_9210	pmatch	92.91
yberc0001_7070	yfred0001_43510	pmatch	92.26
yberc0001_7070	yrohd0001_8330	pmatch	89.74
yberc0001_7070	yberc0001_7070	pmatch	100.00
yberc0001_7070	yinte0001_8320	pmatch	93.60
yberc0001_7070	ykris0001_6030	pmatch	93.29
yberc0001_7070	ypest0001X_9990	pmatch	89.00
ypseu0001X_34040	ymoll0001_7630	pmatch	89.03
ypseu0001X_34040	yaldo0001_7300	pmatch	88.39
ypseu0001X_34040	ypseu0001X_34040	pmatch	100.00
ypseu0001X_34040	yruck0001_5460	pmatch	83.50
ypseu0001X_34040	yente0001X_9210	pmatch	88.47
ypseu0001X_34040	yfred0001_43510	pmatch	88.51
ypseu0001X_34040	yrohd0001_8330	pmatch	87.46
ypseu0001X_34040	yberc0001_7070	pmatch	89.32
ypseu0001X_34040	yinte0001_8320	pmatch	89.12
ypseu0001X_34040	ykris0001_6030	pmatch	89.03
ypseu0001X_34040	ypest0001X_9990	pmatch	99.04
ypest0001X_9990	ymoll0001_7630	pmatch	88.71
ypest0001X_9990	yaldo0001_7300	pmatch	88.39
ypest0001X_9990	ypseu0001X_34040	pmatch	99.04
ypest0001X_9990	yruck0001_5460	pmatch	83.17
ypest0001X_9990	yente0001X_9210	pmatch	88.14
ypest0001X_9990	yfred0001_43510	pmatch	88.18
ypest0001X_9990	yrohd0001_8330	pmatch	87.14
ypest0001X_9990	yberc0001_7070	pmatch	89.00
ypest0001X_9990	yinte0001_8320	pmatch	88.78
ypest0001X_9990	ykris0001_6030	pmatch	88.71
ypest0001X_9990	ypest0001X_9990	pmatch	100.00
ymoll0001_7630	ymoll0001_7630	pmatch	100.00
ymoll0001_7630	yaldo0001_7300	pmatch	88.06
ymoll0001_7630	ypseu0001X_34040	pmatch	89.03
ymoll0001_7630	yruck0001_5460	pmatch	82.52
ymoll0001_7630	yente0001X_9210	pmatch	91.89
ymoll0001_7630	yfred0001_43510	pmatch	91.53
ymoll0001_7630	yrohd0001_8330	pmatch	91.29
ymoll0001_7630	yberc0001_7070	pmatch	95.18
ymoll0001_7630	yinte0001_8320	pmatch	92.23
ymoll0001_7630	ykris0001_6030	pmatch	92.60
ymoll0001_7630	ypest0001X_9990	pmatch	88.71
yrohd0001_8330	ymoll0001_7630	pmatch	91.29
yrohd0001_8330	yaldo0001_7300	pmatch	87.42
yrohd0001_8330	ypseu0001X_34040	pmatch	87.46
yrohd0001_8330	yruck0001_5460	pmatch	83.82
yrohd0001_8330	yente0001X_9210	pmatch	91.86
yrohd0001_8330	yfred0001_43510	pmatch	92.26
yrohd0001_8330	yrohd0001_8330	pmatch	100.00
yrohd0001_8330	yberc0001_7070	pmatch	89.74
yrohd0001_8330	yinte0001_8320	pmatch	88.89
yrohd0001_8330	ykris0001_6030	pmatch	91.03
yrohd0001_8330	ypest0001X_9990	pmatch	87.14
yfred0001_43510	ymoll0001_7630	pmatch	91.53
yfred0001_43510	yaldo0001_7300	pmatch	91.19
yfred0001_43510	ypseu0001X_34040	pmatch	88.51
yfred0001_43510	yruck0001_5460	pmatch	82.65
yfred0001_43510	yente0001X_9210	pmatch	94.24
yfred0001_43510	yfred0001_43510	pmatch	100.00
yfred0001_43510	yrohd0001_8330	pmatch	92.26
yfred0001_43510	yberc0001_7070	pmatch	92.26
yfred0001_43510	yinte0001_8320	pmatch	91.28
yfred0001_43510	ykris0001_6030	pmatch	94.63
yfred0001_43510	ypest0001X_9990	pmatch	88.18
yente0001X_9210	ymoll0001_7630	pmatch	91.89
yente0001X_9210	yaldo0001_7300	pmatch	90.51
yente0001X_9210	ypseu0001X_34040	pmatch	88.47
yente0001X_9210	yruck0001_5460	pmatch	82.99
yente0001X_9210	yente0001X_9210	pmatch	100.00
yente0001X_9210	yfred0001_43510	pmatch	94.24
yente0001X_9210	yrohd0001_8330	pmatch	91.86
yente0001X_9210	yberc0001_7070	pmatch	92.91
yente0001X_9210	yinte0001_8320	pmatch	91.22
yente0001X_9210	ykris0001_6030	pmatch	95.61
yente0001X_9210	ypest0001X_9990	pmatch	88.14
yinte0001_8320	ymoll0001_7630	pmatch	92.23
yinte0001_8320	yaldo0001_7300	pmatch	89.12
yinte0001_8320	ypseu0001X_34040	pmatch	89.12
yinte0001_8320	yruck0001_5460	pmatch	82.71
yinte0001_8320	yente0001X_9210	pmatch	91.22
yinte0001_8320	yfred0001_43510	pmatch	91.28
yinte0001_8320	yrohd0001_8330	pmatch	88.89
yinte0001_8320	yberc0001_7070	pmatch	93.60
yinte0001_8320	yinte0001_8320	pmatch	100.00
yinte0001_8320	ykris0001_6030	pmatch	91.28
yinte0001_8320	ypest0001X_9990	pmatch	88.78
yruck0001_5460	ymoll0001_7630	pmatch	82.52
yruck0001_5460	yaldo0001_7300	pmatch	82.85
yruck0001_5460	ypseu0001X_34040	pmatch	83.50
yruck0001_5460	yruck0001_5460	pmatch	100.00
yruck0001_5460	yente0001X_9210	pmatch	82.99
yruck0001_5460	yfred0001_43510	pmatch	82.65
yruck0001_5460	yrohd0001_8330	pmatch	83.82
yruck0001_5460	yberc0001_7070	pmatch	83.55
yruck0001_5460	yinte0001_8320	pmatch	82.71
yruck0001_5460	ykris0001_6030	pmatch	84.14
yruck0001_5460	ypest0001X_9990	pmatch	83.17
