# Supplementary material for: Genomic characterization of the Yersinia genus
Source: Genome Biol. 2010 Jan 4;11(1):R1. doi: 10.1186/gb-2010-11-1-r1 (PMC2847712; doi:10.1186/gb-2010-11-1-r1)
Supplement: Additional file 16 — The top level directory consists of a directory called Additional_cluster_files and 5010 directories, one for each multi-protein cluster family. (This top level directory has been split into three data files for uploading purposes (Additional files 15, 16, 17.) Within the directory are the following files: PGL1_unique_Yersinia_unclustered.out - list of all protein singletons that MCL did not group into a cluster (see Materials and Methods); PGL1_Yersinia_unique_locus_tags.txt - names of the 11 locus tag prefixes used for each genome; PGL1_unique_Yersinia.gff - mapping each Yersinia protein to a cluster in tab delimited GFF; PGL1_unique_Yersinia.sigfile - list of the longest protein in each cluster; PGL1_unique_Yersinia.summary - summary table of features of each of the clusters; PGL1_unique_Yersinia.table - summary table of each protein in the clusters. Within each cluster directory are the following files, where 'x' is the cluster name: PGL1_unique_Yersinia-x.faa - multifasta file of the proteins in the cluster; PGL1_unique_Yersinia-x.summary - summary of the properties of the proteins; PGL1_unique_Yersinia-x.matches - blast matches between the proteins of the cluster; PGL1_unique_Yersinia-x.muscle.fasta - muscle alignment of the proteins; PGL1_unique_Yersinia-x.muscle.fasta.gblo - gblocks output of muscle alignment (that is, auto-trimmed alignment); PGL1_unique_Yersinia-x.muscle.fasta.gblo.htm - as above in html format; PGL1_unique_Yersinia-x.muscle.tree - treefile from muscle alignment; PGL1_unique_Yersinia-x.sif - matches between proteins in simple interaction format for display on graphing software. [file gb-2010-11-1-r1-S16.zip › clusters2/PGL1_unique_yersinia-CL1274/PGL1_unique_yersinia-CL1274.muscle.fasta.gblo]

>yruck0001_5460
MTTGNLTEAA VLLQTSQPTV SRELARFEQL IQLNLFDRLR GRLYPTAQGL RLFEEVQRSY
YGLDRIVQAA ESIRQFQQAQ LSIACLPVFS QSLLPAVCKT FIDSYPEVSL NVIPQESPLL
EEWLSAQHHD LGITENLQTP AGTERQTLMT LNEVCVLPAE HPLTKKMVLT PQDFSGENFI
SLSVTDSYRQ LLDNLFNEKG INRRLVMETH SAASVCAMVR EGVGVSIVNP LTALDYAENN
HEKGICVRRF SINVPFTVSL IQPLHRPSSM LVDTFISHLK QQVTTLQTRL TAII
>ypseu0001X_34040
MTTGNLTEAA LLLQTSQPTV SRELARFEQL VQLTLFERVR GRLYPTVQGL RLFEEVQRSY
YGLDRIKQAA EGIRQFQHAQ LSIACLPVFS QSLLPAVCKP FIDRYPEVSL NVIPQESPLL
EEWLSAQRHD LGFTENTQTP AGTQRHTLMT VNEVCVLPAD HPLREKSVLT PQDFNGENFV
SLSVTDSYRQ LLDNLFAEEK VTRRLVMETH SAASVCAMVR EGVGVSIVNP LTALDYLSKG
RGSGVCVRPF SVDIPFTVSL IQPLHRPSST LVDTFVGHLK QQTTLFQQRL ATVI
>ypest0001X_9990
MTTGNLTEAA LLLQTSQPTV SRELARFEQL VQLTLFERVR GRLYPTVQGL RLFEEVQRSY
YGLDRIKQAA EGIRQFQHAQ LSIACLPVFS QSLLPAVCKP FIDRYPEVSL NVIPQESPLL
EEWFSAQRHD LGLTENIQTP AGTQRHTLMT VNEVCVLPAD HPLREKSVLT PQDFNGENFV
SLSVTDSYRQ LLDNLFAEEK VTRRLVMETH SAASVCAMVR EGVGVSIVNP LTALDYLSKG
RGSGVCVRPF SVDIPFTVSL IQPLHRPSST LVDTFVGHLK QQTTLFQQRL ATVI
>yaldo0001_7300
MTTGNLTEAA LLLQTSQPTV SRELARFEQL VQLRLFDRVR GRLYPTVQGL RLFEEVQRSY
YGLDRIKQAA QGIRQFQHAQ LSIACLPVFS QSLLPAVCKP FMDRYPEVSL NVIPQESPLL
EEWLSAQRHD LGLTENAQTP AGTVRHPLMT LNEVCVLPHD HPLQSKSVLT PQDFAGENFI
SLSVTDSYRQ LLDSLFTDEK INRRLVMETH SAASICAMVR EGVGVSIVNP LTALDYISKG
AGEGVCVRPF SIEIPFTISL IQPIHRPSSA LVDTFIEHLK QQAVTFQNRL AAVI
>yrohd0001_8330
MTTGNLTEAA QLLQTSQPTV SRELARFEKL VQLTLFDRLR GRLYPTVQGL RLFEEVQRSY
YGLDRIKQAA EGIRQFRQAQ LSIACLPVFS QSLLPGVCKP FIDLYPEVSL SVIPQESPLL
EEWLSAQRHD LGLTENTQTP AGTVRHTLMA VNEVCVLPRH HPLQHKAVLT PQDFQGENFI
SLSVTDSYRQ LLDNLFAEQG INRRLVLETH SAASVCAMVQ EGVGVSIVNP LTALDYLSKA
GAEGVCVRPF SVEIPFTVSL IQPIHRPSSS LVDTFIEHLK QQAITFQQRL AAVI
>yfred0001_43510
MTTGNLTEAA LLLQTSQPTV SRELARFEQL VQLKLFDRVR GRLYPTVQGL RLFEEVQRSY
YGLDRIKQAA EGIRQFQHAQ LSIACLPVFS QSLLPGVCRP FIDRYPEVSL SVIPQESPLL
EEWLSAQRHD LGLTENTHTP AGTVRHTLMT VNEVCVLPND HPLQHKTVLT PQDFQGENFI
SLSVTDSYRQ LLDNLFTEQG INRRLVLETH SAASVCAMVR EGVGVSIVNP LTALDYISKG
AGEGVCVRPF SVEIPFTISL IKPIHRPSST LVDTFIEHLK QQAITFQQRL TAVI
>ykris0001_6030
MTTGNLTEAA LLLQTSQPTV SRELARFEQL VQLKLFDRVR GRLYPTVQGL RLFEEVQRSY
YGLDRIKQAA EGIRQFQHAQ LSIACLPVFS QSLLPAVCKP FIDRYPEVSL SVIPQESPLL
EEWLSAQRHD LGLTENTQTP AGTVRYALMT VNEVCVLPSD HPLREKTVLT PHDFQGENFI
SLSVTDSYRQ LLDNLFTEQG INRRLVLETH SAASVCAMVR EGVGVSIVNP LTALDYIGKG
AGDGVCVRRF SVEIPFTISL IQPIHRPSSS LVDTFIEHLK QQAITFQQRL AAVI
>yente0001X_9210
MTTGNLTEAA LLLQTSQPTV SRELARFEQL VQLKLFDRVR GRLYPTVQGL RLFEEVQRSY
YGLDRIKQAA EGIRQFQHAQ LSIACLPVFS QSLLPAVCKP FIDRYPEVSL SVIPQESPLL
EEWLSAQRHD LGLTENTQTP AGTVRHALMT VNEVCVLPCG HPLQEKAVLT PQDFQGENFI
SLSVTDSYRQ LLDNLFTEQG INRRLVLETH SAASVCAMVR EGVGVSIVNP LTALDYIGAG
VNEGVCIRPF SVDIPFTISL IQPIHRPSSS LVDTFIEHLK QQAITFQQRL AAVI
>yinte0001_8320
MTTGNLTEAA LLLQTSQPTV SRELARFEQL VQLTLFDRVR GRLYPTVQGL RLFEEVQRSY
YGLDRIRQAA EGIRQFQQAQ LSIACLPVFS QSLLPAVCKP FIDRYPEVSL NIIPQESPLL
EEWLSAQRHD LGLTENTQTP AGTLRHPLMT VNEICVLPSD HPLRDKSVLT PQDFQGENFI
SLSVTDSYRQ LLDKLFIEQG ISRRLVLETH SAASVCAMVR EGVGVSIVNP LTALDYISKG
SAEGVCVRPF SVDIPFTISL IQPKHRPSST LVDTFIEHLK QQAITFQQRL TQVI
>yberc0001_7070
MTTGNLTEAA LLLQTSQPTV SRELARFEQL VQLKLFDRVR GRLYPTVQGL RLFEEVQRSY
YGLDRIRQAA EGIRQFQQAQ LSIACLPVFS QSLLPAVCKP FIESYPEVSL SVIPQESPLL
EEWLSAQRYD LGLTENTQTP AGTLRHALMT VNEVCVLPGD HPLREKSVLT PQDFHGENFI
SLSVTDSYRQ LLDNLFTEQG ISRRLVLETH SAASVCAMVR EGVGVSIVNP LTALDYISKG
MEEGVCVRPF SVEIPFTISL IQPIHRPSST LVDTFIEHLK QQAITFQQRL AKVI
>ymoll0001_7630
MTTGNLTEAA SLLQTSQPTV SRELARFEQL VQLKLFDRVR GRLYPTVQGL RLFEEVQRSY
YGLDRIRQAA EGIRQFRQAQ LSIACLPVFS QSLLPAVCKP FIASYPEVSL SVIPQESPLL
EEWLSAQRHD LGLTENTQTP AGTLRHALMT VNEVCVLPSD HPLREKSVLT PQDFQGENFI
SLSVTDSYRQ LLDNLFAEQG IHRRLVLETH SAASVCAMVR EGVGVSIVNP LTALEYFSKG
GDEGVCVRPF SVEIPFTISL IQPIHRPSST LVETFIEHLK QQAITFQQRL ATVI
