# Supplementary material for: Genomic characterization of the Yersinia genus
Source: Genome Biol. 2010 Jan 4;11(1):R1. doi: 10.1186/gb-2010-11-1-r1 (PMC2847712; doi:10.1186/gb-2010-11-1-r1)
Supplement: Additional file 16 — The top level directory consists of a directory called Additional_cluster_files and 5010 directories, one for each multi-protein cluster family. (This top level directory has been split into three data files for uploading purposes (Additional files 15, 16, 17.) Within the directory are the following files: PGL1_unique_Yersinia_unclustered.out - list of all protein singletons that MCL did not group into a cluster (see Materials and Methods); PGL1_Yersinia_unique_locus_tags.txt - names of the 11 locus tag prefixes used for each genome; PGL1_unique_Yersinia.gff - mapping each Yersinia protein to a cluster in tab delimited GFF; PGL1_unique_Yersinia.sigfile - list of the longest protein in each cluster; PGL1_unique_Yersinia.summary - summary table of features of each of the clusters; PGL1_unique_Yersinia.table - summary table of each protein in the clusters. Within each cluster directory are the following files, where 'x' is the cluster name: PGL1_unique_Yersinia-x.faa - multifasta file of the proteins in the cluster; PGL1_unique_Yersinia-x.summary - summary of the properties of the proteins; PGL1_unique_Yersinia-x.matches - blast matches between the proteins of the cluster; PGL1_unique_Yersinia-x.muscle.fasta - muscle alignment of the proteins; PGL1_unique_Yersinia-x.muscle.fasta.gblo - gblocks output of muscle alignment (that is, auto-trimmed alignment); PGL1_unique_Yersinia-x.muscle.fasta.gblo.htm - as above in html format; PGL1_unique_Yersinia-x.muscle.tree - treefile from muscle alignment; PGL1_unique_Yersinia-x.sif - matches between proteins in simple interaction format for display on graphing software. [file gb-2010-11-1-r1-S16.zip › clusters2/PGL1_unique_yersinia-CL1274/PGL1_unique_yersinia-CL1274.sif]

yaldo0001_7300	pmatch	ymoll0001_7630
yaldo0001_7300	pmatch	yaldo0001_7300
yaldo0001_7300	pmatch	ypseu0001X_34040
yaldo0001_7300	pmatch	yruck0001_5460
yaldo0001_7300	pmatch	yente0001X_9210
yaldo0001_7300	pmatch	yfred0001_43510
yaldo0001_7300	pmatch	yrohd0001_8330
yaldo0001_7300	pmatch	yberc0001_7070
yaldo0001_7300	pmatch	yinte0001_8320
yaldo0001_7300	pmatch	ykris0001_6030
yaldo0001_7300	pmatch	ypest0001X_9990
ykris0001_6030	pmatch	ymoll0001_7630
ykris0001_6030	pmatch	yaldo0001_7300
ykris0001_6030	pmatch	ypseu0001X_34040
ykris0001_6030	pmatch	yruck0001_5460
ykris0001_6030	pmatch	yente0001X_9210
ykris0001_6030	pmatch	yfred0001_43510
ykris0001_6030	pmatch	yrohd0001_8330
ykris0001_6030	pmatch	yberc0001_7070
ykris0001_6030	pmatch	yinte0001_8320
ykris0001_6030	pmatch	ykris0001_6030
ykris0001_6030	pmatch	ypest0001X_9990
yberc0001_7070	pmatch	ymoll0001_7630
yberc0001_7070	pmatch	yaldo0001_7300
yberc0001_7070	pmatch	ypseu0001X_34040
yberc0001_7070	pmatch	yruck0001_5460
yberc0001_7070	pmatch	yente0001X_9210
yberc0001_7070	pmatch	yfred0001_43510
yberc0001_7070	pmatch	yrohd0001_8330
yberc0001_7070	pmatch	yberc0001_7070
yberc0001_7070	pmatch	yinte0001_8320
yberc0001_7070	pmatch	ykris0001_6030
yberc0001_7070	pmatch	ypest0001X_9990
ypseu0001X_34040	pmatch	ymoll0001_7630
ypseu0001X_34040	pmatch	yaldo0001_7300
ypseu0001X_34040	pmatch	ypseu0001X_34040
ypseu0001X_34040	pmatch	yruck0001_5460
ypseu0001X_34040	pmatch	yente0001X_9210
ypseu0001X_34040	pmatch	yfred0001_43510
ypseu0001X_34040	pmatch	yrohd0001_8330
ypseu0001X_34040	pmatch	yberc0001_7070
ypseu0001X_34040	pmatch	yinte0001_8320
ypseu0001X_34040	pmatch	ykris0001_6030
ypseu0001X_34040	pmatch	ypest0001X_9990
ypest0001X_9990	pmatch	ymoll0001_7630
ypest0001X_9990	pmatch	yaldo0001_7300
ypest0001X_9990	pmatch	ypseu0001X_34040
ypest0001X_9990	pmatch	yruck0001_5460
ypest0001X_9990	pmatch	yente0001X_9210
ypest0001X_9990	pmatch	yfred0001_43510
ypest0001X_9990	pmatch	yrohd0001_8330
ypest0001X_9990	pmatch	yberc0001_7070
ypest0001X_9990	pmatch	yinte0001_8320
ypest0001X_9990	pmatch	ykris0001_6030
ypest0001X_9990	pmatch	ypest0001X_9990
ymoll0001_7630	pmatch	ymoll0001_7630
ymoll0001_7630	pmatch	yaldo0001_7300
ymoll0001_7630	pmatch	ypseu0001X_34040
ymoll0001_7630	pmatch	yruck0001_5460
ymoll0001_7630	pmatch	yente0001X_9210
ymoll0001_7630	pmatch	yfred0001_43510
ymoll0001_7630	pmatch	yrohd0001_8330
ymoll0001_7630	pmatch	yberc0001_7070
ymoll0001_7630	pmatch	yinte0001_8320
ymoll0001_7630	pmatch	ykris0001_6030
ymoll0001_7630	pmatch	ypest0001X_9990
yrohd0001_8330	pmatch	ymoll0001_7630
yrohd0001_8330	pmatch	yaldo0001_7300
yrohd0001_8330	pmatch	ypseu0001X_34040
yrohd0001_8330	pmatch	yruck0001_5460
yrohd0001_8330	pmatch	yente0001X_9210
yrohd0001_8330	pmatch	yfred0001_43510
yrohd0001_8330	pmatch	yrohd0001_8330
yrohd0001_8330	pmatch	yberc0001_7070
yrohd0001_8330	pmatch	yinte0001_8320
yrohd0001_8330	pmatch	ykris0001_6030
yrohd0001_8330	pmatch	ypest0001X_9990
yfred0001_43510	pmatch	ymoll0001_7630
yfred0001_43510	pmatch	yaldo0001_7300
yfred0001_43510	pmatch	ypseu0001X_34040
yfred0001_43510	pmatch	yruck0001_5460
yfred0001_43510	pmatch	yente0001X_9210
yfred0001_43510	pmatch	yfred0001_43510
yfred0001_43510	pmatch	yrohd0001_8330
yfred0001_43510	pmatch	yberc0001_7070
yfred0001_43510	pmatch	yinte0001_8320
yfred0001_43510	pmatch	ykris0001_6030
yfred0001_43510	pmatch	ypest0001X_9990
yente0001X_9210	pmatch	ymoll0001_7630
yente0001X_9210	pmatch	yaldo0001_7300
yente0001X_9210	pmatch	ypseu0001X_34040
yente0001X_9210	pmatch	yruck0001_5460
yente0001X_9210	pmatch	yente0001X_9210
yente0001X_9210	pmatch	yfred0001_43510
yente0001X_9210	pmatch	yrohd0001_8330
yente0001X_9210	pmatch	yberc0001_7070
yente0001X_9210	pmatch	yinte0001_8320
yente0001X_9210	pmatch	ykris0001_6030
yente0001X_9210	pmatch	ypest0001X_9990
yinte0001_8320	pmatch	ymoll0001_7630
yinte0001_8320	pmatch	yaldo0001_7300
yinte0001_8320	pmatch	ypseu0001X_34040
yinte0001_8320	pmatch	yruck0001_5460
yinte0001_8320	pmatch	yente0001X_9210
yinte0001_8320	pmatch	yfred0001_43510
yinte0001_8320	pmatch	yrohd0001_8330
yinte0001_8320	pmatch	yberc0001_7070
yinte0001_8320	pmatch	yinte0001_8320
yinte0001_8320	pmatch	ykris0001_6030
yinte0001_8320	pmatch	ypest0001X_9990
yruck0001_5460	pmatch	ymoll0001_7630
yruck0001_5460	pmatch	yaldo0001_7300
yruck0001_5460	pmatch	ypseu0001X_34040
yruck0001_5460	pmatch	yruck0001_5460
yruck0001_5460	pmatch	yente0001X_9210
yruck0001_5460	pmatch	yfred0001_43510
yruck0001_5460	pmatch	yrohd0001_8330
yruck0001_5460	pmatch	yberc0001_7070
yruck0001_5460	pmatch	yinte0001_8320
yruck0001_5460	pmatch	ykris0001_6030
yruck0001_5460	pmatch	ypest0001X_9990
