# Supplementary material for: Genomic characterization of the Yersinia genus
Source: Genome Biol. 2010 Jan 4;11(1):R1. doi: 10.1186/gb-2010-11-1-r1 (PMC2847712; doi:10.1186/gb-2010-11-1-r1)
Supplement: Additional file 17 — The top level directory consists of a directory called Additional_cluster_files and 5010 directories, one for each multi-protein cluster family. (This top level directory has been split into three data files for uploading purposes (Additional files 15, 16, 17.) Within the directory are the following files: PGL1_unique_Yersinia_unclustered.out - list of all protein singletons that MCL did not group into a cluster (see Materials and Methods); PGL1_Yersinia_unique_locus_tags.txt - names of the 11 locus tag prefixes used for each genome; PGL1_unique_Yersinia.gff - mapping each Yersinia protein to a cluster in tab delimited GFF; PGL1_unique_Yersinia.sigfile - list of the longest protein in each cluster; PGL1_unique_Yersinia.summary - summary table of features of each of the clusters; PGL1_unique_Yersinia.table - summary table of each protein in the clusters. Within each cluster directory are the following files, where 'x' is the cluster name: PGL1_unique_Yersinia-x.faa - multifasta file of the proteins in the cluster; PGL1_unique_Yersinia-x.summary - summary of the properties of the proteins; PGL1_unique_Yersinia-x.matches - blast matches between the proteins of the cluster; PGL1_unique_Yersinia-x.muscle.fasta - muscle alignment of the proteins; PGL1_unique_Yersinia-x.muscle.fasta.gblo - gblocks output of muscle alignment (that is, auto-trimmed alignment); PGL1_unique_Yersinia-x.muscle.fasta.gblo.htm - as above in html format; PGL1_unique_Yersinia-x.muscle.tree - treefile from muscle alignment; PGL1_unique_Yersinia-x.sif - matches between proteins in simple interaction format for display on graphing software. [file gb-2010-11-1-r1-S17.zip]

Archive with 17,090 entries (8,873 files):
- clusters3/
- clusters3/.DS_Store
- __MACOSX/
- __MACOSX/clusters3/
- __MACOSX/clusters3/._.DS_Store
- clusters3/PGL1_unique_yersinia-CL3000/
- clusters3/PGL1_unique_yersinia-CL3000/PGL1_unique_yersinia-CL3000.faa
- clusters3/PGL1_unique_yersinia-CL3000/PGL1_unique_yersinia-CL3000.matches
- clusters3/PGL1_unique_yersinia-CL3000/PGL1_unique_yersinia-CL3000.muscle.fasta
- clusters3/PGL1_unique_yersinia-CL3000/PGL1_unique_yersinia-CL3000.muscle.fasta.gblo
- clusters3/PGL1_unique_yersinia-CL3000/PGL1_unique_yersinia-CL3000.muscle.fasta.gblo.htm
- clusters3/PGL1_unique_yersinia-CL3000/PGL1_unique_yersinia-CL3000.muscle.tree
- clusters3/PGL1_unique_yersinia-CL3000/PGL1_unique_yersinia-CL3000.sif
- clusters3/PGL1_unique_yersinia-CL3000/PGL1_unique_yersinia-CL3000.summary
- clusters3/PGL1_unique_yersinia-CL3001/
- clusters3/PGL1_unique_yersinia-CL3001/PGL1_unique_yersinia-CL3001.faa
- clusters3/PGL1_unique_yersinia-CL3001/PGL1_unique_yersinia-CL3001.matches
- clusters3/PGL1_unique_yersinia-CL3001/PGL1_unique_yersinia-CL3001.muscle.fasta
- clusters3/PGL1_unique_yersinia-CL3001/PGL1_unique_yersinia-CL3001.muscle.fasta.gblo
- clusters3/PGL1_unique_yersinia-CL3001/PGL1_unique_yersinia-CL3001.muscle.fasta.gblo.htm
- clusters3/PGL1_unique_yersinia-CL3001/PGL1_unique_yersinia-CL3001.muscle.tree
- clusters3/PGL1_unique_yersinia-CL3001/PGL1_unique_yersinia-CL3001.sif
- clusters3/PGL1_unique_yersinia-CL3001/PGL1_unique_yersinia-CL3001.summary
- clusters3/PGL1_unique_yersinia-CL3002/
- clusters3/PGL1_unique_yersinia-CL3002/PGL1_unique_yersinia-CL3002.faa
- clusters3/PGL1_unique_yersinia-CL3002/PGL1_unique_yersinia-CL3002.matches
- clusters3/PGL1_unique_yersinia-CL3002/PGL1_unique_yersinia-CL3002.muscle.fasta
- clusters3/PGL1_unique_yersinia-CL3002/PGL1_unique_yersinia-CL3002.muscle.fasta.gblo
- clusters3/PGL1_unique_yersinia-CL3002/PGL1_unique_yersinia-CL3002.muscle.fasta.gblo.htm
- clusters3/PGL1_unique_yersinia-CL3002/PGL1_unique_yersinia-CL3002.muscle.tree
- clusters3/PGL1_unique_yersinia-CL3002/PGL1_unique_yersinia-CL3002.sif
- clusters3/PGL1_unique_yersinia-CL3002/PGL1_unique_yersinia-CL3002.summary
- clusters3/PGL1_unique_yersinia-CL3003/
- clusters3/PGL1_unique_yersinia-CL3003/PGL1_unique_yersinia-CL3003.faa
- clusters3/PGL1_unique_yersinia-CL3003/PGL1_unique_yersinia-CL3003.matches
- clusters3/PGL1_unique_yersinia-CL3003/PGL1_unique_yersinia-CL3003.muscle.fasta
- clusters3/PGL1_unique_yersinia-CL3003/PGL1_unique_yersinia-CL3003.muscle.fasta.gblo
- clusters3/PGL1_unique_yersinia-CL3003/PGL1_unique_yersinia-CL3003.muscle.fasta.gblo.htm
- clusters3/PGL1_unique_yersinia-CL3003/PGL1_unique_yersinia-CL3003.muscle.tree
- clusters3/PGL1_unique_yersinia-CL3003/PGL1_unique_yersinia-CL3003.sif
- clusters3/PGL1_unique_yersinia-CL3003/PGL1_unique_yersinia-CL3003.summary
- clusters3/PGL1_unique_yersinia-CL3004/
- clusters3/PGL1_unique_yersinia-CL3004/PGL1_unique_yersinia-CL3004.faa
- clusters3/PGL1_unique_yersinia-CL3004/PGL1_unique_yersinia-CL3004.matches
- clusters3/PGL1_unique_yersinia-CL3004/PGL1_unique_yersinia-CL3004.muscle.fasta
- clusters3/PGL1_unique_yersinia-CL3004/PGL1_unique_yersinia-CL3004.muscle.fasta.gblo
- clusters3/PGL1_unique_yersinia-CL3004/PGL1_unique_yersinia-CL3004.muscle.fasta.gblo.htm
- clusters3/PGL1_unique_yersinia-CL3004/PGL1_unique_yersinia-CL3004.muscle.tree
- clusters3/PGL1_unique_yersinia-CL3004/PGL1_unique_yersinia-CL3004.sif
- clusters3/PGL1_unique_yersinia-CL3004/PGL1_unique_yersinia-CL3004.summary
- clusters3/PGL1_unique_yersinia-CL3005/
- clusters3/PGL1_unique_yersinia-CL3005/PGL1_unique_yersinia-CL3005.faa
- clusters3/PGL1_unique_yersinia-CL3005/PGL1_unique_yersinia-CL3005.matches
- clusters3/PGL1_unique_yersinia-CL3005/PGL1_unique_yersinia-CL3005.muscle.fasta
- clusters3/PGL1_unique_yersinia-CL3005/PGL1_unique_yersinia-CL3005.muscle.fasta.gblo
- clusters3/PGL1_unique_yersinia-CL3005/PGL1_unique_yersinia-CL3005.muscle.fasta.gblo.htm
- clusters3/PGL1_unique_yersinia-CL3005/PGL1_unique_yersinia-CL3005.muscle.tree
- clusters3/PGL1_unique_yersinia-CL3005/PGL1_unique_yersinia-CL3005.sif
- clusters3/PGL1_unique_yersinia-CL3005/PGL1_unique_yersinia-CL3005.summary
- clusters3/PGL1_unique_yersinia-CL3006/
- clusters3/PGL1_unique_yersinia-CL3006/PGL1_unique_yersinia-CL3006.faa
- clusters3/PGL1_unique_yersinia-CL3006/PGL1_unique_yersinia-CL3006.matches
- clusters3/PGL1_unique_yersinia-CL3006/PGL1_unique_yersinia-CL3006.muscle.fasta
- clusters3/PGL1_unique_yersinia-CL3006/PGL1_unique_yersinia-CL3006.muscle.fasta.gblo
- clusters3/PGL1_unique_yersinia-CL3006/PGL1_unique_yersinia-CL3006.muscle.fasta.gblo.htm
- clusters3/PGL1_unique_yersinia-CL3006/PGL1_unique_yersinia-CL3006.muscle.tree
- clusters3/PGL1_unique_yersinia-CL3006/PGL1_unique_yersinia-CL3006.sif
- clusters3/PGL1_unique_yersinia-CL3006/PGL1_unique_yersinia-CL3006.summary
- clusters3/PGL1_unique_yersinia-CL3007/
- clusters3/PGL1_unique_yersinia-CL3007/PGL1_unique_yersinia-CL3007.faa
- clusters3/PGL1_unique_yersinia-CL3007/PGL1_unique_yersinia-CL3007.matches
- clusters3/PGL1_unique_yersinia-CL3007/PGL1_unique_yersinia-CL3007.muscle.fasta
- clusters3/PGL1_unique_yersinia-CL3007/PGL1_unique_yersinia-CL3007.muscle.fasta.gblo
- clusters3/PGL1_unique_yersinia-CL3007/PGL1_unique_yersinia-CL3007.muscle.fasta.gblo.htm
- clusters3/PGL1_unique_yersinia-CL3007/PGL1_unique_yersinia-CL3007.muscle.tree
- clusters3/PGL1_unique_yersinia-CL3007/PGL1_unique_yersinia-CL3007.sif
- clusters3/PGL1_unique_yersinia-CL3007/PGL1_unique_yersinia-CL3007.summary
- clusters3/PGL1_unique_yersinia-CL3008/
- clusters3/PGL1_unique_yersinia-CL3008/PGL1_unique_yersinia-CL3008.faa
- clusters3/PGL1_unique_yersinia-CL3008/PGL1_unique_yersinia-CL3008.matches
- clusters3/PGL1_unique_yersinia-CL3008/PGL1_unique_yersinia-CL3008.muscle.fasta
- clusters3/PGL1_unique_yersinia-CL3008/PGL1_unique_yersinia-CL3008.muscle.fasta.gblo
- clusters3/PGL1_unique_yersinia-CL3008/PGL1_unique_yersinia-CL3008.muscle.fasta.gblo.htm
- clusters3/PGL1_unique_yersinia-CL3008/PGL1_unique_yersinia-CL3008.muscle.tree
- clusters3/PGL1_unique_yersinia-CL3008/PGL1_unique_yersinia-CL3008.sif
- clusters3/PGL1_unique_yersinia-CL3008/PGL1_unique_yersinia-CL3008.summary
- clusters3/PGL1_unique_yersinia-CL3009/
- clusters3/PGL1_unique_yersinia-CL3009/PGL1_unique_yersinia-CL3009.faa
- clusters3/PGL1_unique_yersinia-CL3009/PGL1_unique_yersinia-CL3009.matches
- clusters3/PGL1_unique_yersinia-CL3009/PGL1_unique_yersinia-CL3009.muscle.fasta
- clusters3/PGL1_unique_yersinia-CL3009/PGL1_unique_yersinia-CL3009.muscle.fasta.gblo
- clusters3/PGL1_unique_yersinia-CL3009/PGL1_unique_yersinia-CL3009.muscle.fasta.gblo.htm
- clusters3/PGL1_unique_yersinia-CL3009/PGL1_unique_yersinia-CL3009.muscle.tree
- clusters3/PGL1_unique_yersinia-CL3009/PGL1_unique_yersinia-CL3009.sif
- clusters3/PGL1_unique_yersinia-CL3009/PGL1_unique_yersinia-CL3009.summary
- clusters3/PGL1_unique_yersinia-CL3010/
- clusters3/PGL1_unique_yersinia-CL3010/PGL1_unique_yersinia-CL3010.faa
- clusters3/PGL1_unique_yersinia-CL3010/PGL1_unique_yersinia-CL3010.matches
- clusters3/PGL1_unique_yersinia-CL3010/PGL1_unique_yersinia-CL3010.muscle.fasta
- clusters3/PGL1_unique_yersinia-CL3010/PGL1_unique_yersinia-CL3010.muscle.fasta.gblo
- clusters3/PGL1_unique_yersinia-CL3010/PGL1_unique_yersinia-CL3010.muscle.fasta.gblo.htm
- clusters3/PGL1_unique_yersinia-CL3010/PGL1_unique_yersinia-CL3010.muscle.tree
- clusters3/PGL1_unique_yersinia-CL3010/PGL1_unique_yersinia-CL3010.sif
- clusters3/PGL1_unique_yersinia-CL3010/PGL1_unique_yersinia-CL3010.summary
- clusters3/PGL1_unique_yersinia-CL3011/
- clusters3/PGL1_unique_yersinia-CL3011/PGL1_unique_yersinia-CL3011.faa
- clusters3/PGL1_unique_yersinia-CL3011/PGL1_unique_yersinia-CL3011.matches
- clusters3/PGL1_unique_yersinia-CL3011/PGL1_unique_yersinia-CL3011.muscle.fasta
- clusters3/PGL1_unique_yersinia-CL3011/PGL1_unique_yersinia-CL3011.muscle.fasta.gblo
- clusters3/PGL1_unique_yersinia-CL3011/PGL1_unique_yersinia-CL3011.muscle.fasta.gblo.htm
- clusters3/PGL1_unique_yersinia-CL3011/PGL1_unique_yersinia-CL3011.muscle.tree
- clusters3/PGL1_unique_yersinia-CL3011/PGL1_unique_yersinia-CL3011.sif
- clusters3/PGL1_unique_yersinia-CL3011/PGL1_unique_yersinia-CL3011.summary
- clusters3/PGL1_unique_yersinia-CL3012/
- clusters3/PGL1_unique_yersinia-CL3012/PGL1_unique_yersinia-CL3012.faa
- clusters3/PGL1_unique_yersinia-CL3012/PGL1_unique_yersinia-CL3012.matches
- clusters3/PGL1_unique_yersinia-CL3012/PGL1_unique_yersinia-CL3012.muscle.fasta
- clusters3/PGL1_unique_yersinia-CL3012/PGL1_unique_yersinia-CL3012.muscle.fasta.gblo
- clusters3/PGL1_unique_yersinia-CL3012/PGL1_unique_yersinia-CL3012.muscle.fasta.gblo.htm
- clusters3/PGL1_unique_yersinia-CL3012/PGL1_unique_yersinia-CL3012.muscle.tree
- clusters3/PGL1_unique_yersinia-CL3012/PGL1_unique_yersinia-CL3012.sif
- clusters3/PGL1_unique_yersinia-CL3012/PGL1_unique_yersinia-CL3012.summary
- clusters3/PGL1_unique_yersinia-CL3013/
- clusters3/PGL1_unique_yersinia-CL3013/PGL1_unique_yersinia-CL3013.faa
- clusters3/PGL1_unique_yersinia-CL3013/PGL1_unique_yersinia-CL3013.matches
- clusters3/PGL1_unique_yersinia-CL3013/PGL1_unique_yersinia-CL3013.muscle.fasta
- clusters3/PGL1_unique_yersinia-CL3013/PGL1_unique_yersinia-CL3013.muscle.fasta.gblo
- clusters3/PGL1_unique_yersinia-CL3013/PGL1_unique_yersinia-CL3013.muscle.fasta.gblo.htm
- clusters3/PGL1_unique_yersinia-CL3013/PGL1_unique_yersinia-CL3013.muscle.tree
- clusters3/PGL1_unique_yersinia-CL3013/PGL1_unique_yersinia-CL3013.sif
- clusters3/PGL1_unique_yersinia-CL3013/PGL1_unique_yersinia-CL3013.summary
- clusters3/PGL1_unique_yersinia-CL3014/
- clusters3/PGL1_unique_yersinia-CL3014/PGL1_unique_yersinia-CL3014.faa
- clusters3/PGL1_unique_yersinia-CL3014/PGL1_unique_yersinia-CL3014.matches
- clusters3/PGL1_unique_yersinia-CL3014/PGL1_unique_yersinia-CL3014.muscle.fasta
- clusters3/PGL1_unique_yersinia-CL3014/PGL1_unique_yersinia-CL3014.muscle.fasta.gblo
- clusters3/PGL1_unique_yersinia-CL3014/PGL1_unique_yersinia-CL3014.muscle.fasta.gblo.htm
- clusters3/PGL1_unique_yersinia-CL3014/PGL1_unique_yersinia-CL3014.muscle.tree
- clusters3/PGL1_unique_yersinia-CL3014/PGL1_unique_yersinia-CL3014.sif
- clusters3/PGL1_unique_yersinia-CL3014/PGL1_unique_yersinia-CL3014.summary
- clusters3/PGL1_unique_yersinia-CL3015/
- clusters3/PGL1_unique_yersinia-CL3015/PGL1_unique_yersinia-CL3015.faa
- clusters3/PGL1_unique_yersinia-CL3015/PGL1_unique_yersinia-CL3015.matches
- clusters3/PGL1_unique_yersinia-CL3015/PGL1_unique_yersinia-CL3015.muscle.fasta
- clusters3/PGL1_unique_yersinia-CL3015/PGL1_unique_yersinia-CL3015.muscle.fasta.gblo
- clusters3/PGL1_unique_yersinia-CL3015/PGL1_unique_yersinia-CL3015.muscle.fasta.gblo.htm
- clusters3/PGL1_unique_yersinia-CL3015/PGL1_unique_yersinia-CL3015.muscle.tree
- clusters3/PGL1_unique_yersinia-CL3015/PGL1_unique_yersinia-CL3015.sif
- clusters3/PGL1_unique_yersinia-CL3015/PGL1_unique_yersinia-CL3015.summary
- clusters3/PGL1_unique_yersinia-CL3016/
- clusters3/PGL1_unique_yersinia-CL3016/PGL1_unique_yersinia-CL3016.faa
- clusters3/PGL1_unique_yersinia-CL3016/PGL1_unique_yersinia-CL3016.matches
- clusters3/PGL1_unique_yersinia-CL3016/PGL1_unique_yersinia-CL3016.muscle.fasta
- clusters3/PGL1_unique_yersinia-CL3016/PGL1_unique_yersinia-CL3016.muscle.fasta.gblo
- clusters3/PGL1_unique_yersinia-CL3016/PGL1_unique_yersinia-CL3016.muscle.fasta.gblo.htm
- clusters3/PGL1_unique_yersinia-CL3016/PGL1_unique_yersinia-CL3016.muscle.tree
- clusters3/PGL1_unique_yersinia-CL3016/PGL1_unique_yersinia-CL3016.sif
- clusters3/PGL1_unique_yersinia-CL3016/PGL1_unique_yersinia-CL3016.summary
- clusters3/PGL1_unique_yersinia-CL3017/
- clusters3/PGL1_unique_yersinia-CL3017/PGL1_unique_yersinia-CL3017.faa
- clusters3/PGL1_unique_yersinia-CL3017/PGL1_unique_yersinia-CL3017.matches
- clusters3/PGL1_unique_yersinia-CL3017/PGL1_unique_yersinia-CL3017.muscle.fasta
- clusters3/PGL1_unique_yersinia-CL3017/PGL1_unique_yersinia-CL3017.muscle.fasta.gblo
- clusters3/PGL1_unique_yersinia-CL3017/PGL1_unique_yersinia-CL3017.muscle.fasta.gblo.htm
- clusters3/PGL1_unique_yersinia-CL3017/PGL1_unique_yersinia-CL3017.muscle.tree
- clusters3/PGL1_unique_yersinia-CL3017/PGL1_unique_yersinia-CL3017.sif
- clusters3/PGL1_unique_yersinia-CL3017/PGL1_unique_yersinia-CL3017.summary
- clusters3/PGL1_unique_yersinia-CL3018/
- clusters3/PGL1_unique_yersinia-CL3018/PGL1_unique_yersinia-CL3018.faa
- clusters3/PGL1_unique_yersinia-CL3018/PGL1_unique_yersinia-CL3018.matches
- clusters3/PGL1_unique_yersinia-CL3018/PGL1_unique_yersinia-CL3018.muscle.fasta
- clusters3/PGL1_unique_yersinia-CL3018/PGL1_unique_yersinia-CL3018.muscle.fasta.gblo
- clusters3/PGL1_unique_yersinia-CL3018/PGL1_unique_yersinia-CL3018.muscle.fasta.gblo.htm
- clusters3/PGL1_unique_yersinia-CL3018/PGL1_unique_yersinia-CL3018.muscle.tree
- clusters3/PGL1_unique_yersinia-CL3018/PGL1_unique_yersinia-CL3018.sif
- clusters3/PGL1_unique_yersinia-CL3018/PGL1_unique_yersinia-CL3018.summary
- clusters3/PGL1_unique_yersinia-CL3019/
- clusters3/PGL1_unique_yersinia-CL3019/PGL1_unique_yersinia-CL3019.faa
- clusters3/PGL1_unique_yersinia-CL3019/PGL1_unique_yersinia-CL3019.matches
- clusters3/PGL1_unique_yersinia-CL3019/PGL1_unique_yersinia-CL3019.muscle.fasta
- clusters3/PGL1_unique_yersinia-CL3019/PGL1_unique_yersinia-CL3019.muscle.fasta.gblo
- clusters3/PGL1_unique_yersinia-CL3019/PGL1_unique_yersinia-CL3019.muscle.fasta.gblo.htm
- clusters3/PGL1_unique_yersinia-CL3019/PGL1_unique_yersinia-CL3019.muscle.tree
- clusters3/PGL1_unique_yersinia-CL3019/PGL1_unique_yersinia-CL3019.sif
- clusters3/PGL1_unique_yersinia-CL3019/PGL1_unique_yersinia-CL3019.summary
- clusters3/PGL1_unique_yersinia-CL3020/
- clusters3/PGL1_unique_yersinia-CL3020/PGL1_unique_yersinia-CL3020.faa
- clusters3/PGL1_unique_yersinia-CL3020/PGL1_unique_yersinia-CL3020.matches
- clusters3/PGL1_unique_yersinia-CL3020/PGL1_unique_yersinia-CL3020.muscle.fasta
- clusters3/PGL1_unique_yersinia-CL3020/PGL1_unique_yersinia-CL3020.muscle.fasta.gblo
- clusters3/PGL1_unique_yersinia-CL3020/PGL1_unique_yersinia-CL3020.muscle.fasta.gblo.htm
- clusters3/PGL1_unique_yersinia-CL3020/PGL1_unique_yersinia-CL3020.muscle.tree
- clusters3/PGL1_unique_yersinia-CL3020/PGL1_unique_yersinia-CL3020.sif
- clusters3/PGL1_unique_yersinia-CL3020/PGL1_unique_yersinia-CL3020.summary
- clusters3/PGL1_unique_yersinia-CL3021/
- clusters3/PGL1_unique_yersinia-CL3021/PGL1_unique_yersinia-CL3021.faa
- clusters3/PGL1_unique_yersinia-CL3021/PGL1_unique_yersinia-CL3021.matches
- clusters3/PGL1_unique_yersinia-CL3021/PGL1_unique_yersinia-CL3021.muscle.fasta
- clusters3/PGL1_unique_yersinia-CL3021/PGL1_unique_yersinia-CL3021.muscle.fasta.gblo
- clusters3/PGL1_unique_yersinia-CL3021/PGL1_unique_yersinia-CL3021.muscle.fasta.gblo.htm
- clusters3/PGL1_unique_yersinia-CL3021/PGL1_unique_yersinia-CL3021.muscle.tree
- clusters3/PGL1_unique_yersinia-CL3021/PGL1_unique_yersinia-CL3021.sif
- clusters3/PGL1_unique_yersinia-CL3021/PGL1_unique_yersinia-CL3021.summary
- clusters3/PGL1_unique_yersinia-CL3022/
- clusters3/PGL1_unique_yersinia-CL3022/PGL1_unique_yersinia-CL3022.faa
- clusters3/PGL1_unique_yersinia-CL3022/PGL1_unique_yersinia-CL3022.matches
- clusters3/PGL1_unique_yersinia-CL3022/PGL1_unique_yersinia-CL3022.muscle.fasta
- clusters3/PGL1_unique_yersinia-CL3022/PGL1_unique_yersinia-CL3022.muscle.fasta.gblo
- clusters3/PGL1_unique_yersinia-CL3022/PGL1_unique_yersinia-CL3022.muscle.fasta.gblo.htm
- clusters3/PGL1_unique_yersinia-CL3022/PGL1_unique_yersinia-CL3022.muscle.tree
- clusters3/PGL1_unique_yersinia-CL3022/PGL1_unique_yersinia-CL3022.sif
- clusters3/PGL1_unique_yersinia-CL3022/PGL1_unique_yersinia-CL3022.summary
- clusters3/PGL1_unique_yersinia-CL3023/
- clusters3/PGL1_unique_yersinia-CL3023/PGL1_unique_yersinia-CL3023.faa
- clusters3/PGL1_unique_yersinia-CL3023/PGL1_unique_yersinia-CL3023.matches
- clusters3/PGL1_unique_yersinia-CL3023/PGL1_unique_yersinia-CL3023.muscle.fasta
- clusters3/PGL1_unique_yersinia-CL3023/PGL1_unique_yersinia-CL3023.muscle.fasta.gblo
- clusters3/PGL1_unique_yersinia-CL3023/PGL1_unique_yersinia-CL3023.muscle.fasta.gblo.htm
- clusters3/PGL1_unique_yersinia-CL3023/PGL1_unique_yersinia-CL3023.muscle.tree
- clusters3/PGL1_unique_yersinia-CL3023/PGL1_unique_yersinia-CL3023.sif
- clusters3/PGL1_unique_yersinia-CL3023/PGL1_unique_yersinia-CL3023.summary
- clusters3/PGL1_unique_yersinia-CL3024/
- clusters3/PGL1_unique_yersinia-CL3024/PGL1_unique_yersinia-CL3024.faa
- clusters3/PGL1_unique_yersinia-CL3024/PGL1_unique_yersinia-CL3024.matches
- clusters3/PGL1_unique_yersinia-CL3024/PGL1_unique_yersinia-CL3024.muscle.fasta
- clusters3/PGL1_unique_yersinia-CL3024/PGL1_unique_yersinia-CL3024.muscle.fasta.gblo
- clusters3/PGL1_unique_yersinia-CL3024/PGL1_unique_yersinia-CL3024.muscle.fasta.gblo.htm
- clusters3/PGL1_unique_yersinia-CL3024/PGL1_unique_yersinia-CL3024.muscle.tree
- clusters3/PGL1_unique_yersinia-CL3024/PGL1_unique_yersinia-CL3024.sif
- clusters3/PGL1_unique_yersinia-CL3024/PGL1_unique_yersinia-CL3024.summary
- clusters3/PGL1_unique_yersinia-CL3025/
- clusters3/PGL1_unique_yersinia-CL3025/PGL1_unique_yersinia-CL3025.faa
- clusters3/PGL1_unique_yersinia-CL3025/PGL1_unique_yersinia-CL3025.matches
- clusters3/PGL1_unique_yersinia-CL3025/PGL1_unique_yersinia-CL3025.muscle.fasta
- clusters3/PGL1_unique_yersinia-CL3025/PGL1_unique_yersinia-CL3025.muscle.fasta.gblo
- clusters3/PGL1_unique_yersinia-CL3025/PGL1_unique_yersinia-CL3025.muscle.fasta.gblo.htm
- clusters3/PGL1_unique_yersinia-CL3025/PGL1_unique_yersinia-CL3025.muscle.tree
- clusters3/PGL1_unique_yersinia-CL3025/PGL1_unique_yersinia-CL3025.sif
- clusters3/PGL1_unique_yersinia-CL3025/PGL1_unique_yersinia-CL3025.summary
- clusters3/PGL1_unique_yersinia-CL3026/
- clusters3/PGL1_unique_yersinia-CL3026/PGL1_unique_yersinia-CL3026.faa
- clusters3/PGL1_unique_yersinia-CL3026/PGL1_unique_yersinia-CL3026.matches
- clusters3/PGL1_unique_yersinia-CL3026/PGL1_unique_yersinia-CL3026.muscle.fasta
- clusters3/PGL1_unique_yersinia-CL3026/PGL1_unique_yersinia-CL3026.muscle.fasta.gblo
- clusters3/PGL1_unique_yersinia-CL3026/PGL1_unique_yersinia-CL3026.muscle.fasta.gblo.htm
- clusters3/PGL1_unique_yersinia-CL3026/PGL1_unique_yersinia-CL3026.muscle.tree
- clusters3/PGL1_unique_yersinia-CL3026/PGL1_unique_yersinia-CL3026.sif
- clusters3/PGL1_unique_yersinia-CL3026/PGL1_unique_yersinia-CL3026.summary
- clusters3/PGL1_unique_yersinia-CL3027/
- clusters3/PGL1_unique_yersinia-CL3027/PGL1_unique_yersinia-CL3027.faa
- clusters3/PGL1_unique_yersinia-CL3027/PGL1_unique_yersinia-CL3027.matches
- clusters3/PGL1_unique_yersinia-CL3027/PGL1_unique_yersinia-CL3027.muscle.fasta
- clusters3/PGL1_unique_yersinia-CL3027/PGL1_unique_yersinia-CL3027.muscle.fasta.gblo
- clusters3/PGL1_unique_yersinia-CL3027/PGL1_unique_yersinia-CL3027.muscle.fasta.gblo.htm
- clusters3/PGL1_unique_yersinia-CL3027/PGL1_unique_yersinia-CL3027.muscle.tree
- clusters3/PGL1_unique_yersinia-CL3027/PGL1_unique_yersinia-CL3027.sif
- clusters3/PGL1_unique_yersinia-CL3027/PGL1_unique_yersinia-CL3027.summary
- clusters3/PGL1_unique_yersinia-CL3028/
- clusters3/PGL1_unique_yersinia-CL3028/PGL1_unique_yersinia-CL3028.faa
- clusters3/PGL1_unique_yersinia-CL3028/PGL1_unique_yersinia-CL3028.matches
- clusters3/PGL1_unique_yersinia-CL3028/PGL1_unique_yersinia-CL3028.muscle.fasta
- clusters3/PGL1_unique_yersinia-CL3028/PGL1_unique_yersinia-CL3028.muscle.fasta.gblo
- clusters3/PGL1_unique_yersinia-CL3028/PGL1_unique_yersinia-CL3028.muscle.fasta.gblo.htm
- clusters3/PGL1_unique_yersinia-CL3028/PGL1_unique_yersinia-CL3028.muscle.tree
- clusters3/PGL1_unique_yersinia-CL3028/PGL1_unique_yersinia-CL3028.sif
- clusters3/PGL1_unique_yersinia-CL3028/PGL1_unique_yersinia-CL3028.summary
- clusters3/PGL1_unique_yersinia-CL3029/
- clusters3/PGL1_unique_yersinia-CL3029/PGL1_unique_yersinia-CL3029.faa
- clusters3/PGL1_unique_yersinia-CL3029/PGL1_unique_yersinia-CL3029.matches
- clusters3/PGL1_unique_yersinia-CL3029/PGL1_unique_yersinia-CL3029.muscle.fasta
- clusters3/PGL1_unique_yersinia-CL3029/PGL1_unique_yersinia-CL3029.muscle.fasta.gblo
- clusters3/PGL1_unique_yersinia-CL3029/PGL1_unique_yersinia-CL3029.muscle.fasta.gblo.htm
- clusters3/PGL1_unique_yersinia-CL3029/PGL1_unique_yersinia-CL3029.muscle.tree
- clusters3/PGL1_unique_yersinia-CL3029/PGL1_unique_yersinia-CL3029.sif
- clusters3/PGL1_unique_yersinia-CL3029/PGL1_unique_yersinia-CL3029.summary
- clusters3/PGL1_unique_yersinia-CL3030/
- clusters3/PGL1_unique_yersinia-CL3030/PGL1_unique_yersinia-CL3030.faa
- clusters3/PGL1_unique_yersinia-CL3030/PGL1_unique_yersinia-CL3030.matches
- clusters3/PGL1_unique_yersinia-CL3030/PGL1_unique_yersinia-CL3030.muscle.fasta
- clusters3/PGL1_unique_yersinia-CL3030/PGL1_unique_yersinia-CL3030.muscle.fasta.gblo
- clusters3/PGL1_unique_yersinia-CL3030/PGL1_unique_yersinia-CL3030.muscle.fasta.gblo.htm
- clusters3/PGL1_unique_yersinia-CL3030/PGL1_unique_yersinia-CL3030.muscle.tree
- clusters3/PGL1_unique_yersinia-CL3030/PGL1_unique_yersinia-CL3030.sif
- clusters3/PGL1_unique_yersinia-CL3030/PGL1_unique_yersinia-CL3030.summary
- clusters3/PGL1_unique_yersinia-CL3031/
- clusters3/PGL1_unique_yersinia-CL3031/PGL1_unique_yersinia-CL3031.faa
- clusters3/PGL1_unique_yersinia-CL3031/PGL1_unique_yersinia-CL3031.matches
- clusters3/PGL1_unique_yersinia-CL3031/PGL1_unique_yersinia-CL3031.muscle.fasta
- clusters3/PGL1_unique_yersinia-CL3031/PGL1_unique_yersinia-CL3031.muscle.fasta.gblo
- clusters3/PGL1_unique_yersinia-CL3031/PGL1_unique_yersinia-CL3031.muscle.fasta.gblo.htm
- clusters3/PGL1_unique_yersinia-CL3031/PGL1_unique_yersinia-CL3031.muscle.tree
- clusters3/PGL1_unique_yersinia-CL3031/PGL1_unique_yersinia-CL3031.sif
- clusters3/PGL1_unique_yersinia-CL3031/PGL1_unique_yersinia-CL3031.summary
- clusters3/PGL1_unique_yersinia-CL3032/
- clusters3/PGL1_unique_yersinia-CL3032/PGL1_unique_yersinia-CL3032.faa
- clusters3/PGL1_unique_yersinia-CL3032/PGL1_unique_yersinia-CL3032.matches
- clusters3/PGL1_unique_yersinia-CL3032/PGL1_unique_yersinia-CL3032.muscle.fasta
- clusters3/PGL1_unique_yersinia-CL3032/PGL1_unique_yersinia-CL3032.muscle.fasta.gblo
- clusters3/PGL1_unique_yersinia-CL3032/PGL1_unique_yersinia-CL3032.muscle.fasta.gblo.htm
- clusters3/PGL1_unique_yersinia-CL3032/PGL1_unique_yersinia-CL3032.muscle.tree
[truncated: 9,700 more entries]
