# Supplementary material for: Genomic characterization of the Yersinia genus
Source: Genome Biol. 2010 Jan 4;11(1):R1. doi: 10.1186/gb-2010-11-1-r1 (PMC2847712; doi:10.1186/gb-2010-11-1-r1)
Supplement: Additional file 17 — The top level directory consists of a directory called Additional_cluster_files and 5010 directories, one for each multi-protein cluster family. (This top level directory has been split into three data files for uploading purposes (Additional files 15, 16, 17.) Within the directory are the following files: PGL1_unique_Yersinia_unclustered.out - list of all protein singletons that MCL did not group into a cluster (see Materials and Methods); PGL1_Yersinia_unique_locus_tags.txt - names of the 11 locus tag prefixes used for each genome; PGL1_unique_Yersinia.gff - mapping each Yersinia protein to a cluster in tab delimited GFF; PGL1_unique_Yersinia.sigfile - list of the longest protein in each cluster; PGL1_unique_Yersinia.summary - summary table of features of each of the clusters; PGL1_unique_Yersinia.table - summary table of each protein in the clusters. Within each cluster directory are the following files, where 'x' is the cluster name: PGL1_unique_Yersinia-x.faa - multifasta file of the proteins in the cluster; PGL1_unique_Yersinia-x.summary - summary of the properties of the proteins; PGL1_unique_Yersinia-x.matches - blast matches between the proteins of the cluster; PGL1_unique_Yersinia-x.muscle.fasta - muscle alignment of the proteins; PGL1_unique_Yersinia-x.muscle.fasta.gblo - gblocks output of muscle alignment (that is, auto-trimmed alignment); PGL1_unique_Yersinia-x.muscle.fasta.gblo.htm - as above in html format; PGL1_unique_Yersinia-x.muscle.tree - treefile from muscle alignment; PGL1_unique_Yersinia-x.sif - matches between proteins in simple interaction format for display on graphing software. [file gb-2010-11-1-r1-S17.zip › clusters3/PGL1_unique_yersinia-CL3000/PGL1_unique_yersinia-CL3000.matches]

source	target	interaction	score
yberc0001_38150	ymoll0001_9550	pmatch	52.27
yberc0001_38150	ypseu0001X_14620	pmatch	56.82
yberc0001_38150	ypest0001X_14590	pmatch	56.82
yberc0001_38150	yruck0001_31500	pmatch	73.81
yberc0001_38150	yberc0001_38150	pmatch	100.00
yberc0001_38150	yfred0001_36340	pmatch	58.14
yberc0001_38150	ykris0001_10370	pmatch	61.36
yruck0001_31500	yberc0001_38150	pmatch	73.81
yruck0001_31500	yruck0001_31500	pmatch	100.00
yruck0001_31500	yfred0001_36340	pmatch	58.18
yruck0001_31500	ykris0001_10370	pmatch	63.33
yruck0001_31500	ypseu0001X_14620	pmatch	70.83
yruck0001_31500	ypest0001X_14590	pmatch	70.83
yruck0001_31500	ymoll0001_9550	pmatch	60.00
ykris0001_10370	ypseu0001X_14620	pmatch	82.76
ykris0001_10370	ypest0001X_14590	pmatch	82.76
ykris0001_10370	yberc0001_38150	pmatch	61.36
ykris0001_10370	yruck0001_31500	pmatch	63.33
ykris0001_10370	yfred0001_36340	pmatch	87.93
ykris0001_10370	ykris0001_10370	pmatch	100.00
ykris0001_10370	ymoll0001_9550	pmatch	81.03
yfred0001_36340	ypseu0001X_14620	pmatch	79.66
yfred0001_36340	ypest0001X_14590	pmatch	79.66
yfred0001_36340	yberc0001_38150	pmatch	58.14
yfred0001_36340	yruck0001_31500	pmatch	58.18
yfred0001_36340	ykris0001_10370	pmatch	87.93
yfred0001_36340	yfred0001_36340	pmatch	100.00
yfred0001_36340	ymoll0001_9550	pmatch	72.88
ypseu0001X_14620	ypseu0001X_14620	pmatch	100.00
ypseu0001X_14620	ypest0001X_14590	pmatch	100.00
ypseu0001X_14620	yberc0001_38150	pmatch	56.82
ypseu0001X_14620	yruck0001_31500	pmatch	70.83
ypseu0001X_14620	yfred0001_36340	pmatch	79.66
ypseu0001X_14620	ykris0001_10370	pmatch	82.76
ypseu0001X_14620	ymoll0001_9550	pmatch	76.27
ypest0001X_14590	ypseu0001X_14620	pmatch	100.00
ypest0001X_14590	ypest0001X_14590	pmatch	100.00
ypest0001X_14590	yberc0001_38150	pmatch	56.82
ypest0001X_14590	yruck0001_31500	pmatch	70.83
ypest0001X_14590	yfred0001_36340	pmatch	79.66
ypest0001X_14590	ykris0001_10370	pmatch	82.76
ypest0001X_14590	ymoll0001_9550	pmatch	76.27
ymoll0001_9550	ymoll0001_9550	pmatch	100.00
ymoll0001_9550	ypseu0001X_14620	pmatch	76.27
ymoll0001_9550	ypest0001X_14590	pmatch	76.27
ymoll0001_9550	yberc0001_38150	pmatch	52.27
ymoll0001_9550	yruck0001_31500	pmatch	75.00
ymoll0001_9550	yfred0001_36340	pmatch	72.88
ymoll0001_9550	ykris0001_10370	pmatch	81.03
