# Supplementary material for: Genomic characterization of the Yersinia genus
Source: Genome Biol. 2010 Jan 4;11(1):R1. doi: 10.1186/gb-2010-11-1-r1 (PMC2847712; doi:10.1186/gb-2010-11-1-r1)
Supplement: Additional file 17 — The top level directory consists of a directory called Additional_cluster_files and 5010 directories, one for each multi-protein cluster family. (This top level directory has been split into three data files for uploading purposes (Additional files 15, 16, 17.) Within the directory are the following files: PGL1_unique_Yersinia_unclustered.out - list of all protein singletons that MCL did not group into a cluster (see Materials and Methods); PGL1_Yersinia_unique_locus_tags.txt - names of the 11 locus tag prefixes used for each genome; PGL1_unique_Yersinia.gff - mapping each Yersinia protein to a cluster in tab delimited GFF; PGL1_unique_Yersinia.sigfile - list of the longest protein in each cluster; PGL1_unique_Yersinia.summary - summary table of features of each of the clusters; PGL1_unique_Yersinia.table - summary table of each protein in the clusters. Within each cluster directory are the following files, where 'x' is the cluster name: PGL1_unique_Yersinia-x.faa - multifasta file of the proteins in the cluster; PGL1_unique_Yersinia-x.summary - summary of the properties of the proteins; PGL1_unique_Yersinia-x.matches - blast matches between the proteins of the cluster; PGL1_unique_Yersinia-x.muscle.fasta - muscle alignment of the proteins; PGL1_unique_Yersinia-x.muscle.fasta.gblo - gblocks output of muscle alignment (that is, auto-trimmed alignment); PGL1_unique_Yersinia-x.muscle.fasta.gblo.htm - as above in html format; PGL1_unique_Yersinia-x.muscle.tree - treefile from muscle alignment; PGL1_unique_Yersinia-x.sif - matches between proteins in simple interaction format for display on graphing software. [file gb-2010-11-1-r1-S17.zip › clusters3/PGL1_unique_yersinia-CL3001/PGL1_unique_yersinia-CL3001.matches]

source	target	interaction	score
yberc0001_38160	ypest0001X_14580	pmatch	52.06
yberc0001_38160	yfred0001_36330	pmatch	56.91
yberc0001_38160	ykris0001_10360	pmatch	56.35
yberc0001_38160	yberc0001_38160	pmatch	100.00
yberc0001_38160	ymoll0001_9540	pmatch	55.80
yberc0001_38160	yruck0001_31510	pmatch	80.45
yberc0001_38160	ypseu0001X_14610	pmatch	52.06
yruck0001_31510	ypest0001X_14580	pmatch	53.65
yruck0001_31510	yfred0001_36330	pmatch	57.63
yruck0001_31510	ykris0001_10360	pmatch	58.19
yruck0001_31510	yberc0001_38160	pmatch	80.45
yruck0001_31510	ymoll0001_9540	pmatch	57.06
yruck0001_31510	yruck0001_31510	pmatch	100.00
yruck0001_31510	ypseu0001X_14610	pmatch	53.65
yfred0001_36330	ypest0001X_14580	pmatch	78.74
yfred0001_36330	yberc0001_38160	pmatch	57.83
yfred0001_36330	yfred0001_36330	pmatch	100.00
yfred0001_36330	ymoll0001_9540	pmatch	87.65
yfred0001_36330	yruck0001_31510	pmatch	58.02
yfred0001_36330	ypseu0001X_14610	pmatch	78.74
yfred0001_36330	ykris0001_10360	pmatch	86.96
ykris0001_10360	ypest0001X_14580	pmatch	75.29
ykris0001_10360	yberc0001_38160	pmatch	57.23
ykris0001_10360	yfred0001_36330	pmatch	86.96
ykris0001_10360	ymoll0001_9540	pmatch	85.09
ykris0001_10360	yruck0001_31510	pmatch	58.64
ykris0001_10360	ypseu0001X_14610	pmatch	75.29
ykris0001_10360	ykris0001_10360	pmatch	100.00
ymoll0001_9540	ypest0001X_14580	pmatch	75.90
ymoll0001_9540	yfred0001_36330	pmatch	88.07
ymoll0001_9540	ykris0001_10360	pmatch	85.23
ymoll0001_9540	yberc0001_38160	pmatch	55.80
ymoll0001_9540	yruck0001_31510	pmatch	57.06
ymoll0001_9540	ymoll0001_9540	pmatch	100.00
ymoll0001_9540	ypseu0001X_14610	pmatch	75.90
ypseu0001X_14610	ypest0001X_14580	pmatch	100.00
ypseu0001X_14610	yberc0001_38160	pmatch	52.51
ypseu0001X_14610	yfred0001_36330	pmatch	78.74
ypseu0001X_14610	ymoll0001_9540	pmatch	75.90
ypseu0001X_14610	yruck0001_31510	pmatch	53.67
ypseu0001X_14610	ypseu0001X_14610	pmatch	100.00
ypseu0001X_14610	ykris0001_10360	pmatch	75.29
ypest0001X_14580	ypest0001X_14580	pmatch	100.00
ypest0001X_14580	yberc0001_38160	pmatch	52.51
ypest0001X_14580	yfred0001_36330	pmatch	78.74
ypest0001X_14580	ymoll0001_9540	pmatch	75.90
ypest0001X_14580	yruck0001_31510	pmatch	53.67
ypest0001X_14580	ypseu0001X_14610	pmatch	100.00
ypest0001X_14580	ykris0001_10360	pmatch	75.29
