# Supplementary material for: Genomic characterization of the Yersinia genus
Source: Genome Biol. 2010 Jan 4;11(1):R1. doi: 10.1186/gb-2010-11-1-r1 (PMC2847712; doi:10.1186/gb-2010-11-1-r1)
Supplement: Additional file 17 — The top level directory consists of a directory called Additional_cluster_files and 5010 directories, one for each multi-protein cluster family. (This top level directory has been split into three data files for uploading purposes (Additional files 15, 16, 17.) Within the directory are the following files: PGL1_unique_Yersinia_unclustered.out - list of all protein singletons that MCL did not group into a cluster (see Materials and Methods); PGL1_Yersinia_unique_locus_tags.txt - names of the 11 locus tag prefixes used for each genome; PGL1_unique_Yersinia.gff - mapping each Yersinia protein to a cluster in tab delimited GFF; PGL1_unique_Yersinia.sigfile - list of the longest protein in each cluster; PGL1_unique_Yersinia.summary - summary table of features of each of the clusters; PGL1_unique_Yersinia.table - summary table of each protein in the clusters. Within each cluster directory are the following files, where 'x' is the cluster name: PGL1_unique_Yersinia-x.faa - multifasta file of the proteins in the cluster; PGL1_unique_Yersinia-x.summary - summary of the properties of the proteins; PGL1_unique_Yersinia-x.matches - blast matches between the proteins of the cluster; PGL1_unique_Yersinia-x.muscle.fasta - muscle alignment of the proteins; PGL1_unique_Yersinia-x.muscle.fasta.gblo - gblocks output of muscle alignment (that is, auto-trimmed alignment); PGL1_unique_Yersinia-x.muscle.fasta.gblo.htm - as above in html format; PGL1_unique_Yersinia-x.muscle.tree - treefile from muscle alignment; PGL1_unique_Yersinia-x.sif - matches between proteins in simple interaction format for display on graphing software. [file gb-2010-11-1-r1-S17.zip › clusters3/PGL1_unique_yersinia-CL3002/PGL1_unique_yersinia-CL3002.muscle.fasta]

>yruck0001_33940
MNNILSLIGRNKTLFTQDLAKNKNELASIVSESRFLVLGGAGSIGQAVTKEIFKRNPK--
KLHVIDISENNMVELVRDIRSQFGYILGDFQTFALDIGSLEYDAFIKADGQYDYVLNLSA
LKHVRSEKDPFTLMRMIEVNILNTNKTIEQSFETGVKKYFCVSTDKAANPVNMMGASKRI
MEMFLMRNSEKI-----DISTARFAN-VAFSDGSLLHGFEQRLSKQQP-LVAPNDIKRYF
VTPQES--GELCLMS-------CIFGENRDIFFPKLSESLHLITFADIAER--YLRQRGY
QPYLCQTEDEARELAKTLPAQGQWPCLFTSSDTTGEKDFEEFYTSKEILDMERFDNLGII
QNEPDYDPSRLEH---------------FEKEIMRMTTALEWTKNDIVKLF----FEMIP
DFCHKETGKY---LDSKM-
>ypest0001X_27730
MNAMSLLSVEVSNFTFVGLFKNDNVNIVSIHRVLLLLEELMSQLPEKM-SAVVCHGPQDY
RLEHVPTPVPKAKELVIKVKG-CGICAGDCKCKN---GAKMF---WGET---PWV-----
-------KPPVVPGHEFYGHIVALGEGTESKYKLGER----VIAEQI---VPCWDCRYCN
SGSYWMCETHNIYGFQKDVAEGGMAEYMRFSENAIVHKIPESLSHEDAVLIEPMACAIHT
VARGDIQLDDVVVLAGAGPLGLCMVPVAR------LKTPKKLIVIDTIEERLALAKAFGA
DVVINPLKEDADKIVKSL--TGGYGCDVYIEATGAPIGVTQGLQM--IRKLGRFVEFSVF
GQETTVDWSIIGDRKELDIRGAHLAPYSYEIATDLFERGLVTSKGIVTHSYSLDDWEKAF
ELAD-STNSIKVILVP---
>ypseu0001X_28580
MNAMSLLSVEVSNFTFVDLFKNDNVNIVSIHRVLLLLEELMSQLPEKM-SAVVCHGPQDY
RLEHVPTPVPKAKELVIKVKG-CGICAGDCKCKN---GAKMF---WGET---PWV-----
-------KPPVVPGHEFYGHIVALGEGTESKYKIGER----VIAEQI---VPCWDCRYCN
SGSYWMCETHNIYGFQKDVAEGGMAEYMRFSENAIVHKIPESLSHEDAVLIEPMACAIHT
VARGDIQLDDVVVLAGAGPLGLCMVQVAR------LKTPKKLIVIDTIEERLALAKAFGA
DVVINPLKEDADKIVKSL--TGGYGCDVYIEATGAPIGVTQGLQM--IRKLGRFVEFSVF
GQETTVDWSIIGDRKELDIRGAHLAPYSYEIATDLFERGLVTSKGIVTHSYSLDDWEKAF
ELAD-STNSIKVILVP---
>ypseu0001X_9210
-----------------------------MSHENLKGAQMAEGIPETM-RAVVAYGPRDY
RFERVPVPTIDAKEILVKVEG-CGICAGDTKAFE---GAPSF---WGDDKQPAYI-----
-------KAPMIPGHEFIGHVVGLGADVE-GFELGDR----VTSEQI---VPCWGCRFCN
HGQYWMCEKHDLYGFQSNV-NGAMAEYLKFTKEAINYHVPDHLPLEKAILIEPYACAFHA
VQRAKIKLGDVVVLAGSGTLGLGMIGAIK------KSGAAKLIVLDLSDDRLALAKKFGA
DLVLNPSRDDVNTLIKEM--TGGYGCDIYIDATGAQKAVEQGLTL--LRKLGTFVEFSVF
KDPVTVDWSIISDRKELDVLGSHLGPYCFPLVIEGISNGDLPTEGVVTHILPLEKYAEGI
ELVKRGVDSLKVVLNPNLT
>ypest0001X_36340
------------------VCDKKPLKESSMSHENLKGAQMAEGIPETM-RAVVAYGPRDY
RFERVPVPTIDAKEILVKVEG-CGICAGDTKAFE---GAPSF---WGDDKQPAYI-----
-------KAPMIPGHEFIGHVVGLGADVE-GFELGDR----VTSEQI---VPCWGCRFCN
HGQYWMCEKHDLYGFQSNV-NGAMAEYLKFTKEAINYHVPDHLPLEKAILIEPYACAFHA
VQRAKIKLGDVVVLAGSGTLGLGMIGAIK------KSGAAKLIVLDLSDDRLALAKKFGA
DLVLNPSRDDVNTLIKEM--TGGYGCDIYIDATGAQKAVEQGLTL--LRKLGTFVEFSVF
KDPVTVDWSIISDRKELDVLGSHLGPYCFPLVIEGISNGDLPTEGVVTHILPLEKYAEGI
ELVKRGVDSLKVVLNPNLT
>yberc0001_38820
-----------------------------MYNECSKDAQMLENIPKNM-RAVVAYGPGDY
RLEIVSVPTIDAKEILVKVEA-CGICAGDTKAFG---GAPSF---WGDKTQPAYI-----
-------KAPMIPGHEFIGHVVGLGAEVE-GFELGDR----VTSEQI---VPCWECRFCN
RGQYWMCEKHDLYGFQHNV-NGAMAEYMKFTKEAINYRVPDDLPLEKAILIEPYACSFHA
VQRANIKLGDVVVLAGAGTLGLGMVGAIK------KSGPGKLIVLDLSDDRLALAKKFGA
DLVLNPSKDDVISIIKEM--TDGYGCDIYIEATGAQKAVEQGLTL--LRKLGTFVEFSVF
KEPVTVDWSIISDRKELDVLGSHLGPYCYPLVIKGICNGDLPTDGVVTHILPLERFAEGF
EMVTKGIGSLKVVLNPNIQ
>ymoll0001_28010
-----------------------------MYNERSIDAQMVAGIPEKM-RAVVAYGPGDY
RLQIVSVPTIDAKEILVKVEG-CGICAGDTKAFG---GAPSF---WGDDKQPAYI-----
-------KAPMIPGHEFIGHVVGLGAEVE-GFKLGDR----VTSEQI---VPCWECRFCN
RGQYWMCEKHDLYGFQHNV-NGAMAEYMKFTKEAINYHVPADLPLEKAILIEPYACSFHA
VQRANIKLGDVVVLAGAGTLGLGMVGAIK------KSGPGKLIVLDLSDDRLALAKKFGA
DLVLNPTKDDVISIIKEM--TDGYGCDIYIEATGAQKAVEQGLTL--LRKLGTFVEFSVF
KDPVTVDWSIISDRKELDVLGSHLGPYCYPLVIEGICNGDLPTEGVVTHILPLEKFAEGF
EMVTKGVGSLKVVLNPNIQ
