# Supplementary material for: Genomic characterization of the Yersinia genus
Source: Genome Biol. 2010 Jan 4;11(1):R1. doi: 10.1186/gb-2010-11-1-r1 (PMC2847712; doi:10.1186/gb-2010-11-1-r1)
Supplement: Additional file 17 — The top level directory consists of a directory called Additional_cluster_files and 5010 directories, one for each multi-protein cluster family. (This top level directory has been split into three data files for uploading purposes (Additional files 15, 16, 17.) Within the directory are the following files: PGL1_unique_Yersinia_unclustered.out - list of all protein singletons that MCL did not group into a cluster (see Materials and Methods); PGL1_Yersinia_unique_locus_tags.txt - names of the 11 locus tag prefixes used for each genome; PGL1_unique_Yersinia.gff - mapping each Yersinia protein to a cluster in tab delimited GFF; PGL1_unique_Yersinia.sigfile - list of the longest protein in each cluster; PGL1_unique_Yersinia.summary - summary table of features of each of the clusters; PGL1_unique_Yersinia.table - summary table of each protein in the clusters. Within each cluster directory are the following files, where 'x' is the cluster name: PGL1_unique_Yersinia-x.faa - multifasta file of the proteins in the cluster; PGL1_unique_Yersinia-x.summary - summary of the properties of the proteins; PGL1_unique_Yersinia-x.matches - blast matches between the proteins of the cluster; PGL1_unique_Yersinia-x.muscle.fasta - muscle alignment of the proteins; PGL1_unique_Yersinia-x.muscle.fasta.gblo - gblocks output of muscle alignment (that is, auto-trimmed alignment); PGL1_unique_Yersinia-x.muscle.fasta.gblo.htm - as above in html format; PGL1_unique_Yersinia-x.muscle.tree - treefile from muscle alignment; PGL1_unique_Yersinia-x.sif - matches between proteins in simple interaction format for display on graphing software. [file gb-2010-11-1-r1-S17.zip › clusters3/PGL1_unique_yersinia-CL3002/PGL1_unique_yersinia-CL3002.muscle.fasta.gblo]

>yruck0001_33940
KEIFKRNPK- -KLHVIDISE NNMVELVRDI RSFGYILGDF QTFIKADGQY DYVKDPFTLM
RMIEVNILNT NKTIEVNMMG ASKRIMEMFL MRNSEKI--- --DITARFAN -VAFSDGSLL
HGFEQRLSKQ QP-LVAPNDI KRYFVTPQES --GELCLMS- ------CIFG ENRLSESLHL
ITFADIAER- -YLRQRGYQP YLCQTEDEAR ELAKTLQGQW PCLFTSSDTT GEKDFEEFYT
SILDMERFDN LGIIQNEPDY DPSRLEH--- ---------- --FEKEIMRM TTALEWTKND
IVKLF----F EMIPDFCHKE TGKY---LDS 
>ypest0001X_27730
SAVVCHGPQD YRLEHVPTPV PKAKELVIKV KGCGICAGDC KCKWGET--- PWVKPPVVPG
HEFYGHIVAL GEGTEVPCWD CRYCNSGSYW MCETHNIYGF QKDVEGGMAE YMRFSENAIV
HKIPESLSHE DAVLIEPMAC AIHTVARGDI QLDDVVVLAG AGPLGLCMVP VARLKTPKKL
IVIDTIEERL ALAKAFGADV VINPLKEDAD KIVKSLTGGY GCDVYIEATG APIGVTQGLQ
MIRKLGRFVE FSVFGQETTV DWSIIGDRKE LDIRGAHLAP YSYEIATDLF ERGLVTSKGI
VTHSYSLDDW EKAFELAD-S TNSIKVILVP 
>ypseu0001X_28580
SAVVCHGPQD YRLEHVPTPV PKAKELVIKV KGCGICAGDC KCKWGET--- PWVKPPVVPG
HEFYGHIVAL GEGTEVPCWD CRYCNSGSYW MCETHNIYGF QKDVEGGMAE YMRFSENAIV
HKIPESLSHE DAVLIEPMAC AIHTVARGDI QLDDVVVLAG AGPLGLCMVQ VARLKTPKKL
IVIDTIEERL ALAKAFGADV VINPLKEDAD KIVKSLTGGY GCDVYIEATG APIGVTQGLQ
MIRKLGRFVE FSVFGQETTV DWSIIGDRKE LDIRGAHLAP YSYEIATDLF ERGLVTSKGI
VTHSYSLDDW EKAFELAD-S TNSIKVILVP 
>ypseu0001X_9210
RAVVAYGPRD YRFERVPVPT IDAKEILVKV EGCGICAGDT KAFWGDDKQP AYIKAPMIPG
HEFIGHVVGL GADVEVPCWG CRFCNHGQYW MCEKHDLYGF QSNVNGAMAE YLKFTKEAIN
YHVPDHLPLE KAILIEPYAC AFHAVQRAKI KLGDVVVLAG SGTLGLGMIG AIKKSGAAKL
IVLDLSDDRL ALAKKFGADL VLNPSRDDVN TLIKEMTGGY GCDIYIDATG AQKAVEQGLT
LLRKLGTFVE FSVFKDPVTV DWSIISDRKE LDVLGSHLGP YCFPLVIEGI SNGDLPTEGV
VTHILPLEKY AEGIELVKRG VDSLKVVLNP 
>ypest0001X_36340
RAVVAYGPRD YRFERVPVPT IDAKEILVKV EGCGICAGDT KAFWGDDKQP AYIKAPMIPG
HEFIGHVVGL GADVEVPCWG CRFCNHGQYW MCEKHDLYGF QSNVNGAMAE YLKFTKEAIN
YHVPDHLPLE KAILIEPYAC AFHAVQRAKI KLGDVVVLAG SGTLGLGMIG AIKKSGAAKL
IVLDLSDDRL ALAKKFGADL VLNPSRDDVN TLIKEMTGGY GCDIYIDATG AQKAVEQGLT
LLRKLGTFVE FSVFKDPVTV DWSIISDRKE LDVLGSHLGP YCFPLVIEGI SNGDLPTEGV
VTHILPLEKY AEGIELVKRG VDSLKVVLNP 
>yberc0001_38820
RAVVAYGPGD YRLEIVSVPT IDAKEILVKV EACGICAGDT KAFWGDKTQP AYIKAPMIPG
HEFIGHVVGL GAEVEVPCWE CRFCNRGQYW MCEKHDLYGF QHNVNGAMAE YMKFTKEAIN
YRVPDDLPLE KAILIEPYAC SFHAVQRANI KLGDVVVLAG AGTLGLGMVG AIKKSGPGKL
IVLDLSDDRL ALAKKFGADL VLNPSKDDVI SIIKEMTDGY GCDIYIEATG AQKAVEQGLT
LLRKLGTFVE FSVFKEPVTV DWSIISDRKE LDVLGSHLGP YCYPLVIKGI CNGDLPTDGV
VTHILPLERF AEGFEMVTKG IGSLKVVLNP 
>ymoll0001_28010
RAVVAYGPGD YRLQIVSVPT IDAKEILVKV EGCGICAGDT KAFWGDDKQP AYIKAPMIPG
HEFIGHVVGL GAEVEVPCWE CRFCNRGQYW MCEKHDLYGF QHNVNGAMAE YMKFTKEAIN
YHVPADLPLE KAILIEPYAC SFHAVQRANI KLGDVVVLAG AGTLGLGMVG AIKKSGPGKL
IVLDLSDDRL ALAKKFGADL VLNPTKDDVI SIIKEMTDGY GCDIYIEATG AQKAVEQGLT
LLRKLGTFVE FSVFKDPVTV DWSIISDRKE LDVLGSHLGP YCYPLVIEGI CNGDLPTEGV
VTHILPLEKF AEGFEMVTKG VGSLKVVLNP 
