# Supplementary material for: Genomic characterization of the Yersinia genus
Source: Genome Biol. 2010 Jan 4;11(1):R1. doi: 10.1186/gb-2010-11-1-r1 (PMC2847712; doi:10.1186/gb-2010-11-1-r1)
Supplement: Additional file 17 — The top level directory consists of a directory called Additional_cluster_files and 5010 directories, one for each multi-protein cluster family. (This top level directory has been split into three data files for uploading purposes (Additional files 15, 16, 17.) Within the directory are the following files: PGL1_unique_Yersinia_unclustered.out - list of all protein singletons that MCL did not group into a cluster (see Materials and Methods); PGL1_Yersinia_unique_locus_tags.txt - names of the 11 locus tag prefixes used for each genome; PGL1_unique_Yersinia.gff - mapping each Yersinia protein to a cluster in tab delimited GFF; PGL1_unique_Yersinia.sigfile - list of the longest protein in each cluster; PGL1_unique_Yersinia.summary - summary table of features of each of the clusters; PGL1_unique_Yersinia.table - summary table of each protein in the clusters. Within each cluster directory are the following files, where 'x' is the cluster name: PGL1_unique_Yersinia-x.faa - multifasta file of the proteins in the cluster; PGL1_unique_Yersinia-x.summary - summary of the properties of the proteins; PGL1_unique_Yersinia-x.matches - blast matches between the proteins of the cluster; PGL1_unique_Yersinia-x.muscle.fasta - muscle alignment of the proteins; PGL1_unique_Yersinia-x.muscle.fasta.gblo - gblocks output of muscle alignment (that is, auto-trimmed alignment); PGL1_unique_Yersinia-x.muscle.fasta.gblo.htm - as above in html format; PGL1_unique_Yersinia-x.muscle.tree - treefile from muscle alignment; PGL1_unique_Yersinia-x.sif - matches between proteins in simple interaction format for display on graphing software. [file gb-2010-11-1-r1-S17.zip › clusters3/PGL1_unique_yersinia-CL3003/PGL1_unique_yersinia-CL3003.matches]

source	target	interaction	score
yberc0001_40440	yruck0001_32380	pmatch	83.15
yberc0001_40440	ypseu0001X_42870	pmatch	70.65
yberc0001_40440	yruck0001_33620	pmatch	92.93
yberc0001_40440	yfred0001_40500	pmatch	66.85
yberc0001_40440	yberc0001_40440	pmatch	100.00
yberc0001_40440	yinte0001_41680	pmatch	97.28
yberc0001_40440	yrohd0001_22360	pmatch	86.19
yinte0001_41680	yruck0001_32380	pmatch	83.15
yinte0001_41680	yberc0001_40440	pmatch	97.28
yinte0001_41680	ypseu0001X_42870	pmatch	71.20
yinte0001_41680	yinte0001_41680	pmatch	100.00
yinte0001_41680	yruck0001_33620	pmatch	91.30
yinte0001_41680	yfred0001_40500	pmatch	67.39
yinte0001_41680	yrohd0001_22360	pmatch	86.74
yruck0001_33620	ypseu0001X_42870	pmatch	70.11
yruck0001_33620	yfred0001_40500	pmatch	64.67
yruck0001_33620	yberc0001_40440	pmatch	92.93
yruck0001_33620	yinte0001_41680	pmatch	91.30
yruck0001_33620	yrohd0001_22360	pmatch	83.43
yruck0001_33620	yruck0001_32380	pmatch	80.43
yruck0001_33620	yruck0001_33620	pmatch	100.00
yrohd0001_22360	yberc0001_40440	pmatch	86.19
yrohd0001_22360	yruck0001_32380	pmatch	86.41
yrohd0001_22360	ypseu0001X_42870	pmatch	72.53
yrohd0001_22360	yinte0001_41680	pmatch	86.74
yrohd0001_22360	yruck0001_33620	pmatch	83.43
yrohd0001_22360	yfred0001_40500	pmatch	68.31
yrohd0001_22360	yrohd0001_22360	pmatch	100.00
yruck0001_32380	yberc0001_40440	pmatch	83.15
yruck0001_32380	yruck0001_32380	pmatch	100.00
yruck0001_32380	ypseu0001X_42870	pmatch	78.57
yruck0001_32380	yruck0001_33620	pmatch	80.43
yruck0001_32380	yinte0001_41680	pmatch	83.15
yruck0001_32380	yfred0001_40500	pmatch	75.96
yruck0001_32380	yrohd0001_22360	pmatch	86.41
ypseu0001X_42870	yberc0001_40440	pmatch	70.65
ypseu0001X_42870	yruck0001_32380	pmatch	78.57
ypseu0001X_42870	ypseu0001X_42870	pmatch	100.00
ypseu0001X_42870	yinte0001_41680	pmatch	71.20
ypseu0001X_42870	yruck0001_33620	pmatch	70.11
ypseu0001X_42870	yfred0001_40500	pmatch	89.13
ypseu0001X_42870	yrohd0001_22360	pmatch	72.53
yfred0001_40500	yruck0001_32380	pmatch	75.96
yfred0001_40500	ypseu0001X_42870	pmatch	89.13
yfred0001_40500	yruck0001_33620	pmatch	64.67
yfred0001_40500	yfred0001_40500	pmatch	100.00
yfred0001_40500	yberc0001_40440	pmatch	66.85
yfred0001_40500	yinte0001_41680	pmatch	67.39
yfred0001_40500	yrohd0001_22360	pmatch	68.31
