# Supplementary material for: Genomic characterization of the Yersinia genus
Source: Genome Biol. 2010 Jan 4;11(1):R1. doi: 10.1186/gb-2010-11-1-r1 (PMC2847712; doi:10.1186/gb-2010-11-1-r1)
Supplement: Additional file 17 — The top level directory consists of a directory called Additional_cluster_files and 5010 directories, one for each multi-protein cluster family. (This top level directory has been split into three data files for uploading purposes (Additional files 15, 16, 17.) Within the directory are the following files: PGL1_unique_Yersinia_unclustered.out - list of all protein singletons that MCL did not group into a cluster (see Materials and Methods); PGL1_Yersinia_unique_locus_tags.txt - names of the 11 locus tag prefixes used for each genome; PGL1_unique_Yersinia.gff - mapping each Yersinia protein to a cluster in tab delimited GFF; PGL1_unique_Yersinia.sigfile - list of the longest protein in each cluster; PGL1_unique_Yersinia.summary - summary table of features of each of the clusters; PGL1_unique_Yersinia.table - summary table of each protein in the clusters. Within each cluster directory are the following files, where 'x' is the cluster name: PGL1_unique_Yersinia-x.faa - multifasta file of the proteins in the cluster; PGL1_unique_Yersinia-x.summary - summary of the properties of the proteins; PGL1_unique_Yersinia-x.matches - blast matches between the proteins of the cluster; PGL1_unique_Yersinia-x.muscle.fasta - muscle alignment of the proteins; PGL1_unique_Yersinia-x.muscle.fasta.gblo - gblocks output of muscle alignment (that is, auto-trimmed alignment); PGL1_unique_Yersinia-x.muscle.fasta.gblo.htm - as above in html format; PGL1_unique_Yersinia-x.muscle.tree - treefile from muscle alignment; PGL1_unique_Yersinia-x.sif - matches between proteins in simple interaction format for display on graphing software. [file gb-2010-11-1-r1-S17.zip › clusters3/PGL1_unique_yersinia-CL3004/PGL1_unique_yersinia-CL3004.matches]

source	target	interaction	score
yente0001X_14110	yinte0001_9570	pmatch	79.76
yente0001X_14110	ymoll0001_39610	pmatch	78.76
yente0001X_14110	ykris0001_9650	pmatch	87.78
yente0001X_14110	yrohd0001_35770	pmatch	56.67
yente0001X_14110	yente0001X_14110	pmatch	100.00
yente0001X_14110	yfred0001_8680	pmatch	82.34
ykris0001_9650	ymoll0001_39610	pmatch	80.13
ykris0001_9650	yinte0001_9570	pmatch	76.07
ykris0001_9650	yente0001X_14110	pmatch	87.78
ykris0001_9650	yfred0001_8680	pmatch	80.06
ykris0001_9650	ykris0001_9650	pmatch	100.00
ykris0001_9650	yrohd0001_35770	pmatch	73.68
yfred0001_8680	ymoll0001_39610	pmatch	79.14
yfred0001_8680	yinte0001_9570	pmatch	78.27
yfred0001_8680	ykris0001_9650	pmatch	80.06
yfred0001_8680	yrohd0001_35770	pmatch	50.00
yfred0001_8680	yente0001X_14110	pmatch	82.34
yfred0001_8680	yfred0001_8680	pmatch	100.00
yinte0001_9570	ymoll0001_39610	pmatch	76.45
yinte0001_9570	yinte0001_9570	pmatch	100.00
yinte0001_9570	yente0001X_14110	pmatch	79.76
yinte0001_9570	yfred0001_8680	pmatch	78.27
yinte0001_9570	ykris0001_9650	pmatch	76.07
yinte0001_9570	yrohd0001_35770	pmatch	69.57
ymoll0001_39610	ykris0001_9650	pmatch	80.13
ymoll0001_39610	yinte0001_9570	pmatch	76.45
ymoll0001_39610	ymoll0001_39610	pmatch	100.00
ymoll0001_39610	yrohd0001_35770	pmatch	61.54
ymoll0001_39610	yente0001X_14110	pmatch	78.76
ymoll0001_39610	yfred0001_8680	pmatch	79.14
yrohd0001_35770	ykris0001_9650	pmatch	60.00
yrohd0001_35770	ymoll0001_39610	pmatch	61.54
yrohd0001_35770	yinte0001_9570	pmatch	65.38
yrohd0001_35770	yente0001X_14110	pmatch	56.67
yrohd0001_35770	yrohd0001_35770	pmatch	100.00
yrohd0001_35770	yfred0001_8680	pmatch	50.00
yruck0001_4250	yruck0001_4250	pmatch	100.00
yruck0001_4250	yfred0001_8680	pmatch	36.67
