# Supplementary material for: Genomic characterization of the Yersinia genus
Source: Genome Biol. 2010 Jan 4;11(1):R1. doi: 10.1186/gb-2010-11-1-r1 (PMC2847712; doi:10.1186/gb-2010-11-1-r1)
Supplement: Additional file 17 — The top level directory consists of a directory called Additional_cluster_files and 5010 directories, one for each multi-protein cluster family. (This top level directory has been split into three data files for uploading purposes (Additional files 15, 16, 17.) Within the directory are the following files: PGL1_unique_Yersinia_unclustered.out - list of all protein singletons that MCL did not group into a cluster (see Materials and Methods); PGL1_Yersinia_unique_locus_tags.txt - names of the 11 locus tag prefixes used for each genome; PGL1_unique_Yersinia.gff - mapping each Yersinia protein to a cluster in tab delimited GFF; PGL1_unique_Yersinia.sigfile - list of the longest protein in each cluster; PGL1_unique_Yersinia.summary - summary table of features of each of the clusters; PGL1_unique_Yersinia.table - summary table of each protein in the clusters. Within each cluster directory are the following files, where 'x' is the cluster name: PGL1_unique_Yersinia-x.faa - multifasta file of the proteins in the cluster; PGL1_unique_Yersinia-x.summary - summary of the properties of the proteins; PGL1_unique_Yersinia-x.matches - blast matches between the proteins of the cluster; PGL1_unique_Yersinia-x.muscle.fasta - muscle alignment of the proteins; PGL1_unique_Yersinia-x.muscle.fasta.gblo - gblocks output of muscle alignment (that is, auto-trimmed alignment); PGL1_unique_Yersinia-x.muscle.fasta.gblo.htm - as above in html format; PGL1_unique_Yersinia-x.muscle.tree - treefile from muscle alignment; PGL1_unique_Yersinia-x.sif - matches between proteins in simple interaction format for display on graphing software. [file gb-2010-11-1-r1-S17.zip › clusters3/PGL1_unique_yersinia-CL3004/PGL1_unique_yersinia-CL3004.muscle.fasta.gblo]

>yruck0001_4250
---------M ATYTGYMI-- ---------- ---------- ---------- ----------
---------- --FPHCL--- ---------- ---------- ---------- ----------
---------- ---------- ---------- ---------- --LELNSSIL FFLIFYSIKA
FFTAIIICHM ALNLAD---- ---------- ---------- ---------- ----------
---------- ---------- ---------- -----YAYE- ---------- ---
>yrohd0001_35770
---------- ---------- ---------- ---------- ---------- ----------
---LGMAALA ---------- ---------- ---------- ---------- ----------
---------- ---------- ---------- ---------- ------ELVL HWVDNYGISA
VFSVLVVSYP AQSL------ ---------- ---------- ---------- ----HH----
---------- ---------- ---------- ---------- ---------- ---
>yinte0001_9570
LELPTWVLIG VIYTGWFAGV IYWQQLGPVL GSVLLILLSA WYMSLQHELI HGHPTRWRWI
NQLFGTLPFA VWYPYGLYRD SHIQHHRDED LTHPEKDPEC YYYTATQWQY FHILLKGVIR
LSNTFVGRLT IGPLLDIINT LRSAGRAFMS GDRPAIFMWL IHLGLLYGLL YWMAGYGISA
VFYLLVISYP ALSLTKVRSF FEHRAAQESS ARSVLNEAAW PWRLLFLNLN YHLVHHDLPA
LPWYGLRQIY LENRVQYQQR SGQFVVNGYT QWFDAFAFTA LEIEVHPFYD CEN
>ymoll0001_39610
LELPTWILIG VIYTGWFVTV VYWQQVGVVM GSVLLILLST WYMSLQHELI HGHPTRWRWV
NQLLGTLPLA VWYPYGLYRD SHIQHHCDEN LTHPEKDPES YYYTGEQWKY LSPLFKRIVR
ASNTFLGRVV LGPALDIIDT IRSAARAFLS GDRQAIAMWL VHLGLLIGLF HWMASYGIST
LFYLLVVSYP ALSLTKVRSF FEHRAVENSA ARSTLNEAAW PWRLLFLNLN YHLVHHDLPS
LPWYGLRQIY LENRVEYQHR SEQFVVHGYN QWIEAHAFTA LEIEVHPFYD SGN
>yfred0001_8680
LELPTWALIG VIYTGWFACV IYWQQLGTVL GSVLLILLST WYMSLQHELI HGHPTRWRWV
NQLLGTLPLA IWYPYGLYRD SHIQHHKNED LTHPEKDPEC YYYTAEQWRH FPSLFKSIIR
ISNTFIGRLV VGPALDIIDT IRSASRAFIT GDRPAIIMWL VHFGLLSLLL YWMVGYGISV
MFTILVIGYS ALSLTKVRSF FEHRAAENSA ARSTLNEAAW PWRLLFLNLN YHLVHHDLPT
LPWYGLRQIY LESRVQYQHR SEQFVVNGYT QWLETFAFTA LEIEIHPFYE SEN
>yente0001X_14110
LELPTWILIG VIYTGWFACV IYWQQLGTVL GSILLILFTA WYMSLQHELI HGHPTRWRGV
NQLLGTLPLA VWYPYGLYRD SHIQHHKDED LTHPEKDPEC YYYTAKQWQH FPQLFKGIVR
ISNTFSGRLI LGPALDIIAT IRSTIRAFIT GDHPAIAMWL AHFGLLGLLF YWMAGYGISA
IFYILVISYP ALSLTKVRSF FEHRAAENSA ARSTLNEAAW PWRLLFLNLN YHLVHHDLPA
LPWYGLRRIY LESRVQYQHR SEQFVVNGYT EWFEAFVFTA LEIEIHPFYD SEN
>ykris0001_9650
LELPTWILIT IIYTGWFACV IYWQQLGPVL GSTLLILLSA WYMSLQHELI HGHPTRWRRV
NQLLGTLPLA VWYPYGLYRD SHIQHHKDED LTHPEKDPEC YYYTAEQWQR FPPLFKSIVR
INNTFIGRLI LGPALDIIDT IRNAISAFIT GDRPAMAMWL VHFGLLGLLF HWMAGYGISA
IFYILVISYP ALSLTKIRSF FEHRAAENSA ARSTLNEAAW PWRLLFLNLN YHLVHHDLPA
LPWYGLRQIY LENRVQYQHR SEQFVVNGYT EWFEAFVFTA LEIETHPFYD SEN
