# Supplementary material for: Genomic characterization of the Yersinia genus
Source: Genome Biol. 2010 Jan 4;11(1):R1. doi: 10.1186/gb-2010-11-1-r1 (PMC2847712; doi:10.1186/gb-2010-11-1-r1)
Supplement: Additional file 17 — The top level directory consists of a directory called Additional_cluster_files and 5010 directories, one for each multi-protein cluster family. (This top level directory has been split into three data files for uploading purposes (Additional files 15, 16, 17.) Within the directory are the following files: PGL1_unique_Yersinia_unclustered.out - list of all protein singletons that MCL did not group into a cluster (see Materials and Methods); PGL1_Yersinia_unique_locus_tags.txt - names of the 11 locus tag prefixes used for each genome; PGL1_unique_Yersinia.gff - mapping each Yersinia protein to a cluster in tab delimited GFF; PGL1_unique_Yersinia.sigfile - list of the longest protein in each cluster; PGL1_unique_Yersinia.summary - summary table of features of each of the clusters; PGL1_unique_Yersinia.table - summary table of each protein in the clusters. Within each cluster directory are the following files, where 'x' is the cluster name: PGL1_unique_Yersinia-x.faa - multifasta file of the proteins in the cluster; PGL1_unique_Yersinia-x.summary - summary of the properties of the proteins; PGL1_unique_Yersinia-x.matches - blast matches between the proteins of the cluster; PGL1_unique_Yersinia-x.muscle.fasta - muscle alignment of the proteins; PGL1_unique_Yersinia-x.muscle.fasta.gblo - gblocks output of muscle alignment (that is, auto-trimmed alignment); PGL1_unique_Yersinia-x.muscle.fasta.gblo.htm - as above in html format; PGL1_unique_Yersinia-x.muscle.tree - treefile from muscle alignment; PGL1_unique_Yersinia-x.sif - matches between proteins in simple interaction format for display on graphing software. [file gb-2010-11-1-r1-S17.zip › clusters3/PGL1_unique_yersinia-CL3005/PGL1_unique_yersinia-CL3005.matches]

source	target	interaction	score
yente0001X_16500	yente0001X_16500	pmatch	100.00
yente0001X_16500	yfred0001_16330	pmatch	91.67
yente0001X_16500	ypest0001X_18180	pmatch	88.69
yente0001X_16500	ykris0001_39330	pmatch	94.38
yente0001X_16500	yinte0001_38430	pmatch	94.05
yente0001X_16500	yrohd0001_32450	pmatch	92.50
yente0001X_16500	ypseu0001X_18290	pmatch	88.69
yinte0001_38430	yente0001X_16500	pmatch	94.05
yinte0001_38430	yfred0001_16330	pmatch	91.07
yinte0001_38430	ypest0001X_18180	pmatch	89.88
yinte0001_38430	yrohd0001_32450	pmatch	92.50
yinte0001_38430	ykris0001_39330	pmatch	90.62
yinte0001_38430	yinte0001_38430	pmatch	100.00
yinte0001_38430	ypseu0001X_18290	pmatch	89.88
yfred0001_16330	yente0001X_16500	pmatch	91.67
yfred0001_16330	yfred0001_16330	pmatch	100.00
yfred0001_16330	ypest0001X_18180	pmatch	86.90
yfred0001_16330	ykris0001_39330	pmatch	90.00
yfred0001_16330	yinte0001_38430	pmatch	91.07
yfred0001_16330	yrohd0001_32450	pmatch	93.12
yfred0001_16330	ypseu0001X_18290	pmatch	86.90
ypseu0001X_18290	yente0001X_16500	pmatch	88.69
ypseu0001X_18290	yfred0001_16330	pmatch	86.90
ypseu0001X_18290	ypest0001X_18180	pmatch	100.00
ypseu0001X_18290	ykris0001_39330	pmatch	84.38
ypseu0001X_18290	yinte0001_38430	pmatch	89.88
ypseu0001X_18290	yrohd0001_32450	pmatch	86.88
ypseu0001X_18290	ypseu0001X_18290	pmatch	100.00
ypest0001X_18180	yente0001X_16500	pmatch	88.69
ypest0001X_18180	yfred0001_16330	pmatch	86.90
ypest0001X_18180	ypest0001X_18180	pmatch	100.00
ypest0001X_18180	ykris0001_39330	pmatch	84.38
ypest0001X_18180	yinte0001_38430	pmatch	89.88
ypest0001X_18180	yrohd0001_32450	pmatch	86.88
ypest0001X_18180	ypseu0001X_18290	pmatch	100.00
ykris0001_39330	yente0001X_16500	pmatch	94.38
ykris0001_39330	yfred0001_16330	pmatch	90.00
ykris0001_39330	ypest0001X_18180	pmatch	84.38
ykris0001_39330	yrohd0001_32450	pmatch	90.62
ykris0001_39330	ykris0001_39330	pmatch	100.00
ykris0001_39330	yinte0001_38430	pmatch	90.62
ykris0001_39330	ypseu0001X_18290	pmatch	84.38
yrohd0001_32450	yente0001X_16500	pmatch	92.50
yrohd0001_32450	yfred0001_16330	pmatch	93.12
yrohd0001_32450	ypest0001X_18180	pmatch	86.88
yrohd0001_32450	ykris0001_39330	pmatch	90.62
yrohd0001_32450	yinte0001_38430	pmatch	92.50
yrohd0001_32450	yrohd0001_32450	pmatch	100.00
yrohd0001_32450	ypseu0001X_18290	pmatch	86.88
