# Supplementary material for: Genomic characterization of the Yersinia genus
Source: Genome Biol. 2010 Jan 4;11(1):R1. doi: 10.1186/gb-2010-11-1-r1 (PMC2847712; doi:10.1186/gb-2010-11-1-r1)
Supplement: Additional file 17 — The top level directory consists of a directory called Additional_cluster_files and 5010 directories, one for each multi-protein cluster family. (This top level directory has been split into three data files for uploading purposes (Additional files 15, 16, 17.) Within the directory are the following files: PGL1_unique_Yersinia_unclustered.out - list of all protein singletons that MCL did not group into a cluster (see Materials and Methods); PGL1_Yersinia_unique_locus_tags.txt - names of the 11 locus tag prefixes used for each genome; PGL1_unique_Yersinia.gff - mapping each Yersinia protein to a cluster in tab delimited GFF; PGL1_unique_Yersinia.sigfile - list of the longest protein in each cluster; PGL1_unique_Yersinia.summary - summary table of features of each of the clusters; PGL1_unique_Yersinia.table - summary table of each protein in the clusters. Within each cluster directory are the following files, where 'x' is the cluster name: PGL1_unique_Yersinia-x.faa - multifasta file of the proteins in the cluster; PGL1_unique_Yersinia-x.summary - summary of the properties of the proteins; PGL1_unique_Yersinia-x.matches - blast matches between the proteins of the cluster; PGL1_unique_Yersinia-x.muscle.fasta - muscle alignment of the proteins; PGL1_unique_Yersinia-x.muscle.fasta.gblo - gblocks output of muscle alignment (that is, auto-trimmed alignment); PGL1_unique_Yersinia-x.muscle.fasta.gblo.htm - as above in html format; PGL1_unique_Yersinia-x.muscle.tree - treefile from muscle alignment; PGL1_unique_Yersinia-x.sif - matches between proteins in simple interaction format for display on graphing software. [file gb-2010-11-1-r1-S17.zip › clusters3/PGL1_unique_yersinia-CL3006/PGL1_unique_yersinia-CL3006.faa]

>ypseu0001X_36740
VNLEQQEVRFWLEGERIKFRAPEGVMTGAVIASLKALKPQLVAILAVREQQETLPIDTEN
RYAAFPLSHVQAAYFVGRQSVFEYGGVGCHGYFEILAPCWDKAKLECVWEQMIIRHDMLR
AIITPNGEQRILPSVAPFVIEQVDVSSETVRQAMSHRVYQTDKWPLFDLKISHQNGKDCL
HFSIDLLIADFLSVQILLAELFKGYLGQTFPTAPLTASFRDVICYERQQQSGRAYGDARQ
YWFSRLPTLPACPQLPTCVQLPTGSPSPAMQTNASEIPRFVRYRHQLAPSCWRRLQQGCQ
QQGVSPSAFLLTVFSEVIGRWSENRHFTLNLTVMNRPNIHKDIDKLVGDFTSVSLLEVDL
RSPKTVYERVKQIQKQLWQDLEHRTFSGIEVMREWGRQQGVGHARMPIVFTSALVGEGKN
QVQEAISETQLDLVFDYGISQTPQVWIDCQIMVLQGRLQLNWDVMADVFPKGVVAAMFST
FIDSVERIDSVECIDSIECIDRVKCLCMEEVDTGEALCDSPLFWHSALSLPLPESQQQRR
KQVNATEKTLTPRCLHDGILARAAQQPQAIALVDPQHSLTYAALIARAQALAAKLNSHQR
YAVLMEKRHEQVVAVLGIFIAGSAYVPVDIHQPPARILTILSDAAVSGVVTASPQACLAD
AHFREINLSLLAQIPDAIEAKILPLPHDLAYVIYTSGSTGQPKGVMISHDAAYNTLADMQ
QRMALTPDDRVLALARLSFDLSVFDIFGVLGAGGALIFPDEGDRQNPARWAHDIAQHQIT
LWNSVPAQMKMLTDYLRAEQITLPSLRYILLSGDWIPVNLPPAIAQIAPHCTQLALGGAT
EAAIWSNYWRIDPQITYPVSIPYGVPLTNQQFRVVNPWGEDCPDWGAGELLIGGRGVAQG
YWQDEAKTQAHFFMDTQGLRWYRTGDLGRYTSEGVIEFLGRRDHQIKVRGYRVETGEIEA
QLLKLPEVAQAVVMQTTQAIQTEQAEQATQIAQATQAAQIAQATPTTHTELQAYIEVAQV
AAASDYTQSLREQGRTALAHLQSAAQQAGDALDRPCIDRLFSLLDKVALMQMVKALSDMQ
TVNTHHAVTLDAIMEKGQIASVNRQLLRRWLRALTQHQYLQQINDTYRLISVVAEQEIRL
CWQQCEQLITQLDDNRGLLTYLERSSQCLPELLQGKEDPLNLLFPDGRLDVATQAYQNNL
ISQFMNRLLLKAAEQKVKNQAQGRVLKVFEIGAGVGGTSNVLIPLFAEGNAEYTFTDISP
FFLNEARKRYQHYDFIHYQLFDFNQSPVQQGLNCGQYDLVVAANVLHNAIIARHGLNNLR
QLLAPGGWLLIIEATRDNYQLMTSMEFKQGLTAFEDERLALDSPFLPQQNWIHALQDVGA
EMLWAYPPTDDVLHKMGQSFIFAQFNSQRMSCEPDALLAYLQQQLPDYMVPAKLVILDKL
PVSANGKIDRKQLPRLPESQQKQAPALQDTDSPLEKTLLALGRTLIGNNAMGVDDDFFTS
GGDSLLITQWINQVREVLGEDKVPWEGCLRQVLQQPTARALAAYLRNIREEEPESQRPQM
AVTCLKESAGLKERSGLKERSEEPVVILHEGSGTVLPYLSLVDKLSGPIYGVNVTDSAAF
LSIPAERLICQLASTYLPEIQKVGDQCHLVGYCMGGLLAFEIARQALENGRPVSSLTIIS
SYQIPYHINDPLMIDLVMSWTLGVEPPWNLLKADLEGIYHAILADKPAVITVNAVVERAK
ANGLTALANEYACLQQQSNEVRLSQLLTAIEQHSTASSHVSRQPFDVFRHSIQGVCQYQP
NYFAGDMTFVCQQGDTYLLPALQQDMTAFWQTYCLGQINRLTLPGDHFTCLSADNISPLI
QHLEQCKGVRG
>yente0001X_34190
MAIFSTSRWALCFENSYWFTIALLATLYCKKKPIIFGHAREAVLKEQLHQFDGMLTDQLL
NLNCPTVMVADHAPVDIICHPLPDWPSDASLILFTSGSTGAPKAVVKSIASLDIESHWLA
AKWGQYFDKKSNPLIIASVSHQHLYGLTFRLFLPLSLGIPFQAELIGYHEQLQQLPELFS
PIFISSPAFLKRIDTKLPPIQCQQIFSAGGPLNFHDAQATLKILGVLPTEIYGATETGLI
AYRQQLEQLQPWQFFSGVTLAINNDNTFTVYSALIPESTGMPMSDIIELSDNGQSFYLAG
RQDRIVKIEEKRVSLTEIEQRLTSLPDIAEATVLVLTQNERVSIAAVVVLTDYGKEQLST
ATVGSFTQNLRSSLRNWLEPVSLPRRLRVIDVMPVNLQGKRDYALLQELFL
>yrohd0001_19430
VNLAMANWLDHSRDDALVIAMCGTKSITLNQLRCDVAYLSHKMTLLPNMRWALCFENSYW
FTVALLATLYCKKTPVIFGHAREAVLKEQLHEFDGMLTDQQLNLECPRIMVTGHVSPEAI
YSPLPNWPSDASLILFTSGSTGAPKAVVKSIEGLDIESHWLAMQWGRYIDRANNPLIVAS
VSHQHLYGLTFRIFLPLSLGIPFQAELIGYHEQLQFLPECCSPIFISSPAFLKRLDVKLP
PIQCQQIFSAGGPLSFHDAQSTLAVLGILPTEIYGATETGLIAHRQQFEPQQPWQFFSGI
TLDINSDNTFTVYSALIPESTGMPMSDIIELSDDGQGFHLLGRQDRIVKIEEKRVSLTEI
EQRLLLLPDIADATVLLLTQNERVNIAAVVVLTDAGKEQLCTETMSSFNQKLRSALRNWL
EPASLPRRVRVIDVIPVNPQGKRDYARLQELFL
>yinte0001_21860
MANWLDHSRDDDLVIAMCGDKIITLSQFRCDVTYLFNKINFLPNQRWALCFENSYWFTVA
LLATLYCQKTPVIFGHAREAVLKEQLHEFDGMLTDQLLNLACPSVTVASHAAIGADYHPL
PDWPSAASLILFTSGSTGAPKAIVKSVASLDTESHWLAVQWGQRFDRKSNPLIVASVSHQ
HLYGLTFRIFLPLSLGIPFQAKLIGYHEQLQSLPESCSPIFISSPAFLKRMDTKLSPISC
RQIFSAGGPLSYHDAQSTLNTLGILPTEIYGATETGLIAYRHQSAPEQAWQFFSGVSLEI
NSDKTFTVYSALIPESTGVPMSDIIELSDNRQSFYLLGRQDRIVKIEEKRVSLTEIEQRL
ISLPEIADATVLVLTHNERVNIAAVVVLTDMGKEQVAAASLGFLTQSLRSTLRHWLDPVS
LPRRLRVIDVIPLNPQGKRDYARLQELFL
>yfred0001_22980
MANWLDNSRDDALVIAICGTTEITLHQFRYDVTSLFNKITLLPNERWALCFENSYWFTVA
LLATLYCQKTPVIFGHAREAVLKEQQHEFDGMLTDQLLHLDCQNIRITDHASVEAIYHPL
PDWSPNAALILFTSGSTGTPKAIVKSVECLDIESHWLAEQWNPCFDKKDNPLIVASVSHQ
HLYGLTFRIFLPLSLGIPFQAELMTYHEQLQLLPKSCSPIFISSPAFLKRIDTKLAPILC
RQIFTAGGPLSFHDAQSTRNALGILPTEIYGATETGLIAYRQQSEQQQAWQFFSGVTLDM
NSDKTFTVYSDLISESNGVLMSDVIELFDDKRSFYLVGRKDRIVKIEEKRVSLTEIEQRL
ISLPDIADATVLVLTQNERVNIAAVVVLTDDGKEKFSSATMASFNQKLRSDLRHWLEPAS
LPRRLRVIESIPVNPQGKRDYARLQELFL
>ypest0001X_9800
VNLEQQEVRFWLEGERIKFRAPEGVMTGAVMASLKALKPQLVAILAVREQQETLPIDTEN
RFVAFPLSHVQAAYFVGRQSVFEYGGVGCHGYFEILAPCWDKAKLECIWEQMIIRHDMLR
AIITPNGEQRILPSVAPFVIEQVDVSSETVRQAMSHRVYQTDKWPLFDLKISHQNGKDCL
HFSIDLLIADFLSVQILLAELFKGYLGQTFPAAPLTASFRDVICYERQQQSGRAYGDARQ
YWFSRLPTLPACPQLPTCVQLPTGSPSPAMQTNASEIPRFVRYRHQLAPSCWRRLQQGCQ
QQGVSPSAFLLTVFSEVIGRWSENRHFTLNLTVMNRPNIHKDIDKLVGDFTSVSLLEVDL
RSPKTVYERVKQIQKQLWQDLEHRTFSGIEVMREWGRQQGVGHARMPIVFTSALVGEGKN
QVQEAISETQLDLVFDYGISQTPQVWIDCQIMVLQGRLQLNWDVMADVFPKGVVAAMFST
FIDSVERIDSVECIDSIECIDRVKCLCMEEVGTGEALCDSPLFWHSALSLPLPESQQQRR
KQVNATEKTLTPRCLHDGILARAAQQPQAIALVDPQHCLTYAALITRAQALAAKLNSHQR
YAVLMEKRHEQVVAVLGIFIAGSAYVPVDIHQPPARILTILSDAAVSGVVTASPQACLAD
AHFREINLSLLAQIPDAIEAKILPLPHDLAYVIYTSGSTGQPKGVMISHDAAYNTLADMQ
QRMALTPDDRVLALARLSFDLSVFDIFGVLGAGGALIFPDEGDLQNPARWAHDIAQHQIT
LWNSVPAQMKMLTDYLRAEQITLPSLRYILLSGDWIPVNLPPAIAQIAPHCTQLALGGAT
EAAIWSNYWRIDPQITYPVSIPYGVPLTNQQFRVVNPWGEDCPDWGAGELLIGGRGVAQG
YWQDEAKTQAHFFIDTQGLRWYRTGDLGRYTSEGVIEFLGRRDHQIKVRGYRVETGEIEA
QLLKLPEVAQAVVMQTTQAIQTEQAEQATQIAQATQIAQATQATQATQATQATQAAQAAQ
TAQTTQTTQTTQTAQATQIAQTTQATPTTPTTQATPTTHTELQAYIEAAQVAAASDYTQS
LREQGRTALAHLQSAAQQAGDALDRPCIDRLFSLLDKVALMQMVKALSDMQTVNTHHAVT
LDAIMEKGQIASVNRQLLRRWLRALTQHQYLQQINDTYRLISVVAEQEIRLCWQQCEQLI
TQLDDNRGLLTYLERSSQCLPELLQGKEDPLNLLFPDGRLDVATQAYQNNLISQFMNRLL
LKAAEQKVKNQAQGRVLKVFEIGAGVGGTSNVLIPLFAEGNAEYTFTDISPFFLNEARKR
YQHYDFIHYQLFDFNQSPVQQGLDCGQYDLVVAANVLHNAIIARHGLNNLRQLLAPGGWL
LIIEATRDNYQLMTSMEFKQGLTAFEDERLALDSPFLPQQNWIHALQDVGAEMLWAYPPT
DDVLHKMGQSFIFAQFNSQRMSCEPDALLAYLQQQLPDYMVPAKLVILDKLPVSANGKID
RKQLPRLPESQQRQAPALQDTDSPLEKTLLALGRTLIGNNAMGVDDDFFTSGGDSLLITQ
WINQVREVLGEDKVPWEGCLRQVLQQPTARALAAYLRNIREEEPESQRPQMAVTCLKESA
CLKERSGLKERSEEPVVILHEGSGTVLPYLSLVDKLSGPIYGVNVTDSAAFLSIPAERLI
CQLASTYLPEIQKVGDQCHLVGYCMGGLLAFEIARQALENGRPVSSLTIISSYQIPYHIN
DPLMIDLVMSWTLGVEPPWNLLKADLEGIYHAILADKPAVITVNAVVERAKANGLTALAN
EYACLQQQSNEVRLSQLLTAIEQHSTASSHVSRQPFDVFRHSIQGVCQYQPNYFAGDMTF
VCQQGDTYLLPALQQDMTAFWQTYCLGQINRLTLPGDHFTCLSADNISPLIQHLEQCKGV
RG
>yfred0001_34180
MTVTIKLNDARREEYRRQGYWGDASLADYWHHSVKVAPEKIAVIDNQGASYTYAALDRAA
ACLAAYLLDCGIQPGDRVAFQLPGWSEFTLIYLACLKTGAVSVPLLPAYRETELIWTLNK
SQARVLFVPTLFKNTDPVAMITPLRSQLPYLQQVVAVDKLAPATSLPSLSQLLRDYSPLE
NPVKVHGDELAVVLFTSGTEGVPKGVMLTHNNVLASERAYCATLNLNWMDTILMPAPLGH
ATGFLHGVTAPFIIGARSVLLDIFNPIDCLTLLAREKCTCVMGATPFVYDLLCTVQQQPY
DISSLRFFLCGGTTIPKQITRDCLQAGIKLLSVYGATESSPHAVVKLDDPLSRVVNTDGT
AVLGVEIKVVDKARKTIPYGEEGEEASRGPNVFVGYLGEPELTAQALDEEGWYYSGDLCR
MDEEGYIKITGRKKDIIVRGGENISSREVEEILLLHPLVQDVGVVAMPDERLGERACAYV
VLRDPDVPLTFAAMIDFFRSRRVAKYKYPERLELVDHLPRTASGKIKKFLLRELLL
