# Supplementary material for: Genomic characterization of the Yersinia genus
Source: Genome Biol. 2010 Jan 4;11(1):R1. doi: 10.1186/gb-2010-11-1-r1 (PMC2847712; doi:10.1186/gb-2010-11-1-r1)
Supplement: Additional file 17 — The top level directory consists of a directory called Additional_cluster_files and 5010 directories, one for each multi-protein cluster family. (This top level directory has been split into three data files for uploading purposes (Additional files 15, 16, 17.) Within the directory are the following files: PGL1_unique_Yersinia_unclustered.out - list of all protein singletons that MCL did not group into a cluster (see Materials and Methods); PGL1_Yersinia_unique_locus_tags.txt - names of the 11 locus tag prefixes used for each genome; PGL1_unique_Yersinia.gff - mapping each Yersinia protein to a cluster in tab delimited GFF; PGL1_unique_Yersinia.sigfile - list of the longest protein in each cluster; PGL1_unique_Yersinia.summary - summary table of features of each of the clusters; PGL1_unique_Yersinia.table - summary table of each protein in the clusters. Within each cluster directory are the following files, where 'x' is the cluster name: PGL1_unique_Yersinia-x.faa - multifasta file of the proteins in the cluster; PGL1_unique_Yersinia-x.summary - summary of the properties of the proteins; PGL1_unique_Yersinia-x.matches - blast matches between the proteins of the cluster; PGL1_unique_Yersinia-x.muscle.fasta - muscle alignment of the proteins; PGL1_unique_Yersinia-x.muscle.fasta.gblo - gblocks output of muscle alignment (that is, auto-trimmed alignment); PGL1_unique_Yersinia-x.muscle.fasta.gblo.htm - as above in html format; PGL1_unique_Yersinia-x.muscle.tree - treefile from muscle alignment; PGL1_unique_Yersinia-x.sif - matches between proteins in simple interaction format for display on graphing software. [file gb-2010-11-1-r1-S17.zip › clusters3/PGL1_unique_yersinia-CL3006/PGL1_unique_yersinia-CL3006.matches]

source	target	interaction	score
ypseu0001X_36740	ypest0001X_9800	pmatch	99.54
ypseu0001X_36740	yinte0001_21860	pmatch	47.22
ypseu0001X_36740	yente0001X_34190	pmatch	42.86
ypseu0001X_36740	yrohd0001_19430	pmatch	47.22
ypseu0001X_36740	ypseu0001X_36740	pmatch	100.00
ypseu0001X_36740	yfred0001_22980	pmatch	41.67
ypseu0001X_36740	yfred0001_34180	pmatch	28.35
yente0001X_34190	ypest0001X_9800	pmatch	52.17
yente0001X_34190	yinte0001_21860	pmatch	81.93
yente0001X_34190	yente0001X_34190	pmatch	100.00
yente0001X_34190	yrohd0001_19430	pmatch	82.00
yente0001X_34190	ypseu0001X_36740	pmatch	52.17
yente0001X_34190	yfred0001_22980	pmatch	76.64
yente0001X_34190	yfred0001_34180	pmatch	30.77
yrohd0001_19430	ypest0001X_9800	pmatch	47.50
yrohd0001_19430	yinte0001_21860	pmatch	80.40
yrohd0001_19430	yente0001X_34190	pmatch	82.00
yrohd0001_19430	yrohd0001_19430	pmatch	100.00
yrohd0001_19430	ypseu0001X_36740	pmatch	47.50
yrohd0001_19430	yfred0001_22980	pmatch	79.51
yrohd0001_19430	yfred0001_34180	pmatch	43.75
yinte0001_21860	ypest0001X_9800	pmatch	46.15
yinte0001_21860	yinte0001_21860	pmatch	100.00
yinte0001_21860	yente0001X_34190	pmatch	81.93
yinte0001_21860	yrohd0001_19430	pmatch	80.40
yinte0001_21860	ypseu0001X_36740	pmatch	46.15
yinte0001_21860	yfred0001_22980	pmatch	79.96
yinte0001_21860	yfred0001_34180	pmatch	21.53
yfred0001_22980	ypest0001X_9800	pmatch	42.86
yfred0001_22980	yinte0001_21860	pmatch	79.96
yfred0001_22980	yente0001X_34190	pmatch	76.64
yfred0001_22980	yrohd0001_19430	pmatch	79.51
yfred0001_22980	ypseu0001X_36740	pmatch	42.86
yfred0001_22980	yfred0001_22980	pmatch	100.00
yfred0001_22980	yfred0001_34180	pmatch	20.20
ypest0001X_9800	ypest0001X_9800	pmatch	100.00
ypest0001X_9800	yinte0001_21860	pmatch	47.22
ypest0001X_9800	yente0001X_34190	pmatch	42.86
ypest0001X_9800	yrohd0001_19430	pmatch	47.22
ypest0001X_9800	ypseu0001X_36740	pmatch	99.54
ypest0001X_9800	yfred0001_22980	pmatch	41.67
ypest0001X_9800	yfred0001_34180	pmatch	28.35
yfred0001_34180	ypest0001X_9800	pmatch	28.35
yfred0001_34180	yinte0001_21860	pmatch	21.53
yfred0001_34180	yente0001X_34190	pmatch	22.83
yfred0001_34180	yrohd0001_19430	pmatch	21.81
yfred0001_34180	ypseu0001X_36740	pmatch	28.35
yfred0001_34180	yfred0001_22980	pmatch	20.20
yfred0001_34180	yfred0001_34180	pmatch	100.00
