# Supplementary material for: Genomic characterization of the Yersinia genus
Source: Genome Biol. 2010 Jan 4;11(1):R1. doi: 10.1186/gb-2010-11-1-r1 (PMC2847712; doi:10.1186/gb-2010-11-1-r1)
Supplement: Additional file 17 — The top level directory consists of a directory called Additional_cluster_files and 5010 directories, one for each multi-protein cluster family. (This top level directory has been split into three data files for uploading purposes (Additional files 15, 16, 17.) Within the directory are the following files: PGL1_unique_Yersinia_unclustered.out - list of all protein singletons that MCL did not group into a cluster (see Materials and Methods); PGL1_Yersinia_unique_locus_tags.txt - names of the 11 locus tag prefixes used for each genome; PGL1_unique_Yersinia.gff - mapping each Yersinia protein to a cluster in tab delimited GFF; PGL1_unique_Yersinia.sigfile - list of the longest protein in each cluster; PGL1_unique_Yersinia.summary - summary table of features of each of the clusters; PGL1_unique_Yersinia.table - summary table of each protein in the clusters. Within each cluster directory are the following files, where 'x' is the cluster name: PGL1_unique_Yersinia-x.faa - multifasta file of the proteins in the cluster; PGL1_unique_Yersinia-x.summary - summary of the properties of the proteins; PGL1_unique_Yersinia-x.matches - blast matches between the proteins of the cluster; PGL1_unique_Yersinia-x.muscle.fasta - muscle alignment of the proteins; PGL1_unique_Yersinia-x.muscle.fasta.gblo - gblocks output of muscle alignment (that is, auto-trimmed alignment); PGL1_unique_Yersinia-x.muscle.fasta.gblo.htm - as above in html format; PGL1_unique_Yersinia-x.muscle.tree - treefile from muscle alignment; PGL1_unique_Yersinia-x.sif - matches between proteins in simple interaction format for display on graphing software. [file gb-2010-11-1-r1-S17.zip › clusters3/PGL1_unique_yersinia-CL3006/PGL1_unique_yersinia-CL3006.muscle.fasta]

>yfred0001_22980
-------MANWLDNSR--------------------------------------------
----------------------------------------DDALVIAICGTTEITLHQFR
YDVTSLFNKITLLPNERWALC-----------------FENSYW--FTV-----------
---------------ALLATLYCQ-------KTPVIFGHAREAVLKEQQHEF-----DG-
------------------------------MLTDQ-------------------LLHLDC
QNIRITDHASVEAIYH------------------------------PLPDWSP-------
--------------------------------------------NAALILFTSGSTGT--
--------------------------------------------------PKAIVKS---
--------VECLDIESHWLAEQWNPCFDKKDNPLIVASVSHQHLYGLTFRIFLPLSLGIP
FQAELM--------------TYHEQLQLLPK-----------------------------
----------------SCSPIFISSPAFLKRIDTKLAPILCRQIFTAGG-----------
------------------------------------------------------------
---------------------PLSFH----------------------------------
----------------------------DAQSTRNALGILP-------------------
--TEIYGATET---------------------GLIAYRQQSEQQQAWQ----FFSGVTLD
MNSDKTFTVY--------SDLISESNG---VLMSDVIELFDDKRSFYLVGRKDRIVKIEE
KRVSLTEIEQRLISLPDIADATVL------------------------------------
------------------------------------------------------------
------------------------------------------------------------
------------------------------------------------------------
------------------------------------------VLTQNERVNIAAV-----
--------VVLTDDGKEK------------------------------------FSSATM
ASFNQKLRSDLRHW----------------------------------------------
------------------------------------------------------------
---------------------------------------------LEPASLPRRLRVIES
IPVNPQGKRDYARLQEL-------------------------------------------
------------------------------------------------------------
------------------------------------------------------------
FL----------------------------------------------------------
------------------------------------------------------------
------------------------------------------------------------
------------------------------------------------------------
------------
>yinte0001_21860
-------MANWLDHSR--------------------------------------------
----------------------------------------DDDLVIAMCGDKIITLSQFR
CDVTYLFNKINFLPNQRWALC-----------------FENSYW--FTV-----------
---------------ALLATLYCQ-------KTPVIFGHAREAVLKEQLHEF-----DG-
------------------------------MLTDQ-------------------LLNLAC
PSVTVASHAAIGADYH------------------------------PLPDWPS-------
--------------------------------------------AASLILFTSGSTGA--
--------------------------------------------------PKAIVKS---
--------VASLDTESHWLAVQWGQRFDRKSNPLIVASVSHQHLYGLTFRIFLPLSLGIP
FQAKLI--------------GYHEQLQSLPE-----------------------------
----------------SCSPIFISSPAFLKRMDTKLSPISCRQIFSAGG-----------
------------------------------------------------------------
---------------------PLSYH----------------------------------
----------------------------DAQSTLNTLGILP-------------------
--TEIYGATET---------------------GLIAYRHQSAPEQAWQ----FFSGVSLE
INSDKTFTVY--------SALIPESTG---VPMSDIIELSDNRQSFYLLGRQDRIVKIEE
KRVSLTEIEQRLISLPEIADATVL------------------------------------
------------------------------------------------------------
------------------------------------------------------------
------------------------------------------------------------
------------------------------------------VLTHNERVNIAAV-----
--------VVLTDMGKEQ------------------------------------VAAASL
GFLTQSLRSTLRHW----------------------------------------------
------------------------------------------------------------
---------------------------------------------LDPVSLPRRLRVIDV
IPLNPQGKRDYARLQEL-------------------------------------------
------------------------------------------------------------
------------------------------------------------------------
FL----------------------------------------------------------
------------------------------------------------------------
------------------------------------------------------------
------------------------------------------------------------
------------
>yente0001X_34190
------------------------------------------------------------
------------------------------------------------------------
---------MAIFSTSRWALC-----------------FENSYW--FTI-----------
---------------ALLATLYCK-------KKPIIFGHAREAVLKEQLHQF-----DG-
------------------------------MLTDQ-------------------LLNLNC
PTVMVADHAPVDIICH------------------------------PLPDWPS-------
--------------------------------------------DASLILFTSGSTGA--
--------------------------------------------------PKAVVKS---
--------IASLDIESHWLAAKWGQYFDKKSNPLIIASVSHQHLYGLTFRLFLPLSLGIP
FQAELI--------------GYHEQLQQLPE-----------------------------
----------------LFSPIFISSPAFLKRIDTKLPPIQCQQIFSAGG-----------
------------------------------------------------------------
---------------------PLNFH----------------------------------
----------------------------DAQATLKILGVLP-------------------
--TEIYGATET---------------------GLIAYRQQLEQLQPWQ----FFSGVTLA
INNDNTFTVY--------SALIPESTG---MPMSDIIELSDNGQSFYLAGRQDRIVKIEE
KRVSLTEIEQRLTSLPDIAEATVL------------------------------------
------------------------------------------------------------
------------------------------------------------------------
------------------------------------------------------------
------------------------------------------VLTQNERVSIAAV-----
--------VVLTDYGKEQ------------------------------------LSTATV
GSFTQNLRSSLRNW----------------------------------------------
------------------------------------------------------------
---------------------------------------------LEPVSLPRRLRVIDV
MPVNLQGKRDYALLQEL-------------------------------------------
------------------------------------------------------------
------------------------------------------------------------
FL----------------------------------------------------------
------------------------------------------------------------
------------------------------------------------------------
------------------------------------------------------------
------------
>yrohd0001_19430
---VNLAMANWLDHSR--------------------------------------------
----------------------------------------DDALVIAMCGTKSITLNQLR
CDVAYLSHKMTLLPNMRWALC-----------------FENSYW--FTV-----------
---------------ALLATLYCK-------KTPVIFGHAREAVLKEQLHEF-----DG-
------------------------------MLTDQ-------------------QLNLEC
PRIMVTGHVSPEAIYS------------------------------PLPNWPS-------
--------------------------------------------DASLILFTSGSTGA--
--------------------------------------------------PKAVVKS---
--------IEGLDIESHWLAMQWGRYIDRANNPLIVASVSHQHLYGLTFRIFLPLSLGIP
FQAELI--------------GYHEQLQFLPE-----------------------------
----------------CCSPIFISSPAFLKRLDVKLPPIQCQQIFSAGG-----------
------------------------------------------------------------
---------------------PLSFH----------------------------------
----------------------------DAQSTLAVLGILP-------------------
--TEIYGATET---------------------GLIAHRQQFEPQQPWQ----FFSGITLD
INSDNTFTVY--------SALIPESTG---MPMSDIIELSDDGQGFHLLGRQDRIVKIEE
KRVSLTEIEQRLLLLPDIADATVL------------------------------------
------------------------------------------------------------
------------------------------------------------------------
------------------------------------------------------------
------------------------------------------LLTQNERVNIAAV-----
--------VVLTDAGKEQ------------------------------------LCTETM
SSFNQKLRSALRNW----------------------------------------------
------------------------------------------------------------
---------------------------------------------LEPASLPRRVRVIDV
IPVNPQGKRDYARLQEL-------------------------------------------
------------------------------------------------------------
------------------------------------------------------------
FL----------------------------------------------------------
------------------------------------------------------------
------------------------------------------------------------
------------------------------------------------------------
------------
>yfred0001_34180
-----MTVTIKLNDARREEYRRQG------------------------------------
--------------------------------------YWGDASLADYWHHSVKVAPEKI
AVIDNQGASYTYAALDRAAACLAAYLLDCGIQPGDRVAFQLPGWSEFTL-----------
---------------IYLACLKTGAV-----SVPLLPAY-RETELIWTLNKS-----QAR
VLFV------------------------PTLFKNTDPVAMITPLRSQLP-----YLQQVV
AVDKLAPATSLPSLSQ------------------------------LLRDYSP-------
LENPVKVH----------------------------------GDELAVVLFTSGTEGV--
--------------------------------------------------PKGVMLT---
--------------HNNVLASERAYCATLNLN------------WMDT--ILMPAPLGHA
T-------------------GFLH------------------------------------
----------------GVTAPFIIGARSVL-LDIFN-PIDCLTLLAREKCTCVMGATP--
------------------------------------------------------FVYDLL
CTVQQQ---------------PYDIS----------------------------------
----------------------------SLRFFLCGGTTIP-------KQITRDCLQAGI
KLLSVYGATESSPHAVVKLDDP--LSRVVNTDGTAVLGVEIKVVDKARKTIPYGEEGEEA
SRGPNVFVGYLGE--PELTAQALDEEG--WYYSGDLCRMDEEGYIKIT-GRKKDIIVRGG
ENISSREVEEILLLHPLVQDVGV-------------------------------------
------------------------------------------------------------
------------------------------------------------------------
------------------------------------------------------------
------------------------------------------VAMPDERLGERACAY---
--------VVLRDPDVPL------------------------------------TFAAMI
DFFRSRRVAKYKY-----------------------------------------------
------------------------------------------------------------
---------------------------------------------------PERLELVDH
LPRTASGKIKKFLLREL-------------------------------------------
------------------------------------------------------------
------------------------------------------------------------
LL----------------------------------------------------------
------------------------------------------------------------
------------------------------------------------------------
------------------------------------------------------------
------------
>ypseu0001X_36740
VNLEQQEVRFWLEGERIKFRAPEGVMTGAVIASLKALKPQLVAILAVREQQETLPIDTEN
RYAAFPLSHVQAAYFVGRQSVFEYGGVGCHGYFEILAPCWDKAKLECVWEQMIIRHDMLR
AIITPNGEQRILPSVAPFVIEQVDVSSETVRQAMSHRVYQTDKWPLFDLKISHQNGKDCL
HFSIDLLIADFLSVQILLAELFKGYLGQTFPTAPLTASF-RDVICYERQQQSGRAYGDAR
QYWFSRLPTLPACPQLPTCVQLPTGSPSPAMQTNASEIPRFVRYRHQLAPSCWRRLQQGC
QQQGVSPSAFLLTVFSEVIGRWSENRHFTLNLTVMNRPNIHKDIDKLVGDFTSVSLLEVD
LRSPKTVYERVKQIQKQLWQDLEHRTFSGIEVMREWGRQQGVGHARMPIVFTSALVGEGK
NQVQEAISETQLDLVFDYGISQTPQVWIDCQIMVLQGRLQLNWDVMADVFPKGVVAAMFS
TFIDSVERIDSVECIDSIECIDRVKCLCMEEVDTGEALCDSPLFWHSA--LSLPLPESQQ
QRRKQVNATEKTLTPRCLHDGILARAAQQPQAIALVDPQHSLTYAALIARAQALAAKLNS
HQRYAVLMEKRHEQVVAVLGIFIAGSAYVP-VDIHQPPARILTILSDAAVSGVVTASPQA
CLADAHFREINLSLLAQIPDAIEAKILPLPHDLAYVIYTSGSTGQPKGVMISHDAAYNTL
ADMQQRMALTPDDRVLALARLSFDLSVFDIFGVLGAGGALIFPDEGDRQNPARWAHDIAQ
HQITLWNSVPAQMKMLTDYLRAEQITLPSLRYILLSGDWIPVNLPPAIAQIAPHCTQ---
--LALGGATEAAIWSNYWRIDPQITYPVSIPYGVPLTNQQFRVVNPWGEDCPDWGAGELL
IGGRGVAQGYWQDEAKTQAHFFMDTQGLRWYRTGDLGRYTSEGVIEFL-GRRDHQIKVRG
YRVETGEIEAQLLKLPEVAQAVVMQTTQAIQTEQAEQATQIAQATQAAQ-----------
----------------------------------------IAQATPTTHTELQAYIEVAQ
VAAASDYTQSLREQGRTALAHLQSAAQQAGDALDRPCIDRLFSLLDKVALMQMVKALSDM
QTVNTHHAVTLDAIMEKGQIASVNRQLLRRWLRALTQHQYLQQINDTYRLISVVAEQEIR
LCWQQCEQLITQLDDNRGLLTYLERSSQCLPELLQGKEDPLNLLFPDGRLDVATQAYQNN
LISQFMNRLLLKAAEQKVKNQAQGRVLKVFEIGAGVGGTSNVLIPLFAEGNAEYTFTDIS
PFFLNEARKRYQHYDFIHYQLFDFNQSPVQQGLNCGQYDLVVAANVLHNAIIARHGLNNL
RQLLAPGGWLLIIEATRDNYQLMTSMEFKQGLTAFEDERLALDSPFLPQQNWIHALQDVG
AEMLWAYPPTDDVLHKMGQSFIFAQFNSQRMSCEPDALLAYLQQQLPDYMVPAKLVILDK
LPVSANGKIDRKQLPRLPESQQKQAPALQDTDSPLEKTLLALGRTLIGNNAMGVDDDFFT
SGGDSLLITQWINQVREVLGEDKVPWEGCLRQVLQQPTARALAAYLRNIREEEPESQRPQ
MAVTCLKESAGLKERSGLKERSEEPVVILHEGSGTVLPYLSLVDKLSGPIYGVNVTDSAA
FLSIPAERLICQLASTYLPEIQKVGDQCHLVGYCMGGLLAFEIARQALENGRPVSSLTII
SSYQIPYHINDPLMIDLVMSWTLGVEPPWNLLKADLEGIYHAILADKPAVITVNAVVERA
KANGLTALANEYACLQQQSNEVRLSQLLTAIEQHSTASSHVSRQPFDVFRHSIQGVCQYQ
PNYFAGDMTFVCQQGDTYLLPALQQDMTAFWQTYCLGQINRLTLPGDHFTCLSADNISPL
IQHLEQCKGVRG
>ypest0001X_9800
VNLEQQEVRFWLEGERIKFRAPEGVMTGAVMASLKALKPQLVAILAVREQQETLPIDTEN
RFVAFPLSHVQAAYFVGRQSVFEYGGVGCHGYFEILAPCWDKAKLECIWEQMIIRHDMLR
AIITPNGEQRILPSVAPFVIEQVDVSSETVRQAMSHRVYQTDKWPLFDLKISHQNGKDCL
HFSIDLLIADFLSVQILLAELFKGYLGQTFPAAPLTASF-RDVICYERQQQSGRAYGDAR
QYWFSRLPTLPACPQLPTCVQLPTGSPSPAMQTNASEIPRFVRYRHQLAPSCWRRLQQGC
QQQGVSPSAFLLTVFSEVIGRWSENRHFTLNLTVMNRPNIHKDIDKLVGDFTSVSLLEVD
LRSPKTVYERVKQIQKQLWQDLEHRTFSGIEVMREWGRQQGVGHARMPIVFTSALVGEGK
NQVQEAISETQLDLVFDYGISQTPQVWIDCQIMVLQGRLQLNWDVMADVFPKGVVAAMFS
TFIDSVERIDSVECIDSIECIDRVKCLCMEEVGTGEALCDSPLFWHSA--LSLPLPESQQ
QRRKQVNATEKTLTPRCLHDGILARAAQQPQAIALVDPQHCLTYAALITRAQALAAKLNS
HQRYAVLMEKRHEQVVAVLGIFIAGSAYVP-VDIHQPPARILTILSDAAVSGVVTASPQA
CLADAHFREINLSLLAQIPDAIEAKILPLPHDLAYVIYTSGSTGQPKGVMISHDAAYNTL
ADMQQRMALTPDDRVLALARLSFDLSVFDIFGVLGAGGALIFPDEGDLQNPARWAHDIAQ
HQITLWNSVPAQMKMLTDYLRAEQITLPSLRYILLSGDWIPVNLPPAIAQIAPHCTQ---
--LALGGATEAAIWSNYWRIDPQITYPVSIPYGVPLTNQQFRVVNPWGEDCPDWGAGELL
IGGRGVAQGYWQDEAKTQAHFFIDTQGLRWYRTGDLGRYTSEGVIEFL-GRRDHQIKVRG
YRVETGEIEAQLLKLPEVAQAVVMQTTQAIQTEQAEQATQIAQATQIAQATQATQATQAT
QATQAAQAAQTAQTTQTTQTTQTAQATQIAQTTQATPTTPTTQATPTTHTELQAYIEAAQ
VAAASDYTQSLREQGRTALAHLQSAAQQAGDALDRPCIDRLFSLLDKVALMQMVKALSDM
QTVNTHHAVTLDAIMEKGQIASVNRQLLRRWLRALTQHQYLQQINDTYRLISVVAEQEIR
LCWQQCEQLITQLDDNRGLLTYLERSSQCLPELLQGKEDPLNLLFPDGRLDVATQAYQNN
LISQFMNRLLLKAAEQKVKNQAQGRVLKVFEIGAGVGGTSNVLIPLFAEGNAEYTFTDIS
PFFLNEARKRYQHYDFIHYQLFDFNQSPVQQGLDCGQYDLVVAANVLHNAIIARHGLNNL
RQLLAPGGWLLIIEATRDNYQLMTSMEFKQGLTAFEDERLALDSPFLPQQNWIHALQDVG
AEMLWAYPPTDDVLHKMGQSFIFAQFNSQRMSCEPDALLAYLQQQLPDYMVPAKLVILDK
LPVSANGKIDRKQLPRLPESQQRQAPALQDTDSPLEKTLLALGRTLIGNNAMGVDDDFFT
SGGDSLLITQWINQVREVLGEDKVPWEGCLRQVLQQPTARALAAYLRNIREEEPESQRPQ
MAVTCLKESACLKERSGLKERSEEPVVILHEGSGTVLPYLSLVDKLSGPIYGVNVTDSAA
FLSIPAERLICQLASTYLPEIQKVGDQCHLVGYCMGGLLAFEIARQALENGRPVSSLTII
SSYQIPYHINDPLMIDLVMSWTLGVEPPWNLLKADLEGIYHAILADKPAVITVNAVVERA
KANGLTALANEYACLQQQSNEVRLSQLLTAIEQHSTASSHVSRQPFDVFRHSIQGVCQYQ
PNYFAGDMTFVCQQGDTYLLPALQQDMTAFWQTYCLGQINRLTLPGDHFTCLSADNISPL
IQHLEQCKGVRG
