# Supplementary material for: Genomic characterization of the Yersinia genus
Source: Genome Biol. 2010 Jan 4;11(1):R1. doi: 10.1186/gb-2010-11-1-r1 (PMC2847712; doi:10.1186/gb-2010-11-1-r1)
Supplement: Additional file 17 — The top level directory consists of a directory called Additional_cluster_files and 5010 directories, one for each multi-protein cluster family. (This top level directory has been split into three data files for uploading purposes (Additional files 15, 16, 17.) Within the directory are the following files: PGL1_unique_Yersinia_unclustered.out - list of all protein singletons that MCL did not group into a cluster (see Materials and Methods); PGL1_Yersinia_unique_locus_tags.txt - names of the 11 locus tag prefixes used for each genome; PGL1_unique_Yersinia.gff - mapping each Yersinia protein to a cluster in tab delimited GFF; PGL1_unique_Yersinia.sigfile - list of the longest protein in each cluster; PGL1_unique_Yersinia.summary - summary table of features of each of the clusters; PGL1_unique_Yersinia.table - summary table of each protein in the clusters. Within each cluster directory are the following files, where 'x' is the cluster name: PGL1_unique_Yersinia-x.faa - multifasta file of the proteins in the cluster; PGL1_unique_Yersinia-x.summary - summary of the properties of the proteins; PGL1_unique_Yersinia-x.matches - blast matches between the proteins of the cluster; PGL1_unique_Yersinia-x.muscle.fasta - muscle alignment of the proteins; PGL1_unique_Yersinia-x.muscle.fasta.gblo - gblocks output of muscle alignment (that is, auto-trimmed alignment); PGL1_unique_Yersinia-x.muscle.fasta.gblo.htm - as above in html format; PGL1_unique_Yersinia-x.muscle.tree - treefile from muscle alignment; PGL1_unique_Yersinia-x.sif - matches between proteins in simple interaction format for display on graphing software. [file gb-2010-11-1-r1-S17.zip › clusters3/PGL1_unique_yersinia-CL3006/PGL1_unique_yersinia-CL3006.muscle.fasta.gblo]

>yfred0001_22980
ITLHQFRYDV TSLFNKITLL PNERWALCKT PVIFGHAREA VLKEQQHEFL HLDCQNIRIT
DHAVECLDIE SHWLAEQWNP CFDKKDNPLI VASVSHQHLY GLTFRIFLPL SLGTYHEQLQ
LLPIFISSPA FLKRIDTKLA PILCRQIFTG LIAYRQQSEQ QQAWQFFSGV TLDMNSDKTF
TVYMSDVIEL FDDKRSFYLV GRKDRIVKIE EKRVSLTEIE QRLISLPDIA DATVLLTQNE
RVNIAALEPA SLPRRLRVIE SIPVNPQGKR DYARLQEL
>yinte0001_21860
ITLSQFRCDV TYLFNKINFL PNQRWALCKT PVIFGHAREA VLKEQLHEFL NLACPSVTVA
SHAVASLDTE SHWLAVQWGQ RFDRKSNPLI VASVSHQHLY GLTFRIFLPL SLGGYHEQLQ
SLPIFISSPA FLKRMDTKLS PISCRQIFSG LIAYRHQSAP EQAWQFFSGV SLEINSDKTF
TVYMSDIIEL SDNRQSFYLL GRQDRIVKIE EKRVSLTEIE QRLISLPEIA DATVLLTHNE
RVNIAALDPV SLPRRLRVID VIPLNPQGKR DYARLQEL
>yente0001X_34190
---------- ------MAIF STSRWALCKK PIIFGHAREA VLKEQLHQFL NLNCPTVMVA
DHAIASLDIE SHWLAAKWGQ YFDKKSNPLI IASVSHQHLY GLTFRLFLPL SLGGYHEQLQ
QLPIFISSPA FLKRIDTKLP PIQCQQIFSG LIAYRQQLEQ LQPWQFFSGV TLAINNDNTF
TVYMSDIIEL SDNGQSFYLA GRQDRIVKIE EKRVSLTEIE QRLTSLPDIA EATVLLTQNE
RVSIAALEPV SLPRRLRVID VMPVNLQGKR DYALLQEL
>yrohd0001_19430
ITLNQLRCDV AYLSHKMTLL PNMRWALCKT PVIFGHAREA VLKEQLHEFL NLECPRIMVT
GHVIEGLDIE SHWLAMQWGR YIDRANNPLI VASVSHQHLY GLTFRIFLPL SLGGYHEQLQ
FLPIFISSPA FLKRLDVKLP PIQCQQIFSG LIAHRQQFEP QQPWQFFSGI TLDINSDNTF
TVYMSDIIEL SDDGQGFHLL GRQDRIVKIE EKRVSLTEIE QRLLLLPDIA DATVLLTQNE
RVNIAALEPA SLPRRVRVID VIPVNPQGKR DYARLQEL
>yfred0001_34180
KVAPEKIAVI DNQGASYTYA ALDRAAACSV PLLPAY-RET ELIWTLNKSL QQVVAVDKLA
PAT------H NNVLASERAY CATLNLN--- ---------W MDT--ILMPA PLGGFLH---
---PFIIGAR SVL-LDIFN- PIDCLTLLAG TAVLGVEIKV VDKARYGEEG EEASRGPNVF
VGYSGDLCRM DEEGYIKIT- GRKKDIIVRG GENISSREVE EILLLHPLVQ DVGV-AMPDE
RLGERA---- --PERLELVD HLPRTASGKI KKFLLREL
>ypseu0001X_36740
IRHDMLRAII TPNGEQRILP SVAPFVIETA PLTASF-RDV ICYERQQQSL QQGCQQQGVS
PSAIDSVECI DSIECIDRVK CLCMEEVDTG EALCDSPLFW HSA--LSLPL PESGILARAA
QQPIFIAGSA YVP-VDIHQP PARILTILSG VPLTNQQFRV VNPWGDWGAG ELLIGGRGVA
QGYTGDLGRY TSEGVIEFL- GRRDHQIKVR GYRVETGEIE AQLLKLPEVA QAVVMLFPDG
RLDVATLPDY MVPAKLVILD KLPVSANGKI DRKQLPRL
>ypest0001X_9800
IRHDMLRAII TPNGEQRILP SVAPFVIEAA PLTASF-RDV ICYERQQQSL QQGCQQQGVS
PSAIDSVECI DSIECIDRVK CLCMEEVGTG EALCDSPLFW HSA--LSLPL PESGILARAA
QQPIFIAGSA YVP-VDIHQP PARILTILSG VPLTNQQFRV VNPWGDWGAG ELLIGGRGVA
QGYTGDLGRY TSEGVIEFL- GRRDHQIKVR GYRVETGEIE AQLLKLPEVA QAVVMLFPDG
RLDVATLPDY MVPAKLVILD KLPVSANGKI DRKQLPRL
