# Supplementary material for: Genomic characterization of the Yersinia genus
Source: Genome Biol. 2010 Jan 4;11(1):R1. doi: 10.1186/gb-2010-11-1-r1 (PMC2847712; doi:10.1186/gb-2010-11-1-r1)
Supplement: Additional file 17 — The top level directory consists of a directory called Additional_cluster_files and 5010 directories, one for each multi-protein cluster family. (This top level directory has been split into three data files for uploading purposes (Additional files 15, 16, 17.) Within the directory are the following files: PGL1_unique_Yersinia_unclustered.out - list of all protein singletons that MCL did not group into a cluster (see Materials and Methods); PGL1_Yersinia_unique_locus_tags.txt - names of the 11 locus tag prefixes used for each genome; PGL1_unique_Yersinia.gff - mapping each Yersinia protein to a cluster in tab delimited GFF; PGL1_unique_Yersinia.sigfile - list of the longest protein in each cluster; PGL1_unique_Yersinia.summary - summary table of features of each of the clusters; PGL1_unique_Yersinia.table - summary table of each protein in the clusters. Within each cluster directory are the following files, where 'x' is the cluster name: PGL1_unique_Yersinia-x.faa - multifasta file of the proteins in the cluster; PGL1_unique_Yersinia-x.summary - summary of the properties of the proteins; PGL1_unique_Yersinia-x.matches - blast matches between the proteins of the cluster; PGL1_unique_Yersinia-x.muscle.fasta - muscle alignment of the proteins; PGL1_unique_Yersinia-x.muscle.fasta.gblo - gblocks output of muscle alignment (that is, auto-trimmed alignment); PGL1_unique_Yersinia-x.muscle.fasta.gblo.htm - as above in html format; PGL1_unique_Yersinia-x.muscle.tree - treefile from muscle alignment; PGL1_unique_Yersinia-x.sif - matches between proteins in simple interaction format for display on graphing software. [file gb-2010-11-1-r1-S17.zip › clusters3/PGL1_unique_yersinia-CL3007/PGL1_unique_yersinia-CL3007.matches]

source	target	interaction	score
yfred0001_25950	ypseu0001X_30250	pmatch	86.43
yfred0001_25950	yfred0001_25950	pmatch	100.00
yfred0001_25950	ykris0001_25650	pmatch	89.92
yfred0001_25950	yrohd0001_37620	pmatch	90.70
yfred0001_25950	ymoll0001_24100	pmatch	87.21
yfred0001_25950	ypest0001X_32470	pmatch	86.05
yfred0001_25950	yinte0001_24600	pmatch	86.05
yrohd0001_37620	yfred0001_25950	pmatch	90.70
yrohd0001_37620	ymoll0001_24100	pmatch	86.82
yrohd0001_37620	ypest0001X_32470	pmatch	84.50
yrohd0001_37620	ypseu0001X_30250	pmatch	84.88
yrohd0001_37620	ykris0001_25650	pmatch	87.60
yrohd0001_37620	yrohd0001_37620	pmatch	100.00
yrohd0001_37620	yinte0001_24600	pmatch	87.60
ykris0001_25650	ypseu0001X_30250	pmatch	84.50
ykris0001_25650	yfred0001_25950	pmatch	89.92
ykris0001_25650	ykris0001_25650	pmatch	100.00
ykris0001_25650	yrohd0001_37620	pmatch	87.60
ykris0001_25650	ymoll0001_24100	pmatch	86.82
ykris0001_25650	ypest0001X_32470	pmatch	84.11
ykris0001_25650	yinte0001_24600	pmatch	88.76
ymoll0001_24100	ymoll0001_24100	pmatch	100.00
ymoll0001_24100	ypseu0001X_30250	pmatch	86.43
ymoll0001_24100	ypest0001X_32470	pmatch	86.05
ymoll0001_24100	yfred0001_25950	pmatch	87.21
ymoll0001_24100	ykris0001_25650	pmatch	86.82
ymoll0001_24100	yrohd0001_37620	pmatch	86.82
ymoll0001_24100	yinte0001_24600	pmatch	91.47
ypseu0001X_30250	yfred0001_25950	pmatch	86.43
ypseu0001X_30250	ymoll0001_24100	pmatch	86.43
ypseu0001X_30250	ypest0001X_32470	pmatch	99.61
ypseu0001X_30250	ypseu0001X_30250	pmatch	100.00
ypseu0001X_30250	ykris0001_25650	pmatch	84.50
ypseu0001X_30250	yrohd0001_37620	pmatch	84.88
ypseu0001X_30250	yinte0001_24600	pmatch	87.21
ypest0001X_32470	yfred0001_25950	pmatch	86.05
ypest0001X_32470	ymoll0001_24100	pmatch	86.05
ypest0001X_32470	ypest0001X_32470	pmatch	100.00
ypest0001X_32470	ypseu0001X_30250	pmatch	99.61
ypest0001X_32470	ykris0001_25650	pmatch	84.11
ypest0001X_32470	yrohd0001_37620	pmatch	84.50
ypest0001X_32470	yinte0001_24600	pmatch	86.82
yinte0001_24600	yfred0001_25950	pmatch	86.05
yinte0001_24600	ymoll0001_24100	pmatch	91.47
yinte0001_24600	ypest0001X_32470	pmatch	86.82
yinte0001_24600	ypseu0001X_30250	pmatch	87.21
yinte0001_24600	ykris0001_25650	pmatch	88.76
yinte0001_24600	yrohd0001_37620	pmatch	87.60
yinte0001_24600	yinte0001_24600	pmatch	100.00
