# Supplementary material for: Genomic characterization of the Yersinia genus
Source: Genome Biol. 2010 Jan 4;11(1):R1. doi: 10.1186/gb-2010-11-1-r1 (PMC2847712; doi:10.1186/gb-2010-11-1-r1)
Supplement: Additional file 17 — The top level directory consists of a directory called Additional_cluster_files and 5010 directories, one for each multi-protein cluster family. (This top level directory has been split into three data files for uploading purposes (Additional files 15, 16, 17.) Within the directory are the following files: PGL1_unique_Yersinia_unclustered.out - list of all protein singletons that MCL did not group into a cluster (see Materials and Methods); PGL1_Yersinia_unique_locus_tags.txt - names of the 11 locus tag prefixes used for each genome; PGL1_unique_Yersinia.gff - mapping each Yersinia protein to a cluster in tab delimited GFF; PGL1_unique_Yersinia.sigfile - list of the longest protein in each cluster; PGL1_unique_Yersinia.summary - summary table of features of each of the clusters; PGL1_unique_Yersinia.table - summary table of each protein in the clusters. Within each cluster directory are the following files, where 'x' is the cluster name: PGL1_unique_Yersinia-x.faa - multifasta file of the proteins in the cluster; PGL1_unique_Yersinia-x.summary - summary of the properties of the proteins; PGL1_unique_Yersinia-x.matches - blast matches between the proteins of the cluster; PGL1_unique_Yersinia-x.muscle.fasta - muscle alignment of the proteins; PGL1_unique_Yersinia-x.muscle.fasta.gblo - gblocks output of muscle alignment (that is, auto-trimmed alignment); PGL1_unique_Yersinia-x.muscle.fasta.gblo.htm - as above in html format; PGL1_unique_Yersinia-x.muscle.tree - treefile from muscle alignment; PGL1_unique_Yersinia-x.sif - matches between proteins in simple interaction format for display on graphing software. [file gb-2010-11-1-r1-S17.zip › clusters3/PGL1_unique_yersinia-CL3007/PGL1_unique_yersinia-CL3007.sif]

yfred0001_25950	pmatch	ypseu0001X_30250
yfred0001_25950	pmatch	yfred0001_25950
yfred0001_25950	pmatch	ykris0001_25650
yfred0001_25950	pmatch	yrohd0001_37620
yfred0001_25950	pmatch	ymoll0001_24100
yfred0001_25950	pmatch	ypest0001X_32470
yfred0001_25950	pmatch	yinte0001_24600
yrohd0001_37620	pmatch	yfred0001_25950
yrohd0001_37620	pmatch	ymoll0001_24100
yrohd0001_37620	pmatch	ypest0001X_32470
yrohd0001_37620	pmatch	ypseu0001X_30250
yrohd0001_37620	pmatch	ykris0001_25650
yrohd0001_37620	pmatch	yrohd0001_37620
yrohd0001_37620	pmatch	yinte0001_24600
ykris0001_25650	pmatch	ypseu0001X_30250
ykris0001_25650	pmatch	yfred0001_25950
ykris0001_25650	pmatch	ykris0001_25650
ykris0001_25650	pmatch	yrohd0001_37620
ykris0001_25650	pmatch	ymoll0001_24100
ykris0001_25650	pmatch	ypest0001X_32470
ykris0001_25650	pmatch	yinte0001_24600
ymoll0001_24100	pmatch	ymoll0001_24100
ymoll0001_24100	pmatch	ypseu0001X_30250
ymoll0001_24100	pmatch	ypest0001X_32470
ymoll0001_24100	pmatch	yfred0001_25950
ymoll0001_24100	pmatch	ykris0001_25650
ymoll0001_24100	pmatch	yrohd0001_37620
ymoll0001_24100	pmatch	yinte0001_24600
ypseu0001X_30250	pmatch	yfred0001_25950
ypseu0001X_30250	pmatch	ymoll0001_24100
ypseu0001X_30250	pmatch	ypest0001X_32470
ypseu0001X_30250	pmatch	ypseu0001X_30250
ypseu0001X_30250	pmatch	ykris0001_25650
ypseu0001X_30250	pmatch	yrohd0001_37620
ypseu0001X_30250	pmatch	yinte0001_24600
ypest0001X_32470	pmatch	yfred0001_25950
ypest0001X_32470	pmatch	ymoll0001_24100
ypest0001X_32470	pmatch	ypest0001X_32470
ypest0001X_32470	pmatch	ypseu0001X_30250
ypest0001X_32470	pmatch	ykris0001_25650
ypest0001X_32470	pmatch	yrohd0001_37620
ypest0001X_32470	pmatch	yinte0001_24600
yinte0001_24600	pmatch	yfred0001_25950
yinte0001_24600	pmatch	ymoll0001_24100
yinte0001_24600	pmatch	ypest0001X_32470
yinte0001_24600	pmatch	ypseu0001X_30250
yinte0001_24600	pmatch	ykris0001_25650
yinte0001_24600	pmatch	yrohd0001_37620
yinte0001_24600	pmatch	yinte0001_24600
