# Supplementary material for: Genomic characterization of the Yersinia genus
Source: Genome Biol. 2010 Jan 4;11(1):R1. doi: 10.1186/gb-2010-11-1-r1 (PMC2847712; doi:10.1186/gb-2010-11-1-r1)
Supplement: Additional file 17 — The top level directory consists of a directory called Additional_cluster_files and 5010 directories, one for each multi-protein cluster family. (This top level directory has been split into three data files for uploading purposes (Additional files 15, 16, 17.) Within the directory are the following files: PGL1_unique_Yersinia_unclustered.out - list of all protein singletons that MCL did not group into a cluster (see Materials and Methods); PGL1_Yersinia_unique_locus_tags.txt - names of the 11 locus tag prefixes used for each genome; PGL1_unique_Yersinia.gff - mapping each Yersinia protein to a cluster in tab delimited GFF; PGL1_unique_Yersinia.sigfile - list of the longest protein in each cluster; PGL1_unique_Yersinia.summary - summary table of features of each of the clusters; PGL1_unique_Yersinia.table - summary table of each protein in the clusters. Within each cluster directory are the following files, where 'x' is the cluster name: PGL1_unique_Yersinia-x.faa - multifasta file of the proteins in the cluster; PGL1_unique_Yersinia-x.summary - summary of the properties of the proteins; PGL1_unique_Yersinia-x.matches - blast matches between the proteins of the cluster; PGL1_unique_Yersinia-x.muscle.fasta - muscle alignment of the proteins; PGL1_unique_Yersinia-x.muscle.fasta.gblo - gblocks output of muscle alignment (that is, auto-trimmed alignment); PGL1_unique_Yersinia-x.muscle.fasta.gblo.htm - as above in html format; PGL1_unique_Yersinia-x.muscle.tree - treefile from muscle alignment; PGL1_unique_Yersinia-x.sif - matches between proteins in simple interaction format for display on graphing software. [file gb-2010-11-1-r1-S17.zip › clusters3/PGL1_unique_yersinia-CL3008/PGL1_unique_yersinia-CL3008.matches]

source	target	interaction	score
yfred0001_25170	yinte0001_23310	pmatch	56.12
yfred0001_25170	ypseu0001X_32250	pmatch	53.33
yfred0001_25170	yfred0001_25170	pmatch	100.00
yfred0001_25170	yruck0001_19180	pmatch	41.67
yfred0001_25170	ypest0001X_31990	pmatch	48.46
yfred0001_25170	ykris0001_24160	pmatch	44.53
yinte0001_23310	yinte0001_23310	pmatch	100.00
yinte0001_23310	ypseu0001X_32250	pmatch	57.69
yinte0001_23310	yfred0001_25170	pmatch	56.12
yinte0001_23310	yruck0001_19180	pmatch	40.87
yinte0001_23310	ypest0001X_31990	pmatch	57.69
yinte0001_23310	ykris0001_24160	pmatch	46.83
ypest0001X_31990	ypseu0001X_32250	pmatch	98.92
ypest0001X_31990	yruck0001_19180	pmatch	47.41
ypest0001X_31990	yruck0001_29460	pmatch	33.33
ypest0001X_31990	yinte0001_23310	pmatch	57.69
ypest0001X_31990	yfred0001_25170	pmatch	48.46
ypest0001X_31990	ypest0001X_31990	pmatch	100.00
ypest0001X_31990	ykris0001_24160	pmatch	45.56
ypseu0001X_32250	ypseu0001X_32250	pmatch	100.00
ypseu0001X_32250	yruck0001_19180	pmatch	47.41
ypseu0001X_32250	yruck0001_29460	pmatch	33.33
ypseu0001X_32250	yinte0001_23310	pmatch	57.69
ypseu0001X_32250	yfred0001_25170	pmatch	53.33
ypseu0001X_32250	ypest0001X_31990	pmatch	98.92
ypseu0001X_32250	ykris0001_24160	pmatch	45.56
ykris0001_24160	yinte0001_23310	pmatch	46.83
ykris0001_24160	ypseu0001X_32250	pmatch	45.56
ykris0001_24160	yfred0001_25170	pmatch	44.53
ykris0001_24160	yruck0001_19180	pmatch	45.36
ykris0001_24160	ypest0001X_31990	pmatch	45.56
ykris0001_24160	ykris0001_24160	pmatch	100.00
yruck0001_19180	yinte0001_23310	pmatch	40.87
yruck0001_19180	ypseu0001X_32250	pmatch	47.41
yruck0001_19180	yruck0001_19180	pmatch	100.00
yruck0001_19180	yfred0001_25170	pmatch	41.67
yruck0001_19180	ypest0001X_31990	pmatch	47.41
yruck0001_19180	ykris0001_24160	pmatch	45.36
yruck0001_29460	yruck0001_29460	pmatch	100.00
