# Supplementary material for: Genomic characterization of the Yersinia genus
Source: Genome Biol. 2010 Jan 4;11(1):R1. doi: 10.1186/gb-2010-11-1-r1 (PMC2847712; doi:10.1186/gb-2010-11-1-r1)
Supplement: Additional file 17 — The top level directory consists of a directory called Additional_cluster_files and 5010 directories, one for each multi-protein cluster family. (This top level directory has been split into three data files for uploading purposes (Additional files 15, 16, 17.) Within the directory are the following files: PGL1_unique_Yersinia_unclustered.out - list of all protein singletons that MCL did not group into a cluster (see Materials and Methods); PGL1_Yersinia_unique_locus_tags.txt - names of the 11 locus tag prefixes used for each genome; PGL1_unique_Yersinia.gff - mapping each Yersinia protein to a cluster in tab delimited GFF; PGL1_unique_Yersinia.sigfile - list of the longest protein in each cluster; PGL1_unique_Yersinia.summary - summary table of features of each of the clusters; PGL1_unique_Yersinia.table - summary table of each protein in the clusters. Within each cluster directory are the following files, where 'x' is the cluster name: PGL1_unique_Yersinia-x.faa - multifasta file of the proteins in the cluster; PGL1_unique_Yersinia-x.summary - summary of the properties of the proteins; PGL1_unique_Yersinia-x.matches - blast matches between the proteins of the cluster; PGL1_unique_Yersinia-x.muscle.fasta - muscle alignment of the proteins; PGL1_unique_Yersinia-x.muscle.fasta.gblo - gblocks output of muscle alignment (that is, auto-trimmed alignment); PGL1_unique_Yersinia-x.muscle.fasta.gblo.htm - as above in html format; PGL1_unique_Yersinia-x.muscle.tree - treefile from muscle alignment; PGL1_unique_Yersinia-x.sif - matches between proteins in simple interaction format for display on graphing software. [file gb-2010-11-1-r1-S17.zip › clusters3/PGL1_unique_yersinia-CL3010/PGL1_unique_yersinia-CL3010.muscle.fasta]

>ymoll0001_25140
--------MQRNLLKYLKSFTGKIRKCQEEAVEKFFKFKKKNIRDKACLINLPTGAGKTG
VISLISHLSKERNILIICHRRAVKEQLYKEVSSRFFRVTLNDPDIKLKNTFKNINNLNEE
GIYISTFQKLSMLSPEDLDKTQSFFDLIIIDEGHSEPSPVWREIVRQSDAIKVVITATPY
RNDLFELNVDLDDYFIFTFKQAISDKIITEPNFIQVNSMEKMLQEVQIFLAKNENIKCII
KCKDANDIYLYHESISKKFKTASIHETFRNDEASGKFKSVNSALKSDNIRVLIHQHKLDE
GVDFPEAKLLVLTYQVGSGRELVQTIGRVVRNYNSIKPMIIDLASSSNERMWQSYRVFDD
YISTPSGSKGFIKSLSTTNLIKGFLDNFPEYSYFSSRFRERLDLQSINANDISIPLASVC
FIEKGPNYSTPLLLDKIYWELHTQ-GSLVKQIENDHDVSIYLYISFNSSRYLSDKLFFEP
KLEIIIIKELSNSIAIFDSSGGKYANRIDLNLVNPININRLTALAAVTKAREIKEAHSRA
IGTAKNRPEAISLKGKNLEI
>yaldo0001_1280
------------------------------------------------------------
----------------------------------MRLWKRPQPMQPIAIIFVGS------
------------------------------------------------------------
------------------------------------------------------------
--------------------------------------SLAYYVLMTTFSTYLHEH-L--
--RFPVTTVSAIMFGY----------------------ILVSRLSKVALGPW--------
-------------------------------------F----------------------
-----DRLTFRSGLIFA--------------------LGIVNY-----------------
----------TPNVRHSTK-----------------------------------------
--------------------
>yruck0001_1440
MLLWIQSQPLRVISIIFAGSSLAYYMLMTTLAIYLHSYLKLTVATVGTIIFGYVFISRLA
KVILGPWFDRLSLRTSLTFSLSIAAAGFFLAATDNLIGILAPWCLCIAGIGISSVVLLTQ
SCIAR--QKQALLNEVHAPADYSFIYVLMHSSALVAPAIGFTIMRHFPGGLYWIIGGFYL
LLLLF------------------CRLFLPEPQLPPPATTNKAVITDFLTAFRKQHYCRFL
LINSLLWMLYAQLFSTIPLYIREILGEKSNLTLFYMVEALTVMMLQHWVSTYINQH-IQA
--YFHQVALVIFSLSF----------------------LLIYYAHSMVLILL--------
---------------AGCLFAFALMIFMPCSNAVNAAFAEP-------------------
-----GRFATYFGLVSLSATLGDSLGSA---------LGMTGFNLLLQSGMLRDYFLWLA
G---I-----TVALAFLRR--------------NPYNCLL--------------------
--------------------
>yaldo0001_1270
------------------------------------------------------------
------------------------------------MGKFASWCLCIAGVGVSSVVLLTQ
SFIAS--QKQLRSHNAASSADDSFLYILMNGSALIAP-----------------------
------------------------------------------------------------
-----------------------------------------------VIGFEILRY-WPQ
GLYWIIGGLYILLLVY----------------------CLAYISGAECKPLP--------
---------------APHLVLADWL----------KPFKNR-------------------
------NYCRFLLVNSLLWMLHAQLYST---------IPLYTRETLDDESNLTLFFYRGS
A---I-----CHGVAALGQ--------------SLY------------------------
--------------------
>yaldo0001_1260
------------------------------------------------------------
------------------------------------------------------------
------------------------------------------------------------
------------------------------------------------------------
-------------------------------------------VLQHWVSLYINQH-IPA
--YYPAVALTLFSVSF----------------------FLIYLAQDRVLILW--------
---------------AAGVFSLALMVYMPSADANNAAFADH-------------------
-----DRFATYFGLLSLSATLGDSLGNI---------LGMMLLAFLLQSGNVSLYFLWLS
GLAAI-----TAVLAIFCR--------------NPYNCH---------------------
--------------------
>yente0001X_2220
------------------------------------------------------------
----------------------------------MRFWKRPQPMLPIATIFV--------
------------------------------------------------------------
--------------------------------------------------FKNRNYCRFL
LVNSLLWMLHAQLYSTIPLYTRETLDDESHLTLFFMVEALCVMVLQHWVNLYINQH-IPS
--YYPAVTLMLFSVSF----------------------FLIYLAQDRVLILW--------
---------------AAGVFSLALMVYMPSADANNAAFADH-------------------
-----GSFATYFGLLSLSVTLGDSLGNM---------LGMRLLAFLLQSGNVSQYFLWLA
G---I-----TAVLAIFYR--------------NPYNCPL--------------------
--------------------
