# Supplementary material for: Genomic characterization of the Yersinia genus
Source: Genome Biol. 2010 Jan 4;11(1):R1. doi: 10.1186/gb-2010-11-1-r1 (PMC2847712; doi:10.1186/gb-2010-11-1-r1)
Supplement: Additional file 17 — The top level directory consists of a directory called Additional_cluster_files and 5010 directories, one for each multi-protein cluster family. (This top level directory has been split into three data files for uploading purposes (Additional files 15, 16, 17.) Within the directory are the following files: PGL1_unique_Yersinia_unclustered.out - list of all protein singletons that MCL did not group into a cluster (see Materials and Methods); PGL1_Yersinia_unique_locus_tags.txt - names of the 11 locus tag prefixes used for each genome; PGL1_unique_Yersinia.gff - mapping each Yersinia protein to a cluster in tab delimited GFF; PGL1_unique_Yersinia.sigfile - list of the longest protein in each cluster; PGL1_unique_Yersinia.summary - summary table of features of each of the clusters; PGL1_unique_Yersinia.table - summary table of each protein in the clusters. Within each cluster directory are the following files, where 'x' is the cluster name: PGL1_unique_Yersinia-x.faa - multifasta file of the proteins in the cluster; PGL1_unique_Yersinia-x.summary - summary of the properties of the proteins; PGL1_unique_Yersinia-x.matches - blast matches between the proteins of the cluster; PGL1_unique_Yersinia-x.muscle.fasta - muscle alignment of the proteins; PGL1_unique_Yersinia-x.muscle.fasta.gblo - gblocks output of muscle alignment (that is, auto-trimmed alignment); PGL1_unique_Yersinia-x.muscle.fasta.gblo.htm - as above in html format; PGL1_unique_Yersinia-x.muscle.tree - treefile from muscle alignment; PGL1_unique_Yersinia-x.sif - matches between proteins in simple interaction format for display on graphing software. [file gb-2010-11-1-r1-S17.zip › clusters3/PGL1_unique_yersinia-CL3011/PGL1_unique_yersinia-CL3011.matches]

source	target	interaction	score
yaldo0001_1650	ymoll0001_1040	pmatch	65.52
yaldo0001_1650	yberc0001_1520	pmatch	63.22
yaldo0001_1650	yaldo0001_1650	pmatch	100.00
yaldo0001_1650	yinte0001_1790	pmatch	64.37
yaldo0001_1650	yruck0001_1760	pmatch	48.78
yaldo0001_1650	yfred0001_1930	pmatch	61.29
yberc0001_1520	ymoll0001_1040	pmatch	76.28
yberc0001_1520	yinte0001_1790	pmatch	59.63
yberc0001_1520	yberc0001_1520	pmatch	100.00
yberc0001_1520	yaldo0001_1650	pmatch	63.22
yberc0001_1520	yruck0001_1760	pmatch	41.38
yberc0001_1520	yfred0001_1930	pmatch	58.39
ymoll0001_1040	ymoll0001_1040	pmatch	100.00
ymoll0001_1040	yaldo0001_1650	pmatch	65.52
ymoll0001_1040	yberc0001_1520	pmatch	76.28
ymoll0001_1040	yinte0001_1790	pmatch	64.71
ymoll0001_1040	yruck0001_1760	pmatch	47.86
ymoll0001_1040	yfred0001_1930	pmatch	63.08
yfred0001_1930	ymoll0001_1040	pmatch	63.08
yfred0001_1930	yaldo0001_1650	pmatch	61.29
yfred0001_1930	yinte0001_1790	pmatch	62.02
yfred0001_1930	yberc0001_1520	pmatch	59.12
yfred0001_1930	yruck0001_1760	pmatch	38.76
yfred0001_1930	yfred0001_1930	pmatch	100.00
yinte0001_1790	ymoll0001_1040	pmatch	64.71
yinte0001_1790	yinte0001_1790	pmatch	100.00
yinte0001_1790	yberc0001_1520	pmatch	52.50
yinte0001_1790	yaldo0001_1650	pmatch	64.37
yinte0001_1790	yruck0001_1760	pmatch	48.95
yinte0001_1790	yfred0001_1930	pmatch	62.02
yruck0001_1760	ymoll0001_1040	pmatch	47.86
yruck0001_1760	yinte0001_1790	pmatch	50.35
yruck0001_1760	yberc0001_1520	pmatch	42.57
yruck0001_1760	yaldo0001_1650	pmatch	48.78
yruck0001_1760	yruck0001_1760	pmatch	100.00
yruck0001_1760	yfred0001_1930	pmatch	43.41
