# Supplementary material for: Genomic characterization of the Yersinia genus
Source: Genome Biol. 2010 Jan 4;11(1):R1. doi: 10.1186/gb-2010-11-1-r1 (PMC2847712; doi:10.1186/gb-2010-11-1-r1)
Supplement: Additional file 17 — The top level directory consists of a directory called Additional_cluster_files and 5010 directories, one for each multi-protein cluster family. (This top level directory has been split into three data files for uploading purposes (Additional files 15, 16, 17.) Within the directory are the following files: PGL1_unique_Yersinia_unclustered.out - list of all protein singletons that MCL did not group into a cluster (see Materials and Methods); PGL1_Yersinia_unique_locus_tags.txt - names of the 11 locus tag prefixes used for each genome; PGL1_unique_Yersinia.gff - mapping each Yersinia protein to a cluster in tab delimited GFF; PGL1_unique_Yersinia.sigfile - list of the longest protein in each cluster; PGL1_unique_Yersinia.summary - summary table of features of each of the clusters; PGL1_unique_Yersinia.table - summary table of each protein in the clusters. Within each cluster directory are the following files, where 'x' is the cluster name: PGL1_unique_Yersinia-x.faa - multifasta file of the proteins in the cluster; PGL1_unique_Yersinia-x.summary - summary of the properties of the proteins; PGL1_unique_Yersinia-x.matches - blast matches between the proteins of the cluster; PGL1_unique_Yersinia-x.muscle.fasta - muscle alignment of the proteins; PGL1_unique_Yersinia-x.muscle.fasta.gblo - gblocks output of muscle alignment (that is, auto-trimmed alignment); PGL1_unique_Yersinia-x.muscle.fasta.gblo.htm - as above in html format; PGL1_unique_Yersinia-x.muscle.tree - treefile from muscle alignment; PGL1_unique_Yersinia-x.sif - matches between proteins in simple interaction format for display on graphing software. [file gb-2010-11-1-r1-S17.zip › clusters3/PGL1_unique_yersinia-CL3011/PGL1_unique_yersinia-CL3011.sif]

yaldo0001_1650	pmatch	ymoll0001_1040
yaldo0001_1650	pmatch	yberc0001_1520
yaldo0001_1650	pmatch	yaldo0001_1650
yaldo0001_1650	pmatch	yinte0001_1790
yaldo0001_1650	pmatch	yruck0001_1760
yaldo0001_1650	pmatch	yfred0001_1930
yberc0001_1520	pmatch	ymoll0001_1040
yberc0001_1520	pmatch	yinte0001_1790
yberc0001_1520	pmatch	yberc0001_1520
yberc0001_1520	pmatch	yaldo0001_1650
yberc0001_1520	pmatch	yruck0001_1760
yberc0001_1520	pmatch	yfred0001_1930
ymoll0001_1040	pmatch	ymoll0001_1040
ymoll0001_1040	pmatch	yaldo0001_1650
ymoll0001_1040	pmatch	yberc0001_1520
ymoll0001_1040	pmatch	yinte0001_1790
ymoll0001_1040	pmatch	yruck0001_1760
ymoll0001_1040	pmatch	yfred0001_1930
yfred0001_1930	pmatch	ymoll0001_1040
yfred0001_1930	pmatch	yaldo0001_1650
yfred0001_1930	pmatch	yinte0001_1790
yfred0001_1930	pmatch	yberc0001_1520
yfred0001_1930	pmatch	yruck0001_1760
yfred0001_1930	pmatch	yfred0001_1930
yinte0001_1790	pmatch	ymoll0001_1040
yinte0001_1790	pmatch	yinte0001_1790
yinte0001_1790	pmatch	yberc0001_1520
yinte0001_1790	pmatch	yaldo0001_1650
yinte0001_1790	pmatch	yruck0001_1760
yinte0001_1790	pmatch	yfred0001_1930
yruck0001_1760	pmatch	ymoll0001_1040
yruck0001_1760	pmatch	yinte0001_1790
yruck0001_1760	pmatch	yberc0001_1520
yruck0001_1760	pmatch	yaldo0001_1650
yruck0001_1760	pmatch	yruck0001_1760
yruck0001_1760	pmatch	yfred0001_1930
