# Supplementary material for: Genomic characterization of the Yersinia genus
Source: Genome Biol. 2010 Jan 4;11(1):R1. doi: 10.1186/gb-2010-11-1-r1 (PMC2847712; doi:10.1186/gb-2010-11-1-r1)
Supplement: Additional file 17 — The top level directory consists of a directory called Additional_cluster_files and 5010 directories, one for each multi-protein cluster family. (This top level directory has been split into three data files for uploading purposes (Additional files 15, 16, 17.) Within the directory are the following files: PGL1_unique_Yersinia_unclustered.out - list of all protein singletons that MCL did not group into a cluster (see Materials and Methods); PGL1_Yersinia_unique_locus_tags.txt - names of the 11 locus tag prefixes used for each genome; PGL1_unique_Yersinia.gff - mapping each Yersinia protein to a cluster in tab delimited GFF; PGL1_unique_Yersinia.sigfile - list of the longest protein in each cluster; PGL1_unique_Yersinia.summary - summary table of features of each of the clusters; PGL1_unique_Yersinia.table - summary table of each protein in the clusters. Within each cluster directory are the following files, where 'x' is the cluster name: PGL1_unique_Yersinia-x.faa - multifasta file of the proteins in the cluster; PGL1_unique_Yersinia-x.summary - summary of the properties of the proteins; PGL1_unique_Yersinia-x.matches - blast matches between the proteins of the cluster; PGL1_unique_Yersinia-x.muscle.fasta - muscle alignment of the proteins; PGL1_unique_Yersinia-x.muscle.fasta.gblo - gblocks output of muscle alignment (that is, auto-trimmed alignment); PGL1_unique_Yersinia-x.muscle.fasta.gblo.htm - as above in html format; PGL1_unique_Yersinia-x.muscle.tree - treefile from muscle alignment; PGL1_unique_Yersinia-x.sif - matches between proteins in simple interaction format for display on graphing software. [file gb-2010-11-1-r1-S17.zip › clusters3/PGL1_unique_yersinia-CL3012/PGL1_unique_yersinia-CL3012.matches]

source	target	interaction	score
yaldo0001_2480	ymoll0001_2450	pmatch	77.42
yaldo0001_2480	yberc0001_2750	pmatch	75.81
yaldo0001_2480	ykris0001_2910	pmatch	87.80
yaldo0001_2480	yaldo0001_2480	pmatch	100.00
yaldo0001_2480	yrohd0001_3220	pmatch	81.58
yaldo0001_2480	yfred0001_38680	pmatch	89.36
yberc0001_2750	ymoll0001_2450	pmatch	77.78
yberc0001_2750	ykris0001_2910	pmatch	80.95
yberc0001_2750	yaldo0001_2480	pmatch	75.81
yberc0001_2750	yrohd0001_3220	pmatch	84.21
yberc0001_2750	yfred0001_38680	pmatch	80.85
yberc0001_2750	yberc0001_2750	pmatch	100.00
ymoll0001_2450	ymoll0001_2450	pmatch	100.00
ymoll0001_2450	yberc0001_2750	pmatch	77.78
ymoll0001_2450	ykris0001_2910	pmatch	83.33
ymoll0001_2450	yaldo0001_2480	pmatch	77.42
ymoll0001_2450	yrohd0001_3220	pmatch	81.58
ymoll0001_2450	yfred0001_38680	pmatch	72.34
yfred0001_38680	ymoll0001_2450	pmatch	72.34
yfred0001_38680	yberc0001_2750	pmatch	80.85
yfred0001_38680	ykris0001_2910	pmatch	82.93
yfred0001_38680	yaldo0001_2480	pmatch	89.36
yfred0001_38680	yrohd0001_3220	pmatch	84.21
yfred0001_38680	yfred0001_38680	pmatch	100.00
ykris0001_2910	ymoll0001_2450	pmatch	83.33
ykris0001_2910	yberc0001_2750	pmatch	80.95
ykris0001_2910	yaldo0001_2480	pmatch	87.80
ykris0001_2910	ykris0001_2910	pmatch	100.00
ykris0001_2910	yrohd0001_3220	pmatch	78.57
ykris0001_2910	yfred0001_38680	pmatch	82.93
yrohd0001_3220	ymoll0001_2450	pmatch	81.58
yrohd0001_3220	yberc0001_2750	pmatch	84.21
yrohd0001_3220	yaldo0001_2480	pmatch	81.58
yrohd0001_3220	ykris0001_2910	pmatch	78.57
yrohd0001_3220	yfred0001_38680	pmatch	84.21
yrohd0001_3220	yrohd0001_3220	pmatch	100.00
