# Supplementary material for: Genomic characterization of the Yersinia genus
Source: Genome Biol. 2010 Jan 4;11(1):R1. doi: 10.1186/gb-2010-11-1-r1 (PMC2847712; doi:10.1186/gb-2010-11-1-r1)
Supplement: Additional file 17 — The top level directory consists of a directory called Additional_cluster_files and 5010 directories, one for each multi-protein cluster family. (This top level directory has been split into three data files for uploading purposes (Additional files 15, 16, 17.) Within the directory are the following files: PGL1_unique_Yersinia_unclustered.out - list of all protein singletons that MCL did not group into a cluster (see Materials and Methods); PGL1_Yersinia_unique_locus_tags.txt - names of the 11 locus tag prefixes used for each genome; PGL1_unique_Yersinia.gff - mapping each Yersinia protein to a cluster in tab delimited GFF; PGL1_unique_Yersinia.sigfile - list of the longest protein in each cluster; PGL1_unique_Yersinia.summary - summary table of features of each of the clusters; PGL1_unique_Yersinia.table - summary table of each protein in the clusters. Within each cluster directory are the following files, where 'x' is the cluster name: PGL1_unique_Yersinia-x.faa - multifasta file of the proteins in the cluster; PGL1_unique_Yersinia-x.summary - summary of the properties of the proteins; PGL1_unique_Yersinia-x.matches - blast matches between the proteins of the cluster; PGL1_unique_Yersinia-x.muscle.fasta - muscle alignment of the proteins; PGL1_unique_Yersinia-x.muscle.fasta.gblo - gblocks output of muscle alignment (that is, auto-trimmed alignment); PGL1_unique_Yersinia-x.muscle.fasta.gblo.htm - as above in html format; PGL1_unique_Yersinia-x.muscle.tree - treefile from muscle alignment; PGL1_unique_Yersinia-x.sif - matches between proteins in simple interaction format for display on graphing software. [file gb-2010-11-1-r1-S17.zip › clusters3/PGL1_unique_yersinia-CL3013/PGL1_unique_yersinia-CL3013.matches]

source	target	interaction	score
ymoll0001_2190	yente0001X_6680	pmatch	74.12
ymoll0001_2190	ymoll0001_2190	pmatch	100.00
ymoll0001_2190	yruck0001_33180	pmatch	51.91
ymoll0001_2190	yaldo0001_40280	pmatch	80.09
ymoll0001_2190	yaldo0001_38330	pmatch	73.50
ymoll0001_2190	yente0001X_6880	pmatch	77.88
yruck0001_33180	yente0001X_6680	pmatch	51.32
yruck0001_33180	ymoll0001_2190	pmatch	50.43
yruck0001_33180	yruck0001_33180	pmatch	100.00
yruck0001_33180	yaldo0001_40280	pmatch	52.40
yruck0001_33180	yaldo0001_38330	pmatch	52.40
yruck0001_33180	yente0001X_6880	pmatch	52.68
yaldo0001_40280	yente0001X_6680	pmatch	82.02
yaldo0001_40280	ymoll0001_2190	pmatch	80.09
yaldo0001_40280	yruck0001_33180	pmatch	53.28
yaldo0001_40280	yaldo0001_40280	pmatch	100.00
yaldo0001_40280	yaldo0001_38330	pmatch	81.82
yaldo0001_40280	yente0001X_6880	pmatch	91.59
yaldo0001_38330	yente0001X_6680	pmatch	85.53
yaldo0001_38330	ymoll0001_2190	pmatch	73.50
yaldo0001_38330	yruck0001_33180	pmatch	53.28
yaldo0001_38330	yaldo0001_40280	pmatch	81.82
yaldo0001_38330	yaldo0001_38330	pmatch	100.00
yaldo0001_38330	yente0001X_6880	pmatch	81.42
yente0001X_6680	yente0001X_6680	pmatch	100.00
yente0001X_6680	ymoll0001_2190	pmatch	74.12
yente0001X_6680	yruck0001_33180	pmatch	52.84
yente0001X_6680	yaldo0001_40280	pmatch	82.02
yente0001X_6680	yaldo0001_38330	pmatch	85.53
yente0001X_6680	yente0001X_6880	pmatch	81.42
yente0001X_6880	yente0001X_6680	pmatch	81.42
yente0001X_6880	ymoll0001_2190	pmatch	77.88
yente0001X_6880	yruck0001_33180	pmatch	53.57
yente0001X_6880	yaldo0001_40280	pmatch	91.59
yente0001X_6880	yaldo0001_38330	pmatch	81.42
yente0001X_6880	yente0001X_6880	pmatch	100.00
