# Supplementary material for: Genomic characterization of the Yersinia genus
Source: Genome Biol. 2010 Jan 4;11(1):R1. doi: 10.1186/gb-2010-11-1-r1 (PMC2847712; doi:10.1186/gb-2010-11-1-r1)
Supplement: Additional file 17 — The top level directory consists of a directory called Additional_cluster_files and 5010 directories, one for each multi-protein cluster family. (This top level directory has been split into three data files for uploading purposes (Additional files 15, 16, 17.) Within the directory are the following files: PGL1_unique_Yersinia_unclustered.out - list of all protein singletons that MCL did not group into a cluster (see Materials and Methods); PGL1_Yersinia_unique_locus_tags.txt - names of the 11 locus tag prefixes used for each genome; PGL1_unique_Yersinia.gff - mapping each Yersinia protein to a cluster in tab delimited GFF; PGL1_unique_Yersinia.sigfile - list of the longest protein in each cluster; PGL1_unique_Yersinia.summary - summary table of features of each of the clusters; PGL1_unique_Yersinia.table - summary table of each protein in the clusters. Within each cluster directory are the following files, where 'x' is the cluster name: PGL1_unique_Yersinia-x.faa - multifasta file of the proteins in the cluster; PGL1_unique_Yersinia-x.summary - summary of the properties of the proteins; PGL1_unique_Yersinia-x.matches - blast matches between the proteins of the cluster; PGL1_unique_Yersinia-x.muscle.fasta - muscle alignment of the proteins; PGL1_unique_Yersinia-x.muscle.fasta.gblo - gblocks output of muscle alignment (that is, auto-trimmed alignment); PGL1_unique_Yersinia-x.muscle.fasta.gblo.htm - as above in html format; PGL1_unique_Yersinia-x.muscle.tree - treefile from muscle alignment; PGL1_unique_Yersinia-x.sif - matches between proteins in simple interaction format for display on graphing software. [file gb-2010-11-1-r1-S17.zip › clusters3/PGL1_unique_yersinia-CL3014/PGL1_unique_yersinia-CL3014.matches]

source	target	interaction	score
yberc0001_25590	yente0001X_11570	pmatch	85.75
yberc0001_25590	ymoll0001_25950	pmatch	88.31
yberc0001_25590	yberc0001_25590	pmatch	100.00
yberc0001_25590	yfred0001_26800	pmatch	84.80
yberc0001_25590	ykris0001_26820	pmatch	86.22
yberc0001_25590	yaldo0001_27860	pmatch	78.85
yaldo0001_27860	yente0001X_11570	pmatch	78.47
yaldo0001_27860	ymoll0001_25950	pmatch	75.95
yaldo0001_27860	yberc0001_25590	pmatch	78.85
yaldo0001_27860	yfred0001_26800	pmatch	78.61
yaldo0001_27860	ykris0001_26820	pmatch	78.95
yaldo0001_27860	yaldo0001_27860	pmatch	100.00
ykris0001_26820	yente0001X_11570	pmatch	92.16
ykris0001_26820	ymoll0001_25950	pmatch	84.01
ykris0001_26820	yberc0001_25590	pmatch	86.22
ykris0001_26820	yfred0001_26800	pmatch	87.41
ykris0001_26820	ykris0001_26820	pmatch	100.00
ykris0001_26820	yaldo0001_27860	pmatch	78.95
yfred0001_26800	yente0001X_11570	pmatch	88.60
yfred0001_26800	yfred0001_26800	pmatch	100.00
yfred0001_26800	ymoll0001_25950	pmatch	84.01
yfred0001_26800	yberc0001_25590	pmatch	84.80
yfred0001_26800	ykris0001_26820	pmatch	87.41
yfred0001_26800	yaldo0001_27860	pmatch	78.61
yente0001X_11570	yente0001X_11570	pmatch	100.00
yente0001X_11570	ymoll0001_25950	pmatch	84.01
yente0001X_11570	yberc0001_25590	pmatch	85.75
yente0001X_11570	yfred0001_26800	pmatch	88.60
yente0001X_11570	ykris0001_26820	pmatch	92.16
yente0001X_11570	yaldo0001_27860	pmatch	78.47
ymoll0001_25950	yente0001X_11570	pmatch	84.01
ymoll0001_25950	ymoll0001_25950	pmatch	100.00
ymoll0001_25950	yfred0001_26800	pmatch	84.01
ymoll0001_25950	yberc0001_25590	pmatch	88.31
ymoll0001_25950	ykris0001_26820	pmatch	84.01
ymoll0001_25950	yaldo0001_27860	pmatch	75.95
