# Supplementary material for: Genomic characterization of the Yersinia genus
Source: Genome Biol. 2010 Jan 4;11(1):R1. doi: 10.1186/gb-2010-11-1-r1 (PMC2847712; doi:10.1186/gb-2010-11-1-r1)
Supplement: Additional file 17 — The top level directory consists of a directory called Additional_cluster_files and 5010 directories, one for each multi-protein cluster family. (This top level directory has been split into three data files for uploading purposes (Additional files 15, 16, 17.) Within the directory are the following files: PGL1_unique_Yersinia_unclustered.out - list of all protein singletons that MCL did not group into a cluster (see Materials and Methods); PGL1_Yersinia_unique_locus_tags.txt - names of the 11 locus tag prefixes used for each genome; PGL1_unique_Yersinia.gff - mapping each Yersinia protein to a cluster in tab delimited GFF; PGL1_unique_Yersinia.sigfile - list of the longest protein in each cluster; PGL1_unique_Yersinia.summary - summary table of features of each of the clusters; PGL1_unique_Yersinia.table - summary table of each protein in the clusters. Within each cluster directory are the following files, where 'x' is the cluster name: PGL1_unique_Yersinia-x.faa - multifasta file of the proteins in the cluster; PGL1_unique_Yersinia-x.summary - summary of the properties of the proteins; PGL1_unique_Yersinia-x.matches - blast matches between the proteins of the cluster; PGL1_unique_Yersinia-x.muscle.fasta - muscle alignment of the proteins; PGL1_unique_Yersinia-x.muscle.fasta.gblo - gblocks output of muscle alignment (that is, auto-trimmed alignment); PGL1_unique_Yersinia-x.muscle.fasta.gblo.htm - as above in html format; PGL1_unique_Yersinia-x.muscle.tree - treefile from muscle alignment; PGL1_unique_Yersinia-x.sif - matches between proteins in simple interaction format for display on graphing software. [file gb-2010-11-1-r1-S17.zip › clusters3/PGL1_unique_yersinia-CL3014/PGL1_unique_yersinia-CL3014.muscle.fasta.gblo]

>yaldo0001_27860
MSKFIILVID SFGVGAMPDA AQIRPQDVEA NTCGHILQTY PQMRLPHLEK LGLMNALHLA
APHFTDSVMQ ENPQACFGVA RLQHVGGDTF MGHQEIMGTL PCAPRLMPFS RVKARVANAL
IRQGYQVEER GAPDDSSELR FLWVNDAVAI GDNLEADLGQ VFNICANLNA INFEQVENMG
RIVRRCVEVN RVIAYGGLLM DSHEIIRSAE VKQQQYIGIN SPKSGVYDNG FQVIHLGYGV
DADVQVPHQL DQVRVPTILV GKVADIVANC AGRSYPQRVD SQTILDITLA EVQRPKSAFI
CANIQETDLA GHAQDVERYA ERLQLVDSML GKIMAAMTID DCLVVMADHG NDPTIGHSKH
TREHVPVLVY RIN-----QT ATQLGIRQTM SDIGATVCEF FAAKAPQNGR SFWKQLAEP
>yfred0001_26800
MSQFIVLVID SFGVGAMPDV SEVRPQDKEA NTCAHILQIY PKLRLPNLEK LGLLNALHIG
SPDFTDSVMQ DNPHASFGVA LLQHEGGDTF MGHQEIMGTL PRAPLSMPFS TVKSRVADAL
RQQGYQVEER GAPDDSSNLQ FLWVNDCVAI GDNLEADLGQ VFNICANLSV IDFSQVEKIG
RIVRSCVEVN RVIAYGGRLI NSLAIISAAE VKQQDYIGIN SPKSGVYDNG FQVIHLGYGV
DTDIQVPHQL EKVNISTVLI GKVADIVANP AGRNYPQLVD SQVILDITLA EVQRAESAFI
CSNIQETDLA GHGQDVERYA ERLQLVDTML GKITAAMAAG DCLVVMADHG NDPTIGHSKH
TREQVPLLVY HAGFNHSRPQ GIQLGIRKTM SDVGATVCEF FAAPAPQNGH SFWQQLTNA
>ykris0001_26820
MSKFIVLVID SFGVGAMPDV AEVRPQDIEA NTCAHILQTY PELRLPNLEK MGLINALHIG
SPDFHASVMQ DNPEASFGVA LLQHEGGDTF MGHQEIMGTL PRSPLSMPFS SVKTRVADAL
RQQGYQVEEH SAPNDSSNLQ FLWVNNCVAI GDNLEADLGQ VFNICANLDA INFEQVEKIG
RIVRGCVEVN RVIAYGGVLM NSHAIISAAE VKQQHYIGIN SPKSGVYDNG FQVIHLGYGV
DADVQVPHQL EKVNIPTVLV GKVADIVANP AGRSYQQLVD SQTILDITLE EVQRAGSAFI
CTNIQETDLA GHGQDVARYA ERLQLVDNML GKITAAMVQG DCLVVMADHG NDPTIGHSKH
TREQVPLLVY HAGMAQSPQK AIRLGTRETM SDVGATVCEF FAAIAPQNGH SFWRQLTDA
>yente0001X_11570
MSKFIVLVID SFGVGAMPDV SDVRPQDLGA NTCAHILQAY PELRLATLEK LGLLNALHIG
SPDFQDSVMQ DNPLASFGVA LLQHEGGDTF MGHQEIMGTL PRTPLSMPFS TVKSRVADAL
RQQGYQVEEH SAPDDSSDLQ FLWVNNCVAI GDNLEADLGQ VFNICANLNA IDFEQVEKIG
RIVRGCVEVN RVIAYGGQLM NSQAIISAAE VKQQHYIGIN SPKSGVYDTG FQVIHLGYGV
DADVQVPHQL EKVNIPTVLV GKVADIVANP AGRSYQQLVD SQVILDITLA EVQRAGSAFI
CTNIQETDLA GHGQDVARYA ERLQLVDNML GKITAAMAPG DCLVVMADHG NDPTIGHSKH
TREQVPLLVY HPGMKHSPQK AIHLGIRETM SDVGATACEF FAAIAPQNGH SFWRQLTEA
>yberc0001_25590
MSKFIVLVID SFGVGAMPDV AEVRPQDIAA NTCAHILQTY PDMRLPHLEK LGLINALHIG
SPDFNESIMQ ERAQASFGVA LLQHEGGDTF MGHQEIMGTL PRSPLSMPFS TVKSRVADAL
RQQGYQVEQR SAPEESSHLQ LLWVNNAVAI GDNLEADLGQ VFNICANLSA VDFELVEKIG
RIVRSCVAVN RVIAYGGQLV DSHKIISAAE VKQQQYIGIN SPKSGVYDSG FQVIHLGYGV
DAAVQVPHQL EQVNVPTVLV GKVADIVANP TGRNYQQLVD SQTILDITLA EVQRAGSAFI
CTNIQETDLA GHGQDVERYA ERLELVDNML GKIMAAMATG DCLVIMADHG NDPTIGHSKH
TREQVPLLVY HAGMTDTQPQ AVHLGIRETM SDVGATVCEF FAAPAPQNGH SFWQQLINA
>ymoll0001_25950
MSKFIVLVID SFGVGAMPDV AEVRPQDITA NTCAHILQTY PEMHLPHLEK LGLLNALHIG
SPDFKESIMQ ESTQASFGVA LLQHEGGDTF MGHQEIMGTL PRAPLSMPFS TVKSQVADAL
RQQGYQVEPR SAVGDSSELQ LLWVNDAVAI GDNLEADLGQ VFNICANLSA IDFASVEKIG
RIVRHCVAVN RVIAYGGQLA DSQAIIDAVE VKQQQYIGIN SPKSGVYDRG FQVIHLGYGV
DAEVQVPHQL EKVNIPTVLV GKVADIVANP AGENYQQLVD SKTIFDITLT EIQRAGSAFI
CTNIQETDLA GHGQDVARYA ERLQLVDHML GEMQAAMAAG DCLVVMADHG NDPTIGHSKH
TREQVPLLVY LAGVTNAQPQ AVRLGIRKTM SDVGATVCEF FAAPAPQNGH SFWQQLIRA
