# Supplementary material for: Genomic characterization of the Yersinia genus
Source: Genome Biol. 2010 Jan 4;11(1):R1. doi: 10.1186/gb-2010-11-1-r1 (PMC2847712; doi:10.1186/gb-2010-11-1-r1)
Supplement: Additional file 17 — The top level directory consists of a directory called Additional_cluster_files and 5010 directories, one for each multi-protein cluster family. (This top level directory has been split into three data files for uploading purposes (Additional files 15, 16, 17.) Within the directory are the following files: PGL1_unique_Yersinia_unclustered.out - list of all protein singletons that MCL did not group into a cluster (see Materials and Methods); PGL1_Yersinia_unique_locus_tags.txt - names of the 11 locus tag prefixes used for each genome; PGL1_unique_Yersinia.gff - mapping each Yersinia protein to a cluster in tab delimited GFF; PGL1_unique_Yersinia.sigfile - list of the longest protein in each cluster; PGL1_unique_Yersinia.summary - summary table of features of each of the clusters; PGL1_unique_Yersinia.table - summary table of each protein in the clusters. Within each cluster directory are the following files, where 'x' is the cluster name: PGL1_unique_Yersinia-x.faa - multifasta file of the proteins in the cluster; PGL1_unique_Yersinia-x.summary - summary of the properties of the proteins; PGL1_unique_Yersinia-x.matches - blast matches between the proteins of the cluster; PGL1_unique_Yersinia-x.muscle.fasta - muscle alignment of the proteins; PGL1_unique_Yersinia-x.muscle.fasta.gblo - gblocks output of muscle alignment (that is, auto-trimmed alignment); PGL1_unique_Yersinia-x.muscle.fasta.gblo.htm - as above in html format; PGL1_unique_Yersinia-x.muscle.tree - treefile from muscle alignment; PGL1_unique_Yersinia-x.sif - matches between proteins in simple interaction format for display on graphing software. [file gb-2010-11-1-r1-S17.zip › clusters3/PGL1_unique_yersinia-CL3014/PGL1_unique_yersinia-CL3014.sif]

yberc0001_25590	pmatch	yente0001X_11570
yberc0001_25590	pmatch	ymoll0001_25950
yberc0001_25590	pmatch	yberc0001_25590
yberc0001_25590	pmatch	yfred0001_26800
yberc0001_25590	pmatch	ykris0001_26820
yberc0001_25590	pmatch	yaldo0001_27860
yaldo0001_27860	pmatch	yente0001X_11570
yaldo0001_27860	pmatch	ymoll0001_25950
yaldo0001_27860	pmatch	yberc0001_25590
yaldo0001_27860	pmatch	yfred0001_26800
yaldo0001_27860	pmatch	ykris0001_26820
yaldo0001_27860	pmatch	yaldo0001_27860
ykris0001_26820	pmatch	yente0001X_11570
ykris0001_26820	pmatch	ymoll0001_25950
ykris0001_26820	pmatch	yberc0001_25590
ykris0001_26820	pmatch	yfred0001_26800
ykris0001_26820	pmatch	ykris0001_26820
ykris0001_26820	pmatch	yaldo0001_27860
yfred0001_26800	pmatch	yente0001X_11570
yfred0001_26800	pmatch	yfred0001_26800
yfred0001_26800	pmatch	ymoll0001_25950
yfred0001_26800	pmatch	yberc0001_25590
yfred0001_26800	pmatch	ykris0001_26820
yfred0001_26800	pmatch	yaldo0001_27860
yente0001X_11570	pmatch	yente0001X_11570
yente0001X_11570	pmatch	ymoll0001_25950
yente0001X_11570	pmatch	yberc0001_25590
yente0001X_11570	pmatch	yfred0001_26800
yente0001X_11570	pmatch	ykris0001_26820
yente0001X_11570	pmatch	yaldo0001_27860
ymoll0001_25950	pmatch	yente0001X_11570
ymoll0001_25950	pmatch	ymoll0001_25950
ymoll0001_25950	pmatch	yfred0001_26800
ymoll0001_25950	pmatch	yberc0001_25590
ymoll0001_25950	pmatch	ykris0001_26820
ymoll0001_25950	pmatch	yaldo0001_27860
