# Supplementary material for: Genomic characterization of the Yersinia genus
Source: Genome Biol. 2010 Jan 4;11(1):R1. doi: 10.1186/gb-2010-11-1-r1 (PMC2847712; doi:10.1186/gb-2010-11-1-r1)
Supplement: Additional file 17 — The top level directory consists of a directory called Additional_cluster_files and 5010 directories, one for each multi-protein cluster family. (This top level directory has been split into three data files for uploading purposes (Additional files 15, 16, 17.) Within the directory are the following files: PGL1_unique_Yersinia_unclustered.out - list of all protein singletons that MCL did not group into a cluster (see Materials and Methods); PGL1_Yersinia_unique_locus_tags.txt - names of the 11 locus tag prefixes used for each genome; PGL1_unique_Yersinia.gff - mapping each Yersinia protein to a cluster in tab delimited GFF; PGL1_unique_Yersinia.sigfile - list of the longest protein in each cluster; PGL1_unique_Yersinia.summary - summary table of features of each of the clusters; PGL1_unique_Yersinia.table - summary table of each protein in the clusters. Within each cluster directory are the following files, where 'x' is the cluster name: PGL1_unique_Yersinia-x.faa - multifasta file of the proteins in the cluster; PGL1_unique_Yersinia-x.summary - summary of the properties of the proteins; PGL1_unique_Yersinia-x.matches - blast matches between the proteins of the cluster; PGL1_unique_Yersinia-x.muscle.fasta - muscle alignment of the proteins; PGL1_unique_Yersinia-x.muscle.fasta.gblo - gblocks output of muscle alignment (that is, auto-trimmed alignment); PGL1_unique_Yersinia-x.muscle.fasta.gblo.htm - as above in html format; PGL1_unique_Yersinia-x.muscle.tree - treefile from muscle alignment; PGL1_unique_Yersinia-x.sif - matches between proteins in simple interaction format for display on graphing software. [file gb-2010-11-1-r1-S17.zip › clusters3/PGL1_unique_yersinia-CL3015/PGL1_unique_yersinia-CL3015.matches]

source	target	interaction	score
yaldo0001_3760	yfred0001_2810	pmatch	88.97
yaldo0001_3760	yente0001X_38080	pmatch	90.44
yaldo0001_3760	ykris0001_31870	pmatch	91.18
yaldo0001_3760	yaldo0001_3760	pmatch	100.00
yaldo0001_3760	yinte0001_3840	pmatch	92.65
yaldo0001_3760	yrohd0001_3420	pmatch	91.18
yinte0001_3840	yfred0001_2810	pmatch	91.18
yinte0001_3840	yente0001X_38080	pmatch	89.71
yinte0001_3840	ykris0001_31870	pmatch	88.24
yinte0001_3840	yaldo0001_3760	pmatch	92.65
yinte0001_3840	yinte0001_3840	pmatch	100.00
yinte0001_3840	yrohd0001_3420	pmatch	88.24
yente0001X_38080	yfred0001_2810	pmatch	87.50
yente0001X_38080	yente0001X_38080	pmatch	100.00
yente0001X_38080	ykris0001_31870	pmatch	94.85
yente0001X_38080	yaldo0001_3760	pmatch	90.44
yente0001X_38080	yinte0001_3840	pmatch	89.71
yente0001X_38080	yrohd0001_3420	pmatch	86.76
yrohd0001_3420	yfred0001_2810	pmatch	86.76
yrohd0001_3420	yente0001X_38080	pmatch	86.76
yrohd0001_3420	ykris0001_31870	pmatch	86.76
yrohd0001_3420	yaldo0001_3760	pmatch	91.18
yrohd0001_3420	yinte0001_3840	pmatch	88.24
yrohd0001_3420	yrohd0001_3420	pmatch	100.00
ykris0001_31870	yfred0001_2810	pmatch	86.03
ykris0001_31870	yente0001X_38080	pmatch	94.85
ykris0001_31870	ykris0001_31870	pmatch	100.00
ykris0001_31870	yaldo0001_3760	pmatch	91.18
ykris0001_31870	yinte0001_3840	pmatch	88.24
ykris0001_31870	yrohd0001_3420	pmatch	86.76
yfred0001_2810	yfred0001_2810	pmatch	100.00
yfred0001_2810	yente0001X_38080	pmatch	87.50
yfred0001_2810	ykris0001_31870	pmatch	86.03
yfred0001_2810	yaldo0001_3760	pmatch	88.97
yfred0001_2810	yinte0001_3840	pmatch	91.18
yfred0001_2810	yrohd0001_3420	pmatch	86.76
