# Supplementary material for: Genomic characterization of the Yersinia genus
Source: Genome Biol. 2010 Jan 4;11(1):R1. doi: 10.1186/gb-2010-11-1-r1 (PMC2847712; doi:10.1186/gb-2010-11-1-r1)
Supplement: Additional file 17 — The top level directory consists of a directory called Additional_cluster_files and 5010 directories, one for each multi-protein cluster family. (This top level directory has been split into three data files for uploading purposes (Additional files 15, 16, 17.) Within the directory are the following files: PGL1_unique_Yersinia_unclustered.out - list of all protein singletons that MCL did not group into a cluster (see Materials and Methods); PGL1_Yersinia_unique_locus_tags.txt - names of the 11 locus tag prefixes used for each genome; PGL1_unique_Yersinia.gff - mapping each Yersinia protein to a cluster in tab delimited GFF; PGL1_unique_Yersinia.sigfile - list of the longest protein in each cluster; PGL1_unique_Yersinia.summary - summary table of features of each of the clusters; PGL1_unique_Yersinia.table - summary table of each protein in the clusters. Within each cluster directory are the following files, where 'x' is the cluster name: PGL1_unique_Yersinia-x.faa - multifasta file of the proteins in the cluster; PGL1_unique_Yersinia-x.summary - summary of the properties of the proteins; PGL1_unique_Yersinia-x.matches - blast matches between the proteins of the cluster; PGL1_unique_Yersinia-x.muscle.fasta - muscle alignment of the proteins; PGL1_unique_Yersinia-x.muscle.fasta.gblo - gblocks output of muscle alignment (that is, auto-trimmed alignment); PGL1_unique_Yersinia-x.muscle.fasta.gblo.htm - as above in html format; PGL1_unique_Yersinia-x.muscle.tree - treefile from muscle alignment; PGL1_unique_Yersinia-x.sif - matches between proteins in simple interaction format for display on graphing software. [file gb-2010-11-1-r1-S17.zip › clusters3/PGL1_unique_yersinia-CL3016/PGL1_unique_yersinia-CL3016.matches]

source	target	interaction	score
yberc0001_20900	ymoll0001_21250	pmatch	83.64
yberc0001_20900	yfred0001_13920	pmatch	75.31
yberc0001_20900	yrohd0001_12850	pmatch	87.67
yberc0001_20900	yaldo0001_40850	pmatch	46.67
yberc0001_20900	yente0001X_29450	pmatch	78.24
yberc0001_20900	yberc0001_20900	pmatch	100.00
yfred0001_13920	ymoll0001_21250	pmatch	74.42
yfred0001_13920	yfred0001_13920	pmatch	100.00
yfred0001_13920	yente0001X_29450	pmatch	72.42
yfred0001_13920	yrohd0001_12850	pmatch	84.25
yfred0001_13920	yaldo0001_40850	pmatch	40.00
yfred0001_13920	yberc0001_20900	pmatch	75.31
ymoll0001_21250	ymoll0001_21250	pmatch	100.00
ymoll0001_21250	yfred0001_13920	pmatch	74.42
ymoll0001_21250	yente0001X_29450	pmatch	76.05
ymoll0001_21250	yrohd0001_12850	pmatch	84.56
ymoll0001_21250	yberc0001_20900	pmatch	83.64
yaldo0001_40850	yfred0001_13920	pmatch	40.00
yaldo0001_40850	yente0001X_29450	pmatch	32.76
yaldo0001_40850	yaldo0001_40850	pmatch	100.00
yente0001X_29450	ymoll0001_21250	pmatch	76.05
yente0001X_29450	yfred0001_13920	pmatch	72.55
yente0001X_29450	yrohd0001_12850	pmatch	81.41
yente0001X_29450	yaldo0001_40850	pmatch	32.76
yente0001X_29450	yente0001X_29450	pmatch	100.00
yente0001X_29450	yberc0001_20900	pmatch	78.24
yrohd0001_12850	ymoll0001_21250	pmatch	84.56
yrohd0001_12850	yfred0001_13920	pmatch	80.38
yrohd0001_12850	yente0001X_29450	pmatch	81.01
yrohd0001_12850	yrohd0001_12850	pmatch	100.00
yrohd0001_12850	yberc0001_20900	pmatch	87.92
