# Supplementary material for: Genomic characterization of the Yersinia genus
Source: Genome Biol. 2010 Jan 4;11(1):R1. doi: 10.1186/gb-2010-11-1-r1 (PMC2847712; doi:10.1186/gb-2010-11-1-r1)
Supplement: Additional file 17 — The top level directory consists of a directory called Additional_cluster_files and 5010 directories, one for each multi-protein cluster family. (This top level directory has been split into three data files for uploading purposes (Additional files 15, 16, 17.) Within the directory are the following files: PGL1_unique_Yersinia_unclustered.out - list of all protein singletons that MCL did not group into a cluster (see Materials and Methods); PGL1_Yersinia_unique_locus_tags.txt - names of the 11 locus tag prefixes used for each genome; PGL1_unique_Yersinia.gff - mapping each Yersinia protein to a cluster in tab delimited GFF; PGL1_unique_Yersinia.sigfile - list of the longest protein in each cluster; PGL1_unique_Yersinia.summary - summary table of features of each of the clusters; PGL1_unique_Yersinia.table - summary table of each protein in the clusters. Within each cluster directory are the following files, where 'x' is the cluster name: PGL1_unique_Yersinia-x.faa - multifasta file of the proteins in the cluster; PGL1_unique_Yersinia-x.summary - summary of the properties of the proteins; PGL1_unique_Yersinia-x.matches - blast matches between the proteins of the cluster; PGL1_unique_Yersinia-x.muscle.fasta - muscle alignment of the proteins; PGL1_unique_Yersinia-x.muscle.fasta.gblo - gblocks output of muscle alignment (that is, auto-trimmed alignment); PGL1_unique_Yersinia-x.muscle.fasta.gblo.htm - as above in html format; PGL1_unique_Yersinia-x.muscle.tree - treefile from muscle alignment; PGL1_unique_Yersinia-x.sif - matches between proteins in simple interaction format for display on graphing software. [file gb-2010-11-1-r1-S17.zip › clusters3/PGL1_unique_yersinia-CL3016/PGL1_unique_yersinia-CL3016.muscle.fasta]

>yaldo0001_40850
MRYWAEVITPKLGQLPSIINVGTFDDDNAAGSSDSVSNGIISLTQLQGALNGIDSGELAF
GSHAQFIMGKLDFDDVPYVPAQSPRTGRVDLVSVAVHELAHGLGISNMVSDPHVRDTFTP
VFDTQPFGSWASHLRDDHGNPARPGQVILCHGCSNPWDPQGFDVRLDKGYFTGRYVDEVL
AGAMPGVPVKTLVDDGSVD-NNYMSHIELKNSMMSHQNYRNYTTFMEAELALLQDMGYQI
DRRNFFGFSLYGDGQTLTNRNGYFLRNQQGDGYLAGQYNTAMLGLGLHVYGSNNRIFQQA
DLLTQGAGGAGIRIDGQNNTLNIEPGTRVYADGLNGRGIIFAYGKQH--NLIQRGDIQAL
GANGVAISFDFGNNLLGNKADYRGSWIHTVGWYVAALLPELQGALVDNADISGRVAGKGA
AIYISPNALVGNINILNGARLEGDIYSDYNQRDAYGQQRLT---QLSFGRMANAQGLATD
QSDPNFSLNYRGNIEGINNLALSARGGKTSLNGEHQIYSMYIAPGATLSGNGGYTLNQEG
RFVNDGILAPGNSLGKINVTGAYQQSDNGQLLLEVDGRGGHDTLVVDGHAQFNGQLTFVP
QSDWYAANWRLDSQDLLKTASHSGEFSVVNSLLRSPTLTLQTTSLGEEGWQLSMLRASNA
YSQYAPNDNARQVGQALDKIVSIADSDIQPLYRTLDFSSADGGSISNVLQQLSPAAYSAM
FGSSLNREQQITRIISGPNPVATPTPLAEGEWHSFAIPFGGSFWQQRQGGSVGYDARSYG
MVFGAEKQNEQDRNWVYGLHGA-VSGQSVTVKSPETANGKTTAFNLGIQARYGVERPEGM
-YLFGNGRFGIEDSWLD--RSIHVETYGASHHASWTGLTGSLMAGGGYRWALNDNASAGP
VASLNYTTLHRPGVTESGNEGSRLMLGSETFDSLRSSIGGNGHWILPLASGAAIAADLQI
TWDHEL-LDGDVMQQASFANYRSTGFSAKNKVSGRDSLGIKAGMSYKINTDVELGIGIES
DVFRSGYDSVAGNLSVAWR--------F
>yfred0001_13920
-----------------------------------------------------------M
AGSSDLFYT----------------STKIDPQSFNLSDVIATD-----------------
-------GNYSANISVD--NPNPALEVYIAQAETD-----------DENYHIGDYFVNIH
G-------------NNILNPEGYTA-----------------------------------
----FFGLSA-QKNNTISLNNFSFINSLVV-GDGH-NNSTALLAANGSNITINGKVYINS
-LVEMDTSGTGTATTANNGLYAKDEGTSITAN--SGDIYINTYTKNFLELLEHNNTYPEG
GAKSDAISGKYGGQVTVNQTG------------------QYRLNVLGNMDLGDDAAEGGG
GITA----------VFNGA----DSYWHGHEVNFYDTTSNAWIGALDVTLMNKAHWIPDE
LNAEISALNLQK--DGVVNLHGFNLHTNKSQNESVKIYD--------LKGN-------NG
IFLID-----------VNTSKTDGQCKNGSDFIEVVSSS-------TGGSHYIEALNANK
FADLSEDIWVADAANNITFKPYE-QIDITNEYVYDYKPILRSD-----------IKPGDP
ASQYGTNWYITKIDKQLS-----APSHTVMANASLNYATATA--------RLEIDSLNKR
LGELRNDQQE------------------YGLW----LRYKGGEMKSKHGSYFKNQYHFYQ
LGYDNKDENEHGI-WTKGIAAHYLDGKS----EFTYGSGDNKSYGGTIYGSW--QRHEKQ
DYVDLVLKYSHLKNHFDYQNTFGAGGYGAGSNWSWSASAEY-----GREFSLDNGNFIEP
QGQLVYTYINKANYTTSS--GLEVNQ-----DNINSVIGRA---------GVRVGHRFED
NSNNDIYLKADLLHE--FAGDRSVTVLGKDTTLTTKQGGDDSWITYGIGTNIQLTKENNS
RFYLDVEKSAGGDVNTNWQVNAGLRWEW
>ymoll0001_21250
MHHW------------------------------QCASTLFRPLLLSTIISNLFWSGFSV
AEDRKLTYS----------------STITDPSSIALSDAIKGD-----------------
-------GNYNATVNVD--NPNGSLEVYIGQTETN-----------NKTYDVGDYSVNIQ
G-------------QNNTAASPYTA-----------------------------------
----FFGLAA-DRNNTVSLNSFSFNNNLMV-GDAHHHNSTALIASNGSKVTINGKVYINS
-LVEMETSGASSATAANNGLYATGAGSTITAN--SGDVYINTYGKNFFEVLTQNGTYPSG
SSKSDAVSGKHGGQVTINQTG------------------NYQVNLLGNLDLGDDFVNRG-
SITA----------LLNGA----NSYWHGTEVNTYDAANNLWAGNLDVTLMNKAQWIPDA
VNAEISALNLQK--EGVVNLHGLNLHTQKSQNESVKIYD--------LKGS-------EG
IFLID-----------VNTSKTDDQHKNGSDFIEVVSSS-------TGGTHYIEALNVNK
LAGLSDDIWVADAANNVSFKAYD-QIDANNEYVYDYTPILRSD-----------IKEGDP
ASQYGTNWYITGVETQLS-----AGGDTAMANASLNYATATA--------RLEIDSLNKR
LGELRSDQQE------------------NGLW----LRYKGGEMKSDEGSYFKNRYNFYQ
LGYDHKDEYENGI-WTTGFAAHYLKGKS----TFDSGSGDNKSYGASLYGSW--NRPEKQ
DYVDLVLKYSHLKSNFDYQNRLGTVGHGGVSNGAWSASAEY-----GREFSIGNNNFIEP
QGQLVYTHIDQAGYTTSS--GLQVLQ-----DNINSVIGRA---------GVRVGHRFEE
NSNNDIYLKADLLHE--FAGDRHITLQGKDAMLVSQQEGKDSWITYGVGANIQLTEENNS
RFYLDVEKSSGGDINTQWQVNAGLRWEF
>yberc0001_20900
MHSL------------------------------SCASKLFRPLLLSTIISNILLPGFSI
AEERKYTYS----------------SAISGPSSVALSDAISGD-----------------
-------GNYKATVNVD--NPSSSLEIYLGQTETA-----------NKAYDIGDYSVEIN
G-------------QNTVD-NPYTA-----------------------------------
----FFGLAV-DKNNTVSLNNFSYDNKLKIGGDGHHHNSTALMVSNGSEVTINGKVYINS
-LVEMDTSGTGNTTVANNGLYATGVGSTITAN--SGDVYINTYAKDFLEALNQNDTYPSG
SSKSDAVSGKRGGQVTINETG------------------NYQVNLLGNLDLGSEF-GTGS
SITA----------VLNGS----DSYWHGTEANTYNEATNTWAGKLDVTLMNKAQWIPDA
VNAEISALNLQK--DGVVNLHGLNLHTNKSQNESVKIYD--------LKGN-------DG
IFLID-----------VNTSKTDDQRKNGSDFIEVVSSS-------TGGTHYIEALNVNK
LADLREDIWVADAANNVSFKAYD-QIDITNEYVYDYKPLLRSD-----------IKEGDP
VSQYGTNWYITGVDKKLS-----AGSDTALANASVNYATATA--------RIEIDNLNKR
LGELRSDQQE------------------NGLW----LRYKGGELKSHEGSYFKNRYNFYQ
LGYDHKDENENGI-WTTGLAGHYLDGKS----TFDQGSGDNKSYGASIYGSW--NRPEKQ
DYVDLVLKYSHLKSNFDYQNTLGTAGYGSASNGAWSASAEY-----GREFSIGSGNFIEP
QGQLVYTHINKADYTTSS--GLKVQQ-----DNINSVIGRA---------GVRVGHRFDE
NSNNDIYLKADLLHE--FAGDRNVTIQGKDATLVSKQDGKDSWIAYGVGTNIQLTEDNNS
RFYLDVEKSSGGDINTNWQVNAGLRWEF
>yente0001X_29450
MHNS------------------------------QHASKLFRPLFLTVAISNIIWPEFTM
AQTREFTYS----------------ATIPGPSSVALSDAIAGD-----------------
-------GNYNATINVD--NPDKPLEVYFGQTETL-----------QKTYDIGNYSVDIY
G-------------QNTTD-SSYTV-----------------------------------
----FFGLAV-DSNNAVSINNFSYNNNLKVGGDNHHHNSTALIASDGSKVTIDGKVYINS
-LVEMDTSGSETASIANNGLYATGMGSTITAN--NGDVYINTYAKNFLELLGENASYTGG
GAKSDAVSGKHGGQVIINETG------------------QYQVNLLGNLDLGNAF-GLGS
SITV----------VLNGS----DSYWHGTEANEYNADSNTWAGILDVTLMNKAQWIPDA
VNAEISALTLQN--GGTVNLHGFNLHTNKSQNEGVKVYD--------LKGS-------DG
IFLID-----------VNISKTDDQRKNDSDFIEVVSSS-------TGGSHYIEALNVDK
LANLSEDIWVADAASNVSFKADD-QIDVNNEYVYDYKPIIRSD-----------IRDGDP
LSQYGTNWYISGIDKKLS-----AVSDTVLANAGVNYATATA--------RLEIDSLNKR
LGELRNDQQE------------------NGIW----LRYKGGEMKSKDTSHFKNQYDFYQ
LGYDNKDEYENGI-WTKGIAAHYLDGKS----EFDYGSGDNKSYGGSLYSSW--NRPDQQ
DYVDLVFKYSHLKSNFDYRNTLGTGGHGTGSNSSWSVSAEY-----GREFSLDNGNFIEP
QGQLVYTYLNKADYSTNS--GLLVSQ-----DNINSVIGRA---------GVRVGHRFEG
KSNNDIYLKADLLRE--FAGDRNVTIRGKDTVLVDNQNGKDNWIVYGIGTNIQFTEDNNS
RFYLDLEKSSGGDINTQWQVNAGLRWEW
>yrohd0001_12850
------------------------------------------------------------
------------------------------------------------------------
------------------------------------------------------------
------------------------------------------------------------
------------------------------------------------------------
--------------MANNGLYATGVGSQITAN--NGDIYINTYAKNFLELLGENASYTEG
------------------------------------------------------------
------------------------------------------------------------
------------------------------------------------------------
------------------------------------------------------------
------------------------------------------------------------
------------------------------------------------------------
------------------------------------------------------------
------------------------------------------------------------
------------------------------------ASAEY-----GREFSIGNGNFIEP
QGQLVYTHINKANYATSS--GLQVNQ-----DNINSVIGRA---------GMRVGHRFEE
NSNNDIYLKADLLHE--FASDRNVTVRGKDAVLVNNQDGKDSWITYGIGTNIQLTEDNNS
RFYLDLEKSSGGNINTNWQVNAGLRWEW
