# Supplementary material for: Genomic characterization of the Yersinia genus
Source: Genome Biol. 2010 Jan 4;11(1):R1. doi: 10.1186/gb-2010-11-1-r1 (PMC2847712; doi:10.1186/gb-2010-11-1-r1)
Supplement: Additional file 17 — The top level directory consists of a directory called Additional_cluster_files and 5010 directories, one for each multi-protein cluster family. (This top level directory has been split into three data files for uploading purposes (Additional files 15, 16, 17.) Within the directory are the following files: PGL1_unique_Yersinia_unclustered.out - list of all protein singletons that MCL did not group into a cluster (see Materials and Methods); PGL1_Yersinia_unique_locus_tags.txt - names of the 11 locus tag prefixes used for each genome; PGL1_unique_Yersinia.gff - mapping each Yersinia protein to a cluster in tab delimited GFF; PGL1_unique_Yersinia.sigfile - list of the longest protein in each cluster; PGL1_unique_Yersinia.summary - summary table of features of each of the clusters; PGL1_unique_Yersinia.table - summary table of each protein in the clusters. Within each cluster directory are the following files, where 'x' is the cluster name: PGL1_unique_Yersinia-x.faa - multifasta file of the proteins in the cluster; PGL1_unique_Yersinia-x.summary - summary of the properties of the proteins; PGL1_unique_Yersinia-x.matches - blast matches between the proteins of the cluster; PGL1_unique_Yersinia-x.muscle.fasta - muscle alignment of the proteins; PGL1_unique_Yersinia-x.muscle.fasta.gblo - gblocks output of muscle alignment (that is, auto-trimmed alignment); PGL1_unique_Yersinia-x.muscle.fasta.gblo.htm - as above in html format; PGL1_unique_Yersinia-x.muscle.tree - treefile from muscle alignment; PGL1_unique_Yersinia-x.sif - matches between proteins in simple interaction format for display on graphing software. [file gb-2010-11-1-r1-S17.zip › clusters3/PGL1_unique_yersinia-CL3016/PGL1_unique_yersinia-CL3016.muscle.fasta.gblo]

>yaldo0001_40850
GSWASHLRDD GQTLTNRNGY FLRNQQGDGY LAGQYNTAML GLGLHVYGSN NRIFQQALLT
QGAGGAGIRI DGQNNTLNIE PGTRVYADGR GIIFAYGKQH --NLIQRGDI QALGANGVAI
SFDFGNNLLG NNADISGRVA GKGAAIDIYS DYNQRDAYGQ QRLT---QLS FGRMANAQGL
ATDQSDPNFS LNYRGINNLA LSARGGKTSL NGEHQIYSNV TGAYQQSDNG QLLLEVDGRG
DGHAQFNGQL TFVPQSDWYA ANWRLDSQDL LKTASQYAPN DNARQVGQAL DADSDIQPLY
RTLDFSSADG QLSPAAYSAM FGSSLNREQI PFGGSFWQQR QGGSVGYDAR SYGMVFGAEK
QNEQDRWVYG LHGA-VSGQS PETANGKTTA FNLGIQARYR PEGM-YLFGN GRFGIEDSWL
D--RSIHVET YGASHHASWT GLTGSGYRWA LNDNASAGPV ASLNYTTLHR PGVTESGDSL
RSSIGGNGAA IAADLQITWD HEL-LDGDVM QQFANYRSTG FSAKNKVSGR DSLGIKAGMS
YKINTDVELG IGIESDVFRS GYDSVAGNLS VAWR------ --
>yfred0001_13920
GNYSANISVD NNTISLNNFS FINSLVV-GD GH-NNSTALL AANGSNITIN GKVYINSLVE
MDTSGTGTAT TANNGLYAKD EGTSITANGD IYINTYTKNF LELLEHNNTY PEGGAKSDAI
SGKYGGQVTV NNMDLGDDAA EGGGGIDSYW HGHEVNFYDT TSNAWIGALD VTLMNKAHWI
PDELNAEISA LNLQGVVNLH GFNLHTNKSQ NESVKIYDNT SKTDGQCKNG SDFIEVVSSS
TGGSHYIEAL NANKFADLSE DIWVADAANN ITFKSQYGTN WYITKIDKQL SAPSHTVMAN
ASLNYATATA RLEIDSLNKR LGELRNDQQL RYKGGEMKSK HGSYFKNQYH FYQLGYDNKD
ENEHGIWTKG IAAHYLDGKS FTYGSGDNKS YGGTIYGSWR HEKQDYVDLV LKYSHLKNHF
DYQNTFGAGG YGAGSNWSWS ASAEYGREFS LDNGNFIEPQ GQLVYTYINK ANYTTSSDNI
NSVIGRAGVR VGHRFEDNSN NDIYLKADLL HEFAGDRSVT VLGKDTTLTT KQGGDDSWIT
YGIGTNIQLT KENNSRFYLD VEKSAGGDVN TNWQVNAGLR WE
>ymoll0001_21250
GNYNATVNVD NNTVSLNSFS FNNNLMV-GD AHHHNSTALI ASNGSKVTIN GKVYINSLVE
METSGASSAT AANNGLYATG AGSTITANGD VYINTYGKNF FEVLTQNGTY PSGSSKSDAV
SGKHGGQVTI NNLDLGDDFV NRG-SINSYW HGTEVNTYDA ANNLWAGNLD VTLMNKAQWI
PDAVNAEISA LNLQGVVNLH GLNLHTQKSQ NESVKIYDNT SKTDDQHKNG SDFIEVVSSS
TGGTHYIEAL NVNKLAGLSD DIWVADAANN VSFKSQYGTN WYITGVETQL SAGGDTAMAN
ASLNYATATA RLEIDSLNKR LGELRSDQQL RYKGGEMKSD EGSYFKNRYN FYQLGYDHKD
EYENGIWTTG FAAHYLKGKS FDSGSGDNKS YGASLYGSWR PEKQDYVDLV LKYSHLKSNF
DYQNRLGTVG HGGVSNGAWS ASAEYGREFS IGNNNFIEPQ GQLVYTHIDQ AGYTTSSDNI
NSVIGRAGVR VGHRFEENSN NDIYLKADLL HEFAGDRHIT LQGKDAMLVS QQEGKDSWIT
YGVGANIQLT EENNSRFYLD VEKSSGGDIN TQWQVNAGLR WE
>yberc0001_20900
GNYKATVNVD NNTVSLNNFS YDNKLKIGGD GHHHNSTALM VSNGSEVTIN GKVYINSLVE
MDTSGTGNTT VANNGLYATG VGSTITANGD VYINTYAKDF LEALNQNDTY PSGSSKSDAV
SGKRGGQVTI NNLDLGSEF- GTGSSIDSYW HGTEANTYNE ATNTWAGKLD VTLMNKAQWI
PDAVNAEISA LNLQGVVNLH GLNLHTNKSQ NESVKIYDNT SKTDDQRKNG SDFIEVVSSS
TGGTHYIEAL NVNKLADLRE DIWVADAANN VSFKSQYGTN WYITGVDKKL SAGSDTALAN
ASVNYATATA RIEIDNLNKR LGELRSDQQL RYKGGELKSH EGSYFKNRYN FYQLGYDHKD
ENENGIWTTG LAGHYLDGKS FDQGSGDNKS YGASIYGSWR PEKQDYVDLV LKYSHLKSNF
DYQNTLGTAG YGSASNGAWS ASAEYGREFS IGSGNFIEPQ GQLVYTHINK ADYTTSSDNI
NSVIGRAGVR VGHRFDENSN NDIYLKADLL HEFAGDRNVT IQGKDATLVS KQDGKDSWIA
YGVGTNIQLT EDNNSRFYLD VEKSSGGDIN TNWQVNAGLR WE
>yente0001X_29450
GNYNATINVD NNAVSINNFS YNNNLKVGGD NHHHNSTALI ASDGSKVTID GKVYINSLVE
MDTSGSETAS IANNGLYATG MGSTITANGD VYINTYAKNF LELLGENASY TGGGAKSDAV
SGKHGGQVII NNLDLGNAF- GLGSSIDSYW HGTEANEYNA DSNTWAGILD VTLMNKAQWI
PDAVNAEISA LTLQGTVNLH GFNLHTNKSQ NEGVKVYDNI SKTDDQRKND SDFIEVVSSS
TGGSHYIEAL NVDKLANLSE DIWVADAASN VSFKSQYGTN WYISGIDKKL SAVSDTVLAN
AGVNYATATA RLEIDSLNKR LGELRNDQQL RYKGGEMKSK DTSHFKNQYD FYQLGYDNKD
EYENGIWTKG IAAHYLDGKS FDYGSGDNKS YGGSLYSSWR PDQQDYVDLV FKYSHLKSNF
DYRNTLGTGG HGTGSNSSWS VSAEYGREFS LDNGNFIEPQ GQLVYTYLNK ADYSTNSDNI
NSVIGRAGVR VGHRFEGKSN NDIYLKADLL REFAGDRNVT IRGKDTVLVD NQNGKDNWIV
YGIGTNIQFT EDNNSRFYLD LEKSSGGDIN TQWQVNAGLR WE
>yrohd0001_12850
---------- ---------- ---------- ---------- ---------- ----------
---------- MANNGLYATG VGSQITANGD IYINTYAKNF LELLGENASY TEG-------
---------- ---------- ---------- ---------- ---------- ----------
---------- ---------- ---------- ---------- ---------- ----------
---------- ---------- ---------- ---------- ---------- ----------
---------- ---------- ---------- ---------- ---------- ----------
---------- ---------- ---------- ---------- ---------- ----------
---------- ---------- ASAEYGREFS IGNGNFIEPQ GQLVYTHINK ANYATSSDNI
NSVIGRAGMR VGHRFEENSN NDIYLKADLL HEFASDRNVT VRGKDAVLVN NQDGKDSWIT
YGIGTNIQLT EDNNSRFYLD LEKSSGGNIN TNWQVNAGLR WE
