# Supplementary material for: Genomic characterization of the Yersinia genus
Source: Genome Biol. 2010 Jan 4;11(1):R1. doi: 10.1186/gb-2010-11-1-r1 (PMC2847712; doi:10.1186/gb-2010-11-1-r1)
Supplement: Additional file 17 — The top level directory consists of a directory called Additional_cluster_files and 5010 directories, one for each multi-protein cluster family. (This top level directory has been split into three data files for uploading purposes (Additional files 15, 16, 17.) Within the directory are the following files: PGL1_unique_Yersinia_unclustered.out - list of all protein singletons that MCL did not group into a cluster (see Materials and Methods); PGL1_Yersinia_unique_locus_tags.txt - names of the 11 locus tag prefixes used for each genome; PGL1_unique_Yersinia.gff - mapping each Yersinia protein to a cluster in tab delimited GFF; PGL1_unique_Yersinia.sigfile - list of the longest protein in each cluster; PGL1_unique_Yersinia.summary - summary table of features of each of the clusters; PGL1_unique_Yersinia.table - summary table of each protein in the clusters. Within each cluster directory are the following files, where 'x' is the cluster name: PGL1_unique_Yersinia-x.faa - multifasta file of the proteins in the cluster; PGL1_unique_Yersinia-x.summary - summary of the properties of the proteins; PGL1_unique_Yersinia-x.matches - blast matches between the proteins of the cluster; PGL1_unique_Yersinia-x.muscle.fasta - muscle alignment of the proteins; PGL1_unique_Yersinia-x.muscle.fasta.gblo - gblocks output of muscle alignment (that is, auto-trimmed alignment); PGL1_unique_Yersinia-x.muscle.fasta.gblo.htm - as above in html format; PGL1_unique_Yersinia-x.muscle.tree - treefile from muscle alignment; PGL1_unique_Yersinia-x.sif - matches between proteins in simple interaction format for display on graphing software. [file gb-2010-11-1-r1-S17.zip › clusters3/PGL1_unique_yersinia-CL3017/PGL1_unique_yersinia-CL3017.matches]

source	target	interaction	score
yaldo0001_4540	yinte0001_4620	pmatch	93.07
yaldo0001_4540	yaldo0001_4540	pmatch	100.00
yaldo0001_4540	yfred0001_6220	pmatch	41.94
yaldo0001_4540	ypest0001X_5310	pmatch	94.51
yaldo0001_4540	ypseu0001X_4950	pmatch	94.14
yaldo0001_4540	yfred0001_3550	pmatch	94.53
yfred0001_3550	yaldo0001_4540	pmatch	94.53
yfred0001_3550	yinte0001_4620	pmatch	94.57
yfred0001_3550	yfred0001_6220	pmatch	41.94
yfred0001_3550	ypest0001X_5310	pmatch	96.34
yfred0001_3550	ypseu0001X_4950	pmatch	95.97
yfred0001_3550	yfred0001_3550	pmatch	100.00
ypest0001X_5310	yinte0001_4620	pmatch	93.77
ypest0001X_5310	yaldo0001_4540	pmatch	94.51
ypest0001X_5310	yfred0001_6220	pmatch	41.94
ypest0001X_5310	ypest0001X_5310	pmatch	100.00
ypest0001X_5310	ypseu0001X_4950	pmatch	99.64
ypest0001X_5310	yfred0001_3550	pmatch	96.34
ypseu0001X_4950	yinte0001_4620	pmatch	93.41
ypseu0001X_4950	yaldo0001_4540	pmatch	94.14
ypseu0001X_4950	ypest0001X_5310	pmatch	99.64
ypseu0001X_4950	ypseu0001X_4950	pmatch	100.00
ypseu0001X_4950	yfred0001_3550	pmatch	95.97
yinte0001_4620	yaldo0001_4540	pmatch	93.07
yinte0001_4620	yinte0001_4620	pmatch	100.00
yinte0001_4620	ypest0001X_5310	pmatch	93.77
yinte0001_4620	ypseu0001X_4950	pmatch	93.41
yinte0001_4620	yfred0001_3550	pmatch	94.57
yfred0001_6220	yfred0001_6220	pmatch	100.00
