# Supplementary material for: Genomic characterization of the Yersinia genus
Source: Genome Biol. 2010 Jan 4;11(1):R1. doi: 10.1186/gb-2010-11-1-r1 (PMC2847712; doi:10.1186/gb-2010-11-1-r1)
Supplement: Additional file 17 — The top level directory consists of a directory called Additional_cluster_files and 5010 directories, one for each multi-protein cluster family. (This top level directory has been split into three data files for uploading purposes (Additional files 15, 16, 17.) Within the directory are the following files: PGL1_unique_Yersinia_unclustered.out - list of all protein singletons that MCL did not group into a cluster (see Materials and Methods); PGL1_Yersinia_unique_locus_tags.txt - names of the 11 locus tag prefixes used for each genome; PGL1_unique_Yersinia.gff - mapping each Yersinia protein to a cluster in tab delimited GFF; PGL1_unique_Yersinia.sigfile - list of the longest protein in each cluster; PGL1_unique_Yersinia.summary - summary table of features of each of the clusters; PGL1_unique_Yersinia.table - summary table of each protein in the clusters. Within each cluster directory are the following files, where 'x' is the cluster name: PGL1_unique_Yersinia-x.faa - multifasta file of the proteins in the cluster; PGL1_unique_Yersinia-x.summary - summary of the properties of the proteins; PGL1_unique_Yersinia-x.matches - blast matches between the proteins of the cluster; PGL1_unique_Yersinia-x.muscle.fasta - muscle alignment of the proteins; PGL1_unique_Yersinia-x.muscle.fasta.gblo - gblocks output of muscle alignment (that is, auto-trimmed alignment); PGL1_unique_Yersinia-x.muscle.fasta.gblo.htm - as above in html format; PGL1_unique_Yersinia-x.muscle.tree - treefile from muscle alignment; PGL1_unique_Yersinia-x.sif - matches between proteins in simple interaction format for display on graphing software. [file gb-2010-11-1-r1-S17.zip › clusters3/PGL1_unique_yersinia-CL3017/PGL1_unique_yersinia-CL3017.muscle.fasta]

>yfred0001_6220
VGLYWGSQRIIDQERRRFTLDFSTLVGYVNEQEVFLRNLRSENQRLSTLPLLHVASFYEE
KKLTDARGRLFVGRESRVSMPFSVVCENETGCPDLKETFSSLGSYLADFYSAFWAASYFP
ATTVFFVDGADEMSISVPAINVNAGYEPINIETYHATTEAVRHKLRGNELNGCGSEQHRQ
KDSEVIWFRAKTLSDQLIGLVSAGLPQGVWKNSLIHTECIYAATLLNRSRLGVLEKRLNP
APEHSFWLQHSHERWLTHRKYGLLLGEDNIPNFESTGLHYTLTGIVLKLSDQSGDWTGIY
RVSYGSFFRNNVWLPISTLVLLMISVAGCFVYMRWYNRRVVAPAQEAQREILASEAFNRT
LIETAPVALCLIDRSEATLIFANALALDWLGVDEEARPHQNDAIKTLFSQLQNVEQGGAI
ERLTLPDARIVYVVYAPTRYRQQAVILCAFTDVSAHAEMEKHLTWAKQAADEANDAKSTF
LATMSHEIRTPLYGALGTLELLSLTQLNNQQRQYVDRIESASQMLLQIISDILDISKIEA
GQLQLDKSEFNPRELVQECTGTYAGMAHRKGLLLFSIIATDIPERVIGDPARIRQILNNL
ISNAIKFTEIGTVVVRLSQLERSSLSAKFLLEVCDSGVGIDKAEQEKLFTPFYMIDAERN
MAGGAGLGMSICARLAELMDTKIQLRSEPQIGSQFSVELNTELVEAGDTLTPQLNGISVL
VRTPHPELTENICNWLKRWGAEVVTETDALLKTERQTIVLNIVRRVTDIPKGWPWLRLDL
SLSGEAVASSDVDAYNLSSIGFGLERLHHGVQCTKSPVPTLPHFNLRILVAEDNPLNQVT
LKGQLEKLGCEVTIADDGEEALALWDISPHDMVMTDVNMPYLNGYELARKLRNEGVTAPI
IGVTANAMRDEERRCVEAGMNAWLVKPIELKELAELLRKHVQPGWIDDGGNENTFILPEP
NVLEKHRSIFLASMKEDLQHLEDGIAQKDADSLIMTLHRMRGALVLAQFRELASEMEMLE
QQMQESHLNEESLADVVAMAAEISQLLVQIESTP
>yaldo0001_4540
------MQAIL-------------------------------------------SSWFIQ
GMIKATSDMWRKGWDER-----------NGGNISLRLLAEEVEAYRSDFYS---------
--------------------------QPRTVELTQ-------------------------
-----------------------------------------------------------P
APELA-------NCWF------LVTGS---------------------------------
----GKFFRNVELNPAENLVLLQVSGDGMAYHIHW-------------------------
------------------------------GLTQGGLP-TSELAAHFQSHVVRIQVSGGS
DRVIMH---------------------CHATN----------------------------
--------------------LIALS--------YVQKLDNASFTRLLW------------
-------------EGSTEC------------LVVFP------------------------
-----------------------------------DGIGI---------VPWM-------
VPGTDGIGSKTAEQMRE-------------------------------------------
-----------------------------------HSLVL------------WPF-----
----------------------------HGI-----------------------------
-------FGSGPTLDDA-------------------------------------------
FGLIDTAEKSAE----------IMVKVLSM------------------GGKQQT------
--ISREQLIALA----------------------------------ARF-----------
--------------DVTPMAAALDV---------
>yinte0001_4620
----MIMQSIQ-------------------------------------------SSWFIQ
GMIKATSDMWRKGWDER-----------NGGNISLRLLAEEVEPYRGDFAA---------
--------------------------QPRNVELTQ-------------------------
-----------------------------------------------------------P
APELA-------NSWF------LVTGS---------------------------------
----GKFFRNVELNPEDNLVLLQISNDGMAYHIHW-------------------------
------------------------------GLPQGGLP-TSELAAHFQSHIVRMQVSGGS
NRVIMH---------------------CHATN----------------------------
--------------------LIALS--------YVQKLDNASFTRLLW------------
-------------EGSTEC------------LVVFP------------------------
-----------------------------------DGIGI---------VPWM-------
VPGTDGIGSQTAEQMRE-------------------------------------------
-----------------------------------HSLVL------------WPF-----
----------------------------HGI-----------------------------
-------FGSGPTLDDA-------------------------------------------
FGLIDTAEKSAE----------IMVKVLSM------------------GGKQQT------
--ISREQLIALA----------------------------------ARF-----------
--------------GVTPLAAALDV---------
>yfred0001_3550
----MIMQAIL-------------------------------------------SSWFIE
GMIKATSDMWRKGWDER-----------NGGNISLRLLAEEVEPYRRDFYP---------
--------------------------QPRHVELTQ-------------------------
-----------------------------------------------------------P
APELA-------NSWF------LVTGS---------------------------------
----GKFFRNVELNPAENLVLLQVSNDGMAYHIHW-------------------------
------------------------------GLTQGGLP-TSELAAHFQSHIVRMQVSDGS
NRVIMH---------------------CHATN----------------------------
--------------------LIALS--------YVQKLDNASFTRLLW------------
-------------EGSTEC------------LVVFP------------------------
-----------------------------------DGIGI---------VPWM-------
VPGTDGIGAQTAEQMRE-------------------------------------------
-----------------------------------HSLVL------------WPF-----
----------------------------HGI-----------------------------
-------FGSGPTLDDA-------------------------------------------
FGLIDTAEKSAE----------IMVKVLSM------------------GGKRQT------
--ISREQLIALA----------------------------------ARF-----------
--------------DVTPLAAALDV---------
>ypest0001X_5310
------MQAIL-------------------------------------------SSWFIQ
GMIKATSDMWHKGWDER-----------NGGNISLRLLAEEVEPYRRDFYQ---------
--------------------------QPRKVELTQ-------------------------
-----------------------------------------------------------P
APELA-------NSWF------LVTGS---------------------------------
----GKFFRNVELNPAENLVLLQVSNDGMAYHIHW-------------------------
------------------------------GLTQGGLP-TSELAAHFQSHIVRMQVSGGT
NRVIMH---------------------CHATN----------------------------
--------------------LIALS--------YVQKLENASFTRLLW------------
-------------EGSTEC------------LVVFP------------------------
-----------------------------------DGIGI---------VPWM-------
VPGTDGIGTQTAEQMRE-------------------------------------------
-----------------------------------HSLVL------------WPF-----
----------------------------HGI-----------------------------
-------FGSGPTLDDA-------------------------------------------
FGLIDTAEKSAE----------IMVKVLSM------------------GGKKQT------
--ISREQLIALA----------------------------------ARF-----------
--------------DVTPMAAALDA---------
>ypseu0001X_4950
------MQAIL-------------------------------------------SSWFIQ
GMIKATSDMWHKGWDER-----------NGGNISLRLLAEEVEPYRRDFYQ---------
--------------------------QPRKVELTQ-------------------------
-----------------------------------------------------------P
APELA-------NSWF------LVTGS---------------------------------
----GKFFRNVELNPAENLVLLQVSNDGMAYDIHW-------------------------
------------------------------GLTQGGLP-TSELAAHFQSHIVRMQVSGGT
NRVIMH---------------------CHATN----------------------------
--------------------LIALS--------YVQKLENASFTRLLW------------
-------------EGSTEC------------LVVFP------------------------
-----------------------------------DGIGI---------VPWM-------
VPGTDGIGTQTAEQMRE-------------------------------------------
-----------------------------------HSLVL------------WPF-----
----------------------------HGI-----------------------------
-------FGSGPTLDDA-------------------------------------------
FGLIDTAEKSAE----------IMVKVLSM------------------GGKKQT------
--ISREQLIALA----------------------------------ARF-----------
--------------DVTPMAAALDA---------
