# Supplementary material for: Genomic characterization of the Yersinia genus
Source: Genome Biol. 2010 Jan 4;11(1):R1. doi: 10.1186/gb-2010-11-1-r1 (PMC2847712; doi:10.1186/gb-2010-11-1-r1)
Supplement: Additional file 17 — The top level directory consists of a directory called Additional_cluster_files and 5010 directories, one for each multi-protein cluster family. (This top level directory has been split into three data files for uploading purposes (Additional files 15, 16, 17.) Within the directory are the following files: PGL1_unique_Yersinia_unclustered.out - list of all protein singletons that MCL did not group into a cluster (see Materials and Methods); PGL1_Yersinia_unique_locus_tags.txt - names of the 11 locus tag prefixes used for each genome; PGL1_unique_Yersinia.gff - mapping each Yersinia protein to a cluster in tab delimited GFF; PGL1_unique_Yersinia.sigfile - list of the longest protein in each cluster; PGL1_unique_Yersinia.summary - summary table of features of each of the clusters; PGL1_unique_Yersinia.table - summary table of each protein in the clusters. Within each cluster directory are the following files, where 'x' is the cluster name: PGL1_unique_Yersinia-x.faa - multifasta file of the proteins in the cluster; PGL1_unique_Yersinia-x.summary - summary of the properties of the proteins; PGL1_unique_Yersinia-x.matches - blast matches between the proteins of the cluster; PGL1_unique_Yersinia-x.muscle.fasta - muscle alignment of the proteins; PGL1_unique_Yersinia-x.muscle.fasta.gblo - gblocks output of muscle alignment (that is, auto-trimmed alignment); PGL1_unique_Yersinia-x.muscle.fasta.gblo.htm - as above in html format; PGL1_unique_Yersinia-x.muscle.tree - treefile from muscle alignment; PGL1_unique_Yersinia-x.sif - matches between proteins in simple interaction format for display on graphing software. [file gb-2010-11-1-r1-S17.zip › clusters3/PGL1_unique_yersinia-CL3018/PGL1_unique_yersinia-CL3018.matches]

source	target	interaction	score
yaldo0001_4590	yfred0001_3590	pmatch	91.78
yaldo0001_4590	ypest0001X_5380	pmatch	92.01
yaldo0001_4590	yinte0001_4680	pmatch	93.33
yaldo0001_4590	yaldo0001_4590	pmatch	100.00
yaldo0001_4590	ypseu0001X_5020	pmatch	91.67
yfred0001_3590	yfred0001_3590	pmatch	100.00
yfred0001_3590	ypest0001X_5380	pmatch	93.40
yfred0001_3590	yinte0001_4680	pmatch	92.34
yfred0001_3590	yaldo0001_4590	pmatch	91.78
yfred0001_3590	ypseu0001X_5020	pmatch	93.40
ypest0001X_5380	yfred0001_3590	pmatch	93.40
ypest0001X_5380	ypest0001X_5380	pmatch	100.00
ypest0001X_5380	yinte0001_4680	pmatch	93.73
ypest0001X_5380	yaldo0001_4590	pmatch	92.01
ypest0001X_5380	ypseu0001X_5020	pmatch	99.66
yinte0001_4680	yfred0001_3590	pmatch	92.34
yinte0001_4680	ypest0001X_5380	pmatch	93.73
yinte0001_4680	yinte0001_4680	pmatch	100.00
yinte0001_4680	yaldo0001_4590	pmatch	93.33
yinte0001_4680	ypseu0001X_5020	pmatch	93.36
ypseu0001X_5020	yfred0001_3590	pmatch	93.40
ypseu0001X_5020	ypest0001X_5380	pmatch	99.66
ypseu0001X_5020	yinte0001_4680	pmatch	93.36
ypseu0001X_5020	yaldo0001_4590	pmatch	91.67
ypseu0001X_5020	ypseu0001X_5020	pmatch	100.00
yberc0001_22990	ypseu0001X_5020	pmatch	33.33
yberc0001_22990	yinte0001_4680	pmatch	33.33
yberc0001_22990	yberc0001_22990	pmatch	100.00
yberc0001_22990	ypest0001X_5380	pmatch	33.33
