# Supplementary material for: Genomic characterization of the Yersinia genus
Source: Genome Biol. 2010 Jan 4;11(1):R1. doi: 10.1186/gb-2010-11-1-r1 (PMC2847712; doi:10.1186/gb-2010-11-1-r1)
Supplement: Additional file 17 — The top level directory consists of a directory called Additional_cluster_files and 5010 directories, one for each multi-protein cluster family. (This top level directory has been split into three data files for uploading purposes (Additional files 15, 16, 17.) Within the directory are the following files: PGL1_unique_Yersinia_unclustered.out - list of all protein singletons that MCL did not group into a cluster (see Materials and Methods); PGL1_Yersinia_unique_locus_tags.txt - names of the 11 locus tag prefixes used for each genome; PGL1_unique_Yersinia.gff - mapping each Yersinia protein to a cluster in tab delimited GFF; PGL1_unique_Yersinia.sigfile - list of the longest protein in each cluster; PGL1_unique_Yersinia.summary - summary table of features of each of the clusters; PGL1_unique_Yersinia.table - summary table of each protein in the clusters. Within each cluster directory are the following files, where 'x' is the cluster name: PGL1_unique_Yersinia-x.faa - multifasta file of the proteins in the cluster; PGL1_unique_Yersinia-x.summary - summary of the properties of the proteins; PGL1_unique_Yersinia-x.matches - blast matches between the proteins of the cluster; PGL1_unique_Yersinia-x.muscle.fasta - muscle alignment of the proteins; PGL1_unique_Yersinia-x.muscle.fasta.gblo - gblocks output of muscle alignment (that is, auto-trimmed alignment); PGL1_unique_Yersinia-x.muscle.fasta.gblo.htm - as above in html format; PGL1_unique_Yersinia-x.muscle.tree - treefile from muscle alignment; PGL1_unique_Yersinia-x.sif - matches between proteins in simple interaction format for display on graphing software. [file gb-2010-11-1-r1-S17.zip › clusters3/PGL1_unique_yersinia-CL3020/PGL1_unique_yersinia-CL3020.matches]

source	target	interaction	score
yaldo0001_6580	ymoll0001_5880	pmatch	43.69
yaldo0001_6580	yinte0001_6660	pmatch	44.21
yaldo0001_6580	ykris0001_4830	pmatch	48.31
yaldo0001_6580	yberc0001_6570	pmatch	46.69
yaldo0001_6580	yaldo0001_6580	pmatch	100.00
yaldo0001_6580	yente0001X_5950	pmatch	50.24
yente0001X_5950	ymoll0001_5880	pmatch	52.80
yente0001X_5950	ykris0001_4830	pmatch	67.17
yente0001X_5950	yaldo0001_6580	pmatch	50.11
yente0001X_5950	yberc0001_6570	pmatch	59.23
yente0001X_5950	yente0001X_5950	pmatch	100.00
yente0001X_5950	yinte0001_6660	pmatch	51.91
yberc0001_6570	ymoll0001_5880	pmatch	50.64
yberc0001_6570	yinte0001_6660	pmatch	46.31
yberc0001_6570	ykris0001_4830	pmatch	44.25
yberc0001_6570	yaldo0001_6580	pmatch	46.69
yberc0001_6570	yberc0001_6570	pmatch	100.00
yberc0001_6570	yente0001X_5950	pmatch	47.70
ymoll0001_5880	ymoll0001_5880	pmatch	100.00
ymoll0001_5880	yinte0001_6660	pmatch	48.98
ymoll0001_5880	ykris0001_4830	pmatch	44.07
ymoll0001_5880	yaldo0001_6580	pmatch	43.31
ymoll0001_5880	yberc0001_6570	pmatch	50.64
ymoll0001_5880	yente0001X_5950	pmatch	44.07
ykris0001_4830	ymoll0001_5880	pmatch	44.07
ykris0001_4830	yinte0001_6660	pmatch	44.68
ykris0001_4830	ykris0001_4830	pmatch	100.00
ykris0001_4830	yaldo0001_6580	pmatch	48.31
ykris0001_4830	yberc0001_6570	pmatch	44.25
ykris0001_4830	yente0001X_5950	pmatch	67.17
yinte0001_6660	ymoll0001_5880	pmatch	48.98
yinte0001_6660	yinte0001_6660	pmatch	100.00
yinte0001_6660	ykris0001_4830	pmatch	44.68
yinte0001_6660	yberc0001_6570	pmatch	46.31
yinte0001_6660	yaldo0001_6580	pmatch	43.74
yinte0001_6660	yente0001X_5950	pmatch	41.01
