# Supplementary material for: Genomic characterization of the Yersinia genus
Source: Genome Biol. 2010 Jan 4;11(1):R1. doi: 10.1186/gb-2010-11-1-r1 (PMC2847712; doi:10.1186/gb-2010-11-1-r1)
Supplement: Additional file 17 — The top level directory consists of a directory called Additional_cluster_files and 5010 directories, one for each multi-protein cluster family. (This top level directory has been split into three data files for uploading purposes (Additional files 15, 16, 17.) Within the directory are the following files: PGL1_unique_Yersinia_unclustered.out - list of all protein singletons that MCL did not group into a cluster (see Materials and Methods); PGL1_Yersinia_unique_locus_tags.txt - names of the 11 locus tag prefixes used for each genome; PGL1_unique_Yersinia.gff - mapping each Yersinia protein to a cluster in tab delimited GFF; PGL1_unique_Yersinia.sigfile - list of the longest protein in each cluster; PGL1_unique_Yersinia.summary - summary table of features of each of the clusters; PGL1_unique_Yersinia.table - summary table of each protein in the clusters. Within each cluster directory are the following files, where 'x' is the cluster name: PGL1_unique_Yersinia-x.faa - multifasta file of the proteins in the cluster; PGL1_unique_Yersinia-x.summary - summary of the properties of the proteins; PGL1_unique_Yersinia-x.matches - blast matches between the proteins of the cluster; PGL1_unique_Yersinia-x.muscle.fasta - muscle alignment of the proteins; PGL1_unique_Yersinia-x.muscle.fasta.gblo - gblocks output of muscle alignment (that is, auto-trimmed alignment); PGL1_unique_Yersinia-x.muscle.fasta.gblo.htm - as above in html format; PGL1_unique_Yersinia-x.muscle.tree - treefile from muscle alignment; PGL1_unique_Yersinia-x.sif - matches between proteins in simple interaction format for display on graphing software. [file gb-2010-11-1-r1-S17.zip › clusters3/PGL1_unique_yersinia-CL3020/PGL1_unique_yersinia-CL3020.muscle.fasta]

>yinte0001_6660
---------MIKNRLLHVKVRLLVSL--------IKNEQGAILFPFIIFLPLIIGLIFFS
FELAHFLQKKTKLSDAMEQATLALTVENNNSTPSAAQITKNAEIVSSYAQAYLPAETFST
PTINIIYNNGRIEYGAEINMSYSAKFLSNIQVTNLSTIINATDRGAARKNIISAPIEKTD
VVFVADYSNSMDEYFYHDEN--EPKKIVALREIFNRLNDNVLKNKNIHTIGFIPFSWGTK
NRVENGTRIIEYCHLPFVPKKHSPNGDYLRKYILSGLKQFPGLERLEHIDHIEYAKINDE
IYSNTKNQI-DELNIEDAESAYTFLFRSRHIIQPLTQFDIIEENIDYDATINSILHNSAG
TPPKTINIPINDILNTYNCLYQRNSYSLNENH-SNDIINDMIEMVPAGGTLISSGILSAN
NLFNENRSNDNKKLMIILSDG-----------------NDSFEKENKKIKG-FMSRKTSS
KKVCAKKLKR---------MESP-----------WLSSLLDIYLYTTPRHQDI-------
-------SIGKSV---
>yente0001X_5950
---------MLIQPDA-IHKFNHFTL-------FKKNEQGTILISFMIILPFFIALIFIT
FEISHYLQRKAKLSDAIEQATLALTIENN-AIPDEPQQIKNNALVLSYANAYLPSKEFSV
PIININDNTYYLEYNAAVTMAYPAKFLTQTSLTNAITDINITDNGVAIKNKAIEASDLTD
VIFVADYSGSMLYNFDVNEP-NDHERINALRSAFRKLHDIIMNNSNINAIGYIPFSWGTK
RIVFENQQQKIYCHFPFSSKIYKPKGNYL----SDEIKKSSNALLLLDY-----------
----------------------------------------IGDIIDYDKTIESITGNA--
---QPIDIPMSDVRTKNVCLQASNAYSLEQEQ-YINNIDNIIKMEPYGWTLISSGILSAN
NLFKKEANNRHRKLMIILSDG-----------------VDTYQDNFLPNKGLFISKTLVE
KGMCERVISSGIQMAFIAIAYSPDDDVNEPEYINWRQCVGKDNYYEAHNADELMRDIQQA
ISKSATSEVGRNTPKK
>ykris0001_4830
----------LTNTDI-IRKFNRLTQ-------FKKNEHGAILVSFIIIFPFFIALTFII
LEVSIFLQKKAKLSDAIEQATLALTVEND-GIPNAAQQTKNRELVLSYANAYLPSEGFSD
PIINIDDNTNYLGYNAAVTMTYPVEFLGRSPLTNSISNIQTTDNGEAIKNKTIEVSEPTD
VVFVADYSGSMLLSFSDDVSIKNGERINALRSAFRILHNTIKNNSNVNTIGFIPFGSGTK
RKVSENGENKEYCHLPFSPKIYKPNGDYL----SENAEATKNAWTFLDV-----------
----------------------------------------IGDHIDYKKTIMSITENV--
---QPIDIPMRDIKHKEICLSGTNSYSLEREQ-FDYSIENIIEMAPLGGTLISSGILSAN
NIFKETADNGHKKLMIILSDG-----------------MDSYNSTMLPNKGFFISKTLID
EGMCEMIIKNGIQMAFIAIAYSPENNVNAPEYINWKQCVGEDNYYEAHNAHELELELQQA
VSVSATSEVGRNTPKQ
>yaldo0001_6580
---------MFKNKAVRFKQYS-VGI-------FIKDEIGAILWPFIIFLPLFIGLLYLS
FEISHYLQKAAKLSDAIEQATLALTIENNTNNPDETQTEKNISLVNAYARAYLPSESFSA
PVIDIISHPNYIEYRAATTLNYTPKFLTKELITNIDRRIIVSDNGVAIKNKFTSPGEITD
VVFVVDYSVSMDGNF-GDEK--KTTKIQELRRIFEDLNNTILKNNNTHTIGFVPFSWGTK
KIIGKGIHRKIYCHFPFVPKTPMPPSYYL-----GDLKSYNPAKELTDA-----------
----------------------------------------VKNNIDYDETIKSITANY--
---NFINIPIDDIKPSSFCLKGSDAYTLRSDDITNDNIQENIEHEVNGLTLISSGILVAN
DIFRKDSKNK-DKLMIIISDG-----------------NDQEISSDLTQE--KITKTLIE
KGMCERIKENNIRMVFIGIAYTVKE-------IKWEDCVGKRNYYEAQNAHELEADLRQA
LGTIEASEVGRNIPKN
>ymoll0001_5880
MDI-MYRIFMLKNRSI-LRKYGLLSL-------FIKNDKGAILLPFVIFLPIFIGLLFLS
FEISQFLQKKAKLSDAIEQATLALTVENN-DIPDANQSQKNRDLVTHYATAYLPSEKFST
PIIDISNNKGHLLYKAETTMSYPAQFLANSPLAN--TKISIADSGAARKDVAVGPSELTD
VVFVVDYSSSMINPFHGTYG--SRSKIDELRDIFYKLNGNILKNDNINTIGFIPFSWGIK
KIVGTGQQSKTYCHFPYAPIKHKSTGDYLRQYTASNLKQFLAPENFNYVDNIEYGELSNR
NNRVNYLKIKDEISHSKSNLANEFMIKTHYINKYYIISNILTSNIDYDKTINLMSKKY--
---KSIDIPIDDVLDGNICLSSSTTYSLEFNKVSDESITESLATEPVGLTLVSSGILAAN
NLFK-EANDKNKKLMIVLSDGEDSDNTTTFDKDGNLIAVDDYIKNDEDRKPFRITKNLID
KGMCEAIAANKIRMVFIAIGYTPVNDAYSPTYIDWEKCVGKDNFYLAKDAHELEADLQQA
LGGENIRDVGRNTPKH
>yberc0001_6570
MIIKLIRKFMLTNRSI-FRPGNLLSLFIIISRKFIKNDKGAILLPFIIILPFFIALLFLS
FEISQLLQKKAKLSDAIEQATLALTVEND-DLPDELQMRKNVDLVSNFSSAYLPLEHFSV
PEIDIKNNCGQLTYNAKITMSYFANFLSKTAMTNAITTIGTEDNGAAIKQVSTIQDKATD
VIFVADYSGSMNEGFHGKVP--RGEKINALRDVFNRLNGSILKNSNINLIGFVPFSWGTK
RIVIENSQEKKYCHFPFVPKQYRADNNYFRQYTVSGLKKFPGLEGLTDIDKINYGELTLG
EYNTLTNVIKNMAKQEYRNKALEFLRITLNIPTYMQQMIFITTTIDYDATIKSINSDA--
---QYIDIPLDDIINESICLNNSNAYSLDSHNSHDDLIDKMIAMSPLGQTLVSSGILYAN
TLFKKESNNSNNKLMVIISDG-----------------IDVFINDTTIQQSIYISKTLID
KGMCERIKENNIKMVFIAIKDGSNETNEPANYIDWKKCVGEDNYYYVSDAHELEAALRQS
LTTTSSEVVGRNIPKH
