# Supplementary material for: Genomic characterization of the Yersinia genus
Source: Genome Biol. 2010 Jan 4;11(1):R1. doi: 10.1186/gb-2010-11-1-r1 (PMC2847712; doi:10.1186/gb-2010-11-1-r1)
Supplement: Additional file 17 — The top level directory consists of a directory called Additional_cluster_files and 5010 directories, one for each multi-protein cluster family. (This top level directory has been split into three data files for uploading purposes (Additional files 15, 16, 17.) Within the directory are the following files: PGL1_unique_Yersinia_unclustered.out - list of all protein singletons that MCL did not group into a cluster (see Materials and Methods); PGL1_Yersinia_unique_locus_tags.txt - names of the 11 locus tag prefixes used for each genome; PGL1_unique_Yersinia.gff - mapping each Yersinia protein to a cluster in tab delimited GFF; PGL1_unique_Yersinia.sigfile - list of the longest protein in each cluster; PGL1_unique_Yersinia.summary - summary table of features of each of the clusters; PGL1_unique_Yersinia.table - summary table of each protein in the clusters. Within each cluster directory are the following files, where 'x' is the cluster name: PGL1_unique_Yersinia-x.faa - multifasta file of the proteins in the cluster; PGL1_unique_Yersinia-x.summary - summary of the properties of the proteins; PGL1_unique_Yersinia-x.matches - blast matches between the proteins of the cluster; PGL1_unique_Yersinia-x.muscle.fasta - muscle alignment of the proteins; PGL1_unique_Yersinia-x.muscle.fasta.gblo - gblocks output of muscle alignment (that is, auto-trimmed alignment); PGL1_unique_Yersinia-x.muscle.fasta.gblo.htm - as above in html format; PGL1_unique_Yersinia-x.muscle.tree - treefile from muscle alignment; PGL1_unique_Yersinia-x.sif - matches between proteins in simple interaction format for display on graphing software. [file gb-2010-11-1-r1-S17.zip › clusters3/PGL1_unique_yersinia-CL3020/PGL1_unique_yersinia-CL3020.muscle.fasta.gblo]

>yinte0001_6660
-IKNEQGAIL FPFIIFLPLI IGLIFFSFEL AHFLQKKTKL SDAMEQATLA LTVENNPSAA
QITKNAEIVS SYAQAYLPAE TFSTPTINII YNNGRIEYGA EINMSYSAKF LSNIQVTNLS
TIINATDRGA ARKNIISAPI EKTDVVFVAD YSNSMDEYFK IVALREIFNR LNDNVLKNKN
IHTIGFIPFS WGTKNRVENG TRIIEYCHLP FVPKKHSPNG DYLRKYILSG LKIDYDATIN
SILHNINIPI NDILNTYNCL YQRNSYSLIN DMIEMVPAGG TLISSGILSA NNLFNENRSN
DNKKLMIILS DGMSRKTSSK KVCAKKLKR- --------ME SP-------- ---WLSSLLD
IYLYTTPRHQ DI-------- ------SIGK SV--
>yente0001X_5950
FKKNEQGTIL ISFMIILPFF IALIFITFEI SHYLQRKAKL SDAIEQATLA LTIENNPDEP
QQIKNNALVL SYANAYLPSK EFSVPIININ DNTYYLEYNA AVTMAYPAKF LTQTSLTNAI
TDINITDNGV AIKNKAIEAS DLTDVIFVAD YSGSMLYNFR INALRSAFRK LHDIIMNNSN
INAIGYIPFS WGTKRIVFEN QQQKIYCHFP FSSKIYKPKG NYL----SDE IKIDYDKTIE
SITGNIDIPM SDVRTKNVCL QASNAYSLID NIIKMEPYGW TLISSGILSA NNLFKKEANN
RHRKLMIILS DGISKTLVEK GMCERVISSG IQMAFIAIAY SPDDDVNEPE YINWRQCVGK
DNYYEAHNAD ELMRDIQQAI SKSATSEVGR NTPK
>ykris0001_4830
FKKNEHGAIL VSFIIIFPFF IALTFIILEV SIFLQKKAKL SDAIEQATLA LTVENDPNAA
QQTKNRELVL SYANAYLPSE GFSDPIINID DNTNYLGYNA AVTMTYPVEF LGRSPLTNSI
SNIQTTDNGE AIKNKTIEVS EPTDVVFVAD YSGSMLLSFR INALRSAFRI LHNTIKNNSN
VNTIGFIPFG SGTKRKVSEN GENKEYCHLP FSPKIYKPNG DYL----SEN AEIDYKKTIM
SITENIDIPM RDIKHKEICL SGTNSYSLIE NIIEMAPLGG TLISSGILSA NNIFKETADN
GHKKLMIILS DGISKTLIDE GMCEMIIKNG IQMAFIAIAY SPENNVNAPE YINWKQCVGE
DNYYEAHNAH ELELELQQAV SVSATSEVGR NTPK
>yaldo0001_6580
FIKDEIGAIL WPFIIFLPLF IGLLYLSFEI SHYLQKAAKL SDAIEQATLA LTIENNPDET
QTEKNISLVN AYARAYLPSE SFSAPVIDII SHPNYIEYRA ATTLNYTPKF LTKELITNID
RRIIVSDNGV AIKNKFTSPG EITDVVFVVD YSVSMDGNFK IQELRRIFED LNNTILKNNN
THTIGFVPFS WGTKKIIGKG IHRKIYCHFP FVPKTPMPPS YYL-----GD LKIDYDETIK
SITANINIPI DDIKPSSFCL KGSDAYTLIQ ENIEHEVNGL TLISSGILVA NDIFRKDSKN
K-DKLMIIIS DGITKTLIEK GMCERIKENN IRMVFIGIAY TVKE------ -IKWEDCVGK
RNYYEAQNAH ELEADLRQAL GTIEASEVGR NIPK
>ymoll0001_5880
FIKNDKGAIL LPFVIFLPIF IGLLFLSFEI SQFLQKKAKL SDAIEQATLA LTVENNPDAN
QSQKNRDLVT HYATAYLPSE KFSTPIIDIS NNKGHLLYKA ETTMSYPAQF LANSPLAN--
TKISIADSGA ARKDVAVGPS ELTDVVFVVD YSSSMINPFK IDELRDIFYK LNGNILKNDN
INTIGFIPFS WGIKKIVGTG QQSKTYCHFP YAPIKHKSTG DYLRQYTASN LKIDYDKTIN
LMSKKIDIPI DDVLDGNICL SSSTTYSLIT ESLATEPVGL TLVSSGILAA NNLFK-EAND
KNKKLMIVLS DGITKNLIDK GMCEAIAANK IRMVFIAIGY TPVNDAYSPT YIDWEKCVGK
DNFYLAKDAH ELEADLQQAL GGENIRDVGR NTPK
>yberc0001_6570
FIKNDKGAIL LPFIIILPFF IALLFLSFEI SQLLQKKAKL SDAIEQATLA LTVENDPDEL
QMRKNVDLVS NFSSAYLPLE HFSVPEIDIK NNCGQLTYNA KITMSYFANF LSKTAMTNAI
TTIGTEDNGA AIKQVSTIQD KATDVIFVAD YSGSMNEGFK INALRDVFNR LNGSILKNSN
INLIGFVPFS WGTKRIVIEN SQEKKYCHFP FVPKQYRADN NYFRQYTVSG LKIDYDATIK
SINSDIDIPL DDIINESICL NNSNAYSLID KMIAMSPLGQ TLVSSGILYA NTLFKKESNN
SNNKLMVIIS DGISKTLIDK GMCERIKENN IKMVFIAIKD GSNETNEPAN YIDWKKCVGE
DNYYYVSDAH ELEAALRQSL TTTSSEVVGR NIPK
