# Supplementary material for: Genomic characterization of the Yersinia genus
Source: Genome Biol. 2010 Jan 4;11(1):R1. doi: 10.1186/gb-2010-11-1-r1 (PMC2847712; doi:10.1186/gb-2010-11-1-r1)
Supplement: Additional file 17 — The top level directory consists of a directory called Additional_cluster_files and 5010 directories, one for each multi-protein cluster family. (This top level directory has been split into three data files for uploading purposes (Additional files 15, 16, 17.) Within the directory are the following files: PGL1_unique_Yersinia_unclustered.out - list of all protein singletons that MCL did not group into a cluster (see Materials and Methods); PGL1_Yersinia_unique_locus_tags.txt - names of the 11 locus tag prefixes used for each genome; PGL1_unique_Yersinia.gff - mapping each Yersinia protein to a cluster in tab delimited GFF; PGL1_unique_Yersinia.sigfile - list of the longest protein in each cluster; PGL1_unique_Yersinia.summary - summary table of features of each of the clusters; PGL1_unique_Yersinia.table - summary table of each protein in the clusters. Within each cluster directory are the following files, where 'x' is the cluster name: PGL1_unique_Yersinia-x.faa - multifasta file of the proteins in the cluster; PGL1_unique_Yersinia-x.summary - summary of the properties of the proteins; PGL1_unique_Yersinia-x.matches - blast matches between the proteins of the cluster; PGL1_unique_Yersinia-x.muscle.fasta - muscle alignment of the proteins; PGL1_unique_Yersinia-x.muscle.fasta.gblo - gblocks output of muscle alignment (that is, auto-trimmed alignment); PGL1_unique_Yersinia-x.muscle.fasta.gblo.htm - as above in html format; PGL1_unique_Yersinia-x.muscle.tree - treefile from muscle alignment; PGL1_unique_Yersinia-x.sif - matches between proteins in simple interaction format for display on graphing software. [file gb-2010-11-1-r1-S17.zip › clusters3/PGL1_unique_yersinia-CL3021/PGL1_unique_yersinia-CL3021.matches]

source	target	interaction	score
yaldo0001_6810	ypseu0001X_37010	pmatch	73.40
yaldo0001_6810	yente0001X_6300	pmatch	94.12
yaldo0001_6810	yrohd0001_6940	pmatch	80.85
yaldo0001_6810	yaldo0001_6810	pmatch	100.00
yaldo0001_6810	ykris0001_5640	pmatch	75.53
yaldo0001_6810	ypest0001X_9510	pmatch	72.34
yrohd0001_6940	yente0001X_6300	pmatch	78.95
yrohd0001_6940	yrohd0001_6940	pmatch	100.00
yrohd0001_6940	yaldo0001_6810	pmatch	80.85
yrohd0001_6940	ykris0001_5640	pmatch	78.71
yrohd0001_6940	ypest0001X_9510	pmatch	75.40
yrohd0001_6940	ypseu0001X_37010	pmatch	70.51
ykris0001_5640	ypseu0001X_37010	pmatch	71.15
ykris0001_5640	yente0001X_6300	pmatch	71.05
ykris0001_5640	yrohd0001_6940	pmatch	78.71
ykris0001_5640	yaldo0001_6810	pmatch	75.53
ykris0001_5640	ykris0001_5640	pmatch	100.00
ykris0001_5640	ypest0001X_9510	pmatch	77.42
ypseu0001X_37010	ypseu0001X_37010	pmatch	100.00
ypseu0001X_37010	yente0001X_6300	pmatch	77.14
ypseu0001X_37010	yrohd0001_6940	pmatch	71.15
ypseu0001X_37010	yaldo0001_6810	pmatch	73.40
ypseu0001X_37010	ypest0001X_9510	pmatch	94.74
ypseu0001X_37010	ykris0001_5640	pmatch	71.15
ypest0001X_9510	ypseu0001X_37010	pmatch	94.74
ypest0001X_9510	yente0001X_6300	pmatch	74.29
ypest0001X_9510	yrohd0001_6940	pmatch	71.85
ypest0001X_9510	yaldo0001_6810	pmatch	72.34
ypest0001X_9510	ypest0001X_9510	pmatch	100.00
ypest0001X_9510	ykris0001_5640	pmatch	71.85
yente0001X_6300	yaldo0001_6810	pmatch	94.12
yente0001X_6300	ypseu0001X_37010	pmatch	77.14
yente0001X_6300	ypest0001X_9510	pmatch	74.29
yente0001X_6300	ykris0001_5640	pmatch	71.05
yente0001X_6300	yente0001X_6300	pmatch	100.00
yente0001X_6300	yrohd0001_6940	pmatch	78.95
