# Supplementary material for: Genomic characterization of the Yersinia genus
Source: Genome Biol. 2010 Jan 4;11(1):R1. doi: 10.1186/gb-2010-11-1-r1 (PMC2847712; doi:10.1186/gb-2010-11-1-r1)
Supplement: Additional file 17 — The top level directory consists of a directory called Additional_cluster_files and 5010 directories, one for each multi-protein cluster family. (This top level directory has been split into three data files for uploading purposes (Additional files 15, 16, 17.) Within the directory are the following files: PGL1_unique_Yersinia_unclustered.out - list of all protein singletons that MCL did not group into a cluster (see Materials and Methods); PGL1_Yersinia_unique_locus_tags.txt - names of the 11 locus tag prefixes used for each genome; PGL1_unique_Yersinia.gff - mapping each Yersinia protein to a cluster in tab delimited GFF; PGL1_unique_Yersinia.sigfile - list of the longest protein in each cluster; PGL1_unique_Yersinia.summary - summary table of features of each of the clusters; PGL1_unique_Yersinia.table - summary table of each protein in the clusters. Within each cluster directory are the following files, where 'x' is the cluster name: PGL1_unique_Yersinia-x.faa - multifasta file of the proteins in the cluster; PGL1_unique_Yersinia-x.summary - summary of the properties of the proteins; PGL1_unique_Yersinia-x.matches - blast matches between the proteins of the cluster; PGL1_unique_Yersinia-x.muscle.fasta - muscle alignment of the proteins; PGL1_unique_Yersinia-x.muscle.fasta.gblo - gblocks output of muscle alignment (that is, auto-trimmed alignment); PGL1_unique_Yersinia-x.muscle.fasta.gblo.htm - as above in html format; PGL1_unique_Yersinia-x.muscle.tree - treefile from muscle alignment; PGL1_unique_Yersinia-x.sif - matches between proteins in simple interaction format for display on graphing software. [file gb-2010-11-1-r1-S17.zip › clusters3/PGL1_unique_yersinia-CL3022/PGL1_unique_yersinia-CL3022.matches]

source	target	interaction	score
yaldo0001_6950	yrohd0001_8240	pmatch	80.44
yaldo0001_6950	yinte0001_39910	pmatch	84.39
yaldo0001_6950	ykris0001_5870	pmatch	81.13
yaldo0001_6950	yente0001X_6450	pmatch	85.26
yaldo0001_6950	yaldo0001_6950	pmatch	100.00
yaldo0001_6950	yfred0001_6980	pmatch	82.71
yinte0001_39910	yrohd0001_8240	pmatch	86.99
yinte0001_39910	yinte0001_39910	pmatch	100.00
yinte0001_39910	ykris0001_5870	pmatch	84.59
yinte0001_39910	yaldo0001_6950	pmatch	82.53
yinte0001_39910	yente0001X_6450	pmatch	88.43
yinte0001_39910	yfred0001_6980	pmatch	89.26
ykris0001_5870	yrohd0001_8240	pmatch	81.92
ykris0001_5870	yente0001X_6450	pmatch	92.55
ykris0001_5870	ykris0001_5870	pmatch	100.00
ykris0001_5870	yinte0001_39910	pmatch	84.59
ykris0001_5870	yaldo0001_6950	pmatch	81.13
ykris0001_5870	yfred0001_6980	pmatch	85.07
yfred0001_6980	yrohd0001_8240	pmatch	86.87
yfred0001_6980	yinte0001_39910	pmatch	86.09
yfred0001_6980	ykris0001_5870	pmatch	85.07
yfred0001_6980	yaldo0001_6950	pmatch	82.71
yfred0001_6980	yente0001X_6450	pmatch	89.06
yfred0001_6980	yfred0001_6980	pmatch	100.00
yente0001X_6450	yrohd0001_8240	pmatch	87.35
yente0001X_6450	yente0001X_6450	pmatch	100.00
yente0001X_6450	yinte0001_39910	pmatch	88.49
yente0001X_6450	ykris0001_5870	pmatch	92.55
yente0001X_6450	yaldo0001_6950	pmatch	85.26
yente0001X_6450	yfred0001_6980	pmatch	89.06
yrohd0001_8240	yinte0001_39910	pmatch	85.66
yrohd0001_8240	yrohd0001_8240	pmatch	100.00
yrohd0001_8240	ykris0001_5870	pmatch	81.92
yrohd0001_8240	yaldo0001_6950	pmatch	80.44
yrohd0001_8240	yente0001X_6450	pmatch	87.35
yrohd0001_8240	yfred0001_6980	pmatch	86.87
