# Supplementary material for: Genomic characterization of the Yersinia genus
Source: Genome Biol. 2010 Jan 4;11(1):R1. doi: 10.1186/gb-2010-11-1-r1 (PMC2847712; doi:10.1186/gb-2010-11-1-r1)
Supplement: Additional file 18 — Complete protein sets for the 11 species of Yersinia. [file gb-2010-11-1-r1-S18.zip]

Archive with 1 entries (1 files):
- all_Yersinia.faa
