# Supplementary material for: Genomic characterization of the Yersinia genus
Source: Genome Biol. 2010 Jan 4;11(1):R1. doi: 10.1186/gb-2010-11-1-r1 (PMC2847712; doi:10.1186/gb-2010-11-1-r1)
Supplement: Additional file 23 — Putative antibiotic resistance genes in the Yersinia genus determined using the Antibiotic Resistance Genes Database [45]. [file gb-2010-11-1-r1-S23.xls]

## Sheet: output.xls
				This Study								Y. enterocolitica	Y. pestis
Resistance Type	Description	Resistance Profile	Require	Yersinia aldovae	Yersinia bercovieri	Yersinia fredriksenii	Yersinia intermedia	Yersinia kristensenii	Yersinia mollaretii	Yersinia rohdei	Yersinia ruckeri	Yersinia enterocolitica subsp. enterocolitica 8081	Yersinia pestis Angola	Yersinia pestis Antiqua	Yersinia pestis CA88-4125	Yersinia pestis CO92	Yersinia pestis KIM	Yersinia pestis Nepal516	Yersinia pestis Pestoides F	Yersinia pestis biovar Microtus str. 91001	Yersinia pestis biovar Orientalis str. IP275
acrb	Resistance-nodulation-cell division transporter system. Multidrug resistance efflux pump.	aminoglycoside, glycylcycline, beta_lactam, macrolide, acriflavin	tolc, acra	contig00240:orf00048	contig01191:orf00096	contig01149:orf00205	contig01174:orf00261	contig00302:orf00047	contig01563:orf00164	contig00247:orf00093	contig00416:orf00086	YP_001007284	YP_001607260	YP_652535	ZP_01887056	YP_002348038	NP_668379	YP_646889	YP_001164103	NP_992186	ZP_02224550
ant2ia	Aminoglycoside O-nucleotidylyltransferase, which modifies aminoglycosides by adenylylation.	tobramycin, gentamicin, dibekacin, sisomicin, kanamycin																			YP_001102251, ZP_02226678
aph33ib	Aminoglycoside O-phosphotransferase, which modifies aminoglycosides by phosphorylation.	streptomycin																			ZP_02226536, YP_001102121
aph3ia	Aminoglycoside O-phosphotransferase, which modifies aminoglycosides by phosphorylation.	paromomycin, kanamycin, neomycin, ribostamycin, lividomycin, gentamincin_b																			ZP_02226590, YP_001102118
aph6id	Aminoglycoside O-phosphotransferase, which modifies aminoglycosides by phosphorylation.	streptomycin																			YP_001102122, ZP_02226661
baca	Undecaprenyl pyrophosphate phosphatase, which consists in the sequestration of Undecaprenyl pyrophosphate.	bacitracin		contig00312:orf00020	contig01160:orf00081	contig01019:orf00072	contig01178:orf00066	contig00394:orf00029	contig01624:orf00090	contig00268:orf00073	contig00369:orf00070	YP_001007833	YP_001604914	YP_653048	ZP_01917047	YP_002345717	NP_670827	YP_646441	YP_001161819	NP_994266	ZP_02228436
bl2be_shv2	Class A beta-lactamase. This enzyme breaks the beta-lactam antibiotic ring open and deactivates the molecule's antibacterial properites.	cephalosporin, monobactam, penicillin																			ZP_02226539, YP_001102238, ZP_02228812, ZP_02226553
bl2e_y56	Class A beta-lactamase. This enzyme breaks the beta-lactam antibiotic ring open and deactivates the molecule's antibacterial properites.	cephalosporin				contig00368:orf00021	contig01168:orf00198			contig00026:orf00033		YP_001006271
cata1	Group A chloramphenicol acetyltransferase, which can inactivate chloramphenicol.	chloramphenicol																			ZP_02226619, YP_001102128
ksga	Specifically dimethylates two adjacent adenosines in the loop of a conserved hairpin near the 3'-end of 16S rRNA in the 30S particle. Its inactivation leads to kasugamycin resistance.	kasugamycin		contig00273:orf00056	contig01087:orf00022	contig01129:orf00305	contig01204:orf00012	contig00427:orf00019	contig01555:orf00026	contig00257:orf00055	contig00010:orf00008	YP_001004982	YP_001605347	YP_653992	ZP_01917199	YP_002345565	NP_670980	YP_646298	YP_001164473	NP_994958	ZP_02226338
mdtg	Major facilitator superfamily transporter. Multidrug resistance efflux pump.	deoxycholate, fosfomycin		contig00316:orf00153		contig00175:orf00011	contig01209:orf00295	contig00002:orf00061	contig01584:orf00115	contig00049:orf00543		YP_001005900
rosa	Efflux pump/potassium antiporter system. RosA: Major facilitator superfamily transporter. RosB: Potassium antiporter.	fosmidomycin	rosb	contig00230:orf00006	contig01111:orf00018	contig01149:orf00238	contig01174:orf00220	contig00019:orf00023	contig01563:orf00096	contig00247:orf00061		YP_001007249	YP_001605796	YP_652496	ZP_01887084	YP_002348010	NP_668415	YP_646928		NP_992216	ZP_02224529
rosb	Efflux pump/potassium antiporter system. RosA: Major facilitator superfamily transporter. RosB: Potassium antiporter.	fosmidomycin	rosa	contig00230:orf00003	contig01111:orf00015	contig01149:orf00237	contig01174:orf00222	contig00019:orf00021	contig01563:orf00099	contig00247:orf00062	contig00416:orf00058	YP_001007250	YP_001605795	YP_652497	ZP_01887083	YP_002348011	NP_668414	YP_646927	YP_001164068	NP_992215	ZP_02224453
sul1	Sulfonamide-resistant dihydropteroate synthase, which can not be inhibited by sulfonamide.	sulfonamide																			ZP_02226603, YP_001102249
sul2	Sulfonamide-resistant dihydropteroate synthase, which can not be inhibited by sulfonamide.	sulfonamide																			ZP_02226578, YP_001102137
